# Supplementary material for: Real-Space Constrained Density Functional Theory Investigation of Site-Specific, Interfacial Charge Recombination Dynamics Across the Au Nanoparticle/TiO2 Heterojunction
Source: J Phys Chem Lett. 2026 Jan 6;17(2):570–8. doi: 10.1021/acs.jpclett.5c02905 (PMC12814526; doi:10.1021/acs.jpclett.5c02905)
Supplement: Supplementary file 3 [file jz5c02905_si_003.zip › Site-Specific-Charge-Recombination-Dynamics-With-CDFT-main/AuTiO2/4Au/PBE+U+D3/HB/Au/0.60/ACF.dat]

    #         X           Y           Z       CHARGE      MIN DIST   ATOMIC VOL
 --------------------------------------------------------------------------------
    1    3.348107    0.000000   15.549383   19.536682     1.699113    97.959189
    2   13.207659    3.583299   15.549383   19.537299     1.699087    98.499996
    3    3.348107    7.166597   15.549383   19.537031     1.699113    98.288492
    4   13.207659   10.749896   15.549383   19.537280     1.699087    98.479470
    5    8.929007    0.000000   17.218402   19.501661     1.712675    46.911857
    6   18.788559    3.583299   17.218402   19.502118     1.712700    46.930598
    7    8.929007    7.166597   17.218402   19.501895     1.712674    46.920781
    8   18.788559   10.749896   17.218402   19.502035     1.712699    46.933275
    9    5.952605    0.000000   22.226112   19.478560     1.699608    46.646808
   10   15.812157    3.583299   22.226112   19.479698     1.699582    46.657517
   11    5.952605    7.166597   22.226112   19.478818     1.699607    46.645916
   12   15.812157   10.749896   22.226112   19.479778     1.699582    46.659302
   13   11.533507    0.000000   23.895131   19.473049     1.700340    46.573630
   14    1.673955    3.583299   23.895131   19.472183     1.700314    46.667334
   15   11.533507    7.166597   23.895131   19.471308     1.700340    46.424595
   16    1.673955   10.749896   23.895131   19.472295     1.700314    46.518299
   17    8.470193   -0.001952   28.993204   19.497557     1.705207    48.628873
   18   18.430584    3.591903   29.081387   19.514007     1.645216    48.949252
   19    8.501967    7.175354   29.004815   19.513277     1.648936    48.640475
   20   18.399558   10.716951   29.116539   19.513139     1.677814    49.070621
   21   13.917835   -0.016384   30.408239   19.532944     1.608200    59.990276
   22    4.014168    3.627547   30.606858   19.549946     1.656433    49.883616
   23   13.841983    7.153313   30.470178   19.538087     1.624616    54.212747
   24    3.977227   10.756693   30.442365   19.547320     1.617585    60.279420
   25    6.876447    0.000000   14.172946    9.168125     1.714748   859.185655
   26   16.735998    3.583299   14.172946    9.168915     1.714721   861.439909
   27    6.876447    7.166597   14.172946    9.168826     1.714748   860.063797
   28   16.735998   10.749896   14.172946    9.168847     1.714721   861.351559
   29   12.457347    0.000000   15.841965    9.290296     1.726341   187.777721
   30    2.597795    3.583299   15.841965    9.290105     1.715896   187.920508
   31   12.457347    7.166597   15.841965    9.290249     1.726336   187.809848
   32    2.597795   10.749896   15.841965    9.290147     1.715891   187.919615
   33   19.538674    0.000000   16.925820    9.267879     1.720161   109.143000
   34    9.679122    3.583299   16.925820    9.268297     1.720151   109.083208
   35   19.538674    7.166597   16.925820    9.267867     1.720156   109.127829
   36    9.679122   10.749896   16.925820    9.268320     1.720146   109.083208
   37    5.400669    0.000000   18.594841    9.229879     1.729884    94.017369
   38   15.260221    3.583299   18.594841    9.229810     1.729908    94.032540
   39    5.400669    7.166597   18.594841    9.229428     1.729884    94.008445
   40   15.260221   10.749896   18.594841    9.229926     1.729908    94.038787
   41    9.480945    0.000000   20.849675    9.260964     1.725319    94.438591
   42   19.340497    3.583299   20.849675    9.262728     1.725295    94.517124
   43    9.480945    7.166597   20.849675    9.263522     1.725319    94.494814
   44   19.340497   10.749896   20.849675    9.262609     1.725295    94.509985
   45   15.062043    0.000000   22.518695    9.261687     1.715671    94.702748
   46    5.202492    3.583299   22.518695    9.262681     1.715673    94.770572
   47   15.062043    7.166597   22.518695    9.261398     1.715666    94.549251
   48    5.202492   10.749896   22.518695    9.263140     1.715668    94.690254
   49    2.424267    0.000000   23.602549    9.265821     1.726137    95.243554
   50   12.283819    3.583299   23.602549    9.266295     1.726142    95.105229
   51    2.424267    7.166597   23.602549    9.265562     1.726132    95.140926
   52   12.283819   10.749896   23.602549    9.266018     1.726137    94.943701
   53    8.005167    0.000000   25.271568    9.255688     1.727481    95.281036
   54   17.864721    3.583299   25.271568    9.264706     1.727507    97.194385
   55    8.005167    7.166597   25.271568    9.267062     1.727481    95.933395
   56   17.864721   10.749896   25.271568    9.261678     1.727507    97.310400
   57   12.117060   -0.018960   27.508006    9.238298     1.573552    94.999924
   58    2.265447    3.586568   27.532883    9.252760     1.645182    96.391207
   59   12.184327    7.168054   27.462681    9.237967     1.598770    95.099875
   60    2.266135   10.751287   27.491035    9.235390     1.556193    94.487674
   61    7.622630    3.574451   29.142340    9.275579     1.738778    94.623322
   62   17.505259   -0.013956   29.202886    9.274375     1.753277   105.617048
   63    7.665073   10.778915   29.135414    9.273100     1.708945   102.807709
   64   17.530957    7.170751   29.219412    9.271884     1.713028   102.543552
   65    4.994059   -0.025615   30.763830    9.278481     1.751502   115.750480
   66   14.815500    3.576556   30.758745    9.286563     1.750484   113.417693
   67    4.985899    7.210726   30.725650    9.277696     1.733192   110.039882
   68   14.837075   10.747275   30.834051    9.283672     1.737664   139.299666
   69   10.704038   -0.033331   31.959296    9.129383     1.660803   119.084562
   70    0.765965    3.582516   31.920966    9.110347     1.596797   157.533597
   71    0.845702   10.748964   31.922646    9.124130     1.597759   227.788491
   72   10.620714    7.209759   31.790158    9.118269     1.590896   103.124518
   73   10.208308    2.758135   34.838307   78.753097     2.022633   345.309533
   74   13.658511    6.150713   36.838652   79.204769     2.472248  2305.364318
   75    5.065742    3.528714   35.707492   79.238455     2.411597  1079.536716
   76    8.653402    6.834325   37.180583   78.925277     2.351812  1891.327715
 --------------------------------------------------------------------------------
    VACUUM CHARGE:               0.0000
    VACUUM VOLUME:               0.0000
    NUMBER OF ELECTRONS:      1227.9959
