# Supplementary material for: Real-Space Constrained Density Functional Theory Investigation of Site-Specific, Interfacial Charge Recombination Dynamics Across the Au Nanoparticle/TiO2 Heterojunction
Source: J Phys Chem Lett. 2026 Jan 6;17(2):570–8. doi: 10.1021/acs.jpclett.5c02905 (PMC12814526; doi:10.1021/acs.jpclett.5c02905)
Supplement: Supplementary file 3 [file jz5c02905_si_003.zip › Site-Specific-Charge-Recombination-Dynamics-With-CDFT-main/AuTiO2/4Au/PBE+U+D3/HB/Au/0.60/HB.txt]

  ___ ___ ___ _ _ _  
 |   |   |_  | | | | 
 | | | | | . | | | | 
 |__ |  _|___|_____|  24.6.0
 |___|_|             

User:   dmglenna@nid004142
Date:   Tue Feb 11 16:18:18 2025
Arch:   x86_64
Pid:    913830
CWD:    /pscratch/sd/d/dmglenna/PHD/ED/AuTiO2/3L/4Au/PBE+U+D3/HB/Au/0.60
Python: 3.12.1
gpaw:   /global/common/software/m4517/gpaw_gc/lib/python3.12/site-packages/gpaw
_gpaw:  /global/common/software/m4517/gpaw_gc/lib/python3.12/site-packages/
        _gpaw.cpython-312-x86_64-linux-gnu.so (f5c548012a)
ase:    /global/common/software/m4517/gpaw_gc/lib/python3.12/site-packages/ase (version 3.23.0)
numpy:  /global/common/software/m4517/gpaw_gc/lib/python3.12/site-packages/numpy (version 1.26.3)
scipy:  /global/common/software/m4517/gpaw_gc/lib/python3.12/site-packages/scipy (version 1.12.0)
libxc:  6.2.2
units:  Angstrom and eV
cores: 128
OpenMP: False
OMP_NUM_THREADS: 1

Input parameters:
  convergence: {density: 1e-05,
                eigenstates: 1e-10,
                energy: 1e-06}
  eigensolver: {name: dav,
                niter: 3}
  h: 0.2
  maxiter: 1500
  mixer: {backend: pulay,
          beta: 0.01,
          beta_m: 0.01,
          method: difference,
          nmaxold: 1,
          nmaxold_m: 8,
          weight: 100.0,
          weight_m: 100.0}
  mode: fd
  occupations: {fixmagmom: False,
                name: fermi-dirac,
                width: 0.1}
  poissonsolver: {dipolelayer: xy,
                  eps: 2e-10,
                  name: fd,
                  nn: 3,
                  relax: GS}
  setups: {Ti: :d,7.0}
  spinpol: True
  symmetry: off
  xc: PBE

System changes: positions, numbers, cell, pbc, initial_charges, initial_magmoms 

Initialize ...

species:
  Ti:
    name: Titanium
    id: d282db07e62ae71292040bf25b25ccdd
    Z: 22.0
    valence: 12
    core: 10
    charge: 0.0
    Hubbard: {U: 7.0,  # eV
              l: 2,
              scale: True}
    file: /global/common/software/m4517/setups/gpaw-setups-0.9.20000/Ti.PBE.gz
    compensation charges: {type: gauss,
                           rc: 0.38,
                           lmax: 2}
    cutoffs: {filter: 2.23,
              core: 1.02}
    projectors:
      #              energy  rcut
      - 3s(2.00)   -62.623   1.270
      - 4s(2.00)    -4.466   1.270
      - 3p(6.00)   -38.862   1.058
      - 4p(0.00)    -1.466   1.058
      - 3d(2.00)    -4.258   1.058
      -  d          22.953   1.058
  
    # Using partial waves for Ti as LCAO basis

  O:
    name: Oxygen
    id: 32ecd46bf208036f09c70b0ec9a88b78
    Z: 8.0
    valence: 6
    core: 2
    charge: 0.0
    file: /global/common/software/m4517/setups/gpaw-setups-0.9.20000/O.PBE.gz
    compensation charges: {type: gauss,
                           rc: 0.21,
                           lmax: 2}
    cutoffs: {filter: 1.17,
              core: 0.83}
    projectors:
      #              energy  rcut
      - 2s(2.00)   -23.961   0.688
      - 2p(4.00)    -9.029   0.598
      -  s           3.251   0.688
      -  p          18.182   0.598
      -  d           0.000   0.619
  
    # Using partial waves for O as LCAO basis

  Au:
    name: Gold
    id: b12133f335f6ca0d89c4b1ccaa844e9a
    Z: 79.0
    valence: 11
    core: 68
    charge: 0.0
    file: /global/common/software/m4517/setups/gpaw-setups-0.9.20000/Au.PBE.gz
    compensation charges: {type: gauss,
                           rc: 0.42,
                           lmax: 2}
    cutoffs: {filter: 2.33,
              core: 2.81}
    projectors:
      #              energy  rcut
      - 6s(1.00)    -5.728   1.323
      - 6p(0.00)    -0.775   1.323
      - 5d(10.00)    -6.891   1.323
      -  s          21.484   1.323
      -  p          26.436   1.323
      -  d          20.321   1.323
  
    # Using partial waves for Au as LCAO basis

Reference energy: -2721730.337652  # eV

Spin-polarized calculation.
Magnetic moment: 0.000000

Convergence criteria:
 Maximum [total energy] change in last 3 cyles: 1e-06 eV / valence electron
 Maximum integral of absolute [dens]ity change: 1e-05 electrons / valence electron
 Maximum integral of absolute [eigenst]ate change: 1e-10 eV^2 / valence electron
 Maximum number of scf [iter]ations: 1500
 (Square brackets indicate name in SCF output, whereas a 'c' in
 the SCF output indicates the quantity has converged.)

Symmetries present (total): 1

  ( 1  0  0)
  ( 0  1  0)
  ( 0  0  1)

1 k-point (Gamma)
1 k-point in the irreducible part of the Brillouin zone
       k-points in crystal coordinates                weights
   0:     0.00000000    0.00000000    0.00000000          1/1

Wave functions: Uniform real-space grid
  Kinetic energy operator: 6*3+1=19 point O(h^6) finite-difference Laplacian
  ScaLapack parameters: grid=1x1, blocksize=None
  Wavefunction extrapolation:
    Improved wavefunction reuse through dual PAW basis 

Occupation numbers: Fermi-Dirac:
  width: 0.1000  # eV
 

Eigensolver
   Davidson(niter=3) 

Densities:
  Coarse grid: 52*36*144 grid
  Fine grid: 104*72*288 grid
  Total Charge: 0.000000 

Density mixing:
  Method: difference
  Backend: pulay
  Linear mixing parameter: 0.01
  old densities: 1
  Damping of long wavelength oscillations: 100 

Hamiltonian:
  XC and Coulomb potentials evaluated on a 104*72*288 grid
  Using the PBE Exchange-Correlation functional
  Interpolation: tri-quintic (5. degree polynomial)
  Poisson solver: Gauss-Seidel solver with 4 multi-grid levels
    Coarsest grid: 13 x 9 x 36 points
    Warning: Coarse grid has more than 24 points.
             More multi-grid levels recommended.
    Stencil: 6*3+1=19 point O(h^6) finite-difference Laplacian
    Max iterations: 1000
    Tolerance: 2.000000e-10

Dipole correction along z-axis 

XC parameters: PBE with 2 nearest neighbor stencil

Memory estimate:
  Process memory now: 112.19 MiB
  Calculator: 30.06 MiB
    Density: 2.05 MiB
      Arrays: 0.53 MiB
      Localized functions: 1.26 MiB
      Mixer: 0.26 MiB
    Hamiltonian: 0.78 MiB
      Arrays: 0.39 MiB
      XC: 0.00 MiB
      Poisson: 0.29 MiB
      vbar: 0.09 MiB
    Wavefunctions: 27.23 MiB
      Arrays psit_nG: 10.74 MiB
      Eigensolver: 16.24 MiB
      Projections: 0.05 MiB
      Projectors: 0.20 MiB

Total number of cores used: 128
Domain decomposition: 4 x 2 x 16

Number of atoms: 76
Number of atomic orbitals: 540
Number of bands in calculation: 376
Number of valence electrons: 620
Bands to converge: occupied

... initialized

Initializing position-dependent things.

Density initialized from atomic densities
Creating initial wave functions:
  376 bands from LCAO basis set

      .-------------------------.  
     /|                         |  
    / |                         |  
   /  |                         |  
  /   |                         |  
 *    |                         |  
 |    |                         |  
 |    |                         |  
 |    |                         |  
 |    |                         |  
 |    |                         |  
 |    |                         |  
 |    |                         |  
 |    |                         |  
 |    |        Au   OAu         |  
 |    |      O          Ti      |  
 |    O  Au      Ti     O    O  |  
 |    |   Ti   Au O   O         |  
 | O  |   O    O      Ti     Ti |  
 |    | Ti     Ti     O    O    |  
 |    |     O       O      Ti   |  
 |   O|Ti     O      O          |  
 |    |O    O      Ti     Ti    |  
 |  Ti|    Ti          O  O   O |  
 |    |  O  O   O O    TiO      |  
 |  O |         TiO         O Ti|  
 |    | OTiO   Ti    OTi        |  
 |    |       O     O O    O O  |  
 |    | Oi   O O           Ti   |  
 |    O      Ti     Ti     O    |  
 |   Ti          O      O       |  
 |    |   O                     |  
 |    |                         |  
 |    |                         |  
 |    |                         |  
 |    .-------------------------.  
 |   /                         /   
 |  /                         /    
 | /                         /     
 |/                         /      
 *-------------------------*       

Positions:
   0 Ti     1.771742    0.000000    8.228379    ( 0.0000,  0.0000,  0.0000)
   1 Ti     6.989192    1.896200    8.228379    ( 0.0000,  0.0000,  0.0000)
   2 Ti     1.771742    3.792400    8.228379    ( 0.0000,  0.0000,  0.0000)
   3 Ti     6.989192    5.688600    8.228379    ( 0.0000,  0.0000,  0.0000)
   4 Ti     4.725027    0.000000    9.111586    ( 0.0000,  0.0000,  0.0000)
   5 Ti     9.942477    1.896200    9.111586    ( 0.0000,  0.0000,  0.0000)
   6 Ti     4.725027    3.792400    9.111586    ( 0.0000,  0.0000,  0.0000)
   7 Ti     9.942477    5.688600    9.111586    ( 0.0000,  0.0000,  0.0000)
   8 Ti     3.149983    0.000000   11.761552    ( 0.0000,  0.0000,  0.0000)
   9 Ti     8.367433    1.896200   11.761552    ( 0.0000,  0.0000,  0.0000)
  10 Ti     3.149983    3.792400   11.761552    ( 0.0000,  0.0000,  0.0000)
  11 Ti     8.367433    5.688600   11.761552    ( 0.0000,  0.0000,  0.0000)
  12 Ti     6.103269    0.000000   12.644759    ( 0.0000,  0.0000,  0.0000)
  13 Ti     0.885819    1.896200   12.644759    ( 0.0000,  0.0000,  0.0000)
  14 Ti     6.103269    3.792400   12.644759    ( 0.0000,  0.0000,  0.0000)
  15 Ti     0.885819    5.688600   12.644759    ( 0.0000,  0.0000,  0.0000)
  16 Ti     4.482233   -0.001033   15.342543    ( 0.0000,  0.0000,  0.0000)
  17 Ti     9.753045    1.900753   15.389207    ( 0.0000,  0.0000,  0.0000)
  18 Ti     4.499047    3.797034   15.348687    ( 0.0000,  0.0000,  0.0000)
  19 Ti     9.736627    5.671166   15.407809    ( 0.0000,  0.0000,  0.0000)
  20 Ti     7.365001   -0.008670   16.091347    ( 0.0000,  0.0000,  0.0000)
  21 Ti     2.124206    1.919615   16.196452    ( 0.0000,  0.0000,  0.0000)
  22 Ti     7.324862    3.785370   16.124124    ( 0.0000,  0.0000,  0.0000)
  23 Ti     2.104658    5.692197   16.109406    ( 0.0000,  0.0000,  0.0000)
  24 O      3.638859    0.000000    7.500000    ( 0.0000,  0.0000,  0.0000)
  25 O      8.856309    1.896200    7.500000    ( 0.0000,  0.0000,  0.0000)
  26 O      3.638859    3.792400    7.500000    ( 0.0000,  0.0000,  0.0000)
  27 O      8.856309    5.688600    7.500000    ( 0.0000,  0.0000,  0.0000)
  28 O      6.592144    0.000000    8.383207    ( 0.0000,  0.0000,  0.0000)
  29 O      1.374694    1.896200    8.383207    ( 0.0000,  0.0000,  0.0000)
  30 O      6.592144    3.792400    8.383207    ( 0.0000,  0.0000,  0.0000)
  31 O      1.374694    5.688600    8.383207    ( 0.0000,  0.0000,  0.0000)
  32 O     10.339421    0.000000    8.956758    ( 0.0000,  0.0000,  0.0000)
  33 O      5.121971    1.896200    8.956758    ( 0.0000,  0.0000,  0.0000)
  34 O     10.339421    3.792400    8.956758    ( 0.0000,  0.0000,  0.0000)
  35 O      5.121971    5.688600    8.956758    ( 0.0000,  0.0000,  0.0000)
  36 O      2.857911    0.000000    9.839966    ( 0.0000,  0.0000,  0.0000)
  37 O      8.075361    1.896200    9.839966    ( 0.0000,  0.0000,  0.0000)
  38 O      2.857911    3.792400    9.839966    ( 0.0000,  0.0000,  0.0000)
  39 O      8.075361    5.688600    9.839966    ( 0.0000,  0.0000,  0.0000)
  40 O      5.017100    0.000000   11.033173    ( 0.0000,  0.0000,  0.0000)
  41 O     10.234550    1.896200   11.033173    ( 0.0000,  0.0000,  0.0000)
  42 O      5.017100    3.792400   11.033173    ( 0.0000,  0.0000,  0.0000)
  43 O     10.234550    5.688600   11.033173    ( 0.0000,  0.0000,  0.0000)
  44 O      7.970490    0.000000   11.916380    ( 0.0000,  0.0000,  0.0000)
  45 O      2.753040    1.896200   11.916380    ( 0.0000,  0.0000,  0.0000)
  46 O      7.970490    3.792400   11.916380    ( 0.0000,  0.0000,  0.0000)
  47 O      2.753040    5.688600   11.916380    ( 0.0000,  0.0000,  0.0000)
  48 O      1.282867    0.000000   12.489931    ( 0.0000,  0.0000,  0.0000)
  49 O      6.500317    1.896200   12.489931    ( 0.0000,  0.0000,  0.0000)
  50 O      1.282867    3.792400   12.489931    ( 0.0000,  0.0000,  0.0000)
  51 O      6.500317    5.688600   12.489931    ( 0.0000,  0.0000,  0.0000)
  52 O      4.236152    0.000000   13.373138    ( 0.0000,  0.0000,  0.0000)
  53 O      9.453603    1.896200   13.373138    ( 0.0000,  0.0000,  0.0000)
  54 O      4.236152    3.792400   13.373138    ( 0.0000,  0.0000,  0.0000)
  55 O      9.453603    5.688600   13.373138    ( 0.0000,  0.0000,  0.0000)
  56 O      6.412072   -0.010033   14.556610    ( 0.0000,  0.0000,  0.0000)
  57 O      1.198823    1.897930   14.569774    ( 0.0000,  0.0000,  0.0000)
  58 O      6.447668    3.793171   14.532625    ( 0.0000,  0.0000,  0.0000)
  59 O      1.199187    5.689336   14.547629    ( 0.0000,  0.0000,  0.0000)
  60 O      4.033722    1.891518   15.421462    ( 0.0000,  0.0000,  0.0000)
  61 O      9.263384   -0.007385   15.453502    ( 0.0000,  0.0000,  0.0000)
  62 O      4.056182    5.703956   15.417797    ( 0.0000,  0.0000,  0.0000)
  63 O      9.276983    3.794598   15.462247    ( 0.0000,  0.0000,  0.0000)
  64 O      2.642742   -0.013555   16.279518    ( 0.0000,  0.0000,  0.0000)
  65 O      7.840025    1.892632   16.276827    ( 0.0000,  0.0000,  0.0000)
  66 O      2.638424    3.815752   16.259314    ( 0.0000,  0.0000,  0.0000)
  67 O      7.851442    5.687213   16.316677    ( 0.0000,  0.0000,  0.0000)
  68 O      5.664333   -0.017638   16.912131    ( 0.0000,  0.0000,  0.0000)
  69 O      0.405331    1.895786   16.891848    ( 0.0000,  0.0000,  0.0000)
  70 O      0.447526    5.688107   16.892737    ( 0.0000,  0.0000,  0.0000)
  71 O      5.620240    3.815240   16.822627    ( 0.0000,  0.0000,  0.0000)
  72 Au     5.402004    1.459542   18.435638    ( 0.0000,  0.0000,  0.0000)
  73 Au     7.227773    3.254817   19.494175    ( 0.0000,  0.0000,  0.0000)
  74 Au     2.680675    1.867315   18.895591    ( 0.0000,  0.0000,  0.0000)
  75 Au     4.579183    3.616569   19.675117    ( 0.0000,  0.0000,  0.0000)

Unit cell:
           periodic     x           y           z      points  spacing
  1. axis:    yes   10.434900    0.000000    0.000000    52     0.2007
  2. axis:    yes    0.000000    7.584800    0.000000    36     0.2107
  3. axis:    no     0.000000    0.000000   28.826383   144     0.2002

  Lengths:  10.434900   7.584800  28.826383
  Angles:   90.000000  90.000000  90.000000

Effective grid spacing dv^(1/3) = 0.2038

     iter     time        total  log10-change:  magmom
                         energy   eigst   dens
iter:   1 16:18:31  -691.908141                   +0.0000
iter:   2 16:18:35  -682.372551   -1.08  -0.87    -0.0000
iter:   3 16:18:39  -672.670873   -1.75  -0.88    +0.0000
iter:   4 16:18:43  -663.442495   -2.27  -0.89    +0.0000
iter:   5 16:18:47  -654.732906   -2.44  -0.90    +0.0000
iter:   6 16:18:51  -646.523402   -2.47  -0.91    +0.0000
iter:   7 16:18:55  -638.787170   -2.44  -0.92    -0.0000
iter:   8 16:18:59  -631.501808   -2.44  -0.93    -0.0000
iter:   9 16:19:03  -624.643184   -2.40  -0.94    -0.0000
iter:  10 16:19:07  -618.191566   -2.40  -0.95    -0.0000
iter:  11 16:19:10  -612.124540   -2.38  -0.96    -0.0000
iter:  12 16:19:14  -606.424108   -2.39  -0.97    +0.0000
iter:  13 16:19:18  -601.069753   -2.37  -0.98    -0.0000
iter:  14 16:19:22  -596.044616   -2.40  -1.00    -0.0000
iter:  15 16:19:26  -591.330166   -2.39  -1.01    -0.0000
iter:  16 16:19:30  -586.910557   -2.41  -1.02    -0.0000
iter:  17 16:19:34  -582.769095   -2.41  -1.03    +0.0000
iter:  18 16:19:38  -578.891068   -2.43  -1.04    +0.0000
iter:  19 16:19:42  -575.261345   -2.44  -1.05    -0.0000
iter:  20 16:19:46  -571.866415   -2.46  -1.06    -0.0000
iter:  21 16:19:50  -568.692640   -2.47  -1.07    -0.0000
iter:  22 16:19:54  -565.727427   -2.49  -1.08    -0.0000
iter:  23 16:19:58  -562.958627   -2.50  -1.09    +0.0000
iter:  24 16:20:01  -560.374716   -2.53  -1.10    -0.0000
iter:  25 16:20:05  -557.964766   -2.54  -1.11    -0.0000
iter:  26 16:20:09  -555.718384   -2.56  -1.12    +0.0000
iter:  27 16:20:13  -553.625500   -2.58  -1.13    +0.0000
iter:  28 16:20:17  -551.676897   -2.60  -1.14    +0.0000
iter:  29 16:20:21  -549.863607   -2.62  -1.15    -0.0000
iter:  30 16:20:25  -548.177065   -2.64  -1.16    -0.0000
iter:  31 16:20:29  -546.609434   -2.66  -1.17    +0.0000
iter:  32 16:20:33  -545.153096   -2.68  -1.18    +0.0000
iter:  33 16:20:37  -543.800782   -2.70  -1.19    +0.0000
iter:  34 16:20:41  -542.545888   -2.72  -1.20    +0.0000
iter:  35 16:20:44  -541.382003   -2.74  -1.21    +0.0000
iter:  36 16:20:48  -540.302971   -2.76  -1.22    +0.0000
iter:  37 16:20:52  -539.303306   -2.78  -1.23    +0.0000
iter:  38 16:20:56  -538.377617   -2.81  -1.24    +0.0000
iter:  39 16:21:00  -537.520761   -2.83  -1.25    +0.0000
iter:  40 16:21:04  -536.728189   -2.85  -1.26    +0.0000
iter:  41 16:21:08  -535.995430   -2.88  -1.27    +0.0000
iter:  42 16:21:12  -535.318187   -2.90  -1.28    +0.0000
iter:  43 16:21:16  -534.692747   -2.93  -1.29    +0.0000
iter:  44 16:21:20  -534.115407   -2.95  -1.30    +0.0000
iter:  45 16:21:24  -533.582615   -2.98  -1.31    +0.0000
iter:  46 16:21:28  -533.091356   -3.00  -1.31    +0.0000
iter:  47 16:21:31  -532.638599   -3.03  -1.32    +0.0000
iter:  48 16:21:35  -532.221405   -3.06  -1.33    +0.0000
iter:  49 16:21:39  -531.837368   -3.08  -1.34    +0.0000
iter:  50 16:21:43  -531.484004   -3.11  -1.35    +0.0000
iter:  51 16:21:47  -531.158908   -3.14  -1.35    +0.0000
iter:  52 16:21:51  -530.860166   -3.16  -1.36    +0.0000
iter:  53 16:21:55  -530.585769   -3.19  -1.37    +0.0000
iter:  54 16:21:59  -530.333737   -3.22  -1.37    +0.0000
iter:  55 16:22:02  -530.102581   -3.25  -1.38    +0.0000
iter:  56 16:22:06  -529.890672   -3.28  -1.39    +0.0000
iter:  57 16:22:10  -529.696393   -3.31  -1.39    +0.0000
iter:  58 16:22:14  -529.518595   -3.34  -1.40    +0.0000
iter:  59 16:22:18  -529.355967   -3.37  -1.41    +0.0000
iter:  60 16:22:22  -529.207179   -3.40  -1.41    +0.0000
iter:  61 16:22:26  -529.071369   -3.42  -1.42    +0.0000
iter:  62 16:22:30  -528.947480   -3.46  -1.42    +0.0000
iter:  63 16:22:33  -528.834418   -3.49  -1.43    +0.0000
iter:  64 16:22:37  -528.731550   -3.52  -1.43    +0.0000
iter:  65 16:22:41  -528.638028   -3.55  -1.44    +0.0000
iter:  66 16:22:45  -528.553101   -3.58  -1.44    +0.0000
iter:  67 16:22:49  -528.475931   -3.61  -1.45    +0.0000
iter:  68 16:22:53  -528.406122   -3.64  -1.46    +0.0000
iter:  69 16:22:57  -528.343040   -3.67  -1.46    -0.0000
iter:  70 16:23:00  -528.285974   -3.70  -1.47    -0.0000
iter:  71 16:23:04  -528.234673   -3.73  -1.47    -0.0000
iter:  72 16:23:08  -528.188620   -3.76  -1.48    -0.0000
iter:  73 16:23:12  -528.147211   -3.79  -1.48    -0.0000
iter:  74 16:23:16  -528.110310   -3.83  -1.49    -0.0000
iter:  75 16:23:20  -528.077498   -3.86  -1.49    -0.0000
iter:  76 16:23:24  -528.048429   -3.89  -1.50    -0.0000
iter:  77 16:23:27  -528.022617   -3.92  -1.50    -0.0000
iter:  78 16:23:31  -528.000044   -3.95  -1.51    -0.0000
iter:  79 16:23:35  -527.980390   -3.98  -1.51    -0.0000
iter:  80 16:23:39  -527.963402   -4.01  -1.52    -0.0000
iter:  81 16:23:43  -527.948669   -4.04  -1.52    -0.0000
iter:  82 16:23:47  -527.936451   -4.07  -1.52    -0.0000
iter:  83 16:23:50  -527.926035   -4.11  -1.53    -0.0000
iter:  84 16:23:54  -527.917572   -4.14  -1.53    -0.0000
iter:  85 16:23:58  -527.910653   -4.17  -1.54    -0.0000
iter:  86 16:24:02  -527.905612   -4.20  -1.54    -0.0000
iter:  87 16:24:06  -527.901758   -4.23  -1.55    -0.0000
iter:  88 16:24:10  -527.899306   -4.26  -1.55    -0.0000
iter:  89 16:24:13  -527.898084   -4.29  -1.56    -0.0000
iter:  90 16:24:17  -527.897772   -4.32  -1.56    -0.0000
iter:  91 16:24:21  -527.898780   -4.35  -1.57    -0.0000
iter:  92 16:24:25  -527.900439   -4.37  -1.57    -0.0000
iter:  93 16:24:29  -527.903021   -4.40  -1.58    -0.0000
iter:  94 16:24:33  -527.906392   -4.43  -1.58    -0.0000
iter:  95 16:24:36  -527.910470   -4.46  -1.58    -0.0000
iter:  96 16:24:40  -527.914975   -4.49  -1.59    -0.0000
iter:  97 16:24:44  -527.920376   -4.52  -1.59    -0.0000
iter:  98 16:24:48  -527.926016   -4.54  -1.60    -0.0000
iter:  99 16:24:52  -527.932215   -4.57  -1.60    -0.0000
iter: 100 16:24:56  -527.938866   -4.60  -1.61    -0.0000
iter: 101 16:25:00  -527.945914   -4.62  -1.61    -0.0000
iter: 102 16:25:03  -527.953315   -4.65  -1.62    -0.0000
iter: 103 16:25:07  -527.960809   -4.68  -1.62    -0.0000
iter: 104 16:25:11  -527.968692   -4.70  -1.63    -0.0000
iter: 105 16:25:15  -527.977081   -4.73  -1.63    -0.0000
iter: 106 16:25:19  -527.985381   -4.75  -1.63    -0.0000
iter: 107 16:25:22  -527.993960   -4.78  -1.64    -0.0000
iter: 108 16:25:26  -528.002734   -4.80  -1.64    -0.0000
iter: 109 16:25:30  -528.011669   -4.82  -1.65    -0.0000
iter: 110 16:25:34  -528.020504   -4.85  -1.65    -0.0000
iter: 111 16:25:38  -528.029812   -4.87  -1.66    -0.0000
iter: 112 16:25:42  -528.038899   -4.89  -1.66    -0.0000
iter: 113 16:25:45  -528.048400   -4.92  -1.67    -0.0000
iter: 114 16:25:49  -528.057653   -4.94  -1.67    -0.0000
iter: 115 16:25:53  -528.067051   -4.96  -1.67    -0.0000
iter: 116 16:25:57  -528.076516   -4.98  -1.68    -0.0000
iter: 117 16:26:01  -528.086023   -5.00  -1.68    -0.0000
iter: 118 16:26:05  -528.095559   -5.02  -1.69    -0.0000
iter: 119 16:26:08  -528.105110   -5.04  -1.69    -0.0000
iter: 120 16:26:12  -528.114667   -5.06  -1.70    -0.0000
iter: 121 16:26:16  -528.123976   -5.08  -1.70    -0.0000
iter: 122 16:26:20  -528.133643   -5.10  -1.71    -0.0000
iter: 123 16:26:24  -528.142961   -5.12  -1.71    -0.0000
iter: 124 16:26:28  -528.152352   -5.13  -1.71    -0.0000
iter: 125 16:26:31  -528.161743   -5.15  -1.72    -0.0000
iter: 126 16:26:35  -528.171114   -5.17  -1.72    -0.0000
iter: 127 16:26:39  -528.180452   -5.19  -1.73    -0.0000
iter: 128 16:26:43  -528.189753   -5.20  -1.73    -0.0000
iter: 129 16:26:47  -528.199010   -5.22  -1.74    -0.0000
iter: 130 16:26:50  -528.208218   -5.23  -1.74    -0.0000
iter: 131 16:26:54  -528.217375   -5.25  -1.74    -0.0000
iter: 132 16:26:58  -528.226475   -5.27  -1.75    -0.0000
iter: 133 16:27:02  -528.235517   -5.28  -1.75    -0.0000
iter: 134 16:27:06  -528.244496   -5.29  -1.76    -0.0000
iter: 135 16:27:10  -528.253166   -5.31  -1.76    -0.0000
iter: 136 16:27:13  -528.262131   -5.32  -1.77    -0.0000
iter: 137 16:27:17  -528.270704   -5.34  -1.77    -0.0000
iter: 138 16:27:21  -528.279294   -5.35  -1.78    -0.0000
iter: 139 16:27:25  -528.288093   -5.36  -1.78    -0.0000
iter: 140 16:27:29  -528.296478   -5.38  -1.78    -0.0000
iter: 141 16:27:32  -528.304865   -5.39  -1.79    -0.0000
iter: 142 16:27:36  -528.313205   -5.40  -1.79    -0.0000
iter: 143 16:27:40  -528.321479   -5.42  -1.80    -0.0000
iter: 144 16:27:44  -528.329684   -5.43  -1.80    -0.0000
iter: 145 16:27:48  -528.337815   -5.44  -1.81    -0.0000
iter: 146 16:27:52  -528.345871   -5.45  -1.81    -0.0000
iter: 147 16:27:55  -528.353851   -5.46  -1.81    -0.0000
iter: 148 16:27:59  -528.361754   -5.47  -1.82    -0.0000
iter: 149 16:28:03  -528.369579   -5.49  -1.82    +0.0000
iter: 150 16:28:07  -528.377326   -5.50  -1.83    -0.0000
iter: 151 16:28:11  -528.384994   -5.51  -1.83    -0.0000
iter: 152 16:28:14  -528.392583   -5.52  -1.84    -0.0000
iter: 153 16:28:18  -528.400093   -5.53  -1.84    -0.0000
iter: 154 16:28:22  -528.407524   -5.54  -1.85    -0.0000
iter: 155 16:28:26  -528.414781   -5.55  -1.85    -0.0000
iter: 156 16:28:30  -528.422015   -5.56  -1.85    -0.0000
iter: 157 16:28:34  -528.429148   -5.57  -1.86    -0.0000
iter: 158 16:28:37  -528.436243   -5.58  -1.86    -0.0000
iter: 159 16:28:41  -528.443227   -5.59  -1.87    -0.0000
iter: 160 16:28:45  -528.450170   -5.60  -1.87    -0.0000
iter: 161 16:28:49  -528.457002   -5.61  -1.88    -0.0000
iter: 162 16:28:53  -528.463686   -5.62  -1.88    -0.0000
iter: 163 16:28:56  -528.470324   -5.63  -1.88    -0.0000
iter: 164 16:29:00  -528.476900   -5.64  -1.89    -0.0000
iter: 165 16:29:04  -528.483407   -5.65  -1.89    -0.0000
iter: 166 16:29:08  -528.489842   -5.66  -1.90    -0.0000
iter: 167 16:29:12  -528.496205   -5.67  -1.90    -0.0000
iter: 168 16:29:16  -528.502495   -5.68  -1.91    -0.0000
iter: 169 16:29:19  -528.508713   -5.69  -1.91    -0.0000
iter: 170 16:29:23  -528.514858   -5.70  -1.91    -0.0000
iter: 171 16:29:27  -528.520931   -5.71  -1.92    -0.0000
iter: 172 16:29:31  -528.526932   -5.71  -1.92    -0.0000
iter: 173 16:29:35  -528.532861   -5.72  -1.93    -0.0000
iter: 174 16:29:38  -528.538720   -5.73  -1.93    -0.0000
iter: 175 16:29:42  -528.544508   -5.74  -1.94    -0.0000
iter: 176 16:29:46  -528.550226   -5.75  -1.94    -0.0000
iter: 177 16:29:50  -528.555874   -5.76  -1.95    -0.0000
iter: 178 16:29:54  -528.561453   -5.77  -1.95    -0.0000
iter: 179 16:29:57  -528.566964   -5.78  -1.95    -0.0000
iter: 180 16:30:01  -528.572406   -5.78  -1.96    -0.0000
iter: 181 16:30:05  -528.577781   -5.79  -1.96    -0.0000
iter: 182 16:30:09  -528.583088   -5.80  -1.97    -0.0000
iter: 183 16:30:13  -528.588329   -5.81  -1.97    -0.0000
iter: 184 16:30:17  -528.593504   -5.82  -1.98    -0.0000
iter: 185 16:30:20  -528.598613   -5.83  -1.98    -0.0000
iter: 186 16:30:24  -528.603657   -5.84  -1.98    -0.0000
iter: 187 16:30:28  -528.608637   -5.84  -1.99    -0.0000
iter: 188 16:30:32  -528.613553   -5.85  -1.99    -0.0000
iter: 189 16:30:36  -528.618406   -5.86  -2.00    -0.0000
iter: 190 16:30:40  -528.623197   -5.87  -2.00    -0.0000
iter: 191 16:30:43  -528.627925   -5.88  -2.01    -0.0000
iter: 192 16:30:47  -528.632592   -5.88  -2.01    -0.0000
iter: 193 16:30:51  -528.637198   -5.89  -2.01    -0.0000
iter: 194 16:30:55  -528.641743   -5.90  -2.02    -0.0000
iter: 195 16:30:59  -528.646230   -5.91  -2.02    -0.0000
iter: 196 16:31:02  -528.650657   -5.92  -2.03    -0.0000
iter: 197 16:31:06  -528.655025   -5.93  -2.03    -0.0000
iter: 198 16:31:10  -528.659336   -5.93  -2.04    -0.0000
iter: 199 16:31:14  -528.663590   -5.94  -2.04    -0.0000
iter: 200 16:31:18  -528.667787   -5.95  -2.04    -0.0000
iter: 201 16:31:22  -528.671928   -5.96  -2.05    -0.0000
iter: 202 16:31:25  -528.676014   -5.96  -2.05    -0.0000
iter: 203 16:31:29  -528.680045   -5.97  -2.06    -0.0000
iter: 204 16:31:33  -528.684022   -5.98  -2.06    -0.0000
iter: 205 16:31:37  -528.687945   -5.99  -2.07    -0.0000
iter: 206 16:31:41  -528.691815   -6.00  -2.07    -0.0000
iter: 207 16:31:44  -528.695633   -6.00  -2.07    -0.0000
iter: 208 16:31:48  -528.699399   -6.01  -2.08    -0.0000
iter: 209 16:31:52  -528.703115   -6.02  -2.08    -0.0000
iter: 210 16:31:56  -528.706779   -6.03  -2.09    -0.0000
iter: 211 16:32:00  -528.710393   -6.04  -2.09    -0.0000
iter: 212 16:32:04  -528.713959   -6.04  -2.10    -0.0000
iter: 213 16:32:08  -528.717475   -6.05  -2.10    -0.0000
iter: 214 16:32:11  -528.720943   -6.06  -2.10    -0.0000
iter: 215 16:32:15  -528.724364   -6.07  -2.11    -0.0000
iter: 216 16:32:19  -528.727737   -6.07  -2.11    -0.0000
iter: 217 16:32:23  -528.731064   -6.08  -2.12    -0.0000
iter: 218 16:32:27  -528.734345   -6.09  -2.12    -0.0000
iter: 219 16:32:30  -528.737580   -6.10  -2.13    -0.0000
iter: 220 16:32:34  -528.740771   -6.10  -2.13    -0.0000
iter: 221 16:32:38  -528.743918   -6.11  -2.13    -0.0000
iter: 222 16:32:42  -528.747021   -6.12  -2.14    -0.0000
iter: 223 16:32:46  -528.750080   -6.13  -2.14    -0.0000
iter: 224 16:32:50  -528.753097   -6.13  -2.15    -0.0000
iter: 225 16:32:53  -528.756072   -6.14  -2.15    -0.0000
iter: 226 16:32:57  -528.759006   -6.15  -2.16    -0.0000
iter: 227 16:33:01  -528.761898   -6.16  -2.16    -0.0000
iter: 228 16:33:05  -528.764750   -6.16  -2.16    -0.0000
iter: 229 16:33:09  -528.767562   -6.17  -2.17    -0.0000
iter: 230 16:33:12  -528.770334   -6.18  -2.17    -0.0000
iter: 231 16:33:16  -528.773068   -6.19  -2.18    -0.0000
iter: 232 16:33:20  -528.775763   -6.19  -2.18    -0.0000
iter: 233 16:33:24  -528.778420   -6.20  -2.19    -0.0000
iter: 234 16:33:28  -528.781039   -6.21  -2.19    -0.0000
iter: 235 16:33:32  -528.783622   -6.22  -2.19    -0.0000
iter: 236 16:33:35  -528.786168   -6.22  -2.20    -0.0000
iter: 237 16:33:39  -528.788678   -6.23  -2.20    -0.0000
iter: 238 16:33:43  -528.791152   -6.24  -2.21    -0.0000
iter: 239 16:33:47  -528.793592   -6.24  -2.21    -0.0000
iter: 240 16:33:51  -528.795996   -6.25  -2.22    -0.0000
iter: 241 16:33:54  -528.798367   -6.26  -2.22    -0.0000
iter: 242 16:33:58  -528.800704   -6.27  -2.22    -0.0000
iter: 243 16:34:02  -528.803008   -6.27  -2.23    -0.0000
iter: 244 16:34:06  -528.805278   -6.28  -2.23    -0.0000
iter: 245 16:34:10  -528.807517   -6.29  -2.24    -0.0000
iter: 246 16:34:14  -528.809723   -6.30  -2.24    -0.0000
iter: 247 16:34:17  -528.811898   -6.30  -2.25    -0.0000
iter: 248 16:34:21  -528.814042   -6.31  -2.25    -0.0000
iter: 249 16:34:25  -528.816155   -6.32  -2.25    -0.0000
iter: 250 16:34:29  -528.818238   -6.33  -2.26    -0.0000
iter: 251 16:34:33  -528.820291   -6.33  -2.26    -0.0000
iter: 252 16:34:36  -528.822315   -6.34  -2.27    -0.0000
iter: 253 16:34:40  -528.824309   -6.35  -2.27    -0.0000
iter: 254 16:34:44  -528.826275   -6.36  -2.27    -0.0000
iter: 255 16:34:48  -528.828683   -6.36  -2.28    -0.0000
iter: 256 16:34:52  -528.830535   -6.37  -2.28    -0.0000
iter: 257 16:34:55  -528.832375   -6.38  -2.29    -0.0000
iter: 258 16:34:59  -528.834196   -6.39  -2.29    -0.0000
iter: 259 16:35:03  -528.835995   -6.39  -2.30    -0.0000
iter: 260 16:35:07  -528.837770   -6.40  -2.30    -0.0000
iter: 261 16:35:11  -528.839521   -6.40  -2.30    -0.0000
iter: 262 16:35:15  -528.841248   -6.41  -2.31    -0.0000
iter: 263 16:35:18  -528.842950   -6.42  -2.31    -0.0000
iter: 264 16:35:22  -528.844629   -6.43  -2.32    -0.0000
iter: 265 16:35:26  -528.846283   -6.43  -2.32    -0.0000
iter: 266 16:35:30  -528.847915   -6.44  -2.33    -0.0000
iter: 267 16:35:34  -528.849523   -6.45  -2.33    -0.0000
iter: 268 16:35:37  -528.851108   -6.46  -2.33    -0.0000
iter: 269 16:35:41  -528.852671   -6.46  -2.34    -0.0000
iter: 270 16:35:45  -528.854211   -6.47  -2.34    -0.0000
iter: 271 16:35:49  -528.855730   -6.48  -2.35    -0.0000
iter: 272 16:35:53  -528.857227   -6.49  -2.35    -0.0000
iter: 273 16:35:57  -528.858703   -6.49  -2.35    -0.0000
iter: 274 16:36:00  -528.860158   -6.50  -2.36    -0.0000
iter: 275 16:36:04  -528.861592   -6.51  -2.36    -0.0000
iter: 276 16:36:08  -528.863006   -6.51  -2.37    -0.0000
iter: 277 16:36:12  -528.864400   -6.52  -2.37    -0.0000
iter: 278 16:36:16  -528.865773   -6.53  -2.38    -0.0000
iter: 279 16:36:19  -528.867128   -6.53  -2.38    -0.0000
iter: 280 16:36:23  -528.868463   -6.54  -2.38    -0.0000
iter: 281 16:36:27  -528.869778   -6.55  -2.39    -0.0000
iter: 282 16:36:31  -528.871076   -6.56  -2.39    -0.0000
iter: 283 16:36:35  -528.872354   -6.56  -2.40    -0.0000
iter: 284 16:36:38  -528.873614   -6.57  -2.40    -0.0000
iter: 285 16:36:42  -528.874857   -6.58  -2.41    -0.0000
iter: 286 16:36:46  -528.876081   -6.59  -2.41    -0.0000
iter: 287 16:36:50  -528.877288   -6.59  -2.41    -0.0000
iter: 288 16:36:54  -528.878478   -6.60  -2.42    -0.0000
iter: 289 16:36:58  -528.879650   -6.61  -2.42    -0.0000
iter: 290 16:37:01  -528.880806   -6.61  -2.43    -0.0000
iter: 291 16:37:05  -528.881945   -6.62  -2.43    -0.0000
iter: 292 16:37:09  -528.883067   -6.63  -2.43    -0.0000
iter: 293 16:37:13  -528.884174   -6.63  -2.44    -0.0000
iter: 294 16:37:17  -528.885265   -6.64  -2.44    -0.0000
iter: 295 16:37:20  -528.886339   -6.65  -2.45    -0.0000
iter: 296 16:37:24  -528.887399   -6.66  -2.45    -0.0000
iter: 297 16:37:28  -528.888443   -6.66  -2.46    -0.0000
iter: 298 16:37:32  -528.889472   -6.67  -2.46    -0.0000
iter: 299 16:37:36  -528.890486   -6.68  -2.46    -0.0000
iter: 300 16:37:40  -528.891485   -6.68  -2.47    -0.0000
iter: 301 16:37:43  -528.892470   -6.69  -2.47    -0.0000
iter: 302 16:37:47  -528.893440   -6.70  -2.48    -0.0000
iter: 303 16:37:51  -528.894397   -6.70  -2.48    -0.0000
iter: 304 16:37:55  -528.895339   -6.71  -2.48    -0.0000
iter: 305 16:37:59  -528.896268   -6.72  -2.49    -0.0000
iter: 306 16:38:02  -528.897183   -6.73  -2.49    -0.0000
iter: 307 16:38:06  -528.898085   -6.73  -2.50    -0.0000
iter: 308 16:38:10  -528.898974   -6.74  -2.50    -0.0000
iter: 309 16:38:14  -528.899850   -6.75  -2.51    -0.0000
iter: 310 16:38:18  -528.900713   -6.76  -2.51    -0.0000
iter: 311 16:38:22  -528.901564   -6.76  -2.51    -0.0000
iter: 312 16:38:25  -528.902402   -6.77  -2.52    -0.0000
iter: 313 16:38:29  -528.903228   -6.78  -2.52    -0.0000
iter: 314 16:38:33  -528.904042   -6.78  -2.53    -0.0000
iter: 315 16:38:37  -528.904843   -6.79  -2.53    -0.0000
iter: 316 16:38:41  -528.905634   -6.80  -2.53    -0.0000
iter: 317 16:38:44  -528.906412   -6.80  -2.54    -0.0000
iter: 318 16:38:48  -528.907179   -6.81  -2.54    -0.0000
iter: 319 16:38:52  -528.907935   -6.82  -2.55    -0.0000
iter: 320 16:38:56  -528.908680   -6.83  -2.55    -0.0000
iter: 321 16:39:00  -528.909414   -6.83  -2.56    -0.0000
iter: 322 16:39:03  -528.910137   -6.84  -2.56    -0.0000
iter: 323 16:39:07  -528.910849   -6.85  -2.56    -0.0000
iter: 324 16:39:11  -528.911551   -6.85  -2.57    -0.0000
iter: 325 16:39:15  -528.912243   -6.86  -2.57    -0.0000
iter: 326 16:39:19  -528.912924   -6.87  -2.58    -0.0000
iter: 327 16:39:23  -528.913596   -6.87  -2.58    -0.0000
iter: 328 16:39:26  -528.914257   -6.88  -2.58    -0.0000
iter: 329 16:39:30  -528.914909   -6.89  -2.59    -0.0000
iter: 330 16:39:34  -528.915551   -6.90  -2.59    -0.0000
iter: 331 16:39:38  -528.916184   -6.90  -2.60    -0.0000
iter: 332 16:39:42  -528.916808   -6.91  -2.60    -0.0000
iter: 333 16:39:45  -528.917422   -6.92  -2.61    -0.0000
iter: 334 16:39:49  -528.918027   -6.92  -2.61    -0.0000
iter: 335 16:39:53  -528.918623   -6.93  -2.61    -0.0000
iter: 336 16:39:57  -528.919210   -6.94  -2.62    -0.0000
iter: 337 16:40:01  -528.919789   -6.94  -2.62    -0.0000
iter: 338 16:40:05  -528.920359   -6.95  -2.63    -0.0000
iter: 339 16:40:08  -528.920921   -6.96  -2.63    -0.0000
iter: 340 16:40:12  -528.921474   -6.97  -2.63    -0.0000
iter: 341 16:40:16  -528.922019   -6.97  -2.64    -0.0000
iter: 342 16:40:20  -528.922556   -6.98  -2.64    -0.0000
iter: 343 16:40:24  -528.923086   -6.99  -2.65    -0.0000
iter: 344 16:40:27  -528.923607   -6.99  -2.65    -0.0000
iter: 345 16:40:31  -528.924121   -7.00  -2.66    -0.0000
iter: 346 16:40:35  -528.924627   -7.01  -2.66    -0.0000
iter: 347 16:40:39  -528.925125   -7.01  -2.66    -0.0000
iter: 348 16:40:43  -528.925616   -7.02  -2.67    -0.0000
iter: 349 16:40:46  -528.926100   -7.03  -2.67    -0.0000
iter: 350 16:40:50  -528.926577   -7.04  -2.68    -0.0000
iter: 351 16:40:54  -528.927046   -7.04  -2.68    -0.0000
iter: 352 16:40:58  -528.927509   -7.05  -2.68    -0.0000
iter: 353 16:41:02  -528.927964   -7.06  -2.69    -0.0000
iter: 354 16:41:06  -528.928413   -7.06  -2.69    -0.0000
iter: 355 16:41:09  -528.928856   -7.07  -2.70    -0.0000
iter: 356 16:41:13  -528.929291   -7.08  -2.70    -0.0000
iter: 357 16:41:17  -528.929721   -7.08  -2.70    -0.0000
iter: 358 16:41:21  -528.930143   -7.09  -2.71    -0.0000
iter: 359 16:41:25  -528.930560   -7.10  -2.71    -0.0000
iter: 360 16:41:28  -528.930970   -7.10  -2.72    -0.0000
iter: 361 16:41:32  -528.931375   -7.11  -2.72    -0.0000
iter: 362 16:41:36  -528.931773   -7.12  -2.73    -0.0000
iter: 363 16:41:40  -528.932165   -7.13  -2.73    -0.0000
iter: 364 16:41:44  -528.932552   -7.13  -2.73    -0.0000
iter: 365 16:41:48  -528.932933   -7.14  -2.74    -0.0000
iter: 366 16:41:51  -528.933308   -7.15  -2.74    -0.0000
iter: 367 16:41:55  -528.933677   -7.15  -2.75    -0.0000
iter: 368 16:41:59  -528.934041   -7.16  -2.75    -0.0000
iter: 369 16:42:03  -528.934400   -7.17  -2.75    -0.0000
iter: 370 16:42:07  -528.934753   -7.17  -2.76    -0.0000
iter: 371 16:42:10  -528.935101   -7.18  -2.76    -0.0000
iter: 372 16:42:14  -528.935444   -7.19  -2.77    -0.0000
iter: 373 16:42:18  -528.935781   -7.19  -2.77    -0.0000
iter: 374 16:42:22  -528.936114   -7.20  -2.77    -0.0000
iter: 375 16:42:26  -528.936442   -7.21  -2.78    -0.0000
iter: 376 16:42:30  -528.936765   -7.22  -2.78    -0.0000
iter: 377 16:42:33  -528.937083   -7.22  -2.79    -0.0000
iter: 378 16:42:37  -528.937396   -7.23  -2.79    -0.0000
iter: 379 16:42:41  -528.937705   -7.24  -2.79    -0.0000
iter: 380 16:42:45  -528.938009c  -7.24  -2.80    -0.0000
iter: 381 16:42:49  -528.938308c  -7.25  -2.80    -0.0000
iter: 382 16:42:53  -528.938603c  -7.26  -2.81    -0.0000
iter: 383 16:42:56  -528.938894c  -7.26  -2.81    -0.0000
iter: 384 16:43:00  -528.939180c  -7.27  -2.82    -0.0000
iter: 385 16:43:04  -528.939462c  -7.28  -2.82    -0.0000
iter: 386 16:43:08  -528.939740c  -7.28  -2.82    -0.0000
iter: 387 16:43:12  -528.940014c  -7.29  -2.83    -0.0000
iter: 388 16:43:15  -528.940283c  -7.30  -2.83    -0.0000
iter: 389 16:43:19  -528.940549c  -7.31  -2.84    -0.0000
iter: 390 16:43:23  -528.940810c  -7.31  -2.84    -0.0000
iter: 391 16:43:27  -528.941068c  -7.32  -2.84    -0.0000
iter: 392 16:43:31  -528.941322c  -7.33  -2.85    -0.0000
iter: 393 16:43:34  -528.941572c  -7.33  -2.85    -0.0000
iter: 394 16:43:38  -528.941818c  -7.34  -2.86    -0.0000
iter: 395 16:43:42  -528.942061c  -7.35  -2.86    -0.0000
iter: 396 16:43:46  -528.942300c  -7.35  -2.86    -0.0000
iter: 397 16:43:50  -528.942535c  -7.36  -2.87    -0.0000
iter: 398 16:43:54  -528.942767c  -7.37  -2.87    -0.0000
iter: 399 16:43:57  -528.942996c  -7.37  -2.88    -0.0000
iter: 400 16:44:01  -528.943221c  -7.38  -2.88    -0.0000
iter: 401 16:44:05  -528.943443c  -7.39  -2.88    -0.0000
iter: 402 16:44:09  -528.943661c  -7.39  -2.89    -0.0000
iter: 403 16:44:13  -528.943876c  -7.40  -2.89    -0.0000
iter: 404 16:44:16  -528.944088c  -7.41  -2.90    -0.0000
iter: 405 16:44:20  -528.944297c  -7.42  -2.90    -0.0000
iter: 406 16:44:24  -528.944503c  -7.42  -2.90    -0.0000
iter: 407 16:44:28  -528.944705c  -7.43  -2.91    -0.0000
iter: 408 16:44:32  -528.944905c  -7.44  -2.91    -0.0000
iter: 409 16:44:35  -528.945101c  -7.44  -2.92    -0.0000
iter: 410 16:44:39  -528.945295c  -7.45  -2.92    -0.0000
iter: 411 16:44:43  -528.945486c  -7.46  -2.93    -0.0000
iter: 412 16:44:47  -528.945674c  -7.46  -2.93    -0.0000
iter: 413 16:44:51  -528.945859c  -7.47  -2.93    -0.0000
iter: 414 16:44:55  -528.946041c  -7.48  -2.94    -0.0000
iter: 415 16:44:58  -528.946221c  -7.48  -2.94    -0.0000
iter: 416 16:45:02  -528.946398c  -7.49  -2.95    -0.0000
iter: 417 16:45:06  -528.946572c  -7.50  -2.95    -0.0000
iter: 418 16:45:10  -528.946744c  -7.50  -2.95    -0.0000
iter: 419 16:45:14  -528.946913c  -7.51  -2.96    -0.0000
iter: 420 16:45:17  -528.947079c  -7.52  -2.96    -0.0000
iter: 421 16:45:21  -528.947244c  -7.53  -2.97    -0.0000
iter: 422 16:45:25  -528.947405c  -7.53  -2.97    -0.0000
iter: 423 16:45:29  -528.947565c  -7.54  -2.97    -0.0000
iter: 424 16:45:33  -528.947721c  -7.55  -2.98    -0.0000
iter: 425 16:45:36  -528.947876c  -7.55  -2.98    -0.0000
iter: 426 16:45:40  -528.948028c  -7.56  -2.99    -0.0000
iter: 427 16:45:44  -528.948178c  -7.57  -2.99    -0.0000
iter: 428 16:45:48  -528.948326c  -7.57  -2.99    -0.0000
iter: 429 16:45:52  -528.948471c  -7.58  -3.00    -0.0000
iter: 430 16:45:56  -528.948615c  -7.59  -3.00    -0.0000
iter: 431 16:45:59  -528.948756c  -7.59  -3.01    -0.0000
iter: 432 16:46:03  -528.948895c  -7.60  -3.01    -0.0000
iter: 433 16:46:07  -528.949032c  -7.61  -3.01    -0.0000
iter: 434 16:46:11  -528.949167c  -7.61  -3.02    -0.0000
iter: 435 16:46:15  -528.949300c  -7.62  -3.02    -0.0000
iter: 436 16:46:18  -528.949431c  -7.63  -3.03    -0.0000
iter: 437 16:46:22  -528.949560c  -7.63  -3.03    -0.0000
iter: 438 16:46:26  -528.949687c  -7.64  -3.03    -0.0000
iter: 439 16:46:30  -528.949812c  -7.65  -3.04    -0.0000
iter: 440 16:46:34  -528.949936c  -7.65  -3.04    -0.0000
iter: 441 16:46:38  -528.950057c  -7.66  -3.05    -0.0000
iter: 442 16:46:41  -528.950177c  -7.67  -3.05    -0.0000
iter: 443 16:46:45  -528.950295c  -7.68  -3.05    -0.0000
iter: 444 16:46:49  -528.950411c  -7.68  -3.06    -0.0000
iter: 445 16:46:53  -528.950525c  -7.69  -3.06    -0.0000
iter: 446 16:46:57  -528.950638c  -7.70  -3.07    -0.0000
iter: 447 16:47:00  -528.950749c  -7.70  -3.07    -0.0000
iter: 448 16:47:04  -528.950858c  -7.71  -3.07    -0.0000
iter: 449 16:47:08  -528.950966c  -7.72  -3.08    -0.0000
iter: 450 16:47:12  -528.951072c  -7.72  -3.08    -0.0000
iter: 451 16:47:16  -528.951177c  -7.73  -3.09    -0.0000
iter: 452 16:47:19  -528.951280c  -7.74  -3.09    -0.0000
iter: 453 16:47:23  -528.951381c  -7.74  -3.09    -0.0000
iter: 454 16:47:27  -528.951481c  -7.75  -3.10    -0.0000
iter: 455 16:47:31  -528.951580c  -7.76  -3.10    -0.0000
iter: 456 16:47:35  -528.951677c  -7.76  -3.11    -0.0000
iter: 457 16:47:39  -528.951772c  -7.77  -3.11    -0.0000
iter: 458 16:47:42  -528.951866c  -7.78  -3.11    -0.0000
iter: 459 16:47:46  -528.951959c  -7.78  -3.12    -0.0000
iter: 460 16:47:50  -528.952050c  -7.79  -3.12    -0.0000
iter: 461 16:47:54  -528.952140c  -7.80  -3.13    -0.0000
iter: 462 16:47:58  -528.952229c  -7.80  -3.13    -0.0000
iter: 463 16:48:01  -528.952316c  -7.81  -3.13    -0.0000
iter: 464 16:48:05  -528.952402c  -7.82  -3.14    -0.0000
iter: 465 16:48:09  -528.952487c  -7.82  -3.14    -0.0000
iter: 466 16:48:13  -528.952570c  -7.83  -3.15    -0.0000
iter: 467 16:48:17  -528.952652c  -7.84  -3.15    -0.0000
iter: 468 16:48:21  -528.952733c  -7.84  -3.15    -0.0000
iter: 469 16:48:24  -528.952813c  -7.85  -3.16    -0.0000
iter: 470 16:48:28  -528.952892c  -7.86  -3.16    -0.0000
iter: 471 16:48:32  -528.952969c  -7.87  -3.17    -0.0000
iter: 472 16:48:36  -528.953045c  -7.87  -3.17    -0.0000
iter: 473 16:48:40  -528.953120c  -7.88  -3.17    -0.0000
iter: 474 16:48:43  -528.953194c  -7.88  -3.18    -0.0000
iter: 475 16:48:47  -528.953267c  -7.89  -3.18    -0.0000
iter: 476 16:48:51  -528.953339c  -7.90  -3.19    -0.0000
iter: 477 16:48:55  -528.953410c  -7.91  -3.19    -0.0000
iter: 478 16:48:59  -528.953480c  -7.91  -3.19    -0.0000
iter: 479 16:49:03  -528.953548c  -7.92  -3.20    -0.0000
iter: 480 16:49:06  -528.953616c  -7.92  -3.20    -0.0000
iter: 481 16:49:10  -528.953682c  -7.93  -3.21    -0.0000
iter: 482 16:49:14  -528.953748c  -7.94  -3.21    -0.0000
iter: 483 16:49:18  -528.953813c  -7.95  -3.21    -0.0000
iter: 484 16:49:22  -528.953876c  -7.95  -3.22    -0.0000
iter: 485 16:49:25  -528.953939c  -7.96  -3.22    -0.0000
iter: 486 16:49:29  -528.954001c  -7.96  -3.23    -0.0000
iter: 487 16:49:33  -528.954062c  -7.97  -3.23    -0.0000
iter: 488 16:49:37  -528.954122c  -7.98  -3.23    -0.0000
iter: 489 16:49:41  -528.954181c  -7.99  -3.24    -0.0000
iter: 490 16:49:44  -528.954239c  -7.99  -3.24    -0.0000
iter: 491 16:49:48  -528.954296c  -8.00  -3.25    -0.0000
iter: 492 16:49:52  -528.954353c  -8.00  -3.25    -0.0000
iter: 493 16:49:56  -528.954409c  -8.01  -3.25    -0.0000
iter: 494 16:50:00  -528.954463c  -8.02  -3.26    -0.0000
iter: 495 16:50:03  -528.954517c  -8.03  -3.26    -0.0000
iter: 496 16:50:07  -528.954571c  -8.03  -3.27    -0.0000
iter: 497 16:50:11  -528.954623c  -8.04  -3.27    -0.0000
iter: 498 16:50:15  -528.954675c  -8.04  -3.27    -0.0000
iter: 499 16:50:19  -528.954726c  -8.05  -3.28    -0.0000
iter: 500 16:50:23  -528.954776c  -8.06  -3.28    -0.0000
iter: 501 16:50:26  -528.954825c  -8.06  -3.28    -0.0000
iter: 502 16:50:30  -528.954874c  -8.07  -3.29    -0.0000
iter: 503 16:50:34  -528.954922c  -8.08  -3.29    -0.0000
iter: 504 16:50:38  -528.955132c  -8.08  -3.30    -0.0000
iter: 505 16:50:42  -528.955012c  -8.09  -3.30    -0.0000
iter: 506 16:50:45  -528.955217c  -8.10  -3.30    -0.0000
iter: 507 16:50:49  -528.955102c  -8.11  -3.31    -0.0000
iter: 508 16:50:53  -528.955300c  -8.11  -3.31    -0.0000
iter: 509 16:50:57  -528.955190c  -8.12  -3.32    -0.0000
iter: 510 16:51:01  -528.955381c  -8.12  -3.32    -0.0000
iter: 511 16:51:04  -528.955275c  -8.13  -3.32    -0.0000
iter: 512 16:51:08  -528.955459c  -8.14  -3.33    -0.0000
iter: 513 16:51:12  -528.955501c  -8.14  -3.33    -0.0000
iter: 514 16:51:16  -528.955536c  -8.15  -3.34    -0.0000
iter: 515 16:51:20  -528.955572c  -8.16  -3.34    -0.0000
iter: 516 16:51:23  -528.955608c  -8.16  -3.34    -0.0000
iter: 517 16:51:27  -528.955643c  -8.17  -3.35    -0.0000
iter: 518 16:51:31  -528.955678c  -8.18  -3.35    -0.0000
iter: 519 16:51:35  -528.955713c  -8.18  -3.36    -0.0000
iter: 520 16:51:39  -528.955747c  -8.19  -3.36    -0.0000
iter: 521 16:51:43  -528.955781c  -8.20  -3.36    -0.0000
iter: 522 16:51:46  -528.955814c  -8.20  -3.37    -0.0000
iter: 523 16:51:50  -528.955847c  -8.21  -3.37    -0.0000
iter: 524 16:51:54  -528.955879c  -8.22  -3.38    -0.0000
iter: 525 16:51:58  -528.955911c  -8.22  -3.38    -0.0000
iter: 526 16:52:02  -528.955942c  -8.23  -3.38    -0.0000
iter: 527 16:52:05  -528.955973c  -8.24  -3.39    -0.0000
iter: 528 16:52:09  -528.956003c  -8.24  -3.39    -0.0000
iter: 529 16:52:13  -528.956033c  -8.25  -3.39    -0.0000
iter: 530 16:52:17  -528.956062c  -8.26  -3.40    -0.0000
iter: 531 16:52:21  -528.956091c  -8.26  -3.40    -0.0000
iter: 532 16:52:24  -528.956120c  -8.27  -3.41    -0.0000
iter: 533 16:52:28  -528.956148c  -8.28  -3.41    -0.0000
iter: 534 16:52:32  -528.956175c  -8.28  -3.41    -0.0000
iter: 535 16:52:36  -528.956202c  -8.29  -3.42    -0.0000
iter: 536 16:52:40  -528.956229c  -8.30  -3.42    -0.0000
iter: 537 16:52:43  -528.956256c  -8.30  -3.43    -0.0000
iter: 538 16:52:47  -528.956282c  -8.31  -3.43    -0.0000
iter: 539 16:52:51  -528.956307c  -8.32  -3.43    -0.0000
iter: 540 16:52:55  -528.956333c  -8.32  -3.44    -0.0000
iter: 541 16:52:59  -528.956358c  -8.33  -3.44    -0.0000
iter: 542 16:53:02  -528.956382c  -8.34  -3.45    -0.0000
iter: 543 16:53:06  -528.956406c  -8.34  -3.45    -0.0000
iter: 544 16:53:10  -528.956430c  -8.35  -3.45    -0.0000
iter: 545 16:53:14  -528.956453c  -8.36  -3.46    -0.0000
iter: 546 16:53:18  -528.956477c  -8.36  -3.46    -0.0000
iter: 547 16:53:22  -528.956499c  -8.37  -3.46    -0.0000
iter: 548 16:53:25  -528.956522c  -8.38  -3.47    -0.0000
iter: 549 16:53:29  -528.956544c  -8.38  -3.47    -0.0000
iter: 550 16:53:33  -528.956566c  -8.39  -3.48    -0.0000
iter: 551 16:53:37  -528.956587c  -8.40  -3.48    -0.0000
iter: 552 16:53:41  -528.956608c  -8.40  -3.48    -0.0000
iter: 553 16:53:44  -528.956629c  -8.41  -3.49    -0.0000
iter: 554 16:53:48  -528.956650c  -8.42  -3.49    -0.0000
iter: 555 16:53:52  -528.956670c  -8.42  -3.50    -0.0000
iter: 556 16:53:56  -528.956690c  -8.43  -3.50    -0.0000
iter: 557 16:54:00  -528.956710c  -8.44  -3.50    -0.0000
iter: 558 16:54:03  -528.956729c  -8.44  -3.51    -0.0000
iter: 559 16:54:07  -528.956748c  -8.45  -3.51    -0.0000
iter: 560 16:54:11  -528.956767c  -8.45  -3.51    -0.0000
iter: 561 16:54:15  -528.956786c  -8.46  -3.52    -0.0000
iter: 562 16:54:19  -528.956804c  -8.47  -3.52    -0.0000
iter: 563 16:54:22  -528.956822c  -8.47  -3.53    -0.0000
iter: 564 16:54:26  -528.956840c  -8.48  -3.53    -0.0000
iter: 565 16:54:30  -528.956858c  -8.49  -3.53    -0.0000
iter: 566 16:54:34  -528.956875c  -8.49  -3.54    -0.0000
iter: 567 16:54:38  -528.956892c  -8.50  -3.54    -0.0000
iter: 568 16:54:42  -528.956909c  -8.51  -3.55    -0.0000
iter: 569 16:54:46  -528.956926c  -8.51  -3.55    -0.0000
iter: 570 16:54:49  -528.956942c  -8.52  -3.55    -0.0000
iter: 571 16:54:53  -528.956958c  -8.53  -3.56    -0.0000
iter: 572 16:54:57  -528.956974c  -8.53  -3.56    -0.0000
iter: 573 16:55:01  -528.956990c  -8.54  -3.56    -0.0000
iter: 574 16:55:05  -528.957005c  -8.55  -3.57    -0.0000
iter: 575 16:55:08  -528.957021c  -8.55  -3.57    -0.0000
iter: 576 16:55:12  -528.957036c  -8.56  -3.58    -0.0000
iter: 577 16:55:16  -528.957051c  -8.57  -3.58    -0.0000
iter: 578 16:55:20  -528.957065c  -8.57  -3.58    -0.0000
iter: 579 16:55:24  -528.957080c  -8.58  -3.59    -0.0000
iter: 580 16:55:27  -528.957094c  -8.59  -3.59    -0.0000
iter: 581 16:55:31  -528.957108c  -8.59  -3.60    -0.0000
iter: 582 16:55:35  -528.957122c  -8.60  -3.60    -0.0000
iter: 583 16:55:39  -528.957135c  -8.61  -3.60    -0.0000
iter: 584 16:55:43  -528.957149c  -8.61  -3.61    -0.0000
iter: 585 16:55:46  -528.957162c  -8.62  -3.61    -0.0000
iter: 586 16:55:50  -528.957175c  -8.62  -3.61    -0.0000
iter: 587 16:55:54  -528.957188c  -8.63  -3.62    -0.0000
iter: 588 16:55:58  -528.957201c  -8.64  -3.62    -0.0000
iter: 589 16:56:02  -528.957213c  -8.64  -3.63    -0.0000
iter: 590 16:56:05  -528.957226c  -8.65  -3.63    -0.0000
iter: 591 16:56:09  -528.957238c  -8.66  -3.63    -0.0000
iter: 592 16:56:13  -528.957250c  -8.66  -3.64    -0.0000
iter: 593 16:56:17  -528.957262c  -8.67  -3.64    -0.0000
iter: 594 16:56:21  -528.957273c  -8.68  -3.65    -0.0000
iter: 595 16:56:24  -528.957285c  -8.68  -3.65    -0.0000
iter: 596 16:56:28  -528.957296c  -8.69  -3.65    -0.0000
iter: 597 16:56:32  -528.957307c  -8.70  -3.66    -0.0000
iter: 598 16:56:36  -528.957318c  -8.70  -3.66    -0.0000
iter: 599 16:56:40  -528.957329c  -8.71  -3.66    -0.0000
iter: 600 16:56:43  -528.957340c  -8.72  -3.67    -0.0000
iter: 601 16:56:47  -528.957351c  -8.72  -3.67    -0.0000
iter: 602 16:56:51  -528.957361c  -8.73  -3.68    -0.0000
iter: 603 16:56:55  -528.957371c  -8.74  -3.68    -0.0000
iter: 604 16:56:59  -528.957382c  -8.74  -3.68    -0.0000
iter: 605 16:57:02  -528.957392c  -8.75  -3.69    -0.0000
iter: 606 16:57:06  -528.957401c  -8.75  -3.69    -0.0000
iter: 607 16:57:10  -528.957411c  -8.76  -3.69    -0.0000
iter: 608 16:57:14  -528.957421c  -8.77  -3.70    -0.0000
iter: 609 16:57:18  -528.957430c  -8.77  -3.70    -0.0000
iter: 610 16:57:22  -528.957440c  -8.78  -3.71    -0.0000
iter: 611 16:57:25  -528.957449c  -8.79  -3.71    -0.0000
iter: 612 16:57:29  -528.957458c  -8.79  -3.71    -0.0000
iter: 613 16:57:33  -528.957467c  -8.80  -3.72    -0.0000
iter: 614 16:57:37  -528.957476c  -8.81  -3.72    -0.0000
iter: 615 16:57:41  -528.957484c  -8.81  -3.72    -0.0000
iter: 616 16:57:44  -528.957493c  -8.82  -3.73    -0.0000
iter: 617 16:57:48  -528.957501c  -8.83  -3.73    -0.0000
iter: 618 16:57:52  -528.957510c  -8.83  -3.74    -0.0000
iter: 619 16:57:56  -528.957518c  -8.84  -3.74    -0.0000
iter: 620 16:58:00  -528.957526c  -8.85  -3.74    -0.0000
iter: 621 16:58:03  -528.957534c  -8.85  -3.75    -0.0000
iter: 622 16:58:07  -528.957542c  -8.86  -3.75    -0.0000
iter: 623 16:58:11  -528.957550c  -8.87  -3.76    -0.0000
iter: 624 16:58:15  -528.957557c  -8.87  -3.76    -0.0000
iter: 625 16:58:19  -528.957565c  -8.88  -3.76    -0.0000
iter: 626 16:58:22  -528.957572c  -8.88  -3.77    -0.0000
iter: 627 16:58:26  -528.957580c  -8.89  -3.77    -0.0000
iter: 628 16:58:30  -528.957587c  -8.90  -3.77    -0.0000
iter: 629 16:58:34  -528.957594c  -8.90  -3.78    -0.0000
iter: 630 16:58:38  -528.957601c  -8.91  -3.78    -0.0000
iter: 631 16:58:41  -528.957608c  -8.92  -3.79    -0.0000
iter: 632 16:58:45  -528.957615c  -8.92  -3.79    -0.0000
iter: 633 16:58:49  -528.957621c  -8.93  -3.79    -0.0000
iter: 634 16:58:53  -528.957628c  -8.94  -3.80    -0.0000
iter: 635 16:58:57  -528.957635c  -8.94  -3.80    -0.0000
iter: 636 16:59:01  -528.957641c  -8.95  -3.80    -0.0000
iter: 637 16:59:04  -528.957647c  -8.96  -3.81    -0.0000
iter: 638 16:59:08  -528.957654c  -8.96  -3.81    -0.0000
iter: 639 16:59:12  -528.957660c  -8.97  -3.82    -0.0000
iter: 640 16:59:16  -528.957666c  -8.97  -3.82    -0.0000
iter: 641 16:59:20  -528.957672c  -8.98  -3.82    -0.0000
iter: 642 16:59:23  -528.957678c  -8.99  -3.83    -0.0000
iter: 643 16:59:27  -528.957684c  -9.00  -3.83    -0.0000
iter: 644 16:59:31  -528.957690c  -9.00  -3.83    -0.0000
iter: 645 16:59:35  -528.957695c  -9.01  -3.84    -0.0000
iter: 646 16:59:39  -528.957701c  -9.01  -3.84    -0.0000
iter: 647 16:59:42  -528.957707c  -9.02  -3.85    -0.0000
iter: 648 16:59:46  -528.957712c  -9.03  -3.85    -0.0000
iter: 649 16:59:50  -528.957717c  -9.03  -3.85    -0.0000
iter: 650 16:59:54  -528.957723c  -9.04  -3.86    -0.0000
iter: 651 16:59:58  -528.957728c  -9.05  -3.86    -0.0000
iter: 652 17:00:01  -528.957733c  -9.05  -3.86    -0.0000
iter: 653 17:00:05  -528.957738c  -9.06  -3.87    -0.0000
iter: 654 17:00:09  -528.957743c  -9.07  -3.87    -0.0000
iter: 655 17:00:13  -528.957748c  -9.07  -3.88    -0.0000
iter: 656 17:00:17  -528.957753c  -9.08  -3.88    -0.0000
iter: 657 17:00:21  -528.957758c  -9.09  -3.88    -0.0000
iter: 658 17:00:24  -528.957763c  -9.09  -3.89    -0.0000
iter: 659 17:00:28  -528.957767c  -9.10  -3.89    -0.0000
iter: 660 17:00:32  -528.957772c  -9.10  -3.89    -0.0000
iter: 661 17:00:36  -528.957776c  -9.11  -3.90    -0.0000
iter: 662 17:00:40  -528.957781c  -9.12  -3.90    -0.0000
iter: 663 17:00:43  -528.957785c  -9.13  -3.91    -0.0000
iter: 664 17:00:47  -528.957790c  -9.13  -3.91    -0.0000
iter: 665 17:00:51  -528.957794c  -9.14  -3.91    -0.0000
iter: 666 17:00:55  -528.957798c  -9.14  -3.92    -0.0000
iter: 667 17:00:59  -528.957802c  -9.15  -3.92    -0.0000
iter: 668 17:01:02  -528.957807c  -9.16  -3.92    -0.0000
iter: 669 17:01:06  -528.957811c  -9.16  -3.93    -0.0000
iter: 670 17:01:10  -528.957815c  -9.17  -3.93    -0.0000
iter: 671 17:01:14  -528.957819c  -9.18  -3.94    -0.0000
iter: 672 17:01:18  -528.957823c  -9.18  -3.94    -0.0000
iter: 673 17:01:21  -528.957826c  -9.19  -3.94    -0.0000
iter: 674 17:01:25  -528.957830c  -9.19  -3.95    -0.0000
iter: 675 17:01:29  -528.957834c  -9.20  -3.95    -0.0000
iter: 676 17:01:33  -528.957838c  -9.21  -3.95    -0.0000
iter: 677 17:01:37  -528.957841c  -9.22  -3.96    -0.0000
iter: 678 17:01:40  -528.957845c  -9.22  -3.96    -0.0000
iter: 679 17:01:44  -528.957848c  -9.23  -3.97    -0.0000
iter: 680 17:01:48  -528.957852c  -9.23  -3.97    -0.0000
iter: 681 17:01:52  -528.957855c  -9.24  -3.97    -0.0000
iter: 682 17:01:56  -528.957859c  -9.25  -3.98    -0.0000
iter: 683 17:02:00  -528.957862c  -9.25  -3.98    -0.0000
iter: 684 17:02:03  -528.957865c  -9.26  -3.98    -0.0000
iter: 685 17:02:07  -528.957869c  -9.27  -3.99    -0.0000
iter: 686 17:02:11  -528.957872c  -9.27  -3.99    -0.0000
iter: 687 17:02:15  -528.957875c  -9.28  -3.99    -0.0000
iter: 688 17:02:19  -528.957878c  -9.29  -4.00    -0.0000
iter: 689 17:02:22  -528.957881c  -9.29  -4.00    -0.0000
iter: 690 17:02:26  -528.957884c  -9.30  -4.01    -0.0000
iter: 691 17:02:30  -528.957887c  -9.31  -4.01    -0.0000
iter: 692 17:02:34  -528.957890c  -9.31  -4.01    -0.0000
iter: 693 17:02:38  -528.957893c  -9.32  -4.02    -0.0000
iter: 694 17:02:41  -528.957896c  -9.32  -4.02    -0.0000
iter: 695 17:02:45  -528.957899c  -9.33  -4.02    -0.0000
iter: 696 17:02:49  -528.957902c  -9.34  -4.03    -0.0000
iter: 697 17:02:53  -528.957905c  -9.35  -4.03    -0.0000
iter: 698 17:02:57  -528.957907c  -9.35  -4.04    -0.0000
iter: 699 17:03:00  -528.957910c  -9.36  -4.04    -0.0000
iter: 700 17:03:04  -528.957913c  -9.36  -4.04    -0.0000
iter: 701 17:03:08  -528.957915c  -9.37  -4.05    -0.0000
iter: 702 17:03:12  -528.957918c  -9.38  -4.05    -0.0000
iter: 703 17:03:16  -528.957920c  -9.38  -4.05    -0.0000
iter: 704 17:03:19  -528.957923c  -9.39  -4.06    -0.0000
iter: 705 17:03:23  -528.957925c  -9.40  -4.06    -0.0000
iter: 706 17:03:27  -528.957928c  -9.40  -4.07    -0.0000
iter: 707 17:03:31  -528.957930c  -9.41  -4.07    -0.0000
iter: 708 17:03:35  -528.957933c  -9.41  -4.07    -0.0000
iter: 709 17:03:39  -528.957935c  -9.42  -4.08    -0.0000
iter: 710 17:03:42  -528.957937c  -9.43  -4.08    -0.0000
iter: 711 17:03:46  -528.957940c  -9.43  -4.08    -0.0000
iter: 712 17:03:50  -528.957942c  -9.44  -4.09    -0.0000
iter: 713 17:03:54  -528.957944c  -9.45  -4.09    -0.0000
iter: 714 17:03:58  -528.957946c  -9.45  -4.09    -0.0000
iter: 715 17:04:01  -528.957948c  -9.46  -4.10    -0.0000
iter: 716 17:04:05  -528.957951c  -9.46  -4.10    -0.0000
iter: 717 17:04:09  -528.957953c  -9.47  -4.11    -0.0000
iter: 718 17:04:13  -528.957955c  -9.48  -4.11    -0.0000
iter: 719 17:04:17  -528.957957c  -9.49  -4.11    -0.0000
iter: 720 17:04:20  -528.957959c  -9.49  -4.12    -0.0000
iter: 721 17:04:24  -528.957961c  -9.50  -4.12    -0.0000
iter: 722 17:04:28  -528.957963c  -9.50  -4.12    -0.0000
iter: 723 17:04:32  -528.957965c  -9.51  -4.13    -0.0000
iter: 724 17:04:36  -528.957967c  -9.52  -4.13    -0.0000
iter: 725 17:04:39  -528.957969c  -9.52  -4.13    -0.0000
iter: 726 17:04:43  -528.957970c  -9.53  -4.14    -0.0000
iter: 727 17:04:47  -528.957972c  -9.54  -4.14    -0.0000
iter: 728 17:04:51  -528.957974c  -9.54  -4.15    -0.0000
iter: 729 17:04:55  -528.957976c  -9.55  -4.15    -0.0000
iter: 730 17:04:59  -528.957978c  -9.55  -4.15    -0.0000
iter: 731 17:05:02  -528.957979c  -9.56  -4.16    -0.0000
iter: 732 17:05:06  -528.957981c  -9.57  -4.16    -0.0000
iter: 733 17:05:10  -528.957983c  -9.58  -4.16    -0.0000
iter: 734 17:05:14  -528.957985c  -9.58  -4.17    -0.0000
iter: 735 17:05:18  -528.957986c  -9.59  -4.17    -0.0000
iter: 736 17:05:22  -528.957988c  -9.59  -4.18    -0.0000
iter: 737 17:05:25  -528.957989c  -9.60  -4.18    -0.0000
iter: 738 17:05:29  -528.957991c  -9.60  -4.18    -0.0000
iter: 739 17:05:33  -528.957993c  -9.61  -4.19    -0.0000
iter: 740 17:05:37  -528.957994c  -9.62  -4.19    -0.0000
iter: 741 17:05:41  -528.957996c  -9.63  -4.19    -0.0000
iter: 742 17:05:44  -528.957997c  -9.63  -4.20    -0.0000
iter: 743 17:05:48  -528.957999c  -9.64  -4.20    -0.0000
iter: 744 17:05:52  -528.958000c  -9.64  -4.20    -0.0000
iter: 745 17:05:56  -528.958002c  -9.65  -4.21    -0.0000
iter: 746 17:06:00  -528.958003c  -9.66  -4.21    -0.0000
iter: 747 17:06:03  -528.958004c  -9.66  -4.22    -0.0000
iter: 748 17:06:07  -528.958006c  -9.67  -4.22    -0.0000
iter: 749 17:06:11  -528.958007c  -9.68  -4.22    -0.0000
iter: 750 17:06:15  -528.958009c  -9.68  -4.23    -0.0000
iter: 751 17:06:19  -528.958010c  -9.69  -4.23    -0.0000
iter: 752 17:06:22  -528.958011c  -9.69  -4.23    -0.0000
iter: 753 17:06:26  -528.958013c  -9.70  -4.24    -0.0000
iter: 754 17:06:30  -528.958014c  -9.71  -4.24    -0.0000
iter: 755 17:06:34  -528.958015c  -9.72  -4.24    -0.0000
iter: 756 17:06:38  -528.958016c  -9.72  -4.25    -0.0000
iter: 757 17:06:42  -528.958018c  -9.73  -4.25    -0.0000
iter: 758 17:06:45  -528.958019c  -9.73  -4.26    -0.0000
iter: 759 17:06:49  -528.958020c  -9.74  -4.26    -0.0000
iter: 760 17:06:53  -528.958021c  -9.74  -4.26    -0.0000
iter: 761 17:06:57  -528.958022c  -9.75  -4.27    -0.0000
iter: 762 17:07:01  -528.958024c  -9.76  -4.27    -0.0000
iter: 763 17:07:04  -528.958025c  -9.77  -4.27    -0.0000
iter: 764 17:07:08  -528.958026c  -9.77  -4.28    -0.0000
iter: 765 17:07:12  -528.958027c  -9.78  -4.28    -0.0000
iter: 766 17:07:16  -528.958028c  -9.78  -4.28    -0.0000
iter: 767 17:07:20  -528.958029c  -9.79  -4.29    -0.0000
iter: 768 17:07:23  -528.958030c  -9.79  -4.29    -0.0000
iter: 769 17:07:27  -528.958031c  -9.80  -4.30    -0.0000
iter: 770 17:07:31  -528.958032c  -9.81  -4.30    -0.0000
iter: 771 17:07:35  -528.958033c  -9.82  -4.30    -0.0000
iter: 772 17:07:39  -528.958034c  -9.82  -4.31    -0.0000
iter: 773 17:07:42  -528.958035c  -9.83  -4.31    -0.0000
iter: 774 17:07:46  -528.958036c  -9.83  -4.31    -0.0000
iter: 775 17:07:50  -528.958037c  -9.84  -4.32    -0.0000
iter: 776 17:07:54  -528.958038c  -9.85  -4.32    -0.0000
iter: 777 17:07:58  -528.958039c  -9.86  -4.32    -0.0000
iter: 778 17:08:01  -528.958040c  -9.86  -4.33    -0.0000
iter: 779 17:08:05  -528.958041c  -9.87  -4.33    -0.0000
iter: 780 17:08:09  -528.958042c  -9.87  -4.33    -0.0000
iter: 781 17:08:13  -528.958043c  -9.88  -4.34    -0.0000
iter: 782 17:08:17  -528.958044c  -9.88  -4.34    -0.0000
iter: 783 17:08:21  -528.958045c  -9.89  -4.35    -0.0000
iter: 784 17:08:24  -528.958046c  -9.90  -4.35    -0.0000
iter: 785 17:08:28  -528.958047c  -9.91  -4.35    -0.0000
iter: 786 17:08:32  -528.958047c  -9.91  -4.36    -0.0000
iter: 787 17:08:36  -528.958048c  -9.92  -4.36    -0.0000
iter: 788 17:08:40  -528.958049c  -9.92  -4.36    -0.0000
iter: 789 17:08:43  -528.958050c  -9.93  -4.37    -0.0000
iter: 790 17:08:47  -528.958051c  -9.93  -4.37    -0.0000
iter: 791 17:08:51  -528.958052c  -9.94  -4.37    -0.0000
iter: 792 17:08:55  -528.958052c  -9.95  -4.38    -0.0000
iter: 793 17:08:59  -528.958053c  -9.96  -4.38    -0.0000
iter: 794 17:09:02  -528.958054c  -9.96  -4.39    -0.0000
iter: 795 17:09:06  -528.958055c  -9.97  -4.39    -0.0000
iter: 796 17:09:10  -528.958055c  -9.97  -4.39    -0.0000
iter: 797 17:09:14  -528.958056c  -9.98  -4.40    -0.0000
iter: 798 17:09:18  -528.958057c  -9.99  -4.40    -0.0000
iter: 799 17:09:21  -528.958058c  -9.99  -4.40    -0.0000
iter: 800 17:09:25  -528.958058c -10.00  -4.41    -0.0000
iter: 801 17:09:29  -528.958059c -10.01c -4.41    -0.0000
iter: 802 17:09:33  -528.958060c -10.01c -4.41    -0.0000
iter: 803 17:09:37  -528.958061c -10.02c -4.42    -0.0000
iter: 804 17:09:40  -528.958061c -10.02c -4.42    -0.0000
iter: 805 17:09:44  -528.958062c -10.03c -4.42    -0.0000
iter: 806 17:09:48  -528.958063c -10.04c -4.43    -0.0000
iter: 807 17:09:52  -528.958063c -10.05c -4.43    -0.0000
iter: 808 17:09:56  -528.958064c -10.05c -4.44    -0.0000
iter: 809 17:10:00  -528.958065c -10.06c -4.44    -0.0000
iter: 810 17:10:03  -528.958065c -10.06c -4.44    -0.0000
iter: 811 17:10:07  -528.958066c -10.07c -4.45    -0.0000
iter: 812 17:10:11  -528.958066c -10.07c -4.45    -0.0000
iter: 813 17:10:15  -528.958067c -10.08c -4.45    -0.0000
iter: 814 17:10:19  -528.958068c -10.09c -4.46    -0.0000
iter: 815 17:10:22  -528.958068c -10.10c -4.46    -0.0000
iter: 816 17:10:26  -528.958069c -10.10c -4.46    -0.0000
iter: 817 17:10:30  -528.958069c -10.11c -4.47    -0.0000
iter: 818 17:10:34  -528.958070c -10.11c -4.47    -0.0000
iter: 819 17:10:38  -528.958071c -10.12c -4.47    -0.0000
iter: 820 17:10:41  -528.958071c -10.12c -4.48    -0.0000
iter: 821 17:10:45  -528.958072c -10.13c -4.48    -0.0000
iter: 822 17:10:49  -528.958072c -10.14c -4.49    -0.0000
iter: 823 17:10:53  -528.958073c -10.15c -4.49    -0.0000
iter: 824 17:10:57  -528.958073c -10.15c -4.49    -0.0000
iter: 825 17:11:00  -528.958074c -10.16c -4.50    -0.0000
iter: 826 17:11:04  -528.958074c -10.16c -4.50    -0.0000
iter: 827 17:11:08  -528.958075c -10.17c -4.50    -0.0000
iter: 828 17:11:12  -528.958075c -10.18c -4.51    -0.0000
iter: 829 17:11:16  -528.958076c -10.18c -4.51    -0.0000
iter: 830 17:11:19  -528.958076c -10.19c -4.51    -0.0000
iter: 831 17:11:23  -528.958077c -10.20c -4.52    -0.0000
iter: 832 17:11:27  -528.958077c -10.20c -4.52    -0.0000
iter: 833 17:11:31  -528.958078c -10.21c -4.52    -0.0000
iter: 834 17:11:35  -528.958078c -10.21c -4.53    -0.0000
iter: 835 17:11:39  -528.958079c -10.22c -4.53    -0.0000
iter: 836 17:11:42  -528.958079c -10.23c -4.53    -0.0000
iter: 837 17:11:46  -528.958080c -10.23c -4.54    -0.0000
iter: 838 17:11:50  -528.958080c -10.24c -4.54    -0.0000
iter: 839 17:11:54  -528.958081c -10.25c -4.55    -0.0000
iter: 840 17:11:58  -528.958081c -10.25c -4.55    -0.0000
iter: 841 17:12:01  -528.958082c -10.26c -4.55    -0.0000
iter: 842 17:12:05  -528.958082c -10.26c -4.56    -0.0000
iter: 843 17:12:09  -528.958082c -10.27c -4.56    -0.0000
iter: 844 17:12:13  -528.958083c -10.28c -4.56    -0.0000
iter: 845 17:12:17  -528.958083c -10.28c -4.57    -0.0000
iter: 846 17:12:20  -528.958084c -10.29c -4.57    -0.0000
iter: 847 17:12:24  -528.958084c -10.30c -4.57    -0.0000
iter: 848 17:12:28  -528.958084c -10.30c -4.58    -0.0000
iter: 849 17:12:32  -528.958085c -10.31c -4.58    -0.0000
iter: 850 17:12:36  -528.958085c -10.31c -4.58    -0.0000
iter: 851 17:12:39  -528.958086c -10.32c -4.59    -0.0000
iter: 852 17:12:43  -528.958086c -10.33c -4.59    -0.0000
iter: 853 17:12:47  -528.958086c -10.33c -4.59    -0.0000
iter: 854 17:12:51  -528.958087c -10.34c -4.60    -0.0000
iter: 855 17:12:55  -528.958087c -10.35c -4.60    -0.0000
iter: 856 17:12:58  -528.958088c -10.35c -4.61    -0.0000
iter: 857 17:13:02  -528.958088c -10.36c -4.61    -0.0000
iter: 858 17:13:06  -528.958088c -10.36c -4.61    -0.0000
iter: 859 17:13:10  -528.958089c -10.37c -4.62    -0.0000
iter: 860 17:13:14  -528.958089c -10.38c -4.62    -0.0000
iter: 861 17:13:18  -528.958089c -10.39c -4.62    -0.0000
iter: 862 17:13:21  -528.958090c -10.39c -4.63    -0.0000
iter: 863 17:13:25  -528.958090c -10.40c -4.63    -0.0000
iter: 864 17:13:29  -528.958090c -10.40c -4.63    -0.0000
iter: 865 17:13:33  -528.958091c -10.41c -4.64    -0.0000
iter: 866 17:13:37  -528.958091c -10.41c -4.64    -0.0000
iter: 867 17:13:40  -528.958091c -10.42c -4.64    -0.0000
iter: 868 17:13:44  -528.958092c -10.43c -4.65    -0.0000
iter: 869 17:13:48  -528.958092c -10.44c -4.65    -0.0000
iter: 870 17:13:52  -528.958092c -10.44c -4.65    -0.0000
iter: 871 17:13:56  -528.958093c -10.45c -4.66    -0.0000
iter: 872 17:13:59  -528.958093c -10.45c -4.66    -0.0000
iter: 873 17:14:03  -528.958093c -10.46c -4.67    -0.0000
iter: 874 17:14:07  -528.958094c -10.46c -4.67    -0.0000
iter: 875 17:14:11  -528.958094c -10.47c -4.67    -0.0000
iter: 876 17:14:15  -528.958094c -10.48c -4.68    -0.0000
iter: 877 17:14:18  -528.958094c -10.49c -4.68    -0.0000
iter: 878 17:14:22  -528.958095c -10.49c -4.68    -0.0000
iter: 879 17:14:26  -528.958095c -10.50c -4.69    -0.0000
iter: 880 17:14:30  -528.958095c -10.50c -4.69    -0.0000
iter: 881 17:14:34  -528.958096c -10.51c -4.69    -0.0000
iter: 882 17:14:38  -528.958096c -10.52c -4.70    -0.0000
iter: 883 17:14:41  -528.958096c -10.52c -4.70    -0.0000
iter: 884 17:14:45  -528.958096c -10.53c -4.70    -0.0000
iter: 885 17:14:49  -528.958097c -10.54c -4.71    -0.0000
iter: 886 17:14:53  -528.958097c -10.54c -4.71    -0.0000
iter: 887 17:14:57  -528.958097c -10.55c -4.71    -0.0000
iter: 888 17:15:00  -528.958097c -10.55c -4.72    -0.0000
iter: 889 17:15:04  -528.958098c -10.56c -4.72    -0.0000
iter: 890 17:15:08  -528.958098c -10.57c -4.72    -0.0000
iter: 891 17:15:12  -528.958098c -10.57c -4.73    -0.0000
iter: 892 17:15:16  -528.958098c -10.58c -4.73    -0.0000
iter: 893 17:15:19  -528.958099c -10.59c -4.74    -0.0000
iter: 894 17:15:23  -528.958099c -10.59c -4.74    -0.0000
iter: 895 17:15:27  -528.958099c -10.60c -4.74    -0.0000
iter: 896 17:15:31  -528.958099c -10.60c -4.75    -0.0000
iter: 897 17:15:35  -528.958100c -10.61c -4.75    -0.0000
iter: 898 17:15:38  -528.958100c -10.62c -4.75    -0.0000
iter: 899 17:15:42  -528.958100c -10.62c -4.76    -0.0000
iter: 900 17:15:46  -528.958100c -10.63c -4.76    -0.0000
iter: 901 17:15:50  -528.958101c -10.64c -4.76    -0.0000
iter: 902 17:15:54  -528.958101c -10.64c -4.77    -0.0000
iter: 903 17:15:58  -528.958101c -10.65c -4.77    -0.0000
iter: 904 17:16:01  -528.958101c -10.65c -4.77    -0.0000
iter: 905 17:16:05  -528.958101c -10.66c -4.78    -0.0000
iter: 906 17:16:09  -528.958102c -10.66c -4.78    -0.0000
iter: 907 17:16:13  -528.958102c -10.67c -4.78    -0.0000
iter: 908 17:16:17  -528.958102c -10.68c -4.79    -0.0000
iter: 909 17:16:20  -528.958102c -10.69c -4.79    -0.0000
iter: 910 17:16:24  -528.958103c -10.69c -4.79    -0.0000
iter: 911 17:16:28  -528.958103c -10.70c -4.80    -0.0000
iter: 912 17:16:32  -528.958103c -10.70c -4.80    -0.0000
iter: 913 17:16:36  -528.958103c -10.71c -4.80    -0.0000
iter: 914 17:16:39  -528.958103c -10.71c -4.81    -0.0000
iter: 915 17:16:43  -528.958104c -10.72c -4.81    -0.0000
iter: 916 17:16:47  -528.958104c -10.73c -4.82    -0.0000
iter: 917 17:16:51  -528.958104c -10.74c -4.82    -0.0000
iter: 918 17:16:55  -528.958104c -10.74c -4.82    -0.0000
iter: 919 17:16:59  -528.958104c -10.75c -4.83    -0.0000
iter: 920 17:17:02  -528.958104c -10.75c -4.83    -0.0000
iter: 921 17:17:06  -528.958105c -10.76c -4.83    -0.0000
iter: 922 17:17:10  -528.958105c -10.76c -4.84    -0.0000
iter: 923 17:17:14  -528.958105c -10.77c -4.84    -0.0000
iter: 924 17:17:18  -528.958105c -10.78c -4.84    -0.0000
iter: 925 17:17:21  -528.958105c -10.79c -4.85    -0.0000
iter: 926 17:17:25  -528.958106c -10.79c -4.85    -0.0000
iter: 927 17:17:29  -528.958106c -10.80c -4.85    -0.0000
iter: 928 17:17:33  -528.958106c -10.80c -4.86    -0.0000
iter: 929 17:17:37  -528.958106c -10.81c -4.86    -0.0000
iter: 930 17:17:41  -528.958106c -10.81c -4.86    -0.0000
iter: 931 17:17:44  -528.958106c -10.82c -4.87    -0.0000
iter: 932 17:17:48  -528.958107c -10.83c -4.87    -0.0000
iter: 933 17:17:52  -528.958107c -10.83c -4.87    -0.0000
iter: 934 17:17:56  -528.958107c -10.84c -4.88    -0.0000
iter: 935 17:18:00  -528.958107c -10.85c -4.88    -0.0000
iter: 936 17:18:04  -528.958107c -10.85c -4.88    -0.0000
iter: 937 17:18:07  -528.958107c -10.86c -4.89    -0.0000
iter: 938 17:18:11  -528.958108c -10.86c -4.89    -0.0000
iter: 939 17:18:15  -528.958108c -10.87c -4.89    -0.0000
iter: 940 17:18:19  -528.958108c -10.88c -4.90    -0.0000
iter: 941 17:18:23  -528.958108c -10.88c -4.90    -0.0000
iter: 942 17:18:26  -528.958108c -10.89c -4.90    -0.0000
iter: 943 17:18:30  -528.958108c -10.90c -4.91    -0.0000
iter: 944 17:18:34  -528.958108c -10.90c -4.91    -0.0000
iter: 945 17:18:38  -528.958109c -10.91c -4.92    -0.0000
iter: 946 17:18:42  -528.958109c -10.91c -4.92    -0.0000
iter: 947 17:18:46  -528.958109c -10.92c -4.92    -0.0000
iter: 948 17:18:49  -528.958109c -10.93c -4.93    -0.0000
iter: 949 17:18:53  -528.958109c -10.93c -4.93    -0.0000
iter: 950 17:18:57  -528.958109c -10.94c -4.93    -0.0000
iter: 951 17:19:01  -528.958109c -10.95c -4.94    -0.0000
iter: 952 17:19:05  -528.958110c -10.95c -4.94    -0.0000
iter: 953 17:19:08  -528.958110c -10.96c -4.94    -0.0000
iter: 954 17:19:12  -528.958110c -10.96c -4.95    -0.0000
iter: 955 17:19:16  -528.958110c -10.97c -4.95    -0.0000
iter: 956 17:19:20  -528.958110c -10.98c -4.95    -0.0000
iter: 957 17:19:24  -528.958110c -10.98c -4.96    -0.0000
iter: 958 17:19:27  -528.958110c -10.99c -4.96    -0.0000
iter: 959 17:19:31  -528.958110c -11.00c -4.96    -0.0000
iter: 960 17:19:35  -528.958111c -11.00c -4.97    -0.0000
iter: 961 17:19:39  -528.958111c -11.01c -4.97    -0.0000
iter: 962 17:19:43  -528.958111c -11.01c -4.97    -0.0000
iter: 963 17:19:46  -528.958111c -11.02c -4.98    -0.0000
iter: 964 17:19:50  -528.958111c -11.02c -4.98    -0.0000
iter: 965 17:19:54  -528.958111c -11.03c -4.98    -0.0000
iter: 966 17:19:58  -528.958111c -11.04c -4.99    -0.0000
iter: 967 17:20:02  -528.958111c -11.05c -4.99    -0.0000
iter: 968 17:20:05  -528.958112c -11.05c -4.99    -0.0000
iter: 969 17:20:09  -528.958112c -11.06c -5.00    -0.0000
iter: 970 17:20:13  -528.958112c -11.06c -5.00c   -0.0000

Converged after 970 iterations.

Dipole moment: (52.392992, -54.448985, -0.163198) |e|*Ang

Total magnetic moment: (0.000000, 0.000000, -0.000000)
Local magnetic moments:
   0 Ti ( 0.000000,  0.000000,  0.000000)
   1 Ti ( 0.000000,  0.000000, -0.000000)
   2 Ti ( 0.000000,  0.000000,  0.000000)
   3 Ti ( 0.000000,  0.000000, -0.000000)
   4 Ti ( 0.000000,  0.000000, -0.000000)
   5 Ti ( 0.000000,  0.000000, -0.000000)
   6 Ti ( 0.000000,  0.000000, -0.000000)
   7 Ti ( 0.000000,  0.000000, -0.000000)
   8 Ti ( 0.000000,  0.000000, -0.000000)
   9 Ti ( 0.000000,  0.000000, -0.000000)
  10 Ti ( 0.000000,  0.000000,  0.000000)
  11 Ti ( 0.000000,  0.000000,  0.000000)
  12 Ti ( 0.000000,  0.000000, -0.000000)
  13 Ti ( 0.000000,  0.000000, -0.000000)
  14 Ti ( 0.000000,  0.000000, -0.000000)
  15 Ti ( 0.000000,  0.000000, -0.000000)
  16 Ti ( 0.000000,  0.000000,  0.000000)
  17 Ti ( 0.000000,  0.000000, -0.000000)
  18 Ti ( 0.000000,  0.000000, -0.000000)
  19 Ti ( 0.000000,  0.000000, -0.000000)
  20 Ti ( 0.000000,  0.000000,  0.000000)
  21 Ti ( 0.000000,  0.000000,  0.000000)
  22 Ti ( 0.000000,  0.000000, -0.000000)
  23 Ti ( 0.000000,  0.000000,  0.000000)
  24 O  ( 0.000000,  0.000000,  0.000000)
  25 O  ( 0.000000,  0.000000, -0.000000)
  26 O  ( 0.000000,  0.000000, -0.000000)
  27 O  ( 0.000000,  0.000000, -0.000000)
  28 O  ( 0.000000,  0.000000,  0.000000)
  29 O  ( 0.000000,  0.000000, -0.000000)
  30 O  ( 0.000000,  0.000000,  0.000000)
  31 O  ( 0.000000,  0.000000, -0.000000)
  32 O  ( 0.000000,  0.000000, -0.000000)
  33 O  ( 0.000000,  0.000000,  0.000000)
  34 O  ( 0.000000,  0.000000, -0.000000)
  35 O  ( 0.000000,  0.000000,  0.000000)
  36 O  ( 0.000000,  0.000000, -0.000000)
  37 O  ( 0.000000,  0.000000,  0.000000)
  38 O  ( 0.000000,  0.000000, -0.000000)
  39 O  ( 0.000000,  0.000000,  0.000000)
  40 O  ( 0.000000,  0.000000, -0.000000)
  41 O  ( 0.000000,  0.000000,  0.000000)
  42 O  ( 0.000000,  0.000000, -0.000000)
  43 O  ( 0.000000,  0.000000,  0.000000)
  44 O  ( 0.000000,  0.000000, -0.000000)
  45 O  ( 0.000000,  0.000000, -0.000000)
  46 O  ( 0.000000,  0.000000,  0.000000)
  47 O  ( 0.000000,  0.000000,  0.000000)
  48 O  ( 0.000000,  0.000000, -0.000000)
  49 O  ( 0.000000,  0.000000,  0.000000)
  50 O  ( 0.000000,  0.000000,  0.000000)
  51 O  ( 0.000000,  0.000000,  0.000000)
  52 O  ( 0.000000,  0.000000, -0.000000)
  53 O  ( 0.000000,  0.000000,  0.000000)
  54 O  ( 0.000000,  0.000000, -0.000000)
  55 O  ( 0.000000,  0.000000, -0.000000)
  56 O  ( 0.000000,  0.000000, -0.000000)
  57 O  ( 0.000000,  0.000000, -0.000000)
  58 O  ( 0.000000,  0.000000,  0.000000)
  59 O  ( 0.000000,  0.000000, -0.000000)
  60 O  ( 0.000000,  0.000000,  0.000000)
  61 O  ( 0.000000,  0.000000,  0.000000)
  62 O  ( 0.000000,  0.000000, -0.000000)
  63 O  ( 0.000000,  0.000000,  0.000000)
  64 O  ( 0.000000,  0.000000, -0.000000)
  65 O  ( 0.000000,  0.000000,  0.000000)
  66 O  ( 0.000000,  0.000000, -0.000000)
  67 O  ( 0.000000,  0.000000,  0.000000)
  68 O  ( 0.000000,  0.000000,  0.000000)
  69 O  ( 0.000000,  0.000000,  0.000000)
  70 O  ( 0.000000,  0.000000,  0.000000)
  71 O  ( 0.000000,  0.000000, -0.000000)
  72 Au ( 0.000000,  0.000000, -0.000000)
  73 Au ( 0.000000,  0.000000, -0.000000)
  74 Au ( 0.000000,  0.000000, -0.000000)
  75 Au ( 0.000000,  0.000000, -0.000000)

Energy contributions relative to reference atoms: (reference = -2721730.337652)

Kinetic:       +538.868740
Potential:     -728.501957
External:        +0.000000
XC:            -382.529732
Entropy (-ST):   -0.001262
Local:          +43.205468
SIC:             +0.000000
--------------------------
Free energy:   -528.958743
Extrapolated:  -528.958112

Dipole-layer corrected work functions: 4.551918, 4.925045 eV

Spin contamination: 0.000000 electrons
                   Up                     Down
 Band  Eigenvalues  Occupancy  Eigenvalues  Occupancy
    0    -66.02145    1.00000    -66.02145    1.00000
    1    -66.01369    1.00000    -66.01369    1.00000
    2    -66.00848    1.00000    -66.00848    1.00000
    3    -66.00617    1.00000    -66.00617    1.00000
    4    -65.87996    1.00000    -65.87996    1.00000
    5    -65.80350    1.00000    -65.80350    1.00000
    6    -65.71140    1.00000    -65.71140    1.00000
    7    -65.70870    1.00000    -65.70870    1.00000
    8    -65.70660    1.00000    -65.70660    1.00000
    9    -65.69889    1.00000    -65.69889    1.00000
   10    -65.67411    1.00000    -65.67411    1.00000
   11    -65.67294    1.00000    -65.67294    1.00000
   12    -65.66185    1.00000    -65.66185    1.00000
   13    -65.62616    1.00000    -65.62616    1.00000
   14    -65.62102    1.00000    -65.62102    1.00000
   15    -65.56689    1.00000    -65.56689    1.00000
   16    -65.54545    1.00000    -65.54545    1.00000
   17    -65.53867    1.00000    -65.53867    1.00000
   18    -65.42211    1.00000    -65.42211    1.00000
   19    -65.39746    1.00000    -65.39746    1.00000
   20    -65.28440    1.00000    -65.28440    1.00000
   21    -65.27080    1.00000    -65.27080    1.00000
   22    -65.26306    1.00000    -65.26306    1.00000
   23    -65.26038    1.00000    -65.26038    1.00000
   24    -42.34320    1.00000    -42.34320    1.00000
   25    -42.33422    1.00000    -42.33422    1.00000
   26    -42.32824    1.00000    -42.32824    1.00000
   27    -42.32537    1.00000    -42.32537    1.00000
   28    -42.19599    1.00000    -42.19599    1.00000
   29    -42.18705    1.00000    -42.18705    1.00000
   30    -42.16070    1.00000    -42.16070    1.00000
   31    -42.12655    1.00000    -42.12655    1.00000
   32    -42.11743    1.00000    -42.11743    1.00000
   33    -42.05444    1.00000    -42.05444    1.00000
   34    -42.02426    1.00000    -42.02426    1.00000
   35    -42.01331    1.00000    -42.01331    1.00000
   36    -42.01082    1.00000    -42.01082    1.00000
   37    -42.00407    1.00000    -42.00407    1.00000
   38    -41.99302    1.00000    -41.99302    1.00000
   39    -41.99161    1.00000    -41.99161    1.00000
   40    -41.98539    1.00000    -41.98539    1.00000
   41    -41.98451    1.00000    -41.98451    1.00000
   42    -41.98026    1.00000    -41.98026    1.00000
   43    -41.96957    1.00000    -41.96957    1.00000
   44    -41.96331    1.00000    -41.96331    1.00000
   45    -41.95919    1.00000    -41.95919    1.00000
   46    -41.94168    1.00000    -41.94168    1.00000
   47    -41.93608    1.00000    -41.93608    1.00000
   48    -41.91778    1.00000    -41.91778    1.00000
   49    -41.89979    1.00000    -41.89979    1.00000
   50    -41.88703    1.00000    -41.88703    1.00000
   51    -41.88486    1.00000    -41.88486    1.00000
   52    -41.87102    1.00000    -41.87102    1.00000
   53    -41.86314    1.00000    -41.86314    1.00000
   54    -41.86067    1.00000    -41.86067    1.00000
   55    -41.84054    1.00000    -41.84054    1.00000
   56    -41.83752    1.00000    -41.83752    1.00000
   57    -41.82987    1.00000    -41.82987    1.00000
   58    -41.81990    1.00000    -41.81990    1.00000
   59    -41.80545    1.00000    -41.80545    1.00000
   60    -41.80358    1.00000    -41.80358    1.00000
   61    -41.79153    1.00000    -41.79153    1.00000
   62    -41.78918    1.00000    -41.78918    1.00000
   63    -41.78569    1.00000    -41.78569    1.00000
   64    -41.77766    1.00000    -41.77766    1.00000
   65    -41.76441    1.00000    -41.76441    1.00000
   66    -41.76331    1.00000    -41.76331    1.00000
   67    -41.75635    1.00000    -41.75635    1.00000
   68    -41.74740    1.00000    -41.74740    1.00000
   69    -41.74007    1.00000    -41.74007    1.00000
   70    -41.73162    1.00000    -41.73162    1.00000
   71    -41.72286    1.00000    -41.72286    1.00000
   72    -41.72208    1.00000    -41.72208    1.00000
   73    -41.71098    1.00000    -41.71098    1.00000
   74    -41.70670    1.00000    -41.70670    1.00000
   75    -41.69243    1.00000    -41.69243    1.00000
   76    -41.66301    1.00000    -41.66301    1.00000
   77    -41.64686    1.00000    -41.64686    1.00000
   78    -41.59693    1.00000    -41.59693    1.00000
   79    -41.58566    1.00000    -41.58566    1.00000
   80    -41.55356    1.00000    -41.55356    1.00000
   81    -41.51508    1.00000    -41.51508    1.00000
   82    -41.50957    1.00000    -41.50957    1.00000
   83    -41.50859    1.00000    -41.50859    1.00000
   84    -41.49632    1.00000    -41.49632    1.00000
   85    -41.49267    1.00000    -41.49267    1.00000
   86    -41.48207    1.00000    -41.48207    1.00000
   87    -41.47992    1.00000    -41.47992    1.00000
   88    -41.47811    1.00000    -41.47811    1.00000
   89    -41.47383    1.00000    -41.47383    1.00000
   90    -41.43790    1.00000    -41.43790    1.00000
   91    -41.42338    1.00000    -41.42338    1.00000
   92    -41.36046    1.00000    -41.36046    1.00000
   93    -41.34482    1.00000    -41.34482    1.00000
   94    -41.33676    1.00000    -41.33676    1.00000
   95    -41.33340    1.00000    -41.33340    1.00000
   96    -24.71872    1.00000    -24.71872    1.00000
   97    -24.51605    1.00000    -24.51605    1.00000
   98    -24.38740    1.00000    -24.38740    1.00000
   99    -24.35918    1.00000    -24.35918    1.00000
  100    -24.29748    1.00000    -24.29748    1.00000
  101    -24.25659    1.00000    -24.25659    1.00000
  102    -24.18281    1.00000    -24.18281    1.00000
  103    -24.10973    1.00000    -24.10973    1.00000
  104    -24.05298    1.00000    -24.05298    1.00000
  105    -23.93893    1.00000    -23.93893    1.00000
  106    -23.88834    1.00000    -23.88834    1.00000
  107    -23.82559    1.00000    -23.82559    1.00000
  108    -23.74785    1.00000    -23.74785    1.00000
  109    -23.62425    1.00000    -23.62425    1.00000
  110    -23.58813    1.00000    -23.58813    1.00000
  111    -23.57948    1.00000    -23.57948    1.00000
  112    -23.55984    1.00000    -23.55984    1.00000
  113    -23.54473    1.00000    -23.54473    1.00000
  114    -23.48695    1.00000    -23.48695    1.00000
  115    -23.45454    1.00000    -23.45454    1.00000
  116    -23.43590    1.00000    -23.43590    1.00000
  117    -23.41530    1.00000    -23.41530    1.00000
  118    -23.40278    1.00000    -23.40278    1.00000
  119    -23.39257    1.00000    -23.39257    1.00000
  120    -23.36491    1.00000    -23.36491    1.00000
  121    -23.35187    1.00000    -23.35187    1.00000
  122    -23.33481    1.00000    -23.33481    1.00000
  123    -23.33359    1.00000    -23.33359    1.00000
  124    -23.26925    1.00000    -23.26925    1.00000
  125    -23.25173    1.00000    -23.25173    1.00000
  126    -23.25033    1.00000    -23.25033    1.00000
  127    -23.24105    1.00000    -23.24105    1.00000
  128    -23.23742    1.00000    -23.23742    1.00000
  129    -23.23388    1.00000    -23.23388    1.00000
  130    -23.22605    1.00000    -23.22605    1.00000
  131    -23.21192    1.00000    -23.21192    1.00000
  132    -23.19512    1.00000    -23.19512    1.00000
  133    -23.19332    1.00000    -23.19332    1.00000
  134    -23.16152    1.00000    -23.16152    1.00000
  135    -23.05389    1.00000    -23.05389    1.00000
  136    -23.03651    1.00000    -23.03651    1.00000
  137    -22.84495    1.00000    -22.84495    1.00000
  138    -22.73580    1.00000    -22.73580    1.00000
  139    -22.65673    1.00000    -22.65673    1.00000
  140    -21.88351    1.00000    -21.88351    1.00000
  141    -21.84221    1.00000    -21.84221    1.00000
  142    -21.83593    1.00000    -21.83593    1.00000
  143    -21.82589    1.00000    -21.82589    1.00000
  144    -11.84532    1.00000    -11.84532    1.00000
  145    -11.72659    1.00000    -11.72659    1.00000
  146    -11.71859    1.00000    -11.71859    1.00000
  147    -11.66111    1.00000    -11.66111    1.00000
  148    -11.63891    1.00000    -11.63891    1.00000
  149    -11.61949    1.00000    -11.61949    1.00000
  150    -11.55594    1.00000    -11.55594    1.00000
  151    -11.54537    1.00000    -11.54537    1.00000
  152    -11.53090    1.00000    -11.53090    1.00000
  153    -11.48415    1.00000    -11.48415    1.00000
  154    -11.46984    1.00000    -11.46984    1.00000
  155    -11.42777    1.00000    -11.42777    1.00000
  156    -11.41583    1.00000    -11.41583    1.00000
  157    -11.37779    1.00000    -11.37779    1.00000
  158    -11.34010    1.00000    -11.34010    1.00000
  159    -11.30160    1.00000    -11.30160    1.00000
  160    -11.28733    1.00000    -11.28733    1.00000
  161    -11.25913    1.00000    -11.25913    1.00000
  162    -11.23898    1.00000    -11.23898    1.00000
  163    -11.16921    1.00000    -11.16921    1.00000
  164    -11.11027    1.00000    -11.11027    1.00000
  165    -11.03031    1.00000    -11.03031    1.00000
  166    -11.02667    1.00000    -11.02667    1.00000
  167    -10.99808    1.00000    -10.99808    1.00000
  168    -10.99254    1.00000    -10.99254    1.00000
  169    -10.97400    1.00000    -10.97400    1.00000
  170    -10.94043    1.00000    -10.94043    1.00000
  171    -10.92188    1.00000    -10.92188    1.00000
  172    -10.90210    1.00000    -10.90210    1.00000
  173    -10.89537    1.00000    -10.89537    1.00000
  174    -10.88852    1.00000    -10.88852    1.00000
  175    -10.85191    1.00000    -10.85191    1.00000
  176    -10.84053    1.00000    -10.84053    1.00000
  177    -10.82879    1.00000    -10.82879    1.00000
  178    -10.81498    1.00000    -10.81498    1.00000
  179    -10.79633    1.00000    -10.79633    1.00000
  180    -10.78039    1.00000    -10.78039    1.00000
  181    -10.76547    1.00000    -10.76547    1.00000
  182    -10.75720    1.00000    -10.75720    1.00000
  183    -10.71951    1.00000    -10.71951    1.00000
  184    -10.71111    1.00000    -10.71111    1.00000
  185    -10.67010    1.00000    -10.67010    1.00000
  186    -10.64108    1.00000    -10.64108    1.00000
  187    -10.63309    1.00000    -10.63309    1.00000
  188    -10.57526    1.00000    -10.57526    1.00000
  189    -10.53911    1.00000    -10.53911    1.00000
  190    -10.45978    1.00000    -10.45978    1.00000
  191    -10.42639    1.00000    -10.42639    1.00000
  192    -10.39571    1.00000    -10.39571    1.00000
  193    -10.33410    1.00000    -10.33410    1.00000
  194    -10.25179    1.00000    -10.25179    1.00000
  195    -10.23671    1.00000    -10.23671    1.00000
  196    -10.22454    1.00000    -10.22454    1.00000
  197    -10.16004    1.00000    -10.16004    1.00000
  198    -10.05174    1.00000    -10.05174    1.00000
  199    -10.01431    1.00000    -10.01431    1.00000
  200     -9.97894    1.00000     -9.97894    1.00000
  201     -9.94629    1.00000     -9.94629    1.00000
  202     -9.87109    1.00000     -9.87109    1.00000
  203     -9.86767    1.00000     -9.86767    1.00000
  204     -9.80037    1.00000     -9.80037    1.00000
  205     -9.78502    1.00000     -9.78502    1.00000
  206     -9.73246    1.00000     -9.73246    1.00000
  207     -9.67730    1.00000     -9.67730    1.00000
  208     -9.63579    1.00000     -9.63579    1.00000
  209     -9.62578    1.00000     -9.62578    1.00000
  210     -9.61469    1.00000     -9.61469    1.00000
  211     -9.58785    1.00000     -9.58785    1.00000
  212     -9.54732    1.00000     -9.54732    1.00000
  213     -9.53259    1.00000     -9.53259    1.00000
  214     -9.48815    1.00000     -9.48815    1.00000
  215     -9.44589    1.00000     -9.44589    1.00000
  216     -9.42205    1.00000     -9.42205    1.00000
  217     -9.35795    1.00000     -9.35795    1.00000
  218     -9.35043    1.00000     -9.35043    1.00000
  219     -9.33864    1.00000     -9.33864    1.00000
  220     -9.30135    1.00000     -9.30135    1.00000
  221     -9.28697    1.00000     -9.28697    1.00000
  222     -9.25346    1.00000     -9.25346    1.00000
  223     -9.23156    1.00000     -9.23156    1.00000
  224     -9.18605    1.00000     -9.18605    1.00000
  225     -9.16953    1.00000     -9.16953    1.00000
  226     -9.15761    1.00000     -9.15761    1.00000
  227     -9.14399    1.00000     -9.14399    1.00000
  228     -9.08882    1.00000     -9.08882    1.00000
  229     -9.07225    1.00000     -9.07225    1.00000
  230     -9.06481    1.00000     -9.06481    1.00000
  231     -9.03193    1.00000     -9.03193    1.00000
  232     -9.02851    1.00000     -9.02851    1.00000
  233     -9.01538    1.00000     -9.01538    1.00000
  234     -8.94178    1.00000     -8.94178    1.00000
  235     -8.87755    1.00000     -8.87755    1.00000
  236     -8.87496    1.00000     -8.87496    1.00000
  237     -8.82700    1.00000     -8.82700    1.00000
  238     -8.81251    1.00000     -8.81251    1.00000
  239     -8.79340    1.00000     -8.79340    1.00000
  240     -8.77216    1.00000     -8.77216    1.00000
  241     -8.74248    1.00000     -8.74248    1.00000
  242     -8.71701    1.00000     -8.71701    1.00000
  243     -8.67358    1.00000     -8.67358    1.00000
  244     -8.64216    1.00000     -8.64216    1.00000
  245     -8.54078    1.00000     -8.54078    1.00000
  246     -8.53230    1.00000     -8.53230    1.00000
  247     -8.45575    1.00000     -8.45575    1.00000
  248     -8.42698    1.00000     -8.42698    1.00000
  249     -8.38333    1.00000     -8.38333    1.00000
  250     -8.33459    1.00000     -8.33459    1.00000
  251     -8.31999    1.00000     -8.31999    1.00000
  252     -8.28147    1.00000     -8.28147    1.00000
  253     -8.27443    1.00000     -8.27443    1.00000
  254     -8.25090    1.00000     -8.25090    1.00000
  255     -8.23906    1.00000     -8.23906    1.00000
  256     -8.20912    1.00000     -8.20912    1.00000
  257     -8.19827    1.00000     -8.19827    1.00000
  258     -8.18606    1.00000     -8.18606    1.00000
  259     -8.17384    1.00000     -8.17384    1.00000
  260     -8.12972    1.00000     -8.12972    1.00000
  261     -8.10554    1.00000     -8.10554    1.00000
  262     -8.07496    1.00000     -8.07496    1.00000
  263     -8.06791    1.00000     -8.06791    1.00000
  264     -8.01167    1.00000     -8.01167    1.00000
  265     -8.00699    1.00000     -8.00699    1.00000
  266     -7.98515    1.00000     -7.98515    1.00000
  267     -7.95527    1.00000     -7.95527    1.00000
  268     -7.93428    1.00000     -7.93428    1.00000
  269     -7.92383    1.00000     -7.92383    1.00000
  270     -7.90309    1.00000     -7.90309    1.00000
  271     -7.87745    1.00000     -7.87745    1.00000
  272     -7.86964    1.00000     -7.86964    1.00000
  273     -7.83257    1.00000     -7.83257    1.00000
  274     -7.80488    1.00000     -7.80488    1.00000
  275     -7.78842    1.00000     -7.78842    1.00000
  276     -7.76860    1.00000     -7.76860    1.00000
  277     -7.75623    1.00000     -7.75623    1.00000
  278     -7.70507    1.00000     -7.70507    1.00000
  279     -7.67302    1.00000     -7.67302    1.00000
  280     -7.65972    1.00000     -7.65972    1.00000
  281     -7.63478    1.00000     -7.63478    1.00000
  282     -7.54051    1.00000     -7.54051    1.00000
  283     -7.51512    1.00000     -7.51512    1.00000
  284     -7.47587    1.00000     -7.47587    1.00000
  285     -7.45910    1.00000     -7.45910    1.00000
  286     -7.37678    1.00000     -7.37678    1.00000
  287     -7.33814    1.00000     -7.33814    1.00000
  288     -7.30065    1.00000     -7.30065    1.00000
  289     -7.23235    1.00000     -7.23235    1.00000
  290     -7.20780    1.00000     -7.20780    1.00000
  291     -7.19532    1.00000     -7.19532    1.00000
  292     -7.18692    1.00000     -7.18692    1.00000
  293     -7.16187    1.00000     -7.16187    1.00000
  294     -7.03602    1.00000     -7.03602    1.00000
  295     -7.00910    1.00000     -7.00910    1.00000
  296     -6.97355    1.00000     -6.97355    1.00000
  297     -6.92882    1.00000     -6.92882    1.00000
  298     -6.90859    1.00000     -6.90859    1.00000
  299     -6.83551    1.00000     -6.83551    1.00000
  300     -6.82437    1.00000     -6.82437    1.00000
  301     -6.74499    1.00000     -6.74499    1.00000
  302     -6.70373    1.00000     -6.70373    1.00000
  303     -6.65331    1.00000     -6.65331    1.00000
  304     -6.57923    1.00000     -6.57923    1.00000
  305     -6.54014    1.00000     -6.54014    1.00000
  306     -6.51470    1.00000     -6.51470    1.00000
  307     -6.45346    1.00000     -6.45346    1.00000
  308     -5.86102    0.99999     -5.86102    0.99999
  309     -5.54086    0.99967     -5.54086    0.99967
  310     -3.93221    0.00031     -3.93221    0.00031
  311     -3.63284    0.00002     -3.63284    0.00002
  312     -3.49824    0.00000     -3.49824    0.00000
  313     -3.44365    0.00000     -3.44365    0.00000
  314     -3.39791    0.00000     -3.39791    0.00000
  315     -3.36906    0.00000     -3.36906    0.00000
  316     -3.24029    0.00000     -3.24029    0.00000
  317     -3.22731    0.00000     -3.22731    0.00000
  318     -3.21236    0.00000     -3.21236    0.00000
  319     -3.11106    0.00000     -3.11106    0.00000
  320     -3.00857    0.00000     -3.00857    0.00000
  321     -2.95280    0.00000     -2.95280    0.00000
  322     -2.90706    0.00000     -2.90706    0.00000
  323     -2.88439    0.00000     -2.88439    0.00000
  324     -2.84498    0.00000     -2.84498    0.00000
  325     -2.83183    0.00000     -2.83183    0.00000
  326     -2.78005    0.00000     -2.78005    0.00000
  327     -2.74056    0.00000     -2.74056    0.00000
  328     -2.73459    0.00000     -2.73459    0.00000
  329     -2.70785    0.00000     -2.70785    0.00000
  330     -2.69165    0.00000     -2.69165    0.00000
  331     -2.67751    0.00000     -2.67751    0.00000
  332     -2.65039    0.00000     -2.65039    0.00000
  333     -2.62768    0.00000     -2.62768    0.00000
  334     -2.59921    0.00000     -2.59921    0.00000
  335     -2.56717    0.00000     -2.56717    0.00000
  336     -2.54417    0.00000     -2.54417    0.00000
  337     -2.51976    0.00000     -2.51976    0.00000
  338     -2.51067    0.00000     -2.51067    0.00000
  339     -2.50342    0.00000     -2.50342    0.00000
  340     -2.49434    0.00000     -2.49434    0.00000
  341     -2.48349    0.00000     -2.48349    0.00000
  342     -2.46111    0.00000     -2.46111    0.00000
  343     -2.44925    0.00000     -2.44925    0.00000
  344     -2.43757    0.00000     -2.43757    0.00000
  345     -2.42998    0.00000     -2.42998    0.00000
  346     -2.41270    0.00000     -2.41270    0.00000
  347     -2.40005    0.00000     -2.40005    0.00000
  348     -2.37282    0.00000     -2.37282    0.00000
  349     -2.36909    0.00000     -2.36909    0.00000
  350     -2.30211    0.00000     -2.30211    0.00000
  351     -2.28706    0.00000     -2.28706    0.00000
  352     -2.26982    0.00000     -2.26982    0.00000
  353     -2.25671    0.00000     -2.25671    0.00000
  354     -2.23938    0.00000     -2.23938    0.00000
  355     -2.22293    0.00000     -2.22293    0.00000
  356     -2.14282    0.00000     -2.14282    0.00000
  357     -2.10590    0.00000     -2.10590    0.00000
  358     -2.09007    0.00000     -2.09007    0.00000
  359     -2.08052    0.00000     -2.08052    0.00000
  360     -2.04877    0.00000     -2.04877    0.00000
  361     -2.04074    0.00000     -2.04074    0.00000
  362     -2.02890    0.00000     -2.02890    0.00000
  363     -2.02450    0.00000     -2.02450    0.00000
  364     -2.00464    0.00000     -2.00464    0.00000
  365     -1.99646    0.00000     -1.99646    0.00000
  366     -1.98961    0.00000     -1.98961    0.00000
  367     -1.98079    0.00000     -1.98079    0.00000
  368     -1.96905    0.00000     -1.96905    0.00000
  369     -1.92813    0.00000     -1.92813    0.00000
  370     -1.88827    0.00000     -1.88827    0.00000
  371     -1.88017    0.00000     -1.88017    0.00000
  372     -1.87148    0.00000     -1.87148    0.00000
  373     -1.83599    0.00000     -1.83599    0.00000
  374     -1.78174    0.00000     -1.78174    0.00000
  375     -1.76718    0.00000     -1.76718    0.00000

Fermi level: -4.73848

Gap: 1.609 eV
Transition (v -> c):
  (s=0, k=0, n=309, [[0.00, 0.00, 0.00]]) -> (s=1, k=0, n=310, [[0.00, 0.00, 0.00]])
No difference between direct/indirect transitions
Input parameters:
  external: {constraints: [1.],
             difference: False,
             n_charge_regions: 1,
             name: CDFTPotential,
             regions: [[72, 73, 74, 75]]}

Initialize ...

species:
  Ti:
    name: Titanium
    id: d282db07e62ae71292040bf25b25ccdd
    Z: 22.0
    valence: 12
    core: 10
    charge: 0.0
    Hubbard: {U: 7.0,  # eV
              l: 2,
              scale: True}
    file: /global/common/software/m4517/setups/gpaw-setups-0.9.20000/Ti.PBE.gz
    compensation charges: {type: gauss,
                           rc: 0.38,
                           lmax: 2}
    cutoffs: {filter: 2.23,
              core: 1.02}
    projectors:
      #              energy  rcut
      - 3s(2.00)   -62.623   1.270
      - 4s(2.00)    -4.466   1.270
      - 3p(6.00)   -38.862   1.058
      - 4p(0.00)    -1.466   1.058
      - 3d(2.00)    -4.258   1.058
      -  d          22.953   1.058
  
    # Using partial waves for Ti as LCAO basis

  O:
    name: Oxygen
    id: 32ecd46bf208036f09c70b0ec9a88b78
    Z: 8.0
    valence: 6
    core: 2
    charge: 0.0
    file: /global/common/software/m4517/setups/gpaw-setups-0.9.20000/O.PBE.gz
    compensation charges: {type: gauss,
                           rc: 0.21,
                           lmax: 2}
    cutoffs: {filter: 1.17,
              core: 0.83}
    projectors:
      #              energy  rcut
      - 2s(2.00)   -23.961   0.688
      - 2p(4.00)    -9.029   0.598
      -  s           3.251   0.688
      -  p          18.182   0.598
      -  d           0.000   0.619
  
    # Using partial waves for O as LCAO basis

  Au:
    name: Gold
    id: b12133f335f6ca0d89c4b1ccaa844e9a
    Z: 79.0
    valence: 11
    core: 68
    charge: 0.0
    file: /global/common/software/m4517/setups/gpaw-setups-0.9.20000/Au.PBE.gz
    compensation charges: {type: gauss,
                           rc: 0.42,
                           lmax: 2}
    cutoffs: {filter: 2.33,
              core: 2.81}
    projectors:
      #              energy  rcut
      - 6s(1.00)    -5.728   1.323
      - 6p(0.00)    -0.775   1.323
      - 5d(10.00)    -6.891   1.323
      -  s          21.484   1.323
      -  p          26.436   1.323
      -  d          20.321   1.323
  
    # Using partial waves for Au as LCAO basis

Reference energy: -2721730.337652  # eV

Spin-polarized calculation.
Magnetic moment: 0.000000

Convergence criteria:
 Maximum [total energy] change in last 3 cyles: 1e-06 eV / valence electron
 Maximum integral of absolute [dens]ity change: 1e-05 electrons / valence electron
 Maximum integral of absolute [eigenst]ate change: 1e-10 eV^2 / valence electron
 Maximum number of scf [iter]ations: 1500
 (Square brackets indicate name in SCF output, whereas a 'c' in
 the SCF output indicates the quantity has converged.)

Symmetries present (total): 1

  ( 1  0  0)
  ( 0  1  0)
  ( 0  0  1)

1 k-point (Gamma)
1 k-point in the irreducible part of the Brillouin zone
       k-points in crystal coordinates                weights
   0:     0.00000000    0.00000000    0.00000000          1/1

Wave functions: Uniform real-space grid
  Kinetic energy operator: 6*3+1=19 point O(h^6) finite-difference Laplacian
  ScaLapack parameters: grid=1x1, blocksize=None
  Wavefunction extrapolation:
    Improved wavefunction reuse through dual PAW basis 

Occupation numbers: Fermi-Dirac:
  width: 0.1000  # eV
 

Eigensolver
   Davidson(niter=3) 

Densities:
  Coarse grid: 52*36*144 grid
  Fine grid: 104*72*288 grid
  Total Charge: 0.000000 

Density mixing:
  Method: difference
  Backend: pulay
  Linear mixing parameter: 0.01
  old densities: 1
  Damping of long wavelength oscillations: 100 

Hamiltonian:
  XC and Coulomb potentials evaluated on a 104*72*288 grid
  Using the PBE Exchange-Correlation functional
  External potential:
    CDFTPotential
  Interpolation: tri-quintic (5. degree polynomial)
  Poisson solver: Gauss-Seidel solver with 4 multi-grid levels
    Coarsest grid: 13 x 9 x 36 points
    Warning: Coarse grid has more than 24 points.
             More multi-grid levels recommended.
    Stencil: 6*3+1=19 point O(h^6) finite-difference Laplacian
    Max iterations: 1000
    Tolerance: 2.000000e-10

Dipole correction along z-axis 

XC parameters: PBE with 2 nearest neighbor stencil

Memory estimate:
  Process memory now: 207.98 MiB
  Calculator: 30.06 MiB
    Density: 2.05 MiB
      Arrays: 0.53 MiB
      Localized functions: 1.26 MiB
      Mixer: 0.26 MiB
    Hamiltonian: 0.78 MiB
      Arrays: 0.39 MiB
      XC: 0.00 MiB
      Poisson: 0.29 MiB
      vbar: 0.09 MiB
    Wavefunctions: 27.23 MiB
      Arrays psit_nG: 10.74 MiB
      Eigensolver: 16.24 MiB
      Projections: 0.05 MiB
      Projectors: 0.20 MiB

Total number of cores used: 128
Domain decomposition: 4 x 2 x 16

Number of atoms: 76
Number of atomic orbitals: 540
Number of bands in calculation: 376
Number of valence electrons: 620
Bands to converge: occupied

... initialized

Initializing position-dependent things.

Density initialized from atomic densities
Creating initial wave functions:
  376 bands from LCAO basis set

      .-------------------------.  
     /|                         |  
    / |                         |  
   /  |                         |  
  /   |                         |  
 *    |                         |  
 |    |                         |  
 |    |                         |  
 |    |                         |  
 |    |                         |  
 |    |                         |  
 |    |                         |  
 |    |                         |  
 |    |                         |  
 |    |        Au   OAu         |  
 |    |      O          Ti      |  
 |    O  Au      Ti     O    O  |  
 |    |   Ti   Au O   O         |  
 | O  |   O    O      Ti     Ti |  
 |    | Ti     Ti     O    O    |  
 |    |     O       O      Ti   |  
 |   O|Ti     O      O          |  
 |    |O    O      Ti     Ti    |  
 |  Ti|    Ti          O  O   O |  
 |    |  O  O   O O    TiO      |  
 |  O |         TiO         O Ti|  
 |    | OTiO   Ti    OTi        |  
 |    |       O     O O    O O  |  
 |    | Oi   O O           Ti   |  
 |    O      Ti     Ti     O    |  
 |   Ti          O      O       |  
 |    |   O                     |  
 |    |                         |  
 |    |                         |  
 |    |                         |  
 |    .-------------------------.  
 |   /                         /   
 |  /                         /    
 | /                         /     
 |/                         /      
 *-------------------------*       

Positions:
   0 Ti     1.771742    0.000000    8.228379    ( 0.0000,  0.0000,  0.0000)
   1 Ti     6.989192    1.896200    8.228379    ( 0.0000,  0.0000,  0.0000)
   2 Ti     1.771742    3.792400    8.228379    ( 0.0000,  0.0000,  0.0000)
   3 Ti     6.989192    5.688600    8.228379    ( 0.0000,  0.0000,  0.0000)
   4 Ti     4.725027    0.000000    9.111586    ( 0.0000,  0.0000,  0.0000)
   5 Ti     9.942477    1.896200    9.111586    ( 0.0000,  0.0000,  0.0000)
   6 Ti     4.725027    3.792400    9.111586    ( 0.0000,  0.0000,  0.0000)
   7 Ti     9.942477    5.688600    9.111586    ( 0.0000,  0.0000,  0.0000)
   8 Ti     3.149983    0.000000   11.761552    ( 0.0000,  0.0000,  0.0000)
   9 Ti     8.367433    1.896200   11.761552    ( 0.0000,  0.0000,  0.0000)
  10 Ti     3.149983    3.792400   11.761552    ( 0.0000,  0.0000,  0.0000)
  11 Ti     8.367433    5.688600   11.761552    ( 0.0000,  0.0000,  0.0000)
  12 Ti     6.103269    0.000000   12.644759    ( 0.0000,  0.0000,  0.0000)
  13 Ti     0.885819    1.896200   12.644759    ( 0.0000,  0.0000,  0.0000)
  14 Ti     6.103269    3.792400   12.644759    ( 0.0000,  0.0000,  0.0000)
  15 Ti     0.885819    5.688600   12.644759    ( 0.0000,  0.0000,  0.0000)
  16 Ti     4.482233   -0.001033   15.342543    ( 0.0000,  0.0000,  0.0000)
  17 Ti     9.753045    1.900753   15.389207    ( 0.0000,  0.0000,  0.0000)
  18 Ti     4.499047    3.797034   15.348687    ( 0.0000,  0.0000,  0.0000)
  19 Ti     9.736627    5.671166   15.407809    ( 0.0000,  0.0000,  0.0000)
  20 Ti     7.365001   -0.008670   16.091347    ( 0.0000,  0.0000,  0.0000)
  21 Ti     2.124206    1.919615   16.196452    ( 0.0000,  0.0000,  0.0000)
  22 Ti     7.324862    3.785370   16.124124    ( 0.0000,  0.0000,  0.0000)
  23 Ti     2.104658    5.692197   16.109406    ( 0.0000,  0.0000,  0.0000)
  24 O      3.638859    0.000000    7.500000    ( 0.0000,  0.0000,  0.0000)
  25 O      8.856309    1.896200    7.500000    ( 0.0000,  0.0000,  0.0000)
  26 O      3.638859    3.792400    7.500000    ( 0.0000,  0.0000,  0.0000)
  27 O      8.856309    5.688600    7.500000    ( 0.0000,  0.0000,  0.0000)
  28 O      6.592144    0.000000    8.383207    ( 0.0000,  0.0000,  0.0000)
  29 O      1.374694    1.896200    8.383207    ( 0.0000,  0.0000,  0.0000)
  30 O      6.592144    3.792400    8.383207    ( 0.0000,  0.0000,  0.0000)
  31 O      1.374694    5.688600    8.383207    ( 0.0000,  0.0000,  0.0000)
  32 O     10.339421    0.000000    8.956758    ( 0.0000,  0.0000,  0.0000)
  33 O      5.121971    1.896200    8.956758    ( 0.0000,  0.0000,  0.0000)
  34 O     10.339421    3.792400    8.956758    ( 0.0000,  0.0000,  0.0000)
  35 O      5.121971    5.688600    8.956758    ( 0.0000,  0.0000,  0.0000)
  36 O      2.857911    0.000000    9.839966    ( 0.0000,  0.0000,  0.0000)
  37 O      8.075361    1.896200    9.839966    ( 0.0000,  0.0000,  0.0000)
  38 O      2.857911    3.792400    9.839966    ( 0.0000,  0.0000,  0.0000)
  39 O      8.075361    5.688600    9.839966    ( 0.0000,  0.0000,  0.0000)
  40 O      5.017100    0.000000   11.033173    ( 0.0000,  0.0000,  0.0000)
  41 O     10.234550    1.896200   11.033173    ( 0.0000,  0.0000,  0.0000)
  42 O      5.017100    3.792400   11.033173    ( 0.0000,  0.0000,  0.0000)
  43 O     10.234550    5.688600   11.033173    ( 0.0000,  0.0000,  0.0000)
  44 O      7.970490    0.000000   11.916380    ( 0.0000,  0.0000,  0.0000)
  45 O      2.753040    1.896200   11.916380    ( 0.0000,  0.0000,  0.0000)
  46 O      7.970490    3.792400   11.916380    ( 0.0000,  0.0000,  0.0000)
  47 O      2.753040    5.688600   11.916380    ( 0.0000,  0.0000,  0.0000)
  48 O      1.282867    0.000000   12.489931    ( 0.0000,  0.0000,  0.0000)
  49 O      6.500317    1.896200   12.489931    ( 0.0000,  0.0000,  0.0000)
  50 O      1.282867    3.792400   12.489931    ( 0.0000,  0.0000,  0.0000)
  51 O      6.500317    5.688600   12.489931    ( 0.0000,  0.0000,  0.0000)
  52 O      4.236152    0.000000   13.373138    ( 0.0000,  0.0000,  0.0000)
  53 O      9.453603    1.896200   13.373138    ( 0.0000,  0.0000,  0.0000)
  54 O      4.236152    3.792400   13.373138    ( 0.0000,  0.0000,  0.0000)
  55 O      9.453603    5.688600   13.373138    ( 0.0000,  0.0000,  0.0000)
  56 O      6.412072   -0.010033   14.556610    ( 0.0000,  0.0000,  0.0000)
  57 O      1.198823    1.897930   14.569774    ( 0.0000,  0.0000,  0.0000)
  58 O      6.447668    3.793171   14.532625    ( 0.0000,  0.0000,  0.0000)
  59 O      1.199187    5.689336   14.547629    ( 0.0000,  0.0000,  0.0000)
  60 O      4.033722    1.891518   15.421462    ( 0.0000,  0.0000,  0.0000)
  61 O      9.263384   -0.007385   15.453502    ( 0.0000,  0.0000,  0.0000)
  62 O      4.056182    5.703956   15.417797    ( 0.0000,  0.0000,  0.0000)
  63 O      9.276983    3.794598   15.462247    ( 0.0000,  0.0000,  0.0000)
  64 O      2.642742   -0.013555   16.279518    ( 0.0000,  0.0000,  0.0000)
  65 O      7.840025    1.892632   16.276827    ( 0.0000,  0.0000,  0.0000)
  66 O      2.638424    3.815752   16.259314    ( 0.0000,  0.0000,  0.0000)
  67 O      7.851442    5.687213   16.316677    ( 0.0000,  0.0000,  0.0000)
  68 O      5.664333   -0.017638   16.912131    ( 0.0000,  0.0000,  0.0000)
  69 O      0.405331    1.895786   16.891848    ( 0.0000,  0.0000,  0.0000)
  70 O      0.447526    5.688107   16.892737    ( 0.0000,  0.0000,  0.0000)
  71 O      5.620240    3.815240   16.822627    ( 0.0000,  0.0000,  0.0000)
  72 Au     5.402004    1.459542   18.435638    ( 0.0000,  0.0000,  0.0000)
  73 Au     7.227773    3.254817   19.494175    ( 0.0000,  0.0000,  0.0000)
  74 Au     2.680675    1.867315   18.895591    ( 0.0000,  0.0000,  0.0000)
  75 Au     4.579183    3.616569   19.675117    ( 0.0000,  0.0000,  0.0000)

Unit cell:
           periodic     x           y           z      points  spacing
  1. axis:    yes   10.434900    0.000000    0.000000    52     0.2007
  2. axis:    yes    0.000000    7.584800    0.000000    36     0.2107
  3. axis:    no     0.000000    0.000000   28.826383   144     0.2002

  Lengths:  10.434900   7.584800  28.826383
  Angles:   90.000000  90.000000  90.000000

Effective grid spacing dv^(1/3) = 0.2038

     iter     time        total  log10-change:  magmom
                         energy   eigst   dens
iter:   1 17:20:21  -981.978798                   +0.0000
iter:   2 17:20:25  -972.380374   -1.07  -0.88    +0.0000
iter:   3 17:20:29  -962.617617   -1.75  -0.88    +0.0000
iter:   4 17:20:33  -953.333658   -2.27  -0.89    +0.0000
iter:   5 17:20:37  -944.573448   -2.44  -0.90    +0.0000
iter:   6 17:20:41  -936.317718   -2.46  -0.91    +0.0000
iter:   7 17:20:45  -928.538913   -2.44  -0.92    +0.0000
iter:   8 17:20:49  -921.214289   -2.43  -0.93    +0.0000
iter:   9 17:20:52  -914.319264   -2.40  -0.94    +0.0000
iter:  10 17:20:56  -907.833801   -2.40  -0.95    -0.0000
iter:  11 17:21:00  -901.735196   -2.38  -0.96    -0.0000
iter:  12 17:21:04  -896.005148   -2.39  -0.97    -0.0000
iter:  13 17:21:08  -890.623070   -2.37  -0.99    -0.0000
iter:  14 17:21:12  -885.571884   -2.40  -1.00    -0.0000
iter:  15 17:21:16  -880.832922   -2.39  -1.01    -0.0000
iter:  16 17:21:20  -876.390178   -2.41  -1.02    -0.0000
iter:  17 17:21:24  -872.226868   -2.41  -1.03    -0.0000
iter:  18 17:21:28  -868.328059   -2.43  -1.04    -0.0000
iter:  19 17:21:32  -864.678791   -2.44  -1.05    -0.0000
iter:  20 17:21:36  -861.265174   -2.46  -1.06    -0.0000
iter:  21 17:21:40  -858.073697   -2.47  -1.07    +0.0000
iter:  22 17:21:44  -855.091648   -2.49  -1.08    +0.0000
iter:  23 17:21:48  -852.306837   -2.51  -1.09    +0.0000
iter:  24 17:21:52  -849.707667   -2.53  -1.10    +0.0000
iter:  25 17:21:56  -847.283171   -2.54  -1.11    -0.0000
iter:  26 17:22:00  -845.022900   -2.56  -1.12    -0.0000
iter:  27 17:22:04  -842.916762   -2.58  -1.13    -0.0000
iter:  28 17:22:08  -840.955491   -2.60  -1.14    -0.0000
iter:  29 17:22:11  -839.129986   -2.62  -1.15    -0.0000
iter:  30 17:22:15  -837.431918   -2.64  -1.16    +0.0000
iter:  31 17:22:19  -835.853110   -2.66  -1.17    +0.0000
iter:  32 17:22:23  -834.386118   -2.68  -1.18    +0.0000
iter:  33 17:22:27  -833.023719   -2.70  -1.19    -0.0000
iter:  34 17:22:31  -831.759008   -2.72  -1.20    -0.0000
iter:  35 17:22:35  -830.585752   -2.74  -1.21    -0.0000
iter:  36 17:22:39  -829.497755   -2.76  -1.22    -0.0000
iter:  37 17:22:43  -828.489499   -2.78  -1.23    -0.0000
iter:  38 17:22:47  -827.555577   -2.81  -1.24    -0.0000
iter:  39 17:22:51  -826.690832   -2.83  -1.25    -0.0000
iter:  40 17:22:55  -825.890697   -2.85  -1.26    -0.0000
iter:  41 17:22:58  -825.150567   -2.88  -1.27    -0.0000
iter:  42 17:23:02  -824.466438   -2.90  -1.28    -0.0000
iter:  43 17:23:06  -823.834353   -2.93  -1.29    -0.0000
iter:  44 17:23:10  -823.250510   -2.95  -1.30    -0.0000
iter:  45 17:23:14  -822.711664   -2.98  -1.31    -0.0000
iter:  46 17:23:18  -822.214554   -3.00  -1.31    -0.0000
iter:  47 17:23:22  -821.756048   -3.03  -1.32    -0.0000
iter:  48 17:23:26  -821.333529   -3.06  -1.33    -0.0000
iter:  49 17:23:30  -820.944207   -3.08  -1.34    -0.0000
iter:  50 17:23:34  -820.585829   -3.11  -1.35    -0.0000
iter:  51 17:23:38  -820.256069   -3.14  -1.35    -0.0000
iter:  52 17:23:41  -819.952666   -3.17  -1.36    -0.0000
iter:  53 17:23:45  -819.673844   -3.19  -1.37    -0.0000
iter:  54 17:23:49  -819.417719   -3.22  -1.37    -0.0000
iter:  55 17:23:53  -819.182440   -3.25  -1.38    +0.0000
iter:  56 17:23:57  -818.966623   -3.28  -1.39    +0.0000
iter:  57 17:24:01  -818.768608   -3.31  -1.39    +0.0000
iter:  58 17:24:05  -818.587230   -3.34  -1.40    +0.0000
iter:  59 17:24:09  -818.421169   -3.36  -1.41    -0.0000
iter:  60 17:24:13  -818.269091   -3.40  -1.41    -0.0000
iter:  61 17:24:16  -818.130122   -3.42  -1.42    -0.0000
iter:  62 17:24:20  -818.003200   -3.46  -1.42    -0.0000
iter:  63 17:24:24  -817.887230   -3.48  -1.43    -0.0000
iter:  64 17:24:28  -817.781568   -3.52  -1.43    -0.0000
iter:  65 17:24:32  -817.685358   -3.55  -1.44    -0.0000
iter:  66 17:24:36  -817.597698   -3.58  -1.44    -0.0000
iter:  67 17:24:40  -817.518128   -3.61  -1.45    -0.0000
iter:  68 17:24:44  -817.445961   -3.64  -1.46    -0.0000
iter:  69 17:24:47  -817.380443   -3.67  -1.46    -0.0000
iter:  70 17:24:51  -817.321267   -3.70  -1.47    -0.0000
iter:  71 17:24:55  -817.267878   -3.73  -1.47    -0.0000
iter:  72 17:24:59  -817.219803   -3.76  -1.48    -0.0000
iter:  73 17:25:03  -817.176452   -3.79  -1.48    -0.0000
iter:  74 17:25:07  -817.137671   -3.82  -1.49    -0.0000
iter:  75 17:25:11  -817.103043   -3.86  -1.49    +0.0000
iter:  76 17:25:15  -817.072057   -3.89  -1.50    -0.0000
iter:  77 17:25:18  -817.044649   -3.92  -1.50    -0.0000
iter:  78 17:25:22  -817.020477   -3.95  -1.51    -0.0000
iter:  79 17:25:26  -816.999267   -3.98  -1.51    -0.0000
iter:  80 17:25:30  -816.980601   -4.01  -1.51    -0.0000
iter:  81 17:25:34  -816.964510   -4.04  -1.52    -0.0000
iter:  82 17:25:38  -816.950730   -4.07  -1.52    -0.0000
iter:  83 17:25:42  -816.939060   -4.10  -1.53    -0.0000
iter:  84 17:25:45  -816.929143   -4.13  -1.53    -0.0000
iter:  85 17:25:49  -816.921082   -4.16  -1.54    -0.0000
iter:  86 17:25:53  -816.914667   -4.19  -1.54    -0.0000
iter:  87 17:25:57  -816.909749   -4.22  -1.55    -0.0000
iter:  88 17:26:01  -816.906011   -4.25  -1.55    -0.0000
iter:  89 17:26:05  -816.903802   -4.28  -1.56    -0.0000
iter:  90 17:26:09  -816.902485   -4.31  -1.56    -0.0000
iter:  91 17:26:12  -816.902289   -4.34  -1.57    -0.0000
iter:  92 17:26:16  -816.903065   -4.37  -1.57    -0.0000
iter:  93 17:26:20  -816.904528   -4.40  -1.58    -0.0000
iter:  94 17:26:24  -816.906886   -4.43  -1.58    -0.0000
iter:  95 17:26:28  -816.910194   -4.46  -1.58    -0.0000
iter:  96 17:26:32  -816.913895   -4.49  -1.59    -0.0000
iter:  97 17:26:36  -816.918271   -4.51  -1.59    -0.0000
iter:  98 17:26:39  -816.923007   -4.54  -1.60    -0.0000
iter:  99 17:26:43  -816.928557   -4.57  -1.60    -0.0000
iter: 100 17:26:47  -816.934286   -4.60  -1.61    -0.0000
iter: 101 17:26:51  -816.940510   -4.62  -1.61    -0.0000
iter: 102 17:26:55  -816.947129   -4.65  -1.62    -0.0000
iter: 103 17:26:59  -816.954093   -4.67  -1.62    -0.0000
iter: 104 17:27:03  -816.961363   -4.70  -1.63    -0.0000
iter: 105 17:27:06  -816.968908   -4.73  -1.63    -0.0000
iter: 106 17:27:10  -816.976485   -4.75  -1.63    -0.0000
iter: 107 17:27:14  -816.984594   -4.77  -1.64    -0.0000
iter: 108 17:27:18  -816.992611   -4.80  -1.64    -0.0000
iter: 109 17:27:22  -817.000882   -4.82  -1.65    -0.0000
iter: 110 17:27:26  -817.009326   -4.85  -1.65    -0.0000
iter: 111 17:27:30  -817.017910   -4.87  -1.66    -0.0000
iter: 112 17:27:33  -817.026614   -4.89  -1.66    -0.0000
iter: 113 17:27:37  -817.035417   -4.91  -1.67    -0.0000
iter: 114 17:27:41  -817.044083   -4.94  -1.67    -0.0000
iter: 115 17:27:45  -817.053153   -4.96  -1.67    -0.0000
iter: 116 17:27:49  -817.061979   -4.98  -1.68    -0.0000
iter: 117 17:27:53  -817.070940   -5.00  -1.68    -0.0000
iter: 118 17:27:56  -817.079962   -5.02  -1.69    -0.0000
iter: 119 17:28:00  -817.089019   -5.04  -1.69    -0.0000
iter: 120 17:28:04  -817.098099   -5.06  -1.70    -0.0000
iter: 121 17:28:08  -817.107190   -5.08  -1.70    -0.0000
iter: 122 17:28:12  -817.116285   -5.10  -1.71    -0.0000
iter: 123 17:28:16  -817.125375   -5.11  -1.71    -0.0000
iter: 124 17:28:19  -817.134217   -5.13  -1.71    -0.0000
iter: 125 17:28:23  -817.143394   -5.15  -1.72    -0.0000
iter: 126 17:28:27  -817.152228   -5.17  -1.72    -0.0000
iter: 127 17:28:31  -817.161361   -5.18  -1.73    -0.0000
iter: 128 17:28:35  -817.170144   -5.20  -1.73    -0.0000
iter: 129 17:28:39  -817.178977   -5.22  -1.74    -0.0000
iter: 130 17:28:43  -817.187793   -5.23  -1.74    -0.0000
iter: 131 17:28:46  -817.196574   -5.25  -1.74    -0.0000
iter: 132 17:28:50  -817.205311   -5.26  -1.75    -0.0000
iter: 133 17:28:54  -817.214001   -5.28  -1.75    -0.0000
iter: 134 17:28:58  -817.222638   -5.29  -1.76    -0.0000
iter: 135 17:29:02  -817.231221   -5.31  -1.76    -0.0000
iter: 136 17:29:06  -817.239745   -5.32  -1.77    -0.0000
iter: 137 17:29:09  -817.247971   -5.33  -1.77    -0.0000
iter: 138 17:29:13  -817.256487   -5.35  -1.78    -0.0000
iter: 139 17:29:17  -817.264624   -5.36  -1.78    -0.0000
iter: 140 17:29:21  -817.273021   -5.37  -1.78    -0.0000
iter: 141 17:29:25  -817.281037   -5.39  -1.79    -0.0000
iter: 142 17:29:29  -817.289064   -5.40  -1.79    -0.0000
iter: 143 17:29:32  -817.297287   -5.41  -1.80    -0.0000
iter: 144 17:29:36  -817.305114   -5.43  -1.80    -0.0000
iter: 145 17:29:40  -817.312942   -5.44  -1.81    -0.0000
iter: 146 17:29:44  -817.320722   -5.45  -1.81    -0.0000
iter: 147 17:29:48  -817.328440   -5.46  -1.81    -0.0000
iter: 148 17:29:52  -817.336090   -5.47  -1.82    -0.0000
iter: 149 17:29:56  -817.343670   -5.48  -1.82    -0.0000
iter: 150 17:30:00  -817.351177   -5.50  -1.83    -0.0000
iter: 151 17:30:03  -817.358612   -5.51  -1.83    -0.0000
iter: 152 17:30:07  -817.365974   -5.52  -1.84    -0.0000
iter: 153 17:30:11  -817.373261   -5.53  -1.84    -0.0000
iter: 154 17:30:15  -817.380475   -5.54  -1.85    -0.0000
iter: 155 17:30:19  -817.387614   -5.55  -1.85    -0.0000
iter: 156 17:30:23  -817.394678   -5.56  -1.85    -0.0000
iter: 157 17:30:26  -817.401667   -5.57  -1.86    -0.0000
iter: 158 17:30:30  -817.408491   -5.58  -1.86    -0.0000
iter: 159 17:30:34  -817.415296   -5.59  -1.87    -0.0000
iter: 160 17:30:38  -817.422003   -5.60  -1.87    -0.0000
iter: 161 17:30:42  -817.428678   -5.61  -1.88    -0.0000
iter: 162 17:30:46  -817.435245   -5.62  -1.88    -0.0000
iter: 163 17:30:49  -817.441776   -5.63  -1.88    -0.0000
iter: 164 17:30:53  -817.448199   -5.64  -1.89    -0.0000
iter: 165 17:30:57  -817.454484   -5.65  -1.89    -0.0000
iter: 166 17:31:01  -817.460726   -5.66  -1.90    -0.0000
iter: 167 17:31:05  -817.466909   -5.67  -1.90    -0.0000
iter: 168 17:31:09  -817.473028   -5.68  -1.91    -0.0000
iter: 169 17:31:12  -817.479079   -5.69  -1.91    -0.0000
iter: 170 17:31:16  -817.485062   -5.69  -1.91    -0.0000
iter: 171 17:31:20  -817.490977   -5.70  -1.92    -0.0000
iter: 172 17:31:24  -817.496824   -5.71  -1.92    -0.0000
iter: 173 17:31:28  -817.502602   -5.72  -1.93    -0.0000
iter: 174 17:31:32  -817.508312   -5.73  -1.93    -0.0000
iter: 175 17:31:35  -817.513955   -5.74  -1.94    -0.0000
iter: 176 17:31:39  -817.519531   -5.75  -1.94    -0.0000
iter: 177 17:31:43  -817.525040   -5.76  -1.95    -0.0000
iter: 178 17:31:47  -817.530483   -5.76  -1.95    -0.0000
iter: 179 17:31:51  -817.535860   -5.77  -1.95    -0.0000
iter: 180 17:31:55  -817.541171   -5.78  -1.96    -0.0000
iter: 181 17:31:58  -817.546417   -5.79  -1.96    -0.0000
iter: 182 17:32:02  -817.551599   -5.80  -1.97    -0.0000
iter: 183 17:32:06  -817.556717   -5.81  -1.97    -0.0000
iter: 184 17:32:10  -817.561770   -5.82  -1.98    -0.0000
iter: 185 17:32:14  -817.566761   -5.82  -1.98    -0.0000
iter: 186 17:32:18  -817.571689   -5.83  -1.98    -0.0000
iter: 187 17:32:21  -817.576556   -5.84  -1.99    -0.0000
iter: 188 17:32:25  -817.581360   -5.85  -1.99    -0.0000
iter: 189 17:32:29  -817.586103   -5.86  -2.00    -0.0000
iter: 190 17:32:33  -817.590786   -5.87  -2.00    -0.0000
iter: 191 17:32:37  -817.595409   -5.87  -2.01    -0.0000
iter: 192 17:32:41  -817.599972   -5.88  -2.01    -0.0000
iter: 193 17:32:44  -817.604477   -5.89  -2.01    -0.0000
iter: 194 17:32:48  -817.608923   -5.90  -2.02    -0.0000
iter: 195 17:32:52  -817.613311   -5.91  -2.02    -0.0000
iter: 196 17:32:56  -817.617642   -5.91  -2.03    -0.0000
iter: 197 17:33:00  -817.621916   -5.92  -2.03    -0.0000
iter: 198 17:33:04  -817.626134   -5.93  -2.04    -0.0000
iter: 199 17:33:07  -817.630297   -5.94  -2.04    -0.0000
iter: 200 17:33:11  -817.634405   -5.95  -2.04    -0.0000
iter: 201 17:33:15  -817.638458   -5.95  -2.05    -0.0000
iter: 202 17:33:19  -817.642457   -5.96  -2.05    -0.0000
iter: 203 17:33:23  -817.646403   -5.97  -2.06    -0.0000
iter: 204 17:33:27  -817.650296   -5.98  -2.06    -0.0000
iter: 205 17:33:30  -817.654137   -5.99  -2.07    -0.0000
iter: 206 17:33:34  -817.657927   -5.99  -2.07    -0.0000
iter: 207 17:33:38  -817.661666   -6.00  -2.07    -0.0000
iter: 208 17:33:42  -817.665354   -6.01  -2.08    -0.0000
iter: 209 17:33:46  -817.668992   -6.02  -2.08    -0.0000
iter: 210 17:33:50  -817.672581   -6.03  -2.09    -0.0000
iter: 211 17:33:53  -817.676121   -6.03  -2.09    -0.0000
iter: 212 17:33:57  -817.679613   -6.04  -2.10    -0.0000
iter: 213 17:34:01  -817.683058   -6.05  -2.10    -0.0000
iter: 214 17:34:05  -817.686455   -6.06  -2.10    -0.0000
iter: 215 17:34:09  -817.689806   -6.06  -2.11    -0.0000
iter: 216 17:34:13  -817.693111   -6.07  -2.11    -0.0000
iter: 217 17:34:16  -817.696370   -6.08  -2.12    -0.0000
iter: 218 17:34:20  -817.699585   -6.09  -2.12    -0.0000
iter: 219 17:34:24  -817.702755   -6.09  -2.13    -0.0000
iter: 220 17:34:28  -817.705882   -6.10  -2.13    -0.0000
iter: 221 17:34:32  -817.708965   -6.11  -2.13    -0.0000
iter: 222 17:34:36  -817.712005   -6.12  -2.14    -0.0000
iter: 223 17:34:39  -817.715004   -6.12  -2.14    -0.0000
iter: 224 17:34:43  -817.717960   -6.13  -2.15    -0.0000
iter: 225 17:34:47  -817.720876   -6.14  -2.15    -0.0000
iter: 226 17:34:51  -817.723750   -6.15  -2.16    -0.0000
iter: 227 17:34:55  -817.726585   -6.15  -2.16    -0.0000
iter: 228 17:34:59  -817.729380   -6.16  -2.16    -0.0000
iter: 229 17:35:02  -817.732136   -6.17  -2.17    -0.0000
iter: 230 17:35:06  -817.734853   -6.18  -2.17    -0.0000
iter: 231 17:35:10  -817.737532   -6.18  -2.18    -0.0000
iter: 232 17:35:14  -817.740173   -6.19  -2.18    -0.0000
iter: 233 17:35:18  -817.742777   -6.20  -2.19    -0.0000
iter: 234 17:35:22  -817.745345   -6.21  -2.19    -0.0000
iter: 235 17:35:25  -817.747876   -6.21  -2.19    -0.0000
iter: 236 17:35:29  -817.750372   -6.22  -2.20    -0.0000
iter: 237 17:35:33  -817.752832   -6.23  -2.20    -0.0000
iter: 238 17:35:37  -817.755257   -6.24  -2.21    -0.0000
iter: 239 17:35:41  -817.757648   -6.24  -2.21    -0.0000
iter: 240 17:35:45  -817.760005   -6.25  -2.22    -0.0000
iter: 241 17:35:48  -817.762329   -6.26  -2.22    -0.0000
iter: 242 17:35:52  -817.764619   -6.27  -2.22    -0.0000
iter: 243 17:35:56  -817.766877   -6.27  -2.23    -0.0000
iter: 244 17:36:00  -817.769103   -6.28  -2.23    -0.0000
iter: 245 17:36:04  -817.771297   -6.29  -2.24    -0.0000
iter: 246 17:36:08  -817.773460   -6.29  -2.24    -0.0000
iter: 247 17:36:11  -817.775591   -6.30  -2.24    -0.0000
iter: 248 17:36:15  -817.777693   -6.31  -2.25    -0.0000
iter: 249 17:36:19  -817.779764   -6.32  -2.25    -0.0000
iter: 250 17:36:23  -817.781805   -6.32  -2.26    -0.0000
iter: 251 17:36:27  -817.783818   -6.33  -2.26    -0.0000
iter: 252 17:36:31  -817.785801   -6.34  -2.27    -0.0000
iter: 253 17:36:34  -817.787756   -6.35  -2.27    -0.0000
iter: 254 17:36:38  -817.789683   -6.35  -2.27    -0.0000
iter: 255 17:36:42  -817.791582   -6.36  -2.28    -0.0000
iter: 256 17:36:46  -817.793915   -6.37  -2.28    -0.0000
iter: 257 17:36:50  -817.795702   -6.37  -2.29    -0.0000
iter: 258 17:36:54  -817.797478   -6.38  -2.29    -0.0000
iter: 259 17:36:57  -817.799236   -6.39  -2.30    -0.0000
iter: 260 17:37:01  -817.800973   -6.40  -2.30    -0.0000
iter: 261 17:37:05  -817.802686   -6.40  -2.30    -0.0000
iter: 262 17:37:09  -817.804377   -6.41  -2.31    -0.0000
iter: 263 17:37:13  -817.806044   -6.42  -2.31    -0.0000
iter: 264 17:37:17  -817.807687   -6.42  -2.32    -0.0000
iter: 265 17:37:20  -817.809307   -6.43  -2.32    -0.0000
iter: 266 17:37:24  -817.810905   -6.44  -2.33    -0.0000
iter: 267 17:37:28  -817.812480   -6.45  -2.33    -0.0000
iter: 268 17:37:32  -817.814032   -6.45  -2.33    -0.0000
iter: 269 17:37:36  -817.815562   -6.46  -2.34    -0.0000
iter: 270 17:37:40  -817.817071   -6.47  -2.34    -0.0000
iter: 271 17:37:43  -817.818558   -6.48  -2.35    -0.0000
iter: 272 17:37:47  -817.820024   -6.48  -2.35    -0.0000
iter: 273 17:37:51  -817.821469   -6.49  -2.35    -0.0000
iter: 274 17:37:55  -817.822893   -6.50  -2.36    -0.0000
iter: 275 17:37:59  -817.824298   -6.50  -2.36    -0.0000
iter: 276 17:38:03  -817.825682   -6.51  -2.37    -0.0000
iter: 277 17:38:06  -817.827046   -6.52  -2.37    -0.0000
iter: 278 17:38:10  -817.828392   -6.53  -2.38    -0.0000
iter: 279 17:38:14  -817.829718   -6.53  -2.38    -0.0000
iter: 280 17:38:18  -817.831025   -6.54  -2.38    -0.0000
iter: 281 17:38:22  -817.832313   -6.55  -2.39    -0.0000
iter: 282 17:38:26  -817.833583   -6.55  -2.39    -0.0000
iter: 283 17:38:29  -817.834835   -6.56  -2.40    -0.0000
iter: 284 17:38:33  -817.836069   -6.57  -2.40    -0.0000
iter: 285 17:38:37  -817.837285   -6.58  -2.41    -0.0000
iter: 286 17:38:41  -817.838484   -6.58  -2.41    -0.0000
iter: 287 17:38:45  -817.839665   -6.59  -2.41    -0.0000
iter: 288 17:38:49  -817.840830   -6.60  -2.42    -0.0000
iter: 289 17:38:52  -817.841978   -6.60  -2.42    -0.0000
iter: 290 17:38:56  -817.843110   -6.61  -2.43    -0.0000
iter: 291 17:39:00  -817.844225   -6.62  -2.43    -0.0000
iter: 292 17:39:04  -817.845324   -6.63  -2.43    -0.0000
iter: 293 17:39:08  -817.846407   -6.63  -2.44    -0.0000
iter: 294 17:39:12  -817.847475   -6.64  -2.44    -0.0000
iter: 295 17:39:15  -817.848527   -6.65  -2.45    -0.0000
iter: 296 17:39:19  -817.849564   -6.65  -2.45    -0.0000
iter: 297 17:39:23  -817.850587   -6.66  -2.46    -0.0000
iter: 298 17:39:27  -817.851594   -6.67  -2.46    -0.0000
iter: 299 17:39:31  -817.852587   -6.67  -2.46    -0.0000
iter: 300 17:39:35  -817.853565   -6.68  -2.47    -0.0000
iter: 301 17:39:38  -817.854529   -6.69  -2.47    -0.0000
iter: 302 17:39:42  -817.855480   -6.70  -2.48    -0.0000
iter: 303 17:39:46  -817.856416   -6.70  -2.48    -0.0000
iter: 304 17:39:50  -817.857339   -6.71  -2.48    -0.0000
iter: 305 17:39:54  -817.858248   -6.72  -2.49    -0.0000
iter: 306 17:39:57  -817.859144   -6.72  -2.49    -0.0000
iter: 307 17:40:01  -817.860027   -6.73  -2.50    -0.0000
iter: 308 17:40:05  -817.860898   -6.74  -2.50    -0.0000
iter: 309 17:40:09  -817.861755   -6.75  -2.51    -0.0000
iter: 310 17:40:13  -817.862600   -6.75  -2.51    -0.0000
iter: 311 17:40:17  -817.863433   -6.76  -2.51    -0.0000
iter: 312 17:40:20  -817.864253   -6.77  -2.52    -0.0000
iter: 313 17:40:24  -817.865062   -6.77  -2.52    -0.0000
iter: 314 17:40:28  -817.865859   -6.78  -2.53    -0.0000
iter: 315 17:40:32  -817.866644   -6.79  -2.53    -0.0000
iter: 316 17:40:36  -817.867417   -6.80  -2.53    -0.0000
iter: 317 17:40:40  -817.868179   -6.80  -2.54    -0.0000
iter: 318 17:40:43  -817.868930   -6.81  -2.54    -0.0000
iter: 319 17:40:47  -817.869670   -6.82  -2.55    -0.0000
iter: 320 17:40:51  -817.870399   -6.82  -2.55    -0.0000
iter: 321 17:40:55  -817.871118   -6.83  -2.56    -0.0000
iter: 322 17:40:59  -817.871826   -6.84  -2.56    -0.0000
iter: 323 17:41:03  -817.872523   -6.84  -2.56    -0.0000
iter: 324 17:41:07  -817.873210   -6.85  -2.57    -0.0000
iter: 325 17:41:10  -817.873887   -6.86  -2.57    -0.0000
iter: 326 17:41:14  -817.874554   -6.86  -2.58    -0.0000
iter: 327 17:41:18  -817.875212   -6.87  -2.58    -0.0000
iter: 328 17:41:22  -817.875859   -6.88  -2.58    -0.0000
iter: 329 17:41:26  -817.876497   -6.89  -2.59    -0.0000
iter: 330 17:41:30  -817.877126   -6.89  -2.59    -0.0000
iter: 331 17:41:33  -817.877745   -6.90  -2.60    -0.0000
iter: 332 17:41:37  -817.878355   -6.91  -2.60    -0.0000
iter: 333 17:41:41  -817.878956   -6.91  -2.61    -0.0000
iter: 334 17:41:45  -817.879549   -6.92  -2.61    -0.0000
iter: 335 17:41:49  -817.880132   -6.93  -2.61    -0.0000
iter: 336 17:41:53  -817.880707   -6.93  -2.62    -0.0000
iter: 337 17:41:56  -817.881274   -6.94  -2.62    -0.0000
iter: 338 17:42:00  -817.881832   -6.95  -2.63    -0.0000
iter: 339 17:42:04  -817.882381   -6.96  -2.63    -0.0000
iter: 340 17:42:08  -817.882923   -6.96  -2.63    -0.0000
iter: 341 17:42:12  -817.883457   -6.97  -2.64    -0.0000
iter: 342 17:42:15  -817.883982   -6.98  -2.64    -0.0000
iter: 343 17:42:19  -817.884500   -6.98  -2.65    -0.0000
iter: 344 17:42:23  -817.885011   -6.99  -2.65    -0.0000
iter: 345 17:42:27  -817.885513   -7.00  -2.65    -0.0000
iter: 346 17:42:31  -817.886008   -7.00  -2.66    -0.0000
iter: 347 17:42:35  -817.886496   -7.01  -2.66    -0.0000
iter: 348 17:42:38  -817.886977   -7.02  -2.67    -0.0000
iter: 349 17:42:42  -817.887450   -7.03  -2.67    -0.0000
iter: 350 17:42:46  -817.887917   -7.03  -2.68    -0.0000
iter: 351 17:42:50  -817.888377   -7.04  -2.68    -0.0000
iter: 352 17:42:54  -817.888829   -7.05  -2.68    -0.0000
iter: 353 17:42:58  -817.889275   -7.05  -2.69    -0.0000
iter: 354 17:43:01  -817.889715   -7.06  -2.69    -0.0000
iter: 355 17:43:05  -817.890148   -7.07  -2.70    -0.0000
iter: 356 17:43:09  -817.890574   -7.07  -2.70    -0.0000
iter: 357 17:43:13  -817.890994   -7.08  -2.70    -0.0000
iter: 358 17:43:17  -817.891408   -7.09  -2.71    -0.0000
iter: 359 17:43:21  -817.891816   -7.10  -2.71    -0.0000
iter: 360 17:43:24  -817.892217   -7.10  -2.72    -0.0000
iter: 361 17:43:28  -817.892613   -7.11  -2.72    -0.0000
iter: 362 17:43:32  -817.893003   -7.11  -2.72    -0.0000
iter: 363 17:43:36  -817.893387   -7.12  -2.73    -0.0000
iter: 364 17:43:40  -817.893765   -7.13  -2.73    -0.0000
iter: 365 17:43:44  -817.894138   -7.14  -2.74    -0.0000
iter: 366 17:43:47  -817.894505   -7.14  -2.74    -0.0000
iter: 367 17:43:51  -817.894867   -7.15  -2.75    -0.0000
iter: 368 17:43:55  -817.895223   -7.16  -2.75    -0.0000
iter: 369 17:43:59  -817.895574   -7.16  -2.75    -0.0000
iter: 370 17:44:03  -817.895920   -7.17  -2.76    -0.0000
iter: 371 17:44:07  -817.896260   -7.18  -2.76    -0.0000
iter: 372 17:44:10  -817.896596   -7.18  -2.77    -0.0000
iter: 373 17:44:14  -817.896926   -7.19  -2.77    -0.0000
iter: 374 17:44:18  -817.897252   -7.20  -2.77    -0.0000
iter: 375 17:44:22  -817.897573   -7.21  -2.78    -0.0000
iter: 376 17:44:26  -817.897889   -7.21  -2.78    -0.0000
iter: 377 17:44:30  -817.898200   -7.22  -2.79    -0.0000
iter: 378 17:44:33  -817.898507c  -7.23  -2.79    -0.0000
iter: 379 17:44:37  -817.898809c  -7.23  -2.79    -0.0000
iter: 380 17:44:41  -817.899107c  -7.24  -2.80    -0.0000
iter: 381 17:44:45  -817.899400c  -7.25  -2.80    -0.0000
iter: 382 17:44:49  -817.899689c  -7.25  -2.81    -0.0000
iter: 383 17:44:52  -817.899973c  -7.26  -2.81    -0.0000
iter: 384 17:44:56  -817.900253c  -7.27  -2.82    -0.0000
iter: 385 17:45:00  -817.900529c  -7.28  -2.82    -0.0000
iter: 386 17:45:04  -817.900802c  -7.28  -2.82    -0.0000
iter: 387 17:45:08  -817.901069c  -7.29  -2.83    -0.0000
iter: 388 17:45:12  -817.901333c  -7.29  -2.83    -0.0000
iter: 389 17:45:15  -817.901593c  -7.30  -2.84    -0.0000
iter: 390 17:45:19  -817.901850c  -7.31  -2.84    -0.0000
iter: 391 17:45:23  -817.902102c  -7.32  -2.84    -0.0000
iter: 392 17:45:27  -817.902351c  -7.32  -2.85    -0.0000
iter: 393 17:45:31  -817.902596c  -7.33  -2.85    -0.0000
iter: 394 17:45:35  -817.902837c  -7.34  -2.86    -0.0000
iter: 395 17:45:38  -817.903074c  -7.34  -2.86    -0.0000
iter: 396 17:45:42  -817.903309c  -7.35  -2.86    -0.0000
iter: 397 17:45:46  -817.903539c  -7.36  -2.87    -0.0000
iter: 398 17:45:50  -817.903766c  -7.36  -2.87    -0.0000
iter: 399 17:45:54  -817.903990c  -7.37  -2.88    -0.0000
iter: 400 17:45:58  -817.904211c  -7.38  -2.88    -0.0000
iter: 401 17:46:01  -817.904428c  -7.39  -2.88    -0.0000
iter: 402 17:46:05  -817.904642c  -7.39  -2.89    -0.0000
iter: 403 17:46:09  -817.904853c  -7.40  -2.89    -0.0000
iter: 404 17:46:13  -817.905061c  -7.40  -2.90    -0.0000
iter: 405 17:46:17  -817.905265c  -7.41  -2.90    -0.0000
iter: 406 17:46:21  -817.905467c  -7.42  -2.90    -0.0000
iter: 407 17:46:24  -817.905665c  -7.43  -2.91    -0.0000
iter: 408 17:46:28  -817.905861c  -7.43  -2.91    -0.0000
iter: 409 17:46:32  -817.906054c  -7.44  -2.92    -0.0000
iter: 410 17:46:36  -817.906243c  -7.45  -2.92    -0.0000
iter: 411 17:46:40  -817.906430c  -7.45  -2.92    -0.0000
iter: 412 17:46:43  -817.906615c  -7.46  -2.93    -0.0000
iter: 413 17:46:47  -817.906796c  -7.47  -2.93    -0.0000
iter: 414 17:46:51  -817.906975c  -7.47  -2.94    -0.0000
iter: 415 17:46:55  -817.907151c  -7.48  -2.94    -0.0000
iter: 416 17:46:59  -817.907325c  -7.49  -2.95    -0.0000
iter: 417 17:47:03  -817.907495c  -7.50  -2.95    -0.0000
iter: 418 17:47:06  -817.907664c  -7.50  -2.95    -0.0000
iter: 419 17:47:10  -817.907830c  -7.51  -2.96    -0.0000
iter: 420 17:47:14  -817.907993c  -7.52  -2.96    -0.0000
iter: 421 17:47:18  -817.908154c  -7.52  -2.97    -0.0000
iter: 422 17:47:22  -817.908313c  -7.53  -2.97    -0.0000
iter: 423 17:47:26  -817.908469c  -7.54  -2.97    -0.0000
iter: 424 17:47:29  -817.908623c  -7.54  -2.98    -0.0000
iter: 425 17:47:33  -817.908775c  -7.55  -2.98    -0.0000
iter: 426 17:47:37  -817.908924c  -7.56  -2.99    -0.0000
iter: 427 17:47:41  -817.909071c  -7.56  -2.99    -0.0000
iter: 428 17:47:45  -817.909216c  -7.57  -2.99    -0.0000
iter: 429 17:47:49  -817.909359c  -7.58  -3.00    -0.0000
iter: 430 17:47:52  -817.909500c  -7.58  -3.00    -0.0000
iter: 431 17:47:56  -817.909639c  -7.59  -3.01    -0.0000
iter: 432 17:48:00  -817.909775c  -7.60  -3.01    -0.0000
iter: 433 17:48:04  -817.909910c  -7.60  -3.01    -0.0000
iter: 434 17:48:08  -817.910042c  -7.61  -3.02    -0.0000
iter: 435 17:48:12  -817.910173c  -7.62  -3.02    -0.0000
iter: 436 17:48:15  -817.910302c  -7.63  -3.03    -0.0000
iter: 437 17:48:19  -817.910429c  -7.63  -3.03    -0.0000
iter: 438 17:48:23  -817.910553c  -7.64  -3.03    -0.0000
iter: 439 17:48:27  -817.910676c  -7.65  -3.04    -0.0000
iter: 440 17:48:31  -817.910798c  -7.65  -3.04    -0.0000
iter: 441 17:48:35  -817.910917c  -7.66  -3.05    -0.0000
iter: 442 17:48:38  -817.911035c  -7.67  -3.05    -0.0000
iter: 443 17:48:42  -817.911151c  -7.67  -3.05    -0.0000
iter: 444 17:48:46  -817.911265c  -7.68  -3.06    -0.0000
iter: 445 17:48:50  -817.911377c  -7.69  -3.06    -0.0000
iter: 446 17:48:54  -817.911488c  -7.69  -3.07    -0.0000
iter: 447 17:48:57  -817.911598c  -7.70  -3.07    -0.0000
iter: 448 17:49:01  -817.911705c  -7.71  -3.07    -0.0000
iter: 449 17:49:05  -817.911811c  -7.71  -3.08    -0.0000
iter: 450 17:49:09  -817.911916c  -7.72  -3.08    -0.0000
iter: 451 17:49:13  -817.912019c  -7.73  -3.09    -0.0000
iter: 452 17:49:17  -817.912120c  -7.73  -3.09    -0.0000
iter: 453 17:49:20  -817.912220c  -7.74  -3.09    -0.0000
iter: 454 17:49:24  -817.912318c  -7.75  -3.10    -0.0000
iter: 455 17:49:28  -817.912415c  -7.75  -3.10    -0.0000
iter: 456 17:49:32  -817.912511c  -7.76  -3.11    -0.0000
iter: 457 17:49:36  -817.912605c  -7.77  -3.11    -0.0000
iter: 458 17:49:40  -817.912698c  -7.78  -3.11    -0.0000
iter: 459 17:49:43  -817.912789c  -7.78  -3.12    -0.0000
iter: 460 17:49:47  -817.912879c  -7.79  -3.12    -0.0000
iter: 461 17:49:51  -817.912968c  -7.79  -3.13    -0.0000
iter: 462 17:49:55  -817.913055c  -7.80  -3.13    -0.0000
iter: 463 17:49:59  -817.913141c  -7.81  -3.13    -0.0000
iter: 464 17:50:03  -817.913226c  -7.82  -3.14    -0.0000
iter: 465 17:50:06  -817.913310c  -7.82  -3.14    -0.0000
iter: 466 17:50:10  -817.913392c  -7.83  -3.15    -0.0000
iter: 467 17:50:14  -817.913473c  -7.83  -3.15    -0.0000
iter: 468 17:50:18  -817.913553c  -7.84  -3.15    -0.0000
iter: 469 17:50:22  -817.913632c  -7.85  -3.16    -0.0000
iter: 470 17:50:26  -817.913709c  -7.86  -3.16    -0.0000
iter: 471 17:50:29  -817.913786c  -7.86  -3.17    -0.0000
iter: 472 17:50:33  -817.913861c  -7.87  -3.17    -0.0000
iter: 473 17:50:37  -817.913936c  -7.87  -3.17    -0.0000
iter: 474 17:50:41  -817.914009c  -7.88  -3.18    -0.0000
iter: 475 17:50:45  -817.914081c  -7.89  -3.18    -0.0000
iter: 476 17:50:48  -817.914152c  -7.90  -3.19    -0.0000
iter: 477 17:50:52  -817.914222c  -7.90  -3.19    -0.0000
iter: 478 17:50:56  -817.914291c  -7.91  -3.19    -0.0000
iter: 479 17:51:00  -817.914359c  -7.91  -3.20    -0.0000
iter: 480 17:51:04  -817.914426c  -7.92  -3.20    -0.0000
iter: 481 17:51:08  -817.914492c  -7.93  -3.21    -0.0000
iter: 482 17:51:11  -817.914557c  -7.94  -3.21    -0.0000
iter: 483 17:51:15  -817.914621c  -7.94  -3.21    -0.0000
iter: 484 17:51:19  -817.914684c  -7.95  -3.22    -0.0000
iter: 485 17:51:23  -817.914746c  -7.95  -3.22    -0.0000
iter: 486 17:51:27  -817.914807c  -7.96  -3.23    -0.0000
iter: 487 17:51:31  -817.914868c  -7.97  -3.23    -0.0000
iter: 488 17:51:34  -817.914927c  -7.98  -3.23    -0.0000
iter: 489 17:51:38  -817.914986c  -7.98  -3.24    -0.0000
iter: 490 17:51:42  -817.915043c  -7.99  -3.24    -0.0000
iter: 491 17:51:46  -817.915100c  -7.99  -3.25    -0.0000
iter: 492 17:51:50  -817.915156c  -8.00  -3.25    -0.0000
iter: 493 17:51:54  -817.915212c  -8.01  -3.25    -0.0000
iter: 494 17:51:57  -817.915266c  -8.02  -3.26    -0.0000
iter: 495 17:52:01  -817.915320c  -8.02  -3.26    -0.0000
iter: 496 17:52:05  -817.915373c  -8.03  -3.26    -0.0000
iter: 497 17:52:09  -817.915425c  -8.03  -3.27    -0.0000
iter: 498 17:52:13  -817.915476c  -8.04  -3.27    -0.0000
iter: 499 17:52:16  -817.915527c  -8.05  -3.28    -0.0000
iter: 500 17:52:20  -817.915577c  -8.06  -3.28    -0.0000
iter: 501 17:52:24  -817.915626c  -8.06  -3.28    -0.0000
iter: 502 17:52:28  -817.915674c  -8.07  -3.29    -0.0000
iter: 503 17:52:32  -817.915722c  -8.07  -3.29    -0.0000
iter: 504 17:52:36  -817.915930c  -8.08  -3.30    -0.0000
iter: 505 17:52:39  -817.915812c  -8.09  -3.30    -0.0000
iter: 506 17:52:43  -817.916015c  -8.09  -3.30    -0.0000
iter: 507 17:52:47  -817.915902c  -8.10  -3.31    -0.0000
iter: 508 17:52:51  -817.916097c  -8.11  -3.31    -0.0000
iter: 509 17:52:55  -817.915989c  -8.12  -3.32    -0.0000
iter: 510 17:52:59  -817.916178c  -8.12  -3.32    -0.0000
iter: 511 17:53:02  -817.916074c  -8.13  -3.32    -0.0000
iter: 512 17:53:06  -817.916257c  -8.13  -3.33    -0.0000
iter: 513 17:53:10  -817.916157c  -8.15  -3.33    -0.0000
iter: 514 17:53:14  -817.916333c  -8.15  -3.34    -0.0000
iter: 515 17:53:18  -817.916373c  -8.15  -3.34    -0.0000
iter: 516 17:53:22  -817.916407c  -8.16  -3.34    -0.0000
iter: 517 17:53:26  -817.916441c  -8.17  -3.35    -0.0000
iter: 518 17:53:29  -817.916476c  -8.17  -3.35    -0.0000
iter: 519 17:53:33  -817.916511c  -8.18  -3.35    -0.0000
iter: 520 17:53:37  -817.916545c  -8.19  -3.36    -0.0000
iter: 521 17:53:41  -817.916579c  -8.19  -3.36    -0.0000
iter: 522 17:53:45  -817.916612c  -8.20  -3.37    -0.0000
iter: 523 17:53:48  -817.916645c  -8.21  -3.37    -0.0000
iter: 524 17:53:52  -817.916677c  -8.21  -3.37    -0.0000
iter: 525 17:53:56  -817.916709c  -8.22  -3.38    -0.0000
iter: 526 17:54:00  -817.916741c  -8.23  -3.38    -0.0000
iter: 527 17:54:04  -817.916771c  -8.23  -3.39    -0.0000
iter: 528 17:54:08  -817.916802c  -8.24  -3.39    -0.0000
iter: 529 17:54:11  -817.916832c  -8.25  -3.39    -0.0000
iter: 530 17:54:15  -817.916862c  -8.25  -3.40    -0.0000
iter: 531 17:54:19  -817.916891c  -8.26  -3.40    -0.0000
iter: 532 17:54:23  -817.916920c  -8.27  -3.41    -0.0000
iter: 533 17:54:27  -817.916948c  -8.27  -3.41    -0.0000
iter: 534 17:54:31  -817.916976c  -8.28  -3.41    -0.0000
iter: 535 17:54:34  -817.917003c  -8.29  -3.42    -0.0000
iter: 536 17:54:38  -817.917030c  -8.29  -3.42    -0.0000
iter: 537 17:54:42  -817.917057c  -8.30  -3.43    -0.0000
iter: 538 17:54:46  -817.917083c  -8.31  -3.43    -0.0000
iter: 539 17:54:50  -817.917109c  -8.31  -3.43    -0.0000
iter: 540 17:54:53  -817.917135c  -8.32  -3.44    -0.0000
iter: 541 17:54:57  -817.917160c  -8.33  -3.44    -0.0000
iter: 542 17:55:01  -817.917185c  -8.33  -3.44    -0.0000
iter: 543 17:55:05  -817.917209c  -8.34  -3.45    -0.0000
iter: 544 17:55:09  -817.917233c  -8.35  -3.45    -0.0000
iter: 545 17:55:13  -817.917257c  -8.35  -3.46    -0.0000
iter: 546 17:55:16  -817.917281c  -8.36  -3.46    -0.0000
iter: 547 17:55:20  -817.917304c  -8.37  -3.46    -0.0000
iter: 548 17:55:24  -817.917327c  -8.37  -3.47    -0.0000
iter: 549 17:55:28  -817.917349c  -8.38  -3.47    -0.0000
iter: 550 17:55:32  -817.917371c  -8.38  -3.48    -0.0000
iter: 551 17:55:36  -817.917393c  -8.39  -3.48    -0.0000
iter: 552 17:55:39  -817.917415c  -8.40  -3.48    -0.0000
iter: 553 17:55:43  -817.917436c  -8.40  -3.49    -0.0000
iter: 554 17:55:47  -817.917457c  -8.41  -3.49    -0.0000
iter: 555 17:55:51  -817.917478c  -8.42  -3.49    -0.0000
iter: 556 17:55:55  -817.917498c  -8.42  -3.50    -0.0000
iter: 557 17:55:58  -817.917518c  -8.43  -3.50    -0.0000
iter: 558 17:56:02  -817.917538c  -8.44  -3.51    -0.0000
iter: 559 17:56:06  -817.917558c  -8.44  -3.51    -0.0000
iter: 560 17:56:10  -817.917577c  -8.45  -3.51    -0.0000
iter: 561 17:56:14  -817.917596c  -8.46  -3.52    -0.0000
iter: 562 17:56:18  -817.917615c  -8.46  -3.52    -0.0000
iter: 563 17:56:21  -817.917633c  -8.47  -3.53    -0.0000
iter: 564 17:56:25  -817.917652c  -8.48  -3.53    -0.0000
iter: 565 17:56:29  -817.917670c  -8.48  -3.53    -0.0000
iter: 566 17:56:33  -817.917687c  -8.49  -3.54    -0.0000
iter: 567 17:56:37  -817.917705c  -8.50  -3.54    -0.0000
iter: 568 17:56:41  -817.917722c  -8.50  -3.54    -0.0000
iter: 569 17:56:44  -817.917739c  -8.51  -3.55    -0.0000
iter: 570 17:56:48  -817.917756c  -8.52  -3.55    -0.0000
iter: 571 17:56:52  -817.917773c  -8.52  -3.56    -0.0000
iter: 572 17:56:56  -817.917789c  -8.53  -3.56    -0.0000
iter: 573 17:57:00  -817.917806c  -8.54  -3.56    -0.0000
iter: 574 17:57:03  -817.917822c  -8.54  -3.57    -0.0000
iter: 575 17:57:07  -817.917837c  -8.55  -3.57    -0.0000
iter: 576 17:57:11  -817.917853c  -8.56  -3.58    -0.0000
iter: 577 17:57:15  -817.917868c  -8.56  -3.58    -0.0000
iter: 578 17:57:19  -817.917883c  -8.57  -3.58    -0.0000
iter: 579 17:57:23  -817.917898c  -8.58  -3.59    -0.0000
iter: 580 17:57:26  -817.917913c  -8.58  -3.59    -0.0000
iter: 581 17:57:30  -817.917928c  -8.59  -3.59    -0.0000
iter: 582 17:57:34  -817.917942c  -8.59  -3.60    -0.0000
iter: 583 17:57:38  -817.917956c  -8.60  -3.60    -0.0000
iter: 584 17:57:42  -817.917970c  -8.61  -3.61    -0.0000
iter: 585 17:57:46  -817.917984c  -8.61  -3.61    -0.0000
iter: 586 17:57:49  -817.917998c  -8.62  -3.61    -0.0000
iter: 587 17:57:53  -817.918011c  -8.63  -3.62    -0.0000
iter: 588 17:57:57  -817.918024c  -8.63  -3.62    -0.0000
iter: 589 17:58:01  -817.918037c  -8.64  -3.63    -0.0000
iter: 590 17:58:05  -817.918050c  -8.65  -3.63    -0.0000
iter: 591 17:58:08  -817.918063c  -8.65  -3.63    -0.0000
iter: 592 17:58:12  -817.918076c  -8.66  -3.64    -0.0000
iter: 593 17:58:16  -817.918088c  -8.67  -3.64    -0.0000
iter: 594 17:58:20  -817.918100c  -8.67  -3.64    -0.0000
iter: 595 17:58:24  -817.918113c  -8.68  -3.65    -0.0000
iter: 596 17:58:28  -817.918124c  -8.69  -3.65    -0.0000
iter: 597 17:58:31  -817.918136c  -8.69  -3.66    -0.0000
iter: 598 17:58:35  -817.918148c  -8.70  -3.66    -0.0000
iter: 599 17:58:39  -817.918159c  -8.71  -3.66    -0.0000
iter: 600 17:58:43  -817.918171c  -8.71  -3.67    -0.0000
iter: 601 17:58:47  -817.918182c  -8.72  -3.67    -0.0000
iter: 602 17:58:51  -817.918193c  -8.72  -3.67    -0.0000
iter: 603 17:58:54  -817.918204c  -8.73  -3.68    -0.0000
iter: 604 17:58:58  -817.918215c  -8.74  -3.68    -0.0000
iter: 605 17:59:02  -817.918225c  -8.74  -3.69    -0.0000
iter: 606 17:59:06  -817.918236c  -8.75  -3.69    -0.0000
iter: 607 17:59:10  -817.918246c  -8.76  -3.69    -0.0000
iter: 608 17:59:13  -817.918256c  -8.76  -3.70    -0.0000
iter: 609 17:59:17  -817.918266c  -8.77  -3.70    -0.0000
iter: 610 17:59:21  -817.918276c  -8.78  -3.71    -0.0000
iter: 611 17:59:25  -817.918286c  -8.78  -3.71    -0.0000
iter: 612 17:59:29  -817.918296c  -8.79  -3.71    -0.0000
iter: 613 17:59:33  -817.918305c  -8.80  -3.72    -0.0000
iter: 614 17:59:36  -817.918315c  -8.80  -3.72    -0.0000
iter: 615 17:59:40  -817.918324c  -8.81  -3.72    -0.0000
iter: 616 17:59:44  -817.918333c  -8.82  -3.73    -0.0000
iter: 617 17:59:48  -817.918342c  -8.82  -3.73    -0.0000
iter: 618 17:59:52  -817.918351c  -8.83  -3.74    -0.0000
iter: 619 17:59:56  -817.918360c  -8.84  -3.74    -0.0000
iter: 620 17:59:59  -817.918369c  -8.84  -3.74    -0.0000
iter: 621 18:00:03  -817.918377c  -8.85  -3.75    -0.0000
iter: 622 18:00:07  -817.918386c  -8.86  -3.75    -0.0000
iter: 623 18:00:11  -817.918394c  -8.86  -3.75    -0.0000
iter: 624 18:00:15  -817.918402c  -8.87  -3.76    -0.0000
iter: 625 18:00:18  -817.918411c  -8.87  -3.76    -0.0000
iter: 626 18:00:22  -817.918419c  -8.88  -3.77    -0.0000
iter: 627 18:00:26  -817.918427c  -8.89  -3.77    -0.0000
iter: 628 18:00:30  -817.918434c  -8.89  -3.77    -0.0000
iter: 629 18:00:34  -817.918442c  -8.90  -3.78    -0.0000
iter: 630 18:00:38  -817.918450c  -8.91  -3.78    -0.0000
iter: 631 18:00:41  -817.918457c  -8.91  -3.78    -0.0000
iter: 632 18:00:45  -817.918465c  -8.92  -3.79    -0.0000
iter: 633 18:00:49  -817.918472c  -8.93  -3.79    -0.0000
iter: 634 18:00:53  -817.918480c  -8.93  -3.80    -0.0000
iter: 635 18:00:57  -817.918487c  -8.94  -3.80    -0.0000
iter: 636 18:01:01  -817.918494c  -8.95  -3.80    -0.0000
iter: 637 18:01:04  -817.918501c  -8.95  -3.81    -0.0000
iter: 638 18:01:08  -817.918508c  -8.96  -3.81    -0.0000
iter: 639 18:01:12  -817.918514c  -8.97  -3.81    -0.0000
iter: 640 18:01:16  -817.918521c  -8.97  -3.82    -0.0000
iter: 641 18:01:20  -817.918528c  -8.98  -3.82    -0.0000
iter: 642 18:01:23  -817.918534c  -8.99  -3.83    -0.0000
iter: 643 18:01:27  -817.918541c  -8.99  -3.83    -0.0000
iter: 644 18:01:31  -817.918547c  -9.00  -3.83    -0.0000
iter: 645 18:01:35  -817.918554c  -9.00  -3.84    -0.0000
iter: 646 18:01:39  -817.918560c  -9.01  -3.84    -0.0000
iter: 647 18:01:43  -817.918566c  -9.02  -3.84    -0.0000
iter: 648 18:01:46  -817.918572c  -9.02  -3.85    -0.0000
iter: 649 18:01:50  -817.918578c  -9.03  -3.85    -0.0000
iter: 650 18:01:54  -817.918584c  -9.04  -3.86    -0.0000
iter: 651 18:01:58  -817.918590c  -9.04  -3.86    -0.0000
iter: 652 18:02:02  -817.918595c  -9.05  -3.86    -0.0000
iter: 653 18:02:06  -817.918601c  -9.06  -3.87    -0.0000
iter: 654 18:02:09  -817.918607c  -9.06  -3.87    -0.0000
iter: 655 18:02:13  -817.918612c  -9.07  -3.87    -0.0000
iter: 656 18:02:17  -817.918618c  -9.08  -3.88    -0.0000
iter: 657 18:02:21  -817.918623c  -9.08  -3.88    -0.0000
iter: 658 18:02:25  -817.918629c  -9.09  -3.89    -0.0000
iter: 659 18:02:29  -817.918634c  -9.09  -3.89    -0.0000
iter: 660 18:02:32  -817.918639c  -9.10  -3.89    -0.0000
iter: 661 18:02:36  -817.918644c  -9.11  -3.90    -0.0000
iter: 662 18:02:40  -817.918649c  -9.12  -3.90    -0.0000
iter: 663 18:02:44  -817.918654c  -9.12  -3.90    -0.0000
iter: 664 18:02:48  -817.918659c  -9.13  -3.91    -0.0000
iter: 665 18:02:51  -817.918664c  -9.13  -3.91    -0.0000
iter: 666 18:02:55  -817.918669c  -9.14  -3.92    -0.0000
iter: 667 18:02:59  -817.918674c  -9.15  -3.92    -0.0000
iter: 668 18:03:03  -817.918678c  -9.15  -3.92    -0.0000
iter: 669 18:03:07  -817.918683c  -9.16  -3.93    -0.0000
iter: 670 18:03:11  -817.918688c  -9.17  -3.93    -0.0000
iter: 671 18:03:14  -817.918692c  -9.17  -3.93    -0.0000
iter: 672 18:03:18  -817.918697c  -9.18  -3.94    -0.0000
iter: 673 18:03:22  -817.918701c  -9.19  -3.94    -0.0000
iter: 674 18:03:26  -817.918705c  -9.19  -3.95    -0.0000
iter: 675 18:03:30  -817.918710c  -9.20  -3.95    -0.0000
iter: 676 18:03:34  -817.918714c  -9.21  -3.95    -0.0000
iter: 677 18:03:37  -817.918718c  -9.21  -3.96    -0.0000
iter: 678 18:03:41  -817.918722c  -9.22  -3.96    -0.0000
iter: 679 18:03:45  -817.918727c  -9.22  -3.96    -0.0000
iter: 680 18:03:49  -817.918731c  -9.23  -3.97    -0.0000
iter: 681 18:03:53  -817.918735c  -9.24  -3.97    -0.0000
iter: 682 18:03:56  -817.918739c  -9.24  -3.98    -0.0000
iter: 683 18:04:00  -817.918742c  -9.25  -3.98    -0.0000
iter: 684 18:04:04  -817.918746c  -9.26  -3.98    -0.0000
iter: 685 18:04:08  -817.918750c  -9.26  -3.99    -0.0000
iter: 686 18:04:12  -817.918754c  -9.27  -3.99    -0.0000
iter: 687 18:04:16  -817.918758c  -9.27  -3.99    -0.0000
iter: 688 18:04:19  -817.918761c  -9.28  -4.00    -0.0000
iter: 689 18:04:23  -817.918765c  -9.29  -4.00    -0.0000
iter: 690 18:04:27  -817.918768c  -9.30  -4.00    -0.0000
iter: 691 18:04:31  -817.918772c  -9.30  -4.01    -0.0000
iter: 692 18:04:35  -817.918776c  -9.31  -4.01    -0.0000
iter: 693 18:04:39  -817.918779c  -9.31  -4.02    -0.0000
iter: 694 18:04:42  -817.918782c  -9.32  -4.02    -0.0000
iter: 695 18:04:46  -817.918786c  -9.33  -4.02    -0.0000
iter: 696 18:04:50  -817.918789c  -9.33  -4.03    -0.0000
iter: 697 18:04:54  -817.918792c  -9.34  -4.03    -0.0000
iter: 698 18:04:58  -817.918796c  -9.35  -4.03    -0.0000
iter: 699 18:05:01  -817.918799c  -9.35  -4.04    -0.0000
iter: 700 18:05:05  -817.918802c  -9.36  -4.04    -0.0000
iter: 701 18:05:09  -817.918805c  -9.36  -4.05    -0.0000
iter: 702 18:05:13  -817.918808c  -9.37  -4.05    -0.0000
iter: 703 18:05:17  -817.918811c  -9.38  -4.05    -0.0000
iter: 704 18:05:21  -817.918814c  -9.39  -4.06    -0.0000
iter: 705 18:05:24  -817.918817c  -9.39  -4.06    -0.0000
iter: 706 18:05:28  -817.918820c  -9.40  -4.06    -0.0000
iter: 707 18:05:32  -817.918823c  -9.40  -4.07    -0.0000
iter: 708 18:05:36  -817.918826c  -9.41  -4.07    -0.0000
iter: 709 18:05:40  -817.918829c  -9.42  -4.08    -0.0000
iter: 710 18:05:44  -817.918832c  -9.42  -4.08    -0.0000
iter: 711 18:05:47  -817.918835c  -9.43  -4.08    -0.0000
iter: 712 18:05:51  -817.918837c  -9.44  -4.09    -0.0000
iter: 713 18:05:55  -817.918840c  -9.44  -4.09    -0.0000
iter: 714 18:05:59  -817.918843c  -9.45  -4.09    -0.0000
iter: 715 18:06:03  -817.918845c  -9.45  -4.10    -0.0000
iter: 716 18:06:06  -817.918848c  -9.46  -4.10    -0.0000
iter: 717 18:06:10  -817.918851c  -9.47  -4.10    -0.0000
iter: 718 18:06:14  -817.918853c  -9.47  -4.11    -0.0000
iter: 719 18:06:18  -817.918856c  -9.48  -4.11    -0.0000
iter: 720 18:06:22  -817.918858c  -9.49  -4.12    -0.0000
iter: 721 18:06:26  -817.918861c  -9.49  -4.12    -0.0000
iter: 722 18:06:30  -817.918863c  -9.50  -4.12    -0.0000
iter: 723 18:06:33  -817.918866c  -9.51  -4.13    -0.0000
iter: 724 18:06:37  -817.918868c  -9.51  -4.13    -0.0000
iter: 725 18:06:41  -817.918870c  -9.52  -4.13    -0.0000
iter: 726 18:06:45  -817.918873c  -9.53  -4.14    -0.0000
iter: 727 18:06:49  -817.918875c  -9.53  -4.14    -0.0000
iter: 728 18:06:53  -817.918877c  -9.54  -4.14    -0.0000
iter: 729 18:06:56  -817.918880c  -9.54  -4.15    -0.0000
iter: 730 18:07:00  -817.918882c  -9.55  -4.15    -0.0000
iter: 731 18:07:04  -817.918884c  -9.56  -4.16    -0.0000
iter: 732 18:07:08  -817.918886c  -9.56  -4.16    -0.0000
iter: 733 18:07:12  -817.918888c  -9.57  -4.16    -0.0000
iter: 734 18:07:15  -817.918891c  -9.58  -4.17    -0.0000
iter: 735 18:07:19  -817.918893c  -9.58  -4.17    -0.0000
iter: 736 18:07:23  -817.918895c  -9.59  -4.17    -0.0000
iter: 737 18:07:27  -817.918897c  -9.59  -4.18    -0.0000
iter: 738 18:07:31  -817.918899c  -9.60  -4.18    -0.0000
iter: 739 18:07:35  -817.918901c  -9.61  -4.18    -0.0000
iter: 740 18:07:38  -817.918903c  -9.61  -4.19    -0.0000
iter: 741 18:07:42  -817.918905c  -9.62  -4.19    -0.0000
iter: 742 18:07:46  -817.918907c  -9.63  -4.20    -0.0000
iter: 743 18:07:50  -817.918909c  -9.63  -4.20    -0.0000
iter: 744 18:07:54  -817.918911c  -9.64  -4.20    -0.0000
iter: 745 18:07:57  -817.918912c  -9.65  -4.21    -0.0000
iter: 746 18:08:01  -817.918914c  -9.65  -4.21    -0.0000
iter: 747 18:08:05  -817.918916c  -9.66  -4.21    -0.0000
iter: 748 18:08:09  -817.918918c  -9.67  -4.22    -0.0000
iter: 749 18:08:13  -817.918920c  -9.67  -4.22    -0.0000
iter: 750 18:08:17  -817.918922c  -9.68  -4.22    -0.0000
iter: 751 18:08:20  -817.918923c  -9.68  -4.23    -0.0000
iter: 752 18:08:24  -817.918925c  -9.69  -4.23    -0.0000
iter: 753 18:08:28  -817.918927c  -9.70  -4.24    -0.0000
iter: 754 18:08:32  -817.918928c  -9.70  -4.24    -0.0000
iter: 755 18:08:36  -817.918930c  -9.71  -4.24    -0.0000
iter: 756 18:08:40  -817.918932c  -9.72  -4.25    -0.0000
iter: 757 18:08:43  -817.918933c  -9.72  -4.25    -0.0000
iter: 758 18:08:47  -817.918935c  -9.73  -4.25    -0.0000
iter: 759 18:08:51  -817.918937c  -9.73  -4.26    -0.0000
iter: 760 18:08:55  -817.918938c  -9.74  -4.26    -0.0000
iter: 761 18:08:59  -817.918940c  -9.75  -4.26    -0.0000
iter: 762 18:09:02  -817.918941c  -9.75  -4.27    -0.0000
iter: 763 18:09:06  -817.918943c  -9.76  -4.27    -0.0000
iter: 764 18:09:10  -817.918945c  -9.77  -4.28    -0.0000
iter: 765 18:09:14  -817.918946c  -9.77  -4.28    -0.0000
iter: 766 18:09:18  -817.918948c  -9.78  -4.28    -0.0000
iter: 767 18:09:22  -817.918949c  -9.79  -4.29    -0.0000
iter: 768 18:09:25  -817.918950c  -9.79  -4.29    -0.0000
iter: 769 18:09:29  -817.918952c  -9.80  -4.29    -0.0000
iter: 770 18:09:33  -817.918953c  -9.81  -4.30    -0.0000
iter: 771 18:09:37  -817.918955c  -9.81  -4.30    -0.0000
iter: 772 18:09:41  -817.918956c  -9.82  -4.30    -0.0000
iter: 773 18:09:44  -817.918958c  -9.82  -4.31    -0.0000
iter: 774 18:09:48  -817.918959c  -9.83  -4.31    -0.0000
iter: 775 18:09:52  -817.918960c  -9.84  -4.32    -0.0000
iter: 776 18:09:56  -817.918962c  -9.84  -4.32    -0.0000
iter: 777 18:10:00  -817.918963c  -9.85  -4.32    -0.0000
iter: 778 18:10:04  -817.918964c  -9.86  -4.33    -0.0000
iter: 779 18:10:07  -817.918966c  -9.86  -4.33    -0.0000
iter: 780 18:10:11  -817.918967c  -9.87  -4.33    -0.0000
iter: 781 18:10:15  -817.918968c  -9.87  -4.34    -0.0000
iter: 782 18:10:19  -817.918969c  -9.88  -4.34    -0.0000
iter: 783 18:10:23  -817.918971c  -9.89  -4.34    -0.0000
iter: 784 18:10:27  -817.918972c  -9.89  -4.35    -0.0000
iter: 785 18:10:30  -817.918973c  -9.90  -4.35    -0.0000
iter: 786 18:10:34  -817.918974c  -9.91  -4.35    -0.0000
iter: 787 18:10:38  -817.918975c  -9.91  -4.36    -0.0000
iter: 788 18:10:42  -817.918977c  -9.92  -4.36    -0.0000
iter: 789 18:10:46  -817.918978c  -9.93  -4.37    -0.0000
iter: 790 18:10:50  -817.918979c  -9.93  -4.37    -0.0000
iter: 791 18:10:53  -817.918980c  -9.94  -4.37    -0.0000
iter: 792 18:10:57  -817.918981c  -9.94  -4.38    -0.0000
iter: 793 18:11:01  -817.918982c  -9.95  -4.38    -0.0000
iter: 794 18:11:05  -817.918983c  -9.96  -4.38    -0.0000
iter: 795 18:11:09  -817.918985c  -9.96  -4.39    -0.0000
iter: 796 18:11:12  -817.918986c  -9.97  -4.39    -0.0000
iter: 797 18:11:16  -817.918987c  -9.98  -4.39    -0.0000
iter: 798 18:11:20  -817.918988c  -9.98  -4.40    -0.0000
iter: 799 18:11:24  -817.918989c  -9.99  -4.40    -0.0000
iter: 800 18:11:28  -817.918990c -10.00  -4.41    -0.0000
iter: 801 18:11:32  -817.918991c -10.00c -4.41    -0.0000
iter: 802 18:11:35  -817.918992c -10.01c -4.41    -0.0000
iter: 803 18:11:39  -817.918993c -10.01c -4.42    -0.0000
iter: 804 18:11:43  -817.918994c -10.02c -4.42    -0.0000
iter: 805 18:11:47  -817.918995c -10.03c -4.42    -0.0000
iter: 806 18:11:51  -817.918996c -10.03c -4.43    -0.0000
iter: 807 18:11:54  -817.918997c -10.04c -4.43    -0.0000
iter: 808 18:11:58  -817.918998c -10.05c -4.43    -0.0000
iter: 809 18:12:02  -817.918999c -10.05c -4.44    -0.0000
iter: 810 18:12:06  -817.919000c -10.06c -4.44    -0.0000
iter: 811 18:12:10  -817.919001c -10.06c -4.44    -0.0000
iter: 812 18:12:14  -817.919002c -10.07c -4.45    -0.0000
iter: 813 18:12:17  -817.919002c -10.08c -4.45    -0.0000
iter: 814 18:12:21  -817.919003c -10.08c -4.46    -0.0000
iter: 815 18:12:25  -817.919004c -10.09c -4.46    -0.0000
iter: 816 18:12:29  -817.919005c -10.10c -4.46    -0.0000
iter: 817 18:12:33  -817.919006c -10.10c -4.47    -0.0000
iter: 818 18:12:37  -817.919007c -10.11c -4.47    -0.0000
iter: 819 18:12:40  -817.919008c -10.11c -4.47    -0.0000
iter: 820 18:12:44  -817.919009c -10.12c -4.48    -0.0000
iter: 821 18:12:48  -817.919009c -10.13c -4.48    -0.0000
iter: 822 18:12:52  -817.919010c -10.13c -4.48    -0.0000
iter: 823 18:12:56  -817.919011c -10.14c -4.49    -0.0000
iter: 824 18:12:59  -817.919012c -10.15c -4.49    -0.0000
iter: 825 18:13:03  -817.919013c -10.15c -4.49    -0.0000
iter: 826 18:13:07  -817.919014c -10.16c -4.50    -0.0000
iter: 827 18:13:11  -817.919014c -10.17c -4.50    -0.0000
iter: 828 18:13:15  -817.919015c -10.17c -4.50    -0.0000
iter: 829 18:13:19  -817.919016c -10.18c -4.51    -0.0000
iter: 830 18:13:22  -817.919017c -10.18c -4.51    -0.0000
iter: 831 18:13:26  -817.919017c -10.19c -4.52    -0.0000
iter: 832 18:13:30  -817.919018c -10.20c -4.52    -0.0000
iter: 833 18:13:34  -817.919019c -10.20c -4.52    -0.0000
iter: 834 18:13:38  -817.919020c -10.21c -4.53    -0.0000
iter: 835 18:13:42  -817.919020c -10.22c -4.53    -0.0000
iter: 836 18:13:45  -817.919021c -10.22c -4.53    -0.0000
iter: 837 18:13:49  -817.919022c -10.23c -4.54    -0.0000
iter: 838 18:13:53  -817.919023c -10.23c -4.54    -0.0000
iter: 839 18:13:57  -817.919023c -10.24c -4.54    -0.0000
iter: 840 18:14:01  -817.919024c -10.25c -4.55    -0.0000
iter: 841 18:14:04  -817.919025c -10.25c -4.55    -0.0000
iter: 842 18:14:08  -817.919025c -10.26c -4.55    -0.0000
iter: 843 18:14:12  -817.919026c -10.27c -4.56    -0.0000
iter: 844 18:14:16  -817.919027c -10.27c -4.56    -0.0000
iter: 845 18:14:20  -817.919027c -10.28c -4.56    -0.0000
iter: 846 18:14:24  -817.919028c -10.28c -4.57    -0.0000
iter: 847 18:14:27  -817.919029c -10.29c -4.57    -0.0000
iter: 848 18:14:31  -817.919029c -10.30c -4.58    -0.0000
iter: 849 18:14:35  -817.919030c -10.30c -4.58    -0.0000
iter: 850 18:14:39  -817.919031c -10.31c -4.58    -0.0000
iter: 851 18:14:43  -817.919031c -10.32c -4.59    -0.0000
iter: 852 18:14:47  -817.919032c -10.32c -4.59    -0.0000
iter: 853 18:14:50  -817.919033c -10.33c -4.59    -0.0000
iter: 854 18:14:54  -817.919033c -10.33c -4.60    -0.0000
iter: 855 18:14:58  -817.919034c -10.34c -4.60    -0.0000
iter: 856 18:15:02  -817.919034c -10.35c -4.60    -0.0000
iter: 857 18:15:06  -817.919035c -10.35c -4.61    -0.0000
iter: 858 18:15:09  -817.919036c -10.36c -4.61    -0.0000
iter: 859 18:15:13  -817.919036c -10.37c -4.61    -0.0000
iter: 860 18:15:17  -817.919037c -10.37c -4.62    -0.0000
iter: 861 18:15:21  -817.919037c -10.38c -4.62    -0.0000
iter: 862 18:15:25  -817.919038c -10.39c -4.62    -0.0000
iter: 863 18:15:29  -817.919038c -10.39c -4.63    -0.0000
iter: 864 18:15:32  -817.919039c -10.40c -4.63    -0.0000
iter: 865 18:15:36  -817.919040c -10.40c -4.64    -0.0000
iter: 866 18:15:40  -817.919040c -10.41c -4.64    -0.0000
iter: 867 18:15:44  -817.919041c -10.42c -4.64    -0.0000
iter: 868 18:15:48  -817.919041c -10.42c -4.65    -0.0000
iter: 869 18:15:52  -817.919042c -10.43c -4.65    -0.0000
iter: 870 18:15:55  -817.919042c -10.44c -4.65    -0.0000
iter: 871 18:15:59  -817.919043c -10.44c -4.66    -0.0000
iter: 872 18:16:03  -817.919043c -10.45c -4.66    -0.0000
iter: 873 18:16:07  -817.919044c -10.45c -4.66    -0.0000
iter: 874 18:16:11  -817.919044c -10.46c -4.67    -0.0000
iter: 875 18:16:14  -817.919045c -10.47c -4.67    -0.0000
iter: 876 18:16:18  -817.919045c -10.47c -4.67    -0.0000
iter: 877 18:16:22  -817.919046c -10.48c -4.68    -0.0000
iter: 878 18:16:26  -817.919046c -10.49c -4.68    -0.0000
iter: 879 18:16:30  -817.919047c -10.49c -4.68    -0.0000
iter: 880 18:16:34  -817.919047c -10.50c -4.69    -0.0000
iter: 881 18:16:37  -817.919048c -10.50c -4.69    -0.0000
iter: 882 18:16:41  -817.919048c -10.51c -4.69    -0.0000
iter: 883 18:16:45  -817.919049c -10.52c -4.70    -0.0000
iter: 884 18:16:49  -817.919049c -10.52c -4.70    -0.0000
iter: 885 18:16:53  -817.919050c -10.53c -4.71    -0.0000
iter: 886 18:16:57  -817.919050c -10.54c -4.71    -0.0000
iter: 887 18:17:00  -817.919051c -10.54c -4.71    -0.0000
iter: 888 18:17:04  -817.919051c -10.55c -4.72    -0.0000
iter: 889 18:17:08  -817.919051c -10.55c -4.72    -0.0000
iter: 890 18:17:12  -817.919052c -10.56c -4.72    -0.0000
iter: 891 18:17:16  -817.919052c -10.57c -4.73    -0.0000
iter: 892 18:17:20  -817.919053c -10.57c -4.73    -0.0000
iter: 893 18:17:23  -817.919053c -10.58c -4.73    -0.0000
iter: 894 18:17:27  -817.919054c -10.59c -4.74    -0.0000
iter: 895 18:17:31  -817.919054c -10.59c -4.74    -0.0000
iter: 896 18:17:35  -817.919054c -10.60c -4.74    -0.0000
iter: 897 18:17:39  -817.919055c -10.60c -4.75    -0.0000
iter: 898 18:17:43  -817.919055c -10.61c -4.75    -0.0000
iter: 899 18:17:46  -817.919056c -10.62c -4.75    -0.0000
iter: 900 18:17:50  -817.919056c -10.62c -4.76    -0.0000
iter: 901 18:17:54  -817.919056c -10.63c -4.76    -0.0000
iter: 902 18:17:58  -817.919057c -10.63c -4.76    -0.0000
iter: 903 18:18:02  -817.919057c -10.64c -4.77    -0.0000
iter: 904 18:18:06  -817.919058c -10.65c -4.77    -0.0000
iter: 905 18:18:09  -817.919058c -10.65c -4.77    -0.0000
iter: 906 18:18:13  -817.919058c -10.66c -4.78    -0.0000
iter: 907 18:18:17  -817.919059c -10.67c -4.78    -0.0000
iter: 908 18:18:21  -817.919059c -10.67c -4.79    -0.0000
iter: 909 18:18:25  -817.919060c -10.68c -4.79    -0.0000
iter: 910 18:18:29  -817.919060c -10.68c -4.79    -0.0000
iter: 911 18:18:32  -817.919060c -10.69c -4.80    -0.0000
iter: 912 18:18:36  -817.919061c -10.70c -4.80    -0.0000
iter: 913 18:18:40  -817.919061c -10.70c -4.80    -0.0000
iter: 914 18:18:44  -817.919061c -10.71c -4.81    -0.0000
iter: 915 18:18:48  -817.919062c -10.72c -4.81    -0.0000
iter: 916 18:18:51  -817.919062c -10.72c -4.81    -0.0000
iter: 917 18:18:55  -817.919062c -10.73c -4.82    -0.0000
iter: 918 18:18:59  -817.919063c -10.73c -4.82    -0.0000
iter: 919 18:19:03  -817.919063c -10.74c -4.82    -0.0000
iter: 920 18:19:07  -817.919063c -10.75c -4.83    -0.0000
iter: 921 18:19:11  -817.919064c -10.75c -4.83    -0.0000
iter: 922 18:19:14  -817.919064c -10.76c -4.83    -0.0000
iter: 923 18:19:18  -817.919064c -10.77c -4.84    -0.0000
iter: 924 18:19:22  -817.919065c -10.77c -4.84    -0.0000
iter: 925 18:19:26  -817.919065c -10.78c -4.84    -0.0000
iter: 926 18:19:30  -817.919065c -10.78c -4.85    -0.0000
iter: 927 18:19:34  -817.919066c -10.79c -4.85    -0.0000
iter: 928 18:19:37  -817.919066c -10.80c -4.85    -0.0000
iter: 929 18:19:41  -817.919066c -10.80c -4.86    -0.0000
iter: 930 18:19:45  -817.919067c -10.81c -4.86    -0.0000
iter: 931 18:19:49  -817.919067c -10.82c -4.86    -0.0000
iter: 932 18:19:53  -817.919067c -10.82c -4.87    -0.0000
iter: 933 18:19:56  -817.919068c -10.83c -4.87    -0.0000
iter: 934 18:20:00  -817.919068c -10.83c -4.88    -0.0000
iter: 935 18:20:04  -817.919068c -10.84c -4.88    -0.0000
iter: 936 18:20:08  -817.919069c -10.85c -4.88    -0.0000
iter: 937 18:20:12  -817.919069c -10.85c -4.89    -0.0000
iter: 938 18:20:16  -817.919069c -10.86c -4.89    -0.0000
iter: 939 18:20:19  -817.919069c -10.87c -4.89    -0.0000
iter: 940 18:20:23  -817.919070c -10.87c -4.90    -0.0000
iter: 941 18:20:27  -817.919070c -10.88c -4.90    -0.0000
iter: 942 18:20:31  -817.919070c -10.88c -4.90    -0.0000
iter: 943 18:20:35  -817.919071c -10.89c -4.91    -0.0000
iter: 944 18:20:38  -817.919071c -10.90c -4.91    -0.0000
iter: 945 18:20:42  -817.919071c -10.90c -4.91    -0.0000
iter: 946 18:20:46  -817.919071c -10.91c -4.92    -0.0000
iter: 947 18:20:50  -817.919072c -10.91c -4.92    -0.0000
iter: 948 18:20:54  -817.919072c -10.92c -4.92    -0.0000
iter: 949 18:20:58  -817.919072c -10.93c -4.93    -0.0000
iter: 950 18:21:01  -817.919072c -10.93c -4.93    -0.0000
iter: 951 18:21:05  -817.919073c -10.94c -4.93    -0.0000
iter: 952 18:21:09  -817.919073c -10.95c -4.94    -0.0000
iter: 953 18:21:13  -817.919073c -10.95c -4.94    -0.0000
iter: 954 18:21:17  -817.919074c -10.96c -4.94    -0.0000
iter: 955 18:21:21  -817.919074c -10.96c -4.95    -0.0000
iter: 956 18:21:24  -817.919074c -10.97c -4.95    -0.0000
iter: 957 18:21:28  -817.919074c -10.98c -4.95    -0.0000
iter: 958 18:21:32  -817.919075c -10.98c -4.96    -0.0000
iter: 959 18:21:36  -817.919075c -10.99c -4.96    -0.0000
iter: 960 18:21:40  -817.919075c -11.00c -4.96    -0.0000
iter: 961 18:21:43  -817.919075c -11.00c -4.97    -0.0000
iter: 962 18:21:47  -817.919075c -11.01c -4.97    -0.0000
iter: 963 18:21:51  -817.919076c -11.01c -4.97    -0.0000
iter: 964 18:21:55  -817.919076c -11.02c -4.98    -0.0000
iter: 965 18:21:59  -817.919076c -11.03c -4.98    -0.0000
iter: 966 18:22:03  -817.919076c -11.03c -4.98    -0.0000
iter: 967 18:22:06  -817.919077c -11.04c -4.99    -0.0000
iter: 968 18:22:10  -817.919077c -11.05c -4.99    -0.0000
iter: 969 18:22:14  -817.919077c -11.05c -5.00    -0.0000
iter: 970 18:22:18  -817.919077c -11.06c -5.00    -0.0000
iter: 971 18:22:22  -817.919078c -11.06c -5.00c   -0.0000

Converged after 971 iterations.

Dipole moment: (52.397778, -54.576387, 0.085187) |e|*Ang

Total magnetic moment: (0.000000, 0.000000, -0.000000)
Local magnetic moments:
   0 Ti ( 0.000000,  0.000000,  0.000000)
   1 Ti ( 0.000000,  0.000000, -0.000000)
   2 Ti ( 0.000000,  0.000000,  0.000000)
   3 Ti ( 0.000000,  0.000000, -0.000000)
   4 Ti ( 0.000000,  0.000000,  0.000000)
   5 Ti ( 0.000000,  0.000000, -0.000000)
   6 Ti ( 0.000000,  0.000000, -0.000000)
   7 Ti ( 0.000000,  0.000000, -0.000000)
   8 Ti ( 0.000000,  0.000000, -0.000000)
   9 Ti ( 0.000000,  0.000000, -0.000000)
  10 Ti ( 0.000000,  0.000000,  0.000000)
  11 Ti ( 0.000000,  0.000000,  0.000000)
  12 Ti ( 0.000000,  0.000000, -0.000000)
  13 Ti ( 0.000000,  0.000000,  0.000000)
  14 Ti ( 0.000000,  0.000000, -0.000000)
  15 Ti ( 0.000000,  0.000000,  0.000000)
  16 Ti ( 0.000000,  0.000000, -0.000000)
  17 Ti ( 0.000000,  0.000000, -0.000000)
  18 Ti ( 0.000000,  0.000000,  0.000000)
  19 Ti ( 0.000000,  0.000000,  0.000000)
  20 Ti ( 0.000000,  0.000000, -0.000000)
  21 Ti ( 0.000000,  0.000000, -0.000000)
  22 Ti ( 0.000000,  0.000000,  0.000000)
  23 Ti ( 0.000000,  0.000000, -0.000000)
  24 O  ( 0.000000,  0.000000,  0.000000)
  25 O  ( 0.000000,  0.000000,  0.000000)
  26 O  ( 0.000000,  0.000000,  0.000000)
  27 O  ( 0.000000,  0.000000, -0.000000)
  28 O  ( 0.000000,  0.000000, -0.000000)
  29 O  ( 0.000000,  0.000000, -0.000000)
  30 O  ( 0.000000,  0.000000, -0.000000)
  31 O  ( 0.000000,  0.000000, -0.000000)
  32 O  ( 0.000000,  0.000000,  0.000000)
  33 O  ( 0.000000,  0.000000, -0.000000)
  34 O  ( 0.000000,  0.000000, -0.000000)
  35 O  ( 0.000000,  0.000000,  0.000000)
  36 O  ( 0.000000,  0.000000,  0.000000)
  37 O  ( 0.000000,  0.000000,  0.000000)
  38 O  ( 0.000000,  0.000000,  0.000000)
  39 O  ( 0.000000,  0.000000,  0.000000)
  40 O  ( 0.000000,  0.000000, -0.000000)
  41 O  ( 0.000000,  0.000000,  0.000000)
  42 O  ( 0.000000,  0.000000,  0.000000)
  43 O  ( 0.000000,  0.000000,  0.000000)
  44 O  ( 0.000000,  0.000000,  0.000000)
  45 O  ( 0.000000,  0.000000, -0.000000)
  46 O  ( 0.000000,  0.000000, -0.000000)
  47 O  ( 0.000000,  0.000000, -0.000000)
  48 O  ( 0.000000,  0.000000, -0.000000)
  49 O  ( 0.000000,  0.000000, -0.000000)
  50 O  ( 0.000000,  0.000000,  0.000000)
  51 O  ( 0.000000,  0.000000, -0.000000)
  52 O  ( 0.000000,  0.000000,  0.000000)
  53 O  ( 0.000000,  0.000000,  0.000000)
  54 O  ( 0.000000,  0.000000, -0.000000)
  55 O  ( 0.000000,  0.000000, -0.000000)
  56 O  ( 0.000000,  0.000000, -0.000000)
  57 O  ( 0.000000,  0.000000,  0.000000)
  58 O  ( 0.000000,  0.000000, -0.000000)
  59 O  ( 0.000000,  0.000000,  0.000000)
  60 O  ( 0.000000,  0.000000,  0.000000)
  61 O  ( 0.000000,  0.000000, -0.000000)
  62 O  ( 0.000000,  0.000000,  0.000000)
  63 O  ( 0.000000,  0.000000,  0.000000)
  64 O  ( 0.000000,  0.000000,  0.000000)
  65 O  ( 0.000000,  0.000000,  0.000000)
  66 O  ( 0.000000,  0.000000,  0.000000)
  67 O  ( 0.000000,  0.000000,  0.000000)
  68 O  ( 0.000000,  0.000000,  0.000000)
  69 O  ( 0.000000,  0.000000,  0.000000)
  70 O  ( 0.000000,  0.000000,  0.000000)
  71 O  ( 0.000000,  0.000000,  0.000000)
  72 Au ( 0.000000,  0.000000, -0.000000)
  73 Au ( 0.000000,  0.000000, -0.000000)
  74 Au ( 0.000000,  0.000000, -0.000000)
  75 Au ( 0.000000,  0.000000, -0.000000)

Energy contributions relative to reference atoms: (reference = -2721730.337652)

Kinetic:       +533.795814
Potential:     -723.591257
External:      -289.020927
XC:            -382.307572
Entropy (-ST):   -0.002470
Local:          +43.206099
SIC:             +0.000000
--------------------------
Free energy:   -817.920312
Extrapolated:  -817.919078

Dipole-layer corrected work functions: 4.269159, 4.074392 eV

Spin contamination: 0.000000 electrons
                   Up                     Down
 Band  Eigenvalues  Occupancy  Eigenvalues  Occupancy
    0    -65.73708    1.00000    -65.73708    1.00000
    1    -65.72955    1.00000    -65.72955    1.00000
    2    -65.72479    1.00000    -65.72479    1.00000
    3    -65.72196    1.00000    -65.72196    1.00000
    4    -65.58495    1.00000    -65.58495    1.00000
    5    -65.51800    1.00000    -65.51800    1.00000
    6    -65.43093    1.00000    -65.43093    1.00000
    7    -65.42536    1.00000    -65.42536    1.00000
    8    -65.42147    1.00000    -65.42147    1.00000
    9    -65.41647    1.00000    -65.41647    1.00000
   10    -65.40277    1.00000    -65.40277    1.00000
   11    -65.38813    1.00000    -65.38813    1.00000
   12    -65.37751    1.00000    -65.37751    1.00000
   13    -65.34591    1.00000    -65.34591    1.00000
   14    -65.33699    1.00000    -65.33699    1.00000
   15    -65.28502    1.00000    -65.28502    1.00000
   16    -65.26410    1.00000    -65.26410    1.00000
   17    -65.25701    1.00000    -65.25701    1.00000
   18    -65.16414    1.00000    -65.16414    1.00000
   19    -65.08059    1.00000    -65.08059    1.00000
   20    -65.00023    1.00000    -65.00023    1.00000
   21    -64.98697    1.00000    -64.98697    1.00000
   22    -64.98007    1.00000    -64.98007    1.00000
   23    -64.97638    1.00000    -64.97638    1.00000
   24    -42.05879    1.00000    -42.05879    1.00000
   25    -42.05006    1.00000    -42.05006    1.00000
   26    -42.04457    1.00000    -42.04457    1.00000
   27    -42.04115    1.00000    -42.04115    1.00000
   28    -41.91172    1.00000    -41.91172    1.00000
   29    -41.90307    1.00000    -41.90307    1.00000
   30    -41.86511    1.00000    -41.86511    1.00000
   31    -41.84229    1.00000    -41.84229    1.00000
   32    -41.83344    1.00000    -41.83344    1.00000
   33    -41.76431    1.00000    -41.76431    1.00000
   34    -41.73966    1.00000    -41.73966    1.00000
   35    -41.72878    1.00000    -41.72878    1.00000
   36    -41.72003    1.00000    -41.72003    1.00000
   37    -41.71626    1.00000    -41.71626    1.00000
   38    -41.71270    1.00000    -41.71270    1.00000
   39    -41.70894    1.00000    -41.70894    1.00000
   40    -41.70582    1.00000    -41.70582    1.00000
   41    -41.70137    1.00000    -41.70137    1.00000
   42    -41.69625    1.00000    -41.69625    1.00000
   43    -41.68668    1.00000    -41.68668    1.00000
   44    -41.68026    1.00000    -41.68026    1.00000
   45    -41.67072    1.00000    -41.67072    1.00000
   46    -41.66030    1.00000    -41.66030    1.00000
   47    -41.65184    1.00000    -41.65184    1.00000
   48    -41.63574    1.00000    -41.63574    1.00000
   49    -41.62432    1.00000    -41.62432    1.00000
   50    -41.60634    1.00000    -41.60634    1.00000
   51    -41.60066    1.00000    -41.60066    1.00000
   52    -41.59160    1.00000    -41.59160    1.00000
   53    -41.58150    1.00000    -41.58150    1.00000
   54    -41.57651    1.00000    -41.57651    1.00000
   55    -41.55933    1.00000    -41.55933    1.00000
   56    -41.55264    1.00000    -41.55264    1.00000
   57    -41.54998    1.00000    -41.54998    1.00000
   58    -41.54090    1.00000    -41.54090    1.00000
   59    -41.52717    1.00000    -41.52717    1.00000
   60    -41.52003    1.00000    -41.52003    1.00000
   61    -41.50890    1.00000    -41.50890    1.00000
   62    -41.50545    1.00000    -41.50545    1.00000
   63    -41.50420    1.00000    -41.50420    1.00000
   64    -41.49640    1.00000    -41.49640    1.00000
   65    -41.49245    1.00000    -41.49245    1.00000
   66    -41.48161    1.00000    -41.48161    1.00000
   67    -41.48011    1.00000    -41.48011    1.00000
   68    -41.46850    1.00000    -41.46850    1.00000
   69    -41.45847    1.00000    -41.45847    1.00000
   70    -41.44916    1.00000    -41.44916    1.00000
   71    -41.44293    1.00000    -41.44293    1.00000
   72    -41.44118    1.00000    -41.44118    1.00000
   73    -41.43025    1.00000    -41.43025    1.00000
   74    -41.42244    1.00000    -41.42244    1.00000
   75    -41.41206    1.00000    -41.41206    1.00000
   76    -41.38071    1.00000    -41.38071    1.00000
   77    -41.36533    1.00000    -41.36533    1.00000
   78    -41.30609    1.00000    -41.30609    1.00000
   79    -41.27712    1.00000    -41.27712    1.00000
   80    -41.27570    1.00000    -41.27570    1.00000
   81    -41.25535    1.00000    -41.25535    1.00000
   82    -41.22548    1.00000    -41.22548    1.00000
   83    -41.22139    1.00000    -41.22139    1.00000
   84    -41.21260    1.00000    -41.21260    1.00000
   85    -41.20879    1.00000    -41.20879    1.00000
   86    -41.19887    1.00000    -41.19887    1.00000
   87    -41.19580    1.00000    -41.19580    1.00000
   88    -41.19030    1.00000    -41.19030    1.00000
   89    -41.17602    1.00000    -41.17602    1.00000
   90    -41.15394    1.00000    -41.15394    1.00000
   91    -41.13984    1.00000    -41.13984    1.00000
   92    -41.07625    1.00000    -41.07625    1.00000
   93    -41.06102    1.00000    -41.06102    1.00000
   94    -41.05381    1.00000    -41.05381    1.00000
   95    -41.04940    1.00000    -41.04940    1.00000
   96    -24.43686    1.00000    -24.43686    1.00000
   97    -24.23307    1.00000    -24.23307    1.00000
   98    -24.10626    1.00000    -24.10626    1.00000
   99    -24.07550    1.00000    -24.07550    1.00000
  100    -24.01719    1.00000    -24.01719    1.00000
  101    -23.97973    1.00000    -23.97973    1.00000
  102    -23.90636    1.00000    -23.90636    1.00000
  103    -23.83575    1.00000    -23.83575    1.00000
  104    -23.77740    1.00000    -23.77740    1.00000
  105    -23.65513    1.00000    -23.65513    1.00000
  106    -23.60942    1.00000    -23.60942    1.00000
  107    -23.54386    1.00000    -23.54386    1.00000
  108    -23.46097    1.00000    -23.46097    1.00000
  109    -23.34095    1.00000    -23.34095    1.00000
  110    -23.30402    1.00000    -23.30402    1.00000
  111    -23.28535    1.00000    -23.28535    1.00000
  112    -23.27350    1.00000    -23.27350    1.00000
  113    -23.26125    1.00000    -23.26125    1.00000
  114    -23.20338    1.00000    -23.20338    1.00000
  115    -23.17119    1.00000    -23.17119    1.00000
  116    -23.15284    1.00000    -23.15284    1.00000
  117    -23.13260    1.00000    -23.13260    1.00000
  118    -23.12106    1.00000    -23.12106    1.00000
  119    -23.11108    1.00000    -23.11108    1.00000
  120    -23.09708    1.00000    -23.09708    1.00000
  121    -23.07004    1.00000    -23.07004    1.00000
  122    -23.05893    1.00000    -23.05893    1.00000
  123    -23.05240    1.00000    -23.05240    1.00000
  124    -23.00153    1.00000    -23.00153    1.00000
  125    -22.97637    1.00000    -22.97637    1.00000
  126    -22.97404    1.00000    -22.97404    1.00000
  127    -22.97013    1.00000    -22.97013    1.00000
  128    -22.96006    1.00000    -22.96006    1.00000
  129    -22.95633    1.00000    -22.95633    1.00000
  130    -22.95053    1.00000    -22.95053    1.00000
  131    -22.93354    1.00000    -22.93354    1.00000
  132    -22.91417    1.00000    -22.91417    1.00000
  133    -22.91066    1.00000    -22.91066    1.00000
  134    -22.88459    1.00000    -22.88459    1.00000
  135    -22.77900    1.00000    -22.77900    1.00000
  136    -22.75497    1.00000    -22.75497    1.00000
  137    -22.58951    1.00000    -22.58951    1.00000
  138    -22.49767    1.00000    -22.49767    1.00000
  139    -22.39002    1.00000    -22.39002    1.00000
  140    -21.59960    1.00000    -21.59960    1.00000
  141    -21.55834    1.00000    -21.55834    1.00000
  142    -21.55201    1.00000    -21.55201    1.00000
  143    -21.54218    1.00000    -21.54218    1.00000
  144    -11.53891    1.00000    -11.53891    1.00000
  145    -11.44434    1.00000    -11.44434    1.00000
  146    -11.43366    1.00000    -11.43366    1.00000
  147    -11.37012    1.00000    -11.37012    1.00000
  148    -11.35647    1.00000    -11.35647    1.00000
  149    -11.33841    1.00000    -11.33841    1.00000
  150    -11.27331    1.00000    -11.27331    1.00000
  151    -11.26237    1.00000    -11.26237    1.00000
  152    -11.24726    1.00000    -11.24726    1.00000
  153    -11.20518    1.00000    -11.20518    1.00000
  154    -11.18893    1.00000    -11.18893    1.00000
  155    -11.14456    1.00000    -11.14456    1.00000
  156    -11.13592    1.00000    -11.13592    1.00000
  157    -11.08835    1.00000    -11.08835    1.00000
  158    -11.06103    1.00000    -11.06103    1.00000
  159    -11.01979    1.00000    -11.01979    1.00000
  160    -11.00153    1.00000    -11.00153    1.00000
  161    -10.98421    1.00000    -10.98421    1.00000
  162    -10.95713    1.00000    -10.95713    1.00000
  163    -10.89032    1.00000    -10.89032    1.00000
  164    -10.83150    1.00000    -10.83150    1.00000
  165    -10.75045    1.00000    -10.75045    1.00000
  166    -10.74295    1.00000    -10.74295    1.00000
  167    -10.71390    1.00000    -10.71390    1.00000
  168    -10.70874    1.00000    -10.70874    1.00000
  169    -10.68866    1.00000    -10.68866    1.00000
  170    -10.65241    1.00000    -10.65241    1.00000
  171    -10.63930    1.00000    -10.63930    1.00000
  172    -10.61697    1.00000    -10.61697    1.00000
  173    -10.61229    1.00000    -10.61229    1.00000
  174    -10.60343    1.00000    -10.60343    1.00000
  175    -10.56790    1.00000    -10.56790    1.00000
  176    -10.55614    1.00000    -10.55614    1.00000
  177    -10.54452    1.00000    -10.54452    1.00000
  178    -10.53392    1.00000    -10.53392    1.00000
  179    -10.51368    1.00000    -10.51368    1.00000
  180    -10.50372    1.00000    -10.50372    1.00000
  181    -10.49700    1.00000    -10.49700    1.00000
  182    -10.47664    1.00000    -10.47664    1.00000
  183    -10.44828    1.00000    -10.44828    1.00000
  184    -10.43267    1.00000    -10.43267    1.00000
  185    -10.39140    1.00000    -10.39140    1.00000
  186    -10.36210    1.00000    -10.36210    1.00000
  187    -10.33679    1.00000    -10.33679    1.00000
  188    -10.29290    1.00000    -10.29290    1.00000
  189    -10.24743    1.00000    -10.24743    1.00000
  190    -10.17458    1.00000    -10.17458    1.00000
  191    -10.13965    1.00000    -10.13965    1.00000
  192    -10.09349    1.00000    -10.09349    1.00000
  193    -10.04566    1.00000    -10.04566    1.00000
  194     -9.97044    1.00000     -9.97044    1.00000
  195     -9.95439    1.00000     -9.95439    1.00000
  196     -9.94182    1.00000     -9.94182    1.00000
  197     -9.86712    1.00000     -9.86712    1.00000
  198     -9.77489    1.00000     -9.77489    1.00000
  199     -9.72608    1.00000     -9.72608    1.00000
  200     -9.69827    1.00000     -9.69827    1.00000
  201     -9.65776    1.00000     -9.65776    1.00000
  202     -9.58237    1.00000     -9.58237    1.00000
  203     -9.57784    1.00000     -9.57784    1.00000
  204     -9.52586    1.00000     -9.52586    1.00000
  205     -9.50563    1.00000     -9.50563    1.00000
  206     -9.43080    1.00000     -9.43080    1.00000
  207     -9.39398    1.00000     -9.39398    1.00000
  208     -9.35789    1.00000     -9.35789    1.00000
  209     -9.33462    1.00000     -9.33462    1.00000
  210     -9.32725    1.00000     -9.32725    1.00000
  211     -9.30560    1.00000     -9.30560    1.00000
  212     -9.25954    1.00000     -9.25954    1.00000
  213     -9.24535    1.00000     -9.24535    1.00000
  214     -9.15152    1.00000     -9.15152    1.00000
  215     -9.14162    1.00000     -9.14162    1.00000
  216     -9.07418    1.00000     -9.07418    1.00000
  217     -9.06415    1.00000     -9.06415    1.00000
  218     -9.04419    1.00000     -9.04419    1.00000
  219     -9.02522    1.00000     -9.02522    1.00000
  220     -9.01781    1.00000     -9.01781    1.00000
  221     -8.98917    1.00000     -8.98917    1.00000
  222     -8.95590    1.00000     -8.95590    1.00000
  223     -8.90226    1.00000     -8.90226    1.00000
  224     -8.88792    1.00000     -8.88792    1.00000
  225     -8.87558    1.00000     -8.87558    1.00000
  226     -8.86581    1.00000     -8.86581    1.00000
  227     -8.80861    1.00000     -8.80861    1.00000
  228     -8.80595    1.00000     -8.80595    1.00000
  229     -8.78044    1.00000     -8.78044    1.00000
  230     -8.76255    1.00000     -8.76255    1.00000
  231     -8.75359    1.00000     -8.75359    1.00000
  232     -8.73079    1.00000     -8.73079    1.00000
  233     -8.67161    1.00000     -8.67161    1.00000
  234     -8.64446    1.00000     -8.64446    1.00000
  235     -8.58130    1.00000     -8.58130    1.00000
  236     -8.55035    1.00000     -8.55035    1.00000
  237     -8.53552    1.00000     -8.53552    1.00000
  238     -8.50073    1.00000     -8.50073    1.00000
  239     -8.47733    1.00000     -8.47733    1.00000
  240     -8.44006    1.00000     -8.44006    1.00000
  241     -8.41452    1.00000     -8.41452    1.00000
  242     -8.37597    1.00000     -8.37597    1.00000
  243     -8.32861    1.00000     -8.32861    1.00000
  244     -8.25769    1.00000     -8.25769    1.00000
  245     -8.24888    1.00000     -8.24888    1.00000
  246     -8.18484    1.00000     -8.18484    1.00000
  247     -8.16987    1.00000     -8.16987    1.00000
  248     -8.12356    1.00000     -8.12356    1.00000
  249     -8.04898    1.00000     -8.04898    1.00000
  250     -8.00830    1.00000     -8.00830    1.00000
  251     -7.99671    1.00000     -7.99671    1.00000
  252     -7.99602    1.00000     -7.99602    1.00000
  253     -7.95547    1.00000     -7.95547    1.00000
  254     -7.94324    1.00000     -7.94324    1.00000
  255     -7.92014    1.00000     -7.92014    1.00000
  256     -7.91371    1.00000     -7.91371    1.00000
  257     -7.89436    1.00000     -7.89436    1.00000
  258     -7.88372    1.00000     -7.88372    1.00000
  259     -7.86570    1.00000     -7.86570    1.00000
  260     -7.82318    1.00000     -7.82318    1.00000
  261     -7.78591    1.00000     -7.78591    1.00000
  262     -7.74851    1.00000     -7.74851    1.00000
  263     -7.72865    1.00000     -7.72865    1.00000
  264     -7.71655    1.00000     -7.71655    1.00000
  265     -7.69801    1.00000     -7.69801    1.00000
  266     -7.67552    1.00000     -7.67552    1.00000
  267     -7.64414    1.00000     -7.64414    1.00000
  268     -7.63448    1.00000     -7.63448    1.00000
  269     -7.60639    1.00000     -7.60639    1.00000
  270     -7.59989    1.00000     -7.59989    1.00000
  271     -7.58736    1.00000     -7.58736    1.00000
  272     -7.53776    1.00000     -7.53776    1.00000
  273     -7.51728    1.00000     -7.51728    1.00000
  274     -7.50304    1.00000     -7.50304    1.00000
  275     -7.44273    1.00000     -7.44273    1.00000
  276     -7.42383    1.00000     -7.42383    1.00000
  277     -7.39630    1.00000     -7.39630    1.00000
  278     -7.36270    1.00000     -7.36270    1.00000
  279     -7.26511    1.00000     -7.26511    1.00000
  280     -7.25412    1.00000     -7.25412    1.00000
  281     -7.22997    1.00000     -7.22997    1.00000
  282     -7.19459    1.00000     -7.19459    1.00000
  283     -7.18195    1.00000     -7.18195    1.00000
  284     -7.17773    1.00000     -7.17773    1.00000
  285     -7.12071    1.00000     -7.12071    1.00000
  286     -7.02450    1.00000     -7.02450    1.00000
  287     -7.00972    1.00000     -7.00972    1.00000
  288     -6.92448    1.00000     -6.92448    1.00000
  289     -6.91257    1.00000     -6.91257    1.00000
  290     -6.90306    1.00000     -6.90306    1.00000
  291     -6.87824    1.00000     -6.87824    1.00000
  292     -6.73518    1.00000     -6.73518    1.00000
  293     -6.68844    1.00000     -6.68844    1.00000
  294     -6.64538    1.00000     -6.64538    1.00000
  295     -6.59430    1.00000     -6.59430    1.00000
  296     -6.55157    1.00000     -6.55157    1.00000
  297     -6.54058    1.00000     -6.54058    1.00000
  298     -6.38090    1.00000     -6.38090    1.00000
  299     -6.35898    1.00000     -6.35898    1.00000
  300     -6.27898    1.00000     -6.27898    1.00000
  301     -6.09381    1.00000     -6.09381    1.00000
  302     -6.06272    1.00000     -6.06272    1.00000
  303     -6.02167    1.00000     -6.02167    1.00000
  304     -5.93021    1.00000     -5.93021    1.00000
  305     -5.89657    1.00000     -5.89657    1.00000
  306     -5.85932    1.00000     -5.85932    1.00000
  307     -5.80565    1.00000     -5.80565    1.00000
  308     -5.21297    0.99997     -5.21297    0.99997
  309     -4.90572    0.99935     -4.90572    0.99935
  310     -3.35174    0.00027     -3.35174    0.00027
  311     -3.34278    0.00025     -3.34278    0.00025
  312     -3.21476    0.00007     -3.21476    0.00007
  313     -3.15905    0.00004     -3.15905    0.00004
  314     -3.11399    0.00003     -3.11399    0.00003
  315     -2.95636    0.00001     -2.95636    0.00001
  316     -2.94435    0.00000     -2.94435    0.00000
  317     -2.93142    0.00000     -2.93142    0.00000
  318     -2.82965    0.00000     -2.82965    0.00000
  319     -2.82744    0.00000     -2.82744    0.00000
  320     -2.72940    0.00000     -2.72940    0.00000
  321     -2.67168    0.00000     -2.67168    0.00000
  322     -2.62394    0.00000     -2.62394    0.00000
  323     -2.60444    0.00000     -2.60444    0.00000
  324     -2.56406    0.00000     -2.56406    0.00000
  325     -2.55156    0.00000     -2.55156    0.00000
  326     -2.48577    0.00000     -2.48577    0.00000
  327     -2.45678    0.00000     -2.45678    0.00000
  328     -2.44409    0.00000     -2.44409    0.00000
  329     -2.42298    0.00000     -2.42298    0.00000
  330     -2.40980    0.00000     -2.40980    0.00000
  331     -2.39486    0.00000     -2.39486    0.00000
  332     -2.36638    0.00000     -2.36638    0.00000
  333     -2.34380    0.00000     -2.34380    0.00000
  334     -2.28552    0.00000     -2.28552    0.00000
  335     -2.27865    0.00000     -2.27865    0.00000
  336     -2.25966    0.00000     -2.25966    0.00000
  337     -2.23550    0.00000     -2.23550    0.00000
  338     -2.21838    0.00000     -2.21838    0.00000
  339     -2.20930    0.00000     -2.20930    0.00000
  340     -2.20362    0.00000     -2.20362    0.00000
  341     -2.19471    0.00000     -2.19471    0.00000
  342     -2.18319    0.00000     -2.18319    0.00000
  343     -2.16590    0.00000     -2.16590    0.00000
  344     -2.15043    0.00000     -2.15043    0.00000
  345     -2.14610    0.00000     -2.14610    0.00000
  346     -2.13109    0.00000     -2.13109    0.00000
  347     -2.10094    0.00000     -2.10094    0.00000
  348     -2.09159    0.00000     -2.09159    0.00000
  349     -2.08554    0.00000     -2.08554    0.00000
  350     -2.01259    0.00000     -2.01259    0.00000
  351     -2.00136    0.00000     -2.00136    0.00000
  352     -1.98942    0.00000     -1.98942    0.00000
  353     -1.97363    0.00000     -1.97363    0.00000
  354     -1.95406    0.00000     -1.95406    0.00000
  355     -1.93636    0.00000     -1.93636    0.00000
  356     -1.85145    0.00000     -1.85145    0.00000
  357     -1.82785    0.00000     -1.82785    0.00000
  358     -1.80090    0.00000     -1.80090    0.00000
  359     -1.79103    0.00000     -1.79103    0.00000
  360     -1.75931    0.00000     -1.75931    0.00000
  361     -1.74779    0.00000     -1.74779    0.00000
  362     -1.74158    0.00000     -1.74158    0.00000
  363     -1.73576    0.00000     -1.73576    0.00000
  364     -1.71702    0.00000     -1.71702    0.00000
  365     -1.71232    0.00000     -1.71232    0.00000
  366     -1.70024    0.00000     -1.70024    0.00000
  367     -1.68502    0.00000     -1.68502    0.00000
  368     -1.67580    0.00000     -1.67580    0.00000
  369     -1.65062    0.00000     -1.65062    0.00000
  370     -1.60719    0.00000     -1.60719    0.00000
  371     -1.59606    0.00000     -1.59606    0.00000
  372     -1.59032    0.00000     -1.59032    0.00000
  373     -1.54839    0.00000     -1.54839    0.00000
  374     -1.49617    0.00000     -1.49617    0.00000
  375     -1.48453    0.00000     -1.48453    0.00000

Fermi level: -4.17178

Gap: 1.554 eV
Transition (v -> c):
  (s=0, k=0, n=309, [[0.00, 0.00, 0.00]]) -> (s=1, k=0, n=310, [[0.00, 0.00, 0.00]])
No difference between direct/indirect transitions
System changes: positions 

Initializing position-dependent things.

Density initialized from wave functions
      .-------------------------.  
     /|                         |  
    / |                         |  
   /  |                         |  
  /   |                         |  
 *    |                         |  
 |    |                         |  
 |    |                         |  
 |    |                         |  
 |    |                         |  
 |    |                         |  
 |    |                         |  
 |    |                         |  
 |    |                         |  
 |    |        Au   OAu         |  
 |    |      O          Ti      |  
 |    O  Au      Ti     O    O  |  
 |    |   Ti   Au O   O         |  
 | O  |   O    O      Ti     Ti |  
 |    | Ti     Ti     O    O    |  
 |    |     O       O      Ti   |  
 |   O|Ti     O      O          |  
 |    |O    O      Ti     Ti    |  
 |  Ti|    Ti          O  O   O |  
 |    |  O  O   O O    TiO      |  
 |  O |         TiO         O Ti|  
 |    | OTiO   Ti    OTi        |  
 |    |       O     O O    O O  |  
 |    | Oi   O O           Ti   |  
 |    O      Ti     Ti     O    |  
 |   Ti          O      O       |  
 |    |   O                     |  
 |    |                         |  
 |    |                         |  
 |    |                         |  
 |    .-------------------------.  
 |   /                         /   
 |  /                         /    
 | /                         /     
 |/                         /      
 *-------------------------*       

Positions:
   0 Ti     1.771742    0.000000    8.228379    ( 0.0000,  0.0000,  0.0000)
   1 Ti     6.989192    1.896200    8.228379    ( 0.0000,  0.0000,  0.0000)
   2 Ti     1.771742    3.792400    8.228379    ( 0.0000,  0.0000,  0.0000)
   3 Ti     6.989192    5.688600    8.228379    ( 0.0000,  0.0000,  0.0000)
   4 Ti     4.725027    0.000000    9.111586    ( 0.0000,  0.0000,  0.0000)
   5 Ti     9.942477    1.896200    9.111586    ( 0.0000,  0.0000,  0.0000)
   6 Ti     4.725027    3.792400    9.111586    ( 0.0000,  0.0000,  0.0000)
   7 Ti     9.942477    5.688600    9.111586    ( 0.0000,  0.0000,  0.0000)
   8 Ti     3.149983    0.000000   11.761552    ( 0.0000,  0.0000,  0.0000)
   9 Ti     8.367433    1.896200   11.761552    ( 0.0000,  0.0000,  0.0000)
  10 Ti     3.149983    3.792400   11.761552    ( 0.0000,  0.0000,  0.0000)
  11 Ti     8.367433    5.688600   11.761552    ( 0.0000,  0.0000,  0.0000)
  12 Ti     6.103269    0.000000   12.644759    ( 0.0000,  0.0000,  0.0000)
  13 Ti     0.885819    1.896200   12.644759    ( 0.0000,  0.0000,  0.0000)
  14 Ti     6.103269    3.792400   12.644759    ( 0.0000,  0.0000,  0.0000)
  15 Ti     0.885819    5.688600   12.644759    ( 0.0000,  0.0000,  0.0000)
  16 Ti     4.482233   -0.001033   15.342543    ( 0.0000,  0.0000,  0.0000)
  17 Ti     9.753045    1.900753   15.389207    ( 0.0000,  0.0000,  0.0000)
  18 Ti     4.499047    3.797034   15.348687    ( 0.0000,  0.0000,  0.0000)
  19 Ti     9.736627    5.671166   15.407809    ( 0.0000,  0.0000,  0.0000)
  20 Ti     7.365001   -0.008670   16.091347    ( 0.0000,  0.0000,  0.0000)
  21 Ti     2.124206    1.919615   16.196452    ( 0.0000,  0.0000,  0.0000)
  22 Ti     7.324862    3.785370   16.124124    ( 0.0000,  0.0000,  0.0000)
  23 Ti     2.104658    5.692197   16.109406    ( 0.0000,  0.0000,  0.0000)
  24 O      3.638859    0.000000    7.500000    ( 0.0000,  0.0000,  0.0000)
  25 O      8.856309    1.896200    7.500000    ( 0.0000,  0.0000,  0.0000)
  26 O      3.638859    3.792400    7.500000    ( 0.0000,  0.0000,  0.0000)
  27 O      8.856309    5.688600    7.500000    ( 0.0000,  0.0000,  0.0000)
  28 O      6.592144    0.000000    8.383207    ( 0.0000,  0.0000,  0.0000)
  29 O      1.374694    1.896200    8.383207    ( 0.0000,  0.0000,  0.0000)
  30 O      6.592144    3.792400    8.383207    ( 0.0000,  0.0000,  0.0000)
  31 O      1.374694    5.688600    8.383207    ( 0.0000,  0.0000,  0.0000)
  32 O     10.339421    0.000000    8.956758    ( 0.0000,  0.0000,  0.0000)
  33 O      5.121971    1.896200    8.956758    ( 0.0000,  0.0000,  0.0000)
  34 O     10.339421    3.792400    8.956758    ( 0.0000,  0.0000,  0.0000)
  35 O      5.121971    5.688600    8.956758    ( 0.0000,  0.0000,  0.0000)
  36 O      2.857911    0.000000    9.839966    ( 0.0000,  0.0000,  0.0000)
  37 O      8.075361    1.896200    9.839966    ( 0.0000,  0.0000,  0.0000)
  38 O      2.857911    3.792400    9.839966    ( 0.0000,  0.0000,  0.0000)
  39 O      8.075361    5.688600    9.839966    ( 0.0000,  0.0000,  0.0000)
  40 O      5.017100    0.000000   11.033173    ( 0.0000,  0.0000,  0.0000)
  41 O     10.234550    1.896200   11.033173    ( 0.0000,  0.0000,  0.0000)
  42 O      5.017100    3.792400   11.033173    ( 0.0000,  0.0000,  0.0000)
  43 O     10.234550    5.688600   11.033173    ( 0.0000,  0.0000,  0.0000)
  44 O      7.970490    0.000000   11.916380    ( 0.0000,  0.0000,  0.0000)
  45 O      2.753040    1.896200   11.916380    ( 0.0000,  0.0000,  0.0000)
  46 O      7.970490    3.792400   11.916380    ( 0.0000,  0.0000,  0.0000)
  47 O      2.753040    5.688600   11.916380    ( 0.0000,  0.0000,  0.0000)
  48 O      1.282867    0.000000   12.489931    ( 0.0000,  0.0000,  0.0000)
  49 O      6.500317    1.896200   12.489931    ( 0.0000,  0.0000,  0.0000)
  50 O      1.282867    3.792400   12.489931    ( 0.0000,  0.0000,  0.0000)
  51 O      6.500317    5.688600   12.489931    ( 0.0000,  0.0000,  0.0000)
  52 O      4.236152    0.000000   13.373138    ( 0.0000,  0.0000,  0.0000)
  53 O      9.453603    1.896200   13.373138    ( 0.0000,  0.0000,  0.0000)
  54 O      4.236152    3.792400   13.373138    ( 0.0000,  0.0000,  0.0000)
  55 O      9.453603    5.688600   13.373138    ( 0.0000,  0.0000,  0.0000)
  56 O      6.412072   -0.010033   14.556610    ( 0.0000,  0.0000,  0.0000)
  57 O      1.198823    1.897930   14.569774    ( 0.0000,  0.0000,  0.0000)
  58 O      6.447668    3.793171   14.532625    ( 0.0000,  0.0000,  0.0000)
  59 O      1.199187    5.689336   14.547629    ( 0.0000,  0.0000,  0.0000)
  60 O      4.033722    1.891518   15.421462    ( 0.0000,  0.0000,  0.0000)
  61 O      9.263384   -0.007385   15.453502    ( 0.0000,  0.0000,  0.0000)
  62 O      4.056182    5.703956   15.417797    ( 0.0000,  0.0000,  0.0000)
  63 O      9.276983    3.794598   15.462247    ( 0.0000,  0.0000,  0.0000)
  64 O      2.642742   -0.013555   16.279518    ( 0.0000,  0.0000,  0.0000)
  65 O      7.840025    1.892632   16.276827    ( 0.0000,  0.0000,  0.0000)
  66 O      2.638424    3.815752   16.259314    ( 0.0000,  0.0000,  0.0000)
  67 O      7.851442    5.687213   16.316677    ( 0.0000,  0.0000,  0.0000)
  68 O      5.664333   -0.017638   16.912131    ( 0.0000,  0.0000,  0.0000)
  69 O      0.405331    1.895786   16.891848    ( 0.0000,  0.0000,  0.0000)
  70 O      0.447526    5.688107   16.892737    ( 0.0000,  0.0000,  0.0000)
  71 O      5.620240    3.815240   16.822627    ( 0.0000,  0.0000,  0.0000)
  72 Au     5.402004    1.459542   18.435638    ( 0.0000,  0.0000,  0.0000)
  73 Au     7.227773    3.254817   19.494175    ( 0.0000,  0.0000,  0.0000)
  74 Au     2.680675    1.867315   18.895591    ( 0.0000,  0.0000,  0.0000)
  75 Au     4.579183    3.616569   19.675117    ( 0.0000,  0.0000,  0.0000)

Unit cell:
           periodic     x           y           z      points  spacing
  1. axis:    yes   10.434900    0.000000    0.000000    52     0.2007
  2. axis:    yes    0.000000    7.584800    0.000000    36     0.2107
  3. axis:    no     0.000000    0.000000   28.826383   144     0.2002

  Lengths:  10.434900   7.584800  28.826383
  Angles:   90.000000  90.000000  90.000000

Effective grid spacing dv^(1/3) = 0.2038

     iter     time        total  log10-change:  magmom
                         energy   eigst   dens
iter:   1 18:22:28    47.952331   -2.21           -0.0000
iter:   2 18:22:32    47.973372   -2.97  -2.61    -0.0000
iter:   3 18:22:36    48.022147   -3.63  -2.61    -0.0000
iter:   4 18:22:40    48.069979   -4.10  -2.62    -0.0000
iter:   5 18:22:44    48.114719   -4.55  -2.64    -0.0000
iter:   6 18:22:48    48.155938   -4.83  -2.65    -0.0000
iter:   7 18:22:52    48.193989   -4.96  -2.67    -0.0000
iter:   8 18:22:56    48.229370   -5.02  -2.68    -0.0000
iter:   9 18:23:00    48.261895   -5.04  -2.69    -0.0000
iter:  10 18:23:04    48.291929   -5.07  -2.71    -0.0000
iter:  11 18:23:07    48.319938   -5.09  -2.72    -0.0000
iter:  12 18:23:11    48.345697   -5.13  -2.73    -0.0000
iter:  13 18:23:15    48.369512   -5.16  -2.74    -0.0000
iter:  14 18:23:19    48.391797   -5.19  -2.75    -0.0000
iter:  15 18:23:23    48.412291   -5.23  -2.76    -0.0000
iter:  16 18:23:27    48.431252   -5.27  -2.77    -0.0000
iter:  17 18:23:31    48.449062   -5.30  -2.78    -0.0000
iter:  18 18:23:35    48.465426   -5.34  -2.79    -0.0000
iter:  19 18:23:39    48.480812   -5.38  -2.80    -0.0000
iter:  20 18:23:43    48.494930   -5.42  -2.81    -0.0000
iter:  21 18:23:46    48.508231   -5.45  -2.82    -0.0000
iter:  22 18:23:50    48.520419   -5.49  -2.83    -0.0000
iter:  23 18:23:54    48.531928   -5.53  -2.84    -0.0000
iter:  24 18:23:58    48.542455   -5.57  -2.85    -0.0000
iter:  25 18:24:02    48.552422   -5.60  -2.86    -0.0000
iter:  26 18:24:06    48.561518   -5.64  -2.86    -0.0000
iter:  27 18:24:10    48.570154   -5.68  -2.87    -0.0000
iter:  28 18:24:14    48.578012   -5.72  -2.88    -0.0000
iter:  29 18:24:17    48.585497   -5.75  -2.89    -0.0000
iter:  30 18:24:21    48.592283   -5.79  -2.90    -0.0000
iter:  31 18:24:25    48.598771   -5.82  -2.90    -0.0000
iter:  32 18:24:29    48.604625   -5.86  -2.91    -0.0000
iter:  33 18:24:33    48.610246   -5.89  -2.92    -0.0000
iter:  34 18:24:37    48.615535   -5.92  -2.92    -0.0000
iter:  35 18:24:41    48.620248   -5.96  -2.93    -0.0000
iter:  36 18:24:44    48.624792   -5.99  -2.94    -0.0000
iter:  37 18:24:48    48.628827   -6.03  -2.94    -0.0000
iter:  38 18:24:52    48.632746   -6.06  -2.95    -0.0000
iter:  39 18:24:56    48.636446   -6.09  -2.96    -0.0000
iter:  40 18:25:00    48.639670   -6.13  -2.96    -0.0000
iter:  41 18:25:04    48.642821   -6.16  -2.97    -0.0000
iter:  42 18:25:08    48.645801   -6.19  -2.98    -0.0000
iter:  43 18:25:12    48.648348   -6.23  -2.98    -0.0000
iter:  44 18:25:15    48.650862   -6.26  -2.99    -0.0000
iter:  45 18:25:19    48.653245   -6.28  -2.99    -0.0000
iter:  46 18:25:23    48.655481   -6.31  -3.00    -0.0000
iter:  47 18:25:27    48.657328   -6.35  -3.01    -0.0000
iter:  48 18:25:31    48.659171   -6.38  -3.01    -0.0000
iter:  49 18:25:35    48.660925   -6.40  -3.02    -0.0000
iter:  50 18:25:38    48.662324   -6.44  -3.02    -0.0000
iter:  51 18:25:42    48.663748   -6.47  -3.03    -0.0000
iter:  52 18:25:46    48.665113   -6.49  -3.04    -0.0000
iter:  53 18:25:50    48.666395   -6.52  -3.04    -0.0000
iter:  54 18:25:54    48.667343   -6.55  -3.05    -0.0000
iter:  55 18:25:58    48.668333   -6.58  -3.05    -0.0000
iter:  56 18:26:02    48.669291   -6.60  -3.06    -0.0000
iter:  57 18:26:05    48.670190   -6.63  -3.06    -0.0000
iter:  58 18:26:09    48.670776   -6.66  -3.07    -0.0000
iter:  59 18:26:13    48.671420   -6.69  -3.07    -0.0000
iter:  60 18:26:17    48.672053   -6.71  -3.08    -0.0000
iter:  61 18:26:21    48.672648   -6.73  -3.08    -0.0000
iter:  62 18:26:25    48.673198   -6.75  -3.09    -0.0000
iter:  63 18:26:28    48.673455   -6.79  -3.10    -0.0000
iter:  64 18:26:32    48.673774c  -6.82  -3.10    -0.0000
iter:  65 18:26:36    48.674101   -6.84  -3.11    -0.0000
iter:  66 18:26:40    48.674409   -6.86  -3.11    -0.0000
iter:  67 18:26:44    48.674689c  -6.88  -3.12    -0.0000
iter:  68 18:26:48    48.674937c  -6.90  -3.12    -0.0000
iter:  69 18:26:51    48.674913c  -6.94  -3.13    -0.0000
iter:  70 18:26:55    48.674951c  -6.97  -3.13    -0.0000
iter:  71 18:26:59    48.675011c  -6.98  -3.14    -0.0000
iter:  72 18:27:03    48.675069c  -7.01  -3.14    -0.0000
iter:  73 18:27:07    48.675115c  -7.03  -3.15    -0.0000
iter:  74 18:27:11    48.675142c  -7.05  -3.15    -0.0000
iter:  75 18:27:14    48.674914c  -7.08  -3.16    -0.0000
iter:  76 18:27:18    48.674986c  -7.10  -3.16    -0.0000
iter:  77 18:27:22    48.674773c  -7.12  -3.17    -0.0000
iter:  78 18:27:26    48.674596c  -7.15  -3.17    -0.0000
iter:  79 18:27:30    48.674441c  -7.17  -3.18    -0.0000
iter:  80 18:27:33    48.674290c  -7.19  -3.19    -0.0000
iter:  81 18:27:37    48.674137c  -7.21  -3.19    -0.0000
iter:  82 18:27:41    48.673977c  -7.23  -3.20    -0.0000
iter:  83 18:27:45    48.673580c  -7.26  -3.20    -0.0000
iter:  84 18:27:49    48.673466c  -7.28  -3.21    -0.0000
iter:  85 18:27:53    48.673100c  -7.30  -3.21    -0.0000
iter:  86 18:27:56    48.672765   -7.33  -3.22    -0.0000
iter:  87 18:28:00    48.672456   -7.34  -3.22    -0.0000
iter:  88 18:28:04    48.672163c  -7.36  -3.23    -0.0000
iter:  89 18:28:08    48.671877c  -7.38  -3.23    -0.0000
iter:  90 18:28:12    48.671594c  -7.40  -3.24    -0.0000
iter:  91 18:28:16    48.671310c  -7.42  -3.24    -0.0000
iter:  92 18:28:19    48.671024c  -7.43  -3.25    -0.0000
iter:  93 18:28:23    48.670514   -7.47  -3.25    -0.0000
iter:  94 18:28:27    48.670269   -7.48  -3.26    -0.0000
iter:  95 18:28:31    48.669795   -7.51  -3.26    -0.0000
iter:  96 18:28:35    48.669573   -7.52  -3.27    -0.0000
iter:  97 18:28:39    48.669116   -7.54  -3.27    -0.0000
iter:  98 18:28:43    48.668679   -7.57  -3.28    -0.0000
iter:  99 18:28:46    48.668265   -7.58  -3.28    -0.0000
iter: 100 18:28:50    48.667869   -7.60  -3.29    -0.0000
iter: 101 18:28:54    48.667485   -7.62  -3.30    -0.0000
iter: 102 18:28:58    48.667112   -7.63  -3.30    -0.0000
iter: 103 18:29:02    48.666744   -7.65  -3.31    -0.0000
iter: 104 18:29:05    48.666381   -7.66  -3.31    -0.0000
iter: 105 18:29:09    48.666021   -7.68  -3.32    -0.0000
iter: 106 18:29:13    48.665662   -7.69  -3.32    -0.0000
iter: 107 18:29:17    48.665306   -7.71  -3.33    -0.0000
iter: 108 18:29:21    48.664950   -7.72  -3.33    -0.0000
iter: 109 18:29:25    48.664595   -7.74  -3.34    -0.0000
iter: 110 18:29:28    48.664241   -7.75  -3.34    -0.0000
iter: 111 18:29:32    48.663887   -7.77  -3.35    -0.0000
iter: 112 18:29:36    48.663533   -7.78  -3.35    -0.0000
iter: 113 18:29:40    48.663179   -7.80  -3.36    -0.0000
iter: 114 18:29:44    48.662825   -7.81  -3.36    -0.0000
iter: 115 18:29:47    48.662471   -7.83  -3.37    -0.0000
iter: 116 18:29:51    48.662118   -7.84  -3.37    -0.0000
iter: 117 18:29:55    48.661765   -7.86  -3.38    -0.0000
iter: 118 18:29:59    48.661239   -7.89  -3.38    -0.0000
iter: 119 18:30:03    48.660918   -7.90  -3.39    -0.0000
iter: 120 18:30:07    48.660418   -7.92  -3.39    -0.0000
iter: 121 18:30:10    48.659943   -7.94  -3.40    -0.0000
iter: 122 18:30:14    48.659485   -7.95  -3.41    -0.0000
iter: 123 18:30:18    48.659043   -7.97  -3.41    -0.0000
iter: 124 18:30:22    48.658617   -7.98  -3.42    -0.0000
iter: 125 18:30:26    48.658204   -7.99  -3.42    -0.0000
iter: 126 18:30:29    48.657802   -8.00  -3.43    -0.0000
iter: 127 18:30:33    48.657409   -8.02  -3.43    -0.0000
iter: 128 18:30:37    48.657025   -8.03  -3.44    -0.0000
iter: 129 18:30:41    48.656649   -8.04  -3.44    -0.0000
iter: 130 18:30:45    48.656279   -8.05  -3.45    -0.0000
iter: 131 18:30:49    48.655915   -8.07  -3.45    -0.0000
iter: 132 18:30:52    48.655556   -8.08  -3.46    -0.0000
iter: 133 18:30:56    48.655202   -8.09  -3.46    -0.0000
iter: 134 18:31:00    48.654853   -8.10  -3.47    -0.0000
iter: 135 18:31:04    48.654508   -8.12  -3.47    -0.0000
iter: 136 18:31:08    48.654167   -8.13  -3.48    -0.0000
iter: 137 18:31:11    48.653829   -8.14  -3.48    -0.0000
iter: 138 18:31:15    48.653496   -8.15  -3.49    -0.0000
iter: 139 18:31:19    48.653165   -8.17  -3.49    -0.0000
iter: 140 18:31:23    48.652838   -8.18  -3.50    -0.0000
iter: 141 18:31:27    48.652514   -8.19  -3.51    -0.0000
iter: 142 18:31:31    48.652194   -8.21  -3.51    -0.0000
iter: 143 18:31:34    48.651876   -8.22  -3.52    -0.0000
iter: 144 18:31:38    48.651561   -8.23  -3.52    -0.0000
iter: 145 18:31:42    48.651249   -8.24  -3.53    -0.0000
iter: 146 18:31:46    48.650940   -8.26  -3.53    -0.0000
iter: 147 18:31:50    48.650634c  -8.27  -3.54    -0.0000
iter: 148 18:31:53    48.650330c  -8.28  -3.54    -0.0000
iter: 149 18:31:57    48.650029c  -8.30  -3.55    -0.0000
iter: 150 18:32:01    48.649731c  -8.31  -3.55    -0.0000
iter: 151 18:32:05    48.649435c  -8.32  -3.56    -0.0000
iter: 152 18:32:09    48.649142c  -8.33  -3.56    -0.0000
iter: 153 18:32:13    48.648852c  -8.35  -3.57    -0.0000
iter: 154 18:32:16    48.648564c  -8.36  -3.57    -0.0000
iter: 155 18:32:20    48.648279c  -8.37  -3.58    -0.0000
iter: 156 18:32:24    48.647997c  -8.38  -3.58    -0.0000
iter: 157 18:32:28    48.647717c  -8.40  -3.59    -0.0000
iter: 158 18:32:32    48.647439c  -8.41  -3.59    -0.0000
iter: 159 18:32:35    48.647164c  -8.42  -3.60    -0.0000
iter: 160 18:32:39    48.646892c  -8.44  -3.60    -0.0000
iter: 161 18:32:43    48.646622c  -8.45  -3.61    -0.0000
iter: 162 18:32:47    48.646354c  -8.46  -3.61    -0.0000
iter: 163 18:32:51    48.646089c  -8.47  -3.62    -0.0000
iter: 164 18:32:55    48.645827c  -8.49  -3.62    -0.0000
iter: 165 18:32:58    48.645567c  -8.50  -3.63    -0.0000
iter: 166 18:33:02    48.645309c  -8.51  -3.64    -0.0000
iter: 167 18:33:06    48.645054c  -8.52  -3.64    -0.0000
iter: 168 18:33:10    48.644801c  -8.54  -3.65    -0.0000
iter: 169 18:33:14    48.644551c  -8.55  -3.65    -0.0000
iter: 170 18:33:17    48.644303c  -8.56  -3.66    -0.0000
iter: 171 18:33:21    48.644058c  -8.57  -3.66    -0.0000
iter: 172 18:33:25    48.643815c  -8.59  -3.67    -0.0000
iter: 173 18:33:29    48.643574c  -8.60  -3.67    -0.0000
iter: 174 18:33:33    48.643336c  -8.61  -3.68    -0.0000
iter: 175 18:33:36    48.643100c  -8.62  -3.68    -0.0000
iter: 176 18:33:40    48.642867c  -8.63  -3.69    -0.0000
iter: 177 18:33:44    48.642636c  -8.65  -3.69    -0.0000
iter: 178 18:33:48    48.642407c  -8.66  -3.70    -0.0000
iter: 179 18:33:52    48.642181c  -8.67  -3.70    -0.0000
iter: 180 18:33:56    48.641956c  -8.68  -3.71    -0.0000
iter: 181 18:33:59    48.641735c  -8.69  -3.71    -0.0000
iter: 182 18:34:03    48.641515c  -8.71  -3.72    -0.0000
iter: 183 18:34:07    48.641298c  -8.72  -3.72    -0.0000
iter: 184 18:34:11    48.641083c  -8.73  -3.73    -0.0000
iter: 185 18:34:15    48.640870c  -8.74  -3.73    -0.0000
iter: 186 18:34:18    48.640659c  -8.75  -3.74    -0.0000
iter: 187 18:34:22    48.640451c  -8.77  -3.74    -0.0000
iter: 188 18:34:26    48.640245c  -8.78  -3.75    -0.0000
iter: 189 18:34:30    48.640041c  -8.79  -3.75    -0.0000
iter: 190 18:34:34    48.639839c  -8.80  -3.76    -0.0000
iter: 191 18:34:38    48.639639c  -8.81  -3.76    -0.0000
iter: 192 18:34:41    48.639442c  -8.83  -3.77    -0.0000
iter: 193 18:34:45    48.639247c  -8.84  -3.77    -0.0000
iter: 194 18:34:49    48.639053c  -8.85  -3.78    -0.0000
iter: 195 18:34:53    48.638862c  -8.86  -3.78    -0.0000
iter: 196 18:34:57    48.638673c  -8.87  -3.79    -0.0000
iter: 197 18:35:00    48.638486c  -8.88  -3.79    -0.0000
iter: 198 18:35:04    48.638301c  -8.90  -3.80    -0.0000
iter: 199 18:35:08    48.638118c  -8.91  -3.80    -0.0000
iter: 200 18:35:12    48.637937c  -8.92  -3.81    -0.0000
iter: 201 18:35:16    48.637758c  -8.93  -3.81    -0.0000
iter: 202 18:35:20    48.637581c  -8.94  -3.82    -0.0000
iter: 203 18:35:23    48.637406c  -8.95  -3.82    -0.0000
iter: 204 18:35:27    48.637233c  -8.97  -3.83    -0.0000
iter: 205 18:35:31    48.637062c  -8.98  -3.83    -0.0000
iter: 206 18:35:35    48.636892c  -8.99  -3.84    -0.0000
iter: 207 18:35:39    48.636725c  -9.00  -3.84    -0.0000
iter: 208 18:35:42    48.636559c  -9.01  -3.85    -0.0000
iter: 209 18:35:46    48.636396c  -9.02  -3.85    -0.0000
iter: 210 18:35:50    48.636234c  -9.03  -3.86    -0.0000
iter: 211 18:35:54    48.636074c  -9.04  -3.86    -0.0000
iter: 212 18:35:58    48.635916c  -9.06  -3.87    -0.0000
iter: 213 18:36:02    48.635759c  -9.07  -3.87    -0.0000
iter: 214 18:36:05    48.635605c  -9.08  -3.88    -0.0000
iter: 215 18:36:09    48.635452c  -9.09  -3.88    -0.0000
iter: 216 18:36:13    48.635301c  -9.10  -3.89    -0.0000
iter: 217 18:36:17    48.635151c  -9.11  -3.89    -0.0000
iter: 218 18:36:21    48.635004c  -9.12  -3.90    -0.0000
iter: 219 18:36:24    48.634858c  -9.13  -3.90    -0.0000
iter: 220 18:36:28    48.634713c  -9.15  -3.91    +0.0000
iter: 221 18:36:32    48.634571c  -9.16  -3.91    +0.0000
iter: 222 18:36:36    48.634373c  -9.21  -3.92    +0.0000
iter: 223 18:36:40    48.634256c  -9.14  -3.92    +0.0000
iter: 224 18:36:43    48.634064c  -9.24  -3.93    +0.0000
iter: 225 18:36:47    48.633953c  -9.17  -3.93    -0.0000
iter: 226 18:36:51    48.633767c  -9.27  -3.94    -0.0000
iter: 227 18:36:55    48.633663c  -9.20  -3.94    -0.0000
iter: 228 18:36:59    48.633482c  -9.29  -3.95    +0.0000
iter: 229 18:37:02    48.633322c  -9.27  -3.95    +0.0000
iter: 230 18:37:06    48.633167c  -9.27  -3.96    +0.0000
iter: 231 18:37:10    48.633015c  -9.28  -3.96    +0.0000
iter: 232 18:37:14    48.632865c  -9.28  -3.97    +0.0000
iter: 233 18:37:18    48.632719c  -9.30  -3.97    -0.0000
iter: 234 18:37:22    48.632576c  -9.30  -3.98    -0.0000
iter: 235 18:37:25    48.632436c  -9.32  -3.98    -0.0000
iter: 236 18:37:29    48.632299c  -9.32  -3.99    -0.0000
iter: 237 18:37:33    48.632164c  -9.34  -3.99    +0.0000
iter: 238 18:37:37    48.632033c  -9.35  -4.00    +0.0000
iter: 239 18:37:41    48.631904c  -9.36  -4.00    +0.0000
iter: 240 18:37:44    48.631777c  -9.37  -4.01    +0.0000
iter: 241 18:37:48    48.631653c  -9.38  -4.01    +0.0000
iter: 242 18:37:52    48.631532c  -9.39  -4.02    -0.0000
iter: 243 18:37:56    48.631412c  -9.40  -4.02    -0.0000
iter: 244 18:38:00    48.631295c  -9.41  -4.03    -0.0000
iter: 245 18:38:03    48.631180c  -9.42  -4.03    -0.0000
iter: 246 18:38:07    48.631067c  -9.43  -4.04    -0.0000
iter: 247 18:38:11    48.630956c  -9.44  -4.04    -0.0000
iter: 248 18:38:15    48.630847c  -9.45  -4.05    -0.0000
iter: 249 18:38:19    48.630740c  -9.46  -4.05    -0.0000
iter: 250 18:38:23    48.630635c  -9.47  -4.06    -0.0000
iter: 251 18:38:26    48.630531c  -9.48  -4.06    -0.0000
iter: 252 18:38:30    48.630429c  -9.50  -4.06    -0.0000
iter: 253 18:38:34    48.630329c  -9.50  -4.07    -0.0000
iter: 254 18:38:38    48.630230c  -9.52  -4.07    -0.0000
iter: 255 18:38:42    48.630133c  -9.53  -4.08    -0.0000
iter: 256 18:38:45    48.630037c  -9.54  -4.08    -0.0000
iter: 257 18:38:49    48.629943c  -9.55  -4.09    -0.0000
iter: 258 18:38:53    48.629851c  -9.56  -4.09    -0.0000
iter: 259 18:38:57    48.629760c  -9.57  -4.10    -0.0000
iter: 260 18:39:01    48.629670c  -9.58  -4.10    -0.0000
iter: 261 18:39:04    48.629581c  -9.59  -4.11    -0.0000
iter: 262 18:39:08    48.629494c  -9.60  -4.11    -0.0000
iter: 263 18:39:12    48.629408c  -9.61  -4.12    -0.0000
iter: 264 18:39:16    48.629324c  -9.62  -4.12    -0.0000
iter: 265 18:39:20    48.629240c  -9.63  -4.13    -0.0000
iter: 266 18:39:23    48.629158c  -9.64  -4.13    -0.0000
iter: 267 18:39:27    48.629077c  -9.65  -4.14    -0.0000
iter: 268 18:39:31    48.628997c  -9.66  -4.14    -0.0000
iter: 269 18:39:35    48.628919c  -9.67  -4.15    -0.0000
iter: 270 18:39:39    48.628841c  -9.68  -4.15    -0.0000
iter: 271 18:39:43    48.628764c  -9.69  -4.15    -0.0000
iter: 272 18:39:46    48.628689c  -9.70  -4.16    -0.0000
iter: 273 18:39:50    48.628615c  -9.71  -4.16    -0.0000
iter: 274 18:39:54    48.628541c  -9.72  -4.17    -0.0000
iter: 275 18:39:58    48.628469c  -9.73  -4.17    -0.0000
iter: 276 18:40:02    48.628397c  -9.74  -4.18    -0.0000
iter: 277 18:40:06    48.628327c  -9.75  -4.18    -0.0000
iter: 278 18:40:09    48.628258c  -9.76  -4.19    -0.0000
iter: 279 18:40:13    48.628189c  -9.77  -4.19    -0.0000
iter: 280 18:40:17    48.628121c  -9.78  -4.20    +0.0000
iter: 281 18:40:21    48.628055c  -9.79  -4.20    +0.0000
iter: 282 18:40:25    48.627989c  -9.80  -4.21    +0.0000
iter: 283 18:40:29    48.627924c  -9.81  -4.21    -0.0000
iter: 284 18:40:32    48.627860c  -9.82  -4.22    -0.0000
iter: 285 18:40:36    48.627796c  -9.83  -4.22    -0.0000
iter: 286 18:40:40    48.627734c  -9.83  -4.23    -0.0000
iter: 287 18:40:44    48.627672c  -9.84  -4.23    -0.0000
iter: 288 18:40:48    48.627612c  -9.85  -4.23    -0.0000
iter: 289 18:40:51    48.627552c  -9.86  -4.24    +0.0000
iter: 290 18:40:55    48.627492c  -9.87  -4.24    +0.0000
iter: 291 18:40:59    48.627434c  -9.88  -4.25    -0.0000
iter: 292 18:41:03    48.627376c  -9.89  -4.25    -0.0000
iter: 293 18:41:07    48.627319c  -9.90  -4.26    -0.0000
iter: 294 18:41:10    48.627263c  -9.91  -4.26    -0.0000
iter: 295 18:41:14    48.627207c  -9.92  -4.27    -0.0000
iter: 296 18:41:18    48.627153c  -9.93  -4.27    -0.0000
iter: 297 18:41:22    48.627099c  -9.94  -4.28    -0.0000
iter: 298 18:41:26    48.627045c  -9.95  -4.28    -0.0000
iter: 299 18:41:29    48.626992c  -9.96  -4.29    -0.0000
iter: 300 18:41:33    48.626940c  -9.97  -4.29    -0.0000
iter: 301 18:41:37    48.626889c  -9.98  -4.29    -0.0000
iter: 302 18:41:41    48.626838c  -9.99  -4.30    +0.0000
iter: 303 18:41:45    48.626788c -10.00  -4.30    -0.0000
iter: 304 18:41:49    48.626739c -10.01c -4.31    -0.0000
iter: 305 18:41:52    48.626690c -10.02c -4.31    -0.0000
iter: 306 18:41:56    48.626642c -10.02c -4.32    -0.0000
iter: 307 18:42:00    48.626594c -10.04c -4.32    +0.0000
iter: 308 18:42:04    48.626547c -10.04c -4.33    +0.0000
iter: 309 18:42:08    48.626501c -10.05c -4.33    +0.0000
iter: 310 18:42:11    48.626455c -10.06c -4.34    +0.0000
iter: 311 18:42:15    48.626410c -10.07c -4.34    -0.0000
iter: 312 18:42:19    48.626365c -10.08c -4.34    -0.0000
iter: 313 18:42:23    48.626321c -10.09c -4.35    -0.0000
iter: 314 18:42:27    48.626278c -10.10c -4.35    -0.0000
iter: 315 18:42:30    48.626235c -10.11c -4.36    +0.0000
iter: 316 18:42:34    48.626192c -10.12c -4.36    +0.0000
iter: 317 18:42:38    48.626150c -10.13c -4.37    +0.0000
iter: 318 18:42:42    48.626109c -10.14c -4.37    -0.0000
iter: 319 18:42:46    48.626068c -10.15c -4.38    -0.0000
iter: 320 18:42:50    48.626028c -10.16c -4.38    -0.0000
iter: 321 18:42:53    48.625988c -10.17c -4.39    -0.0000
iter: 322 18:42:57    48.625949c -10.17c -4.39    -0.0000
iter: 323 18:43:01    48.625910c -10.18c -4.39    -0.0000
iter: 324 18:43:05    48.625872c -10.19c -4.40    -0.0000
iter: 325 18:43:09    48.625834c -10.20c -4.40    -0.0000
iter: 326 18:43:12    48.625796c -10.21c -4.41    -0.0000
iter: 327 18:43:16    48.625760c -10.22c -4.41    -0.0000
iter: 328 18:43:20    48.625723c -10.23c -4.42    -0.0000
iter: 329 18:43:24    48.625687c -10.24c -4.42    -0.0000
iter: 330 18:43:28    48.625652c -10.25c -4.43    +0.0000
iter: 331 18:43:31    48.625617c -10.26c -4.43    -0.0000
iter: 332 18:43:35    48.625582c -10.26c -4.44    -0.0000
iter: 333 18:43:39    48.625548c -10.27c -4.44    -0.0000
iter: 334 18:43:43    48.625514c -10.28c -4.44    -0.0000
iter: 335 18:43:47    48.625481c -10.29c -4.45    -0.0000
iter: 336 18:43:51    48.625448c -10.30c -4.45    -0.0000
iter: 337 18:43:54    48.625416c -10.31c -4.46    -0.0000
iter: 338 18:43:58    48.625384c -10.32c -4.46    -0.0000
iter: 339 18:44:02    48.625352c -10.33c -4.47    -0.0000
iter: 340 18:44:06    48.625321c -10.33c -4.47    -0.0000
iter: 341 18:44:10    48.625290c -10.35c -4.48    -0.0000
iter: 342 18:44:13    48.625259c -10.35c -4.48    -0.0000
iter: 343 18:44:17    48.625229c -10.36c -4.48    -0.0000
iter: 344 18:44:21    48.625200c -10.37c -4.49    -0.0000
iter: 345 18:44:25    48.625170c -10.38c -4.49    -0.0000
iter: 346 18:44:29    48.625141c -10.39c -4.50    -0.0000
iter: 347 18:44:32    48.625113c -10.40c -4.50    -0.0000
iter: 348 18:44:36    48.625084c -10.40c -4.51    -0.0000
iter: 349 18:44:40    48.625057c -10.41c -4.51    -0.0000
iter: 350 18:44:44    48.625029c -10.42c -4.52    -0.0000
iter: 351 18:44:48    48.625002c -10.43c -4.52    -0.0000
iter: 352 18:44:51    48.624975c -10.44c -4.52    -0.0000
iter: 353 18:44:55    48.624948c -10.45c -4.53    -0.0000
iter: 354 18:44:59    48.624922c -10.46c -4.53    -0.0000
iter: 355 18:45:03    48.624896c -10.47c -4.54    -0.0000
iter: 356 18:45:07    48.624871c -10.47c -4.54    -0.0000
iter: 357 18:45:11    48.624846c -10.48c -4.55    -0.0000
iter: 358 18:45:14    48.624821c -10.49c -4.55    -0.0000
iter: 359 18:45:18    48.624796c -10.50c -4.56    -0.0000
iter: 360 18:45:22    48.624772c -10.51c -4.56    -0.0000
iter: 361 18:45:26    48.624748c -10.52c -4.56    -0.0000
iter: 362 18:45:30    48.624724c -10.52c -4.57    -0.0000
iter: 363 18:45:33    48.624701c -10.53c -4.57    -0.0000
iter: 364 18:45:37    48.624678c -10.54c -4.58    -0.0000
iter: 365 18:45:41    48.624655c -10.55c -4.58    -0.0000
iter: 366 18:45:45    48.624632c -10.56c -4.59    -0.0000
iter: 367 18:45:49    48.624610c -10.57c -4.59    -0.0000
iter: 368 18:45:52    48.624588c -10.57c -4.59    -0.0000
iter: 369 18:45:56    48.624566c -10.58c -4.60    -0.0000
iter: 370 18:46:00    48.624545c -10.59c -4.60    -0.0000
iter: 371 18:46:04    48.624524c -10.60c -4.61    -0.0000
iter: 372 18:46:08    48.624503c -10.61c -4.61    -0.0000
iter: 373 18:46:12    48.624482c -10.62c -4.62    -0.0000
iter: 374 18:46:15    48.624462c -10.62c -4.62    -0.0000
iter: 375 18:46:19    48.624441c -10.63c -4.63    -0.0000
iter: 376 18:46:23    48.624421c -10.64c -4.63    -0.0000
iter: 377 18:46:27    48.624402c -10.65c -4.63    -0.0000
iter: 378 18:46:31    48.624382c -10.66c -4.64    -0.0000
iter: 379 18:46:34    48.624363c -10.67c -4.64    -0.0000
iter: 380 18:46:38    48.624344c -10.67c -4.65    -0.0000
iter: 381 18:46:42    48.624325c -10.68c -4.65    -0.0000
iter: 382 18:46:46    48.624307c -10.69c -4.66    -0.0000
iter: 383 18:46:50    48.624289c -10.70c -4.66    -0.0000
iter: 384 18:46:53    48.624271c -10.71c -4.66    -0.0000
iter: 385 18:46:57    48.624253c -10.72c -4.67    -0.0000
iter: 386 18:47:01    48.624235c -10.72c -4.67    -0.0000
iter: 387 18:47:05    48.624218c -10.73c -4.68    -0.0000
iter: 388 18:47:09    48.624201c -10.74c -4.68    -0.0000
iter: 389 18:47:13    48.624184c -10.75c -4.69    -0.0000
iter: 390 18:47:16    48.624167c -10.75c -4.69    +0.0000
iter: 391 18:47:20    48.624150c -10.76c -4.69    -0.0000
iter: 392 18:47:24    48.624134c -10.77c -4.70    -0.0000
iter: 393 18:47:28    48.624118c -10.78c -4.70    -0.0000
iter: 394 18:47:32    48.624102c -10.79c -4.71    -0.0000
iter: 395 18:47:35    48.624086c -10.80c -4.71    -0.0000
iter: 396 18:47:39    48.624070c -10.80c -4.72    -0.0000
iter: 397 18:47:43    48.624055c -10.81c -4.72    -0.0000
iter: 398 18:47:47    48.624040c -10.82c -4.72    -0.0000
iter: 399 18:47:51    48.624025c -10.83c -4.73    -0.0000
iter: 400 18:47:54    48.624010c -10.83c -4.73    -0.0000
iter: 401 18:47:58    48.623995c -10.84c -4.74    -0.0000
iter: 402 18:48:02    48.623981c -10.85c -4.74    -0.0000
iter: 403 18:48:06    48.623966c -10.86c -4.75    -0.0000
iter: 404 18:48:10    48.623952c -10.87c -4.75    -0.0000
iter: 405 18:48:13    48.623938c -10.87c -4.76    -0.0000
iter: 406 18:48:17    48.623924c -10.88c -4.76    -0.0000
iter: 407 18:48:21    48.623911c -10.89c -4.76    -0.0000
iter: 408 18:48:25    48.623897c -10.90c -4.77    -0.0000
iter: 409 18:48:29    48.623884c -10.90c -4.77    -0.0000
iter: 410 18:48:33    48.623871c -10.91c -4.78    -0.0000
iter: 411 18:48:36    48.623858c -10.92c -4.78    -0.0000
iter: 412 18:48:40    48.623845c -10.93c -4.79    -0.0000
iter: 413 18:48:44    48.623832c -10.94c -4.79    -0.0000
iter: 414 18:48:48    48.623819c -10.94c -4.79    -0.0000
iter: 415 18:48:52    48.623807c -10.95c -4.80    -0.0000
iter: 416 18:48:55    48.623795c -10.96c -4.80    -0.0000
iter: 417 18:48:59    48.623783c -10.97c -4.81    -0.0000
iter: 418 18:49:03    48.623771c -10.97c -4.81    -0.0000
iter: 419 18:49:07    48.623759c -10.98c -4.81    -0.0000
iter: 420 18:49:11    48.623747c -10.99c -4.82    -0.0000
iter: 421 18:49:14    48.623736c -11.00c -4.82    -0.0000
iter: 422 18:49:18    48.623724c -11.01c -4.83    -0.0000
iter: 423 18:49:22    48.623713c -11.01c -4.83    +0.0000
iter: 424 18:49:26    48.623702c -11.02c -4.84    +0.0000
iter: 425 18:49:30    48.623691c -11.03c -4.84    +0.0000
iter: 426 18:49:34    48.623680c -11.04c -4.84    -0.0000
iter: 427 18:49:37    48.623669c -11.04c -4.85    -0.0000
iter: 428 18:49:41    48.623658c -11.05c -4.85    -0.0000
iter: 429 18:49:45    48.623648c -11.06c -4.86    -0.0000
iter: 430 18:49:49    48.623637c -11.07c -4.86    -0.0000
iter: 431 18:49:53    48.623627c -11.07c -4.87    -0.0000
iter: 432 18:49:56    48.623617c -11.08c -4.87    -0.0000
iter: 433 18:50:00    48.623607c -11.09c -4.87    -0.0000
iter: 434 18:50:04    48.623597c -11.10c -4.88    -0.0000
iter: 435 18:50:08    48.623587c -11.10c -4.88    -0.0000
iter: 436 18:50:12    48.623578c -11.11c -4.89    -0.0000
iter: 437 18:50:15    48.623568c -11.12c -4.89    -0.0000
iter: 438 18:50:19    48.623559c -11.13c -4.90    -0.0000
iter: 439 18:50:23    48.623549c -11.13c -4.90    -0.0000
iter: 440 18:50:27    48.623540c -11.14c -4.90    -0.0000
iter: 441 18:50:31    48.623531c -11.15c -4.91    -0.0000
iter: 442 18:50:35    48.623522c -11.16c -4.91    -0.0000
iter: 443 18:50:38    48.623513c -11.16c -4.92    -0.0000
iter: 444 18:50:42    48.623504c -11.17c -4.92    -0.0000
iter: 445 18:50:46    48.623496c -11.18c -4.92    -0.0000
iter: 446 18:50:50    48.623487c -11.19c -4.93    -0.0000
iter: 447 18:50:54    48.623478c -11.19c -4.93    -0.0000
iter: 448 18:50:58    48.623470c -11.20c -4.94    -0.0000
iter: 449 18:51:01    48.623462c -11.21c -4.94    -0.0000
iter: 450 18:51:05    48.623453c -11.22c -4.95    -0.0000
iter: 451 18:51:09    48.623445c -11.22c -4.95    -0.0000
iter: 452 18:51:13    48.623437c -11.23c -4.95    -0.0000
iter: 453 18:51:17    48.623429c -11.24c -4.96    -0.0000
iter: 454 18:51:20    48.623422c -11.24c -4.96    -0.0000
iter: 455 18:51:24    48.623414c -11.25c -4.97    -0.0000
iter: 456 18:51:28    48.623406c -11.26c -4.97    -0.0000
iter: 457 18:51:32    48.623399c -11.26c -4.98    -0.0000
iter: 458 18:51:36    48.623391c -11.27c -4.98    -0.0000
iter: 459 18:51:40    48.623384c -11.28c -4.98    -0.0000
iter: 460 18:51:43    48.623376c -11.29c -4.99    -0.0000
iter: 461 18:51:47    48.623369c -11.29c -4.99    -0.0000
iter: 462 18:51:51    48.623362c -11.30c -5.00    -0.0000
iter: 463 18:51:55    48.623355c -11.31c -5.00c   -0.0000

Converged after 463 iterations.

Dipole moment: (52.373827, -54.209552, -0.639007) |e|*Ang

Total magnetic moment: (0.000000, 0.000000, -0.000000)
Local magnetic moments:
   0 Ti ( 0.000000,  0.000000,  0.000000)
   1 Ti ( 0.000000,  0.000000,  0.000000)
   2 Ti ( 0.000000,  0.000000,  0.000000)
   3 Ti ( 0.000000,  0.000000, -0.000000)
   4 Ti ( 0.000000,  0.000000, -0.000000)
   5 Ti ( 0.000000,  0.000000, -0.000000)
   6 Ti ( 0.000000,  0.000000, -0.000000)
   7 Ti ( 0.000000,  0.000000, -0.000000)
   8 Ti ( 0.000000,  0.000000,  0.000000)
   9 Ti ( 0.000000,  0.000000, -0.000000)
  10 Ti ( 0.000000,  0.000000, -0.000000)
  11 Ti ( 0.000000,  0.000000,  0.000000)
  12 Ti ( 0.000000,  0.000000, -0.000000)
  13 Ti ( 0.000000,  0.000000, -0.000000)
  14 Ti ( 0.000000,  0.000000, -0.000000)
  15 Ti ( 0.000000,  0.000000,  0.000000)
  16 Ti ( 0.000000,  0.000000, -0.000000)
  17 Ti ( 0.000000,  0.000000, -0.000000)
  18 Ti ( 0.000000,  0.000000, -0.000000)
  19 Ti ( 0.000000,  0.000000,  0.000000)
  20 Ti ( 0.000000,  0.000000, -0.000000)
  21 Ti ( 0.000000,  0.000000,  0.000000)
  22 Ti ( 0.000000,  0.000000,  0.000000)
  23 Ti ( 0.000000,  0.000000,  0.000000)
  24 O  ( 0.000000,  0.000000, -0.000000)
  25 O  ( 0.000000,  0.000000, -0.000000)
  26 O  ( 0.000000,  0.000000,  0.000000)
  27 O  ( 0.000000,  0.000000,  0.000000)
  28 O  ( 0.000000,  0.000000, -0.000000)
  29 O  ( 0.000000,  0.000000, -0.000000)
  30 O  ( 0.000000,  0.000000,  0.000000)
  31 O  ( 0.000000,  0.000000, -0.000000)
  32 O  ( 0.000000,  0.000000, -0.000000)
  33 O  ( 0.000000,  0.000000,  0.000000)
  34 O  ( 0.000000,  0.000000, -0.000000)
  35 O  ( 0.000000,  0.000000, -0.000000)
  36 O  ( 0.000000,  0.000000,  0.000000)
  37 O  ( 0.000000,  0.000000, -0.000000)
  38 O  ( 0.000000,  0.000000, -0.000000)
  39 O  ( 0.000000,  0.000000, -0.000000)
  40 O  ( 0.000000,  0.000000,  0.000000)
  41 O  ( 0.000000,  0.000000, -0.000000)
  42 O  ( 0.000000,  0.000000,  0.000000)
  43 O  ( 0.000000,  0.000000, -0.000000)
  44 O  ( 0.000000,  0.000000,  0.000000)
  45 O  ( 0.000000,  0.000000, -0.000000)
  46 O  ( 0.000000,  0.000000,  0.000000)
  47 O  ( 0.000000,  0.000000,  0.000000)
  48 O  ( 0.000000,  0.000000,  0.000000)
  49 O  ( 0.000000,  0.000000, -0.000000)
  50 O  ( 0.000000,  0.000000, -0.000000)
  51 O  ( 0.000000,  0.000000, -0.000000)
  52 O  ( 0.000000,  0.000000, -0.000000)
  53 O  ( 0.000000,  0.000000,  0.000000)
  54 O  ( 0.000000,  0.000000,  0.000000)
  55 O  ( 0.000000,  0.000000,  0.000000)
  56 O  ( 0.000000,  0.000000,  0.000000)
  57 O  ( 0.000000,  0.000000,  0.000000)
  58 O  ( 0.000000,  0.000000,  0.000000)
  59 O  ( 0.000000,  0.000000, -0.000000)
  60 O  ( 0.000000,  0.000000,  0.000000)
  61 O  ( 0.000000,  0.000000,  0.000000)
  62 O  ( 0.000000,  0.000000, -0.000000)
  63 O  ( 0.000000,  0.000000, -0.000000)
  64 O  ( 0.000000,  0.000000, -0.000000)
  65 O  ( 0.000000,  0.000000, -0.000000)
  66 O  ( 0.000000,  0.000000, -0.000000)
  67 O  ( 0.000000,  0.000000, -0.000000)
  68 O  ( 0.000000,  0.000000, -0.000000)
  69 O  ( 0.000000,  0.000000, -0.000000)
  70 O  ( 0.000000,  0.000000,  0.000000)
  71 O  ( 0.000000,  0.000000,  0.000000)
  72 Au ( 0.000000,  0.000000,  0.000000)
  73 Au ( 0.000000,  0.000000,  0.000000)
  74 Au ( 0.000000,  0.000000,  0.000000)
  75 Au ( 0.000000,  0.000000,  0.000000)

Energy contributions relative to reference atoms: (reference = -2721730.337652)

Kinetic:       +548.671106
Potential:     -737.735631
External:      +577.363030
XC:            -382.868779
Entropy (-ST):   -0.001075
Local:          +43.194167
SIC:             +0.000000
--------------------------
Free energy:    +48.622817
Extrapolated:   +48.623355

Dipole-layer corrected work functions: 5.283145, 6.744133 eV

Spin contamination: 0.000000 electrons
                   Up                     Down
 Band  Eigenvalues  Occupancy  Eigenvalues  Occupancy
    0    -66.56522    1.00000    -66.56522    1.00000
    1    -66.55699    1.00000    -66.55699    1.00000
    2    -66.55138    1.00000    -66.55138    1.00000
    3    -66.54945    1.00000    -66.54945    1.00000
    4    -66.45183    1.00000    -66.45183    1.00000
    5    -66.35236    1.00000    -66.35236    1.00000
    6    -66.28361    1.00000    -66.28361    1.00000
    7    -66.25476    1.00000    -66.25476    1.00000
    8    -66.25247    1.00000    -66.25247    1.00000
    9    -66.23463    1.00000    -66.23463    1.00000
   10    -66.22359    1.00000    -66.22359    1.00000
   11    -66.20602    1.00000    -66.20602    1.00000
   12    -66.16650    1.00000    -66.16650    1.00000
   13    -66.16400    1.00000    -66.16400    1.00000
   14    -66.16327    1.00000    -66.16327    1.00000
   15    -66.10635    1.00000    -66.10635    1.00000
   16    -66.08710    1.00000    -66.08710    1.00000
   17    -66.08209    1.00000    -66.08209    1.00000
   18    -65.98815    1.00000    -65.98815    1.00000
   19    -65.91931    1.00000    -65.91931    1.00000
   20    -65.82880    1.00000    -65.82880    1.00000
   21    -65.81442    1.00000    -65.81442    1.00000
   22    -65.80556    1.00000    -65.80556    1.00000
   23    -65.80393    1.00000    -65.80393    1.00000
   24    -42.88709    1.00000    -42.88709    1.00000
   25    -42.87757    1.00000    -42.87757    1.00000
   26    -42.87115    1.00000    -42.87115    1.00000
   27    -42.86867    1.00000    -42.86867    1.00000
   28    -42.73964    1.00000    -42.73964    1.00000
   29    -42.73189    1.00000    -42.73189    1.00000
   30    -42.73031    1.00000    -42.73031    1.00000
   31    -42.67017    1.00000    -42.67017    1.00000
   32    -42.66068    1.00000    -42.66068    1.00000
   33    -42.61657    1.00000    -42.61657    1.00000
   34    -42.58984    1.00000    -42.58984    1.00000
   35    -42.57185    1.00000    -42.57185    1.00000
   36    -42.56853    1.00000    -42.56853    1.00000
   37    -42.54753    1.00000    -42.54753    1.00000
   38    -42.53681    1.00000    -42.53681    1.00000
   39    -42.53630    1.00000    -42.53630    1.00000
   40    -42.52820    1.00000    -42.52820    1.00000
   41    -42.52352    1.00000    -42.52352    1.00000
   42    -42.51823    1.00000    -42.51823    1.00000
   43    -42.51035    1.00000    -42.51035    1.00000
   44    -42.50775    1.00000    -42.50775    1.00000
   45    -42.49693    1.00000    -42.49693    1.00000
   46    -42.48365    1.00000    -42.48365    1.00000
   47    -42.48010    1.00000    -42.48010    1.00000
   48    -42.45827    1.00000    -42.45827    1.00000
   49    -42.44242    1.00000    -42.44242    1.00000
   50    -42.43284    1.00000    -42.43284    1.00000
   51    -42.42549    1.00000    -42.42549    1.00000
   52    -42.41944    1.00000    -42.41944    1.00000
   53    -42.40743    1.00000    -42.40743    1.00000
   54    -42.40363    1.00000    -42.40363    1.00000
   55    -42.38599    1.00000    -42.38599    1.00000
   56    -42.38094    1.00000    -42.38094    1.00000
   57    -42.37044    1.00000    -42.37044    1.00000
   58    -42.35631    1.00000    -42.35631    1.00000
   59    -42.34941    1.00000    -42.34941    1.00000
   60    -42.34246    1.00000    -42.34246    1.00000
   61    -42.33398    1.00000    -42.33398    1.00000
   62    -42.32988    1.00000    -42.32988    1.00000
   63    -42.32723    1.00000    -42.32723    1.00000
   64    -42.32053    1.00000    -42.32053    1.00000
   65    -42.30715    1.00000    -42.30715    1.00000
   66    -42.29923    1.00000    -42.29923    1.00000
   67    -42.28342    1.00000    -42.28342    1.00000
   68    -42.27489    1.00000    -42.27489    1.00000
   69    -42.27228    1.00000    -42.27228    1.00000
   70    -42.26552    1.00000    -42.26552    1.00000
   71    -42.25966    1.00000    -42.25966    1.00000
   72    -42.25314    1.00000    -42.25314    1.00000
   73    -42.24833    1.00000    -42.24833    1.00000
   74    -42.24071    1.00000    -42.24071    1.00000
   75    -42.22998    1.00000    -42.22998    1.00000
   76    -42.20698    1.00000    -42.20698    1.00000
   77    -42.19307    1.00000    -42.19307    1.00000
   78    -42.17828    1.00000    -42.17828    1.00000
   79    -42.13096    1.00000    -42.13096    1.00000
   80    -42.11162    1.00000    -42.11162    1.00000
   81    -42.05387    1.00000    -42.05387    1.00000
   82    -42.04789    1.00000    -42.04789    1.00000
   83    -42.03984    1.00000    -42.03984    1.00000
   84    -42.03650    1.00000    -42.03650    1.00000
   85    -42.02485    1.00000    -42.02485    1.00000
   86    -42.02346    1.00000    -42.02346    1.00000
   87    -42.02299    1.00000    -42.02299    1.00000
   88    -42.01694    1.00000    -42.01694    1.00000
   89    -42.00875    1.00000    -42.00875    1.00000
   90    -41.98184    1.00000    -41.98184    1.00000
   91    -41.96648    1.00000    -41.96648    1.00000
   92    -41.90490    1.00000    -41.90490    1.00000
   93    -41.88836    1.00000    -41.88836    1.00000
   94    -41.87920    1.00000    -41.87920    1.00000
   95    -41.87686    1.00000    -41.87686    1.00000
   96    -25.26226    1.00000    -25.26226    1.00000
   97    -25.06245    1.00000    -25.06245    1.00000
   98    -24.92989    1.00000    -24.92989    1.00000
   99    -24.90402    1.00000    -24.90402    1.00000
  100    -24.83844    1.00000    -24.83844    1.00000
  101    -24.78783    1.00000    -24.78783    1.00000
  102    -24.71428    1.00000    -24.71428    1.00000
  103    -24.64458    1.00000    -24.64458    1.00000
  104    -24.57921    1.00000    -24.57921    1.00000
  105    -24.48382    1.00000    -24.48382    1.00000
  106    -24.42502    1.00000    -24.42502    1.00000
  107    -24.36920    1.00000    -24.36920    1.00000
  108    -24.30565    1.00000    -24.30565    1.00000
  109    -24.17778    1.00000    -24.17778    1.00000
  110    -24.16469    1.00000    -24.16469    1.00000
  111    -24.13177    1.00000    -24.13177    1.00000
  112    -24.10435    1.00000    -24.10435    1.00000
  113    -24.08838    1.00000    -24.08838    1.00000
  114    -24.03051    1.00000    -24.03051    1.00000
  115    -23.99972    1.00000    -23.99972    1.00000
  116    -23.97957    1.00000    -23.97957    1.00000
  117    -23.95842    1.00000    -23.95842    1.00000
  118    -23.94487    1.00000    -23.94487    1.00000
  119    -23.93472    1.00000    -23.93472    1.00000
  120    -23.89853    1.00000    -23.89853    1.00000
  121    -23.87962    1.00000    -23.87962    1.00000
  122    -23.87419    1.00000    -23.87419    1.00000
  123    -23.86422    1.00000    -23.86422    1.00000
  124    -23.80070    1.00000    -23.80070    1.00000
  125    -23.79119    1.00000    -23.79119    1.00000
  126    -23.77937    1.00000    -23.77937    1.00000
  127    -23.77456    1.00000    -23.77456    1.00000
  128    -23.76970    1.00000    -23.76970    1.00000
  129    -23.75915    1.00000    -23.75915    1.00000
  130    -23.75037    1.00000    -23.75037    1.00000
  131    -23.73616    1.00000    -23.73616    1.00000
  132    -23.73573    1.00000    -23.73573    1.00000
  133    -23.73094    1.00000    -23.73094    1.00000
  134    -23.69285    1.00000    -23.69285    1.00000
  135    -23.58986    1.00000    -23.58986    1.00000
  136    -23.57149    1.00000    -23.57149    1.00000
  137    -23.34632    1.00000    -23.34632    1.00000
  138    -23.20849    1.00000    -23.20849    1.00000
  139    -23.16422    1.00000    -23.16422    1.00000
  140    -22.42739    1.00000    -22.42739    1.00000
  141    -22.38606    1.00000    -22.38606    1.00000
  142    -22.37976    1.00000    -22.37976    1.00000
  143    -22.36935    1.00000    -22.36935    1.00000
  144    -12.51964    1.00000    -12.51964    1.00000
  145    -12.27253    1.00000    -12.27253    1.00000
  146    -12.26784    1.00000    -12.26784    1.00000
  147    -12.24787    1.00000    -12.24787    1.00000
  148    -12.17799    1.00000    -12.17799    1.00000
  149    -12.15377    1.00000    -12.15377    1.00000
  150    -12.10517    1.00000    -12.10517    1.00000
  151    -12.08877    1.00000    -12.08877    1.00000
  152    -12.07927    1.00000    -12.07927    1.00000
  153    -12.03013    1.00000    -12.03013    1.00000
  154    -12.00938    1.00000    -12.00938    1.00000
  155    -11.99397    1.00000    -11.99397    1.00000
  156    -11.95388    1.00000    -11.95388    1.00000
  157    -11.93011    1.00000    -11.93011    1.00000
  158    -11.87859    1.00000    -11.87859    1.00000
  159    -11.85447    1.00000    -11.85447    1.00000
  160    -11.84140    1.00000    -11.84140    1.00000
  161    -11.79035    1.00000    -11.79035    1.00000
  162    -11.77164    1.00000    -11.77164    1.00000
  163    -11.70872    1.00000    -11.70872    1.00000
  164    -11.64745    1.00000    -11.64745    1.00000
  165    -11.58485    1.00000    -11.58485    1.00000
  166    -11.57016    1.00000    -11.57016    1.00000
  167    -11.55131    1.00000    -11.55131    1.00000
  168    -11.53605    1.00000    -11.53605    1.00000
  169    -11.53014    1.00000    -11.53014    1.00000
  170    -11.50485    1.00000    -11.50485    1.00000
  171    -11.46481    1.00000    -11.46481    1.00000
  172    -11.45353    1.00000    -11.45353    1.00000
  173    -11.43886    1.00000    -11.43886    1.00000
  174    -11.43561    1.00000    -11.43561    1.00000
  175    -11.40043    1.00000    -11.40043    1.00000
  176    -11.39768    1.00000    -11.39768    1.00000
  177    -11.37520    1.00000    -11.37520    1.00000
  178    -11.35851    1.00000    -11.35851    1.00000
  179    -11.34550    1.00000    -11.34550    1.00000
  180    -11.31471    1.00000    -11.31471    1.00000
  181    -11.30624    1.00000    -11.30624    1.00000
  182    -11.27544    1.00000    -11.27544    1.00000
  183    -11.26146    1.00000    -11.26146    1.00000
  184    -11.24524    1.00000    -11.24524    1.00000
  185    -11.24385    1.00000    -11.24385    1.00000
  186    -11.19728    1.00000    -11.19728    1.00000
  187    -11.17370    1.00000    -11.17370    1.00000
  188    -11.14794    1.00000    -11.14794    1.00000
  189    -11.09884    1.00000    -11.09884    1.00000
  190    -11.04887    1.00000    -11.04887    1.00000
  191    -10.99618    1.00000    -10.99618    1.00000
  192    -10.97192    1.00000    -10.97192    1.00000
  193    -10.91453    1.00000    -10.91453    1.00000
  194    -10.83585    1.00000    -10.83585    1.00000
  195    -10.79288    1.00000    -10.79288    1.00000
  196    -10.77205    1.00000    -10.77205    1.00000
  197    -10.76147    1.00000    -10.76147    1.00000
  198    -10.69274    1.00000    -10.69274    1.00000
  199    -10.69167    1.00000    -10.69167    1.00000
  200    -10.58320    1.00000    -10.58320    1.00000
  201    -10.52808    1.00000    -10.52808    1.00000
  202    -10.51922    1.00000    -10.51922    1.00000
  203    -10.45873    1.00000    -10.45873    1.00000
  204    -10.37468    1.00000    -10.37468    1.00000
  205    -10.35657    1.00000    -10.35657    1.00000
  206    -10.32705    1.00000    -10.32705    1.00000
  207    -10.31575    1.00000    -10.31575    1.00000
  208    -10.25870    1.00000    -10.25870    1.00000
  209    -10.22923    1.00000    -10.22923    1.00000
  210    -10.20012    1.00000    -10.20012    1.00000
  211    -10.16683    1.00000    -10.16683    1.00000
  212    -10.14965    1.00000    -10.14965    1.00000
  213    -10.13462    1.00000    -10.13462    1.00000
  214    -10.12295    1.00000    -10.12295    1.00000
  215    -10.08526    1.00000    -10.08526    1.00000
  216    -10.07627    1.00000    -10.07627    1.00000
  217     -9.98674    1.00000     -9.98674    1.00000
  218     -9.95628    1.00000     -9.95628    1.00000
  219     -9.93809    1.00000     -9.93809    1.00000
  220     -9.90546    1.00000     -9.90546    1.00000
  221     -9.87737    1.00000     -9.87737    1.00000
  222     -9.85663    1.00000     -9.85663    1.00000
  223     -9.84555    1.00000     -9.84555    1.00000
  224     -9.82128    1.00000     -9.82128    1.00000
  225     -9.80258    1.00000     -9.80258    1.00000
  226     -9.77214    1.00000     -9.77214    1.00000
  227     -9.71918    1.00000     -9.71918    1.00000
  228     -9.70403    1.00000     -9.70403    1.00000
  229     -9.69046    1.00000     -9.69046    1.00000
  230     -9.65736    1.00000     -9.65736    1.00000
  231     -9.63139    1.00000     -9.63139    1.00000
  232     -9.63045    1.00000     -9.63045    1.00000
  233     -9.60775    1.00000     -9.60775    1.00000
  234     -9.59224    1.00000     -9.59224    1.00000
  235     -9.56142    1.00000     -9.56142    1.00000
  236     -9.52134    1.00000     -9.52134    1.00000
  237     -9.46409    1.00000     -9.46409    1.00000
  238     -9.43519    1.00000     -9.43519    1.00000
  239     -9.43015    1.00000     -9.43015    1.00000
  240     -9.37950    1.00000     -9.37950    1.00000
  241     -9.35337    1.00000     -9.35337    1.00000
  242     -9.32227    1.00000     -9.32227    1.00000
  243     -9.29112    1.00000     -9.29112    1.00000
  244     -9.27074    1.00000     -9.27074    1.00000
  245     -9.20408    1.00000     -9.20408    1.00000
  246     -9.19695    1.00000     -9.19695    1.00000
  247     -9.18306    1.00000     -9.18306    1.00000
  248     -9.13798    1.00000     -9.13798    1.00000
  249     -9.06161    1.00000     -9.06161    1.00000
  250     -9.03374    1.00000     -9.03374    1.00000
  251     -9.00409    1.00000     -9.00409    1.00000
  252     -8.97465    1.00000     -8.97465    1.00000
  253     -8.94553    1.00000     -8.94553    1.00000
  254     -8.89183    1.00000     -8.89183    1.00000
  255     -8.86330    1.00000     -8.86330    1.00000
  256     -8.85842    1.00000     -8.85842    1.00000
  257     -8.82660    1.00000     -8.82660    1.00000
  258     -8.80878    1.00000     -8.80878    1.00000
  259     -8.76424    1.00000     -8.76424    1.00000
  260     -8.74362    1.00000     -8.74362    1.00000
  261     -8.73697    1.00000     -8.73697    1.00000
  262     -8.72956    1.00000     -8.72956    1.00000
  263     -8.70002    1.00000     -8.70002    1.00000
  264     -8.64656    1.00000     -8.64656    1.00000
  265     -8.63193    1.00000     -8.63193    1.00000
  266     -8.62269    1.00000     -8.62269    1.00000
  267     -8.60275    1.00000     -8.60275    1.00000
  268     -8.57194    1.00000     -8.57194    1.00000
  269     -8.54974    1.00000     -8.54974    1.00000
  270     -8.52808    1.00000     -8.52808    1.00000
  271     -8.49310    1.00000     -8.49310    1.00000
  272     -8.48143    1.00000     -8.48143    1.00000
  273     -8.46513    1.00000     -8.46513    1.00000
  274     -8.44822    1.00000     -8.44822    1.00000
  275     -8.43375    1.00000     -8.43375    1.00000
  276     -8.40823    1.00000     -8.40823    1.00000
  277     -8.38868    1.00000     -8.38868    1.00000
  278     -8.36734    1.00000     -8.36734    1.00000
  279     -8.35299    1.00000     -8.35299    1.00000
  280     -8.32379    1.00000     -8.32379    1.00000
  281     -8.30592    1.00000     -8.30592    1.00000
  282     -8.25876    1.00000     -8.25876    1.00000
  283     -8.19764    1.00000     -8.19764    1.00000
  284     -8.18869    1.00000     -8.18869    1.00000
  285     -8.17476    1.00000     -8.17476    1.00000
  286     -8.14875    1.00000     -8.14875    1.00000
  287     -8.08953    1.00000     -8.08953    1.00000
  288     -8.07988    1.00000     -8.07988    1.00000
  289     -8.03092    1.00000     -8.03092    1.00000
  290     -8.01347    1.00000     -8.01347    1.00000
  291     -8.00056    1.00000     -8.00056    1.00000
  292     -7.98724    1.00000     -7.98724    1.00000
  293     -7.94046    1.00000     -7.94046    1.00000
  294     -7.91175    1.00000     -7.91175    1.00000
  295     -7.88971    1.00000     -7.88971    1.00000
  296     -7.81821    1.00000     -7.81821    1.00000
  297     -7.79312    1.00000     -7.79312    1.00000
  298     -7.76343    1.00000     -7.76343    1.00000
  299     -7.75004    1.00000     -7.75004    1.00000
  300     -7.73572    1.00000     -7.73572    1.00000
  301     -7.73022    1.00000     -7.73022    1.00000
  302     -7.72550    1.00000     -7.72550    1.00000
  303     -7.70122    1.00000     -7.70122    1.00000
  304     -7.51595    1.00000     -7.51595    1.00000
  305     -7.47163    1.00000     -7.47163    1.00000
  306     -7.37941    1.00000     -7.37941    1.00000
  307     -7.36757    1.00000     -7.36757    1.00000
  308     -7.18356    0.99999     -7.18356    0.99999
  309     -6.83223    0.99972     -6.83223    0.99972
  310     -5.19896    0.00029     -5.19896    0.00029
  311     -4.59835    0.00000     -4.59835    0.00000
  312     -4.17543    0.00000     -4.17543    0.00000
  313     -4.04097    0.00000     -4.04097    0.00000
  314     -3.98675    0.00000     -3.98675    0.00000
  315     -3.94150    0.00000     -3.94150    0.00000
  316     -3.78460    0.00000     -3.78460    0.00000
  317     -3.77140    0.00000     -3.77140    0.00000
  318     -3.75297    0.00000     -3.75297    0.00000
  319     -3.65452    0.00000     -3.65452    0.00000
  320     -3.54745    0.00000     -3.54745    0.00000
  321     -3.49647    0.00000     -3.49647    0.00000
  322     -3.48285    0.00000     -3.48285    0.00000
  323     -3.44233    0.00000     -3.44233    0.00000
  324     -3.40313    0.00000     -3.40313    0.00000
  325     -3.39254    0.00000     -3.39254    0.00000
  326     -3.36993    0.00000     -3.36993    0.00000
  327     -3.28905    0.00000     -3.28905    0.00000
  328     -3.28469    0.00000     -3.28469    0.00000
  329     -3.26317    0.00000     -3.26317    0.00000
  330     -3.25060    0.00000     -3.25060    0.00000
  331     -3.23437    0.00000     -3.23437    0.00000
  332     -3.22421    0.00000     -3.22421    0.00000
  333     -3.19552    0.00000     -3.19552    0.00000
  334     -3.16674    0.00000     -3.16674    0.00000
  335     -3.12218    0.00000     -3.12218    0.00000
  336     -3.11492    0.00000     -3.11492    0.00000
  337     -3.08792    0.00000     -3.08792    0.00000
  338     -3.06455    0.00000     -3.06455    0.00000
  339     -3.05782    0.00000     -3.05782    0.00000
  340     -3.04393    0.00000     -3.04393    0.00000
  341     -3.02431    0.00000     -3.02431    0.00000
  342     -2.99903    0.00000     -2.99903    0.00000
  343     -2.99334    0.00000     -2.99334    0.00000
  344     -2.98841    0.00000     -2.98841    0.00000
  345     -2.97407    0.00000     -2.97407    0.00000
  346     -2.96037    0.00000     -2.96037    0.00000
  347     -2.94963    0.00000     -2.94963    0.00000
  348     -2.91356    0.00000     -2.91356    0.00000
  349     -2.91089    0.00000     -2.91089    0.00000
  350     -2.86272    0.00000     -2.86272    0.00000
  351     -2.83729    0.00000     -2.83729    0.00000
  352     -2.81484    0.00000     -2.81484    0.00000
  353     -2.79892    0.00000     -2.79892    0.00000
  354     -2.78262    0.00000     -2.78262    0.00000
  355     -2.77906    0.00000     -2.77906    0.00000
  356     -2.73088    0.00000     -2.73088    0.00000
  357     -2.70724    0.00000     -2.70724    0.00000
  358     -2.64561    0.00000     -2.64561    0.00000
  359     -2.62779    0.00000     -2.62779    0.00000
  360     -2.60631    0.00000     -2.60631    0.00000
  361     -2.59428    0.00000     -2.59428    0.00000
  362     -2.58029    0.00000     -2.58029    0.00000
  363     -2.56985    0.00000     -2.56985    0.00000
  364     -2.54990    0.00000     -2.54990    0.00000
  365     -2.54153    0.00000     -2.54153    0.00000
  366     -2.53265    0.00000     -2.53265    0.00000
  367     -2.52793    0.00000     -2.52793    0.00000
  368     -2.51190    0.00000     -2.51190    0.00000
  369     -2.46299    0.00000     -2.46299    0.00000
  370     -2.44677    0.00000     -2.44677    0.00000
  371     -2.42517    0.00000     -2.42517    0.00000
  372     -2.41206    0.00000     -2.41206    0.00000
  373     -2.38986    0.00000     -2.38986    0.00000
  374     -2.37063    0.00000     -2.37063    0.00000
  375     -2.30944    0.00000     -2.30944    0.00000

Fermi level: -6.01364

Gap: 1.633 eV
Transition (v -> c):
  (s=0, k=0, n=309, [[0.00, 0.00, 0.00]]) -> (s=1, k=0, n=310, [[0.00, 0.00, 0.00]])
No difference between direct/indirect transitions
System changes: positions 

Initializing position-dependent things.

Density initialized from wave functions
      .-------------------------.  
     /|                         |  
    / |                         |  
   /  |                         |  
  /   |                         |  
 *    |                         |  
 |    |                         |  
 |    |                         |  
 |    |                         |  
 |    |                         |  
 |    |                         |  
 |    |                         |  
 |    |                         |  
 |    |                         |  
 |    |        Au   OAu         |  
 |    |      O          Ti      |  
 |    O  Au      Ti     O    O  |  
 |    |   Ti   Au O   O         |  
 | O  |   O    O      Ti     Ti |  
 |    | Ti     Ti     O    O    |  
 |    |     O       O      Ti   |  
 |   O|Ti     O      O          |  
 |    |O    O      Ti     Ti    |  
 |  Ti|    Ti          O  O   O |  
 |    |  O  O   O O    TiO      |  
 |  O |         TiO         O Ti|  
 |    | OTiO   Ti    OTi        |  
 |    |       O     O O    O O  |  
 |    | Oi   O O           Ti   |  
 |    O      Ti     Ti     O    |  
 |   Ti          O      O       |  
 |    |   O                     |  
 |    |                         |  
 |    |                         |  
 |    |                         |  
 |    .-------------------------.  
 |   /                         /   
 |  /                         /    
 | /                         /     
 |/                         /      
 *-------------------------*       

Positions:
   0 Ti     1.771742    0.000000    8.228379    ( 0.0000,  0.0000,  0.0000)
   1 Ti     6.989192    1.896200    8.228379    ( 0.0000,  0.0000,  0.0000)
   2 Ti     1.771742    3.792400    8.228379    ( 0.0000,  0.0000,  0.0000)
   3 Ti     6.989192    5.688600    8.228379    ( 0.0000,  0.0000,  0.0000)
   4 Ti     4.725027    0.000000    9.111586    ( 0.0000,  0.0000,  0.0000)
   5 Ti     9.942477    1.896200    9.111586    ( 0.0000,  0.0000,  0.0000)
   6 Ti     4.725027    3.792400    9.111586    ( 0.0000,  0.0000,  0.0000)
   7 Ti     9.942477    5.688600    9.111586    ( 0.0000,  0.0000,  0.0000)
   8 Ti     3.149983    0.000000   11.761552    ( 0.0000,  0.0000,  0.0000)
   9 Ti     8.367433    1.896200   11.761552    ( 0.0000,  0.0000,  0.0000)
  10 Ti     3.149983    3.792400   11.761552    ( 0.0000,  0.0000,  0.0000)
  11 Ti     8.367433    5.688600   11.761552    ( 0.0000,  0.0000,  0.0000)
  12 Ti     6.103269    0.000000   12.644759    ( 0.0000,  0.0000,  0.0000)
  13 Ti     0.885819    1.896200   12.644759    ( 0.0000,  0.0000,  0.0000)
  14 Ti     6.103269    3.792400   12.644759    ( 0.0000,  0.0000,  0.0000)
  15 Ti     0.885819    5.688600   12.644759    ( 0.0000,  0.0000,  0.0000)
  16 Ti     4.482233   -0.001033   15.342543    ( 0.0000,  0.0000,  0.0000)
  17 Ti     9.753045    1.900753   15.389207    ( 0.0000,  0.0000,  0.0000)
  18 Ti     4.499047    3.797034   15.348687    ( 0.0000,  0.0000,  0.0000)
  19 Ti     9.736627    5.671166   15.407809    ( 0.0000,  0.0000,  0.0000)
  20 Ti     7.365001   -0.008670   16.091347    ( 0.0000,  0.0000,  0.0000)
  21 Ti     2.124206    1.919615   16.196452    ( 0.0000,  0.0000,  0.0000)
  22 Ti     7.324862    3.785370   16.124124    ( 0.0000,  0.0000,  0.0000)
  23 Ti     2.104658    5.692197   16.109406    ( 0.0000,  0.0000,  0.0000)
  24 O      3.638859    0.000000    7.500000    ( 0.0000,  0.0000,  0.0000)
  25 O      8.856309    1.896200    7.500000    ( 0.0000,  0.0000,  0.0000)
  26 O      3.638859    3.792400    7.500000    ( 0.0000,  0.0000,  0.0000)
  27 O      8.856309    5.688600    7.500000    ( 0.0000,  0.0000,  0.0000)
  28 O      6.592144    0.000000    8.383207    ( 0.0000,  0.0000,  0.0000)
  29 O      1.374694    1.896200    8.383207    ( 0.0000,  0.0000,  0.0000)
  30 O      6.592144    3.792400    8.383207    ( 0.0000,  0.0000,  0.0000)
  31 O      1.374694    5.688600    8.383207    ( 0.0000,  0.0000,  0.0000)
  32 O     10.339421    0.000000    8.956758    ( 0.0000,  0.0000,  0.0000)
  33 O      5.121971    1.896200    8.956758    ( 0.0000,  0.0000,  0.0000)
  34 O     10.339421    3.792400    8.956758    ( 0.0000,  0.0000,  0.0000)
  35 O      5.121971    5.688600    8.956758    ( 0.0000,  0.0000,  0.0000)
  36 O      2.857911    0.000000    9.839966    ( 0.0000,  0.0000,  0.0000)
  37 O      8.075361    1.896200    9.839966    ( 0.0000,  0.0000,  0.0000)
  38 O      2.857911    3.792400    9.839966    ( 0.0000,  0.0000,  0.0000)
  39 O      8.075361    5.688600    9.839966    ( 0.0000,  0.0000,  0.0000)
  40 O      5.017100    0.000000   11.033173    ( 0.0000,  0.0000,  0.0000)
  41 O     10.234550    1.896200   11.033173    ( 0.0000,  0.0000,  0.0000)
  42 O      5.017100    3.792400   11.033173    ( 0.0000,  0.0000,  0.0000)
  43 O     10.234550    5.688600   11.033173    ( 0.0000,  0.0000,  0.0000)
  44 O      7.970490    0.000000   11.916380    ( 0.0000,  0.0000,  0.0000)
  45 O      2.753040    1.896200   11.916380    ( 0.0000,  0.0000,  0.0000)
  46 O      7.970490    3.792400   11.916380    ( 0.0000,  0.0000,  0.0000)
  47 O      2.753040    5.688600   11.916380    ( 0.0000,  0.0000,  0.0000)
  48 O      1.282867    0.000000   12.489931    ( 0.0000,  0.0000,  0.0000)
  49 O      6.500317    1.896200   12.489931    ( 0.0000,  0.0000,  0.0000)
  50 O      1.282867    3.792400   12.489931    ( 0.0000,  0.0000,  0.0000)
  51 O      6.500317    5.688600   12.489931    ( 0.0000,  0.0000,  0.0000)
  52 O      4.236152    0.000000   13.373138    ( 0.0000,  0.0000,  0.0000)
  53 O      9.453603    1.896200   13.373138    ( 0.0000,  0.0000,  0.0000)
  54 O      4.236152    3.792400   13.373138    ( 0.0000,  0.0000,  0.0000)
  55 O      9.453603    5.688600   13.373138    ( 0.0000,  0.0000,  0.0000)
  56 O      6.412072   -0.010033   14.556610    ( 0.0000,  0.0000,  0.0000)
  57 O      1.198823    1.897930   14.569774    ( 0.0000,  0.0000,  0.0000)
  58 O      6.447668    3.793171   14.532625    ( 0.0000,  0.0000,  0.0000)
  59 O      1.199187    5.689336   14.547629    ( 0.0000,  0.0000,  0.0000)
  60 O      4.033722    1.891518   15.421462    ( 0.0000,  0.0000,  0.0000)
  61 O      9.263384   -0.007385   15.453502    ( 0.0000,  0.0000,  0.0000)
  62 O      4.056182    5.703956   15.417797    ( 0.0000,  0.0000,  0.0000)
  63 O      9.276983    3.794598   15.462247    ( 0.0000,  0.0000,  0.0000)
  64 O      2.642742   -0.013555   16.279518    ( 0.0000,  0.0000,  0.0000)
  65 O      7.840025    1.892632   16.276827    ( 0.0000,  0.0000,  0.0000)
  66 O      2.638424    3.815752   16.259314    ( 0.0000,  0.0000,  0.0000)
  67 O      7.851442    5.687213   16.316677    ( 0.0000,  0.0000,  0.0000)
  68 O      5.664333   -0.017638   16.912131    ( 0.0000,  0.0000,  0.0000)
  69 O      0.405331    1.895786   16.891848    ( 0.0000,  0.0000,  0.0000)
  70 O      0.447526    5.688107   16.892737    ( 0.0000,  0.0000,  0.0000)
  71 O      5.620240    3.815240   16.822627    ( 0.0000,  0.0000,  0.0000)
  72 Au     5.402004    1.459542   18.435638    ( 0.0000,  0.0000,  0.0000)
  73 Au     7.227773    3.254817   19.494175    ( 0.0000,  0.0000,  0.0000)
  74 Au     2.680675    1.867315   18.895591    ( 0.0000,  0.0000,  0.0000)
  75 Au     4.579183    3.616569   19.675117    ( 0.0000,  0.0000,  0.0000)

Unit cell:
           periodic     x           y           z      points  spacing
  1. axis:    yes   10.434900    0.000000    0.000000    52     0.2007
  2. axis:    yes    0.000000    7.584800    0.000000    36     0.2107
  3. axis:    no     0.000000    0.000000   28.826383   144     0.2002

  Lengths:  10.434900   7.584800  28.826383
  Angles:   90.000000  90.000000  90.000000

Effective grid spacing dv^(1/3) = 0.2038

     iter     time        total  log10-change:  magmom
                         energy   eigst   dens
iter:   1 18:52:01  -215.437509   -3.43           -0.0000
iter:   2 18:52:05  -215.432867   -4.12  -3.15    +0.0000
iter:   3 18:52:09  -215.428860   -4.67  -3.15    +0.0000
iter:   4 18:52:13  -215.425315   -5.10  -3.16    +0.0000
iter:   5 18:52:17  -215.421902   -5.45  -3.17    +0.0000
iter:   6 18:52:21  -215.418935   -5.78  -3.19    +0.0000
iter:   7 18:52:24  -215.416305   -5.93  -3.20    +0.0000
iter:   8 18:52:28  -215.413959   -6.01  -3.21    +0.0000
iter:   9 18:52:32  -215.411684   -6.01  -3.22    +0.0000
iter:  10 18:52:36  -215.409728   -6.02  -3.24    +0.0000
iter:  11 18:52:40  -215.407990   -6.01  -3.25    +0.0000
iter:  12 18:52:44  -215.406254   -6.03  -3.26    +0.0000
iter:  13 18:52:48  -215.404779   -6.05  -3.27    +0.0000
iter:  14 18:52:51  -215.403473   -6.06  -3.28    +0.0000
iter:  15 18:52:55  -215.402120   -6.09  -3.29    +0.0000
iter:  16 18:52:59  -215.400989   -6.13  -3.30    +0.0000
iter:  17 18:53:03  -215.399802   -6.16  -3.31    +0.0000
iter:  18 18:53:07  -215.398829   -6.20  -3.32    +0.0000
iter:  19 18:53:11  -215.397982   -6.22  -3.33    +0.0000
iter:  20 18:53:15  -215.397034   -6.27  -3.34    +0.0000
iter:  21 18:53:18  -215.396269   -6.30  -3.35    +0.0000
iter:  22 18:53:22  -215.395610   -6.33  -3.36    +0.0000
iter:  23 18:53:26  -215.395029   -6.36  -3.36    +0.0000
iter:  24 18:53:30  -215.394311   -6.41  -3.37    +0.0000
iter:  25 18:53:34  -215.393747   -6.45  -3.38    +0.0000
iter:  26 18:53:38  -215.393268   -6.47  -3.39    +0.0000
iter:  27 18:53:41  -215.392646   -6.54  -3.40    +0.0000
iter:  28 18:53:45  -215.392166   -6.57  -3.40    +0.0000
iter:  29 18:53:49  -215.391768   -6.59  -3.41    +0.0000
iter:  30 18:53:53  -215.391424   -6.63  -3.42    +0.0000
iter:  31 18:53:57  -215.390915   -6.68  -3.43    +0.0000
iter:  32 18:54:01  -215.390734   -6.71  -3.43    +0.0000
iter:  33 18:54:05  -215.390334c  -6.75  -3.44    +0.0000
iter:  34 18:54:08  -215.390022   -6.79  -3.45    +0.0000
iter:  35 18:54:12  -215.389557   -6.84  -3.45    +0.0000
iter:  36 18:54:16  -215.389416c  -6.86  -3.46    +0.0000
iter:  37 18:54:20  -215.389063c  -6.90  -3.47    +0.0000
iter:  38 18:54:24  -215.388785   -6.94  -3.47    +0.0000
iter:  39 18:54:28  -215.388560c  -6.95  -3.48    +0.0000
iter:  40 18:54:31  -215.388369c  -6.99  -3.49    +0.0000
iter:  41 18:54:35  -215.387999c  -7.04  -3.49    +0.0000
iter:  42 18:54:39  -215.387918c  -7.06  -3.50    +0.0000
iter:  43 18:54:43  -215.387629c  -7.11  -3.51    +0.0000
iter:  44 18:54:47  -215.387397c  -7.14  -3.51    +0.0000
iter:  45 18:54:50  -215.387209c  -7.16  -3.52    +0.0000
iter:  46 18:54:54  -215.387050c  -7.20  -3.52    +0.0000
iter:  47 18:54:58  -215.386712c  -7.25  -3.53    +0.0000
iter:  48 18:55:02  -215.386643c  -7.26  -3.53    +0.0000
iter:  49 18:55:06  -215.386377c  -7.31  -3.54    +0.0000
iter:  50 18:55:10  -215.386154c  -7.35  -3.55    +0.0000
iter:  51 18:55:13  -215.385971c  -7.36  -3.55    +0.0000
iter:  52 18:55:17  -215.385817c  -7.40  -3.56    +0.0000
iter:  53 18:55:21  -215.385684c  -7.42  -3.56    +0.0000
iter:  54 18:55:25  -215.385566c  -7.45  -3.57    +0.0000
iter:  55 18:55:29  -215.385460c  -7.48  -3.57    +0.0000
iter:  56 18:55:33  -215.385170c  -7.54  -3.58    +0.0000
iter:  57 18:55:36  -215.385116c  -7.55  -3.59    +0.0000
iter:  58 18:55:40  -215.384878c  -7.60  -3.59    +0.0000
iter:  59 18:55:44  -215.384666c  -7.64  -3.60    +0.0000
iter:  60 18:55:48  -215.384486c  -7.66  -3.60    +0.0000
iter:  61 18:55:52  -215.384332c  -7.69  -3.61    +0.0000
iter:  62 18:55:56  -215.384198c  -7.70  -3.61    +0.0000
iter:  63 18:55:59  -215.384078c  -7.73  -3.62    +0.0000
iter:  64 18:56:03  -215.383971c  -7.75  -3.62    +0.0000
iter:  65 18:56:07  -215.383872c  -7.78  -3.63    +0.0000
iter:  66 18:56:11  -215.383780c  -7.80  -3.63    +0.0000
iter:  67 18:56:15  -215.383694c  -7.83  -3.64    +0.0000
iter:  68 18:56:18  -215.383612c  -7.85  -3.64    +0.0000
iter:  69 18:56:22  -215.383534c  -7.88  -3.65    +0.0000
iter:  70 18:56:26  -215.383459c  -7.91  -3.66    +0.0000
iter:  71 18:56:30  -215.383386c  -7.93  -3.66    +0.0000
iter:  72 18:56:34  -215.383314c  -7.96  -3.67    +0.0000
iter:  73 18:56:38  -215.383244c  -7.99  -3.67    +0.0000
iter:  74 18:56:41  -215.383011c  -8.05  -3.68    +0.0000
iter:  75 18:56:45  -215.382972c  -8.06  -3.68    +0.0000
iter:  76 18:56:49  -215.382764c  -8.10  -3.69    +0.0000
iter:  77 18:56:53  -215.382580c  -8.15  -3.69    +0.0000
iter:  78 18:56:57  -215.382412c  -8.16  -3.70    +0.0000
iter:  79 18:57:00  -215.382260c  -8.19  -3.70    +0.0000
iter:  80 18:57:04  -215.382122c  -8.20  -3.71    +0.0000
iter:  81 18:57:08  -215.381996c  -8.22  -3.71    +0.0000
iter:  82 18:57:12  -215.381881c  -8.24  -3.72    +0.0000
iter:  83 18:57:16  -215.381773c  -8.25  -3.72    +0.0000
iter:  84 18:57:20  -215.381673c  -8.27  -3.73    +0.0000
iter:  85 18:57:23  -215.381578c  -8.28  -3.74    +0.0000
iter:  86 18:57:27  -215.381488c  -8.30  -3.74    +0.0000
iter:  87 18:57:31  -215.381403c  -8.32  -3.75    +0.0000
iter:  88 18:57:35  -215.381321c  -8.34  -3.75    +0.0000
iter:  89 18:57:39  -215.381242c  -8.36  -3.76    +0.0000
iter:  90 18:57:42  -215.381165c  -8.38  -3.76    +0.0000
iter:  91 18:57:46  -215.381091c  -8.40  -3.77    +0.0000
iter:  92 18:57:50  -215.381019c  -8.42  -3.77    +0.0000
iter:  93 18:57:54  -215.380948c  -8.44  -3.78    +0.0000
iter:  94 18:57:58  -215.380879c  -8.46  -3.78    +0.0000
iter:  95 18:58:02  -215.380811c  -8.48  -3.79    +0.0000
iter:  96 18:58:05  -215.380745c  -8.50  -3.79    +0.0000
iter:  97 18:58:09  -215.380679c  -8.52  -3.80    +0.0000
iter:  98 18:58:13  -215.380614c  -8.54  -3.80    +0.0000
iter:  99 18:58:17  -215.380550c  -8.55  -3.81    +0.0000
iter: 100 18:58:21  -215.380486c  -8.57  -3.81    +0.0000
iter: 101 18:58:24  -215.380423c  -8.59  -3.82    +0.0000
iter: 102 18:58:28  -215.380360c  -8.61  -3.82    +0.0000
iter: 103 18:58:32  -215.380298c  -8.63  -3.83    +0.0000
iter: 104 18:58:36  -215.380236c  -8.65  -3.84    +0.0000
iter: 105 18:58:40  -215.380175c  -8.66  -3.84    +0.0000
iter: 106 18:58:44  -215.380114c  -8.68  -3.85    +0.0000
iter: 107 18:58:47  -215.380053c  -8.70  -3.85    +0.0000
iter: 108 18:58:51  -215.379992c  -8.72  -3.86    +0.0000
iter: 109 18:58:55  -215.379932c  -8.73  -3.86    +0.0000
iter: 110 18:58:59  -215.379872c  -8.75  -3.87    +0.0000
iter: 111 18:59:03  -215.379812c  -8.76  -3.87    +0.0000
iter: 112 18:59:06  -215.379753c  -8.78  -3.88    +0.0000
iter: 113 18:59:10  -215.379694c  -8.80  -3.88    +0.0000
iter: 114 18:59:14  -215.379634c  -8.82  -3.89    +0.0000
iter: 115 18:59:18  -215.379576c  -8.83  -3.89    +0.0000
iter: 116 18:59:22  -215.379517c  -8.85  -3.90    +0.0000
iter: 117 18:59:26  -215.379459c  -8.86  -3.90    +0.0000
iter: 118 18:59:29  -215.379400c  -8.88  -3.91    +0.0000
iter: 119 18:59:33  -215.379342c  -8.90  -3.91    +0.0000
iter: 120 18:59:37  -215.379285c  -8.91  -3.92    +0.0000
iter: 121 18:59:41  -215.379227c  -8.93  -3.93    +0.0000
iter: 122 18:59:45  -215.379170c  -8.95  -3.93    -0.0000
iter: 123 18:59:48  -215.379113c  -8.96  -3.94    -0.0000
iter: 124 18:59:52  -215.379057c  -8.98  -3.94    -0.0000
iter: 125 18:59:56  -215.379000c  -8.99  -3.95    -0.0000
iter: 126 19:00:00  -215.378944c  -9.01  -3.95    -0.0000
iter: 127 19:00:04  -215.378888c  -9.02  -3.96    -0.0000
iter: 128 19:00:08  -215.378833c  -9.04  -3.96    -0.0000
iter: 129 19:00:11  -215.378778c  -9.05  -3.97    -0.0000
iter: 130 19:00:15  -215.378723c  -9.06  -3.97    -0.0000
iter: 131 19:00:19  -215.378668c  -9.08  -3.98    -0.0000
iter: 132 19:00:23  -215.378614c  -9.09  -3.98    -0.0000
iter: 133 19:00:27  -215.378560c  -9.11  -3.99    -0.0000
iter: 134 19:00:30  -215.378507c  -9.12  -3.99    -0.0000
iter: 135 19:00:34  -215.378453c  -9.13  -4.00    -0.0000
iter: 136 19:00:38  -215.378400c  -9.15  -4.01    -0.0000
iter: 137 19:00:42  -215.378348c  -9.16  -4.01    -0.0000
iter: 138 19:00:46  -215.378296c  -9.18  -4.02    -0.0000
iter: 139 19:00:50  -215.378244c  -9.19  -4.02    -0.0000
iter: 140 19:00:53  -215.378192c  -9.20  -4.03    -0.0000
iter: 141 19:00:57  -215.378141c  -9.22  -4.03    -0.0000
iter: 142 19:01:01  -215.378090c  -9.23  -4.04    -0.0000
iter: 143 19:01:05  -215.378040c  -9.25  -4.04    -0.0000
iter: 144 19:01:09  -215.377990c  -9.26  -4.05    -0.0000
iter: 145 19:01:13  -215.377940c  -9.27  -4.05    -0.0000
iter: 146 19:01:16  -215.377891c  -9.29  -4.06    -0.0000
iter: 147 19:01:20  -215.377842c  -9.30  -4.06    -0.0000
iter: 148 19:01:24  -215.377736c  -9.36  -4.07    -0.0000
iter: 149 19:01:28  -215.377709c  -9.30  -4.07    -0.0000
iter: 150 19:01:32  -215.377607c  -9.40  -4.08    -0.0000
iter: 151 19:01:35  -215.377583c  -9.33  -4.09    -0.0000
iter: 152 19:01:39  -215.377486c  -9.43  -4.09    -0.0000
iter: 153 19:01:43  -215.377465c  -9.37  -4.10    -0.0000
iter: 154 19:01:47  -215.377372c  -9.46  -4.10    -0.0000
iter: 155 19:01:51  -215.377296c  -9.45  -4.11    -0.0000
iter: 156 19:01:55  -215.377224c  -9.45  -4.11    -0.0000
iter: 157 19:01:59  -215.377153c  -9.46  -4.12    -0.0000
iter: 158 19:02:02  -215.377084c  -9.46  -4.12    -0.0000
iter: 159 19:02:06  -215.377017c  -9.48  -4.13    -0.0000
iter: 160 19:02:10  -215.376953c  -9.49  -4.13    -0.0000
iter: 161 19:02:14  -215.376890c  -9.51  -4.14    -0.0000
iter: 162 19:02:18  -215.376830c  -9.51  -4.14    -0.0000
iter: 163 19:02:21  -215.376771c  -9.53  -4.15    -0.0000
iter: 164 19:02:25  -215.376714c  -9.54  -4.16    -0.0000
iter: 165 19:02:29  -215.376659c  -9.56  -4.16    -0.0000
iter: 166 19:02:33  -215.376606c  -9.57  -4.17    -0.0000
iter: 167 19:02:37  -215.376554c  -9.58  -4.17    -0.0000
iter: 168 19:02:41  -215.376504c  -9.59  -4.18    -0.0000
iter: 169 19:02:44  -215.376455c  -9.60  -4.18    -0.0000
iter: 170 19:02:48  -215.376407c  -9.62  -4.19    -0.0000
iter: 171 19:02:52  -215.376361c  -9.63  -4.19    -0.0000
iter: 172 19:02:56  -215.376316c  -9.64  -4.20    -0.0000
iter: 173 19:03:00  -215.376272c  -9.65  -4.20    -0.0000
iter: 174 19:03:03  -215.376229c  -9.66  -4.21    -0.0000
iter: 175 19:03:07  -215.376188c  -9.68  -4.21    -0.0000
iter: 176 19:03:11  -215.376147c  -9.69  -4.22    -0.0000
iter: 177 19:03:15  -215.376107c  -9.70  -4.22    -0.0000
iter: 178 19:03:19  -215.376068c  -9.71  -4.23    -0.0000
iter: 179 19:03:23  -215.376030c  -9.72  -4.23    -0.0000
iter: 180 19:03:26  -215.375993c  -9.74  -4.24    -0.0000
iter: 181 19:03:30  -215.375956c  -9.75  -4.25    -0.0000
iter: 182 19:03:34  -215.375921c  -9.76  -4.25    -0.0000
iter: 183 19:03:38  -215.375886c  -9.77  -4.26    -0.0000
iter: 184 19:03:42  -215.375851c  -9.79  -4.26    -0.0000
iter: 185 19:03:45  -215.375818c  -9.80  -4.27    -0.0000
iter: 186 19:03:49  -215.375785c  -9.81  -4.27    -0.0000
iter: 187 19:03:53  -215.375753c  -9.82  -4.28    -0.0000
iter: 188 19:03:57  -215.375721c  -9.84  -4.28    -0.0000
iter: 189 19:04:01  -215.375690c  -9.85  -4.29    -0.0000
iter: 190 19:04:05  -215.375659c  -9.86  -4.29    -0.0000
iter: 191 19:04:08  -215.375630c  -9.87  -4.30    -0.0000
iter: 192 19:04:12  -215.375600c  -9.88  -4.30    -0.0000
iter: 193 19:04:16  -215.375571c  -9.90  -4.31    -0.0000
iter: 194 19:04:20  -215.375543c  -9.91  -4.31    -0.0000
iter: 195 19:04:24  -215.375515c  -9.92  -4.32    -0.0000
iter: 196 19:04:27  -215.375487c  -9.93  -4.32    -0.0000
iter: 197 19:04:31  -215.375460c  -9.94  -4.33    -0.0000
iter: 198 19:04:35  -215.375434c  -9.96  -4.33    -0.0000
iter: 199 19:04:39  -215.375407c  -9.97  -4.34    -0.0000
iter: 200 19:04:43  -215.375382c  -9.98  -4.34    -0.0000
iter: 201 19:04:47  -215.375356c  -9.99  -4.35    -0.0000
iter: 202 19:04:50  -215.375331c -10.00c -4.35    -0.0000
iter: 203 19:04:54  -215.375307c -10.02c -4.36    -0.0000
iter: 204 19:04:58  -215.375282c -10.03c -4.36    -0.0000
iter: 205 19:05:02  -215.375258c -10.04c -4.37    -0.0000
iter: 206 19:05:06  -215.375235c -10.05c -4.37    -0.0000
iter: 207 19:05:09  -215.375212c -10.06c -4.38    -0.0000
iter: 208 19:05:13  -215.375189c -10.08c -4.38    -0.0000
iter: 209 19:05:17  -215.375166c -10.09c -4.39    -0.0000
iter: 210 19:05:21  -215.375144c -10.10c -4.39    -0.0000
iter: 211 19:05:25  -215.375122c -10.11c -4.40    -0.0000
iter: 212 19:05:29  -215.375100c -10.12c -4.40    -0.0000
iter: 213 19:05:32  -215.375079c -10.13c -4.41    -0.0000
iter: 214 19:05:36  -215.375058c -10.15c -4.41    -0.0000
iter: 215 19:05:40  -215.375037c -10.16c -4.42    -0.0000
iter: 216 19:05:44  -215.375017c -10.17c -4.42    -0.0000
iter: 217 19:05:48  -215.374996c -10.18c -4.43    -0.0000
iter: 218 19:05:51  -215.374977c -10.19c -4.44    -0.0000
iter: 219 19:05:55  -215.374957c -10.21c -4.44    -0.0000
iter: 220 19:05:59  -215.374937c -10.22c -4.45    -0.0000
iter: 221 19:06:03  -215.374918c -10.23c -4.45    -0.0000
iter: 222 19:06:07  -215.374899c -10.24c -4.46    -0.0000
iter: 223 19:06:11  -215.374881c -10.25c -4.46    -0.0000
iter: 224 19:06:14  -215.374862c -10.27c -4.47    -0.0000
iter: 225 19:06:18  -215.374844c -10.28c -4.47    -0.0000
iter: 226 19:06:22  -215.374826c -10.29c -4.48    -0.0000
iter: 227 19:06:26  -215.374808c -10.30c -4.48    -0.0000
iter: 228 19:06:30  -215.374791c -10.31c -4.49    -0.0000
iter: 229 19:06:33  -215.374774c -10.33c -4.49    -0.0000
iter: 230 19:06:37  -215.374757c -10.34c -4.50    -0.0000
iter: 231 19:06:41  -215.374740c -10.35c -4.50    -0.0000
iter: 232 19:06:45  -215.374723c -10.36c -4.51    -0.0000
iter: 233 19:06:49  -215.374707c -10.37c -4.51    -0.0000
iter: 234 19:06:52  -215.374691c -10.39c -4.52    -0.0000
iter: 235 19:06:56  -215.374675c -10.40c -4.52    -0.0000
iter: 236 19:07:00  -215.374659c -10.41c -4.53    -0.0000
iter: 237 19:07:04  -215.374643c -10.42c -4.53    -0.0000
iter: 238 19:07:08  -215.374628c -10.43c -4.54    -0.0000
iter: 239 19:07:12  -215.374613c -10.44c -4.54    -0.0000
iter: 240 19:07:15  -215.374598c -10.46c -4.55    -0.0000
iter: 241 19:07:19  -215.374583c -10.47c -4.55    -0.0000
iter: 242 19:07:23  -215.374569c -10.48c -4.56    -0.0000
iter: 243 19:07:27  -215.374554c -10.49c -4.56    -0.0000
iter: 244 19:07:31  -215.374540c -10.50c -4.56    -0.0000
iter: 245 19:07:34  -215.374526c -10.51c -4.57    -0.0000
iter: 246 19:07:38  -215.374512c -10.53c -4.57    -0.0000
iter: 247 19:07:42  -215.374499c -10.54c -4.58    -0.0000
iter: 248 19:07:46  -215.374485c -10.55c -4.58    -0.0000
iter: 249 19:07:50  -215.374472c -10.56c -4.59    -0.0000
iter: 250 19:07:53  -215.374459c -10.57c -4.59    -0.0000
iter: 251 19:07:57  -215.374446c -10.58c -4.60    -0.0000
iter: 252 19:08:01  -215.374433c -10.59c -4.60    -0.0000
iter: 253 19:08:05  -215.374420c -10.61c -4.61    -0.0000
iter: 254 19:08:09  -215.374408c -10.62c -4.61    -0.0000
iter: 255 19:08:13  -215.374396c -10.63c -4.62    -0.0000
iter: 256 19:08:16  -215.374384c -10.64c -4.62    -0.0000
iter: 257 19:08:20  -215.374372c -10.65c -4.63    -0.0000
iter: 258 19:08:24  -215.374360c -10.66c -4.63    -0.0000
iter: 259 19:08:28  -215.374348c -10.67c -4.64    -0.0000
iter: 260 19:08:32  -215.374337c -10.68c -4.64    -0.0000
iter: 261 19:08:35  -215.374325c -10.70c -4.65    -0.0000
iter: 262 19:08:39  -215.374314c -10.71c -4.65    -0.0000
iter: 263 19:08:43  -215.374303c -10.72c -4.66    -0.0000
iter: 264 19:08:47  -215.374292c -10.73c -4.66    -0.0000
iter: 265 19:08:51  -215.374282c -10.74c -4.67    -0.0000
iter: 266 19:08:54  -215.374271c -10.75c -4.67    -0.0000
iter: 267 19:08:58  -215.374260c -10.76c -4.68    -0.0000
iter: 268 19:09:02  -215.374250c -10.77c -4.68    -0.0000
iter: 269 19:09:06  -215.374240c -10.79c -4.69    -0.0000
iter: 270 19:09:10  -215.374230c -10.80c -4.69    -0.0000
iter: 271 19:09:14  -215.374220c -10.81c -4.70    -0.0000
iter: 272 19:09:17  -215.374210c -10.82c -4.70    -0.0000
iter: 273 19:09:21  -215.374200c -10.83c -4.71    -0.0000
iter: 274 19:09:25  -215.374191c -10.84c -4.71    -0.0000
iter: 275 19:09:29  -215.374181c -10.85c -4.72    -0.0000
iter: 276 19:09:33  -215.374172c -10.86c -4.72    -0.0000
iter: 277 19:09:36  -215.374163c -10.87c -4.73    -0.0000
iter: 278 19:09:40  -215.374154c -10.88c -4.73    -0.0000
iter: 279 19:09:44  -215.374145c -10.90c -4.74    -0.0000
iter: 280 19:09:48  -215.374136c -10.91c -4.74    -0.0000
iter: 281 19:09:52  -215.374127c -10.92c -4.75    -0.0000
iter: 282 19:09:55  -215.374119c -10.93c -4.75    -0.0000
iter: 283 19:09:59  -215.374110c -10.94c -4.75    -0.0000
iter: 284 19:10:03  -215.374102c -10.95c -4.76    -0.0000
iter: 285 19:10:07  -215.374094c -10.96c -4.76    -0.0000
iter: 286 19:10:11  -215.374085c -10.97c -4.77    -0.0000
iter: 287 19:10:15  -215.374077c -10.98c -4.77    -0.0000
iter: 288 19:10:18  -215.374069c -10.99c -4.78    -0.0000
iter: 289 19:10:22  -215.374062c -11.00c -4.78    -0.0000
iter: 290 19:10:26  -215.374054c -11.02c -4.79    -0.0000
iter: 291 19:10:30  -215.374046c -11.03c -4.79    -0.0000
iter: 292 19:10:34  -215.374039c -11.04c -4.80    -0.0000
iter: 293 19:10:37  -215.374031c -11.05c -4.80    -0.0000
iter: 294 19:10:41  -215.374024c -11.06c -4.81    -0.0000
iter: 295 19:10:45  -215.374017c -11.07c -4.81    -0.0000
iter: 296 19:10:49  -215.374009c -11.08c -4.82    -0.0000
iter: 297 19:10:53  -215.374002c -11.09c -4.82    -0.0000
iter: 298 19:10:57  -215.373995c -11.10c -4.83    -0.0000
iter: 299 19:11:00  -215.373988c -11.11c -4.83    -0.0000
iter: 300 19:11:04  -215.373981c -11.12c -4.84    -0.0000
iter: 301 19:11:08  -215.373975c -11.13c -4.84    -0.0000
iter: 302 19:11:12  -215.373968c -11.14c -4.84    -0.0000
iter: 303 19:11:16  -215.373962c -11.15c -4.85    -0.0000
iter: 304 19:11:19  -215.373955c -11.16c -4.85    -0.0000
iter: 305 19:11:23  -215.373949c -11.18c -4.86    -0.0000
iter: 306 19:11:27  -215.373942c -11.19c -4.86    -0.0000
iter: 307 19:11:31  -215.373936c -11.20c -4.87    -0.0000
iter: 308 19:11:35  -215.373930c -11.21c -4.87    -0.0000
iter: 309 19:11:39  -215.373924c -11.22c -4.88    -0.0000
iter: 310 19:11:42  -215.373918c -11.23c -4.88    -0.0000
iter: 311 19:11:46  -215.373912c -11.24c -4.89    -0.0000
iter: 312 19:11:50  -215.373906c -11.25c -4.89    -0.0000
iter: 313 19:11:54  -215.373900c -11.26c -4.90    -0.0000
iter: 314 19:11:58  -215.373894c -11.27c -4.90    -0.0000
iter: 315 19:12:01  -215.373889c -11.28c -4.91    -0.0000
iter: 316 19:12:05  -215.373883c -11.29c -4.91    -0.0000
iter: 317 19:12:09  -215.373878c -11.30c -4.92    -0.0000
iter: 318 19:12:13  -215.373872c -11.31c -4.92    -0.0000
iter: 319 19:12:17  -215.373867c -11.32c -4.92    -0.0000
iter: 320 19:12:21  -215.373862c -11.33c -4.93    -0.0000
iter: 321 19:12:24  -215.373856c -11.34c -4.93    -0.0000
iter: 322 19:12:28  -215.373851c -11.35c -4.94    -0.0000
iter: 323 19:12:32  -215.373846c -11.36c -4.94    -0.0000
iter: 324 19:12:36  -215.373841c -11.37c -4.95    -0.0000
iter: 325 19:12:40  -215.373836c -11.38c -4.95    -0.0000
iter: 326 19:12:43  -215.373831c -11.39c -4.96    -0.0000
iter: 327 19:12:47  -215.373826c -11.40c -4.96    -0.0000
iter: 328 19:12:51  -215.373821c -11.41c -4.97    -0.0000
iter: 329 19:12:55  -215.373817c -11.42c -4.97    -0.0000
iter: 330 19:12:59  -215.373812c -11.43c -4.98    -0.0000
iter: 331 19:13:03  -215.373807c -11.44c -4.98    -0.0000
iter: 332 19:13:06  -215.373803c -11.45c -4.98    -0.0000
iter: 333 19:13:10  -215.373798c -11.46c -4.99    -0.0000
iter: 334 19:13:14  -215.373794c -11.47c -4.99    -0.0000
iter: 335 19:13:18  -215.373789c -11.48c -5.00    -0.0000
iter: 336 19:13:22  -215.373785c -11.49c -5.00c   -0.0000

Converged after 336 iterations.

Dipole moment: (52.384273, -54.315912, -0.423640) |e|*Ang

Total magnetic moment: (0.000000, 0.000000, -0.000000)
Local magnetic moments:
   0 Ti ( 0.000000,  0.000000,  0.000000)
   1 Ti ( 0.000000,  0.000000,  0.000000)
   2 Ti ( 0.000000,  0.000000,  0.000000)
   3 Ti ( 0.000000,  0.000000,  0.000000)
   4 Ti ( 0.000000,  0.000000,  0.000000)
   5 Ti ( 0.000000,  0.000000, -0.000000)
   6 Ti ( 0.000000,  0.000000,  0.000000)
   7 Ti ( 0.000000,  0.000000, -0.000000)
   8 Ti ( 0.000000,  0.000000,  0.000000)
   9 Ti ( 0.000000,  0.000000, -0.000000)
  10 Ti ( 0.000000,  0.000000, -0.000000)
  11 Ti ( 0.000000,  0.000000, -0.000000)
  12 Ti ( 0.000000,  0.000000, -0.000000)
  13 Ti ( 0.000000,  0.000000, -0.000000)
  14 Ti ( 0.000000,  0.000000, -0.000000)
  15 Ti ( 0.000000,  0.000000,  0.000000)
  16 Ti ( 0.000000,  0.000000,  0.000000)
  17 Ti ( 0.000000,  0.000000,  0.000000)
  18 Ti ( 0.000000,  0.000000,  0.000000)
  19 Ti ( 0.000000,  0.000000, -0.000000)
  20 Ti ( 0.000000,  0.000000, -0.000000)
  21 Ti ( 0.000000,  0.000000,  0.000000)
  22 Ti ( 0.000000,  0.000000,  0.000000)
  23 Ti ( 0.000000,  0.000000, -0.000000)
  24 O  ( 0.000000,  0.000000, -0.000000)
  25 O  ( 0.000000,  0.000000,  0.000000)
  26 O  ( 0.000000,  0.000000, -0.000000)
  27 O  ( 0.000000,  0.000000, -0.000000)
  28 O  ( 0.000000,  0.000000,  0.000000)
  29 O  ( 0.000000,  0.000000,  0.000000)
  30 O  ( 0.000000,  0.000000,  0.000000)
  31 O  ( 0.000000,  0.000000,  0.000000)
  32 O  ( 0.000000,  0.000000, -0.000000)
  33 O  ( 0.000000,  0.000000, -0.000000)
  34 O  ( 0.000000,  0.000000, -0.000000)
  35 O  ( 0.000000,  0.000000,  0.000000)
  36 O  ( 0.000000,  0.000000,  0.000000)
  37 O  ( 0.000000,  0.000000,  0.000000)
  38 O  ( 0.000000,  0.000000, -0.000000)
  39 O  ( 0.000000,  0.000000, -0.000000)
  40 O  ( 0.000000,  0.000000, -0.000000)
  41 O  ( 0.000000,  0.000000, -0.000000)
  42 O  ( 0.000000,  0.000000,  0.000000)
  43 O  ( 0.000000,  0.000000,  0.000000)
  44 O  ( 0.000000,  0.000000, -0.000000)
  45 O  ( 0.000000,  0.000000,  0.000000)
  46 O  ( 0.000000,  0.000000, -0.000000)
  47 O  ( 0.000000,  0.000000,  0.000000)
  48 O  ( 0.000000,  0.000000, -0.000000)
  49 O  ( 0.000000,  0.000000,  0.000000)
  50 O  ( 0.000000,  0.000000, -0.000000)
  51 O  ( 0.000000,  0.000000,  0.000000)
  52 O  ( 0.000000,  0.000000,  0.000000)
  53 O  ( 0.000000,  0.000000, -0.000000)
  54 O  ( 0.000000,  0.000000,  0.000000)
  55 O  ( 0.000000,  0.000000, -0.000000)
  56 O  ( 0.000000,  0.000000,  0.000000)
  57 O  ( 0.000000,  0.000000, -0.000000)
  58 O  ( 0.000000,  0.000000, -0.000000)
  59 O  ( 0.000000,  0.000000,  0.000000)
  60 O  ( 0.000000,  0.000000, -0.000000)
  61 O  ( 0.000000,  0.000000,  0.000000)
  62 O  ( 0.000000,  0.000000, -0.000000)
  63 O  ( 0.000000,  0.000000,  0.000000)
  64 O  ( 0.000000,  0.000000,  0.000000)
  65 O  ( 0.000000,  0.000000, -0.000000)
  66 O  ( 0.000000,  0.000000,  0.000000)
  67 O  ( 0.000000,  0.000000,  0.000000)
  68 O  ( 0.000000,  0.000000,  0.000000)
  69 O  ( 0.000000,  0.000000, -0.000000)
  70 O  ( 0.000000,  0.000000,  0.000000)
  71 O  ( 0.000000,  0.000000, -0.000000)
  72 Au ( 0.000000,  0.000000, -0.000000)
  73 Au ( 0.000000,  0.000000, -0.000000)
  74 Au ( 0.000000,  0.000000, -0.000000)
  75 Au ( 0.000000,  0.000000,  0.000000)

Energy contributions relative to reference atoms: (reference = -2721730.337652)

Kinetic:       +544.185265
Potential:     -733.528297
External:      +313.517362
XC:            -382.745701
Entropy (-ST):   -0.001074
Local:          +43.198124
SIC:             +0.000000
--------------------------
Free energy:   -215.374322
Extrapolated:  -215.373785

Dipole-layer corrected work functions: 4.939485, 5.908070 eV

Spin contamination: 0.000000 electrons
                   Up                     Down
 Band  Eigenvalues  Occupancy  Eigenvalues  Occupancy
    0    -66.31919    1.00000    -66.31919    1.00000
    1    -66.31118    1.00000    -66.31118    1.00000
    2    -66.30568    1.00000    -66.30568    1.00000
    3    -66.30370    1.00000    -66.30370    1.00000
    4    -66.19269    1.00000    -66.19269    1.00000
    5    -66.10405    1.00000    -66.10405    1.00000
    6    -66.02289    1.00000    -66.02289    1.00000
    7    -66.00862    1.00000    -66.00862    1.00000
    8    -66.00662    1.00000    -66.00662    1.00000
    9    -65.99273    1.00000    -65.99273    1.00000
   10    -65.97500    1.00000    -65.97500    1.00000
   11    -65.96012    1.00000    -65.96012    1.00000
   12    -65.94211    1.00000    -65.94211    1.00000
   13    -65.92088    1.00000    -65.92088    1.00000
   14    -65.91966    1.00000    -65.91966    1.00000
   15    -65.86287    1.00000    -65.86287    1.00000
   16    -65.84191    1.00000    -65.84191    1.00000
   17    -65.83662    1.00000    -65.83662    1.00000
   18    -65.72466    1.00000    -65.72466    1.00000
   19    -65.69464    1.00000    -65.69464    1.00000
   20    -65.58254    1.00000    -65.58254    1.00000
   21    -65.56854    1.00000    -65.56854    1.00000
   22    -65.56005    1.00000    -65.56005    1.00000
   23    -65.55820    1.00000    -65.55820    1.00000
   24    -42.64104    1.00000    -42.64104    1.00000
   25    -42.63176    1.00000    -42.63176    1.00000
   26    -42.62547    1.00000    -42.62547    1.00000
   27    -42.62294    1.00000    -42.62294    1.00000
   28    -42.49372    1.00000    -42.49372    1.00000
   29    -42.48457    1.00000    -42.48457    1.00000
   30    -42.47329    1.00000    -42.47329    1.00000
   31    -42.42427    1.00000    -42.42427    1.00000
   32    -42.41495    1.00000    -42.41495    1.00000
   33    -42.36167    1.00000    -42.36167    1.00000
   34    -42.33220    1.00000    -42.33220    1.00000
   35    -42.31913    1.00000    -42.31913    1.00000
   36    -42.31737    1.00000    -42.31737    1.00000
   37    -42.30159    1.00000    -42.30159    1.00000
   38    -42.29043    1.00000    -42.29043    1.00000
   39    -42.28993    1.00000    -42.28993    1.00000
   40    -42.28245    1.00000    -42.28245    1.00000
   41    -42.27768    1.00000    -42.27768    1.00000
   42    -42.26887    1.00000    -42.26887    1.00000
   43    -42.26833    1.00000    -42.26833    1.00000
   44    -42.26348    1.00000    -42.26348    1.00000
   45    -42.25737    1.00000    -42.25737    1.00000
   46    -42.23808    1.00000    -42.23808    1.00000
   47    -42.23474    1.00000    -42.23474    1.00000
   48    -42.21422    1.00000    -42.21422    1.00000
   49    -42.19048    1.00000    -42.19048    1.00000
   50    -42.19003    1.00000    -42.19003    1.00000
   51    -42.18135    1.00000    -42.18135    1.00000
   52    -42.17036    1.00000    -42.17036    1.00000
   53    -42.16074    1.00000    -42.16074    1.00000
   54    -42.15780    1.00000    -42.15780    1.00000
   55    -42.14093    1.00000    -42.14093    1.00000
   56    -42.13542    1.00000    -42.13542    1.00000
   57    -42.12541    1.00000    -42.12541    1.00000
   58    -42.11311    1.00000    -42.11311    1.00000
   59    -42.10272    1.00000    -42.10272    1.00000
   60    -42.09789    1.00000    -42.09789    1.00000
   61    -42.08834    1.00000    -42.08834    1.00000
   62    -42.08707    1.00000    -42.08707    1.00000
   63    -42.08228    1.00000    -42.08228    1.00000
   64    -42.07513    1.00000    -42.07513    1.00000
   65    -42.06149    1.00000    -42.06149    1.00000
   66    -42.05783    1.00000    -42.05783    1.00000
   67    -42.04422    1.00000    -42.04422    1.00000
   68    -42.03761    1.00000    -42.03761    1.00000
   69    -42.02868    1.00000    -42.02868    1.00000
   70    -42.02363    1.00000    -42.02363    1.00000
   71    -42.01746    1.00000    -42.01746    1.00000
   72    -42.01458    1.00000    -42.01458    1.00000
   73    -42.00666    1.00000    -42.00666    1.00000
   74    -42.00485    1.00000    -42.00485    1.00000
   75    -41.98735    1.00000    -41.98735    1.00000
   76    -41.96074    1.00000    -41.96074    1.00000
   77    -41.94323    1.00000    -41.94323    1.00000
   78    -41.92375    1.00000    -41.92375    1.00000
   79    -41.88336    1.00000    -41.88336    1.00000
   80    -41.86045    1.00000    -41.86045    1.00000
   81    -41.80767    1.00000    -41.80767    1.00000
   82    -41.79422    1.00000    -41.79422    1.00000
   83    -41.79401    1.00000    -41.79401    1.00000
   84    -41.79229    1.00000    -41.79229    1.00000
   85    -41.79051    1.00000    -41.79051    1.00000
   86    -41.78488    1.00000    -41.78488    1.00000
   87    -41.77923    1.00000    -41.77923    1.00000
   88    -41.77765    1.00000    -41.77765    1.00000
   89    -41.77130    1.00000    -41.77130    1.00000
   90    -41.73582    1.00000    -41.73582    1.00000
   91    -41.72085    1.00000    -41.72085    1.00000
   92    -41.65860    1.00000    -41.65860    1.00000
   93    -41.64249    1.00000    -41.64249    1.00000
   94    -41.63369    1.00000    -41.63369    1.00000
   95    -41.63115    1.00000    -41.63115    1.00000
   96    -25.01621    1.00000    -25.01621    1.00000
   97    -24.81484    1.00000    -24.81484    1.00000
   98    -24.68427    1.00000    -24.68427    1.00000
   99    -24.65752    1.00000    -24.65752    1.00000
  100    -24.59359    1.00000    -24.59359    1.00000
  101    -24.54785    1.00000    -24.54785    1.00000
  102    -24.47410    1.00000    -24.47410    1.00000
  103    -24.40175    1.00000    -24.40175    1.00000
  104    -24.34205    1.00000    -24.34205    1.00000
  105    -24.23745    1.00000    -24.23745    1.00000
  106    -24.18219    1.00000    -24.18219    1.00000
  107    -24.12282    1.00000    -24.12282    1.00000
  108    -24.05195    1.00000    -24.05195    1.00000
  109    -23.92273    1.00000    -23.92273    1.00000
  110    -23.90219    1.00000    -23.90219    1.00000
  111    -23.88546    1.00000    -23.88546    1.00000
  112    -23.85843    1.00000    -23.85843    1.00000
  113    -23.84257    1.00000    -23.84257    1.00000
  114    -23.78473    1.00000    -23.78473    1.00000
  115    -23.75309    1.00000    -23.75309    1.00000
  116    -23.73371    1.00000    -23.73371    1.00000
  117    -23.71284    1.00000    -23.71284    1.00000
  118    -23.69965    1.00000    -23.69965    1.00000
  119    -23.68946    1.00000    -23.68946    1.00000
  120    -23.65364    1.00000    -23.65364    1.00000
  121    -23.64285    1.00000    -23.64285    1.00000
  122    -23.63200    1.00000    -23.63200    1.00000
  123    -23.62414    1.00000    -23.62414    1.00000
  124    -23.55807    1.00000    -23.55807    1.00000
  125    -23.54644    1.00000    -23.54644    1.00000
  126    -23.54080    1.00000    -23.54080    1.00000
  127    -23.53147    1.00000    -23.53147    1.00000
  128    -23.52872    1.00000    -23.52872    1.00000
  129    -23.52210    1.00000    -23.52210    1.00000
  130    -23.51583    1.00000    -23.51583    1.00000
  131    -23.50009    1.00000    -23.50009    1.00000
  132    -23.49069    1.00000    -23.49069    1.00000
  133    -23.48973    1.00000    -23.48973    1.00000
  134    -23.45312    1.00000    -23.45312    1.00000
  135    -23.34605    1.00000    -23.34605    1.00000
  136    -23.33106    1.00000    -23.33106    1.00000
  137    -23.11836    1.00000    -23.11836    1.00000
  138    -22.99053    1.00000    -22.99053    1.00000
  139    -22.93869    1.00000    -22.93869    1.00000
  140    -22.18152    1.00000    -22.18152    1.00000
  141    -22.14018    1.00000    -22.14018    1.00000
  142    -22.13391    1.00000    -22.13391    1.00000
  143    -22.12367    1.00000    -22.12367    1.00000
  144    -12.19278    1.00000    -12.19278    1.00000
  145    -12.02340    1.00000    -12.02340    1.00000
  146    -12.01909    1.00000    -12.01909    1.00000
  147    -11.98142    1.00000    -11.98142    1.00000
  148    -11.93417    1.00000    -11.93417    1.00000
  149    -11.91279    1.00000    -11.91279    1.00000
  150    -11.85567    1.00000    -11.85567    1.00000
  151    -11.84302    1.00000    -11.84302    1.00000
  152    -11.83086    1.00000    -11.83086    1.00000
  153    -11.78096    1.00000    -11.78096    1.00000
  154    -11.76531    1.00000    -11.76531    1.00000
  155    -11.73455    1.00000    -11.73455    1.00000
  156    -11.71078    1.00000    -11.71078    1.00000
  157    -11.68281    1.00000    -11.68281    1.00000
  158    -11.63466    1.00000    -11.63466    1.00000
  159    -11.60041    1.00000    -11.60041    1.00000
  160    -11.59473    1.00000    -11.59473    1.00000
  161    -11.54959    1.00000    -11.54959    1.00000
  162    -11.53140    1.00000    -11.53140    1.00000
  163    -11.46418    1.00000    -11.46418    1.00000
  164    -11.40431    1.00000    -11.40431    1.00000
  165    -11.32892    1.00000    -11.32892    1.00000
  166    -11.32437    1.00000    -11.32437    1.00000
  167    -11.29978    1.00000    -11.29978    1.00000
  168    -11.29025    1.00000    -11.29025    1.00000
  169    -11.27794    1.00000    -11.27794    1.00000
  170    -11.24884    1.00000    -11.24884    1.00000
  171    -11.21925    1.00000    -11.21925    1.00000
  172    -11.20375    1.00000    -11.20375    1.00000
  173    -11.19311    1.00000    -11.19311    1.00000
  174    -11.18815    1.00000    -11.18815    1.00000
  175    -11.15106    1.00000    -11.15106    1.00000
  176    -11.14436    1.00000    -11.14436    1.00000
  177    -11.12826    1.00000    -11.12826    1.00000
  178    -11.11177    1.00000    -11.11177    1.00000
  179    -11.09641    1.00000    -11.09641    1.00000
  180    -11.07288    1.00000    -11.07288    1.00000
  181    -11.05983    1.00000    -11.05983    1.00000
  182    -11.04343    1.00000    -11.04343    1.00000
  183    -11.00753    1.00000    -11.00753    1.00000
  184    -11.00521    1.00000    -11.00521    1.00000
  185    -10.97376    1.00000    -10.97376    1.00000
  186    -10.94670    1.00000    -10.94670    1.00000
  187    -10.93278    1.00000    -10.93278    1.00000
  188    -10.88013    1.00000    -10.88013    1.00000
  189    -10.84592    1.00000    -10.84592    1.00000
  190    -10.76945    1.00000    -10.76945    1.00000
  191    -10.73673    1.00000    -10.73673    1.00000
  192    -10.71277    1.00000    -10.71277    1.00000
  193    -10.64513    1.00000    -10.64513    1.00000
  194    -10.55676    1.00000    -10.55676    1.00000
  195    -10.53663    1.00000    -10.53663    1.00000
  196    -10.52204    1.00000    -10.52204    1.00000
  197    -10.47797    1.00000    -10.47797    1.00000
  198    -10.36180    1.00000    -10.36180    1.00000
  199    -10.34681    1.00000    -10.34681    1.00000
  200    -10.27476    1.00000    -10.27476    1.00000
  201    -10.27323    1.00000    -10.27323    1.00000
  202    -10.24779    1.00000    -10.24779    1.00000
  203    -10.18227    1.00000    -10.18227    1.00000
  204    -10.10178    1.00000    -10.10178    1.00000
  205    -10.08278    1.00000    -10.08278    1.00000
  206    -10.06326    1.00000    -10.06326    1.00000
  207    -10.02703    1.00000    -10.02703    1.00000
  208     -9.96982    1.00000     -9.96982    1.00000
  209     -9.93374    1.00000     -9.93374    1.00000
  210     -9.92727    1.00000     -9.92727    1.00000
  211     -9.90543    1.00000     -9.90543    1.00000
  212     -9.88783    1.00000     -9.88783    1.00000
  213     -9.88039    1.00000     -9.88039    1.00000
  214     -9.83797    1.00000     -9.83797    1.00000
  215     -9.82837    1.00000     -9.82837    1.00000
  216     -9.72969    1.00000     -9.72969    1.00000
  217     -9.67702    1.00000     -9.67702    1.00000
  218     -9.65569    1.00000     -9.65569    1.00000
  219     -9.64280    1.00000     -9.64280    1.00000
  220     -9.61046    1.00000     -9.61046    1.00000
  221     -9.59624    1.00000     -9.59624    1.00000
  222     -9.57333    1.00000     -9.57333    1.00000
  223     -9.55728    1.00000     -9.55728    1.00000
  224     -9.54968    1.00000     -9.54968    1.00000
  225     -9.54069    1.00000     -9.54069    1.00000
  226     -9.47901    1.00000     -9.47901    1.00000
  227     -9.45422    1.00000     -9.45422    1.00000
  228     -9.44704    1.00000     -9.44704    1.00000
  229     -9.39398    1.00000     -9.39398    1.00000
  230     -9.38532    1.00000     -9.38532    1.00000
  231     -9.36508    1.00000     -9.36508    1.00000
  232     -9.35496    1.00000     -9.35496    1.00000
  233     -9.32897    1.00000     -9.32897    1.00000
  234     -9.31993    1.00000     -9.31993    1.00000
  235     -9.28186    1.00000     -9.28186    1.00000
  236     -9.22542    1.00000     -9.22542    1.00000
  237     -9.19184    1.00000     -9.19184    1.00000
  238     -9.13651    1.00000     -9.13651    1.00000
  239     -9.12186    1.00000     -9.12186    1.00000
  240     -9.10052    1.00000     -9.10052    1.00000
  241     -9.08449    1.00000     -9.08449    1.00000
  242     -9.06733    1.00000     -9.06733    1.00000
  243     -8.98203    1.00000     -8.98203    1.00000
  244     -8.94909    1.00000     -8.94909    1.00000
  245     -8.91596    1.00000     -8.91596    1.00000
  246     -8.88212    1.00000     -8.88212    1.00000
  247     -8.83735    1.00000     -8.83735    1.00000
  248     -8.78156    1.00000     -8.78156    1.00000
  249     -8.75541    1.00000     -8.75541    1.00000
  250     -8.72140    1.00000     -8.72140    1.00000
  251     -8.66314    1.00000     -8.66314    1.00000
  252     -8.64981    1.00000     -8.64981    1.00000
  253     -8.62695    1.00000     -8.62695    1.00000
  254     -8.59529    1.00000     -8.59529    1.00000
  255     -8.57719    1.00000     -8.57719    1.00000
  256     -8.56170    1.00000     -8.56170    1.00000
  257     -8.53470    1.00000     -8.53470    1.00000
  258     -8.49754    1.00000     -8.49754    1.00000
  259     -8.49189    1.00000     -8.49189    1.00000
  260     -8.47022    1.00000     -8.47022    1.00000
  261     -8.44286    1.00000     -8.44286    1.00000
  262     -8.42055    1.00000     -8.42055    1.00000
  263     -8.40531    1.00000     -8.40531    1.00000
  264     -8.38405    1.00000     -8.38405    1.00000
  265     -8.37139    1.00000     -8.37139    1.00000
  266     -8.32771    1.00000     -8.32771    1.00000
  267     -8.31011    1.00000     -8.31011    1.00000
  268     -8.30040    1.00000     -8.30040    1.00000
  269     -8.27982    1.00000     -8.27982    1.00000
  270     -8.26257    1.00000     -8.26257    1.00000
  271     -8.21847    1.00000     -8.21847    1.00000
  272     -8.20184    1.00000     -8.20184    1.00000
  273     -8.17971    1.00000     -8.17971    1.00000
  274     -8.16463    1.00000     -8.16463    1.00000
  275     -8.14669    1.00000     -8.14669    1.00000
  276     -8.10414    1.00000     -8.10414    1.00000
  277     -8.07724    1.00000     -8.07724    1.00000
  278     -8.05071    1.00000     -8.05071    1.00000
  279     -8.02958    1.00000     -8.02958    1.00000
  280     -7.97270    1.00000     -7.97270    1.00000
  281     -7.95462    1.00000     -7.95462    1.00000
  282     -7.92800    1.00000     -7.92800    1.00000
  283     -7.89698    1.00000     -7.89698    1.00000
  284     -7.83931    1.00000     -7.83931    1.00000
  285     -7.81719    1.00000     -7.81719    1.00000
  286     -7.78269    1.00000     -7.78269    1.00000
  287     -7.76362    1.00000     -7.76362    1.00000
  288     -7.73388    1.00000     -7.73388    1.00000
  289     -7.71153    1.00000     -7.71153    1.00000
  290     -7.69451    1.00000     -7.69451    1.00000
  291     -7.59036    1.00000     -7.59036    1.00000
  292     -7.58357    1.00000     -7.58357    1.00000
  293     -7.50813    1.00000     -7.50813    1.00000
  294     -7.50076    1.00000     -7.50076    1.00000
  295     -7.48346    1.00000     -7.48346    1.00000
  296     -7.45903    1.00000     -7.45903    1.00000
  297     -7.44463    1.00000     -7.44463    1.00000
  298     -7.40302    1.00000     -7.40302    1.00000
  299     -7.34278    1.00000     -7.34278    1.00000
  300     -7.28034    1.00000     -7.28034    1.00000
  301     -7.26987    1.00000     -7.26987    1.00000
  302     -7.24964    1.00000     -7.24964    1.00000
  303     -7.22597    1.00000     -7.22597    1.00000
  304     -7.21176    1.00000     -7.21176    1.00000
  305     -7.16219    1.00000     -7.16219    1.00000
  306     -7.13329    1.00000     -7.13329    1.00000
  307     -7.12188    1.00000     -7.12188    1.00000
  308     -6.57758    0.99999     -6.57758    0.99999
  309     -6.24159    0.99972     -6.24159    0.99972
  310     -4.60898    0.00029     -4.60898    0.00029
  311     -4.02287    0.00000     -4.02287    0.00000
  312     -3.92941    0.00000     -3.92941    0.00000
  313     -3.79529    0.00000     -3.79529    0.00000
  314     -3.74071    0.00000     -3.74071    0.00000
  315     -3.69571    0.00000     -3.69571    0.00000
  316     -3.53865    0.00000     -3.53865    0.00000
  317     -3.52552    0.00000     -3.52552    0.00000
  318     -3.50861    0.00000     -3.50861    0.00000
  319     -3.40850    0.00000     -3.40850    0.00000
  320     -3.30315    0.00000     -3.30315    0.00000
  321     -3.24957    0.00000     -3.24957    0.00000
  322     -3.20538    0.00000     -3.20538    0.00000
  323     -3.18307    0.00000     -3.18307    0.00000
  324     -3.14542    0.00000     -3.14542    0.00000
  325     -3.12685    0.00000     -3.12685    0.00000
  326     -3.10248    0.00000     -3.10248    0.00000
  327     -3.03921    0.00000     -3.03921    0.00000
  328     -3.03722    0.00000     -3.03722    0.00000
  329     -3.00634    0.00000     -3.00634    0.00000
  330     -2.98871    0.00000     -2.98871    0.00000
  331     -2.97579    0.00000     -2.97579    0.00000
  332     -2.97041    0.00000     -2.97041    0.00000
  333     -2.94227    0.00000     -2.94227    0.00000
  334     -2.91778    0.00000     -2.91778    0.00000
  335     -2.86890    0.00000     -2.86890    0.00000
  336     -2.84698    0.00000     -2.84698    0.00000
  337     -2.84001    0.00000     -2.84001    0.00000
  338     -2.81787    0.00000     -2.81787    0.00000
  339     -2.80763    0.00000     -2.80763    0.00000
  340     -2.79485    0.00000     -2.79485    0.00000
  341     -2.77989    0.00000     -2.77989    0.00000
  342     -2.75444    0.00000     -2.75444    0.00000
  343     -2.74698    0.00000     -2.74698    0.00000
  344     -2.74025    0.00000     -2.74025    0.00000
  345     -2.72806    0.00000     -2.72806    0.00000
  346     -2.71065    0.00000     -2.71065    0.00000
  347     -2.70584    0.00000     -2.70584    0.00000
  348     -2.66870    0.00000     -2.66870    0.00000
  349     -2.66600    0.00000     -2.66600    0.00000
  350     -2.60761    0.00000     -2.60761    0.00000
  351     -2.58706    0.00000     -2.58706    0.00000
  352     -2.56729    0.00000     -2.56729    0.00000
  353     -2.55360    0.00000     -2.55360    0.00000
  354     -2.53783    0.00000     -2.53783    0.00000
  355     -2.52477    0.00000     -2.52477    0.00000
  356     -2.46059    0.00000     -2.46059    0.00000
  357     -2.43100    0.00000     -2.43100    0.00000
  358     -2.40072    0.00000     -2.40072    0.00000
  359     -2.37802    0.00000     -2.37802    0.00000
  360     -2.35637    0.00000     -2.35637    0.00000
  361     -2.34361    0.00000     -2.34361    0.00000
  362     -2.33075    0.00000     -2.33075    0.00000
  363     -2.32359    0.00000     -2.32359    0.00000
  364     -2.30493    0.00000     -2.30493    0.00000
  365     -2.29464    0.00000     -2.29464    0.00000
  366     -2.28529    0.00000     -2.28529    0.00000
  367     -2.28216    0.00000     -2.28216    0.00000
  368     -2.26722    0.00000     -2.26722    0.00000
  369     -2.22036    0.00000     -2.22036    0.00000
  370     -2.18485    0.00000     -2.18485    0.00000
  371     -2.17945    0.00000     -2.17945    0.00000
  372     -2.16683    0.00000     -2.16683    0.00000
  373     -2.13702    0.00000     -2.13702    0.00000
  374     -2.09224    0.00000     -2.09224    0.00000
  375     -2.06320    0.00000     -2.06320    0.00000

Fermi level: -5.42378

Gap: 1.633 eV
Transition (v -> c):
  (s=0, k=0, n=309, [[0.00, 0.00, 0.00]]) -> (s=1, k=0, n=310, [[0.00, 0.00, 0.00]])
No difference between direct/indirect transitions

Forces in eV/Ang:
  0 Ti    4.04538    0.00041    0.97280
  1 Ti    4.09937    0.00466    0.98448
  2 Ti    4.06527   -0.00038    0.98098
  3 Ti    4.09835   -0.00468    0.98459
  4 Ti   -1.95587    0.00015   -1.59921
  5 Ti   -1.96830    0.00379   -1.51027
  6 Ti   -1.95860   -0.00029   -1.53865
  7 Ti   -1.96897   -0.00382   -1.51332
  8 Ti    0.40525    0.01980   -0.02973
  9 Ti    0.72279    0.05190    0.27870
 10 Ti    0.55345   -0.01892    0.11640
 11 Ti    0.71699   -0.05277    0.28441
 12 Ti   -0.68421   -0.00769   -0.83097
 13 Ti   -0.92876    0.01735   -0.01706
 14 Ti   -0.76113    0.00628   -0.64673
 15 Ti   -1.08283   -0.01271   -0.58205
 16 Ti   -0.22630    0.10857   -0.01250
 17 Ti   -0.30077   -0.01544   -0.22629
 18 Ti   -0.25483    0.00507   -0.25911
 19 Ti   -0.17678    0.06770   -0.15642
 20 Ti    1.14271    0.04287    0.99406
 21 Ti    0.69427   -0.12751    0.59672
 22 Ti    1.10601    0.07231    0.97859
 23 Ti    1.11382    0.01383    0.99203
 24 O    -1.93515   -0.00003    0.56927
 25 O    -1.94915   -0.00052    0.55056
 26 O    -1.94334   -0.00002    0.55682
 27 O    -1.94855    0.00055    0.55131
 28 O     0.22389   -0.00035   -1.18154
 29 O     0.24386   -0.00647   -1.18928
 30 O     0.23017    0.00035   -1.18619
 31 O     0.24347    0.00647   -1.18895
 32 O     0.50695   -0.00076   -0.20861
 33 O     0.48637   -0.01208   -0.19290
 34 O     0.50262    0.00080   -0.20785
 35 O     0.48658    0.01198   -0.19304
 36 O    -1.09590   -0.00134   -0.24503
 37 O    -1.12725   -0.00510   -0.33200
 38 O    -1.11232    0.00158   -0.28615
 39 O    -1.12636    0.00492   -0.33091
 40 O     0.14103   -0.00213    0.31302
 41 O     0.12860   -0.00328    0.14187
 42 O     0.10016   -0.00100    0.16634
 43 O     0.13437    0.00447    0.15270
 44 O    -0.24485    0.00174    0.03197
 45 O    -0.09232   -0.03758   -0.01086
 46 O    -0.18175   -0.00182   -0.03796
 47 O    -0.09863    0.03804    0.00595
 48 O     0.09601   -0.02122    0.07330
 49 O    -0.03336   -0.12033    0.12613
 50 O     0.06784    0.02559    0.07306
 51 O    -0.02817    0.10386    0.10210
 52 O     0.06323    0.01652    0.61842
 53 O     0.02481   -0.00950    0.50147
 54 O     0.07167    0.01470    0.32154
 55 O     0.07329   -0.00660    0.66883
 56 O    -0.48355   -0.01369   -0.45088
 57 O    -0.20294   -0.00316   -0.26477
 58 O    -0.41450    0.00455   -0.46905
 59 O    -0.43781   -0.00221   -0.55203
 60 O    -0.05640   -0.01746   -0.10650
 61 O    -0.06240    0.01218   -0.07308
 62 O    -0.09986   -0.03853    0.00033
 63 O    -0.19196   -0.07700   -0.03131
 64 O     0.04487    0.05984   -0.05471
 65 O     0.14453   -0.13689   -0.09393
 66 O     0.07502    0.05586   -0.09297
 67 O     0.07833    0.05133   -0.02210
 68 O    -0.39706    0.72212    1.26911
 69 O    -0.07858   -0.01398    0.64560
 70 O    -0.26066    0.01289    0.55453
 71 O    -0.18168   -0.07396    0.69913
 72 Au    0.16046   -0.67874   -0.54121
 73 Au   -0.00576    0.00553    0.15434
 74 Au   -0.02463    0.05158    0.37524
 75 Au    0.04704   -0.09836    0.17736

Timing:                                      incl.     excl.
-------------------------------------------------------------------
Density initialized from wave functions:     0.021     0.021   0.0% |
 Symmetrize density:                         0.000     0.000   0.0% |
Forces:                                      0.955     0.955   0.0% |
Hamiltonian:                                 2.705     0.188   0.0% |
 Atomic:                                     0.001     0.001   0.0% |
  XC Correction:                             0.000     0.000   0.0% |
 Calculate atomic Hamiltonians:              0.001     0.001   0.0% |
 Communicate:                                0.281     0.281   0.0% |
 Hartree integrate/restrict:                 0.005     0.005   0.0% |
 Initialize Hamiltonian:                     0.000     0.000   0.0% |
 Poisson:                                    2.176     2.176   0.0% |
 XC 3D grid:                                 0.043     0.043   0.0% |
 vbar:                                       0.009     0.009   0.0% |
LCAO initialization:                         1.595     0.374   0.0% |
 LCAO eigensolver:                           0.896     0.001   0.0% |
  Calculate projections:                     0.000     0.000   0.0% |
  DenseAtomicCorrection:                     0.000     0.000   0.0% |
  Distribute overlap matrix:                 0.534     0.534   0.0% |
  Orbital Layouts:                           0.356     0.356   0.0% |
  Potential matrix:                          0.005     0.005   0.0% |
 LCAO to grid:                               0.012     0.012   0.0% |
 Set positions (LCAO WFS):                   0.313     0.174   0.0% |
  Basic WFS set positions:                   0.003     0.003   0.0% |
  Basis functions set positions:             0.001     0.001   0.0% |
  P tci:                                     0.000     0.000   0.0% |
  ST tci:                                    0.031     0.031   0.0% |
  mktci:                                     0.104     0.104   0.0% |
Redistribute:                                0.001     0.001   0.0% |
SCF-cycle:                               10488.197     3.090   0.0% |
 Davidson:                               10175.392  2406.188  22.9% |--------|
  Apply hamiltonian:                       499.361   499.361   4.7% |-|
  Subspace diag:                           782.283     0.653   0.0% |
   calc_h_matrix:                          375.783   159.724   1.5% ||
    Apply hamiltonian:                     216.059   216.059   2.1% ||
   diagonalize:                            172.054   172.054   1.6% ||
   rotate_psi:                             233.793   233.793   2.2% ||
  calc. matrices:                         3265.601  1628.943  15.5% |-----|
   Apply hamiltonian:                     1636.658  1636.658  15.5% |-----|
  diagonalize:                            2316.177  2316.177  22.0% |--------|
  rotate_psi:                              905.783   905.783   8.6% |--|
 Density:                                   29.036     0.044   0.0% |
  Atomic density matrices:                  10.320    10.320   0.1% |
  Mix:                                       4.855     4.855   0.0% |
  Multipole moments:                         0.234     0.234   0.0% |
  Pseudo density:                           13.582    13.550   0.1% |
   Symmetrize density:                       0.033     0.033   0.0% |
 Hamiltonian:                              277.600     3.227   0.0% |
  Atomic:                                    0.771     0.762   0.0% |
   XC Correction:                            0.009     0.009   0.0% |
  Calculate atomic Hamiltonians:             0.768     0.768   0.0% |
  Communicate:                             196.594   196.594   1.9% ||
  Hartree integrate/restrict:                2.817     2.817   0.0% |
  Poisson:                                  43.801    43.801   0.4% |
  XC 3D grid:                               29.311    29.311   0.3% |
  vbar:                                      0.310     0.310   0.0% |
 Orthonormalize:                             3.078     0.002   0.0% |
  calc_s_matrix:                             0.094     0.094   0.0% |
  inverse-cholesky:                          2.776     2.776   0.0% |
  projections:                               0.000     0.000   0.0% |
  rotate_psi_s:                              0.206     0.206   0.0% |
Set symmetry:                                0.000     0.000   0.0% |
Other:                                      36.668    36.668   0.3% |
-------------------------------------------------------------------
Total:                                             10530.141 100.0%

Memory usage: 599.54 MiB
Date: Tue Feb 11 19:13:48 2025
