# Supplementary material for: Real-Space Constrained Density Functional Theory Investigation of Site-Specific, Interfacial Charge Recombination Dynamics Across the Au Nanoparticle/TiO2 Heterojunction
Source: J Phys Chem Lett. 2026 Jan 6;17(2):570–8. doi: 10.1021/acs.jpclett.5c02905 (PMC12814526; doi:10.1021/acs.jpclett.5c02905)
Supplement: Supplementary file 3 [file jz5c02905_si_003.zip › Site-Specific-Charge-Recombination-Dynamics-With-CDFT-main/AuTiO2/4Au/PBE+U+D3/HB/Au/0.60/d3.gs.vasp]

Ti O Au
1.0
       10.4349002838         0.0000000000         0.0000000000000
        0.0000000000         7.5847997665         0.0000000000000
        0.0000000000         0.0000000000        28.8263830014866
   Ti    O    Au
   24   48    4
Selective dynamics
Direct
 0.1697900269  0.0000000000  0.2854461137  F  F  F
 0.6697900133  0.2500000077  0.2854461137  F  F  F
 0.1697900269  0.5000000154  0.2854461137  F  F  F
 0.6697900133  0.7500000231  0.2854461137  F  F  F
 0.4528099811  0.0000000000  0.3160849559  F  F  F
 0.9528099675  0.2500000077  0.3160849559  F  F  F
 0.4528099811  0.5000000154  0.3160849559  F  F  F
 0.9528099675  0.7500000231  0.3160849559  F  F  F
 0.3018699666  0.0000000000  0.4080134507  F  F  F
 0.8018699530  0.2500000077  0.4080134507  F  F  F
 0.3018699666  0.5000000154  0.4080134507  F  F  F
 0.8018699530  0.7500000231  0.4080134507  F  F  F
 0.5848900166  0.0000000000  0.4386522929  F  F  F
 0.0848900302  0.2500000077  0.4386522929  F  F  F
 0.5848900166  0.5000000154  0.4386522929  F  F  F
 0.0848900302  0.7500000231  0.4386522929  F  F  F
 0.4295424851 -0.0001361934  0.5322396153  T  T  T
 0.9346562722  0.2506002872  0.5338584102  T  T  T
 0.4311538086  0.5006109742  0.5324527534  T  T  T
 0.9330828983  0.7477014786  0.5345037218  T  T  T
 0.7058046363 -0.0011430757  0.5582159579  T  T  T
 0.2035674460  0.2530871030  0.5618620969  T  T  T
 0.7019580255  0.4990731617  0.5593530066  T  T  T
 0.2016941171  0.7504742611  0.5588424326  T  T  T
 0.3487200549  0.0000000000  0.2601783234  F  F  F
 0.8487200413  0.2500000077  0.2601783234  F  F  F
 0.3487200549  0.5000000154  0.2601783234  F  F  F
 0.8487200413  0.7500000231  0.2601783234  F  F  F
 0.6317400091  0.0000000000  0.2908171656  F  F  F
 0.1317400227  0.2500000077  0.2908171656  F  F  F
 0.6317400091  0.5000000154  0.2908171656  F  F  F
 0.1317400227  0.7500000231  0.2908171656  F  F  F
 0.9908500052  0.0000000000  0.3107139040  F  F  F
 0.4908500188  0.2500000077  0.3107139040  F  F  F
 0.9908500052  0.5000000154  0.3107139040  F  F  F
 0.4908500188  0.7500000231  0.3107139040  F  F  F
 0.2738800489  0.0000000000  0.3413527809  F  F  F
 0.7738800353  0.2500000077  0.3413527809  F  F  F
 0.2738800489  0.5000000154  0.3413527809  F  F  F
 0.7738800353  0.7500000231  0.3413527809  F  F  F
 0.4807999946  0.0000000000  0.3827456604  F  F  F
 0.9807999810  0.2500000077  0.3827456604  F  F  F
 0.4807999946  0.5000000154  0.3827456604  F  F  F
 0.9807999810  0.7500000231  0.3827456604  F  F  F
 0.7638300111  0.0000000000  0.4133845026  F  F  F
 0.2638300247  0.2500000077  0.4133845026  F  F  F
 0.7638300111  0.5000000154  0.4133845026  F  F  F
 0.2638300247  0.7500000231  0.4133845026  F  F  F
 0.1229400344  0.0000000000  0.4332812410  F  F  F
 0.6229400208  0.2500000077  0.4332812410  F  F  F
 0.1229400344  0.5000000154  0.4332812410  F  F  F
 0.6229400208  0.7500000231  0.4332812410  F  F  F
 0.4059599886  0.0000000000  0.4639200832  F  F  F
 0.9059600708  0.2500000077  0.4639200832  F  F  F
 0.4059599886  0.5000000154  0.4639200832  F  F  F
 0.9059600708  0.7500000231  0.4639200832  F  F  F
 0.6144833037 -0.0013227772  0.5049752513  T  T  T
 0.1148859086  0.2502280955  0.5054319163  T  T  T
 0.6178945485  0.5001016661  0.5041432010  T  T  T
 0.1149207915  0.7500970593  0.5046636964  T  T  T
 0.3865606657  0.2493827205  0.5349773504  T  T  T
 0.8877309555 -0.0009736579  0.5360888322  T  T  T
 0.3887130581  0.7520245986  0.5348502099  T  T  T
 0.8890341784  0.5002898055  0.5363922001  T  T  T
 0.2532599189 -0.0017871269  0.5647436933  T  T  T
 0.7513272563  0.2495295932  0.5646503413  T  T  T
 0.2528461153  0.5030788046  0.5640428076  T  T  T
 0.7524213731  0.7498171574  0.5660327555  T  T  T
 0.5428257909 -0.0023254404  0.5866893186  T  T  T
 0.0388437828  0.2499454248  0.5859856923  T  T  T
 0.0428874247  0.7499350247  0.5860165321  T  T  T
 0.5386002594  0.5030113012  0.5835843851  T  T  T
 0.5176862120  0.1924298656  0.6395404515  T  T  T
 0.6926537680  0.4291236552  0.6762615691  T  T  T
 0.2568951238  0.2461917331  0.6554964249  T  T  T
 0.4388334220  0.4768179927  0.6825385273  T  T  T
