# Supplementary material for: Real-Space Constrained Density Functional Theory Investigation of Site-Specific, Interfacial Charge Recombination Dynamics Across the Au Nanoparticle/TiO2 Heterojunction
Source: J Phys Chem Lett. 2026 Jan 6;17(2):570–8. doi: 10.1021/acs.jpclett.5c02905 (PMC12814526; doi:10.1021/acs.jpclett.5c02905)
Supplement: Supplementary file 3 [file jz5c02905_si_003.zip › Site-Specific-Charge-Recombination-Dynamics-With-CDFT-main/AuTiO2/4Au/PBE+U+D3/HB/Au/0.60/neHB.txt]

(0	24.38414241613878)
(1	24.385166055964493)
(2	24.38468808111561)
(3	24.385118538858897)
(4	25.16322356468363)
(5	25.163864850551363)
(6	25.16391946249359)
(7	25.16382544541098)
(8	25.0723995619589)
(9	25.08412685853166)
(10	25.07566307368119)
(11	25.086121074204183)
(12	25.070712864317056)
(13	25.075530851164626)
(14	25.105571833655226)
(15	25.094952251944726)
(16	24.902606892813715)
(17	24.92552772449355)
(18	24.96084953693213)
(19	24.87472969194118)
(20	24.768395723267574)
(21	24.725695248287618)
(22	24.77450866237649)
(23	24.77565431857427)
(24	7.060293047231388)
(25	7.060862144091811)
(26	7.060723404564476)
(27	7.060833331758561)
(28	6.463668779671296)
(29	6.463677901582038)
(30	6.463635373453694)
(31	6.463688112226318)
(32	6.468143988039223)
(33	6.468313595487634)
(34	6.4681271829986215)
(35	6.468318608450456)
(36	6.458204453413678)
(37	6.458650826870214)
(38	6.458452691474937)
(39	6.458631529481126)
(40	6.466657985279158)
(41	6.467642111325894)
(42	6.46775333308956)
(43	6.467634613201182)
(44	6.4666325709797565)
(45	6.466887360833164)
(46	6.466994198563901)
(47	6.4670674544612545)
(48	6.467183096727736)
(49	6.467664438245361)
(50	6.4671663878735295)
(51	6.467992967486122)
(52	6.502681273593338)
(53	6.552310249023773)
(54	6.512337274344519)
(55	6.565238926199275)
(56	6.370051503744869)
(57	6.43524115907144)
(58	6.389130866632932)
(59	6.364548018760131)
(60	6.536820662161498)
(61	6.505669394049603)
(62	6.51698823568159)
(63	6.504973562618778)
(64	6.5927223111645334)
(65	6.6033003701137645)
(66	6.555927996819001)
(67	6.587978914078956)
(68	6.668147925891319)
(69	6.760607196169083)
(70	6.7469620777105765)
(71	6.741665071446272)
(72	79.10398010219129)
(73	79.04133047176539)
(74	78.9439421787936)
(75	78.9157307270785)
