# Supplementary material for: Real-Space Constrained Density Functional Theory Investigation of Site-Specific, Interfacial Charge Recombination Dynamics Across the Au Nanoparticle/TiO2 Heterojunction
Source: J Phys Chem Lett. 2026 Jan 6;17(2):570–8. doi: 10.1021/acs.jpclett.5c02905 (PMC12814526; doi:10.1021/acs.jpclett.5c02905)
Supplement: Supplementary file 3 [file jz5c02905_si_003.zip › Site-Specific-Charge-Recombination-Dynamics-With-CDFT-main/AuTiO2/4Au/PBE+U+D3/HB/Au/0.61/HB.txt]

  ___ ___ ___ _ _ _  
 |   |   |_  | | | | 
 | | | | | . | | | | 
 |__ |  _|___|_____|  24.6.0
 |___|_|             

User:   dmglenna@nid004552
Date:   Tue Feb 11 16:16:47 2025
Arch:   x86_64
Pid:    608904
CWD:    /pscratch/sd/d/dmglenna/PHD/ED/AuTiO2/3L/4Au/PBE+U+D3/HB/Au/0.61
Python: 3.12.1
gpaw:   /global/common/software/m4517/gpaw_gc/lib/python3.12/site-packages/gpaw
_gpaw:  /global/common/software/m4517/gpaw_gc/lib/python3.12/site-packages/
        _gpaw.cpython-312-x86_64-linux-gnu.so (f5c548012a)
ase:    /global/common/software/m4517/gpaw_gc/lib/python3.12/site-packages/ase (version 3.23.0)
numpy:  /global/common/software/m4517/gpaw_gc/lib/python3.12/site-packages/numpy (version 1.26.3)
scipy:  /global/common/software/m4517/gpaw_gc/lib/python3.12/site-packages/scipy (version 1.12.0)
libxc:  6.2.2
units:  Angstrom and eV
cores: 128
OpenMP: False
OMP_NUM_THREADS: 1

Input parameters:
  convergence: {density: 1e-05,
                eigenstates: 1e-10,
                energy: 1e-06}
  eigensolver: {name: dav,
                niter: 3}
  h: 0.2
  maxiter: 1500
  mixer: {backend: pulay,
          beta: 0.01,
          beta_m: 0.01,
          method: difference,
          nmaxold: 1,
          nmaxold_m: 8,
          weight: 100.0,
          weight_m: 100.0}
  mode: fd
  occupations: {fixmagmom: False,
                name: fermi-dirac,
                width: 0.1}
  poissonsolver: {dipolelayer: xy,
                  eps: 2e-10,
                  name: fd,
                  nn: 3,
                  relax: GS}
  setups: {Ti: :d,7.0}
  spinpol: True
  symmetry: off
  xc: PBE

System changes: positions, numbers, cell, pbc, initial_charges, initial_magmoms 

Initialize ...

species:
  Ti:
    name: Titanium
    id: d282db07e62ae71292040bf25b25ccdd
    Z: 22.0
    valence: 12
    core: 10
    charge: 0.0
    Hubbard: {U: 7.0,  # eV
              l: 2,
              scale: True}
    file: /global/common/software/m4517/setups/gpaw-setups-0.9.20000/Ti.PBE.gz
    compensation charges: {type: gauss,
                           rc: 0.38,
                           lmax: 2}
    cutoffs: {filter: 2.23,
              core: 1.02}
    projectors:
      #              energy  rcut
      - 3s(2.00)   -62.623   1.270
      - 4s(2.00)    -4.466   1.270
      - 3p(6.00)   -38.862   1.058
      - 4p(0.00)    -1.466   1.058
      - 3d(2.00)    -4.258   1.058
      -  d          22.953   1.058
  
    # Using partial waves for Ti as LCAO basis

  O:
    name: Oxygen
    id: 32ecd46bf208036f09c70b0ec9a88b78
    Z: 8.0
    valence: 6
    core: 2
    charge: 0.0
    file: /global/common/software/m4517/setups/gpaw-setups-0.9.20000/O.PBE.gz
    compensation charges: {type: gauss,
                           rc: 0.21,
                           lmax: 2}
    cutoffs: {filter: 1.17,
              core: 0.83}
    projectors:
      #              energy  rcut
      - 2s(2.00)   -23.961   0.688
      - 2p(4.00)    -9.029   0.598
      -  s           3.251   0.688
      -  p          18.182   0.598
      -  d           0.000   0.619
  
    # Using partial waves for O as LCAO basis

  Au:
    name: Gold
    id: b12133f335f6ca0d89c4b1ccaa844e9a
    Z: 79.0
    valence: 11
    core: 68
    charge: 0.0
    file: /global/common/software/m4517/setups/gpaw-setups-0.9.20000/Au.PBE.gz
    compensation charges: {type: gauss,
                           rc: 0.42,
                           lmax: 2}
    cutoffs: {filter: 2.33,
              core: 2.81}
    projectors:
      #              energy  rcut
      - 6s(1.00)    -5.728   1.323
      - 6p(0.00)    -0.775   1.323
      - 5d(10.00)    -6.891   1.323
      -  s          21.484   1.323
      -  p          26.436   1.323
      -  d          20.321   1.323
  
    # Using partial waves for Au as LCAO basis

Reference energy: -2721730.337652  # eV

Spin-polarized calculation.
Magnetic moment: 0.000000

Convergence criteria:
 Maximum [total energy] change in last 3 cyles: 1e-06 eV / valence electron
 Maximum integral of absolute [dens]ity change: 1e-05 electrons / valence electron
 Maximum integral of absolute [eigenst]ate change: 1e-10 eV^2 / valence electron
 Maximum number of scf [iter]ations: 1500
 (Square brackets indicate name in SCF output, whereas a 'c' in
 the SCF output indicates the quantity has converged.)

Symmetries present (total): 1

  ( 1  0  0)
  ( 0  1  0)
  ( 0  0  1)

1 k-point (Gamma)
1 k-point in the irreducible part of the Brillouin zone
       k-points in crystal coordinates                weights
   0:     0.00000000    0.00000000    0.00000000          1/1

Wave functions: Uniform real-space grid
  Kinetic energy operator: 6*3+1=19 point O(h^6) finite-difference Laplacian
  ScaLapack parameters: grid=1x1, blocksize=None
  Wavefunction extrapolation:
    Improved wavefunction reuse through dual PAW basis 

Occupation numbers: Fermi-Dirac:
  width: 0.1000  # eV
 

Eigensolver
   Davidson(niter=3) 

Densities:
  Coarse grid: 52*36*144 grid
  Fine grid: 104*72*288 grid
  Total Charge: 0.000000 

Density mixing:
  Method: difference
  Backend: pulay
  Linear mixing parameter: 0.01
  old densities: 1
  Damping of long wavelength oscillations: 100 

Hamiltonian:
  XC and Coulomb potentials evaluated on a 104*72*288 grid
  Using the PBE Exchange-Correlation functional
  Interpolation: tri-quintic (5. degree polynomial)
  Poisson solver: Gauss-Seidel solver with 4 multi-grid levels
    Coarsest grid: 13 x 9 x 36 points
    Warning: Coarse grid has more than 24 points.
             More multi-grid levels recommended.
    Stencil: 6*3+1=19 point O(h^6) finite-difference Laplacian
    Max iterations: 1000
    Tolerance: 2.000000e-10

Dipole correction along z-axis 

XC parameters: PBE with 2 nearest neighbor stencil

Memory estimate:
  Process memory now: 112.41 MiB
  Calculator: 30.06 MiB
    Density: 2.05 MiB
      Arrays: 0.53 MiB
      Localized functions: 1.26 MiB
      Mixer: 0.26 MiB
    Hamiltonian: 0.78 MiB
      Arrays: 0.39 MiB
      XC: 0.00 MiB
      Poisson: 0.29 MiB
      vbar: 0.09 MiB
    Wavefunctions: 27.23 MiB
      Arrays psit_nG: 10.74 MiB
      Eigensolver: 16.24 MiB
      Projections: 0.05 MiB
      Projectors: 0.20 MiB

Total number of cores used: 128
Domain decomposition: 4 x 2 x 16

Number of atoms: 76
Number of atomic orbitals: 540
Number of bands in calculation: 376
Number of valence electrons: 620
Bands to converge: occupied

... initialized

Initializing position-dependent things.

Density initialized from atomic densities
Creating initial wave functions:
  376 bands from LCAO basis set

      .-------------------------.  
     /|                         |  
    / |                         |  
   /  |                         |  
  /   |                         |  
 *    |                         |  
 |    |                         |  
 |    |                         |  
 |    |                         |  
 |    |                         |  
 |    |                         |  
 |    |                         |  
 |    |                         |  
 |    |                         |  
 |    |        Au   OAu         |  
 |    |      O          Ti      |  
 |    O  Au      Ti     O    O  |  
 |    |   Ti   Au O   O         |  
 | O  |   O    O      Ti     Ti |  
 |    | Ti     Ti     O    O    |  
 |    |     O       O      Ti   |  
 |   O|Ti     O      O          |  
 |    |O    O      Ti     Ti    |  
 |  Ti|    Ti          O  O   O |  
 |    |  O  O   O O    TiO      |  
 |  O |         TiO         O Ti|  
 |    | OTiO   Ti    OTi        |  
 |    |       O     O O    O O  |  
 |    | Oi   O O           Ti   |  
 |    O      Ti     Ti     O    |  
 |   Ti          O      O       |  
 |    |   O                     |  
 |    |                         |  
 |    |                         |  
 |    |                         |  
 |    .-------------------------.  
 |   /                         /   
 |  /                         /    
 | /                         /     
 |/                         /      
 *-------------------------*       

Positions:
   0 Ti     1.771742    0.000000    8.228379    ( 0.0000,  0.0000,  0.0000)
   1 Ti     6.989192    1.896200    8.228379    ( 0.0000,  0.0000,  0.0000)
   2 Ti     1.771742    3.792400    8.228379    ( 0.0000,  0.0000,  0.0000)
   3 Ti     6.989192    5.688600    8.228379    ( 0.0000,  0.0000,  0.0000)
   4 Ti     4.725027    0.000000    9.111586    ( 0.0000,  0.0000,  0.0000)
   5 Ti     9.942477    1.896200    9.111586    ( 0.0000,  0.0000,  0.0000)
   6 Ti     4.725027    3.792400    9.111586    ( 0.0000,  0.0000,  0.0000)
   7 Ti     9.942477    5.688600    9.111586    ( 0.0000,  0.0000,  0.0000)
   8 Ti     3.149983    0.000000   11.761552    ( 0.0000,  0.0000,  0.0000)
   9 Ti     8.367433    1.896200   11.761552    ( 0.0000,  0.0000,  0.0000)
  10 Ti     3.149983    3.792400   11.761552    ( 0.0000,  0.0000,  0.0000)
  11 Ti     8.367433    5.688600   11.761552    ( 0.0000,  0.0000,  0.0000)
  12 Ti     6.103269    0.000000   12.644759    ( 0.0000,  0.0000,  0.0000)
  13 Ti     0.885819    1.896200   12.644759    ( 0.0000,  0.0000,  0.0000)
  14 Ti     6.103269    3.792400   12.644759    ( 0.0000,  0.0000,  0.0000)
  15 Ti     0.885819    5.688600   12.644759    ( 0.0000,  0.0000,  0.0000)
  16 Ti     4.482233   -0.001033   15.342543    ( 0.0000,  0.0000,  0.0000)
  17 Ti     9.753045    1.900753   15.389207    ( 0.0000,  0.0000,  0.0000)
  18 Ti     4.499047    3.797034   15.348687    ( 0.0000,  0.0000,  0.0000)
  19 Ti     9.736627    5.671166   15.407809    ( 0.0000,  0.0000,  0.0000)
  20 Ti     7.365001   -0.008670   16.091347    ( 0.0000,  0.0000,  0.0000)
  21 Ti     2.124206    1.919615   16.196452    ( 0.0000,  0.0000,  0.0000)
  22 Ti     7.324862    3.785370   16.124124    ( 0.0000,  0.0000,  0.0000)
  23 Ti     2.104658    5.692197   16.109406    ( 0.0000,  0.0000,  0.0000)
  24 O      3.638859    0.000000    7.500000    ( 0.0000,  0.0000,  0.0000)
  25 O      8.856309    1.896200    7.500000    ( 0.0000,  0.0000,  0.0000)
  26 O      3.638859    3.792400    7.500000    ( 0.0000,  0.0000,  0.0000)
  27 O      8.856309    5.688600    7.500000    ( 0.0000,  0.0000,  0.0000)
  28 O      6.592144    0.000000    8.383207    ( 0.0000,  0.0000,  0.0000)
  29 O      1.374694    1.896200    8.383207    ( 0.0000,  0.0000,  0.0000)
  30 O      6.592144    3.792400    8.383207    ( 0.0000,  0.0000,  0.0000)
  31 O      1.374694    5.688600    8.383207    ( 0.0000,  0.0000,  0.0000)
  32 O     10.339421    0.000000    8.956758    ( 0.0000,  0.0000,  0.0000)
  33 O      5.121971    1.896200    8.956758    ( 0.0000,  0.0000,  0.0000)
  34 O     10.339421    3.792400    8.956758    ( 0.0000,  0.0000,  0.0000)
  35 O      5.121971    5.688600    8.956758    ( 0.0000,  0.0000,  0.0000)
  36 O      2.857911    0.000000    9.839966    ( 0.0000,  0.0000,  0.0000)
  37 O      8.075361    1.896200    9.839966    ( 0.0000,  0.0000,  0.0000)
  38 O      2.857911    3.792400    9.839966    ( 0.0000,  0.0000,  0.0000)
  39 O      8.075361    5.688600    9.839966    ( 0.0000,  0.0000,  0.0000)
  40 O      5.017100    0.000000   11.033173    ( 0.0000,  0.0000,  0.0000)
  41 O     10.234550    1.896200   11.033173    ( 0.0000,  0.0000,  0.0000)
  42 O      5.017100    3.792400   11.033173    ( 0.0000,  0.0000,  0.0000)
  43 O     10.234550    5.688600   11.033173    ( 0.0000,  0.0000,  0.0000)
  44 O      7.970490    0.000000   11.916380    ( 0.0000,  0.0000,  0.0000)
  45 O      2.753040    1.896200   11.916380    ( 0.0000,  0.0000,  0.0000)
  46 O      7.970490    3.792400   11.916380    ( 0.0000,  0.0000,  0.0000)
  47 O      2.753040    5.688600   11.916380    ( 0.0000,  0.0000,  0.0000)
  48 O      1.282867    0.000000   12.489931    ( 0.0000,  0.0000,  0.0000)
  49 O      6.500317    1.896200   12.489931    ( 0.0000,  0.0000,  0.0000)
  50 O      1.282867    3.792400   12.489931    ( 0.0000,  0.0000,  0.0000)
  51 O      6.500317    5.688600   12.489931    ( 0.0000,  0.0000,  0.0000)
  52 O      4.236152    0.000000   13.373138    ( 0.0000,  0.0000,  0.0000)
  53 O      9.453603    1.896200   13.373138    ( 0.0000,  0.0000,  0.0000)
  54 O      4.236152    3.792400   13.373138    ( 0.0000,  0.0000,  0.0000)
  55 O      9.453603    5.688600   13.373138    ( 0.0000,  0.0000,  0.0000)
  56 O      6.412072   -0.010033   14.556610    ( 0.0000,  0.0000,  0.0000)
  57 O      1.198823    1.897930   14.569774    ( 0.0000,  0.0000,  0.0000)
  58 O      6.447668    3.793171   14.532625    ( 0.0000,  0.0000,  0.0000)
  59 O      1.199187    5.689336   14.547629    ( 0.0000,  0.0000,  0.0000)
  60 O      4.033722    1.891518   15.421462    ( 0.0000,  0.0000,  0.0000)
  61 O      9.263384   -0.007385   15.453502    ( 0.0000,  0.0000,  0.0000)
  62 O      4.056182    5.703956   15.417797    ( 0.0000,  0.0000,  0.0000)
  63 O      9.276983    3.794598   15.462247    ( 0.0000,  0.0000,  0.0000)
  64 O      2.642742   -0.013555   16.279518    ( 0.0000,  0.0000,  0.0000)
  65 O      7.840025    1.892632   16.276827    ( 0.0000,  0.0000,  0.0000)
  66 O      2.638424    3.815752   16.259314    ( 0.0000,  0.0000,  0.0000)
  67 O      7.851442    5.687213   16.316677    ( 0.0000,  0.0000,  0.0000)
  68 O      5.664333   -0.017638   16.912131    ( 0.0000,  0.0000,  0.0000)
  69 O      0.405331    1.895786   16.891848    ( 0.0000,  0.0000,  0.0000)
  70 O      0.447526    5.688107   16.892737    ( 0.0000,  0.0000,  0.0000)
  71 O      5.620240    3.815240   16.822627    ( 0.0000,  0.0000,  0.0000)
  72 Au     5.402004    1.459542   18.435638    ( 0.0000,  0.0000,  0.0000)
  73 Au     7.227773    3.254817   19.494175    ( 0.0000,  0.0000,  0.0000)
  74 Au     2.680675    1.867315   18.895591    ( 0.0000,  0.0000,  0.0000)
  75 Au     4.579183    3.616569   19.675117    ( 0.0000,  0.0000,  0.0000)

Unit cell:
           periodic     x           y           z      points  spacing
  1. axis:    yes   10.434900    0.000000    0.000000    52     0.2007
  2. axis:    yes    0.000000    7.584800    0.000000    36     0.2107
  3. axis:    no     0.000000    0.000000   28.826383   144     0.2002

  Lengths:  10.434900   7.584800  28.826383
  Angles:   90.000000  90.000000  90.000000

Effective grid spacing dv^(1/3) = 0.2038

     iter     time        total  log10-change:  magmom
                         energy   eigst   dens
iter:   1 16:17:02  -691.908141                   +0.0000
iter:   2 16:17:06  -682.372551   -1.08  -0.87    -0.0000
iter:   3 16:17:09  -672.670873   -1.75  -0.88    +0.0000
iter:   4 16:17:13  -663.442495   -2.27  -0.89    +0.0000
iter:   5 16:17:17  -654.732906   -2.44  -0.90    +0.0000
iter:   6 16:17:21  -646.523402   -2.47  -0.91    +0.0000
iter:   7 16:17:25  -638.787170   -2.44  -0.92    -0.0000
iter:   8 16:17:29  -631.501808   -2.44  -0.93    -0.0000
iter:   9 16:17:33  -624.643184   -2.40  -0.94    -0.0000
iter:  10 16:17:37  -618.191566   -2.40  -0.95    -0.0000
iter:  11 16:17:41  -612.124540   -2.38  -0.96    -0.0000
iter:  12 16:17:45  -606.424108   -2.39  -0.97    +0.0000
iter:  13 16:17:49  -601.069753   -2.37  -0.98    -0.0000
iter:  14 16:17:53  -596.044616   -2.40  -1.00    -0.0000
iter:  15 16:17:57  -591.330166   -2.39  -1.01    -0.0000
iter:  16 16:18:01  -586.910557   -2.41  -1.02    -0.0000
iter:  17 16:18:05  -582.769095   -2.41  -1.03    +0.0000
iter:  18 16:18:09  -578.891068   -2.43  -1.04    +0.0000
iter:  19 16:18:13  -575.261345   -2.44  -1.05    -0.0000
iter:  20 16:18:17  -571.866415   -2.46  -1.06    -0.0000
iter:  21 16:18:21  -568.692640   -2.47  -1.07    -0.0000
iter:  22 16:18:25  -565.727427   -2.49  -1.08    -0.0000
iter:  23 16:18:29  -562.958627   -2.50  -1.09    +0.0000
iter:  24 16:18:33  -560.374716   -2.53  -1.10    -0.0000
iter:  25 16:18:36  -557.964766   -2.54  -1.11    -0.0000
iter:  26 16:18:40  -555.718384   -2.56  -1.12    +0.0000
iter:  27 16:18:44  -553.625500   -2.58  -1.13    +0.0000
iter:  28 16:18:48  -551.676897   -2.60  -1.14    +0.0000
iter:  29 16:18:52  -549.863607   -2.62  -1.15    -0.0000
iter:  30 16:18:56  -548.177065   -2.64  -1.16    -0.0000
iter:  31 16:19:00  -546.609434   -2.66  -1.17    +0.0000
iter:  32 16:19:04  -545.153096   -2.68  -1.18    +0.0000
iter:  33 16:19:08  -543.800782   -2.70  -1.19    +0.0000
iter:  34 16:19:12  -542.545888   -2.72  -1.20    +0.0000
iter:  35 16:19:16  -541.382003   -2.74  -1.21    +0.0000
iter:  36 16:19:20  -540.302971   -2.76  -1.22    +0.0000
iter:  37 16:19:24  -539.303306   -2.78  -1.23    +0.0000
iter:  38 16:19:28  -538.377617   -2.81  -1.24    +0.0000
iter:  39 16:19:31  -537.520761   -2.83  -1.25    +0.0000
iter:  40 16:19:35  -536.728189   -2.85  -1.26    +0.0000
iter:  41 16:19:39  -535.995430   -2.88  -1.27    +0.0000
iter:  42 16:19:43  -535.318187   -2.90  -1.28    +0.0000
iter:  43 16:19:47  -534.692747   -2.93  -1.29    +0.0000
iter:  44 16:19:51  -534.115407   -2.95  -1.30    +0.0000
iter:  45 16:19:55  -533.582615   -2.98  -1.31    +0.0000
iter:  46 16:19:59  -533.091356   -3.00  -1.31    +0.0000
iter:  47 16:20:03  -532.638599   -3.03  -1.32    +0.0000
iter:  48 16:20:07  -532.221405   -3.06  -1.33    +0.0000
iter:  49 16:20:11  -531.837368   -3.08  -1.34    +0.0000
iter:  50 16:20:14  -531.484004   -3.11  -1.35    +0.0000
iter:  51 16:20:18  -531.158908   -3.14  -1.35    +0.0000
iter:  52 16:20:22  -530.860166   -3.16  -1.36    +0.0000
iter:  53 16:20:26  -530.585769   -3.19  -1.37    +0.0000
iter:  54 16:20:30  -530.333737   -3.22  -1.37    +0.0000
iter:  55 16:20:34  -530.102581   -3.25  -1.38    +0.0000
iter:  56 16:20:38  -529.890672   -3.28  -1.39    +0.0000
iter:  57 16:20:42  -529.696393   -3.31  -1.39    +0.0000
iter:  58 16:20:46  -529.518595   -3.34  -1.40    +0.0000
iter:  59 16:20:49  -529.355967   -3.37  -1.41    +0.0000
iter:  60 16:20:53  -529.207179   -3.40  -1.41    +0.0000
iter:  61 16:20:57  -529.071369   -3.42  -1.42    +0.0000
iter:  62 16:21:01  -528.947480   -3.46  -1.42    +0.0000
iter:  63 16:21:05  -528.834418   -3.49  -1.43    +0.0000
iter:  64 16:21:09  -528.731550   -3.52  -1.43    +0.0000
iter:  65 16:21:13  -528.638028   -3.55  -1.44    +0.0000
iter:  66 16:21:17  -528.553101   -3.58  -1.44    +0.0000
iter:  67 16:21:21  -528.475931   -3.61  -1.45    +0.0000
iter:  68 16:21:24  -528.406122   -3.64  -1.46    +0.0000
iter:  69 16:21:28  -528.343040   -3.67  -1.46    -0.0000
iter:  70 16:21:32  -528.285974   -3.70  -1.47    -0.0000
iter:  71 16:21:36  -528.234673   -3.73  -1.47    -0.0000
iter:  72 16:21:40  -528.188620   -3.76  -1.48    -0.0000
iter:  73 16:21:44  -528.147211   -3.79  -1.48    -0.0000
iter:  74 16:21:48  -528.110310   -3.83  -1.49    -0.0000
iter:  75 16:21:52  -528.077498   -3.86  -1.49    -0.0000
iter:  76 16:21:56  -528.048429   -3.89  -1.50    -0.0000
iter:  77 16:22:00  -528.022617   -3.92  -1.50    -0.0000
iter:  78 16:22:03  -528.000044   -3.95  -1.51    -0.0000
iter:  79 16:22:07  -527.980390   -3.98  -1.51    -0.0000
iter:  80 16:22:11  -527.963402   -4.01  -1.52    -0.0000
iter:  81 16:22:15  -527.948669   -4.04  -1.52    -0.0000
iter:  82 16:22:19  -527.936451   -4.07  -1.52    -0.0000
iter:  83 16:22:23  -527.926035   -4.11  -1.53    -0.0000
iter:  84 16:22:27  -527.917572   -4.14  -1.53    -0.0000
iter:  85 16:22:31  -527.910653   -4.17  -1.54    -0.0000
iter:  86 16:22:34  -527.905612   -4.20  -1.54    -0.0000
iter:  87 16:22:38  -527.901758   -4.23  -1.55    -0.0000
iter:  88 16:22:42  -527.899306   -4.26  -1.55    -0.0000
iter:  89 16:22:46  -527.898084   -4.29  -1.56    -0.0000
iter:  90 16:22:50  -527.897772   -4.32  -1.56    -0.0000
iter:  91 16:22:54  -527.898780   -4.35  -1.57    -0.0000
iter:  92 16:22:58  -527.900439   -4.37  -1.57    -0.0000
iter:  93 16:23:01  -527.903021   -4.40  -1.58    -0.0000
iter:  94 16:23:05  -527.906392   -4.43  -1.58    -0.0000
iter:  95 16:23:09  -527.910470   -4.46  -1.58    -0.0000
iter:  96 16:23:13  -527.914975   -4.49  -1.59    -0.0000
iter:  97 16:23:17  -527.920376   -4.52  -1.59    -0.0000
iter:  98 16:23:21  -527.926016   -4.54  -1.60    -0.0000
iter:  99 16:23:25  -527.932215   -4.57  -1.60    -0.0000
iter: 100 16:23:28  -527.938866   -4.60  -1.61    -0.0000
iter: 101 16:23:32  -527.945914   -4.62  -1.61    -0.0000
iter: 102 16:23:36  -527.953315   -4.65  -1.62    -0.0000
iter: 103 16:23:40  -527.960809   -4.68  -1.62    -0.0000
iter: 104 16:23:44  -527.968692   -4.70  -1.63    -0.0000
iter: 105 16:23:48  -527.977081   -4.73  -1.63    -0.0000
iter: 106 16:23:52  -527.985381   -4.75  -1.63    -0.0000
iter: 107 16:23:55  -527.993960   -4.78  -1.64    -0.0000
iter: 108 16:23:59  -528.002734   -4.80  -1.64    -0.0000
iter: 109 16:24:03  -528.011669   -4.82  -1.65    -0.0000
iter: 110 16:24:07  -528.020504   -4.85  -1.65    -0.0000
iter: 111 16:24:11  -528.029812   -4.87  -1.66    -0.0000
iter: 112 16:24:15  -528.038899   -4.89  -1.66    -0.0000
iter: 113 16:24:19  -528.048400   -4.92  -1.67    -0.0000
iter: 114 16:24:22  -528.057653   -4.94  -1.67    -0.0000
iter: 115 16:24:26  -528.067051   -4.96  -1.67    -0.0000
iter: 116 16:24:30  -528.076516   -4.98  -1.68    -0.0000
iter: 117 16:24:34  -528.086023   -5.00  -1.68    -0.0000
iter: 118 16:24:38  -528.095559   -5.02  -1.69    -0.0000
iter: 119 16:24:42  -528.105110   -5.04  -1.69    -0.0000
iter: 120 16:24:46  -528.114667   -5.06  -1.70    -0.0000
iter: 121 16:24:49  -528.123976   -5.08  -1.70    -0.0000
iter: 122 16:24:53  -528.133643   -5.10  -1.71    -0.0000
iter: 123 16:24:57  -528.142961   -5.12  -1.71    -0.0000
iter: 124 16:25:01  -528.152352   -5.13  -1.71    -0.0000
iter: 125 16:25:05  -528.161743   -5.15  -1.72    -0.0000
iter: 126 16:25:09  -528.171114   -5.17  -1.72    -0.0000
iter: 127 16:25:12  -528.180452   -5.19  -1.73    -0.0000
iter: 128 16:25:16  -528.189753   -5.20  -1.73    -0.0000
iter: 129 16:25:20  -528.199010   -5.22  -1.74    -0.0000
iter: 130 16:25:24  -528.208218   -5.23  -1.74    -0.0000
iter: 131 16:25:28  -528.217375   -5.25  -1.74    -0.0000
iter: 132 16:25:32  -528.226475   -5.27  -1.75    -0.0000
iter: 133 16:25:35  -528.235517   -5.28  -1.75    -0.0000
iter: 134 16:25:39  -528.244496   -5.29  -1.76    -0.0000
iter: 135 16:25:43  -528.253166   -5.31  -1.76    -0.0000
iter: 136 16:25:47  -528.262131   -5.32  -1.77    -0.0000
iter: 137 16:25:51  -528.270704   -5.34  -1.77    -0.0000
iter: 138 16:25:55  -528.279294   -5.35  -1.78    -0.0000
iter: 139 16:25:59  -528.288093   -5.36  -1.78    -0.0000
iter: 140 16:26:02  -528.296478   -5.38  -1.78    -0.0000
iter: 141 16:26:06  -528.304865   -5.39  -1.79    -0.0000
iter: 142 16:26:10  -528.313205   -5.40  -1.79    -0.0000
iter: 143 16:26:14  -528.321479   -5.42  -1.80    -0.0000
iter: 144 16:26:18  -528.329684   -5.43  -1.80    -0.0000
iter: 145 16:26:22  -528.337815   -5.44  -1.81    -0.0000
iter: 146 16:26:25  -528.345871   -5.45  -1.81    -0.0000
iter: 147 16:26:29  -528.353851   -5.46  -1.81    -0.0000
iter: 148 16:26:33  -528.361754   -5.47  -1.82    -0.0000
iter: 149 16:26:37  -528.369579   -5.49  -1.82    +0.0000
iter: 150 16:26:41  -528.377326   -5.50  -1.83    -0.0000
iter: 151 16:26:45  -528.384994   -5.51  -1.83    -0.0000
iter: 152 16:26:48  -528.392583   -5.52  -1.84    -0.0000
iter: 153 16:26:52  -528.400093   -5.53  -1.84    -0.0000
iter: 154 16:26:56  -528.407524   -5.54  -1.85    -0.0000
iter: 155 16:27:00  -528.414781   -5.55  -1.85    -0.0000
iter: 156 16:27:04  -528.422015   -5.56  -1.85    -0.0000
iter: 157 16:27:08  -528.429148   -5.57  -1.86    -0.0000
iter: 158 16:27:11  -528.436243   -5.58  -1.86    -0.0000
iter: 159 16:27:15  -528.443227   -5.59  -1.87    -0.0000
iter: 160 16:27:19  -528.450170   -5.60  -1.87    -0.0000
iter: 161 16:27:23  -528.457002   -5.61  -1.88    -0.0000
iter: 162 16:27:27  -528.463686   -5.62  -1.88    -0.0000
iter: 163 16:27:31  -528.470324   -5.63  -1.88    -0.0000
iter: 164 16:27:34  -528.476900   -5.64  -1.89    -0.0000
iter: 165 16:27:38  -528.483407   -5.65  -1.89    -0.0000
iter: 166 16:27:42  -528.489842   -5.66  -1.90    -0.0000
iter: 167 16:27:46  -528.496205   -5.67  -1.90    -0.0000
iter: 168 16:27:50  -528.502495   -5.68  -1.91    -0.0000
iter: 169 16:27:54  -528.508713   -5.69  -1.91    -0.0000
iter: 170 16:27:57  -528.514858   -5.70  -1.91    -0.0000
iter: 171 16:28:01  -528.520931   -5.71  -1.92    -0.0000
iter: 172 16:28:05  -528.526932   -5.71  -1.92    -0.0000
iter: 173 16:28:09  -528.532861   -5.72  -1.93    -0.0000
iter: 174 16:28:13  -528.538720   -5.73  -1.93    -0.0000
iter: 175 16:28:17  -528.544508   -5.74  -1.94    -0.0000
iter: 176 16:28:21  -528.550226   -5.75  -1.94    -0.0000
iter: 177 16:28:24  -528.555874   -5.76  -1.95    -0.0000
iter: 178 16:28:28  -528.561453   -5.77  -1.95    -0.0000
iter: 179 16:28:32  -528.566964   -5.78  -1.95    -0.0000
iter: 180 16:28:36  -528.572406   -5.78  -1.96    -0.0000
iter: 181 16:28:40  -528.577781   -5.79  -1.96    -0.0000
iter: 182 16:28:44  -528.583088   -5.80  -1.97    -0.0000
iter: 183 16:28:47  -528.588329   -5.81  -1.97    -0.0000
iter: 184 16:28:51  -528.593504   -5.82  -1.98    -0.0000
iter: 185 16:28:55  -528.598613   -5.83  -1.98    -0.0000
iter: 186 16:28:59  -528.603657   -5.84  -1.98    -0.0000
iter: 187 16:29:03  -528.608637   -5.84  -1.99    -0.0000
iter: 188 16:29:07  -528.613553   -5.85  -1.99    -0.0000
iter: 189 16:29:10  -528.618406   -5.86  -2.00    -0.0000
iter: 190 16:29:14  -528.623197   -5.87  -2.00    -0.0000
iter: 191 16:29:18  -528.627925   -5.88  -2.01    -0.0000
iter: 192 16:29:22  -528.632592   -5.88  -2.01    -0.0000
iter: 193 16:29:26  -528.637198   -5.89  -2.01    -0.0000
iter: 194 16:29:30  -528.641743   -5.90  -2.02    -0.0000
iter: 195 16:29:33  -528.646230   -5.91  -2.02    -0.0000
iter: 196 16:29:37  -528.650657   -5.92  -2.03    -0.0000
iter: 197 16:29:41  -528.655025   -5.93  -2.03    -0.0000
iter: 198 16:29:45  -528.659336   -5.93  -2.04    -0.0000
iter: 199 16:29:49  -528.663590   -5.94  -2.04    -0.0000
iter: 200 16:29:53  -528.667787   -5.95  -2.04    -0.0000
iter: 201 16:29:56  -528.671928   -5.96  -2.05    -0.0000
iter: 202 16:30:00  -528.676014   -5.96  -2.05    -0.0000
iter: 203 16:30:04  -528.680045   -5.97  -2.06    -0.0000
iter: 204 16:30:08  -528.684022   -5.98  -2.06    -0.0000
iter: 205 16:30:12  -528.687945   -5.99  -2.07    -0.0000
iter: 206 16:30:16  -528.691815   -6.00  -2.07    -0.0000
iter: 207 16:30:19  -528.695633   -6.00  -2.07    -0.0000
iter: 208 16:30:23  -528.699399   -6.01  -2.08    -0.0000
iter: 209 16:30:27  -528.703115   -6.02  -2.08    -0.0000
iter: 210 16:30:31  -528.706779   -6.03  -2.09    -0.0000
iter: 211 16:30:35  -528.710393   -6.04  -2.09    -0.0000
iter: 212 16:30:39  -528.713959   -6.04  -2.10    -0.0000
iter: 213 16:30:43  -528.717475   -6.05  -2.10    -0.0000
iter: 214 16:30:46  -528.720943   -6.06  -2.10    -0.0000
iter: 215 16:30:50  -528.724364   -6.07  -2.11    -0.0000
iter: 216 16:30:54  -528.727737   -6.07  -2.11    -0.0000
iter: 217 16:30:58  -528.731064   -6.08  -2.12    -0.0000
iter: 218 16:31:02  -528.734345   -6.09  -2.12    -0.0000
iter: 219 16:31:06  -528.737580   -6.10  -2.13    -0.0000
iter: 220 16:31:09  -528.740771   -6.10  -2.13    -0.0000
iter: 221 16:31:13  -528.743918   -6.11  -2.13    -0.0000
iter: 222 16:31:17  -528.747021   -6.12  -2.14    -0.0000
iter: 223 16:31:21  -528.750080   -6.13  -2.14    -0.0000
iter: 224 16:31:25  -528.753097   -6.13  -2.15    -0.0000
iter: 225 16:31:29  -528.756072   -6.14  -2.15    -0.0000
iter: 226 16:31:32  -528.759006   -6.15  -2.16    -0.0000
iter: 227 16:31:36  -528.761898   -6.16  -2.16    -0.0000
iter: 228 16:31:40  -528.764750   -6.16  -2.16    -0.0000
iter: 229 16:31:44  -528.767562   -6.17  -2.17    -0.0000
iter: 230 16:31:48  -528.770334   -6.18  -2.17    -0.0000
iter: 231 16:31:52  -528.773068   -6.19  -2.18    -0.0000
iter: 232 16:31:55  -528.775763   -6.19  -2.18    -0.0000
iter: 233 16:31:59  -528.778420   -6.20  -2.19    -0.0000
iter: 234 16:32:03  -528.781039   -6.21  -2.19    -0.0000
iter: 235 16:32:07  -528.783622   -6.22  -2.19    -0.0000
iter: 236 16:32:11  -528.786168   -6.22  -2.20    -0.0000
iter: 237 16:32:15  -528.788678   -6.23  -2.20    -0.0000
iter: 238 16:32:19  -528.791152   -6.24  -2.21    -0.0000
iter: 239 16:32:22  -528.793592   -6.24  -2.21    -0.0000
iter: 240 16:32:26  -528.795996   -6.25  -2.22    -0.0000
iter: 241 16:32:30  -528.798367   -6.26  -2.22    -0.0000
iter: 242 16:32:34  -528.800704   -6.27  -2.22    -0.0000
iter: 243 16:32:38  -528.803008   -6.27  -2.23    -0.0000
iter: 244 16:32:42  -528.805278   -6.28  -2.23    -0.0000
iter: 245 16:32:46  -528.807517   -6.29  -2.24    -0.0000
iter: 246 16:32:49  -528.809723   -6.30  -2.24    -0.0000
iter: 247 16:32:53  -528.811898   -6.30  -2.25    -0.0000
iter: 248 16:32:57  -528.814042   -6.31  -2.25    -0.0000
iter: 249 16:33:01  -528.816155   -6.32  -2.25    -0.0000
iter: 250 16:33:05  -528.818238   -6.33  -2.26    -0.0000
iter: 251 16:33:09  -528.820291   -6.33  -2.26    -0.0000
iter: 252 16:33:12  -528.822315   -6.34  -2.27    -0.0000
iter: 253 16:33:16  -528.824309   -6.35  -2.27    -0.0000
iter: 254 16:33:20  -528.826275   -6.36  -2.27    -0.0000
iter: 255 16:33:24  -528.828683   -6.36  -2.28    -0.0000
iter: 256 16:33:28  -528.830535   -6.37  -2.28    -0.0000
iter: 257 16:33:32  -528.832375   -6.38  -2.29    -0.0000
iter: 258 16:33:35  -528.834196   -6.39  -2.29    -0.0000
iter: 259 16:33:39  -528.835995   -6.39  -2.30    -0.0000
iter: 260 16:33:43  -528.837770   -6.40  -2.30    -0.0000
iter: 261 16:33:47  -528.839521   -6.40  -2.30    -0.0000
iter: 262 16:33:51  -528.841248   -6.41  -2.31    -0.0000
iter: 263 16:33:54  -528.842950   -6.42  -2.31    -0.0000
iter: 264 16:33:58  -528.844629   -6.43  -2.32    -0.0000
iter: 265 16:34:02  -528.846283   -6.43  -2.32    -0.0000
iter: 266 16:34:06  -528.847915   -6.44  -2.33    -0.0000
iter: 267 16:34:10  -528.849523   -6.45  -2.33    -0.0000
iter: 268 16:34:14  -528.851108   -6.46  -2.33    -0.0000
iter: 269 16:34:17  -528.852671   -6.46  -2.34    -0.0000
iter: 270 16:34:21  -528.854211   -6.47  -2.34    -0.0000
iter: 271 16:34:25  -528.855730   -6.48  -2.35    -0.0000
iter: 272 16:34:29  -528.857227   -6.49  -2.35    -0.0000
iter: 273 16:34:33  -528.858703   -6.49  -2.35    -0.0000
iter: 274 16:34:37  -528.860158   -6.50  -2.36    -0.0000
iter: 275 16:34:40  -528.861592   -6.51  -2.36    -0.0000
iter: 276 16:34:44  -528.863006   -6.51  -2.37    -0.0000
iter: 277 16:34:48  -528.864400   -6.52  -2.37    -0.0000
iter: 278 16:34:52  -528.865773   -6.53  -2.38    -0.0000
iter: 279 16:34:56  -528.867128   -6.53  -2.38    -0.0000
iter: 280 16:35:00  -528.868463   -6.54  -2.38    -0.0000
iter: 281 16:35:03  -528.869778   -6.55  -2.39    -0.0000
iter: 282 16:35:07  -528.871076   -6.56  -2.39    -0.0000
iter: 283 16:35:11  -528.872354   -6.56  -2.40    -0.0000
iter: 284 16:35:15  -528.873614   -6.57  -2.40    -0.0000
iter: 285 16:35:19  -528.874857   -6.58  -2.41    -0.0000
iter: 286 16:35:23  -528.876081   -6.59  -2.41    -0.0000
iter: 287 16:35:26  -528.877288   -6.59  -2.41    -0.0000
iter: 288 16:35:30  -528.878478   -6.60  -2.42    -0.0000
iter: 289 16:35:34  -528.879650   -6.61  -2.42    -0.0000
iter: 290 16:35:38  -528.880806   -6.61  -2.43    -0.0000
iter: 291 16:35:42  -528.881945   -6.62  -2.43    -0.0000
iter: 292 16:35:46  -528.883067   -6.63  -2.43    -0.0000
iter: 293 16:35:49  -528.884174   -6.63  -2.44    -0.0000
iter: 294 16:35:53  -528.885265   -6.64  -2.44    -0.0000
iter: 295 16:35:57  -528.886339   -6.65  -2.45    -0.0000
iter: 296 16:36:01  -528.887399   -6.66  -2.45    -0.0000
iter: 297 16:36:05  -528.888443   -6.66  -2.46    -0.0000
iter: 298 16:36:09  -528.889472   -6.67  -2.46    -0.0000
iter: 299 16:36:12  -528.890486   -6.68  -2.46    -0.0000
iter: 300 16:36:16  -528.891485   -6.68  -2.47    -0.0000
iter: 301 16:36:20  -528.892470   -6.69  -2.47    -0.0000
iter: 302 16:36:24  -528.893440   -6.70  -2.48    -0.0000
iter: 303 16:36:28  -528.894397   -6.70  -2.48    -0.0000
iter: 304 16:36:32  -528.895339   -6.71  -2.48    -0.0000
iter: 305 16:36:35  -528.896268   -6.72  -2.49    -0.0000
iter: 306 16:36:39  -528.897183   -6.73  -2.49    -0.0000
iter: 307 16:36:43  -528.898085   -6.73  -2.50    -0.0000
iter: 308 16:36:47  -528.898974   -6.74  -2.50    -0.0000
iter: 309 16:36:51  -528.899850   -6.75  -2.51    -0.0000
iter: 310 16:36:55  -528.900713   -6.76  -2.51    -0.0000
iter: 311 16:36:58  -528.901564   -6.76  -2.51    -0.0000
iter: 312 16:37:02  -528.902402   -6.77  -2.52    -0.0000
iter: 313 16:37:06  -528.903228   -6.78  -2.52    -0.0000
iter: 314 16:37:10  -528.904042   -6.78  -2.53    -0.0000
iter: 315 16:37:14  -528.904843   -6.79  -2.53    -0.0000
iter: 316 16:37:18  -528.905634   -6.80  -2.53    -0.0000
iter: 317 16:37:21  -528.906412   -6.80  -2.54    -0.0000
iter: 318 16:37:25  -528.907179   -6.81  -2.54    -0.0000
iter: 319 16:37:29  -528.907935   -6.82  -2.55    -0.0000
iter: 320 16:37:33  -528.908680   -6.83  -2.55    -0.0000
iter: 321 16:37:37  -528.909414   -6.83  -2.56    -0.0000
iter: 322 16:37:41  -528.910137   -6.84  -2.56    -0.0000
iter: 323 16:37:44  -528.910849   -6.85  -2.56    -0.0000
iter: 324 16:37:48  -528.911551   -6.85  -2.57    -0.0000
iter: 325 16:37:52  -528.912243   -6.86  -2.57    -0.0000
iter: 326 16:37:56  -528.912924   -6.87  -2.58    -0.0000
iter: 327 16:38:00  -528.913596   -6.87  -2.58    -0.0000
iter: 328 16:38:04  -528.914257   -6.88  -2.58    -0.0000
iter: 329 16:38:07  -528.914909   -6.89  -2.59    -0.0000
iter: 330 16:38:11  -528.915551   -6.90  -2.59    -0.0000
iter: 331 16:38:15  -528.916184   -6.90  -2.60    -0.0000
iter: 332 16:38:19  -528.916808   -6.91  -2.60    -0.0000
iter: 333 16:38:23  -528.917422   -6.92  -2.61    -0.0000
iter: 334 16:38:27  -528.918027   -6.92  -2.61    -0.0000
iter: 335 16:38:31  -528.918623   -6.93  -2.61    -0.0000
iter: 336 16:38:34  -528.919210   -6.94  -2.62    -0.0000
iter: 337 16:38:38  -528.919789   -6.94  -2.62    -0.0000
iter: 338 16:38:42  -528.920359   -6.95  -2.63    -0.0000
iter: 339 16:38:46  -528.920921   -6.96  -2.63    -0.0000
iter: 340 16:38:50  -528.921474   -6.97  -2.63    -0.0000
iter: 341 16:38:54  -528.922019   -6.97  -2.64    -0.0000
iter: 342 16:38:57  -528.922556   -6.98  -2.64    -0.0000
iter: 343 16:39:01  -528.923086   -6.99  -2.65    -0.0000
iter: 344 16:39:05  -528.923607   -6.99  -2.65    -0.0000
iter: 345 16:39:09  -528.924121   -7.00  -2.66    -0.0000
iter: 346 16:39:13  -528.924627   -7.01  -2.66    -0.0000
iter: 347 16:39:17  -528.925125   -7.01  -2.66    -0.0000
iter: 348 16:39:20  -528.925616   -7.02  -2.67    -0.0000
iter: 349 16:39:24  -528.926100   -7.03  -2.67    -0.0000
iter: 350 16:39:28  -528.926577   -7.04  -2.68    -0.0000
iter: 351 16:39:32  -528.927046   -7.04  -2.68    -0.0000
iter: 352 16:39:36  -528.927509   -7.05  -2.68    -0.0000
iter: 353 16:39:39  -528.927964   -7.06  -2.69    -0.0000
iter: 354 16:39:43  -528.928413   -7.06  -2.69    -0.0000
iter: 355 16:39:47  -528.928856   -7.07  -2.70    -0.0000
iter: 356 16:39:51  -528.929291   -7.08  -2.70    -0.0000
iter: 357 16:39:55  -528.929721   -7.08  -2.70    -0.0000
iter: 358 16:39:59  -528.930143   -7.09  -2.71    -0.0000
iter: 359 16:40:03  -528.930560   -7.10  -2.71    -0.0000
iter: 360 16:40:06  -528.930970   -7.10  -2.72    -0.0000
iter: 361 16:40:10  -528.931375   -7.11  -2.72    -0.0000
iter: 362 16:40:14  -528.931773   -7.12  -2.73    -0.0000
iter: 363 16:40:18  -528.932165   -7.13  -2.73    -0.0000
iter: 364 16:40:22  -528.932552   -7.13  -2.73    -0.0000
iter: 365 16:40:26  -528.932933   -7.14  -2.74    -0.0000
iter: 366 16:40:29  -528.933308   -7.15  -2.74    -0.0000
iter: 367 16:40:33  -528.933677   -7.15  -2.75    -0.0000
iter: 368 16:40:37  -528.934041   -7.16  -2.75    -0.0000
iter: 369 16:40:41  -528.934400   -7.17  -2.75    -0.0000
iter: 370 16:40:45  -528.934753   -7.17  -2.76    -0.0000
iter: 371 16:40:49  -528.935101   -7.18  -2.76    -0.0000
iter: 372 16:40:52  -528.935444   -7.19  -2.77    -0.0000
iter: 373 16:40:56  -528.935781   -7.19  -2.77    -0.0000
iter: 374 16:41:00  -528.936114   -7.20  -2.77    -0.0000
iter: 375 16:41:04  -528.936442   -7.21  -2.78    -0.0000
iter: 376 16:41:08  -528.936765   -7.22  -2.78    -0.0000
iter: 377 16:41:12  -528.937083   -7.22  -2.79    -0.0000
iter: 378 16:41:15  -528.937396   -7.23  -2.79    -0.0000
iter: 379 16:41:19  -528.937705   -7.24  -2.79    -0.0000
iter: 380 16:41:23  -528.938009c  -7.24  -2.80    -0.0000
iter: 381 16:41:27  -528.938308c  -7.25  -2.80    -0.0000
iter: 382 16:41:31  -528.938603c  -7.26  -2.81    -0.0000
iter: 383 16:41:35  -528.938894c  -7.26  -2.81    -0.0000
iter: 384 16:41:38  -528.939180c  -7.27  -2.82    -0.0000
iter: 385 16:41:42  -528.939462c  -7.28  -2.82    -0.0000
iter: 386 16:41:46  -528.939740c  -7.28  -2.82    -0.0000
iter: 387 16:41:50  -528.940014c  -7.29  -2.83    -0.0000
iter: 388 16:41:54  -528.940283c  -7.30  -2.83    -0.0000
iter: 389 16:41:58  -528.940549c  -7.31  -2.84    -0.0000
iter: 390 16:42:01  -528.940810c  -7.31  -2.84    -0.0000
iter: 391 16:42:05  -528.941068c  -7.32  -2.84    -0.0000
iter: 392 16:42:09  -528.941322c  -7.33  -2.85    -0.0000
iter: 393 16:42:13  -528.941572c  -7.33  -2.85    -0.0000
iter: 394 16:42:17  -528.941818c  -7.34  -2.86    -0.0000
iter: 395 16:42:21  -528.942061c  -7.35  -2.86    -0.0000
iter: 396 16:42:24  -528.942300c  -7.35  -2.86    -0.0000
iter: 397 16:42:28  -528.942535c  -7.36  -2.87    -0.0000
iter: 398 16:42:32  -528.942767c  -7.37  -2.87    -0.0000
iter: 399 16:42:36  -528.942996c  -7.37  -2.88    -0.0000
iter: 400 16:42:40  -528.943221c  -7.38  -2.88    -0.0000
iter: 401 16:42:44  -528.943443c  -7.39  -2.88    -0.0000
iter: 402 16:42:47  -528.943661c  -7.39  -2.89    -0.0000
iter: 403 16:42:51  -528.943876c  -7.40  -2.89    -0.0000
iter: 404 16:42:55  -528.944088c  -7.41  -2.90    -0.0000
iter: 405 16:42:59  -528.944297c  -7.42  -2.90    -0.0000
iter: 406 16:43:03  -528.944503c  -7.42  -2.90    -0.0000
iter: 407 16:43:07  -528.944705c  -7.43  -2.91    -0.0000
iter: 408 16:43:11  -528.944905c  -7.44  -2.91    -0.0000
iter: 409 16:43:14  -528.945101c  -7.44  -2.92    -0.0000
iter: 410 16:43:18  -528.945295c  -7.45  -2.92    -0.0000
iter: 411 16:43:22  -528.945486c  -7.46  -2.93    -0.0000
iter: 412 16:43:26  -528.945674c  -7.46  -2.93    -0.0000
iter: 413 16:43:30  -528.945859c  -7.47  -2.93    -0.0000
iter: 414 16:43:34  -528.946041c  -7.48  -2.94    -0.0000
iter: 415 16:43:37  -528.946221c  -7.48  -2.94    -0.0000
iter: 416 16:43:41  -528.946398c  -7.49  -2.95    -0.0000
iter: 417 16:43:45  -528.946572c  -7.50  -2.95    -0.0000
iter: 418 16:43:49  -528.946744c  -7.50  -2.95    -0.0000
iter: 419 16:43:53  -528.946913c  -7.51  -2.96    -0.0000
iter: 420 16:43:57  -528.947079c  -7.52  -2.96    -0.0000
iter: 421 16:44:00  -528.947244c  -7.53  -2.97    -0.0000
iter: 422 16:44:04  -528.947405c  -7.53  -2.97    -0.0000
iter: 423 16:44:08  -528.947565c  -7.54  -2.97    -0.0000
iter: 424 16:44:12  -528.947721c  -7.55  -2.98    -0.0000
iter: 425 16:44:16  -528.947876c  -7.55  -2.98    -0.0000
iter: 426 16:44:20  -528.948028c  -7.56  -2.99    -0.0000
iter: 427 16:44:23  -528.948178c  -7.57  -2.99    -0.0000
iter: 428 16:44:27  -528.948326c  -7.57  -2.99    -0.0000
iter: 429 16:44:31  -528.948471c  -7.58  -3.00    -0.0000
iter: 430 16:44:35  -528.948615c  -7.59  -3.00    -0.0000
iter: 431 16:44:39  -528.948756c  -7.59  -3.01    -0.0000
iter: 432 16:44:43  -528.948895c  -7.60  -3.01    -0.0000
iter: 433 16:44:46  -528.949032c  -7.61  -3.01    -0.0000
iter: 434 16:44:50  -528.949167c  -7.61  -3.02    -0.0000
iter: 435 16:44:54  -528.949300c  -7.62  -3.02    -0.0000
iter: 436 16:44:58  -528.949431c  -7.63  -3.03    -0.0000
iter: 437 16:45:02  -528.949560c  -7.63  -3.03    -0.0000
iter: 438 16:45:06  -528.949687c  -7.64  -3.03    -0.0000
iter: 439 16:45:09  -528.949812c  -7.65  -3.04    -0.0000
iter: 440 16:45:13  -528.949936c  -7.65  -3.04    -0.0000
iter: 441 16:45:17  -528.950057c  -7.66  -3.05    -0.0000
iter: 442 16:45:21  -528.950177c  -7.67  -3.05    -0.0000
iter: 443 16:45:25  -528.950295c  -7.68  -3.05    -0.0000
iter: 444 16:45:29  -528.950411c  -7.68  -3.06    -0.0000
iter: 445 16:45:32  -528.950525c  -7.69  -3.06    -0.0000
iter: 446 16:45:36  -528.950638c  -7.70  -3.07    -0.0000
iter: 447 16:45:40  -528.950749c  -7.70  -3.07    -0.0000
iter: 448 16:45:44  -528.950858c  -7.71  -3.07    -0.0000
iter: 449 16:45:48  -528.950966c  -7.72  -3.08    -0.0000
iter: 450 16:45:52  -528.951072c  -7.72  -3.08    -0.0000
iter: 451 16:45:55  -528.951177c  -7.73  -3.09    -0.0000
iter: 452 16:45:59  -528.951280c  -7.74  -3.09    -0.0000
iter: 453 16:46:03  -528.951381c  -7.74  -3.09    -0.0000
iter: 454 16:46:07  -528.951481c  -7.75  -3.10    -0.0000
iter: 455 16:46:11  -528.951580c  -7.76  -3.10    -0.0000
iter: 456 16:46:15  -528.951677c  -7.76  -3.11    -0.0000
iter: 457 16:46:19  -528.951772c  -7.77  -3.11    -0.0000
iter: 458 16:46:22  -528.951866c  -7.78  -3.11    -0.0000
iter: 459 16:46:26  -528.951959c  -7.78  -3.12    -0.0000
iter: 460 16:46:30  -528.952050c  -7.79  -3.12    -0.0000
iter: 461 16:46:34  -528.952140c  -7.80  -3.13    -0.0000
iter: 462 16:46:38  -528.952229c  -7.80  -3.13    -0.0000
iter: 463 16:46:41  -528.952316c  -7.81  -3.13    -0.0000
iter: 464 16:46:45  -528.952402c  -7.82  -3.14    -0.0000
iter: 465 16:46:49  -528.952487c  -7.82  -3.14    -0.0000
iter: 466 16:46:53  -528.952570c  -7.83  -3.15    -0.0000
iter: 467 16:46:57  -528.952652c  -7.84  -3.15    -0.0000
iter: 468 16:47:01  -528.952733c  -7.84  -3.15    -0.0000
iter: 469 16:47:05  -528.952813c  -7.85  -3.16    -0.0000
iter: 470 16:47:08  -528.952892c  -7.86  -3.16    -0.0000
iter: 471 16:47:12  -528.952969c  -7.87  -3.17    -0.0000
iter: 472 16:47:16  -528.953045c  -7.87  -3.17    -0.0000
iter: 473 16:47:20  -528.953120c  -7.88  -3.17    -0.0000
iter: 474 16:47:24  -528.953194c  -7.88  -3.18    -0.0000
iter: 475 16:47:28  -528.953267c  -7.89  -3.18    -0.0000
iter: 476 16:47:31  -528.953339c  -7.90  -3.19    -0.0000
iter: 477 16:47:35  -528.953410c  -7.91  -3.19    -0.0000
iter: 478 16:47:39  -528.953480c  -7.91  -3.19    -0.0000
iter: 479 16:47:43  -528.953548c  -7.92  -3.20    -0.0000
iter: 480 16:47:47  -528.953616c  -7.92  -3.20    -0.0000
iter: 481 16:47:51  -528.953682c  -7.93  -3.21    -0.0000
iter: 482 16:47:54  -528.953748c  -7.94  -3.21    -0.0000
iter: 483 16:47:58  -528.953813c  -7.95  -3.21    -0.0000
iter: 484 16:48:02  -528.953876c  -7.95  -3.22    -0.0000
iter: 485 16:48:06  -528.953939c  -7.96  -3.22    -0.0000
iter: 486 16:48:10  -528.954001c  -7.96  -3.23    -0.0000
iter: 487 16:48:14  -528.954062c  -7.97  -3.23    -0.0000
iter: 488 16:48:17  -528.954122c  -7.98  -3.23    -0.0000
iter: 489 16:48:21  -528.954181c  -7.99  -3.24    -0.0000
iter: 490 16:48:25  -528.954239c  -7.99  -3.24    -0.0000
iter: 491 16:48:29  -528.954296c  -8.00  -3.25    -0.0000
iter: 492 16:48:33  -528.954353c  -8.00  -3.25    -0.0000
iter: 493 16:48:37  -528.954409c  -8.01  -3.25    -0.0000
iter: 494 16:48:40  -528.954463c  -8.02  -3.26    -0.0000
iter: 495 16:48:44  -528.954517c  -8.03  -3.26    -0.0000
iter: 496 16:48:48  -528.954571c  -8.03  -3.27    -0.0000
iter: 497 16:48:52  -528.954623c  -8.04  -3.27    -0.0000
iter: 498 16:48:56  -528.954675c  -8.04  -3.27    -0.0000
iter: 499 16:49:00  -528.954726c  -8.05  -3.28    -0.0000
iter: 500 16:49:03  -528.954776c  -8.06  -3.28    -0.0000
iter: 501 16:49:07  -528.954825c  -8.06  -3.28    -0.0000
iter: 502 16:49:11  -528.954874c  -8.07  -3.29    -0.0000
iter: 503 16:49:15  -528.954922c  -8.08  -3.29    -0.0000
iter: 504 16:49:19  -528.955132c  -8.08  -3.30    -0.0000
iter: 505 16:49:23  -528.955012c  -8.09  -3.30    -0.0000
iter: 506 16:49:26  -528.955217c  -8.10  -3.30    -0.0000
iter: 507 16:49:30  -528.955102c  -8.11  -3.31    -0.0000
iter: 508 16:49:34  -528.955300c  -8.11  -3.31    -0.0000
iter: 509 16:49:38  -528.955190c  -8.12  -3.32    -0.0000
iter: 510 16:49:42  -528.955381c  -8.12  -3.32    -0.0000
iter: 511 16:49:46  -528.955275c  -8.13  -3.32    -0.0000
iter: 512 16:49:49  -528.955459c  -8.14  -3.33    -0.0000
iter: 513 16:49:53  -528.955501c  -8.14  -3.33    -0.0000
iter: 514 16:49:57  -528.955536c  -8.15  -3.34    -0.0000
iter: 515 16:50:01  -528.955572c  -8.16  -3.34    -0.0000
iter: 516 16:50:05  -528.955608c  -8.16  -3.34    -0.0000
iter: 517 16:50:08  -528.955643c  -8.17  -3.35    -0.0000
iter: 518 16:50:12  -528.955678c  -8.18  -3.35    -0.0000
iter: 519 16:50:16  -528.955713c  -8.18  -3.36    -0.0000
iter: 520 16:50:20  -528.955747c  -8.19  -3.36    -0.0000
iter: 521 16:50:24  -528.955781c  -8.20  -3.36    -0.0000
iter: 522 16:50:28  -528.955814c  -8.20  -3.37    -0.0000
iter: 523 16:50:31  -528.955847c  -8.21  -3.37    -0.0000
iter: 524 16:50:35  -528.955879c  -8.22  -3.38    -0.0000
iter: 525 16:50:39  -528.955911c  -8.22  -3.38    -0.0000
iter: 526 16:50:43  -528.955942c  -8.23  -3.38    -0.0000
iter: 527 16:50:47  -528.955973c  -8.24  -3.39    -0.0000
iter: 528 16:50:51  -528.956003c  -8.24  -3.39    -0.0000
iter: 529 16:50:54  -528.956033c  -8.25  -3.39    -0.0000
iter: 530 16:50:58  -528.956062c  -8.26  -3.40    -0.0000
iter: 531 16:51:02  -528.956091c  -8.26  -3.40    -0.0000
iter: 532 16:51:06  -528.956120c  -8.27  -3.41    -0.0000
iter: 533 16:51:10  -528.956148c  -8.28  -3.41    -0.0000
iter: 534 16:51:14  -528.956175c  -8.28  -3.41    -0.0000
iter: 535 16:51:17  -528.956202c  -8.29  -3.42    -0.0000
iter: 536 16:51:21  -528.956229c  -8.30  -3.42    -0.0000
iter: 537 16:51:25  -528.956256c  -8.30  -3.43    -0.0000
iter: 538 16:51:29  -528.956282c  -8.31  -3.43    -0.0000
iter: 539 16:51:33  -528.956307c  -8.32  -3.43    -0.0000
iter: 540 16:51:37  -528.956333c  -8.32  -3.44    -0.0000
iter: 541 16:51:40  -528.956358c  -8.33  -3.44    -0.0000
iter: 542 16:51:44  -528.956382c  -8.34  -3.45    -0.0000
iter: 543 16:51:48  -528.956406c  -8.34  -3.45    -0.0000
iter: 544 16:51:52  -528.956430c  -8.35  -3.45    -0.0000
iter: 545 16:51:56  -528.956453c  -8.36  -3.46    -0.0000
iter: 546 16:52:00  -528.956477c  -8.36  -3.46    -0.0000
iter: 547 16:52:03  -528.956499c  -8.37  -3.46    -0.0000
iter: 548 16:52:07  -528.956522c  -8.38  -3.47    -0.0000
iter: 549 16:52:11  -528.956544c  -8.38  -3.47    -0.0000
iter: 550 16:52:15  -528.956566c  -8.39  -3.48    -0.0000
iter: 551 16:52:19  -528.956587c  -8.40  -3.48    -0.0000
iter: 552 16:52:22  -528.956608c  -8.40  -3.48    -0.0000
iter: 553 16:52:26  -528.956629c  -8.41  -3.49    -0.0000
iter: 554 16:52:30  -528.956650c  -8.42  -3.49    -0.0000
iter: 555 16:52:34  -528.956670c  -8.42  -3.50    -0.0000
iter: 556 16:52:38  -528.956690c  -8.43  -3.50    -0.0000
iter: 557 16:52:42  -528.956710c  -8.44  -3.50    -0.0000
iter: 558 16:52:45  -528.956729c  -8.44  -3.51    -0.0000
iter: 559 16:52:49  -528.956748c  -8.45  -3.51    -0.0000
iter: 560 16:52:53  -528.956767c  -8.45  -3.51    -0.0000
iter: 561 16:52:57  -528.956786c  -8.46  -3.52    -0.0000
iter: 562 16:53:01  -528.956804c  -8.47  -3.52    -0.0000
iter: 563 16:53:05  -528.956822c  -8.47  -3.53    -0.0000
iter: 564 16:53:08  -528.956840c  -8.48  -3.53    -0.0000
iter: 565 16:53:12  -528.956858c  -8.49  -3.53    -0.0000
iter: 566 16:53:16  -528.956875c  -8.49  -3.54    -0.0000
iter: 567 16:53:20  -528.956892c  -8.50  -3.54    -0.0000
iter: 568 16:53:24  -528.956909c  -8.51  -3.55    -0.0000
iter: 569 16:53:28  -528.956926c  -8.51  -3.55    -0.0000
iter: 570 16:53:31  -528.956942c  -8.52  -3.55    -0.0000
iter: 571 16:53:35  -528.956958c  -8.53  -3.56    -0.0000
iter: 572 16:53:39  -528.956974c  -8.53  -3.56    -0.0000
iter: 573 16:53:43  -528.956990c  -8.54  -3.56    -0.0000
iter: 574 16:53:47  -528.957005c  -8.55  -3.57    -0.0000
iter: 575 16:53:51  -528.957021c  -8.55  -3.57    -0.0000
iter: 576 16:53:54  -528.957036c  -8.56  -3.58    -0.0000
iter: 577 16:53:58  -528.957051c  -8.57  -3.58    -0.0000
iter: 578 16:54:02  -528.957065c  -8.57  -3.58    -0.0000
iter: 579 16:54:06  -528.957080c  -8.58  -3.59    -0.0000
iter: 580 16:54:10  -528.957094c  -8.59  -3.59    -0.0000
iter: 581 16:54:14  -528.957108c  -8.59  -3.60    -0.0000
iter: 582 16:54:17  -528.957122c  -8.60  -3.60    -0.0000
iter: 583 16:54:21  -528.957135c  -8.61  -3.60    -0.0000
iter: 584 16:54:25  -528.957149c  -8.61  -3.61    -0.0000
iter: 585 16:54:29  -528.957162c  -8.62  -3.61    -0.0000
iter: 586 16:54:33  -528.957175c  -8.62  -3.61    -0.0000
iter: 587 16:54:37  -528.957188c  -8.63  -3.62    -0.0000
iter: 588 16:54:40  -528.957201c  -8.64  -3.62    -0.0000
iter: 589 16:54:44  -528.957213c  -8.64  -3.63    -0.0000
iter: 590 16:54:48  -528.957226c  -8.65  -3.63    -0.0000
iter: 591 16:54:52  -528.957238c  -8.66  -3.63    -0.0000
iter: 592 16:54:56  -528.957250c  -8.66  -3.64    -0.0000
iter: 593 16:55:00  -528.957262c  -8.67  -3.64    -0.0000
iter: 594 16:55:03  -528.957273c  -8.68  -3.65    -0.0000
iter: 595 16:55:07  -528.957285c  -8.68  -3.65    -0.0000
iter: 596 16:55:11  -528.957296c  -8.69  -3.65    -0.0000
iter: 597 16:55:15  -528.957307c  -8.70  -3.66    -0.0000
iter: 598 16:55:19  -528.957318c  -8.70  -3.66    -0.0000
iter: 599 16:55:23  -528.957329c  -8.71  -3.66    -0.0000
iter: 600 16:55:26  -528.957340c  -8.72  -3.67    -0.0000
iter: 601 16:55:30  -528.957351c  -8.72  -3.67    -0.0000
iter: 602 16:55:34  -528.957361c  -8.73  -3.68    -0.0000
iter: 603 16:55:38  -528.957371c  -8.74  -3.68    -0.0000
iter: 604 16:55:42  -528.957382c  -8.74  -3.68    -0.0000
iter: 605 16:55:46  -528.957392c  -8.75  -3.69    -0.0000
iter: 606 16:55:49  -528.957401c  -8.75  -3.69    -0.0000
iter: 607 16:55:53  -528.957411c  -8.76  -3.69    -0.0000
iter: 608 16:55:57  -528.957421c  -8.77  -3.70    -0.0000
iter: 609 16:56:01  -528.957430c  -8.77  -3.70    -0.0000
iter: 610 16:56:05  -528.957440c  -8.78  -3.71    -0.0000
iter: 611 16:56:09  -528.957449c  -8.79  -3.71    -0.0000
iter: 612 16:56:12  -528.957458c  -8.79  -3.71    -0.0000
iter: 613 16:56:16  -528.957467c  -8.80  -3.72    -0.0000
iter: 614 16:56:20  -528.957476c  -8.81  -3.72    -0.0000
iter: 615 16:56:24  -528.957484c  -8.81  -3.72    -0.0000
iter: 616 16:56:28  -528.957493c  -8.82  -3.73    -0.0000
iter: 617 16:56:32  -528.957501c  -8.83  -3.73    -0.0000
iter: 618 16:56:35  -528.957510c  -8.83  -3.74    -0.0000
iter: 619 16:56:39  -528.957518c  -8.84  -3.74    -0.0000
iter: 620 16:56:43  -528.957526c  -8.85  -3.74    -0.0000
iter: 621 16:56:47  -528.957534c  -8.85  -3.75    -0.0000
iter: 622 16:56:51  -528.957542c  -8.86  -3.75    -0.0000
iter: 623 16:56:55  -528.957550c  -8.87  -3.76    -0.0000
iter: 624 16:56:58  -528.957557c  -8.87  -3.76    -0.0000
iter: 625 16:57:02  -528.957565c  -8.88  -3.76    -0.0000
iter: 626 16:57:06  -528.957572c  -8.88  -3.77    -0.0000
iter: 627 16:57:10  -528.957580c  -8.89  -3.77    -0.0000
iter: 628 16:57:14  -528.957587c  -8.90  -3.77    -0.0000
iter: 629 16:57:18  -528.957594c  -8.90  -3.78    -0.0000
iter: 630 16:57:21  -528.957601c  -8.91  -3.78    -0.0000
iter: 631 16:57:25  -528.957608c  -8.92  -3.79    -0.0000
iter: 632 16:57:29  -528.957615c  -8.92  -3.79    -0.0000
iter: 633 16:57:33  -528.957621c  -8.93  -3.79    -0.0000
iter: 634 16:57:37  -528.957628c  -8.94  -3.80    -0.0000
iter: 635 16:57:40  -528.957635c  -8.94  -3.80    -0.0000
iter: 636 16:57:44  -528.957641c  -8.95  -3.80    -0.0000
iter: 637 16:57:48  -528.957647c  -8.96  -3.81    -0.0000
iter: 638 16:57:52  -528.957654c  -8.96  -3.81    -0.0000
iter: 639 16:57:56  -528.957660c  -8.97  -3.82    -0.0000
iter: 640 16:58:00  -528.957666c  -8.97  -3.82    -0.0000
iter: 641 16:58:03  -528.957672c  -8.98  -3.82    -0.0000
iter: 642 16:58:07  -528.957678c  -8.99  -3.83    -0.0000
iter: 643 16:58:11  -528.957684c  -9.00  -3.83    -0.0000
iter: 644 16:58:15  -528.957690c  -9.00  -3.83    -0.0000
iter: 645 16:58:19  -528.957695c  -9.01  -3.84    -0.0000
iter: 646 16:58:23  -528.957701c  -9.01  -3.84    -0.0000
iter: 647 16:58:26  -528.957707c  -9.02  -3.85    -0.0000
iter: 648 16:58:30  -528.957712c  -9.03  -3.85    -0.0000
iter: 649 16:58:34  -528.957717c  -9.03  -3.85    -0.0000
iter: 650 16:58:38  -528.957723c  -9.04  -3.86    -0.0000
iter: 651 16:58:42  -528.957728c  -9.05  -3.86    -0.0000
iter: 652 16:58:46  -528.957733c  -9.05  -3.86    -0.0000
iter: 653 16:58:49  -528.957738c  -9.06  -3.87    -0.0000
iter: 654 16:58:53  -528.957743c  -9.07  -3.87    -0.0000
iter: 655 16:58:57  -528.957748c  -9.07  -3.88    -0.0000
iter: 656 16:59:01  -528.957753c  -9.08  -3.88    -0.0000
iter: 657 16:59:05  -528.957758c  -9.09  -3.88    -0.0000
iter: 658 16:59:09  -528.957763c  -9.09  -3.89    -0.0000
iter: 659 16:59:12  -528.957767c  -9.10  -3.89    -0.0000
iter: 660 16:59:16  -528.957772c  -9.10  -3.89    -0.0000
iter: 661 16:59:20  -528.957776c  -9.11  -3.90    -0.0000
iter: 662 16:59:24  -528.957781c  -9.12  -3.90    -0.0000
iter: 663 16:59:28  -528.957785c  -9.13  -3.91    -0.0000
iter: 664 16:59:32  -528.957790c  -9.13  -3.91    -0.0000
iter: 665 16:59:35  -528.957794c  -9.14  -3.91    -0.0000
iter: 666 16:59:39  -528.957798c  -9.14  -3.92    -0.0000
iter: 667 16:59:43  -528.957802c  -9.15  -3.92    -0.0000
iter: 668 16:59:47  -528.957807c  -9.16  -3.92    -0.0000
iter: 669 16:59:51  -528.957811c  -9.16  -3.93    -0.0000
iter: 670 16:59:54  -528.957815c  -9.17  -3.93    -0.0000
iter: 671 16:59:58  -528.957819c  -9.18  -3.94    -0.0000
iter: 672 17:00:02  -528.957823c  -9.18  -3.94    -0.0000
iter: 673 17:00:06  -528.957826c  -9.19  -3.94    -0.0000
iter: 674 17:00:10  -528.957830c  -9.19  -3.95    -0.0000
iter: 675 17:00:14  -528.957834c  -9.20  -3.95    -0.0000
iter: 676 17:00:17  -528.957838c  -9.21  -3.95    -0.0000
iter: 677 17:00:21  -528.957841c  -9.22  -3.96    -0.0000
iter: 678 17:00:25  -528.957845c  -9.22  -3.96    -0.0000
iter: 679 17:00:29  -528.957848c  -9.23  -3.97    -0.0000
iter: 680 17:00:33  -528.957852c  -9.23  -3.97    -0.0000
iter: 681 17:00:37  -528.957855c  -9.24  -3.97    -0.0000
iter: 682 17:00:40  -528.957859c  -9.25  -3.98    -0.0000
iter: 683 17:00:44  -528.957862c  -9.25  -3.98    -0.0000
iter: 684 17:00:48  -528.957865c  -9.26  -3.98    -0.0000
iter: 685 17:00:52  -528.957869c  -9.27  -3.99    -0.0000
iter: 686 17:00:56  -528.957872c  -9.27  -3.99    -0.0000
iter: 687 17:01:00  -528.957875c  -9.28  -3.99    -0.0000
iter: 688 17:01:03  -528.957878c  -9.29  -4.00    -0.0000
iter: 689 17:01:07  -528.957881c  -9.29  -4.00    -0.0000
iter: 690 17:01:11  -528.957884c  -9.30  -4.01    -0.0000
iter: 691 17:01:15  -528.957887c  -9.31  -4.01    -0.0000
iter: 692 17:01:19  -528.957890c  -9.31  -4.01    -0.0000
iter: 693 17:01:22  -528.957893c  -9.32  -4.02    -0.0000
iter: 694 17:01:26  -528.957896c  -9.32  -4.02    -0.0000
iter: 695 17:01:30  -528.957899c  -9.33  -4.02    -0.0000
iter: 696 17:01:34  -528.957902c  -9.34  -4.03    -0.0000
iter: 697 17:01:38  -528.957905c  -9.35  -4.03    -0.0000
iter: 698 17:01:42  -528.957907c  -9.35  -4.04    -0.0000
iter: 699 17:01:45  -528.957910c  -9.36  -4.04    -0.0000
iter: 700 17:01:49  -528.957913c  -9.36  -4.04    -0.0000
iter: 701 17:01:53  -528.957915c  -9.37  -4.05    -0.0000
iter: 702 17:01:57  -528.957918c  -9.38  -4.05    -0.0000
iter: 703 17:02:01  -528.957920c  -9.38  -4.05    -0.0000
iter: 704 17:02:05  -528.957923c  -9.39  -4.06    -0.0000
iter: 705 17:02:08  -528.957925c  -9.40  -4.06    -0.0000
iter: 706 17:02:12  -528.957928c  -9.40  -4.07    -0.0000
iter: 707 17:02:16  -528.957930c  -9.41  -4.07    -0.0000
iter: 708 17:02:20  -528.957933c  -9.41  -4.07    -0.0000
iter: 709 17:02:24  -528.957935c  -9.42  -4.08    -0.0000
iter: 710 17:02:28  -528.957937c  -9.43  -4.08    -0.0000
iter: 711 17:02:31  -528.957940c  -9.43  -4.08    -0.0000
iter: 712 17:02:35  -528.957942c  -9.44  -4.09    -0.0000
iter: 713 17:02:39  -528.957944c  -9.45  -4.09    -0.0000
iter: 714 17:02:43  -528.957946c  -9.45  -4.09    -0.0000
iter: 715 17:02:47  -528.957948c  -9.46  -4.10    -0.0000
iter: 716 17:02:51  -528.957951c  -9.46  -4.10    -0.0000
iter: 717 17:02:54  -528.957953c  -9.47  -4.11    -0.0000
iter: 718 17:02:58  -528.957955c  -9.48  -4.11    -0.0000
iter: 719 17:03:02  -528.957957c  -9.49  -4.11    -0.0000
iter: 720 17:03:06  -528.957959c  -9.49  -4.12    -0.0000
iter: 721 17:03:10  -528.957961c  -9.50  -4.12    -0.0000
iter: 722 17:03:14  -528.957963c  -9.50  -4.12    -0.0000
iter: 723 17:03:17  -528.957965c  -9.51  -4.13    -0.0000
iter: 724 17:03:21  -528.957967c  -9.52  -4.13    -0.0000
iter: 725 17:03:25  -528.957969c  -9.52  -4.13    -0.0000
iter: 726 17:03:29  -528.957970c  -9.53  -4.14    -0.0000
iter: 727 17:03:33  -528.957972c  -9.54  -4.14    -0.0000
iter: 728 17:03:37  -528.957974c  -9.54  -4.15    -0.0000
iter: 729 17:03:40  -528.957976c  -9.55  -4.15    -0.0000
iter: 730 17:03:44  -528.957978c  -9.55  -4.15    -0.0000
iter: 731 17:03:48  -528.957979c  -9.56  -4.16    -0.0000
iter: 732 17:03:52  -528.957981c  -9.57  -4.16    -0.0000
iter: 733 17:03:56  -528.957983c  -9.58  -4.16    -0.0000
iter: 734 17:04:00  -528.957985c  -9.58  -4.17    -0.0000
iter: 735 17:04:03  -528.957986c  -9.59  -4.17    -0.0000
iter: 736 17:04:07  -528.957988c  -9.59  -4.18    -0.0000
iter: 737 17:04:11  -528.957989c  -9.60  -4.18    -0.0000
iter: 738 17:04:15  -528.957991c  -9.60  -4.18    -0.0000
iter: 739 17:04:19  -528.957993c  -9.61  -4.19    -0.0000
iter: 740 17:04:22  -528.957994c  -9.62  -4.19    -0.0000
iter: 741 17:04:26  -528.957996c  -9.63  -4.19    -0.0000
iter: 742 17:04:30  -528.957997c  -9.63  -4.20    -0.0000
iter: 743 17:04:34  -528.957999c  -9.64  -4.20    -0.0000
iter: 744 17:04:38  -528.958000c  -9.64  -4.20    -0.0000
iter: 745 17:04:42  -528.958002c  -9.65  -4.21    -0.0000
iter: 746 17:04:46  -528.958003c  -9.66  -4.21    -0.0000
iter: 747 17:04:49  -528.958004c  -9.66  -4.22    -0.0000
iter: 748 17:04:53  -528.958006c  -9.67  -4.22    -0.0000
iter: 749 17:04:57  -528.958007c  -9.68  -4.22    -0.0000
iter: 750 17:05:01  -528.958009c  -9.68  -4.23    -0.0000
iter: 751 17:05:05  -528.958010c  -9.69  -4.23    -0.0000
iter: 752 17:05:08  -528.958011c  -9.69  -4.23    -0.0000
iter: 753 17:05:12  -528.958013c  -9.70  -4.24    -0.0000
iter: 754 17:05:16  -528.958014c  -9.71  -4.24    -0.0000
iter: 755 17:05:20  -528.958015c  -9.72  -4.24    -0.0000
iter: 756 17:05:24  -528.958016c  -9.72  -4.25    -0.0000
iter: 757 17:05:28  -528.958018c  -9.73  -4.25    -0.0000
iter: 758 17:05:31  -528.958019c  -9.73  -4.26    -0.0000
iter: 759 17:05:35  -528.958020c  -9.74  -4.26    -0.0000
iter: 760 17:05:39  -528.958021c  -9.74  -4.26    -0.0000
iter: 761 17:05:43  -528.958022c  -9.75  -4.27    -0.0000
iter: 762 17:05:47  -528.958024c  -9.76  -4.27    -0.0000
iter: 763 17:05:51  -528.958025c  -9.77  -4.27    -0.0000
iter: 764 17:05:55  -528.958026c  -9.77  -4.28    -0.0000
iter: 765 17:05:58  -528.958027c  -9.78  -4.28    -0.0000
iter: 766 17:06:02  -528.958028c  -9.78  -4.28    -0.0000
iter: 767 17:06:06  -528.958029c  -9.79  -4.29    -0.0000
iter: 768 17:06:10  -528.958030c  -9.79  -4.29    -0.0000
iter: 769 17:06:14  -528.958031c  -9.80  -4.30    -0.0000
iter: 770 17:06:18  -528.958032c  -9.81  -4.30    -0.0000
iter: 771 17:06:21  -528.958033c  -9.82  -4.30    -0.0000
iter: 772 17:06:25  -528.958034c  -9.82  -4.31    -0.0000
iter: 773 17:06:29  -528.958035c  -9.83  -4.31    -0.0000
iter: 774 17:06:33  -528.958036c  -9.83  -4.31    -0.0000
iter: 775 17:06:37  -528.958037c  -9.84  -4.32    -0.0000
iter: 776 17:06:41  -528.958038c  -9.85  -4.32    -0.0000
iter: 777 17:06:44  -528.958039c  -9.86  -4.32    -0.0000
iter: 778 17:06:48  -528.958040c  -9.86  -4.33    -0.0000
iter: 779 17:06:52  -528.958041c  -9.87  -4.33    -0.0000
iter: 780 17:06:56  -528.958042c  -9.87  -4.33    -0.0000
iter: 781 17:07:00  -528.958043c  -9.88  -4.34    -0.0000
iter: 782 17:07:04  -528.958044c  -9.88  -4.34    -0.0000
iter: 783 17:07:07  -528.958045c  -9.89  -4.35    -0.0000
iter: 784 17:07:11  -528.958046c  -9.90  -4.35    -0.0000
iter: 785 17:07:15  -528.958047c  -9.91  -4.35    -0.0000
iter: 786 17:07:19  -528.958047c  -9.91  -4.36    -0.0000
iter: 787 17:07:23  -528.958048c  -9.92  -4.36    -0.0000
iter: 788 17:07:27  -528.958049c  -9.92  -4.36    -0.0000
iter: 789 17:07:30  -528.958050c  -9.93  -4.37    -0.0000
iter: 790 17:07:34  -528.958051c  -9.93  -4.37    -0.0000
iter: 791 17:07:38  -528.958052c  -9.94  -4.37    -0.0000
iter: 792 17:07:42  -528.958052c  -9.95  -4.38    -0.0000
iter: 793 17:07:46  -528.958053c  -9.96  -4.38    -0.0000
iter: 794 17:07:50  -528.958054c  -9.96  -4.39    -0.0000
iter: 795 17:07:53  -528.958055c  -9.97  -4.39    -0.0000
iter: 796 17:07:57  -528.958055c  -9.97  -4.39    -0.0000
iter: 797 17:08:01  -528.958056c  -9.98  -4.40    -0.0000
iter: 798 17:08:05  -528.958057c  -9.99  -4.40    -0.0000
iter: 799 17:08:09  -528.958058c  -9.99  -4.40    -0.0000
iter: 800 17:08:13  -528.958058c -10.00  -4.41    -0.0000
iter: 801 17:08:16  -528.958059c -10.01c -4.41    -0.0000
iter: 802 17:08:20  -528.958060c -10.01c -4.41    -0.0000
iter: 803 17:08:24  -528.958061c -10.02c -4.42    -0.0000
iter: 804 17:08:28  -528.958061c -10.02c -4.42    -0.0000
iter: 805 17:08:32  -528.958062c -10.03c -4.42    -0.0000
iter: 806 17:08:36  -528.958063c -10.04c -4.43    -0.0000
iter: 807 17:08:39  -528.958063c -10.05c -4.43    -0.0000
iter: 808 17:08:43  -528.958064c -10.05c -4.44    -0.0000
iter: 809 17:08:47  -528.958065c -10.06c -4.44    -0.0000
iter: 810 17:08:51  -528.958065c -10.06c -4.44    -0.0000
iter: 811 17:08:55  -528.958066c -10.07c -4.45    -0.0000
iter: 812 17:08:58  -528.958066c -10.07c -4.45    -0.0000
iter: 813 17:09:02  -528.958067c -10.08c -4.45    -0.0000
iter: 814 17:09:06  -528.958068c -10.09c -4.46    -0.0000
iter: 815 17:09:10  -528.958068c -10.10c -4.46    -0.0000
iter: 816 17:09:14  -528.958069c -10.10c -4.46    -0.0000
iter: 817 17:09:18  -528.958069c -10.11c -4.47    -0.0000
iter: 818 17:09:21  -528.958070c -10.11c -4.47    -0.0000
iter: 819 17:09:25  -528.958071c -10.12c -4.47    -0.0000
iter: 820 17:09:29  -528.958071c -10.12c -4.48    -0.0000
iter: 821 17:09:33  -528.958072c -10.13c -4.48    -0.0000
iter: 822 17:09:37  -528.958072c -10.14c -4.49    -0.0000
iter: 823 17:09:41  -528.958073c -10.15c -4.49    -0.0000
iter: 824 17:09:44  -528.958073c -10.15c -4.49    -0.0000
iter: 825 17:09:48  -528.958074c -10.16c -4.50    -0.0000
iter: 826 17:09:52  -528.958074c -10.16c -4.50    -0.0000
iter: 827 17:09:56  -528.958075c -10.17c -4.50    -0.0000
iter: 828 17:10:00  -528.958075c -10.18c -4.51    -0.0000
iter: 829 17:10:04  -528.958076c -10.18c -4.51    -0.0000
iter: 830 17:10:07  -528.958076c -10.19c -4.51    -0.0000
iter: 831 17:10:11  -528.958077c -10.20c -4.52    -0.0000
iter: 832 17:10:15  -528.958077c -10.20c -4.52    -0.0000
iter: 833 17:10:19  -528.958078c -10.21c -4.52    -0.0000
iter: 834 17:10:23  -528.958078c -10.21c -4.53    -0.0000
iter: 835 17:10:27  -528.958079c -10.22c -4.53    -0.0000
iter: 836 17:10:30  -528.958079c -10.23c -4.53    -0.0000
iter: 837 17:10:34  -528.958080c -10.23c -4.54    -0.0000
iter: 838 17:10:38  -528.958080c -10.24c -4.54    -0.0000
iter: 839 17:10:42  -528.958081c -10.25c -4.55    -0.0000
iter: 840 17:10:46  -528.958081c -10.25c -4.55    -0.0000
iter: 841 17:10:50  -528.958082c -10.26c -4.55    -0.0000
iter: 842 17:10:53  -528.958082c -10.26c -4.56    -0.0000
iter: 843 17:10:57  -528.958082c -10.27c -4.56    -0.0000
iter: 844 17:11:01  -528.958083c -10.28c -4.56    -0.0000
iter: 845 17:11:05  -528.958083c -10.28c -4.57    -0.0000
iter: 846 17:11:09  -528.958084c -10.29c -4.57    -0.0000
iter: 847 17:11:13  -528.958084c -10.30c -4.57    -0.0000
iter: 848 17:11:16  -528.958084c -10.30c -4.58    -0.0000
iter: 849 17:11:20  -528.958085c -10.31c -4.58    -0.0000
iter: 850 17:11:24  -528.958085c -10.31c -4.58    -0.0000
iter: 851 17:11:28  -528.958086c -10.32c -4.59    -0.0000
iter: 852 17:11:32  -528.958086c -10.33c -4.59    -0.0000
iter: 853 17:11:36  -528.958086c -10.33c -4.59    -0.0000
iter: 854 17:11:39  -528.958087c -10.34c -4.60    -0.0000
iter: 855 17:11:43  -528.958087c -10.35c -4.60    -0.0000
iter: 856 17:11:47  -528.958088c -10.35c -4.61    -0.0000
iter: 857 17:11:51  -528.958088c -10.36c -4.61    -0.0000
iter: 858 17:11:55  -528.958088c -10.36c -4.61    -0.0000
iter: 859 17:11:59  -528.958089c -10.37c -4.62    -0.0000
iter: 860 17:12:02  -528.958089c -10.38c -4.62    -0.0000
iter: 861 17:12:06  -528.958089c -10.39c -4.62    -0.0000
iter: 862 17:12:10  -528.958090c -10.39c -4.63    -0.0000
iter: 863 17:12:14  -528.958090c -10.40c -4.63    -0.0000
iter: 864 17:12:18  -528.958090c -10.40c -4.63    -0.0000
iter: 865 17:12:22  -528.958091c -10.41c -4.64    -0.0000
iter: 866 17:12:25  -528.958091c -10.41c -4.64    -0.0000
iter: 867 17:12:29  -528.958091c -10.42c -4.64    -0.0000
iter: 868 17:12:33  -528.958092c -10.43c -4.65    -0.0000
iter: 869 17:12:37  -528.958092c -10.44c -4.65    -0.0000
iter: 870 17:12:41  -528.958092c -10.44c -4.65    -0.0000
iter: 871 17:12:45  -528.958093c -10.45c -4.66    -0.0000
iter: 872 17:12:48  -528.958093c -10.45c -4.66    -0.0000
iter: 873 17:12:52  -528.958093c -10.46c -4.67    -0.0000
iter: 874 17:12:56  -528.958094c -10.46c -4.67    -0.0000
iter: 875 17:13:00  -528.958094c -10.47c -4.67    -0.0000
iter: 876 17:13:04  -528.958094c -10.48c -4.68    -0.0000
iter: 877 17:13:08  -528.958094c -10.49c -4.68    -0.0000
iter: 878 17:13:11  -528.958095c -10.49c -4.68    -0.0000
iter: 879 17:13:15  -528.958095c -10.50c -4.69    -0.0000
iter: 880 17:13:19  -528.958095c -10.50c -4.69    -0.0000
iter: 881 17:13:23  -528.958096c -10.51c -4.69    -0.0000
iter: 882 17:13:27  -528.958096c -10.52c -4.70    -0.0000
iter: 883 17:13:31  -528.958096c -10.52c -4.70    -0.0000
iter: 884 17:13:34  -528.958096c -10.53c -4.70    -0.0000
iter: 885 17:13:38  -528.958097c -10.54c -4.71    -0.0000
iter: 886 17:13:42  -528.958097c -10.54c -4.71    -0.0000
iter: 887 17:13:46  -528.958097c -10.55c -4.71    -0.0000
iter: 888 17:13:50  -528.958097c -10.55c -4.72    -0.0000
iter: 889 17:13:54  -528.958098c -10.56c -4.72    -0.0000
iter: 890 17:13:57  -528.958098c -10.57c -4.72    -0.0000
iter: 891 17:14:01  -528.958098c -10.57c -4.73    -0.0000
iter: 892 17:14:05  -528.958098c -10.58c -4.73    -0.0000
iter: 893 17:14:09  -528.958099c -10.59c -4.74    -0.0000
iter: 894 17:14:13  -528.958099c -10.59c -4.74    -0.0000
iter: 895 17:14:16  -528.958099c -10.60c -4.74    -0.0000
iter: 896 17:14:20  -528.958099c -10.60c -4.75    -0.0000
iter: 897 17:14:24  -528.958100c -10.61c -4.75    -0.0000
iter: 898 17:14:28  -528.958100c -10.62c -4.75    -0.0000
iter: 899 17:14:32  -528.958100c -10.62c -4.76    -0.0000
iter: 900 17:14:36  -528.958100c -10.63c -4.76    -0.0000
iter: 901 17:14:39  -528.958101c -10.64c -4.76    -0.0000
iter: 902 17:14:43  -528.958101c -10.64c -4.77    -0.0000
iter: 903 17:14:47  -528.958101c -10.65c -4.77    -0.0000
iter: 904 17:14:51  -528.958101c -10.65c -4.77    -0.0000
iter: 905 17:14:55  -528.958101c -10.66c -4.78    -0.0000
iter: 906 17:14:59  -528.958102c -10.66c -4.78    -0.0000
iter: 907 17:15:02  -528.958102c -10.67c -4.78    -0.0000
iter: 908 17:15:06  -528.958102c -10.68c -4.79    -0.0000
iter: 909 17:15:10  -528.958102c -10.69c -4.79    -0.0000
iter: 910 17:15:14  -528.958103c -10.69c -4.79    -0.0000
iter: 911 17:15:18  -528.958103c -10.70c -4.80    -0.0000
iter: 912 17:15:22  -528.958103c -10.70c -4.80    -0.0000
iter: 913 17:15:25  -528.958103c -10.71c -4.80    -0.0000
iter: 914 17:15:29  -528.958103c -10.71c -4.81    -0.0000
iter: 915 17:15:33  -528.958104c -10.72c -4.81    -0.0000
iter: 916 17:15:37  -528.958104c -10.73c -4.82    -0.0000
iter: 917 17:15:41  -528.958104c -10.74c -4.82    -0.0000
iter: 918 17:15:45  -528.958104c -10.74c -4.82    -0.0000
iter: 919 17:15:48  -528.958104c -10.75c -4.83    -0.0000
iter: 920 17:15:52  -528.958104c -10.75c -4.83    -0.0000
iter: 921 17:15:56  -528.958105c -10.76c -4.83    -0.0000
iter: 922 17:16:00  -528.958105c -10.76c -4.84    -0.0000
iter: 923 17:16:04  -528.958105c -10.77c -4.84    -0.0000
iter: 924 17:16:08  -528.958105c -10.78c -4.84    -0.0000
iter: 925 17:16:11  -528.958105c -10.79c -4.85    -0.0000
iter: 926 17:16:15  -528.958106c -10.79c -4.85    -0.0000
iter: 927 17:16:19  -528.958106c -10.80c -4.85    -0.0000
iter: 928 17:16:23  -528.958106c -10.80c -4.86    -0.0000
iter: 929 17:16:27  -528.958106c -10.81c -4.86    -0.0000
iter: 930 17:16:31  -528.958106c -10.81c -4.86    -0.0000
iter: 931 17:16:34  -528.958106c -10.82c -4.87    -0.0000
iter: 932 17:16:38  -528.958107c -10.83c -4.87    -0.0000
iter: 933 17:16:42  -528.958107c -10.83c -4.87    -0.0000
iter: 934 17:16:46  -528.958107c -10.84c -4.88    -0.0000
iter: 935 17:16:50  -528.958107c -10.85c -4.88    -0.0000
iter: 936 17:16:54  -528.958107c -10.85c -4.88    -0.0000
iter: 937 17:16:57  -528.958107c -10.86c -4.89    -0.0000
iter: 938 17:17:01  -528.958108c -10.86c -4.89    -0.0000
iter: 939 17:17:05  -528.958108c -10.87c -4.89    -0.0000
iter: 940 17:17:09  -528.958108c -10.88c -4.90    -0.0000
iter: 941 17:17:13  -528.958108c -10.88c -4.90    -0.0000
iter: 942 17:17:17  -528.958108c -10.89c -4.90    -0.0000
iter: 943 17:17:20  -528.958108c -10.90c -4.91    -0.0000
iter: 944 17:17:24  -528.958108c -10.90c -4.91    -0.0000
iter: 945 17:17:28  -528.958109c -10.91c -4.92    -0.0000
iter: 946 17:17:32  -528.958109c -10.91c -4.92    -0.0000
iter: 947 17:17:36  -528.958109c -10.92c -4.92    -0.0000
iter: 948 17:17:40  -528.958109c -10.93c -4.93    -0.0000
iter: 949 17:17:43  -528.958109c -10.93c -4.93    -0.0000
iter: 950 17:17:47  -528.958109c -10.94c -4.93    -0.0000
iter: 951 17:17:51  -528.958109c -10.95c -4.94    -0.0000
iter: 952 17:17:55  -528.958110c -10.95c -4.94    -0.0000
iter: 953 17:17:59  -528.958110c -10.96c -4.94    -0.0000
iter: 954 17:18:03  -528.958110c -10.96c -4.95    -0.0000
iter: 955 17:18:07  -528.958110c -10.97c -4.95    -0.0000
iter: 956 17:18:10  -528.958110c -10.98c -4.95    -0.0000
iter: 957 17:18:14  -528.958110c -10.98c -4.96    -0.0000
iter: 958 17:18:18  -528.958110c -10.99c -4.96    -0.0000
iter: 959 17:18:22  -528.958110c -11.00c -4.96    -0.0000
iter: 960 17:18:26  -528.958111c -11.00c -4.97    -0.0000
iter: 961 17:18:30  -528.958111c -11.01c -4.97    -0.0000
iter: 962 17:18:33  -528.958111c -11.01c -4.97    -0.0000
iter: 963 17:18:37  -528.958111c -11.02c -4.98    -0.0000
iter: 964 17:18:41  -528.958111c -11.02c -4.98    -0.0000
iter: 965 17:18:45  -528.958111c -11.03c -4.98    -0.0000
iter: 966 17:18:49  -528.958111c -11.04c -4.99    -0.0000
iter: 967 17:18:53  -528.958111c -11.05c -4.99    -0.0000
iter: 968 17:18:56  -528.958112c -11.05c -4.99    -0.0000
iter: 969 17:19:00  -528.958112c -11.06c -5.00    -0.0000
iter: 970 17:19:04  -528.958112c -11.06c -5.00c   -0.0000

Converged after 970 iterations.

Dipole moment: (52.392992, -54.448985, -0.163198) |e|*Ang

Total magnetic moment: (0.000000, 0.000000, -0.000000)
Local magnetic moments:
   0 Ti ( 0.000000,  0.000000,  0.000000)
   1 Ti ( 0.000000,  0.000000, -0.000000)
   2 Ti ( 0.000000,  0.000000,  0.000000)
   3 Ti ( 0.000000,  0.000000, -0.000000)
   4 Ti ( 0.000000,  0.000000, -0.000000)
   5 Ti ( 0.000000,  0.000000, -0.000000)
   6 Ti ( 0.000000,  0.000000, -0.000000)
   7 Ti ( 0.000000,  0.000000, -0.000000)
   8 Ti ( 0.000000,  0.000000, -0.000000)
   9 Ti ( 0.000000,  0.000000, -0.000000)
  10 Ti ( 0.000000,  0.000000,  0.000000)
  11 Ti ( 0.000000,  0.000000,  0.000000)
  12 Ti ( 0.000000,  0.000000, -0.000000)
  13 Ti ( 0.000000,  0.000000, -0.000000)
  14 Ti ( 0.000000,  0.000000, -0.000000)
  15 Ti ( 0.000000,  0.000000, -0.000000)
  16 Ti ( 0.000000,  0.000000,  0.000000)
  17 Ti ( 0.000000,  0.000000, -0.000000)
  18 Ti ( 0.000000,  0.000000, -0.000000)
  19 Ti ( 0.000000,  0.000000, -0.000000)
  20 Ti ( 0.000000,  0.000000,  0.000000)
  21 Ti ( 0.000000,  0.000000,  0.000000)
  22 Ti ( 0.000000,  0.000000, -0.000000)
  23 Ti ( 0.000000,  0.000000,  0.000000)
  24 O  ( 0.000000,  0.000000,  0.000000)
  25 O  ( 0.000000,  0.000000, -0.000000)
  26 O  ( 0.000000,  0.000000, -0.000000)
  27 O  ( 0.000000,  0.000000, -0.000000)
  28 O  ( 0.000000,  0.000000,  0.000000)
  29 O  ( 0.000000,  0.000000, -0.000000)
  30 O  ( 0.000000,  0.000000,  0.000000)
  31 O  ( 0.000000,  0.000000, -0.000000)
  32 O  ( 0.000000,  0.000000, -0.000000)
  33 O  ( 0.000000,  0.000000,  0.000000)
  34 O  ( 0.000000,  0.000000, -0.000000)
  35 O  ( 0.000000,  0.000000,  0.000000)
  36 O  ( 0.000000,  0.000000, -0.000000)
  37 O  ( 0.000000,  0.000000,  0.000000)
  38 O  ( 0.000000,  0.000000, -0.000000)
  39 O  ( 0.000000,  0.000000,  0.000000)
  40 O  ( 0.000000,  0.000000, -0.000000)
  41 O  ( 0.000000,  0.000000,  0.000000)
  42 O  ( 0.000000,  0.000000, -0.000000)
  43 O  ( 0.000000,  0.000000,  0.000000)
  44 O  ( 0.000000,  0.000000, -0.000000)
  45 O  ( 0.000000,  0.000000, -0.000000)
  46 O  ( 0.000000,  0.000000,  0.000000)
  47 O  ( 0.000000,  0.000000,  0.000000)
  48 O  ( 0.000000,  0.000000, -0.000000)
  49 O  ( 0.000000,  0.000000,  0.000000)
  50 O  ( 0.000000,  0.000000,  0.000000)
  51 O  ( 0.000000,  0.000000,  0.000000)
  52 O  ( 0.000000,  0.000000, -0.000000)
  53 O  ( 0.000000,  0.000000,  0.000000)
  54 O  ( 0.000000,  0.000000, -0.000000)
  55 O  ( 0.000000,  0.000000, -0.000000)
  56 O  ( 0.000000,  0.000000, -0.000000)
  57 O  ( 0.000000,  0.000000, -0.000000)
  58 O  ( 0.000000,  0.000000,  0.000000)
  59 O  ( 0.000000,  0.000000, -0.000000)
  60 O  ( 0.000000,  0.000000,  0.000000)
  61 O  ( 0.000000,  0.000000,  0.000000)
  62 O  ( 0.000000,  0.000000, -0.000000)
  63 O  ( 0.000000,  0.000000,  0.000000)
  64 O  ( 0.000000,  0.000000, -0.000000)
  65 O  ( 0.000000,  0.000000,  0.000000)
  66 O  ( 0.000000,  0.000000, -0.000000)
  67 O  ( 0.000000,  0.000000,  0.000000)
  68 O  ( 0.000000,  0.000000,  0.000000)
  69 O  ( 0.000000,  0.000000,  0.000000)
  70 O  ( 0.000000,  0.000000,  0.000000)
  71 O  ( 0.000000,  0.000000, -0.000000)
  72 Au ( 0.000000,  0.000000, -0.000000)
  73 Au ( 0.000000,  0.000000, -0.000000)
  74 Au ( 0.000000,  0.000000, -0.000000)
  75 Au ( 0.000000,  0.000000, -0.000000)

Energy contributions relative to reference atoms: (reference = -2721730.337652)

Kinetic:       +538.868740
Potential:     -728.501957
External:        +0.000000
XC:            -382.529732
Entropy (-ST):   -0.001262
Local:          +43.205468
SIC:             +0.000000
--------------------------
Free energy:   -528.958743
Extrapolated:  -528.958112

Dipole-layer corrected work functions: 4.551918, 4.925045 eV

Spin contamination: 0.000000 electrons
                   Up                     Down
 Band  Eigenvalues  Occupancy  Eigenvalues  Occupancy
    0    -66.02145    1.00000    -66.02145    1.00000
    1    -66.01369    1.00000    -66.01369    1.00000
    2    -66.00848    1.00000    -66.00848    1.00000
    3    -66.00617    1.00000    -66.00617    1.00000
    4    -65.87996    1.00000    -65.87996    1.00000
    5    -65.80350    1.00000    -65.80350    1.00000
    6    -65.71140    1.00000    -65.71140    1.00000
    7    -65.70870    1.00000    -65.70870    1.00000
    8    -65.70660    1.00000    -65.70660    1.00000
    9    -65.69889    1.00000    -65.69889    1.00000
   10    -65.67411    1.00000    -65.67411    1.00000
   11    -65.67294    1.00000    -65.67294    1.00000
   12    -65.66185    1.00000    -65.66185    1.00000
   13    -65.62616    1.00000    -65.62616    1.00000
   14    -65.62102    1.00000    -65.62102    1.00000
   15    -65.56689    1.00000    -65.56689    1.00000
   16    -65.54545    1.00000    -65.54545    1.00000
   17    -65.53867    1.00000    -65.53867    1.00000
   18    -65.42211    1.00000    -65.42211    1.00000
   19    -65.39746    1.00000    -65.39746    1.00000
   20    -65.28440    1.00000    -65.28440    1.00000
   21    -65.27080    1.00000    -65.27080    1.00000
   22    -65.26306    1.00000    -65.26306    1.00000
   23    -65.26038    1.00000    -65.26038    1.00000
   24    -42.34320    1.00000    -42.34320    1.00000
   25    -42.33422    1.00000    -42.33422    1.00000
   26    -42.32824    1.00000    -42.32824    1.00000
   27    -42.32537    1.00000    -42.32537    1.00000
   28    -42.19599    1.00000    -42.19599    1.00000
   29    -42.18705    1.00000    -42.18705    1.00000
   30    -42.16070    1.00000    -42.16070    1.00000
   31    -42.12655    1.00000    -42.12655    1.00000
   32    -42.11743    1.00000    -42.11743    1.00000
   33    -42.05444    1.00000    -42.05444    1.00000
   34    -42.02426    1.00000    -42.02426    1.00000
   35    -42.01331    1.00000    -42.01331    1.00000
   36    -42.01082    1.00000    -42.01082    1.00000
   37    -42.00407    1.00000    -42.00407    1.00000
   38    -41.99302    1.00000    -41.99302    1.00000
   39    -41.99161    1.00000    -41.99161    1.00000
   40    -41.98539    1.00000    -41.98539    1.00000
   41    -41.98451    1.00000    -41.98451    1.00000
   42    -41.98026    1.00000    -41.98026    1.00000
   43    -41.96957    1.00000    -41.96957    1.00000
   44    -41.96331    1.00000    -41.96331    1.00000
   45    -41.95919    1.00000    -41.95919    1.00000
   46    -41.94168    1.00000    -41.94168    1.00000
   47    -41.93608    1.00000    -41.93608    1.00000
   48    -41.91778    1.00000    -41.91778    1.00000
   49    -41.89979    1.00000    -41.89979    1.00000
   50    -41.88703    1.00000    -41.88703    1.00000
   51    -41.88486    1.00000    -41.88486    1.00000
   52    -41.87102    1.00000    -41.87102    1.00000
   53    -41.86314    1.00000    -41.86314    1.00000
   54    -41.86067    1.00000    -41.86067    1.00000
   55    -41.84054    1.00000    -41.84054    1.00000
   56    -41.83752    1.00000    -41.83752    1.00000
   57    -41.82987    1.00000    -41.82987    1.00000
   58    -41.81990    1.00000    -41.81990    1.00000
   59    -41.80545    1.00000    -41.80545    1.00000
   60    -41.80358    1.00000    -41.80358    1.00000
   61    -41.79153    1.00000    -41.79153    1.00000
   62    -41.78918    1.00000    -41.78918    1.00000
   63    -41.78569    1.00000    -41.78569    1.00000
   64    -41.77766    1.00000    -41.77766    1.00000
   65    -41.76441    1.00000    -41.76441    1.00000
   66    -41.76331    1.00000    -41.76331    1.00000
   67    -41.75635    1.00000    -41.75635    1.00000
   68    -41.74740    1.00000    -41.74740    1.00000
   69    -41.74007    1.00000    -41.74007    1.00000
   70    -41.73162    1.00000    -41.73162    1.00000
   71    -41.72286    1.00000    -41.72286    1.00000
   72    -41.72208    1.00000    -41.72208    1.00000
   73    -41.71098    1.00000    -41.71098    1.00000
   74    -41.70670    1.00000    -41.70670    1.00000
   75    -41.69243    1.00000    -41.69243    1.00000
   76    -41.66301    1.00000    -41.66301    1.00000
   77    -41.64686    1.00000    -41.64686    1.00000
   78    -41.59693    1.00000    -41.59693    1.00000
   79    -41.58566    1.00000    -41.58566    1.00000
   80    -41.55356    1.00000    -41.55356    1.00000
   81    -41.51508    1.00000    -41.51508    1.00000
   82    -41.50957    1.00000    -41.50957    1.00000
   83    -41.50859    1.00000    -41.50859    1.00000
   84    -41.49632    1.00000    -41.49632    1.00000
   85    -41.49267    1.00000    -41.49267    1.00000
   86    -41.48207    1.00000    -41.48207    1.00000
   87    -41.47992    1.00000    -41.47992    1.00000
   88    -41.47811    1.00000    -41.47811    1.00000
   89    -41.47383    1.00000    -41.47383    1.00000
   90    -41.43790    1.00000    -41.43790    1.00000
   91    -41.42338    1.00000    -41.42338    1.00000
   92    -41.36046    1.00000    -41.36046    1.00000
   93    -41.34482    1.00000    -41.34482    1.00000
   94    -41.33676    1.00000    -41.33676    1.00000
   95    -41.33340    1.00000    -41.33340    1.00000
   96    -24.71872    1.00000    -24.71872    1.00000
   97    -24.51605    1.00000    -24.51605    1.00000
   98    -24.38740    1.00000    -24.38740    1.00000
   99    -24.35918    1.00000    -24.35918    1.00000
  100    -24.29748    1.00000    -24.29748    1.00000
  101    -24.25659    1.00000    -24.25659    1.00000
  102    -24.18281    1.00000    -24.18281    1.00000
  103    -24.10973    1.00000    -24.10973    1.00000
  104    -24.05298    1.00000    -24.05298    1.00000
  105    -23.93893    1.00000    -23.93893    1.00000
  106    -23.88834    1.00000    -23.88834    1.00000
  107    -23.82559    1.00000    -23.82559    1.00000
  108    -23.74785    1.00000    -23.74785    1.00000
  109    -23.62425    1.00000    -23.62425    1.00000
  110    -23.58813    1.00000    -23.58813    1.00000
  111    -23.57948    1.00000    -23.57948    1.00000
  112    -23.55984    1.00000    -23.55984    1.00000
  113    -23.54473    1.00000    -23.54473    1.00000
  114    -23.48695    1.00000    -23.48695    1.00000
  115    -23.45454    1.00000    -23.45454    1.00000
  116    -23.43590    1.00000    -23.43590    1.00000
  117    -23.41530    1.00000    -23.41530    1.00000
  118    -23.40278    1.00000    -23.40278    1.00000
  119    -23.39257    1.00000    -23.39257    1.00000
  120    -23.36491    1.00000    -23.36491    1.00000
  121    -23.35187    1.00000    -23.35187    1.00000
  122    -23.33481    1.00000    -23.33481    1.00000
  123    -23.33359    1.00000    -23.33359    1.00000
  124    -23.26925    1.00000    -23.26925    1.00000
  125    -23.25173    1.00000    -23.25173    1.00000
  126    -23.25033    1.00000    -23.25033    1.00000
  127    -23.24105    1.00000    -23.24105    1.00000
  128    -23.23742    1.00000    -23.23742    1.00000
  129    -23.23388    1.00000    -23.23388    1.00000
  130    -23.22605    1.00000    -23.22605    1.00000
  131    -23.21192    1.00000    -23.21192    1.00000
  132    -23.19512    1.00000    -23.19512    1.00000
  133    -23.19332    1.00000    -23.19332    1.00000
  134    -23.16152    1.00000    -23.16152    1.00000
  135    -23.05389    1.00000    -23.05389    1.00000
  136    -23.03651    1.00000    -23.03651    1.00000
  137    -22.84495    1.00000    -22.84495    1.00000
  138    -22.73580    1.00000    -22.73580    1.00000
  139    -22.65673    1.00000    -22.65673    1.00000
  140    -21.88351    1.00000    -21.88351    1.00000
  141    -21.84221    1.00000    -21.84221    1.00000
  142    -21.83593    1.00000    -21.83593    1.00000
  143    -21.82589    1.00000    -21.82589    1.00000
  144    -11.84532    1.00000    -11.84532    1.00000
  145    -11.72659    1.00000    -11.72659    1.00000
  146    -11.71859    1.00000    -11.71859    1.00000
  147    -11.66111    1.00000    -11.66111    1.00000
  148    -11.63891    1.00000    -11.63891    1.00000
  149    -11.61949    1.00000    -11.61949    1.00000
  150    -11.55594    1.00000    -11.55594    1.00000
  151    -11.54537    1.00000    -11.54537    1.00000
  152    -11.53090    1.00000    -11.53090    1.00000
  153    -11.48415    1.00000    -11.48415    1.00000
  154    -11.46984    1.00000    -11.46984    1.00000
  155    -11.42777    1.00000    -11.42777    1.00000
  156    -11.41583    1.00000    -11.41583    1.00000
  157    -11.37779    1.00000    -11.37779    1.00000
  158    -11.34010    1.00000    -11.34010    1.00000
  159    -11.30160    1.00000    -11.30160    1.00000
  160    -11.28733    1.00000    -11.28733    1.00000
  161    -11.25913    1.00000    -11.25913    1.00000
  162    -11.23898    1.00000    -11.23898    1.00000
  163    -11.16921    1.00000    -11.16921    1.00000
  164    -11.11027    1.00000    -11.11027    1.00000
  165    -11.03031    1.00000    -11.03031    1.00000
  166    -11.02667    1.00000    -11.02667    1.00000
  167    -10.99808    1.00000    -10.99808    1.00000
  168    -10.99254    1.00000    -10.99254    1.00000
  169    -10.97400    1.00000    -10.97400    1.00000
  170    -10.94043    1.00000    -10.94043    1.00000
  171    -10.92188    1.00000    -10.92188    1.00000
  172    -10.90210    1.00000    -10.90210    1.00000
  173    -10.89537    1.00000    -10.89537    1.00000
  174    -10.88852    1.00000    -10.88852    1.00000
  175    -10.85191    1.00000    -10.85191    1.00000
  176    -10.84053    1.00000    -10.84053    1.00000
  177    -10.82879    1.00000    -10.82879    1.00000
  178    -10.81498    1.00000    -10.81498    1.00000
  179    -10.79633    1.00000    -10.79633    1.00000
  180    -10.78039    1.00000    -10.78039    1.00000
  181    -10.76547    1.00000    -10.76547    1.00000
  182    -10.75720    1.00000    -10.75720    1.00000
  183    -10.71951    1.00000    -10.71951    1.00000
  184    -10.71111    1.00000    -10.71111    1.00000
  185    -10.67010    1.00000    -10.67010    1.00000
  186    -10.64108    1.00000    -10.64108    1.00000
  187    -10.63309    1.00000    -10.63309    1.00000
  188    -10.57526    1.00000    -10.57526    1.00000
  189    -10.53911    1.00000    -10.53911    1.00000
  190    -10.45978    1.00000    -10.45978    1.00000
  191    -10.42639    1.00000    -10.42639    1.00000
  192    -10.39571    1.00000    -10.39571    1.00000
  193    -10.33410    1.00000    -10.33410    1.00000
  194    -10.25179    1.00000    -10.25179    1.00000
  195    -10.23671    1.00000    -10.23671    1.00000
  196    -10.22454    1.00000    -10.22454    1.00000
  197    -10.16004    1.00000    -10.16004    1.00000
  198    -10.05174    1.00000    -10.05174    1.00000
  199    -10.01431    1.00000    -10.01431    1.00000
  200     -9.97894    1.00000     -9.97894    1.00000
  201     -9.94629    1.00000     -9.94629    1.00000
  202     -9.87109    1.00000     -9.87109    1.00000
  203     -9.86767    1.00000     -9.86767    1.00000
  204     -9.80037    1.00000     -9.80037    1.00000
  205     -9.78502    1.00000     -9.78502    1.00000
  206     -9.73246    1.00000     -9.73246    1.00000
  207     -9.67730    1.00000     -9.67730    1.00000
  208     -9.63579    1.00000     -9.63579    1.00000
  209     -9.62578    1.00000     -9.62578    1.00000
  210     -9.61469    1.00000     -9.61469    1.00000
  211     -9.58785    1.00000     -9.58785    1.00000
  212     -9.54732    1.00000     -9.54732    1.00000
  213     -9.53259    1.00000     -9.53259    1.00000
  214     -9.48815    1.00000     -9.48815    1.00000
  215     -9.44589    1.00000     -9.44589    1.00000
  216     -9.42205    1.00000     -9.42205    1.00000
  217     -9.35795    1.00000     -9.35795    1.00000
  218     -9.35043    1.00000     -9.35043    1.00000
  219     -9.33864    1.00000     -9.33864    1.00000
  220     -9.30135    1.00000     -9.30135    1.00000
  221     -9.28697    1.00000     -9.28697    1.00000
  222     -9.25346    1.00000     -9.25346    1.00000
  223     -9.23156    1.00000     -9.23156    1.00000
  224     -9.18605    1.00000     -9.18605    1.00000
  225     -9.16953    1.00000     -9.16953    1.00000
  226     -9.15761    1.00000     -9.15761    1.00000
  227     -9.14399    1.00000     -9.14399    1.00000
  228     -9.08882    1.00000     -9.08882    1.00000
  229     -9.07225    1.00000     -9.07225    1.00000
  230     -9.06481    1.00000     -9.06481    1.00000
  231     -9.03193    1.00000     -9.03193    1.00000
  232     -9.02851    1.00000     -9.02851    1.00000
  233     -9.01538    1.00000     -9.01538    1.00000
  234     -8.94178    1.00000     -8.94178    1.00000
  235     -8.87755    1.00000     -8.87755    1.00000
  236     -8.87496    1.00000     -8.87496    1.00000
  237     -8.82700    1.00000     -8.82700    1.00000
  238     -8.81251    1.00000     -8.81251    1.00000
  239     -8.79340    1.00000     -8.79340    1.00000
  240     -8.77216    1.00000     -8.77216    1.00000
  241     -8.74248    1.00000     -8.74248    1.00000
  242     -8.71701    1.00000     -8.71701    1.00000
  243     -8.67358    1.00000     -8.67358    1.00000
  244     -8.64216    1.00000     -8.64216    1.00000
  245     -8.54078    1.00000     -8.54078    1.00000
  246     -8.53230    1.00000     -8.53230    1.00000
  247     -8.45575    1.00000     -8.45575    1.00000
  248     -8.42698    1.00000     -8.42698    1.00000
  249     -8.38333    1.00000     -8.38333    1.00000
  250     -8.33459    1.00000     -8.33459    1.00000
  251     -8.31999    1.00000     -8.31999    1.00000
  252     -8.28147    1.00000     -8.28147    1.00000
  253     -8.27443    1.00000     -8.27443    1.00000
  254     -8.25090    1.00000     -8.25090    1.00000
  255     -8.23906    1.00000     -8.23906    1.00000
  256     -8.20912    1.00000     -8.20912    1.00000
  257     -8.19827    1.00000     -8.19827    1.00000
  258     -8.18606    1.00000     -8.18606    1.00000
  259     -8.17384    1.00000     -8.17384    1.00000
  260     -8.12972    1.00000     -8.12972    1.00000
  261     -8.10554    1.00000     -8.10554    1.00000
  262     -8.07496    1.00000     -8.07496    1.00000
  263     -8.06791    1.00000     -8.06791    1.00000
  264     -8.01167    1.00000     -8.01167    1.00000
  265     -8.00699    1.00000     -8.00699    1.00000
  266     -7.98515    1.00000     -7.98515    1.00000
  267     -7.95527    1.00000     -7.95527    1.00000
  268     -7.93428    1.00000     -7.93428    1.00000
  269     -7.92383    1.00000     -7.92383    1.00000
  270     -7.90309    1.00000     -7.90309    1.00000
  271     -7.87745    1.00000     -7.87745    1.00000
  272     -7.86964    1.00000     -7.86964    1.00000
  273     -7.83257    1.00000     -7.83257    1.00000
  274     -7.80488    1.00000     -7.80488    1.00000
  275     -7.78842    1.00000     -7.78842    1.00000
  276     -7.76860    1.00000     -7.76860    1.00000
  277     -7.75623    1.00000     -7.75623    1.00000
  278     -7.70507    1.00000     -7.70507    1.00000
  279     -7.67302    1.00000     -7.67302    1.00000
  280     -7.65972    1.00000     -7.65972    1.00000
  281     -7.63478    1.00000     -7.63478    1.00000
  282     -7.54051    1.00000     -7.54051    1.00000
  283     -7.51512    1.00000     -7.51512    1.00000
  284     -7.47587    1.00000     -7.47587    1.00000
  285     -7.45910    1.00000     -7.45910    1.00000
  286     -7.37678    1.00000     -7.37678    1.00000
  287     -7.33814    1.00000     -7.33814    1.00000
  288     -7.30065    1.00000     -7.30065    1.00000
  289     -7.23235    1.00000     -7.23235    1.00000
  290     -7.20780    1.00000     -7.20780    1.00000
  291     -7.19532    1.00000     -7.19532    1.00000
  292     -7.18692    1.00000     -7.18692    1.00000
  293     -7.16187    1.00000     -7.16187    1.00000
  294     -7.03602    1.00000     -7.03602    1.00000
  295     -7.00910    1.00000     -7.00910    1.00000
  296     -6.97355    1.00000     -6.97355    1.00000
  297     -6.92882    1.00000     -6.92882    1.00000
  298     -6.90859    1.00000     -6.90859    1.00000
  299     -6.83551    1.00000     -6.83551    1.00000
  300     -6.82437    1.00000     -6.82437    1.00000
  301     -6.74499    1.00000     -6.74499    1.00000
  302     -6.70373    1.00000     -6.70373    1.00000
  303     -6.65331    1.00000     -6.65331    1.00000
  304     -6.57923    1.00000     -6.57923    1.00000
  305     -6.54014    1.00000     -6.54014    1.00000
  306     -6.51470    1.00000     -6.51470    1.00000
  307     -6.45346    1.00000     -6.45346    1.00000
  308     -5.86102    0.99999     -5.86102    0.99999
  309     -5.54086    0.99967     -5.54086    0.99967
  310     -3.93221    0.00031     -3.93221    0.00031
  311     -3.63284    0.00002     -3.63284    0.00002
  312     -3.49824    0.00000     -3.49824    0.00000
  313     -3.44365    0.00000     -3.44365    0.00000
  314     -3.39791    0.00000     -3.39791    0.00000
  315     -3.36906    0.00000     -3.36906    0.00000
  316     -3.24029    0.00000     -3.24029    0.00000
  317     -3.22731    0.00000     -3.22731    0.00000
  318     -3.21236    0.00000     -3.21236    0.00000
  319     -3.11106    0.00000     -3.11106    0.00000
  320     -3.00857    0.00000     -3.00857    0.00000
  321     -2.95280    0.00000     -2.95280    0.00000
  322     -2.90706    0.00000     -2.90706    0.00000
  323     -2.88439    0.00000     -2.88439    0.00000
  324     -2.84498    0.00000     -2.84498    0.00000
  325     -2.83183    0.00000     -2.83183    0.00000
  326     -2.78005    0.00000     -2.78005    0.00000
  327     -2.74056    0.00000     -2.74056    0.00000
  328     -2.73459    0.00000     -2.73459    0.00000
  329     -2.70785    0.00000     -2.70785    0.00000
  330     -2.69165    0.00000     -2.69165    0.00000
  331     -2.67751    0.00000     -2.67751    0.00000
  332     -2.65039    0.00000     -2.65039    0.00000
  333     -2.62768    0.00000     -2.62768    0.00000
  334     -2.59921    0.00000     -2.59921    0.00000
  335     -2.56717    0.00000     -2.56717    0.00000
  336     -2.54417    0.00000     -2.54417    0.00000
  337     -2.51976    0.00000     -2.51976    0.00000
  338     -2.51067    0.00000     -2.51067    0.00000
  339     -2.50342    0.00000     -2.50342    0.00000
  340     -2.49434    0.00000     -2.49434    0.00000
  341     -2.48349    0.00000     -2.48349    0.00000
  342     -2.46111    0.00000     -2.46111    0.00000
  343     -2.44925    0.00000     -2.44925    0.00000
  344     -2.43757    0.00000     -2.43757    0.00000
  345     -2.42998    0.00000     -2.42998    0.00000
  346     -2.41270    0.00000     -2.41270    0.00000
  347     -2.40005    0.00000     -2.40005    0.00000
  348     -2.37282    0.00000     -2.37282    0.00000
  349     -2.36909    0.00000     -2.36909    0.00000
  350     -2.30211    0.00000     -2.30211    0.00000
  351     -2.28706    0.00000     -2.28706    0.00000
  352     -2.26982    0.00000     -2.26982    0.00000
  353     -2.25671    0.00000     -2.25671    0.00000
  354     -2.23938    0.00000     -2.23938    0.00000
  355     -2.22293    0.00000     -2.22293    0.00000
  356     -2.14282    0.00000     -2.14282    0.00000
  357     -2.10590    0.00000     -2.10590    0.00000
  358     -2.09007    0.00000     -2.09007    0.00000
  359     -2.08052    0.00000     -2.08052    0.00000
  360     -2.04877    0.00000     -2.04877    0.00000
  361     -2.04074    0.00000     -2.04074    0.00000
  362     -2.02890    0.00000     -2.02890    0.00000
  363     -2.02450    0.00000     -2.02450    0.00000
  364     -2.00464    0.00000     -2.00464    0.00000
  365     -1.99646    0.00000     -1.99646    0.00000
  366     -1.98961    0.00000     -1.98961    0.00000
  367     -1.98079    0.00000     -1.98079    0.00000
  368     -1.96905    0.00000     -1.96905    0.00000
  369     -1.92813    0.00000     -1.92813    0.00000
  370     -1.88827    0.00000     -1.88827    0.00000
  371     -1.88017    0.00000     -1.88017    0.00000
  372     -1.87148    0.00000     -1.87148    0.00000
  373     -1.83599    0.00000     -1.83599    0.00000
  374     -1.78174    0.00000     -1.78174    0.00000
  375     -1.76718    0.00000     -1.76718    0.00000

Fermi level: -4.73848

Gap: 1.609 eV
Transition (v -> c):
  (s=0, k=0, n=309, [[0.00, 0.00, 0.00]]) -> (s=1, k=0, n=310, [[0.00, 0.00, 0.00]])
No difference between direct/indirect transitions
Input parameters:
  external: {constraints: [1.],
             difference: False,
             n_charge_regions: 1,
             name: CDFTPotential,
             regions: [[72, 73, 74, 75]]}

Initialize ...

species:
  Ti:
    name: Titanium
    id: d282db07e62ae71292040bf25b25ccdd
    Z: 22.0
    valence: 12
    core: 10
    charge: 0.0
    Hubbard: {U: 7.0,  # eV
              l: 2,
              scale: True}
    file: /global/common/software/m4517/setups/gpaw-setups-0.9.20000/Ti.PBE.gz
    compensation charges: {type: gauss,
                           rc: 0.38,
                           lmax: 2}
    cutoffs: {filter: 2.23,
              core: 1.02}
    projectors:
      #              energy  rcut
      - 3s(2.00)   -62.623   1.270
      - 4s(2.00)    -4.466   1.270
      - 3p(6.00)   -38.862   1.058
      - 4p(0.00)    -1.466   1.058
      - 3d(2.00)    -4.258   1.058
      -  d          22.953   1.058
  
    # Using partial waves for Ti as LCAO basis

  O:
    name: Oxygen
    id: 32ecd46bf208036f09c70b0ec9a88b78
    Z: 8.0
    valence: 6
    core: 2
    charge: 0.0
    file: /global/common/software/m4517/setups/gpaw-setups-0.9.20000/O.PBE.gz
    compensation charges: {type: gauss,
                           rc: 0.21,
                           lmax: 2}
    cutoffs: {filter: 1.17,
              core: 0.83}
    projectors:
      #              energy  rcut
      - 2s(2.00)   -23.961   0.688
      - 2p(4.00)    -9.029   0.598
      -  s           3.251   0.688
      -  p          18.182   0.598
      -  d           0.000   0.619
  
    # Using partial waves for O as LCAO basis

  Au:
    name: Gold
    id: b12133f335f6ca0d89c4b1ccaa844e9a
    Z: 79.0
    valence: 11
    core: 68
    charge: 0.0
    file: /global/common/software/m4517/setups/gpaw-setups-0.9.20000/Au.PBE.gz
    compensation charges: {type: gauss,
                           rc: 0.42,
                           lmax: 2}
    cutoffs: {filter: 2.33,
              core: 2.81}
    projectors:
      #              energy  rcut
      - 6s(1.00)    -5.728   1.323
      - 6p(0.00)    -0.775   1.323
      - 5d(10.00)    -6.891   1.323
      -  s          21.484   1.323
      -  p          26.436   1.323
      -  d          20.321   1.323
  
    # Using partial waves for Au as LCAO basis

Reference energy: -2721730.337652  # eV

Spin-polarized calculation.
Magnetic moment: 0.000000

Convergence criteria:
 Maximum [total energy] change in last 3 cyles: 1e-06 eV / valence electron
 Maximum integral of absolute [dens]ity change: 1e-05 electrons / valence electron
 Maximum integral of absolute [eigenst]ate change: 1e-10 eV^2 / valence electron
 Maximum number of scf [iter]ations: 1500
 (Square brackets indicate name in SCF output, whereas a 'c' in
 the SCF output indicates the quantity has converged.)

Symmetries present (total): 1

  ( 1  0  0)
  ( 0  1  0)
  ( 0  0  1)

1 k-point (Gamma)
1 k-point in the irreducible part of the Brillouin zone
       k-points in crystal coordinates                weights
   0:     0.00000000    0.00000000    0.00000000          1/1

Wave functions: Uniform real-space grid
  Kinetic energy operator: 6*3+1=19 point O(h^6) finite-difference Laplacian
  ScaLapack parameters: grid=1x1, blocksize=None
  Wavefunction extrapolation:
    Improved wavefunction reuse through dual PAW basis 

Occupation numbers: Fermi-Dirac:
  width: 0.1000  # eV
 

Eigensolver
   Davidson(niter=3) 

Densities:
  Coarse grid: 52*36*144 grid
  Fine grid: 104*72*288 grid
  Total Charge: 0.000000 

Density mixing:
  Method: difference
  Backend: pulay
  Linear mixing parameter: 0.01
  old densities: 1
  Damping of long wavelength oscillations: 100 

Hamiltonian:
  XC and Coulomb potentials evaluated on a 104*72*288 grid
  Using the PBE Exchange-Correlation functional
  External potential:
    CDFTPotential
  Interpolation: tri-quintic (5. degree polynomial)
  Poisson solver: Gauss-Seidel solver with 4 multi-grid levels
    Coarsest grid: 13 x 9 x 36 points
    Warning: Coarse grid has more than 24 points.
             More multi-grid levels recommended.
    Stencil: 6*3+1=19 point O(h^6) finite-difference Laplacian
    Max iterations: 1000
    Tolerance: 2.000000e-10

Dipole correction along z-axis 

XC parameters: PBE with 2 nearest neighbor stencil

Memory estimate:
  Process memory now: 209.44 MiB
  Calculator: 30.06 MiB
    Density: 2.05 MiB
      Arrays: 0.53 MiB
      Localized functions: 1.26 MiB
      Mixer: 0.26 MiB
    Hamiltonian: 0.78 MiB
      Arrays: 0.39 MiB
      XC: 0.00 MiB
      Poisson: 0.29 MiB
      vbar: 0.09 MiB
    Wavefunctions: 27.23 MiB
      Arrays psit_nG: 10.74 MiB
      Eigensolver: 16.24 MiB
      Projections: 0.05 MiB
      Projectors: 0.20 MiB

Total number of cores used: 128
Domain decomposition: 4 x 2 x 16

Number of atoms: 76
Number of atomic orbitals: 540
Number of bands in calculation: 376
Number of valence electrons: 620
Bands to converge: occupied

... initialized

Initializing position-dependent things.

Density initialized from atomic densities
Creating initial wave functions:
  376 bands from LCAO basis set

      .-------------------------.  
     /|                         |  
    / |                         |  
   /  |                         |  
  /   |                         |  
 *    |                         |  
 |    |                         |  
 |    |                         |  
 |    |                         |  
 |    |                         |  
 |    |                         |  
 |    |                         |  
 |    |                         |  
 |    |                         |  
 |    |        Au   OAu         |  
 |    |      O          Ti      |  
 |    O  Au      Ti     O    O  |  
 |    |   Ti   Au O   O         |  
 | O  |   O    O      Ti     Ti |  
 |    | Ti     Ti     O    O    |  
 |    |     O       O      Ti   |  
 |   O|Ti     O      O          |  
 |    |O    O      Ti     Ti    |  
 |  Ti|    Ti          O  O   O |  
 |    |  O  O   O O    TiO      |  
 |  O |         TiO         O Ti|  
 |    | OTiO   Ti    OTi        |  
 |    |       O     O O    O O  |  
 |    | Oi   O O           Ti   |  
 |    O      Ti     Ti     O    |  
 |   Ti          O      O       |  
 |    |   O                     |  
 |    |                         |  
 |    |                         |  
 |    |                         |  
 |    .-------------------------.  
 |   /                         /   
 |  /                         /    
 | /                         /     
 |/                         /      
 *-------------------------*       

Positions:
   0 Ti     1.771742    0.000000    8.228379    ( 0.0000,  0.0000,  0.0000)
   1 Ti     6.989192    1.896200    8.228379    ( 0.0000,  0.0000,  0.0000)
   2 Ti     1.771742    3.792400    8.228379    ( 0.0000,  0.0000,  0.0000)
   3 Ti     6.989192    5.688600    8.228379    ( 0.0000,  0.0000,  0.0000)
   4 Ti     4.725027    0.000000    9.111586    ( 0.0000,  0.0000,  0.0000)
   5 Ti     9.942477    1.896200    9.111586    ( 0.0000,  0.0000,  0.0000)
   6 Ti     4.725027    3.792400    9.111586    ( 0.0000,  0.0000,  0.0000)
   7 Ti     9.942477    5.688600    9.111586    ( 0.0000,  0.0000,  0.0000)
   8 Ti     3.149983    0.000000   11.761552    ( 0.0000,  0.0000,  0.0000)
   9 Ti     8.367433    1.896200   11.761552    ( 0.0000,  0.0000,  0.0000)
  10 Ti     3.149983    3.792400   11.761552    ( 0.0000,  0.0000,  0.0000)
  11 Ti     8.367433    5.688600   11.761552    ( 0.0000,  0.0000,  0.0000)
  12 Ti     6.103269    0.000000   12.644759    ( 0.0000,  0.0000,  0.0000)
  13 Ti     0.885819    1.896200   12.644759    ( 0.0000,  0.0000,  0.0000)
  14 Ti     6.103269    3.792400   12.644759    ( 0.0000,  0.0000,  0.0000)
  15 Ti     0.885819    5.688600   12.644759    ( 0.0000,  0.0000,  0.0000)
  16 Ti     4.482233   -0.001033   15.342543    ( 0.0000,  0.0000,  0.0000)
  17 Ti     9.753045    1.900753   15.389207    ( 0.0000,  0.0000,  0.0000)
  18 Ti     4.499047    3.797034   15.348687    ( 0.0000,  0.0000,  0.0000)
  19 Ti     9.736627    5.671166   15.407809    ( 0.0000,  0.0000,  0.0000)
  20 Ti     7.365001   -0.008670   16.091347    ( 0.0000,  0.0000,  0.0000)
  21 Ti     2.124206    1.919615   16.196452    ( 0.0000,  0.0000,  0.0000)
  22 Ti     7.324862    3.785370   16.124124    ( 0.0000,  0.0000,  0.0000)
  23 Ti     2.104658    5.692197   16.109406    ( 0.0000,  0.0000,  0.0000)
  24 O      3.638859    0.000000    7.500000    ( 0.0000,  0.0000,  0.0000)
  25 O      8.856309    1.896200    7.500000    ( 0.0000,  0.0000,  0.0000)
  26 O      3.638859    3.792400    7.500000    ( 0.0000,  0.0000,  0.0000)
  27 O      8.856309    5.688600    7.500000    ( 0.0000,  0.0000,  0.0000)
  28 O      6.592144    0.000000    8.383207    ( 0.0000,  0.0000,  0.0000)
  29 O      1.374694    1.896200    8.383207    ( 0.0000,  0.0000,  0.0000)
  30 O      6.592144    3.792400    8.383207    ( 0.0000,  0.0000,  0.0000)
  31 O      1.374694    5.688600    8.383207    ( 0.0000,  0.0000,  0.0000)
  32 O     10.339421    0.000000    8.956758    ( 0.0000,  0.0000,  0.0000)
  33 O      5.121971    1.896200    8.956758    ( 0.0000,  0.0000,  0.0000)
  34 O     10.339421    3.792400    8.956758    ( 0.0000,  0.0000,  0.0000)
  35 O      5.121971    5.688600    8.956758    ( 0.0000,  0.0000,  0.0000)
  36 O      2.857911    0.000000    9.839966    ( 0.0000,  0.0000,  0.0000)
  37 O      8.075361    1.896200    9.839966    ( 0.0000,  0.0000,  0.0000)
  38 O      2.857911    3.792400    9.839966    ( 0.0000,  0.0000,  0.0000)
  39 O      8.075361    5.688600    9.839966    ( 0.0000,  0.0000,  0.0000)
  40 O      5.017100    0.000000   11.033173    ( 0.0000,  0.0000,  0.0000)
  41 O     10.234550    1.896200   11.033173    ( 0.0000,  0.0000,  0.0000)
  42 O      5.017100    3.792400   11.033173    ( 0.0000,  0.0000,  0.0000)
  43 O     10.234550    5.688600   11.033173    ( 0.0000,  0.0000,  0.0000)
  44 O      7.970490    0.000000   11.916380    ( 0.0000,  0.0000,  0.0000)
  45 O      2.753040    1.896200   11.916380    ( 0.0000,  0.0000,  0.0000)
  46 O      7.970490    3.792400   11.916380    ( 0.0000,  0.0000,  0.0000)
  47 O      2.753040    5.688600   11.916380    ( 0.0000,  0.0000,  0.0000)
  48 O      1.282867    0.000000   12.489931    ( 0.0000,  0.0000,  0.0000)
  49 O      6.500317    1.896200   12.489931    ( 0.0000,  0.0000,  0.0000)
  50 O      1.282867    3.792400   12.489931    ( 0.0000,  0.0000,  0.0000)
  51 O      6.500317    5.688600   12.489931    ( 0.0000,  0.0000,  0.0000)
  52 O      4.236152    0.000000   13.373138    ( 0.0000,  0.0000,  0.0000)
  53 O      9.453603    1.896200   13.373138    ( 0.0000,  0.0000,  0.0000)
  54 O      4.236152    3.792400   13.373138    ( 0.0000,  0.0000,  0.0000)
  55 O      9.453603    5.688600   13.373138    ( 0.0000,  0.0000,  0.0000)
  56 O      6.412072   -0.010033   14.556610    ( 0.0000,  0.0000,  0.0000)
  57 O      1.198823    1.897930   14.569774    ( 0.0000,  0.0000,  0.0000)
  58 O      6.447668    3.793171   14.532625    ( 0.0000,  0.0000,  0.0000)
  59 O      1.199187    5.689336   14.547629    ( 0.0000,  0.0000,  0.0000)
  60 O      4.033722    1.891518   15.421462    ( 0.0000,  0.0000,  0.0000)
  61 O      9.263384   -0.007385   15.453502    ( 0.0000,  0.0000,  0.0000)
  62 O      4.056182    5.703956   15.417797    ( 0.0000,  0.0000,  0.0000)
  63 O      9.276983    3.794598   15.462247    ( 0.0000,  0.0000,  0.0000)
  64 O      2.642742   -0.013555   16.279518    ( 0.0000,  0.0000,  0.0000)
  65 O      7.840025    1.892632   16.276827    ( 0.0000,  0.0000,  0.0000)
  66 O      2.638424    3.815752   16.259314    ( 0.0000,  0.0000,  0.0000)
  67 O      7.851442    5.687213   16.316677    ( 0.0000,  0.0000,  0.0000)
  68 O      5.664333   -0.017638   16.912131    ( 0.0000,  0.0000,  0.0000)
  69 O      0.405331    1.895786   16.891848    ( 0.0000,  0.0000,  0.0000)
  70 O      0.447526    5.688107   16.892737    ( 0.0000,  0.0000,  0.0000)
  71 O      5.620240    3.815240   16.822627    ( 0.0000,  0.0000,  0.0000)
  72 Au     5.402004    1.459542   18.435638    ( 0.0000,  0.0000,  0.0000)
  73 Au     7.227773    3.254817   19.494175    ( 0.0000,  0.0000,  0.0000)
  74 Au     2.680675    1.867315   18.895591    ( 0.0000,  0.0000,  0.0000)
  75 Au     4.579183    3.616569   19.675117    ( 0.0000,  0.0000,  0.0000)

Unit cell:
           periodic     x           y           z      points  spacing
  1. axis:    yes   10.434900    0.000000    0.000000    52     0.2007
  2. axis:    yes    0.000000    7.584800    0.000000    36     0.2107
  3. axis:    no     0.000000    0.000000   28.826383   144     0.2002

  Lengths:  10.434900   7.584800  28.826383
  Angles:   90.000000  90.000000  90.000000

Effective grid spacing dv^(1/3) = 0.2038

     iter     time        total  log10-change:  magmom
                         energy   eigst   dens
iter:   1 17:19:12  -981.862931                   +0.0000
iter:   2 17:19:16  -972.265222   -1.07  -0.88    +0.0000
iter:   3 17:19:20  -962.503233   -1.75  -0.88    +0.0000
iter:   4 17:19:24  -953.219974   -2.27  -0.89    +0.0000
iter:   5 17:19:28  -944.460382   -2.44  -0.90    +0.0000
iter:   6 17:19:32  -936.205132   -2.46  -0.91    -0.0000
iter:   7 17:19:36  -928.426845   -2.44  -0.92    -0.0000
iter:   8 17:19:40  -921.102657   -2.43  -0.93    -0.0000
iter:   9 17:19:44  -914.208012   -2.40  -0.94    -0.0000
iter:  10 17:19:47  -907.722883   -2.40  -0.95    +0.0000
iter:  11 17:19:51  -901.624571   -2.38  -0.96    +0.0000
iter:  12 17:19:55  -895.894784   -2.39  -0.97    -0.0000
iter:  13 17:19:59  -890.512936   -2.37  -0.99    -0.0000
iter:  14 17:20:03  -885.461954   -2.40  -1.00    -0.0000
iter:  15 17:20:07  -880.723173   -2.39  -1.01    +0.0000
iter:  16 17:20:11  -876.280590   -2.41  -1.02    +0.0000
iter:  17 17:20:15  -872.117422   -2.41  -1.03    +0.0000
iter:  18 17:20:19  -868.218740   -2.43  -1.04    +0.0000
iter:  19 17:20:23  -864.569584   -2.44  -1.05    +0.0000
iter:  20 17:20:27  -861.156067   -2.46  -1.06    -0.0000
iter:  21 17:20:31  -857.964677   -2.47  -1.07    -0.0000
iter:  22 17:20:35  -854.982707   -2.49  -1.08    -0.0000
iter:  23 17:20:39  -852.197964   -2.51  -1.09    -0.0000
iter:  24 17:20:43  -849.598854   -2.53  -1.10    -0.0000
iter:  25 17:20:47  -847.174411   -2.54  -1.11    -0.0000
iter:  26 17:20:51  -844.914187   -2.56  -1.12    +0.0000
iter:  27 17:20:55  -842.808090   -2.58  -1.13    +0.0000
iter:  28 17:20:59  -840.846854   -2.60  -1.14    +0.0000
iter:  29 17:21:03  -839.021378   -2.62  -1.15    +0.0000
iter:  30 17:21:06  -837.323336   -2.64  -1.16    +0.0000
iter:  31 17:21:10  -835.744550   -2.66  -1.17    +0.0000
iter:  32 17:21:14  -834.277577   -2.68  -1.18    +0.0000
iter:  33 17:21:18  -832.915193   -2.70  -1.19    +0.0000
iter:  34 17:21:22  -831.650494   -2.72  -1.20    +0.0000
iter:  35 17:21:26  -830.477248   -2.74  -1.21    +0.0000
iter:  36 17:21:30  -829.389258   -2.76  -1.22    +0.0000
iter:  37 17:21:34  -828.381008   -2.78  -1.23    +0.0000
iter:  38 17:21:38  -827.447090   -2.81  -1.24    +0.0000
iter:  39 17:21:42  -826.582347   -2.83  -1.25    +0.0000
iter:  40 17:21:46  -825.782212   -2.85  -1.26    +0.0000
iter:  41 17:21:50  -825.042081   -2.88  -1.27    +0.0000
iter:  42 17:21:54  -824.357950   -2.90  -1.28    -0.0000
iter:  43 17:21:57  -823.725863   -2.93  -1.29    -0.0000
iter:  44 17:22:01  -823.142015   -2.95  -1.30    +0.0000
iter:  45 17:22:05  -822.603164   -2.98  -1.31    -0.0000
iter:  46 17:22:09  -822.106049   -3.00  -1.31    -0.0000
iter:  47 17:22:13  -821.647537   -3.03  -1.32    -0.0000
iter:  48 17:22:17  -821.225012   -3.06  -1.33    -0.0000
iter:  49 17:22:21  -820.835683   -3.08  -1.34    -0.0000
iter:  50 17:22:25  -820.477298   -3.11  -1.35    -0.0000
iter:  51 17:22:29  -820.147532   -3.14  -1.35    -0.0000
iter:  52 17:22:33  -819.844120   -3.17  -1.36    -0.0000
iter:  53 17:22:36  -819.565291   -3.19  -1.37    -0.0000
iter:  54 17:22:40  -819.309158   -3.22  -1.37    -0.0000
iter:  55 17:22:44  -819.073872   -3.25  -1.38    -0.0000
iter:  56 17:22:48  -818.858047   -3.28  -1.39    +0.0000
iter:  57 17:22:52  -818.660024   -3.31  -1.39    -0.0000
iter:  58 17:22:56  -818.478638   -3.34  -1.40    -0.0000
iter:  59 17:23:00  -818.312569   -3.36  -1.41    +0.0000
iter:  60 17:23:04  -818.160483   -3.40  -1.41    +0.0000
iter:  61 17:23:08  -818.021507   -3.42  -1.42    +0.0000
iter:  62 17:23:12  -817.894578   -3.46  -1.42    +0.0000
iter:  63 17:23:15  -817.778601   -3.48  -1.43    +0.0000
iter:  64 17:23:19  -817.672931   -3.52  -1.43    +0.0000
iter:  65 17:23:23  -817.576715   -3.55  -1.44    +0.0000
iter:  66 17:23:27  -817.489048   -3.58  -1.44    +0.0000
iter:  67 17:23:31  -817.409472   -3.61  -1.45    +0.0000
iter:  68 17:23:35  -817.337298   -3.64  -1.46    +0.0000
iter:  69 17:23:39  -817.271774   -3.67  -1.46    +0.0000
iter:  70 17:23:43  -817.212592   -3.70  -1.47    +0.0000
iter:  71 17:23:46  -817.159197   -3.73  -1.47    +0.0000
iter:  72 17:23:50  -817.111116   -3.76  -1.48    +0.0000
iter:  73 17:23:54  -817.067760   -3.79  -1.48    +0.0000
iter:  74 17:23:58  -817.028974   -3.82  -1.49    +0.0000
iter:  75 17:24:02  -816.994341   -3.86  -1.49    -0.0000
iter:  76 17:24:06  -816.963349   -3.89  -1.50    -0.0000
iter:  77 17:24:10  -816.935937   -3.92  -1.50    -0.0000
iter:  78 17:24:14  -816.911761   -3.95  -1.51    -0.0000
iter:  79 17:24:17  -816.890546   -3.98  -1.51    -0.0000
iter:  80 17:24:21  -816.871875   -4.01  -1.51    -0.0000
iter:  81 17:24:25  -816.855781   -4.04  -1.52    -0.0000
iter:  82 17:24:29  -816.841997   -4.07  -1.52    -0.0000
iter:  83 17:24:33  -816.830323   -4.10  -1.53    -0.0000
iter:  84 17:24:37  -816.820402   -4.13  -1.53    -0.0000
iter:  85 17:24:41  -816.812337   -4.16  -1.54    -0.0000
iter:  86 17:24:44  -816.805919   -4.19  -1.54    -0.0000
iter:  87 17:24:48  -816.800998   -4.22  -1.55    -0.0000
iter:  88 17:24:52  -816.797257   -4.25  -1.55    -0.0000
iter:  89 17:24:56  -816.795045   -4.28  -1.56    -0.0000
iter:  90 17:25:00  -816.793726   -4.31  -1.56    -0.0000
iter:  91 17:25:04  -816.793526   -4.34  -1.57    -0.0000
iter:  92 17:25:08  -816.794300   -4.37  -1.57    +0.0000
iter:  93 17:25:11  -816.795760   -4.40  -1.58    -0.0000
iter:  94 17:25:15  -816.798311   -4.43  -1.58    -0.0000
iter:  95 17:25:19  -816.801331   -4.46  -1.58    -0.0000
iter:  96 17:25:23  -816.805092   -4.49  -1.59    -0.0000
iter:  97 17:25:27  -816.809478   -4.51  -1.59    -0.0000
iter:  98 17:25:31  -816.814422   -4.54  -1.60    -0.0000
iter:  99 17:25:35  -816.819667   -4.57  -1.60    -0.0000
iter: 100 17:25:38  -816.825465   -4.60  -1.61    -0.0000
iter: 101 17:25:42  -816.831904   -4.62  -1.61    -0.0000
iter: 102 17:25:46  -816.838432   -4.65  -1.62    -0.0000
iter: 103 17:25:50  -816.845369   -4.68  -1.62    -0.0000
iter: 104 17:25:54  -816.852625   -4.70  -1.63    -0.0000
iter: 105 17:25:58  -816.859945   -4.73  -1.63    -0.0000
iter: 106 17:26:02  -816.867832   -4.75  -1.63    -0.0000
iter: 107 17:26:05  -816.875648   -4.77  -1.64    -0.0000
iter: 108 17:26:09  -816.883744   -4.80  -1.64    -0.0000
iter: 109 17:26:13  -816.892035   -4.82  -1.65    -0.0000
iter: 110 17:26:17  -816.900487   -4.85  -1.65    -0.0000
iter: 111 17:26:21  -816.909076   -4.87  -1.66    -0.0000
iter: 112 17:26:25  -816.917782   -4.89  -1.66    -0.0000
iter: 113 17:26:28  -816.926588   -4.91  -1.67    -0.0000
iter: 114 17:26:32  -816.935256   -4.94  -1.67    -0.0000
iter: 115 17:26:36  -816.944327   -4.96  -1.67    -0.0000
iter: 116 17:26:40  -816.953155   -4.98  -1.68    -0.0000
iter: 117 17:26:44  -816.962117   -5.00  -1.68    -0.0000
iter: 118 17:26:48  -816.971139   -5.02  -1.69    -0.0000
iter: 119 17:26:52  -816.980196   -5.04  -1.69    -0.0000
iter: 120 17:26:55  -816.989276   -5.06  -1.70    -0.0000
iter: 121 17:26:59  -816.998368   -5.08  -1.70    -0.0000
iter: 122 17:27:03  -817.007463   -5.10  -1.71    -0.0000
iter: 123 17:27:07  -817.016553   -5.11  -1.71    -0.0000
iter: 124 17:27:11  -817.025395   -5.13  -1.71    -0.0000
iter: 125 17:27:15  -817.034572   -5.15  -1.72    -0.0000
iter: 126 17:27:18  -817.043405   -5.17  -1.72    -0.0000
iter: 127 17:27:22  -817.052538   -5.18  -1.73    -0.0000
iter: 128 17:27:26  -817.061321   -5.20  -1.73    -0.0000
iter: 129 17:27:30  -817.070153   -5.22  -1.74    -0.0000
iter: 130 17:27:34  -817.078969   -5.23  -1.74    -0.0000
iter: 131 17:27:38  -817.087749   -5.25  -1.74    -0.0000
iter: 132 17:27:41  -817.096486   -5.26  -1.75    -0.0000
iter: 133 17:27:45  -817.105175   -5.28  -1.75    -0.0000
iter: 134 17:27:49  -817.113812   -5.29  -1.76    -0.0000
iter: 135 17:27:53  -817.122394   -5.31  -1.76    -0.0000
iter: 136 17:27:57  -817.130918   -5.32  -1.77    -0.0000
iter: 137 17:28:01  -817.139143   -5.33  -1.77    -0.0000
iter: 138 17:28:05  -817.147659   -5.35  -1.78    -0.0000
iter: 139 17:28:08  -817.155795   -5.36  -1.78    -0.0000
iter: 140 17:28:12  -817.164192   -5.38  -1.78    -0.0000
iter: 141 17:28:16  -817.172207   -5.39  -1.79    -0.0000
iter: 142 17:28:20  -817.180234   -5.40  -1.79    -0.0000
iter: 143 17:28:24  -817.188456   -5.41  -1.80    -0.0000
iter: 144 17:28:28  -817.196283   -5.43  -1.80    -0.0000
iter: 145 17:28:31  -817.204110   -5.44  -1.81    -0.0000
iter: 146 17:28:35  -817.211889   -5.45  -1.81    -0.0000
iter: 147 17:28:39  -817.219607   -5.46  -1.81    -0.0000
iter: 148 17:28:43  -817.227256   -5.47  -1.82    -0.0000
iter: 149 17:28:47  -817.234835   -5.48  -1.82    -0.0000
iter: 150 17:28:51  -817.242343   -5.50  -1.83    -0.0000
iter: 151 17:28:54  -817.249777   -5.51  -1.83    -0.0000
iter: 152 17:28:58  -817.257138   -5.52  -1.84    -0.0000
iter: 153 17:29:02  -817.264425   -5.53  -1.84    -0.0000
iter: 154 17:29:06  -817.271638   -5.54  -1.85    -0.0000
iter: 155 17:29:10  -817.278777   -5.55  -1.85    -0.0000
iter: 156 17:29:14  -817.285840   -5.56  -1.85    -0.0000
iter: 157 17:29:18  -817.292829   -5.57  -1.86    -0.0000
iter: 158 17:29:21  -817.299652   -5.58  -1.86    -0.0000
iter: 159 17:29:25  -817.306457   -5.59  -1.87    -0.0000
iter: 160 17:29:29  -817.313164   -5.60  -1.87    -0.0000
iter: 161 17:29:33  -817.319838   -5.61  -1.88    -0.0000
iter: 162 17:29:37  -817.326404   -5.62  -1.88    -0.0000
iter: 163 17:29:41  -817.332935   -5.63  -1.88    -0.0000
iter: 164 17:29:44  -817.339358   -5.64  -1.89    -0.0000
iter: 165 17:29:48  -817.345642   -5.65  -1.89    -0.0000
iter: 166 17:29:52  -817.351883   -5.66  -1.90    -0.0000
iter: 167 17:29:56  -817.358066   -5.67  -1.90    -0.0000
iter: 168 17:30:00  -817.364184   -5.68  -1.91    -0.0000
iter: 169 17:30:04  -817.370235   -5.69  -1.91    -0.0000
iter: 170 17:30:07  -817.376218   -5.69  -1.91    -0.0000
iter: 171 17:30:11  -817.382133   -5.70  -1.92    -0.0000
iter: 172 17:30:15  -817.387979   -5.71  -1.92    -0.0000
iter: 173 17:30:19  -817.393757   -5.72  -1.93    -0.0000
iter: 174 17:30:23  -817.399467   -5.73  -1.93    -0.0000
iter: 175 17:30:27  -817.405109   -5.74  -1.94    -0.0000
iter: 176 17:30:31  -817.410685   -5.75  -1.94    -0.0000
iter: 177 17:30:34  -817.416193   -5.76  -1.94    -0.0000
iter: 178 17:30:38  -817.421636   -5.76  -1.95    -0.0000
iter: 179 17:30:42  -817.427012   -5.77  -1.95    -0.0000
iter: 180 17:30:46  -817.432323   -5.78  -1.96    -0.0000
iter: 181 17:30:50  -817.437569   -5.79  -1.96    -0.0000
iter: 182 17:30:54  -817.442750   -5.80  -1.97    -0.0000
iter: 183 17:30:57  -817.447867   -5.81  -1.97    -0.0000
iter: 184 17:31:01  -817.452921   -5.82  -1.98    -0.0000
iter: 185 17:31:05  -817.457911   -5.82  -1.98    -0.0000
iter: 186 17:31:09  -817.462839   -5.83  -1.98    -0.0000
iter: 187 17:31:13  -817.467705   -5.84  -1.99    -0.0000
iter: 188 17:31:17  -817.472509   -5.85  -1.99    -0.0000
iter: 189 17:31:20  -817.477252   -5.86  -2.00    -0.0000
iter: 190 17:31:24  -817.481934   -5.87  -2.00    -0.0000
iter: 191 17:31:28  -817.486557   -5.87  -2.01    -0.0000
iter: 192 17:31:32  -817.491120   -5.88  -2.01    -0.0000
iter: 193 17:31:36  -817.495624   -5.89  -2.01    -0.0000
iter: 194 17:31:40  -817.500069   -5.90  -2.02    -0.0000
iter: 195 17:31:43  -817.504457   -5.91  -2.02    -0.0000
iter: 196 17:31:47  -817.508788   -5.91  -2.03    -0.0000
iter: 197 17:31:51  -817.513062   -5.92  -2.03    -0.0000
iter: 198 17:31:55  -817.517280   -5.93  -2.04    -0.0000
iter: 199 17:31:59  -817.521442   -5.94  -2.04    -0.0000
iter: 200 17:32:03  -817.525549   -5.95  -2.04    -0.0000
iter: 201 17:32:06  -817.529602   -5.95  -2.05    -0.0000
iter: 202 17:32:10  -817.533601   -5.96  -2.05    -0.0000
iter: 203 17:32:14  -817.537547   -5.97  -2.06    -0.0000
iter: 204 17:32:18  -817.541439   -5.98  -2.06    -0.0000
iter: 205 17:32:22  -817.545280   -5.99  -2.07    -0.0000
iter: 206 17:32:26  -817.549070   -5.99  -2.07    -0.0000
iter: 207 17:32:29  -817.552808   -6.00  -2.07    -0.0000
iter: 208 17:32:33  -817.556496   -6.01  -2.08    -0.0000
iter: 209 17:32:37  -817.560134   -6.02  -2.08    -0.0000
iter: 210 17:32:41  -817.563722   -6.02  -2.09    -0.0000
iter: 211 17:32:45  -817.567262   -6.03  -2.09    -0.0000
iter: 212 17:32:49  -817.570754   -6.04  -2.10    -0.0000
iter: 213 17:32:52  -817.574198   -6.05  -2.10    -0.0000
iter: 214 17:32:56  -817.577595   -6.06  -2.10    -0.0000
iter: 215 17:33:00  -817.580946   -6.06  -2.11    -0.0000
iter: 216 17:33:04  -817.584250   -6.07  -2.11    -0.0000
iter: 217 17:33:08  -817.587509   -6.08  -2.12    -0.0000
iter: 218 17:33:12  -817.590724   -6.09  -2.12    -0.0000
iter: 219 17:33:15  -817.593894   -6.09  -2.13    -0.0000
iter: 220 17:33:19  -817.597020   -6.10  -2.13    -0.0000
iter: 221 17:33:23  -817.600103   -6.11  -2.13    -0.0000
iter: 222 17:33:27  -817.603143   -6.12  -2.14    -0.0000
iter: 223 17:33:31  -817.606141   -6.12  -2.14    -0.0000
iter: 224 17:33:35  -817.609097   -6.13  -2.15    -0.0000
iter: 225 17:33:38  -817.612012   -6.14  -2.15    -0.0000
iter: 226 17:33:42  -817.614887   -6.15  -2.16    -0.0000
iter: 227 17:33:46  -817.617721   -6.15  -2.16    -0.0000
iter: 228 17:33:50  -817.620515   -6.16  -2.16    -0.0000
iter: 229 17:33:54  -817.623271   -6.17  -2.17    -0.0000
iter: 230 17:33:58  -817.625988   -6.18  -2.17    -0.0000
iter: 231 17:34:01  -817.628667   -6.18  -2.18    -0.0000
iter: 232 17:34:05  -817.631308   -6.19  -2.18    -0.0000
iter: 233 17:34:09  -817.633912   -6.20  -2.19    -0.0000
iter: 234 17:34:13  -817.636479   -6.21  -2.19    -0.0000
iter: 235 17:34:17  -817.639010   -6.21  -2.19    -0.0000
iter: 236 17:34:21  -817.641505   -6.22  -2.20    -0.0000
iter: 237 17:34:24  -817.643965   -6.23  -2.20    -0.0000
iter: 238 17:34:28  -817.646390   -6.24  -2.21    -0.0000
iter: 239 17:34:32  -817.648781   -6.24  -2.21    -0.0000
iter: 240 17:34:36  -817.651137   -6.25  -2.22    -0.0000
iter: 241 17:34:40  -817.653461   -6.26  -2.22    -0.0000
iter: 242 17:34:44  -817.655751   -6.27  -2.22    -0.0000
iter: 243 17:34:47  -817.658009   -6.27  -2.23    -0.0000
iter: 244 17:34:51  -817.660234   -6.28  -2.23    -0.0000
iter: 245 17:34:55  -817.662428   -6.29  -2.24    -0.0000
iter: 246 17:34:59  -817.664590   -6.29  -2.24    -0.0000
iter: 247 17:35:03  -817.666722   -6.30  -2.24    -0.0000
iter: 248 17:35:07  -817.668823   -6.31  -2.25    -0.0000
iter: 249 17:35:10  -817.670894   -6.32  -2.25    -0.0000
iter: 250 17:35:14  -817.672935   -6.32  -2.26    -0.0000
iter: 251 17:35:18  -817.674947   -6.33  -2.26    -0.0000
iter: 252 17:35:22  -817.676930   -6.34  -2.27    -0.0000
iter: 253 17:35:26  -817.678885   -6.34  -2.27    -0.0000
iter: 254 17:35:30  -817.680811   -6.35  -2.27    -0.0000
iter: 255 17:35:33  -817.682710   -6.36  -2.28    -0.0000
iter: 256 17:35:37  -817.685043   -6.37  -2.28    -0.0000
iter: 257 17:35:41  -817.686830   -6.37  -2.29    -0.0000
iter: 258 17:35:45  -817.688606   -6.38  -2.29    -0.0000
iter: 259 17:35:49  -817.690363   -6.39  -2.30    -0.0000
iter: 260 17:35:53  -817.692100   -6.40  -2.30    -0.0000
iter: 261 17:35:56  -817.693813   -6.40  -2.30    -0.0000
iter: 262 17:36:00  -817.695503   -6.41  -2.31    -0.0000
iter: 263 17:36:04  -817.697170   -6.42  -2.31    -0.0000
iter: 264 17:36:08  -817.698813   -6.43  -2.32    -0.0000
iter: 265 17:36:12  -817.700434   -6.43  -2.32    -0.0000
iter: 266 17:36:16  -817.702031   -6.44  -2.33    -0.0000
iter: 267 17:36:19  -817.703605   -6.45  -2.33    -0.0000
iter: 268 17:36:23  -817.705157   -6.45  -2.33    -0.0000
iter: 269 17:36:27  -817.706687   -6.46  -2.34    -0.0000
iter: 270 17:36:31  -817.708196   -6.47  -2.34    -0.0000
iter: 271 17:36:35  -817.709683   -6.48  -2.35    -0.0000
iter: 272 17:36:39  -817.711148   -6.48  -2.35    -0.0000
iter: 273 17:36:42  -817.712593   -6.49  -2.35    -0.0000
iter: 274 17:36:46  -817.714018   -6.50  -2.36    -0.0000
iter: 275 17:36:50  -817.715422   -6.50  -2.36    -0.0000
iter: 276 17:36:54  -817.716806   -6.51  -2.37    -0.0000
iter: 277 17:36:58  -817.718170   -6.52  -2.37    -0.0000
iter: 278 17:37:02  -817.719515   -6.53  -2.38    -0.0000
iter: 279 17:37:05  -817.720841   -6.53  -2.38    -0.0000
iter: 280 17:37:09  -817.722147   -6.54  -2.38    -0.0000
iter: 281 17:37:13  -817.723436   -6.55  -2.39    -0.0000
iter: 282 17:37:17  -817.724705   -6.55  -2.39    -0.0000
iter: 283 17:37:21  -817.725957   -6.56  -2.40    -0.0000
iter: 284 17:37:25  -817.727191   -6.57  -2.40    -0.0000
iter: 285 17:37:28  -817.728407   -6.58  -2.41    -0.0000
iter: 286 17:37:32  -817.729605   -6.58  -2.41    -0.0000
iter: 287 17:37:36  -817.730787   -6.59  -2.41    -0.0000
iter: 288 17:37:40  -817.731951   -6.60  -2.42    -0.0000
iter: 289 17:37:44  -817.733099   -6.60  -2.42    -0.0000
iter: 290 17:37:48  -817.734230   -6.61  -2.43    -0.0000
iter: 291 17:37:51  -817.735345   -6.62  -2.43    -0.0000
iter: 292 17:37:55  -817.736444   -6.63  -2.43    -0.0000
iter: 293 17:37:59  -817.737528   -6.63  -2.44    -0.0000
iter: 294 17:38:03  -817.738595   -6.64  -2.44    -0.0000
iter: 295 17:38:07  -817.739647   -6.65  -2.45    -0.0000
iter: 296 17:38:11  -817.740684   -6.65  -2.45    -0.0000
iter: 297 17:38:14  -817.741706   -6.66  -2.46    -0.0000
iter: 298 17:38:18  -817.742713   -6.67  -2.46    -0.0000
iter: 299 17:38:22  -817.743706   -6.67  -2.46    -0.0000
iter: 300 17:38:26  -817.744684   -6.68  -2.47    -0.0000
iter: 301 17:38:30  -817.745648   -6.69  -2.47    -0.0000
iter: 302 17:38:34  -817.746598   -6.70  -2.48    -0.0000
iter: 303 17:38:37  -817.747534   -6.70  -2.48    -0.0000
iter: 304 17:38:41  -817.748457   -6.71  -2.48    -0.0000
iter: 305 17:38:45  -817.749366   -6.72  -2.49    -0.0000
iter: 306 17:38:49  -817.750262   -6.72  -2.49    -0.0000
iter: 307 17:38:53  -817.751145   -6.73  -2.50    -0.0000
iter: 308 17:38:56  -817.752015   -6.74  -2.50    -0.0000
iter: 309 17:39:00  -817.752873   -6.75  -2.51    -0.0000
iter: 310 17:39:04  -817.753717   -6.75  -2.51    -0.0000
iter: 311 17:39:08  -817.754550   -6.76  -2.51    -0.0000
iter: 312 17:39:12  -817.755370   -6.77  -2.52    -0.0000
iter: 313 17:39:16  -817.756179   -6.77  -2.52    -0.0000
iter: 314 17:39:20  -817.756975   -6.78  -2.53    -0.0000
iter: 315 17:39:23  -817.757760   -6.79  -2.53    -0.0000
iter: 316 17:39:27  -817.758533   -6.79  -2.53    -0.0000
iter: 317 17:39:31  -817.759295   -6.80  -2.54    -0.0000
iter: 318 17:39:35  -817.760046   -6.81  -2.54    -0.0000
iter: 319 17:39:39  -817.760786   -6.82  -2.55    -0.0000
iter: 320 17:39:43  -817.761515   -6.82  -2.55    -0.0000
iter: 321 17:39:46  -817.762233   -6.83  -2.56    -0.0000
iter: 322 17:39:50  -817.762941   -6.84  -2.56    -0.0000
iter: 323 17:39:54  -817.763638   -6.84  -2.56    -0.0000
iter: 324 17:39:58  -817.764325   -6.85  -2.57    -0.0000
iter: 325 17:40:02  -817.765002   -6.86  -2.57    -0.0000
iter: 326 17:40:05  -817.765669   -6.86  -2.58    -0.0000
iter: 327 17:40:09  -817.766326   -6.87  -2.58    -0.0000
iter: 328 17:40:13  -817.766974   -6.88  -2.58    -0.0000
iter: 329 17:40:17  -817.767611   -6.89  -2.59    -0.0000
iter: 330 17:40:21  -817.768240   -6.89  -2.59    -0.0000
iter: 331 17:40:25  -817.768859   -6.90  -2.60    -0.0000
iter: 332 17:40:28  -817.769469   -6.91  -2.60    -0.0000
iter: 333 17:40:32  -817.770070   -6.91  -2.61    -0.0000
iter: 334 17:40:36  -817.770662   -6.92  -2.61    -0.0000
iter: 335 17:40:40  -817.771246   -6.93  -2.61    -0.0000
iter: 336 17:40:44  -817.771820   -6.93  -2.62    -0.0000
iter: 337 17:40:48  -817.772387   -6.94  -2.62    -0.0000
iter: 338 17:40:51  -817.772945   -6.95  -2.63    -0.0000
iter: 339 17:40:55  -817.773494   -6.96  -2.63    -0.0000
iter: 340 17:40:59  -817.774036   -6.96  -2.63    -0.0000
iter: 341 17:41:03  -817.774569   -6.97  -2.64    -0.0000
iter: 342 17:41:07  -817.775095   -6.98  -2.64    -0.0000
iter: 343 17:41:11  -817.775613   -6.98  -2.65    -0.0000
iter: 344 17:41:14  -817.776123   -6.99  -2.65    -0.0000
iter: 345 17:41:18  -817.776625   -7.00  -2.65    -0.0000
iter: 346 17:41:22  -817.777120   -7.00  -2.66    -0.0000
iter: 347 17:41:26  -817.777608   -7.01  -2.66    -0.0000
iter: 348 17:41:30  -817.778089   -7.02  -2.67    -0.0000
iter: 349 17:41:34  -817.778562   -7.03  -2.67    -0.0000
iter: 350 17:41:37  -817.779028   -7.03  -2.68    -0.0000
iter: 351 17:41:41  -817.779488   -7.04  -2.68    -0.0000
iter: 352 17:41:45  -817.779940   -7.05  -2.68    -0.0000
iter: 353 17:41:49  -817.780386   -7.05  -2.69    -0.0000
iter: 354 17:41:53  -817.780826   -7.06  -2.69    -0.0000
iter: 355 17:41:57  -817.781258   -7.07  -2.70    -0.0000
iter: 356 17:42:01  -817.781685   -7.07  -2.70    -0.0000
iter: 357 17:42:05  -817.782105   -7.08  -2.70    -0.0000
iter: 358 17:42:08  -817.782518   -7.09  -2.71    -0.0000
iter: 359 17:42:12  -817.782926   -7.10  -2.71    -0.0000
iter: 360 17:42:16  -817.783328   -7.10  -2.72    -0.0000
iter: 361 17:42:20  -817.783723   -7.11  -2.72    -0.0000
iter: 362 17:42:24  -817.784113   -7.12  -2.72    -0.0000
iter: 363 17:42:28  -817.784497   -7.12  -2.73    -0.0000
iter: 364 17:42:31  -817.784875   -7.13  -2.73    -0.0000
iter: 365 17:42:35  -817.785247   -7.14  -2.74    -0.0000
iter: 366 17:42:39  -817.785614   -7.14  -2.74    -0.0000
iter: 367 17:42:43  -817.785976   -7.15  -2.75    -0.0000
iter: 368 17:42:47  -817.786332   -7.16  -2.75    -0.0000
iter: 369 17:42:51  -817.786683   -7.16  -2.75    -0.0000
iter: 370 17:42:54  -817.787029   -7.17  -2.76    -0.0000
iter: 371 17:42:58  -817.787369   -7.18  -2.76    -0.0000
iter: 372 17:43:02  -817.787705   -7.18  -2.77    -0.0000
iter: 373 17:43:06  -817.788035   -7.19  -2.77    -0.0000
iter: 374 17:43:10  -817.788361   -7.20  -2.77    -0.0000
iter: 375 17:43:14  -817.788681   -7.21  -2.78    -0.0000
iter: 376 17:43:17  -817.788997   -7.21  -2.78    -0.0000
iter: 377 17:43:21  -817.789309   -7.22  -2.79    -0.0000
iter: 378 17:43:25  -817.789615c  -7.23  -2.79    -0.0000
iter: 379 17:43:29  -817.789917c  -7.23  -2.79    -0.0000
iter: 380 17:43:33  -817.790215c  -7.24  -2.80    -0.0000
iter: 381 17:43:37  -817.790508c  -7.25  -2.80    -0.0000
iter: 382 17:43:40  -817.790797c  -7.25  -2.81    -0.0000
iter: 383 17:43:44  -817.791081c  -7.26  -2.81    -0.0000
iter: 384 17:43:48  -817.791361c  -7.27  -2.82    -0.0000
iter: 385 17:43:52  -817.791637c  -7.28  -2.82    -0.0000
iter: 386 17:43:56  -817.791909c  -7.28  -2.82    -0.0000
iter: 387 17:44:00  -817.792177c  -7.29  -2.83    -0.0000
iter: 388 17:44:03  -817.792441c  -7.30  -2.83    -0.0000
iter: 389 17:44:07  -817.792701c  -7.30  -2.84    -0.0000
iter: 390 17:44:11  -817.792957c  -7.31  -2.84    -0.0000
iter: 391 17:44:15  -817.793209c  -7.32  -2.84    -0.0000
iter: 392 17:44:19  -817.793458c  -7.32  -2.85    -0.0000
iter: 393 17:44:23  -817.793702c  -7.33  -2.85    -0.0000
iter: 394 17:44:26  -817.793944c  -7.34  -2.86    -0.0000
iter: 395 17:44:30  -817.794181c  -7.34  -2.86    -0.0000
iter: 396 17:44:34  -817.794415c  -7.35  -2.86    -0.0000
iter: 397 17:44:38  -817.794646c  -7.36  -2.87    -0.0000
iter: 398 17:44:42  -817.794873c  -7.36  -2.87    -0.0000
iter: 399 17:44:46  -817.795097c  -7.37  -2.88    -0.0000
iter: 400 17:44:49  -817.795317c  -7.38  -2.88    -0.0000
iter: 401 17:44:53  -817.795534c  -7.39  -2.88    -0.0000
iter: 402 17:44:57  -817.795748c  -7.39  -2.89    -0.0000
iter: 403 17:45:01  -817.795959c  -7.40  -2.89    -0.0000
iter: 404 17:45:05  -817.796167c  -7.41  -2.90    -0.0000
iter: 405 17:45:09  -817.796371c  -7.41  -2.90    -0.0000
iter: 406 17:45:12  -817.796573c  -7.42  -2.90    -0.0000
iter: 407 17:45:16  -817.796771c  -7.43  -2.91    -0.0000
iter: 408 17:45:20  -817.796967c  -7.43  -2.91    -0.0000
iter: 409 17:45:24  -817.797159c  -7.44  -2.92    -0.0000
iter: 410 17:45:28  -817.797349c  -7.45  -2.92    -0.0000
iter: 411 17:45:32  -817.797536c  -7.45  -2.92    -0.0000
iter: 412 17:45:35  -817.797720c  -7.46  -2.93    -0.0000
iter: 413 17:45:39  -817.797901c  -7.47  -2.93    -0.0000
iter: 414 17:45:43  -817.798080c  -7.48  -2.94    -0.0000
iter: 415 17:45:47  -817.798256c  -7.48  -2.94    -0.0000
iter: 416 17:45:51  -817.798430c  -7.49  -2.95    -0.0000
iter: 417 17:45:54  -817.798601c  -7.50  -2.95    -0.0000
iter: 418 17:45:58  -817.798769c  -7.50  -2.95    -0.0000
iter: 419 17:46:02  -817.798935c  -7.51  -2.96    -0.0000
iter: 420 17:46:06  -817.799098c  -7.52  -2.96    -0.0000
iter: 421 17:46:10  -817.799259c  -7.52  -2.97    -0.0000
iter: 422 17:46:14  -817.799418c  -7.53  -2.97    -0.0000
iter: 423 17:46:17  -817.799574c  -7.54  -2.97    -0.0000
iter: 424 17:46:21  -817.799728c  -7.54  -2.98    -0.0000
iter: 425 17:46:25  -817.799879c  -7.55  -2.98    -0.0000
iter: 426 17:46:29  -817.800029c  -7.56  -2.99    -0.0000
iter: 427 17:46:33  -817.800176c  -7.56  -2.99    -0.0000
iter: 428 17:46:37  -817.800321c  -7.57  -2.99    -0.0000
iter: 429 17:46:41  -817.800464c  -7.58  -3.00    -0.0000
iter: 430 17:46:44  -817.800604c  -7.59  -3.00    -0.0000
iter: 431 17:46:48  -817.800743c  -7.59  -3.01    -0.0000
iter: 432 17:46:52  -817.800879c  -7.60  -3.01    -0.0000
iter: 433 17:46:56  -817.801014c  -7.61  -3.01    -0.0000
iter: 434 17:47:00  -817.801146c  -7.61  -3.02    -0.0000
iter: 435 17:47:03  -817.801277c  -7.62  -3.02    -0.0000
iter: 436 17:47:07  -817.801406c  -7.63  -3.03    -0.0000
iter: 437 17:47:11  -817.801532c  -7.63  -3.03    -0.0000
iter: 438 17:47:15  -817.801657c  -7.64  -3.03    -0.0000
iter: 439 17:47:19  -817.801780c  -7.65  -3.04    -0.0000
iter: 440 17:47:23  -817.801901c  -7.65  -3.04    -0.0000
iter: 441 17:47:26  -817.802021c  -7.66  -3.05    -0.0000
iter: 442 17:47:30  -817.802138c  -7.67  -3.05    -0.0000
iter: 443 17:47:34  -817.802254c  -7.67  -3.05    -0.0000
iter: 444 17:47:38  -817.802368c  -7.68  -3.06    -0.0000
iter: 445 17:47:42  -817.802481c  -7.69  -3.06    -0.0000
iter: 446 17:47:46  -817.802592c  -7.69  -3.07    -0.0000
iter: 447 17:47:49  -817.802701c  -7.70  -3.07    -0.0000
iter: 448 17:47:53  -817.802808c  -7.71  -3.07    -0.0000
iter: 449 17:47:57  -817.802914c  -7.71  -3.08    -0.0000
iter: 450 17:48:01  -817.803019c  -7.72  -3.08    -0.0000
iter: 451 17:48:05  -817.803122c  -7.73  -3.09    -0.0000
iter: 452 17:48:09  -817.803223c  -7.74  -3.09    -0.0000
iter: 453 17:48:12  -817.803323c  -7.74  -3.09    -0.0000
iter: 454 17:48:16  -817.803421c  -7.75  -3.10    -0.0000
iter: 455 17:48:20  -817.803518c  -7.75  -3.10    -0.0000
iter: 456 17:48:24  -817.803614c  -7.76  -3.11    -0.0000
iter: 457 17:48:28  -817.803708c  -7.77  -3.11    -0.0000
iter: 458 17:48:32  -817.803800c  -7.78  -3.11    -0.0000
iter: 459 17:48:35  -817.803892c  -7.78  -3.12    -0.0000
iter: 460 17:48:39  -817.803982c  -7.79  -3.12    -0.0000
iter: 461 17:48:43  -817.804070c  -7.79  -3.13    -0.0000
iter: 462 17:48:47  -817.804158c  -7.80  -3.13    -0.0000
iter: 463 17:48:51  -817.804244c  -7.81  -3.13    -0.0000
iter: 464 17:48:55  -817.804328c  -7.82  -3.14    -0.0000
iter: 465 17:48:58  -817.804412c  -7.82  -3.14    -0.0000
iter: 466 17:49:02  -817.804494c  -7.83  -3.15    -0.0000
iter: 467 17:49:06  -817.804575c  -7.83  -3.15    -0.0000
iter: 468 17:49:10  -817.804655c  -7.84  -3.15    -0.0000
iter: 469 17:49:14  -817.804734c  -7.85  -3.16    -0.0000
iter: 470 17:49:18  -817.804812c  -7.86  -3.16    -0.0000
iter: 471 17:49:21  -817.804888c  -7.86  -3.17    -0.0000
iter: 472 17:49:25  -817.804963c  -7.87  -3.17    -0.0000
iter: 473 17:49:29  -817.805038c  -7.87  -3.17    -0.0000
iter: 474 17:49:33  -817.805111c  -7.88  -3.18    -0.0000
iter: 475 17:49:37  -817.805183c  -7.89  -3.18    -0.0000
iter: 476 17:49:40  -817.805254c  -7.90  -3.19    -0.0000
iter: 477 17:49:44  -817.805324c  -7.90  -3.19    -0.0000
iter: 478 17:49:48  -817.805392c  -7.91  -3.19    -0.0000
iter: 479 17:49:52  -817.805460c  -7.91  -3.20    -0.0000
iter: 480 17:49:56  -817.805527c  -7.92  -3.20    -0.0000
iter: 481 17:50:00  -817.805593c  -7.93  -3.21    -0.0000
iter: 482 17:50:03  -817.805658c  -7.94  -3.21    -0.0000
iter: 483 17:50:07  -817.805722c  -7.94  -3.21    -0.0000
iter: 484 17:50:11  -817.805785c  -7.95  -3.22    -0.0000
iter: 485 17:50:15  -817.805847c  -7.95  -3.22    -0.0000
iter: 486 17:50:19  -817.805909c  -7.96  -3.23    -0.0000
iter: 487 17:50:23  -817.805969c  -7.97  -3.23    -0.0000
iter: 488 17:50:26  -817.806028c  -7.98  -3.23    -0.0000
iter: 489 17:50:30  -817.806087c  -7.98  -3.24    -0.0000
iter: 490 17:50:34  -817.806145c  -7.99  -3.24    -0.0000
iter: 491 17:50:38  -817.806202c  -7.99  -3.25    -0.0000
iter: 492 17:50:42  -817.806258c  -8.00  -3.25    -0.0000
iter: 493 17:50:46  -817.806313c  -8.01  -3.25    -0.0000
iter: 494 17:50:49  -817.806367c  -8.02  -3.26    -0.0000
iter: 495 17:50:53  -817.806421c  -8.02  -3.26    -0.0000
iter: 496 17:50:57  -817.806474c  -8.03  -3.26    -0.0000
iter: 497 17:51:01  -817.806526c  -8.03  -3.27    -0.0000
iter: 498 17:51:05  -817.806577c  -8.04  -3.27    -0.0000
iter: 499 17:51:09  -817.806628c  -8.05  -3.28    -0.0000
iter: 500 17:51:12  -817.806678c  -8.06  -3.28    -0.0000
iter: 501 17:51:16  -817.806727c  -8.06  -3.28    -0.0000
iter: 502 17:51:20  -817.806775c  -8.07  -3.29    -0.0000
iter: 503 17:51:24  -817.806823c  -8.07  -3.29    -0.0000
iter: 504 17:51:28  -817.807031c  -8.08  -3.30    -0.0000
iter: 505 17:51:31  -817.806913c  -8.09  -3.30    -0.0000
iter: 506 17:51:35  -817.807115c  -8.09  -3.30    -0.0000
iter: 507 17:51:39  -817.807003c  -8.10  -3.31    -0.0000
iter: 508 17:51:43  -817.807198c  -8.11  -3.31    -0.0000
iter: 509 17:51:47  -817.807090c  -8.12  -3.32    -0.0000
iter: 510 17:51:51  -817.807279c  -8.12  -3.32    -0.0000
iter: 511 17:51:54  -817.807175c  -8.13  -3.32    -0.0000
iter: 512 17:51:58  -817.807357c  -8.13  -3.33    -0.0000
iter: 513 17:52:02  -817.807258c  -8.15  -3.33    -0.0000
iter: 514 17:52:06  -817.807433c  -8.15  -3.34    -0.0000
iter: 515 17:52:10  -817.807473c  -8.15  -3.34    -0.0000
iter: 516 17:52:14  -817.807507c  -8.16  -3.34    -0.0000
iter: 517 17:52:17  -817.807542c  -8.17  -3.35    -0.0000
iter: 518 17:52:21  -817.807577c  -8.17  -3.35    -0.0000
iter: 519 17:52:25  -817.807611c  -8.18  -3.35    -0.0000
iter: 520 17:52:29  -817.807646c  -8.19  -3.36    -0.0000
iter: 521 17:52:33  -817.807679c  -8.19  -3.36    -0.0000
iter: 522 17:52:36  -817.807712c  -8.20  -3.37    -0.0000
iter: 523 17:52:40  -817.807745c  -8.21  -3.37    -0.0000
iter: 524 17:52:44  -817.807778c  -8.21  -3.37    -0.0000
iter: 525 17:52:48  -817.807809c  -8.22  -3.38    -0.0000
iter: 526 17:52:52  -817.807841c  -8.23  -3.38    -0.0000
iter: 527 17:52:56  -817.807872c  -8.23  -3.39    -0.0000
iter: 528 17:52:59  -817.807902c  -8.24  -3.39    -0.0000
iter: 529 17:53:03  -817.807932c  -8.25  -3.39    -0.0000
iter: 530 17:53:07  -817.807962c  -8.25  -3.40    -0.0000
iter: 531 17:53:11  -817.807991c  -8.26  -3.40    -0.0000
iter: 532 17:53:15  -817.808020c  -8.27  -3.41    -0.0000
iter: 533 17:53:18  -817.808048c  -8.27  -3.41    -0.0000
iter: 534 17:53:22  -817.808076c  -8.28  -3.41    -0.0000
iter: 535 17:53:26  -817.808103c  -8.29  -3.42    -0.0000
iter: 536 17:53:30  -817.808130c  -8.29  -3.42    -0.0000
iter: 537 17:53:34  -817.808157c  -8.30  -3.43    -0.0000
iter: 538 17:53:38  -817.808183c  -8.31  -3.43    -0.0000
iter: 539 17:53:41  -817.808209c  -8.31  -3.43    -0.0000
iter: 540 17:53:45  -817.808235c  -8.32  -3.44    -0.0000
iter: 541 17:53:49  -817.808260c  -8.33  -3.44    -0.0000
iter: 542 17:53:53  -817.808285c  -8.33  -3.44    -0.0000
iter: 543 17:53:57  -817.808309c  -8.34  -3.45    -0.0000
iter: 544 17:54:01  -817.808333c  -8.35  -3.45    -0.0000
iter: 545 17:54:05  -817.808357c  -8.35  -3.46    -0.0000
iter: 546 17:54:08  -817.808381c  -8.36  -3.46    -0.0000
iter: 547 17:54:12  -817.808404c  -8.37  -3.46    -0.0000
iter: 548 17:54:16  -817.808427c  -8.37  -3.47    -0.0000
iter: 549 17:54:20  -817.808449c  -8.38  -3.47    -0.0000
iter: 550 17:54:24  -817.808471c  -8.38  -3.48    -0.0000
iter: 551 17:54:27  -817.808493c  -8.39  -3.48    -0.0000
iter: 552 17:54:31  -817.808515c  -8.40  -3.48    -0.0000
iter: 553 17:54:35  -817.808536c  -8.40  -3.49    -0.0000
iter: 554 17:54:39  -817.808557c  -8.41  -3.49    -0.0000
iter: 555 17:54:43  -817.808577c  -8.42  -3.49    -0.0000
iter: 556 17:54:47  -817.808598c  -8.42  -3.50    -0.0000
iter: 557 17:54:50  -817.808618c  -8.43  -3.50    -0.0000
iter: 558 17:54:54  -817.808638c  -8.44  -3.51    -0.0000
iter: 559 17:54:58  -817.808657c  -8.44  -3.51    -0.0000
iter: 560 17:55:02  -817.808677c  -8.45  -3.51    -0.0000
iter: 561 17:55:06  -817.808696c  -8.46  -3.52    -0.0000
iter: 562 17:55:10  -817.808714c  -8.46  -3.52    -0.0000
iter: 563 17:55:13  -817.808733c  -8.47  -3.53    -0.0000
iter: 564 17:55:17  -817.808751c  -8.48  -3.53    -0.0000
iter: 565 17:55:21  -817.808769c  -8.48  -3.53    -0.0000
iter: 566 17:55:25  -817.808787c  -8.49  -3.54    -0.0000
iter: 567 17:55:29  -817.808804c  -8.50  -3.54    -0.0000
iter: 568 17:55:32  -817.808822c  -8.50  -3.54    -0.0000
iter: 569 17:55:36  -817.808839c  -8.51  -3.55    -0.0000
iter: 570 17:55:40  -817.808856c  -8.52  -3.55    -0.0000
iter: 571 17:55:44  -817.808872c  -8.52  -3.56    -0.0000
iter: 572 17:55:48  -817.808889c  -8.53  -3.56    -0.0000
iter: 573 17:55:52  -817.808905c  -8.54  -3.56    -0.0000
iter: 574 17:55:55  -817.808921c  -8.54  -3.57    -0.0000
iter: 575 17:55:59  -817.808937c  -8.55  -3.57    -0.0000
iter: 576 17:56:03  -817.808952c  -8.56  -3.58    -0.0000
iter: 577 17:56:07  -817.808967c  -8.56  -3.58    -0.0000
iter: 578 17:56:11  -817.808983c  -8.57  -3.58    -0.0000
iter: 579 17:56:15  -817.808998c  -8.58  -3.59    -0.0000
iter: 580 17:56:18  -817.809012c  -8.58  -3.59    -0.0000
iter: 581 17:56:22  -817.809027c  -8.59  -3.59    -0.0000
iter: 582 17:56:26  -817.809041c  -8.59  -3.60    -0.0000
iter: 583 17:56:30  -817.809055c  -8.60  -3.60    -0.0000
iter: 584 17:56:34  -817.809069c  -8.61  -3.61    -0.0000
iter: 585 17:56:37  -817.809083c  -8.62  -3.61    -0.0000
iter: 586 17:56:41  -817.809097c  -8.62  -3.61    -0.0000
iter: 587 17:56:45  -817.809110c  -8.63  -3.62    -0.0000
iter: 588 17:56:49  -817.809123c  -8.63  -3.62    -0.0000
iter: 589 17:56:53  -817.809137c  -8.64  -3.63    -0.0000
iter: 590 17:56:57  -817.809149c  -8.65  -3.63    -0.0000
iter: 591 17:57:00  -817.809162c  -8.65  -3.63    -0.0000
iter: 592 17:57:04  -817.809175c  -8.66  -3.64    -0.0000
iter: 593 17:57:08  -817.809187c  -8.67  -3.64    -0.0000
iter: 594 17:57:12  -817.809199c  -8.67  -3.64    -0.0000
iter: 595 17:57:16  -817.809211c  -8.68  -3.65    -0.0000
iter: 596 17:57:19  -817.809223c  -8.69  -3.65    -0.0000
iter: 597 17:57:23  -817.809235c  -8.69  -3.66    -0.0000
iter: 598 17:57:27  -817.809247c  -8.70  -3.66    -0.0000
iter: 599 17:57:31  -817.809258c  -8.71  -3.66    -0.0000
iter: 600 17:57:35  -817.809270c  -8.71  -3.67    -0.0000
iter: 601 17:57:39  -817.809281c  -8.72  -3.67    -0.0000
iter: 602 17:57:42  -817.809292c  -8.73  -3.67    -0.0000
iter: 603 17:57:46  -817.809303c  -8.73  -3.68    -0.0000
iter: 604 17:57:50  -817.809313c  -8.74  -3.68    -0.0000
iter: 605 17:57:54  -817.809324c  -8.74  -3.69    -0.0000
iter: 606 17:57:58  -817.809334c  -8.75  -3.69    -0.0000
iter: 607 17:58:01  -817.809345c  -8.76  -3.69    -0.0000
iter: 608 17:58:05  -817.809355c  -8.76  -3.70    -0.0000
iter: 609 17:58:09  -817.809365c  -8.77  -3.70    -0.0000
iter: 610 17:58:13  -817.809375c  -8.78  -3.71    -0.0000
iter: 611 17:58:17  -817.809385c  -8.78  -3.71    -0.0000
iter: 612 17:58:21  -817.809394c  -8.79  -3.71    -0.0000
iter: 613 17:58:24  -817.809404c  -8.80  -3.72    -0.0000
iter: 614 17:58:28  -817.809413c  -8.80  -3.72    -0.0000
iter: 615 17:58:32  -817.809423c  -8.81  -3.72    -0.0000
iter: 616 17:58:36  -817.809432c  -8.82  -3.73    -0.0000
iter: 617 17:58:40  -817.809441c  -8.82  -3.73    -0.0000
iter: 618 17:58:43  -817.809450c  -8.83  -3.74    -0.0000
iter: 619 17:58:47  -817.809459c  -8.84  -3.74    -0.0000
iter: 620 17:58:51  -817.809467c  -8.84  -3.74    -0.0000
iter: 621 17:58:55  -817.809476c  -8.85  -3.75    -0.0000
iter: 622 17:58:59  -817.809484c  -8.86  -3.75    -0.0000
iter: 623 17:59:03  -817.809493c  -8.86  -3.75    -0.0000
iter: 624 17:59:06  -817.809501c  -8.87  -3.76    -0.0000
iter: 625 17:59:10  -817.809509c  -8.87  -3.76    -0.0000
iter: 626 17:59:14  -817.809517c  -8.88  -3.77    -0.0000
iter: 627 17:59:18  -817.809525c  -8.89  -3.77    -0.0000
iter: 628 17:59:22  -817.809533c  -8.89  -3.77    -0.0000
iter: 629 17:59:25  -817.809541c  -8.90  -3.78    -0.0000
iter: 630 17:59:29  -817.809548c  -8.91  -3.78    -0.0000
iter: 631 17:59:33  -817.809556c  -8.91  -3.78    -0.0000
iter: 632 17:59:37  -817.809563c  -8.92  -3.79    -0.0000
iter: 633 17:59:41  -817.809571c  -8.93  -3.79    -0.0000
iter: 634 17:59:45  -817.809578c  -8.93  -3.80    -0.0000
iter: 635 17:59:48  -817.809585c  -8.94  -3.80    -0.0000
iter: 636 17:59:52  -817.809592c  -8.95  -3.80    -0.0000
iter: 637 17:59:56  -817.809599c  -8.95  -3.81    -0.0000
iter: 638 18:00:00  -817.809606c  -8.96  -3.81    -0.0000
iter: 639 18:00:04  -817.809613c  -8.96  -3.81    -0.0000
iter: 640 18:00:08  -817.809620c  -8.97  -3.82    -0.0000
iter: 641 18:00:11  -817.809626c  -8.98  -3.82    -0.0000
iter: 642 18:00:15  -817.809633c  -8.99  -3.83    -0.0000
iter: 643 18:00:19  -817.809639c  -8.99  -3.83    -0.0000
iter: 644 18:00:23  -817.809646c  -9.00  -3.83    -0.0000
iter: 645 18:00:27  -817.809652c  -9.00  -3.84    -0.0000
iter: 646 18:00:30  -817.809658c  -9.01  -3.84    -0.0000
iter: 647 18:00:34  -817.809664c  -9.02  -3.84    -0.0000
iter: 648 18:00:38  -817.809670c  -9.02  -3.85    -0.0000
iter: 649 18:00:42  -817.809676c  -9.03  -3.85    -0.0000
iter: 650 18:00:46  -817.809682c  -9.04  -3.86    -0.0000
iter: 651 18:00:50  -817.809688c  -9.04  -3.86    -0.0000
iter: 652 18:00:53  -817.809694c  -9.05  -3.86    -0.0000
iter: 653 18:00:57  -817.809699c  -9.06  -3.87    -0.0000
iter: 654 18:01:01  -817.809705c  -9.06  -3.87    -0.0000
iter: 655 18:01:05  -817.809711c  -9.07  -3.87    -0.0000
iter: 656 18:01:09  -817.809716c  -9.08  -3.88    -0.0000
iter: 657 18:01:12  -817.809721c  -9.08  -3.88    -0.0000
iter: 658 18:01:16  -817.809727c  -9.09  -3.89    -0.0000
iter: 659 18:01:20  -817.809732c  -9.09  -3.89    -0.0000
iter: 660 18:01:24  -817.809737c  -9.10  -3.89    -0.0000
iter: 661 18:01:28  -817.809742c  -9.11  -3.90    -0.0000
iter: 662 18:01:32  -817.809747c  -9.12  -3.90    -0.0000
iter: 663 18:01:35  -817.809752c  -9.12  -3.90    -0.0000
iter: 664 18:01:39  -817.809757c  -9.13  -3.91    -0.0000
iter: 665 18:01:43  -817.809762c  -9.13  -3.91    -0.0000
iter: 666 18:01:47  -817.809767c  -9.14  -3.92    -0.0000
iter: 667 18:01:51  -817.809772c  -9.15  -3.92    -0.0000
iter: 668 18:01:55  -817.809777c  -9.15  -3.92    -0.0000
iter: 669 18:01:58  -817.809781c  -9.16  -3.93    -0.0000
iter: 670 18:02:02  -817.809786c  -9.17  -3.93    -0.0000
iter: 671 18:02:06  -817.809790c  -9.17  -3.93    -0.0000
iter: 672 18:02:10  -817.809795c  -9.18  -3.94    -0.0000
iter: 673 18:02:14  -817.809799c  -9.18  -3.94    -0.0000
iter: 674 18:02:17  -817.809804c  -9.19  -3.95    -0.0000
iter: 675 18:02:21  -817.809808c  -9.20  -3.95    -0.0000
iter: 676 18:02:25  -817.809812c  -9.21  -3.95    -0.0000
iter: 677 18:02:29  -817.809816c  -9.21  -3.96    -0.0000
iter: 678 18:02:33  -817.809821c  -9.22  -3.96    -0.0000
iter: 679 18:02:37  -817.809825c  -9.22  -3.96    -0.0000
iter: 680 18:02:40  -817.809829c  -9.23  -3.97    -0.0000
iter: 681 18:02:44  -817.809833c  -9.24  -3.97    -0.0000
iter: 682 18:02:48  -817.809837c  -9.24  -3.98    -0.0000
iter: 683 18:02:52  -817.809841c  -9.25  -3.98    -0.0000
iter: 684 18:02:56  -817.809844c  -9.26  -3.98    -0.0000
iter: 685 18:03:00  -817.809848c  -9.26  -3.99    -0.0000
iter: 686 18:03:03  -817.809852c  -9.27  -3.99    -0.0000
iter: 687 18:03:07  -817.809856c  -9.27  -3.99    -0.0000
iter: 688 18:03:11  -817.809859c  -9.28  -4.00    -0.0000
iter: 689 18:03:15  -817.809863c  -9.29  -4.00    -0.0000
iter: 690 18:03:19  -817.809867c  -9.30  -4.00    -0.0000
iter: 691 18:03:22  -817.809870c  -9.30  -4.01    -0.0000
iter: 692 18:03:26  -817.809874c  -9.31  -4.01    -0.0000
iter: 693 18:03:30  -817.809877c  -9.31  -4.02    -0.0000
iter: 694 18:03:34  -817.809880c  -9.32  -4.02    -0.0000
iter: 695 18:03:38  -817.809884c  -9.33  -4.02    -0.0000
iter: 696 18:03:42  -817.809887c  -9.33  -4.03    -0.0000
iter: 697 18:03:45  -817.809890c  -9.34  -4.03    -0.0000
iter: 698 18:03:49  -817.809894c  -9.35  -4.03    -0.0000
iter: 699 18:03:53  -817.809897c  -9.35  -4.04    -0.0000
iter: 700 18:03:57  -817.809900c  -9.36  -4.04    -0.0000
iter: 701 18:04:01  -817.809903c  -9.36  -4.05    -0.0000
iter: 702 18:04:05  -817.809906c  -9.37  -4.05    -0.0000
iter: 703 18:04:08  -817.809909c  -9.38  -4.05    -0.0000
iter: 704 18:04:12  -817.809912c  -9.38  -4.06    -0.0000
iter: 705 18:04:16  -817.809915c  -9.39  -4.06    -0.0000
iter: 706 18:04:20  -817.809918c  -9.40  -4.06    -0.0000
iter: 707 18:04:24  -817.809921c  -9.40  -4.07    -0.0000
iter: 708 18:04:27  -817.809924c  -9.41  -4.07    -0.0000
iter: 709 18:04:31  -817.809927c  -9.42  -4.08    -0.0000
iter: 710 18:04:35  -817.809930c  -9.42  -4.08    -0.0000
iter: 711 18:04:39  -817.809933c  -9.43  -4.08    -0.0000
iter: 712 18:04:43  -817.809935c  -9.44  -4.09    -0.0000
iter: 713 18:04:47  -817.809938c  -9.44  -4.09    -0.0000
iter: 714 18:04:50  -817.809941c  -9.45  -4.09    -0.0000
iter: 715 18:04:54  -817.809943c  -9.45  -4.10    -0.0000
iter: 716 18:04:58  -817.809946c  -9.46  -4.10    -0.0000
iter: 717 18:05:02  -817.809949c  -9.47  -4.10    -0.0000
iter: 718 18:05:06  -817.809951c  -9.47  -4.11    -0.0000
iter: 719 18:05:10  -817.809954c  -9.48  -4.11    -0.0000
iter: 720 18:05:13  -817.809956c  -9.49  -4.12    -0.0000
iter: 721 18:05:17  -817.809959c  -9.49  -4.12    -0.0000
iter: 722 18:05:21  -817.809961c  -9.50  -4.12    -0.0000
iter: 723 18:05:25  -817.809964c  -9.51  -4.13    -0.0000
iter: 724 18:05:29  -817.809966c  -9.51  -4.13    -0.0000
iter: 725 18:05:32  -817.809968c  -9.52  -4.13    -0.0000
iter: 726 18:05:36  -817.809971c  -9.53  -4.14    -0.0000
iter: 727 18:05:40  -817.809973c  -9.53  -4.14    -0.0000
iter: 728 18:05:44  -817.809975c  -9.54  -4.14    -0.0000
iter: 729 18:05:48  -817.809977c  -9.54  -4.15    -0.0000
iter: 730 18:05:52  -817.809980c  -9.55  -4.15    -0.0000
iter: 731 18:05:55  -817.809982c  -9.56  -4.16    -0.0000
iter: 732 18:05:59  -817.809984c  -9.56  -4.16    -0.0000
iter: 733 18:06:03  -817.809986c  -9.57  -4.16    -0.0000
iter: 734 18:06:07  -817.809988c  -9.58  -4.17    -0.0000
iter: 735 18:06:11  -817.809990c  -9.58  -4.17    -0.0000
iter: 736 18:06:15  -817.809993c  -9.59  -4.17    -0.0000
iter: 737 18:06:18  -817.809995c  -9.59  -4.18    -0.0000
iter: 738 18:06:22  -817.809997c  -9.60  -4.18    -0.0000
iter: 739 18:06:26  -817.809999c  -9.61  -4.18    -0.0000
iter: 740 18:06:30  -817.810001c  -9.62  -4.19    -0.0000
iter: 741 18:06:34  -817.810003c  -9.62  -4.19    -0.0000
iter: 742 18:06:37  -817.810005c  -9.63  -4.20    -0.0000
iter: 743 18:06:41  -817.810006c  -9.63  -4.20    -0.0000
iter: 744 18:06:45  -817.810008c  -9.64  -4.20    -0.0000
iter: 745 18:06:49  -817.810010c  -9.65  -4.21    -0.0000
iter: 746 18:06:53  -817.810012c  -9.65  -4.21    -0.0000
iter: 747 18:06:57  -817.810014c  -9.66  -4.21    -0.0000
iter: 748 18:07:01  -817.810016c  -9.67  -4.22    -0.0000
iter: 749 18:07:04  -817.810018c  -9.67  -4.22    -0.0000
iter: 750 18:07:08  -817.810019c  -9.68  -4.22    -0.0000
iter: 751 18:07:12  -817.810021c  -9.68  -4.23    -0.0000
iter: 752 18:07:16  -817.810023c  -9.69  -4.23    -0.0000
iter: 753 18:07:20  -817.810025c  -9.70  -4.24    -0.0000
iter: 754 18:07:23  -817.810026c  -9.70  -4.24    -0.0000
iter: 755 18:07:27  -817.810028c  -9.71  -4.24    -0.0000
iter: 756 18:07:31  -817.810030c  -9.72  -4.25    -0.0000
iter: 757 18:07:35  -817.810031c  -9.72  -4.25    -0.0000
iter: 758 18:07:39  -817.810033c  -9.73  -4.25    -0.0000
iter: 759 18:07:43  -817.810034c  -9.73  -4.26    -0.0000
iter: 760 18:07:46  -817.810036c  -9.74  -4.26    -0.0000
iter: 761 18:07:50  -817.810038c  -9.75  -4.26    -0.0000
iter: 762 18:07:54  -817.810039c  -9.75  -4.27    -0.0000
iter: 763 18:07:58  -817.810041c  -9.76  -4.27    -0.0000
iter: 764 18:08:02  -817.810042c  -9.77  -4.28    -0.0000
iter: 765 18:08:06  -817.810044c  -9.77  -4.28    -0.0000
iter: 766 18:08:09  -817.810045c  -9.78  -4.28    -0.0000
iter: 767 18:08:13  -817.810047c  -9.78  -4.29    -0.0000
iter: 768 18:08:17  -817.810048c  -9.79  -4.29    -0.0000
iter: 769 18:08:21  -817.810050c  -9.80  -4.29    -0.0000
iter: 770 18:08:25  -817.810051c  -9.81  -4.30    -0.0000
iter: 771 18:08:28  -817.810052c  -9.81  -4.30    -0.0000
iter: 772 18:08:32  -817.810054c  -9.82  -4.30    -0.0000
iter: 773 18:08:36  -817.810055c  -9.82  -4.31    -0.0000
iter: 774 18:08:40  -817.810057c  -9.83  -4.31    -0.0000
iter: 775 18:08:44  -817.810058c  -9.84  -4.32    -0.0000
iter: 776 18:08:48  -817.810059c  -9.84  -4.32    -0.0000
iter: 777 18:08:51  -817.810061c  -9.85  -4.32    -0.0000
iter: 778 18:08:55  -817.810062c  -9.86  -4.33    -0.0000
iter: 779 18:08:59  -817.810063c  -9.86  -4.33    -0.0000
iter: 780 18:09:03  -817.810065c  -9.87  -4.33    -0.0000
iter: 781 18:09:07  -817.810066c  -9.87  -4.34    -0.0000
iter: 782 18:09:10  -817.810067c  -9.88  -4.34    -0.0000
iter: 783 18:09:14  -817.810068c  -9.89  -4.34    -0.0000
iter: 784 18:09:18  -817.810070c  -9.89  -4.35    -0.0000
iter: 785 18:09:22  -817.810071c  -9.90  -4.35    -0.0000
iter: 786 18:09:26  -817.810072c  -9.91  -4.35    -0.0000
iter: 787 18:09:30  -817.810073c  -9.91  -4.36    -0.0000
iter: 788 18:09:33  -817.810074c  -9.92  -4.36    -0.0000
iter: 789 18:09:37  -817.810075c  -9.92  -4.37    -0.0000
iter: 790 18:09:41  -817.810077c  -9.93  -4.37    -0.0000
iter: 791 18:09:45  -817.810078c  -9.94  -4.37    -0.0000
iter: 792 18:09:49  -817.810079c  -9.95  -4.38    -0.0000
iter: 793 18:09:53  -817.810080c  -9.95  -4.38    -0.0000
iter: 794 18:09:56  -817.810081c  -9.96  -4.38    -0.0000
iter: 795 18:10:00  -817.810082c  -9.96  -4.39    -0.0000
iter: 796 18:10:04  -817.810083c  -9.97  -4.39    -0.0000
iter: 797 18:10:08  -817.810084c  -9.97  -4.39    -0.0000
iter: 798 18:10:12  -817.810085c  -9.98  -4.40    -0.0000
iter: 799 18:10:15  -817.810086c  -9.99  -4.40    -0.0000
iter: 800 18:10:19  -817.810088c -10.00  -4.41    -0.0000
iter: 801 18:10:23  -817.810089c -10.00  -4.41    -0.0000
iter: 802 18:10:27  -817.810090c -10.01c -4.41    -0.0000
iter: 803 18:10:31  -817.810091c -10.01c -4.42    -0.0000
iter: 804 18:10:35  -817.810092c -10.02c -4.42    -0.0000
iter: 805 18:10:38  -817.810093c -10.02c -4.42    -0.0000
iter: 806 18:10:42  -817.810094c -10.03c -4.43    -0.0000
iter: 807 18:10:46  -817.810095c -10.04c -4.43    -0.0000
iter: 808 18:10:50  -817.810095c -10.05c -4.43    -0.0000
iter: 809 18:10:54  -817.810096c -10.05c -4.44    -0.0000
iter: 810 18:10:58  -817.810097c -10.06c -4.44    -0.0000
iter: 811 18:11:01  -817.810098c -10.06c -4.44    -0.0000
iter: 812 18:11:05  -817.810099c -10.07c -4.45    -0.0000
iter: 813 18:11:09  -817.810100c -10.08c -4.45    -0.0000
iter: 814 18:11:13  -817.810101c -10.08c -4.46    -0.0000
iter: 815 18:11:17  -817.810102c -10.09c -4.46    -0.0000
iter: 816 18:11:21  -817.810103c -10.10c -4.46    -0.0000
iter: 817 18:11:24  -817.810104c -10.10c -4.47    -0.0000
iter: 818 18:11:28  -817.810105c -10.11c -4.47    -0.0000
iter: 819 18:11:32  -817.810105c -10.11c -4.47    -0.0000
iter: 820 18:11:36  -817.810106c -10.12c -4.48    -0.0000
iter: 821 18:11:40  -817.810107c -10.13c -4.48    -0.0000
iter: 822 18:11:43  -817.810108c -10.13c -4.48    -0.0000
iter: 823 18:11:47  -817.810109c -10.14c -4.49    -0.0000
iter: 824 18:11:51  -817.810110c -10.15c -4.49    -0.0000
iter: 825 18:11:55  -817.810110c -10.15c -4.49    -0.0000
iter: 826 18:11:59  -817.810111c -10.16c -4.50    -0.0000
iter: 827 18:12:03  -817.810112c -10.16c -4.50    -0.0000
iter: 828 18:12:06  -817.810113c -10.17c -4.50    -0.0000
iter: 829 18:12:10  -817.810114c -10.18c -4.51    -0.0000
iter: 830 18:12:14  -817.810114c -10.18c -4.51    -0.0000
iter: 831 18:12:18  -817.810115c -10.19c -4.52    -0.0000
iter: 832 18:12:22  -817.810116c -10.20c -4.52    -0.0000
iter: 833 18:12:26  -817.810117c -10.20c -4.52    -0.0000
iter: 834 18:12:29  -817.810117c -10.21c -4.53    -0.0000
iter: 835 18:12:33  -817.810118c -10.21c -4.53    -0.0000
iter: 836 18:12:37  -817.810119c -10.22c -4.53    -0.0000
iter: 837 18:12:41  -817.810120c -10.23c -4.54    -0.0000
iter: 838 18:12:45  -817.810120c -10.24c -4.54    -0.0000
iter: 839 18:12:48  -817.810121c -10.24c -4.54    -0.0000
iter: 840 18:12:52  -817.810122c -10.25c -4.55    -0.0000
iter: 841 18:12:56  -817.810122c -10.25c -4.55    -0.0000
iter: 842 18:13:00  -817.810123c -10.26c -4.55    -0.0000
iter: 843 18:13:04  -817.810124c -10.26c -4.56    -0.0000
iter: 844 18:13:08  -817.810124c -10.27c -4.56    -0.0000
iter: 845 18:13:11  -817.810125c -10.28c -4.56    -0.0000
iter: 846 18:13:15  -817.810126c -10.29c -4.57    -0.0000
iter: 847 18:13:19  -817.810126c -10.29c -4.57    -0.0000
iter: 848 18:13:23  -817.810127c -10.30c -4.58    -0.0000
iter: 849 18:13:27  -817.810128c -10.30c -4.58    -0.0000
iter: 850 18:13:31  -817.810128c -10.31c -4.58    -0.0000
iter: 851 18:13:34  -817.810129c -10.31c -4.59    -0.0000
iter: 852 18:13:38  -817.810130c -10.32c -4.59    -0.0000
iter: 853 18:13:42  -817.810130c -10.33c -4.59    -0.0000
iter: 854 18:13:46  -817.810131c -10.34c -4.60    -0.0000
iter: 855 18:13:50  -817.810131c -10.34c -4.60    -0.0000
iter: 856 18:13:53  -817.810132c -10.35c -4.60    -0.0000
iter: 857 18:13:57  -817.810133c -10.35c -4.61    -0.0000
iter: 858 18:14:01  -817.810133c -10.36c -4.61    -0.0000
iter: 859 18:14:05  -817.810134c -10.36c -4.61    -0.0000
iter: 860 18:14:09  -817.810134c -10.37c -4.62    -0.0000
iter: 861 18:14:13  -817.810135c -10.38c -4.62    -0.0000
iter: 862 18:14:16  -817.810135c -10.39c -4.62    -0.0000
iter: 863 18:14:20  -817.810136c -10.39c -4.63    -0.0000
iter: 864 18:14:24  -817.810137c -10.40c -4.63    -0.0000
iter: 865 18:14:28  -817.810137c -10.40c -4.64    -0.0000
iter: 866 18:14:32  -817.810138c -10.41c -4.64    -0.0000
iter: 867 18:14:36  -817.810138c -10.42c -4.64    -0.0000
iter: 868 18:14:39  -817.810139c -10.42c -4.65    -0.0000
iter: 869 18:14:43  -817.810139c -10.43c -4.65    -0.0000
iter: 870 18:14:47  -817.810140c -10.44c -4.65    -0.0000
iter: 871 18:14:51  -817.810140c -10.44c -4.66    -0.0000
iter: 872 18:14:55  -817.810141c -10.45c -4.66    -0.0000
iter: 873 18:14:58  -817.810141c -10.45c -4.66    -0.0000
iter: 874 18:15:02  -817.810142c -10.46c -4.67    -0.0000
iter: 875 18:15:06  -817.810142c -10.47c -4.67    -0.0000
iter: 876 18:15:10  -817.810143c -10.47c -4.67    -0.0000
iter: 877 18:15:14  -817.810143c -10.48c -4.68    -0.0000
iter: 878 18:15:18  -817.810144c -10.49c -4.68    -0.0000
iter: 879 18:15:21  -817.810144c -10.49c -4.68    -0.0000
iter: 880 18:15:25  -817.810145c -10.50c -4.69    -0.0000
iter: 881 18:15:29  -817.810145c -10.50c -4.69    -0.0000
iter: 882 18:15:33  -817.810146c -10.51c -4.69    -0.0000
iter: 883 18:15:37  -817.810146c -10.52c -4.70    -0.0000
iter: 884 18:15:41  -817.810147c -10.52c -4.70    -0.0000
iter: 885 18:15:44  -817.810147c -10.53c -4.71    -0.0000
iter: 886 18:15:48  -817.810148c -10.54c -4.71    -0.0000
iter: 887 18:15:52  -817.810148c -10.54c -4.71    -0.0000
iter: 888 18:15:56  -817.810149c -10.55c -4.72    -0.0000
iter: 889 18:16:00  -817.810149c -10.55c -4.72    -0.0000
iter: 890 18:16:03  -817.810149c -10.56c -4.72    -0.0000
iter: 891 18:16:07  -817.810150c -10.57c -4.73    -0.0000
iter: 892 18:16:11  -817.810150c -10.57c -4.73    -0.0000
iter: 893 18:16:15  -817.810151c -10.58c -4.73    -0.0000
iter: 894 18:16:19  -817.810151c -10.59c -4.74    -0.0000
iter: 895 18:16:23  -817.810152c -10.59c -4.74    -0.0000
iter: 896 18:16:26  -817.810152c -10.60c -4.74    -0.0000
iter: 897 18:16:30  -817.810152c -10.60c -4.75    -0.0000
iter: 898 18:16:34  -817.810153c -10.61c -4.75    -0.0000
iter: 899 18:16:38  -817.810153c -10.62c -4.75    -0.0000
iter: 900 18:16:42  -817.810154c -10.62c -4.76    -0.0000
iter: 901 18:16:46  -817.810154c -10.63c -4.76    -0.0000
iter: 902 18:16:49  -817.810154c -10.64c -4.76    -0.0000
iter: 903 18:16:53  -817.810155c -10.64c -4.77    -0.0000
iter: 904 18:16:57  -817.810155c -10.65c -4.77    -0.0000
iter: 905 18:17:01  -817.810156c -10.65c -4.77    -0.0000
iter: 906 18:17:05  -817.810156c -10.66c -4.78    -0.0000
iter: 907 18:17:08  -817.810156c -10.67c -4.78    -0.0000
iter: 908 18:17:12  -817.810157c -10.67c -4.79    -0.0000
iter: 909 18:17:16  -817.810157c -10.68c -4.79    -0.0000
iter: 910 18:17:20  -817.810157c -10.69c -4.79    -0.0000
iter: 911 18:17:24  -817.810158c -10.69c -4.80    -0.0000
iter: 912 18:17:28  -817.810158c -10.70c -4.80    -0.0000
iter: 913 18:17:31  -817.810159c -10.70c -4.80    -0.0000
iter: 914 18:17:35  -817.810159c -10.71c -4.81    -0.0000
iter: 915 18:17:39  -817.810159c -10.72c -4.81    -0.0000
iter: 916 18:17:43  -817.810160c -10.72c -4.81    -0.0000
iter: 917 18:17:47  -817.810160c -10.73c -4.82    -0.0000
iter: 918 18:17:51  -817.810160c -10.73c -4.82    -0.0000
iter: 919 18:17:55  -817.810161c -10.74c -4.82    -0.0000
iter: 920 18:17:58  -817.810161c -10.75c -4.83    -0.0000
iter: 921 18:18:02  -817.810161c -10.75c -4.83    -0.0000
iter: 922 18:18:06  -817.810162c -10.76c -4.83    -0.0000
iter: 923 18:18:10  -817.810162c -10.77c -4.84    -0.0000
iter: 924 18:18:14  -817.810162c -10.77c -4.84    -0.0000
iter: 925 18:18:18  -817.810163c -10.78c -4.84    -0.0000
iter: 926 18:18:21  -817.810163c -10.78c -4.85    -0.0000
iter: 927 18:18:25  -817.810163c -10.79c -4.85    -0.0000
iter: 928 18:18:29  -817.810164c -10.80c -4.85    -0.0000
iter: 929 18:18:33  -817.810164c -10.80c -4.86    -0.0000
iter: 930 18:18:37  -817.810164c -10.81c -4.86    -0.0000
iter: 931 18:18:40  -817.810165c -10.81c -4.86    -0.0000
iter: 932 18:18:44  -817.810165c -10.82c -4.87    -0.0000
iter: 933 18:18:48  -817.810165c -10.83c -4.87    -0.0000
iter: 934 18:18:52  -817.810165c -10.83c -4.88    -0.0000
iter: 935 18:18:56  -817.810166c -10.84c -4.88    -0.0000
iter: 936 18:19:00  -817.810166c -10.85c -4.88    -0.0000
iter: 937 18:19:03  -817.810166c -10.85c -4.89    -0.0000
iter: 938 18:19:07  -817.810167c -10.86c -4.89    -0.0000
iter: 939 18:19:11  -817.810167c -10.86c -4.89    -0.0000
iter: 940 18:19:15  -817.810167c -10.87c -4.90    -0.0000
iter: 941 18:19:19  -817.810168c -10.88c -4.90    -0.0000
iter: 942 18:19:22  -817.810168c -10.88c -4.90    -0.0000
iter: 943 18:19:26  -817.810168c -10.89c -4.91    -0.0000
iter: 944 18:19:30  -817.810168c -10.90c -4.91    -0.0000
iter: 945 18:19:34  -817.810169c -10.90c -4.91    -0.0000
iter: 946 18:19:38  -817.810169c -10.91c -4.92    -0.0000
iter: 947 18:19:42  -817.810169c -10.91c -4.92    -0.0000
iter: 948 18:19:45  -817.810169c -10.92c -4.92    -0.0000
iter: 949 18:19:49  -817.810170c -10.93c -4.93    -0.0000
iter: 950 18:19:53  -817.810170c -10.93c -4.93    -0.0000
iter: 951 18:19:57  -817.810170c -10.94c -4.93    -0.0000
iter: 952 18:20:01  -817.810171c -10.95c -4.94    -0.0000
iter: 953 18:20:04  -817.810171c -10.95c -4.94    -0.0000
iter: 954 18:20:08  -817.810171c -10.96c -4.94    -0.0000
iter: 955 18:20:12  -817.810171c -10.96c -4.95    -0.0000
iter: 956 18:20:16  -817.810172c -10.97c -4.95    -0.0000
iter: 957 18:20:20  -817.810172c -10.98c -4.95    -0.0000
iter: 958 18:20:24  -817.810172c -10.98c -4.96    -0.0000
iter: 959 18:20:27  -817.810172c -10.99c -4.96    -0.0000
iter: 960 18:20:31  -817.810173c -11.00c -4.96    -0.0000
iter: 961 18:20:35  -817.810173c -11.00c -4.97    -0.0000
iter: 962 18:20:39  -817.810173c -11.01c -4.97    -0.0000
iter: 963 18:20:43  -817.810173c -11.01c -4.97    -0.0000
iter: 964 18:20:46  -817.810173c -11.02c -4.98    -0.0000
iter: 965 18:20:50  -817.810174c -11.03c -4.98    -0.0000
iter: 966 18:20:54  -817.810174c -11.03c -4.98    -0.0000
iter: 967 18:20:58  -817.810174c -11.04c -4.99    -0.0000
iter: 968 18:21:02  -817.810174c -11.04c -4.99    -0.0000
iter: 969 18:21:06  -817.810175c -11.05c -5.00    -0.0000
iter: 970 18:21:09  -817.810175c -11.06c -5.00    -0.0000
iter: 971 18:21:13  -817.810175c -11.06c -5.00c   -0.0000

Converged after 971 iterations.

Dipole moment: (52.397451, -54.576523, 0.084726) |e|*Ang

Total magnetic moment: (0.000000, 0.000000, -0.000000)
Local magnetic moments:
   0 Ti ( 0.000000,  0.000000, -0.000000)
   1 Ti ( 0.000000,  0.000000,  0.000000)
   2 Ti ( 0.000000,  0.000000,  0.000000)
   3 Ti ( 0.000000,  0.000000,  0.000000)
   4 Ti ( 0.000000,  0.000000, -0.000000)
   5 Ti ( 0.000000,  0.000000,  0.000000)
   6 Ti ( 0.000000,  0.000000, -0.000000)
   7 Ti ( 0.000000,  0.000000, -0.000000)
   8 Ti ( 0.000000,  0.000000, -0.000000)
   9 Ti ( 0.000000,  0.000000, -0.000000)
  10 Ti ( 0.000000,  0.000000, -0.000000)
  11 Ti ( 0.000000,  0.000000, -0.000000)
  12 Ti ( 0.000000,  0.000000, -0.000000)
  13 Ti ( 0.000000,  0.000000,  0.000000)
  14 Ti ( 0.000000,  0.000000, -0.000000)
  15 Ti ( 0.000000,  0.000000,  0.000000)
  16 Ti ( 0.000000,  0.000000, -0.000000)
  17 Ti ( 0.000000,  0.000000,  0.000000)
  18 Ti ( 0.000000,  0.000000, -0.000000)
  19 Ti ( 0.000000,  0.000000,  0.000000)
  20 Ti ( 0.000000,  0.000000,  0.000000)
  21 Ti ( 0.000000,  0.000000,  0.000000)
  22 Ti ( 0.000000,  0.000000,  0.000000)
  23 Ti ( 0.000000,  0.000000, -0.000000)
  24 O  ( 0.000000,  0.000000,  0.000000)
  25 O  ( 0.000000,  0.000000, -0.000000)
  26 O  ( 0.000000,  0.000000,  0.000000)
  27 O  ( 0.000000,  0.000000,  0.000000)
  28 O  ( 0.000000,  0.000000,  0.000000)
  29 O  ( 0.000000,  0.000000, -0.000000)
  30 O  ( 0.000000,  0.000000, -0.000000)
  31 O  ( 0.000000,  0.000000, -0.000000)
  32 O  ( 0.000000,  0.000000, -0.000000)
  33 O  ( 0.000000,  0.000000,  0.000000)
  34 O  ( 0.000000,  0.000000,  0.000000)
  35 O  ( 0.000000,  0.000000,  0.000000)
  36 O  ( 0.000000,  0.000000, -0.000000)
  37 O  ( 0.000000,  0.000000, -0.000000)
  38 O  ( 0.000000,  0.000000,  0.000000)
  39 O  ( 0.000000,  0.000000,  0.000000)
  40 O  ( 0.000000,  0.000000, -0.000000)
  41 O  ( 0.000000,  0.000000,  0.000000)
  42 O  ( 0.000000,  0.000000,  0.000000)
  43 O  ( 0.000000,  0.000000,  0.000000)
  44 O  ( 0.000000,  0.000000,  0.000000)
  45 O  ( 0.000000,  0.000000, -0.000000)
  46 O  ( 0.000000,  0.000000, -0.000000)
  47 O  ( 0.000000,  0.000000, -0.000000)
  48 O  ( 0.000000,  0.000000, -0.000000)
  49 O  ( 0.000000,  0.000000,  0.000000)
  50 O  ( 0.000000,  0.000000, -0.000000)
  51 O  ( 0.000000,  0.000000,  0.000000)
  52 O  ( 0.000000,  0.000000, -0.000000)
  53 O  ( 0.000000,  0.000000,  0.000000)
  54 O  ( 0.000000,  0.000000, -0.000000)
  55 O  ( 0.000000,  0.000000,  0.000000)
  56 O  ( 0.000000,  0.000000, -0.000000)
  57 O  ( 0.000000,  0.000000, -0.000000)
  58 O  ( 0.000000,  0.000000, -0.000000)
  59 O  ( 0.000000,  0.000000,  0.000000)
  60 O  ( 0.000000,  0.000000,  0.000000)
  61 O  ( 0.000000,  0.000000, -0.000000)
  62 O  ( 0.000000,  0.000000,  0.000000)
  63 O  ( 0.000000,  0.000000, -0.000000)
  64 O  ( 0.000000,  0.000000,  0.000000)
  65 O  ( 0.000000,  0.000000,  0.000000)
  66 O  ( 0.000000,  0.000000,  0.000000)
  67 O  ( 0.000000,  0.000000, -0.000000)
  68 O  ( 0.000000,  0.000000, -0.000000)
  69 O  ( 0.000000,  0.000000, -0.000000)
  70 O  ( 0.000000,  0.000000, -0.000000)
  71 O  ( 0.000000,  0.000000, -0.000000)
  72 Au ( 0.000000,  0.000000, -0.000000)
  73 Au ( 0.000000,  0.000000,  0.000000)
  74 Au ( 0.000000,  0.000000, -0.000000)
  75 Au ( 0.000000,  0.000000,  0.000000)

Energy contributions relative to reference atoms: (reference = -2721730.337652)

Kinetic:       +534.238481
Potential:     -723.980246
External:      -288.911575
XC:            -382.360615
Entropy (-ST):   -0.002490
Local:          +43.205026
SIC:             +0.000000
--------------------------
Free energy:   -817.811420
Extrapolated:  -817.810175

Dipole-layer corrected work functions: 4.267042, 4.073328 eV

Spin contamination: 0.000000 electrons
                   Up                     Down
 Band  Eigenvalues  Occupancy  Eigenvalues  Occupancy
    0    -65.73760    1.00000    -65.73760    1.00000
    1    -65.73007    1.00000    -65.73007    1.00000
    2    -65.72532    1.00000    -65.72532    1.00000
    3    -65.72249    1.00000    -65.72249    1.00000
    4    -65.58519    1.00000    -65.58519    1.00000
    5    -65.51849    1.00000    -65.51849    1.00000
    6    -65.43155    1.00000    -65.43155    1.00000
    7    -65.42591    1.00000    -65.42591    1.00000
    8    -65.42222    1.00000    -65.42222    1.00000
    9    -65.41709    1.00000    -65.41709    1.00000
   10    -65.40303    1.00000    -65.40303    1.00000
   11    -65.38869    1.00000    -65.38869    1.00000
   12    -65.37806    1.00000    -65.37806    1.00000
   13    -65.34649    1.00000    -65.34649    1.00000
   14    -65.33754    1.00000    -65.33754    1.00000
   15    -65.28558    1.00000    -65.28558    1.00000
   16    -65.26464    1.00000    -65.26464    1.00000
   17    -65.25754    1.00000    -65.25754    1.00000
   18    -65.16509    1.00000    -65.16509    1.00000
   19    -65.08185    1.00000    -65.08185    1.00000
   20    -65.00075    1.00000    -65.00075    1.00000
   21    -64.98750    1.00000    -64.98750    1.00000
   22    -64.98061    1.00000    -64.98061    1.00000
   23    -64.97691    1.00000    -64.97691    1.00000
   24    -42.05930    1.00000    -42.05930    1.00000
   25    -42.05058    1.00000    -42.05058    1.00000
   26    -42.04510    1.00000    -42.04510    1.00000
   27    -42.04168    1.00000    -42.04168    1.00000
   28    -41.91224    1.00000    -41.91224    1.00000
   29    -41.90360    1.00000    -41.90360    1.00000
   30    -41.86539    1.00000    -41.86539    1.00000
   31    -41.84281    1.00000    -41.84281    1.00000
   32    -41.83396    1.00000    -41.83396    1.00000
   33    -41.76471    1.00000    -41.76471    1.00000
   34    -41.74025    1.00000    -41.74025    1.00000
   35    -41.72935    1.00000    -41.72935    1.00000
   36    -41.72055    1.00000    -41.72055    1.00000
   37    -41.71657    1.00000    -41.71657    1.00000
   38    -41.71321    1.00000    -41.71321    1.00000
   39    -41.70946    1.00000    -41.70946    1.00000
   40    -41.70633    1.00000    -41.70633    1.00000
   41    -41.70189    1.00000    -41.70189    1.00000
   42    -41.69678    1.00000    -41.69678    1.00000
   43    -41.68723    1.00000    -41.68723    1.00000
   44    -41.68086    1.00000    -41.68086    1.00000
   45    -41.67114    1.00000    -41.67114    1.00000
   46    -41.66086    1.00000    -41.66086    1.00000
   47    -41.65239    1.00000    -41.65239    1.00000
   48    -41.63635    1.00000    -41.63635    1.00000
   49    -41.62497    1.00000    -41.62497    1.00000
   50    -41.60698    1.00000    -41.60698    1.00000
   51    -41.60122    1.00000    -41.60122    1.00000
   52    -41.59225    1.00000    -41.59225    1.00000
   53    -41.58206    1.00000    -41.58206    1.00000
   54    -41.57707    1.00000    -41.57707    1.00000
   55    -41.55998    1.00000    -41.55998    1.00000
   56    -41.55327    1.00000    -41.55327    1.00000
   57    -41.55046    1.00000    -41.55046    1.00000
   58    -41.54149    1.00000    -41.54149    1.00000
   59    -41.52782    1.00000    -41.52782    1.00000
   60    -41.52058    1.00000    -41.52058    1.00000
   61    -41.50947    1.00000    -41.50947    1.00000
   62    -41.50602    1.00000    -41.50602    1.00000
   63    -41.50477    1.00000    -41.50477    1.00000
   64    -41.49699    1.00000    -41.49699    1.00000
   65    -41.49317    1.00000    -41.49317    1.00000
   66    -41.48221    1.00000    -41.48221    1.00000
   67    -41.48068    1.00000    -41.48068    1.00000
   68    -41.46908    1.00000    -41.46908    1.00000
   69    -41.45903    1.00000    -41.45903    1.00000
   70    -41.44972    1.00000    -41.44972    1.00000
   71    -41.44350    1.00000    -41.44350    1.00000
   72    -41.44170    1.00000    -41.44170    1.00000
   73    -41.43083    1.00000    -41.43083    1.00000
   74    -41.42300    1.00000    -41.42300    1.00000
   75    -41.41263    1.00000    -41.41263    1.00000
   76    -41.38135    1.00000    -41.38135    1.00000
   77    -41.36593    1.00000    -41.36593    1.00000
   78    -41.30668    1.00000    -41.30668    1.00000
   79    -41.27817    1.00000    -41.27817    1.00000
   80    -41.27666    1.00000    -41.27666    1.00000
   81    -41.25624    1.00000    -41.25624    1.00000
   82    -41.22601    1.00000    -41.22601    1.00000
   83    -41.22258    1.00000    -41.22258    1.00000
   84    -41.21313    1.00000    -41.21313    1.00000
   85    -41.20932    1.00000    -41.20932    1.00000
   86    -41.19941    1.00000    -41.19941    1.00000
   87    -41.19634    1.00000    -41.19634    1.00000
   88    -41.19084    1.00000    -41.19084    1.00000
   89    -41.17706    1.00000    -41.17706    1.00000
   90    -41.15447    1.00000    -41.15447    1.00000
   91    -41.14038    1.00000    -41.14038    1.00000
   92    -41.07677    1.00000    -41.07677    1.00000
   93    -41.06155    1.00000    -41.06155    1.00000
   94    -41.05435    1.00000    -41.05435    1.00000
   95    -41.04993    1.00000    -41.04993    1.00000
   96    -24.43740    1.00000    -24.43740    1.00000
   97    -24.23357    1.00000    -24.23357    1.00000
   98    -24.10682    1.00000    -24.10682    1.00000
   99    -24.07602    1.00000    -24.07602    1.00000
  100    -24.01772    1.00000    -24.01772    1.00000
  101    -23.98036    1.00000    -23.98036    1.00000
  102    -23.90700    1.00000    -23.90700    1.00000
  103    -23.83650    1.00000    -23.83650    1.00000
  104    -23.77813    1.00000    -23.77813    1.00000
  105    -23.65565    1.00000    -23.65565    1.00000
  106    -23.61002    1.00000    -23.61002    1.00000
  107    -23.54441    1.00000    -23.54441    1.00000
  108    -23.46144    1.00000    -23.46144    1.00000
  109    -23.34147    1.00000    -23.34147    1.00000
  110    -23.30452    1.00000    -23.30452    1.00000
  111    -23.28490    1.00000    -23.28490    1.00000
  112    -23.27333    1.00000    -23.27333    1.00000
  113    -23.26178    1.00000    -23.26178    1.00000
  114    -23.20391    1.00000    -23.20391    1.00000
  115    -23.17168    1.00000    -23.17168    1.00000
  116    -23.15338    1.00000    -23.15338    1.00000
  117    -23.13315    1.00000    -23.13315    1.00000
  118    -23.12164    1.00000    -23.12164    1.00000
  119    -23.11165    1.00000    -23.11165    1.00000
  120    -23.09786    1.00000    -23.09786    1.00000
  121    -23.07057    1.00000    -23.07057    1.00000
  122    -23.05963    1.00000    -23.05963    1.00000
  123    -23.05296    1.00000    -23.05296    1.00000
  124    -23.00235    1.00000    -23.00235    1.00000
  125    -22.97710    1.00000    -22.97710    1.00000
  126    -22.97478    1.00000    -22.97478    1.00000
  127    -22.97067    1.00000    -22.97067    1.00000
  128    -22.96071    1.00000    -22.96071    1.00000
  129    -22.95694    1.00000    -22.95694    1.00000
  130    -22.95118    1.00000    -22.95118    1.00000
  131    -22.93409    1.00000    -22.93409    1.00000
  132    -22.91475    1.00000    -22.91475    1.00000
  133    -22.91114    1.00000    -22.91114    1.00000
  134    -22.88523    1.00000    -22.88523    1.00000
  135    -22.77966    1.00000    -22.77966    1.00000
  136    -22.75554    1.00000    -22.75554    1.00000
  137    -22.58991    1.00000    -22.58991    1.00000
  138    -22.49875    1.00000    -22.49875    1.00000
  139    -22.39080    1.00000    -22.39080    1.00000
  140    -21.60013    1.00000    -21.60013    1.00000
  141    -21.55886    1.00000    -21.55886    1.00000
  142    -21.55254    1.00000    -21.55254    1.00000
  143    -21.54271    1.00000    -21.54271    1.00000
  144    -11.53895    1.00000    -11.53895    1.00000
  145    -11.44489    1.00000    -11.44489    1.00000
  146    -11.43415    1.00000    -11.43415    1.00000
  147    -11.37055    1.00000    -11.37055    1.00000
  148    -11.35693    1.00000    -11.35693    1.00000
  149    -11.33890    1.00000    -11.33890    1.00000
  150    -11.27387    1.00000    -11.27387    1.00000
  151    -11.26292    1.00000    -11.26292    1.00000
  152    -11.24779    1.00000    -11.24779    1.00000
  153    -11.20577    1.00000    -11.20577    1.00000
  154    -11.18950    1.00000    -11.18950    1.00000
  155    -11.14509    1.00000    -11.14509    1.00000
  156    -11.13653    1.00000    -11.13653    1.00000
  157    -11.08873    1.00000    -11.08873    1.00000
  158    -11.06162    1.00000    -11.06162    1.00000
  159    -11.02037    1.00000    -11.02037    1.00000
  160    -11.00206    1.00000    -11.00206    1.00000
  161    -10.98494    1.00000    -10.98494    1.00000
  162    -10.95758    1.00000    -10.95758    1.00000
  163    -10.89090    1.00000    -10.89090    1.00000
  164    -10.83208    1.00000    -10.83208    1.00000
  165    -10.75102    1.00000    -10.75102    1.00000
  166    -10.74348    1.00000    -10.74348    1.00000
  167    -10.71441    1.00000    -10.71441    1.00000
  168    -10.70927    1.00000    -10.70927    1.00000
  169    -10.68911    1.00000    -10.68911    1.00000
  170    -10.65281    1.00000    -10.65281    1.00000
  171    -10.63986    1.00000    -10.63986    1.00000
  172    -10.61747    1.00000    -10.61747    1.00000
  173    -10.61283    1.00000    -10.61283    1.00000
  174    -10.60390    1.00000    -10.60390    1.00000
  175    -10.56843    1.00000    -10.56843    1.00000
  176    -10.55666    1.00000    -10.55666    1.00000
  177    -10.54506    1.00000    -10.54506    1.00000
  178    -10.53451    1.00000    -10.53451    1.00000
  179    -10.51426    1.00000    -10.51426    1.00000
  180    -10.50442    1.00000    -10.50442    1.00000
  181    -10.49779    1.00000    -10.49779    1.00000
  182    -10.47723    1.00000    -10.47723    1.00000
  183    -10.44915    1.00000    -10.44915    1.00000
  184    -10.43336    1.00000    -10.43336    1.00000
  185    -10.39208    1.00000    -10.39208    1.00000
  186    -10.36273    1.00000    -10.36273    1.00000
  187    -10.33709    1.00000    -10.33709    1.00000
  188    -10.29340    1.00000    -10.29340    1.00000
  189    -10.24781    1.00000    -10.24781    1.00000
  190    -10.17505    1.00000    -10.17505    1.00000
  191    -10.14012    1.00000    -10.14012    1.00000
  192    -10.09340    1.00000    -10.09340    1.00000
  193    -10.04604    1.00000    -10.04604    1.00000
  194     -9.97094    1.00000     -9.97094    1.00000
  195     -9.95489    1.00000     -9.95489    1.00000
  196     -9.94237    1.00000     -9.94237    1.00000
  197     -9.86728    1.00000     -9.86728    1.00000
  198     -9.77542    1.00000     -9.77542    1.00000
  199     -9.72657    1.00000     -9.72657    1.00000
  200     -9.69887    1.00000     -9.69887    1.00000
  201     -9.65804    1.00000     -9.65804    1.00000
  202     -9.58278    1.00000     -9.58278    1.00000
  203     -9.57822    1.00000     -9.57822    1.00000
  204     -9.52636    1.00000     -9.52636    1.00000
  205     -9.50622    1.00000     -9.50622    1.00000
  206     -9.43095    1.00000     -9.43095    1.00000
  207     -9.39448    1.00000     -9.39448    1.00000
  208     -9.35842    1.00000     -9.35842    1.00000
  209     -9.33501    1.00000     -9.33501    1.00000
  210     -9.32776    1.00000     -9.32776    1.00000
  211     -9.30613    1.00000     -9.30613    1.00000
  212     -9.26006    1.00000     -9.26006    1.00000
  213     -9.24580    1.00000     -9.24580    1.00000
  214     -9.15183    1.00000     -9.15183    1.00000
  215     -9.14207    1.00000     -9.14207    1.00000
  216     -9.07466    1.00000     -9.07466    1.00000
  217     -9.06481    1.00000     -9.06481    1.00000
  218     -9.04454    1.00000     -9.04454    1.00000
  219     -9.02565    1.00000     -9.02565    1.00000
  220     -9.01841    1.00000     -9.01841    1.00000
  221     -8.98956    1.00000     -8.98956    1.00000
  222     -8.95629    1.00000     -8.95629    1.00000
  223     -8.90263    1.00000     -8.90263    1.00000
  224     -8.88844    1.00000     -8.88844    1.00000
  225     -8.87592    1.00000     -8.87592    1.00000
  226     -8.86612    1.00000     -8.86612    1.00000
  227     -8.80836    1.00000     -8.80836    1.00000
  228     -8.80649    1.00000     -8.80649    1.00000
  229     -8.78094    1.00000     -8.78094    1.00000
  230     -8.76290    1.00000     -8.76290    1.00000
  231     -8.75421    1.00000     -8.75421    1.00000
  232     -8.73117    1.00000     -8.73117    1.00000
  233     -8.67163    1.00000     -8.67163    1.00000
  234     -8.64477    1.00000     -8.64477    1.00000
  235     -8.58168    1.00000     -8.58168    1.00000
  236     -8.55077    1.00000     -8.55077    1.00000
  237     -8.53589    1.00000     -8.53589    1.00000
  238     -8.50125    1.00000     -8.50125    1.00000
  239     -8.47772    1.00000     -8.47772    1.00000
  240     -8.44016    1.00000     -8.44016    1.00000
  241     -8.41484    1.00000     -8.41484    1.00000
  242     -8.37651    1.00000     -8.37651    1.00000
  243     -8.32867    1.00000     -8.32867    1.00000
  244     -8.25813    1.00000     -8.25813    1.00000
  245     -8.24917    1.00000     -8.24917    1.00000
  246     -8.18429    1.00000     -8.18429    1.00000
  247     -8.17036    1.00000     -8.17036    1.00000
  248     -8.12379    1.00000     -8.12379    1.00000
  249     -8.04957    1.00000     -8.04957    1.00000
  250     -8.00822    1.00000     -8.00822    1.00000
  251     -7.99719    1.00000     -7.99719    1.00000
  252     -7.99675    1.00000     -7.99675    1.00000
  253     -7.95586    1.00000     -7.95586    1.00000
  254     -7.94355    1.00000     -7.94355    1.00000
  255     -7.92044    1.00000     -7.92044    1.00000
  256     -7.91424    1.00000     -7.91424    1.00000
  257     -7.89478    1.00000     -7.89478    1.00000
  258     -7.88381    1.00000     -7.88381    1.00000
  259     -7.86626    1.00000     -7.86626    1.00000
  260     -7.82360    1.00000     -7.82360    1.00000
  261     -7.78638    1.00000     -7.78638    1.00000
  262     -7.74865    1.00000     -7.74865    1.00000
  263     -7.72921    1.00000     -7.72921    1.00000
  264     -7.71695    1.00000     -7.71695    1.00000
  265     -7.69843    1.00000     -7.69843    1.00000
  266     -7.67578    1.00000     -7.67578    1.00000
  267     -7.64474    1.00000     -7.64474    1.00000
  268     -7.63502    1.00000     -7.63502    1.00000
  269     -7.60654    1.00000     -7.60654    1.00000
  270     -7.60040    1.00000     -7.60040    1.00000
  271     -7.58768    1.00000     -7.58768    1.00000
  272     -7.53785    1.00000     -7.53785    1.00000
  273     -7.51766    1.00000     -7.51766    1.00000
  274     -7.50342    1.00000     -7.50342    1.00000
  275     -7.44246    1.00000     -7.44246    1.00000
  276     -7.42448    1.00000     -7.42448    1.00000
  277     -7.39695    1.00000     -7.39695    1.00000
  278     -7.36327    1.00000     -7.36327    1.00000
  279     -7.26484    1.00000     -7.26484    1.00000
  280     -7.25403    1.00000     -7.25403    1.00000
  281     -7.23032    1.00000     -7.23032    1.00000
  282     -7.19391    1.00000     -7.19391    1.00000
  283     -7.18225    1.00000     -7.18225    1.00000
  284     -7.17808    1.00000     -7.17808    1.00000
  285     -7.11955    1.00000     -7.11955    1.00000
  286     -7.02513    1.00000     -7.02513    1.00000
  287     -7.00912    1.00000     -7.00912    1.00000
  288     -6.92499    1.00000     -6.92499    1.00000
  289     -6.91309    1.00000     -6.91309    1.00000
  290     -6.90357    1.00000     -6.90357    1.00000
  291     -6.87877    1.00000     -6.87877    1.00000
  292     -6.73366    1.00000     -6.73366    1.00000
  293     -6.68891    1.00000     -6.68891    1.00000
  294     -6.64590    1.00000     -6.64590    1.00000
  295     -6.59263    1.00000     -6.59263    1.00000
  296     -6.55210    1.00000     -6.55210    1.00000
  297     -6.54111    1.00000     -6.54111    1.00000
  298     -6.37917    1.00000     -6.37917    1.00000
  299     -6.35723    1.00000     -6.35723    1.00000
  300     -6.27721    1.00000     -6.27721    1.00000
  301     -6.09195    1.00000     -6.09195    1.00000
  302     -6.06126    1.00000     -6.06126    1.00000
  303     -6.01995    1.00000     -6.01995    1.00000
  304     -5.92844    1.00000     -5.92844    1.00000
  305     -5.89495    1.00000     -5.89495    1.00000
  306     -5.85745    1.00000     -5.85745    1.00000
  307     -5.80393    1.00000     -5.80393    1.00000
  308     -5.21118    0.99997     -5.21118    0.99997
  309     -4.90319    0.99934     -4.90319    0.99934
  310     -3.35169    0.00028     -3.35169    0.00028
  311     -3.34066    0.00025     -3.34066    0.00025
  312     -3.21530    0.00007     -3.21530    0.00007
  313     -3.15957    0.00004     -3.15957    0.00004
  314     -3.11452    0.00003     -3.11452    0.00003
  315     -2.95688    0.00001     -2.95688    0.00001
  316     -2.94488    0.00000     -2.94488    0.00000
  317     -2.93200    0.00000     -2.93200    0.00000
  318     -2.82968    0.00000     -2.82968    0.00000
  319     -2.82625    0.00000     -2.82625    0.00000
  320     -2.73002    0.00000     -2.73002    0.00000
  321     -2.67205    0.00000     -2.67205    0.00000
  322     -2.62447    0.00000     -2.62447    0.00000
  323     -2.60488    0.00000     -2.60488    0.00000
  324     -2.56463    0.00000     -2.56463    0.00000
  325     -2.55209    0.00000     -2.55209    0.00000
  326     -2.48617    0.00000     -2.48617    0.00000
  327     -2.45731    0.00000     -2.45731    0.00000
  328     -2.44454    0.00000     -2.44454    0.00000
  329     -2.42357    0.00000     -2.42357    0.00000
  330     -2.41039    0.00000     -2.41039    0.00000
  331     -2.39544    0.00000     -2.39544    0.00000
  332     -2.36694    0.00000     -2.36694    0.00000
  333     -2.34431    0.00000     -2.34431    0.00000
  334     -2.28579    0.00000     -2.28579    0.00000
  335     -2.27917    0.00000     -2.27917    0.00000
  336     -2.26017    0.00000     -2.26017    0.00000
  337     -2.23605    0.00000     -2.23605    0.00000
  338     -2.21891    0.00000     -2.21891    0.00000
  339     -2.20973    0.00000     -2.20973    0.00000
  340     -2.20411    0.00000     -2.20411    0.00000
  341     -2.19507    0.00000     -2.19507    0.00000
  342     -2.18378    0.00000     -2.18378    0.00000
  343     -2.16646    0.00000     -2.16646    0.00000
  344     -2.15090    0.00000     -2.15090    0.00000
  345     -2.14665    0.00000     -2.14665    0.00000
  346     -2.13170    0.00000     -2.13170    0.00000
  347     -2.10122    0.00000     -2.10122    0.00000
  348     -2.09217    0.00000     -2.09217    0.00000
  349     -2.08605    0.00000     -2.08605    0.00000
  350     -2.01308    0.00000     -2.01308    0.00000
  351     -2.00190    0.00000     -2.00190    0.00000
  352     -1.99000    0.00000     -1.99000    0.00000
  353     -1.97422    0.00000     -1.97422    0.00000
  354     -1.95457    0.00000     -1.95457    0.00000
  355     -1.93689    0.00000     -1.93689    0.00000
  356     -1.85178    0.00000     -1.85178    0.00000
  357     -1.82831    0.00000     -1.82831    0.00000
  358     -1.80144    0.00000     -1.80144    0.00000
  359     -1.79153    0.00000     -1.79153    0.00000
  360     -1.75984    0.00000     -1.75984    0.00000
  361     -1.74826    0.00000     -1.74826    0.00000
  362     -1.74219    0.00000     -1.74219    0.00000
  363     -1.73625    0.00000     -1.73625    0.00000
  364     -1.71755    0.00000     -1.71755    0.00000
  365     -1.71294    0.00000     -1.71294    0.00000
  366     -1.70064    0.00000     -1.70064    0.00000
  367     -1.68546    0.00000     -1.68546    0.00000
  368     -1.67588    0.00000     -1.67588    0.00000
  369     -1.65120    0.00000     -1.65120    0.00000
  370     -1.60777    0.00000     -1.60777    0.00000
  371     -1.59654    0.00000     -1.59654    0.00000
  372     -1.59092    0.00000     -1.59092    0.00000
  373     -1.54895    0.00000     -1.54895    0.00000
  374     -1.49672    0.00000     -1.49672    0.00000
  375     -1.48501    0.00000     -1.48501    0.00000

Fermi level: -4.17019

Gap: 1.551 eV
Transition (v -> c):
  (s=0, k=0, n=309, [[0.00, 0.00, 0.00]]) -> (s=0, k=0, n=310, [[0.00, 0.00, 0.00]])
No difference between direct/indirect transitions
System changes: positions 

Initializing position-dependent things.

Density initialized from wave functions
      .-------------------------.  
     /|                         |  
    / |                         |  
   /  |                         |  
  /   |                         |  
 *    |                         |  
 |    |                         |  
 |    |                         |  
 |    |                         |  
 |    |                         |  
 |    |                         |  
 |    |                         |  
 |    |                         |  
 |    |                         |  
 |    |        Au   OAu         |  
 |    |      O          Ti      |  
 |    O  Au      Ti     O    O  |  
 |    |   Ti   Au O   O         |  
 | O  |   O    O      Ti     Ti |  
 |    | Ti     Ti     O    O    |  
 |    |     O       O      Ti   |  
 |   O|Ti     O      O          |  
 |    |O    O      Ti     Ti    |  
 |  Ti|    Ti          O  O   O |  
 |    |  O  O   O O    TiO      |  
 |  O |         TiO         O Ti|  
 |    | OTiO   Ti    OTi        |  
 |    |       O     O O    O O  |  
 |    | Oi   O O           Ti   |  
 |    O      Ti     Ti     O    |  
 |   Ti          O      O       |  
 |    |   O                     |  
 |    |                         |  
 |    |                         |  
 |    |                         |  
 |    .-------------------------.  
 |   /                         /   
 |  /                         /    
 | /                         /     
 |/                         /      
 *-------------------------*       

Positions:
   0 Ti     1.771742    0.000000    8.228379    ( 0.0000,  0.0000,  0.0000)
   1 Ti     6.989192    1.896200    8.228379    ( 0.0000,  0.0000,  0.0000)
   2 Ti     1.771742    3.792400    8.228379    ( 0.0000,  0.0000,  0.0000)
   3 Ti     6.989192    5.688600    8.228379    ( 0.0000,  0.0000,  0.0000)
   4 Ti     4.725027    0.000000    9.111586    ( 0.0000,  0.0000,  0.0000)
   5 Ti     9.942477    1.896200    9.111586    ( 0.0000,  0.0000,  0.0000)
   6 Ti     4.725027    3.792400    9.111586    ( 0.0000,  0.0000,  0.0000)
   7 Ti     9.942477    5.688600    9.111586    ( 0.0000,  0.0000,  0.0000)
   8 Ti     3.149983    0.000000   11.761552    ( 0.0000,  0.0000,  0.0000)
   9 Ti     8.367433    1.896200   11.761552    ( 0.0000,  0.0000,  0.0000)
  10 Ti     3.149983    3.792400   11.761552    ( 0.0000,  0.0000,  0.0000)
  11 Ti     8.367433    5.688600   11.761552    ( 0.0000,  0.0000,  0.0000)
  12 Ti     6.103269    0.000000   12.644759    ( 0.0000,  0.0000,  0.0000)
  13 Ti     0.885819    1.896200   12.644759    ( 0.0000,  0.0000,  0.0000)
  14 Ti     6.103269    3.792400   12.644759    ( 0.0000,  0.0000,  0.0000)
  15 Ti     0.885819    5.688600   12.644759    ( 0.0000,  0.0000,  0.0000)
  16 Ti     4.482233   -0.001033   15.342543    ( 0.0000,  0.0000,  0.0000)
  17 Ti     9.753045    1.900753   15.389207    ( 0.0000,  0.0000,  0.0000)
  18 Ti     4.499047    3.797034   15.348687    ( 0.0000,  0.0000,  0.0000)
  19 Ti     9.736627    5.671166   15.407809    ( 0.0000,  0.0000,  0.0000)
  20 Ti     7.365001   -0.008670   16.091347    ( 0.0000,  0.0000,  0.0000)
  21 Ti     2.124206    1.919615   16.196452    ( 0.0000,  0.0000,  0.0000)
  22 Ti     7.324862    3.785370   16.124124    ( 0.0000,  0.0000,  0.0000)
  23 Ti     2.104658    5.692197   16.109406    ( 0.0000,  0.0000,  0.0000)
  24 O      3.638859    0.000000    7.500000    ( 0.0000,  0.0000,  0.0000)
  25 O      8.856309    1.896200    7.500000    ( 0.0000,  0.0000,  0.0000)
  26 O      3.638859    3.792400    7.500000    ( 0.0000,  0.0000,  0.0000)
  27 O      8.856309    5.688600    7.500000    ( 0.0000,  0.0000,  0.0000)
  28 O      6.592144    0.000000    8.383207    ( 0.0000,  0.0000,  0.0000)
  29 O      1.374694    1.896200    8.383207    ( 0.0000,  0.0000,  0.0000)
  30 O      6.592144    3.792400    8.383207    ( 0.0000,  0.0000,  0.0000)
  31 O      1.374694    5.688600    8.383207    ( 0.0000,  0.0000,  0.0000)
  32 O     10.339421    0.000000    8.956758    ( 0.0000,  0.0000,  0.0000)
  33 O      5.121971    1.896200    8.956758    ( 0.0000,  0.0000,  0.0000)
  34 O     10.339421    3.792400    8.956758    ( 0.0000,  0.0000,  0.0000)
  35 O      5.121971    5.688600    8.956758    ( 0.0000,  0.0000,  0.0000)
  36 O      2.857911    0.000000    9.839966    ( 0.0000,  0.0000,  0.0000)
  37 O      8.075361    1.896200    9.839966    ( 0.0000,  0.0000,  0.0000)
  38 O      2.857911    3.792400    9.839966    ( 0.0000,  0.0000,  0.0000)
  39 O      8.075361    5.688600    9.839966    ( 0.0000,  0.0000,  0.0000)
  40 O      5.017100    0.000000   11.033173    ( 0.0000,  0.0000,  0.0000)
  41 O     10.234550    1.896200   11.033173    ( 0.0000,  0.0000,  0.0000)
  42 O      5.017100    3.792400   11.033173    ( 0.0000,  0.0000,  0.0000)
  43 O     10.234550    5.688600   11.033173    ( 0.0000,  0.0000,  0.0000)
  44 O      7.970490    0.000000   11.916380    ( 0.0000,  0.0000,  0.0000)
  45 O      2.753040    1.896200   11.916380    ( 0.0000,  0.0000,  0.0000)
  46 O      7.970490    3.792400   11.916380    ( 0.0000,  0.0000,  0.0000)
  47 O      2.753040    5.688600   11.916380    ( 0.0000,  0.0000,  0.0000)
  48 O      1.282867    0.000000   12.489931    ( 0.0000,  0.0000,  0.0000)
  49 O      6.500317    1.896200   12.489931    ( 0.0000,  0.0000,  0.0000)
  50 O      1.282867    3.792400   12.489931    ( 0.0000,  0.0000,  0.0000)
  51 O      6.500317    5.688600   12.489931    ( 0.0000,  0.0000,  0.0000)
  52 O      4.236152    0.000000   13.373138    ( 0.0000,  0.0000,  0.0000)
  53 O      9.453603    1.896200   13.373138    ( 0.0000,  0.0000,  0.0000)
  54 O      4.236152    3.792400   13.373138    ( 0.0000,  0.0000,  0.0000)
  55 O      9.453603    5.688600   13.373138    ( 0.0000,  0.0000,  0.0000)
  56 O      6.412072   -0.010033   14.556610    ( 0.0000,  0.0000,  0.0000)
  57 O      1.198823    1.897930   14.569774    ( 0.0000,  0.0000,  0.0000)
  58 O      6.447668    3.793171   14.532625    ( 0.0000,  0.0000,  0.0000)
  59 O      1.199187    5.689336   14.547629    ( 0.0000,  0.0000,  0.0000)
  60 O      4.033722    1.891518   15.421462    ( 0.0000,  0.0000,  0.0000)
  61 O      9.263384   -0.007385   15.453502    ( 0.0000,  0.0000,  0.0000)
  62 O      4.056182    5.703956   15.417797    ( 0.0000,  0.0000,  0.0000)
  63 O      9.276983    3.794598   15.462247    ( 0.0000,  0.0000,  0.0000)
  64 O      2.642742   -0.013555   16.279518    ( 0.0000,  0.0000,  0.0000)
  65 O      7.840025    1.892632   16.276827    ( 0.0000,  0.0000,  0.0000)
  66 O      2.638424    3.815752   16.259314    ( 0.0000,  0.0000,  0.0000)
  67 O      7.851442    5.687213   16.316677    ( 0.0000,  0.0000,  0.0000)
  68 O      5.664333   -0.017638   16.912131    ( 0.0000,  0.0000,  0.0000)
  69 O      0.405331    1.895786   16.891848    ( 0.0000,  0.0000,  0.0000)
  70 O      0.447526    5.688107   16.892737    ( 0.0000,  0.0000,  0.0000)
  71 O      5.620240    3.815240   16.822627    ( 0.0000,  0.0000,  0.0000)
  72 Au     5.402004    1.459542   18.435638    ( 0.0000,  0.0000,  0.0000)
  73 Au     7.227773    3.254817   19.494175    ( 0.0000,  0.0000,  0.0000)
  74 Au     2.680675    1.867315   18.895591    ( 0.0000,  0.0000,  0.0000)
  75 Au     4.579183    3.616569   19.675117    ( 0.0000,  0.0000,  0.0000)

Unit cell:
           periodic     x           y           z      points  spacing
  1. axis:    yes   10.434900    0.000000    0.000000    52     0.2007
  2. axis:    yes    0.000000    7.584800    0.000000    36     0.2107
  3. axis:    no     0.000000    0.000000   28.826383   144     0.2002

  Lengths:  10.434900   7.584800  28.826383
  Angles:   90.000000  90.000000  90.000000

Effective grid spacing dv^(1/3) = 0.2038

     iter     time        total  log10-change:  magmom
                         energy   eigst   dens
iter:   1 18:21:20    47.743053   -2.21           -0.0000
iter:   2 18:21:24    47.763706   -2.97  -2.61    -0.0000
iter:   3 18:21:28    47.812020   -3.63  -2.61    -0.0000
iter:   4 18:21:32    47.859369   -4.11  -2.62    -0.0000
iter:   5 18:21:36    47.903638   -4.55  -2.64    -0.0000
iter:   6 18:21:40    47.944407   -4.83  -2.65    -0.0000
iter:   7 18:21:43    47.982027   -4.96  -2.67    -0.0000
iter:   8 18:21:47    48.017000   -5.02  -2.68    -0.0000
iter:   9 18:21:51    48.049140   -5.05  -2.70    -0.0000
iter:  10 18:21:55    48.078808   -5.08  -2.71    -0.0000
iter:  11 18:21:59    48.106470   -5.10  -2.72    -0.0000
iter:  12 18:22:03    48.131902   -5.13  -2.73    -0.0000
iter:  13 18:22:07    48.155407   -5.16  -2.74    -0.0000
iter:  14 18:22:11    48.177399   -5.20  -2.75    -0.0000
iter:  15 18:22:15    48.197616   -5.24  -2.76    -0.0000
iter:  16 18:22:19    48.216316   -5.28  -2.78    -0.0000
iter:  17 18:22:23    48.233878   -5.31  -2.79    -0.0000
iter:  18 18:22:27    48.250009   -5.35  -2.79    -0.0000
iter:  19 18:22:30    48.265173   -5.38  -2.80    -0.0000
iter:  20 18:22:34    48.279082   -5.42  -2.81    -0.0000
iter:  21 18:22:38    48.292185   -5.46  -2.82    -0.0000
iter:  22 18:22:42    48.304186   -5.50  -2.83    -0.0000
iter:  23 18:22:46    48.315279   -5.54  -2.84    -0.0000
iter:  24 18:22:50    48.325799   -5.57  -2.85    -0.0000
iter:  25 18:22:54    48.335647   -5.61  -2.86    -0.0000
iter:  26 18:22:58    48.344609   -5.65  -2.87    -0.0000
iter:  27 18:23:02    48.353112   -5.68  -2.87    -0.0000
iter:  28 18:23:05    48.360842   -5.72  -2.88    -0.0000
iter:  29 18:23:09    48.368203   -5.76  -2.89    -0.0000
iter:  30 18:23:13    48.374871   -5.79  -2.90    -0.0000
iter:  31 18:23:17    48.381246   -5.83  -2.90    -0.0000
iter:  32 18:23:21    48.386993   -5.86  -2.91    -0.0000
iter:  33 18:23:25    48.392513   -5.90  -2.92    -0.0000
iter:  34 18:23:29    48.397704   -5.93  -2.93    -0.0000
iter:  35 18:23:33    48.402326   -5.97  -2.93    -0.0000
iter:  36 18:23:37    48.406783   -6.00  -2.94    -0.0000
iter:  37 18:23:40    48.410734   -6.04  -2.95    -0.0000
iter:  38 18:23:44    48.414574   -6.07  -2.95    -0.0000
iter:  39 18:23:48    48.418200   -6.10  -2.96    -0.0000
iter:  40 18:23:52    48.421353   -6.14  -2.96    -0.0000
iter:  41 18:23:56    48.424436   -6.17  -2.97    -0.0000
iter:  42 18:24:00    48.427351   -6.19  -2.98    -0.0000
iter:  43 18:24:04    48.429838   -6.23  -2.98    -0.0000
iter:  44 18:24:07    48.432293   -6.26  -2.99    -0.0000
iter:  45 18:24:11    48.434621   -6.29  -3.00    -0.0000
iter:  46 18:24:15    48.436555   -6.32  -3.00    -0.0000
iter:  47 18:24:19    48.438490   -6.35  -3.01    -0.0000
iter:  48 18:24:23    48.440333   -6.38  -3.01    -0.0000
iter:  49 18:24:27    48.442063   -6.41  -3.02    -0.0000
iter:  50 18:24:31    48.443429   -6.44  -3.02    -0.0000
iter:  51 18:24:34    48.444820   -6.47  -3.03    -0.0000
iter:  52 18:24:38    48.446150   -6.49  -3.04    -0.0000
iter:  53 18:24:42    48.447398   -6.52  -3.04    -0.0000
iter:  54 18:24:46    48.448314   -6.55  -3.05    -0.0000
iter:  55 18:24:50    48.449273   -6.58  -3.05    -0.0000
iter:  56 18:24:54    48.450199   -6.60  -3.06    -0.0000
iter:  57 18:24:58    48.451069   -6.63  -3.06    -0.0000
iter:  58 18:25:01    48.451628   -6.66  -3.07    -0.0000
iter:  59 18:25:05    48.452244   -6.69  -3.07    -0.0000
iter:  60 18:25:09    48.452850   -6.71  -3.08    -0.0000
iter:  61 18:25:13    48.453421   -6.74  -3.09    -0.0000
iter:  62 18:25:17    48.453947   -6.76  -3.09    -0.0000
iter:  63 18:25:21    48.454181   -6.79  -3.10    -0.0000
iter:  64 18:25:24    48.454479c  -6.82  -3.10    -0.0000
iter:  65 18:25:28    48.454784c  -6.84  -3.11    -0.0000
iter:  66 18:25:32    48.455072c  -6.86  -3.11    -0.0000
iter:  67 18:25:36    48.455333c  -6.88  -3.12    -0.0000
iter:  68 18:25:40    48.455319c  -6.92  -3.12    -0.0000
iter:  69 18:25:44    48.455618c  -6.93  -3.13    -0.0000
iter:  70 18:25:47    48.455599c  -6.96  -3.13    -0.0000
iter:  71 18:25:51    48.455618c  -6.99  -3.14    -0.0000
iter:  72 18:25:55    48.455649c  -7.01  -3.14    -0.0000
iter:  73 18:25:59    48.455674c  -7.03  -3.15    -0.0000
iter:  74 18:26:03    48.455684c  -7.05  -3.15    -0.0000
iter:  75 18:26:07    48.455441c  -7.08  -3.16    -0.0000
iter:  76 18:26:11    48.455499c  -7.10  -3.17    -0.0000
iter:  77 18:26:14    48.455274c  -7.12  -3.17    -0.0000
iter:  78 18:26:18    48.455085c  -7.16  -3.18    -0.0000
iter:  79 18:26:22    48.454918c  -7.17  -3.18    -0.0000
iter:  80 18:26:26    48.454758c  -7.19  -3.19    -0.0000
iter:  81 18:26:30    48.454595c  -7.21  -3.19    -0.0000
iter:  82 18:26:34    48.454193c  -7.24  -3.20    -0.0000
iter:  83 18:26:37    48.454082c  -7.26  -3.20    -0.0000
iter:  84 18:26:41    48.453715c  -7.28  -3.21    -0.0000
iter:  85 18:26:45    48.453614c  -7.30  -3.21    -0.0000
iter:  86 18:26:49    48.453251c  -7.31  -3.22    -0.0000
iter:  87 18:26:53    48.452914   -7.35  -3.22    -0.0000
iter:  88 18:26:57    48.452599   -7.36  -3.23    -0.0000
iter:  89 18:27:00    48.452298c  -7.38  -3.23    -0.0000
iter:  90 18:27:04    48.452003c  -7.40  -3.24    -0.0000
iter:  91 18:27:08    48.451710c  -7.42  -3.24    -0.0000
iter:  92 18:27:12    48.451416c  -7.43  -3.25    -0.0000
iter:  93 18:27:16    48.450899   -7.47  -3.25    -0.0000
iter:  94 18:27:20    48.450649   -7.48  -3.26    -0.0000
iter:  95 18:27:23    48.450169   -7.50  -3.27    -0.0000
iter:  96 18:27:27    48.449943   -7.52  -3.27    -0.0000
iter:  97 18:27:31    48.449481   -7.54  -3.28    -0.0000
iter:  98 18:27:35    48.449041   -7.57  -3.28    -0.0000
iter:  99 18:27:39    48.448623   -7.58  -3.29    -0.0000
iter: 100 18:27:42    48.448224   -7.60  -3.29    -0.0000
iter: 101 18:27:46    48.447838   -7.61  -3.30    -0.0000
iter: 102 18:27:50    48.447462   -7.63  -3.30    -0.0000
iter: 103 18:27:54    48.447092   -7.64  -3.31    -0.0000
iter: 104 18:27:58    48.446727   -7.66  -3.31    -0.0000
iter: 105 18:28:02    48.446365   -7.67  -3.32    -0.0000
iter: 106 18:28:05    48.446006   -7.69  -3.32    -0.0000
iter: 107 18:28:09    48.445648   -7.70  -3.33    -0.0000
iter: 108 18:28:13    48.445292   -7.72  -3.33    -0.0000
iter: 109 18:28:17    48.444936   -7.73  -3.34    -0.0000
iter: 110 18:28:21    48.444581   -7.75  -3.34    -0.0000
iter: 111 18:28:25    48.444226   -7.76  -3.35    -0.0000
iter: 112 18:28:28    48.443872   -7.78  -3.35    -0.0000
iter: 113 18:28:32    48.443518   -7.79  -3.36    -0.0000
iter: 114 18:28:36    48.443164   -7.81  -3.36    -0.0000
iter: 115 18:28:40    48.442811   -7.82  -3.37    -0.0000
iter: 116 18:28:44    48.442457   -7.84  -3.38    -0.0000
iter: 117 18:28:48    48.442105   -7.85  -3.38    -0.0000
iter: 118 18:28:51    48.441579   -7.88  -3.39    -0.0000
iter: 119 18:28:55    48.441260   -7.89  -3.39    -0.0000
iter: 120 18:28:59    48.440759   -7.92  -3.40    -0.0000
iter: 121 18:29:03    48.440285   -7.94  -3.40    -0.0000
iter: 122 18:29:07    48.439828   -7.94  -3.41    -0.0000
iter: 123 18:29:11    48.439388   -7.96  -3.41    -0.0000
iter: 124 18:29:14    48.438963   -7.97  -3.42    -0.0000
iter: 125 18:29:18    48.438551   -7.99  -3.42    -0.0000
iter: 126 18:29:22    48.438151   -8.00  -3.43    -0.0000
iter: 127 18:29:26    48.437761   -8.02  -3.43    -0.0000
iter: 128 18:29:30    48.437379   -8.03  -3.44    -0.0000
iter: 129 18:29:33    48.437004   -8.04  -3.44    -0.0000
iter: 130 18:29:37    48.436636   -8.05  -3.45    -0.0000
iter: 131 18:29:41    48.436274   -8.06  -3.45    -0.0000
iter: 132 18:29:45    48.435918   -8.08  -3.46    -0.0000
iter: 133 18:29:49    48.435566   -8.09  -3.47    -0.0000
iter: 134 18:29:53    48.435220   -8.10  -3.47    -0.0000
iter: 135 18:29:56    48.434877   -8.11  -3.48    -0.0000
iter: 136 18:30:00    48.434538   -8.13  -3.48    -0.0000
iter: 137 18:30:04    48.434204   -8.14  -3.49    -0.0000
iter: 138 18:30:08    48.433872   -8.15  -3.49    -0.0000
iter: 139 18:30:12    48.433545   -8.16  -3.50    -0.0000
iter: 140 18:30:16    48.433221   -8.18  -3.50    -0.0000
iter: 141 18:30:19    48.432900   -8.19  -3.51    -0.0000
iter: 142 18:30:23    48.432582   -8.20  -3.51    -0.0000
iter: 143 18:30:27    48.432267   -8.22  -3.52    -0.0000
iter: 144 18:30:31    48.431955   -8.23  -3.52    -0.0000
iter: 145 18:30:35    48.431646   -8.24  -3.53    -0.0000
iter: 146 18:30:38    48.431340c  -8.26  -3.53    -0.0000
iter: 147 18:30:42    48.431037c  -8.27  -3.54    -0.0000
iter: 148 18:30:46    48.430736c  -8.28  -3.54    -0.0000
iter: 149 18:30:50    48.430439c  -8.29  -3.55    -0.0000
iter: 150 18:30:54    48.430143c  -8.31  -3.55    -0.0000
iter: 151 18:30:58    48.429851c  -8.32  -3.56    -0.0000
iter: 152 18:31:01    48.429561c  -8.33  -3.56    -0.0000
iter: 153 18:31:05    48.429274c  -8.34  -3.57    -0.0000
iter: 154 18:31:09    48.428990c  -8.36  -3.58    -0.0000
iter: 155 18:31:13    48.428708c  -8.37  -3.58    -0.0000
iter: 156 18:31:17    48.428429c  -8.38  -3.59    -0.0000
iter: 157 18:31:20    48.428152c  -8.40  -3.59    -0.0000
iter: 158 18:31:24    48.427878c  -8.41  -3.60    -0.0000
iter: 159 18:31:28    48.427606c  -8.42  -3.60    -0.0000
iter: 160 18:31:32    48.427337c  -8.43  -3.61    -0.0000
iter: 161 18:31:36    48.427071c  -8.45  -3.61    -0.0000
iter: 162 18:31:40    48.426807c  -8.46  -3.62    -0.0000
iter: 163 18:31:43    48.426545c  -8.47  -3.62    -0.0000
iter: 164 18:31:47    48.426286c  -8.48  -3.63    -0.0000
iter: 165 18:31:51    48.426029c  -8.50  -3.63    -0.0000
iter: 166 18:31:55    48.425775c  -8.51  -3.64    -0.0000
iter: 167 18:31:59    48.425524c  -8.52  -3.64    -0.0000
iter: 168 18:32:02    48.425274c  -8.53  -3.65    -0.0000
iter: 169 18:32:06    48.425028c  -8.55  -3.65    -0.0000
iter: 170 18:32:10    48.424783c  -8.56  -3.66    -0.0000
iter: 171 18:32:14    48.424541c  -8.57  -3.66    -0.0000
iter: 172 18:32:18    48.424302c  -8.58  -3.67    -0.0000
iter: 173 18:32:22    48.424065c  -8.60  -3.67    -0.0000
iter: 174 18:32:25    48.423830c  -8.61  -3.68    -0.0000
iter: 175 18:32:29    48.423598c  -8.62  -3.68    -0.0000
iter: 176 18:32:33    48.423368c  -8.63  -3.69    -0.0000
iter: 177 18:32:37    48.423140c  -8.65  -3.69    -0.0000
iter: 178 18:32:41    48.422915c  -8.66  -3.70    -0.0000
iter: 179 18:32:44    48.422692c  -8.67  -3.70    -0.0000
iter: 180 18:32:48    48.422471c  -8.68  -3.71    -0.0000
iter: 181 18:32:52    48.422253c  -8.69  -3.71    -0.0000
iter: 182 18:32:56    48.422036c  -8.71  -3.72    -0.0000
iter: 183 18:33:00    48.421823c  -8.72  -3.73    -0.0000
iter: 184 18:33:04    48.421611c  -8.73  -3.73    -0.0000
iter: 185 18:33:07    48.421402c  -8.74  -3.74    -0.0000
iter: 186 18:33:11    48.421195c  -8.75  -3.74    -0.0000
iter: 187 18:33:15    48.420990c  -8.77  -3.75    -0.0000
iter: 188 18:33:19    48.420787c  -8.78  -3.75    -0.0000
iter: 189 18:33:23    48.420586c  -8.79  -3.76    -0.0000
iter: 190 18:33:26    48.420388c  -8.80  -3.76    -0.0000
iter: 191 18:33:30    48.420192c  -8.81  -3.77    -0.0000
iter: 192 18:33:34    48.419997c  -8.83  -3.77    -0.0000
iter: 193 18:33:38    48.419805c  -8.84  -3.78    -0.0000
iter: 194 18:33:42    48.419615c  -8.85  -3.78    -0.0000
iter: 195 18:33:46    48.419428c  -8.86  -3.79    -0.0000
iter: 196 18:33:49    48.419242c  -8.87  -3.79    -0.0000
iter: 197 18:33:53    48.419058c  -8.88  -3.80    -0.0000
iter: 198 18:33:57    48.418876c  -8.90  -3.80    -0.0000
iter: 199 18:34:01    48.418697c  -8.91  -3.81    -0.0000
iter: 200 18:34:05    48.418519c  -8.92  -3.81    -0.0000
iter: 201 18:34:08    48.418343c  -8.93  -3.82    -0.0000
iter: 202 18:34:12    48.418169c  -8.94  -3.82    -0.0000
iter: 203 18:34:16    48.417998c  -8.95  -3.83    -0.0000
iter: 204 18:34:20    48.417828c  -8.97  -3.83    -0.0000
iter: 205 18:34:24    48.417660c  -8.98  -3.84    -0.0000
iter: 206 18:34:28    48.417494c  -8.99  -3.84    -0.0000
iter: 207 18:34:31    48.417329c  -9.00  -3.85    -0.0000
iter: 208 18:34:35    48.417167c  -9.01  -3.85    -0.0000
iter: 209 18:34:39    48.417007c  -9.02  -3.86    -0.0000
iter: 210 18:34:43    48.416848c  -9.03  -3.86    -0.0000
iter: 211 18:34:47    48.416691c  -9.05  -3.87    -0.0000
iter: 212 18:34:50    48.416536c  -9.06  -3.87    -0.0000
iter: 213 18:34:54    48.416383c  -9.07  -3.88    -0.0000
iter: 214 18:34:58    48.416231c  -9.08  -3.88    -0.0000
iter: 215 18:35:02    48.416081c  -9.09  -3.89    -0.0000
iter: 216 18:35:06    48.415933c  -9.10  -3.89    -0.0000
iter: 217 18:35:10    48.415787c  -9.11  -3.90    -0.0000
iter: 218 18:35:13    48.415642c  -9.12  -3.90    -0.0000
iter: 219 18:35:17    48.415499c  -9.14  -3.91    -0.0000
iter: 220 18:35:21    48.415358c  -9.15  -3.91    -0.0000
iter: 221 18:35:25    48.415162c  -9.20  -3.92    -0.0000
iter: 222 18:35:29    48.415045c  -9.13  -3.92    -0.0000
iter: 223 18:35:33    48.414856c  -9.23  -3.93    -0.0000
iter: 224 18:35:36    48.414745c  -9.16  -3.93    -0.0000
iter: 225 18:35:40    48.414561c  -9.26  -3.94    -0.0000
iter: 226 18:35:44    48.414456c  -9.19  -3.94    -0.0000
iter: 227 18:35:48    48.414278c  -9.28  -3.95    -0.0000
iter: 228 18:35:52    48.414178c  -9.22  -3.95    -0.0000
iter: 229 18:35:55    48.414006c  -9.31  -3.96    -0.0000
iter: 230 18:35:59    48.413852c  -9.28  -3.96    -0.0000
iter: 231 18:36:03    48.413703c  -9.28  -3.97    -0.0000
iter: 232 18:36:07    48.413556c  -9.30  -3.97    -0.0000
iter: 233 18:36:11    48.413412c  -9.29  -3.98    -0.0000
iter: 234 18:36:14    48.413271c  -9.31  -3.98    -0.0000
iter: 235 18:36:18    48.413133c  -9.31  -3.99    -0.0000
iter: 236 18:36:22    48.412998c  -9.33  -3.99    -0.0000
iter: 237 18:36:26    48.412866c  -9.34  -4.00    -0.0000
iter: 238 18:36:30    48.412737c  -9.35  -4.00    -0.0000
iter: 239 18:36:34    48.412610c  -9.36  -4.01    -0.0000
iter: 240 18:36:37    48.412486c  -9.37  -4.01    -0.0000
iter: 241 18:36:41    48.412364c  -9.38  -4.01    -0.0000
iter: 242 18:36:45    48.412245c  -9.39  -4.02    -0.0000
iter: 243 18:36:49    48.412128c  -9.40  -4.02    -0.0000
iter: 244 18:36:53    48.412013c  -9.41  -4.03    -0.0000
iter: 245 18:36:56    48.411900c  -9.42  -4.03    -0.0000
iter: 246 18:37:00    48.411790c  -9.43  -4.04    -0.0000
iter: 247 18:37:04    48.411681c  -9.45  -4.04    -0.0000
iter: 248 18:37:08    48.411574c  -9.46  -4.05    -0.0000
iter: 249 18:37:12    48.411469c  -9.47  -4.05    -0.0000
iter: 250 18:37:16    48.411366c  -9.48  -4.06    -0.0000
iter: 251 18:37:19    48.411265c  -9.49  -4.06    -0.0000
iter: 252 18:37:23    48.411165c  -9.50  -4.07    -0.0000
iter: 253 18:37:27    48.411067c  -9.51  -4.07    -0.0000
iter: 254 18:37:31    48.410971c  -9.52  -4.08    -0.0000
iter: 255 18:37:35    48.410876c  -9.53  -4.08    -0.0000
iter: 256 18:37:38    48.410782c  -9.54  -4.09    -0.0000
iter: 257 18:37:42    48.410690c  -9.55  -4.09    -0.0000
iter: 258 18:37:46    48.410600c  -9.56  -4.10    -0.0000
iter: 259 18:37:50    48.410511c  -9.57  -4.10    -0.0000
iter: 260 18:37:54    48.410423c  -9.58  -4.11    -0.0000
iter: 261 18:37:58    48.410337c  -9.59  -4.11    -0.0000
iter: 262 18:38:01    48.410252c  -9.60  -4.12    -0.0000
iter: 263 18:38:05    48.410168c  -9.61  -4.12    -0.0000
iter: 264 18:38:09    48.410086c  -9.62  -4.13    -0.0000
iter: 265 18:38:13    48.410005c  -9.63  -4.13    -0.0000
iter: 266 18:38:17    48.409924c  -9.64  -4.13    -0.0000
iter: 267 18:38:20    48.409846c  -9.65  -4.14    -0.0000
iter: 268 18:38:24    48.409768c  -9.66  -4.14    -0.0000
iter: 269 18:38:28    48.409691c  -9.67  -4.15    -0.0000
iter: 270 18:38:32    48.409616c  -9.68  -4.15    -0.0000
iter: 271 18:38:36    48.409541c  -9.69  -4.16    -0.0000
iter: 272 18:38:40    48.409468c  -9.70  -4.16    -0.0000
iter: 273 18:38:43    48.409395c  -9.71  -4.17    -0.0000
iter: 274 18:38:47    48.409324c  -9.72  -4.17    -0.0000
iter: 275 18:38:51    48.409253c  -9.73  -4.18    -0.0000
iter: 276 18:38:55    48.409184c  -9.74  -4.18    -0.0000
iter: 277 18:38:59    48.409115c  -9.75  -4.19    -0.0000
iter: 278 18:39:02    48.409048c  -9.76  -4.19    -0.0000
iter: 279 18:39:06    48.408981c  -9.77  -4.20    -0.0000
iter: 280 18:39:10    48.408916c  -9.78  -4.20    -0.0000
iter: 281 18:39:14    48.408851c  -9.79  -4.20    -0.0000
iter: 282 18:39:18    48.408787c  -9.80  -4.21    -0.0000
iter: 283 18:39:21    48.408724c  -9.81  -4.21    -0.0000
iter: 284 18:39:25    48.408661c  -9.82  -4.22    -0.0000
iter: 285 18:39:29    48.408600c  -9.83  -4.22    -0.0000
iter: 286 18:39:33    48.408539c  -9.84  -4.23    -0.0000
iter: 287 18:39:37    48.408479c  -9.85  -4.23    -0.0000
iter: 288 18:39:41    48.408420c  -9.86  -4.24    -0.0000
iter: 289 18:39:44    48.408362c  -9.87  -4.24    -0.0000
iter: 290 18:39:48    48.408304c  -9.88  -4.25    -0.0000
iter: 291 18:39:52    48.408248c  -9.89  -4.25    -0.0000
iter: 292 18:39:56    48.408192c  -9.90  -4.26    -0.0000
iter: 293 18:40:00    48.408136c  -9.91  -4.26    -0.0000
iter: 294 18:40:04    48.408082c  -9.91  -4.27    -0.0000
iter: 295 18:40:07    48.408028c  -9.92  -4.27    -0.0000
iter: 296 18:40:11    48.407975c  -9.93  -4.27    -0.0000
iter: 297 18:40:15    48.407922c  -9.94  -4.28    -0.0000
iter: 298 18:40:19    48.407870c  -9.95  -4.28    -0.0000
iter: 299 18:40:23    48.407819c  -9.96  -4.29    -0.0000
iter: 300 18:40:26    48.407769c  -9.97  -4.29    -0.0000
iter: 301 18:40:30    48.407719c  -9.98  -4.30    -0.0000
iter: 302 18:40:34    48.407670c  -9.99  -4.30    -0.0000
iter: 303 18:40:38    48.407621c -10.00c -4.31    -0.0000
iter: 304 18:40:42    48.407573c -10.01c -4.31    -0.0000
iter: 305 18:40:46    48.407526c -10.02c -4.32    -0.0000
iter: 306 18:40:49    48.407479c -10.03c -4.32    -0.0000
iter: 307 18:40:53    48.407433c -10.04c -4.33    -0.0000
iter: 308 18:40:57    48.407388c -10.05c -4.33    -0.0000
iter: 309 18:41:01    48.407343c -10.06c -4.33    -0.0000
iter: 310 18:41:05    48.407298c -10.07c -4.34    -0.0000
iter: 311 18:41:08    48.407255c -10.07c -4.34    -0.0000
iter: 312 18:41:12    48.407211c -10.09c -4.35    -0.0000
iter: 313 18:41:16    48.407169c -10.09c -4.35    -0.0000
iter: 314 18:41:20    48.407127c -10.10c -4.36    -0.0000
iter: 315 18:41:24    48.407085c -10.11c -4.36    -0.0000
iter: 316 18:41:28    48.407044c -10.12c -4.37    -0.0000
iter: 317 18:41:31    48.407003c -10.13c -4.37    -0.0000
iter: 318 18:41:35    48.406963c -10.14c -4.38    -0.0000
iter: 319 18:41:39    48.406924c -10.15c -4.38    -0.0000
iter: 320 18:41:43    48.406885c -10.16c -4.38    -0.0000
iter: 321 18:41:47    48.406846c -10.17c -4.39    -0.0000
iter: 322 18:41:50    48.406808c -10.18c -4.39    -0.0000
iter: 323 18:41:54    48.406771c -10.19c -4.40    +0.0000
iter: 324 18:41:58    48.406734c -10.20c -4.40    -0.0000
iter: 325 18:42:02    48.406697c -10.20c -4.41    -0.0000
iter: 326 18:42:06    48.406661c -10.21c -4.41    -0.0000
iter: 327 18:42:10    48.406626c -10.22c -4.42    -0.0000
iter: 328 18:42:13    48.406590c -10.23c -4.42    -0.0000
iter: 329 18:42:17    48.406556c -10.24c -4.42    -0.0000
iter: 330 18:42:21    48.406521c -10.25c -4.43    -0.0000
iter: 331 18:42:25    48.406488c -10.26c -4.43    -0.0000
iter: 332 18:42:29    48.406454c -10.27c -4.44    -0.0000
iter: 333 18:42:32    48.406421c -10.28c -4.44    -0.0000
iter: 334 18:42:36    48.406389c -10.29c -4.45    -0.0000
iter: 335 18:42:40    48.406356c -10.29c -4.45    -0.0000
iter: 336 18:42:44    48.406325c -10.30c -4.46    -0.0000
iter: 337 18:42:48    48.406293c -10.31c -4.46    -0.0000
iter: 338 18:42:51    48.406262c -10.32c -4.47    -0.0000
iter: 339 18:42:55    48.406232c -10.33c -4.47    -0.0000
iter: 340 18:42:59    48.406202c -10.34c -4.47    -0.0000
iter: 341 18:43:03    48.406172c -10.35c -4.48    -0.0000
iter: 342 18:43:07    48.406142c -10.36c -4.48    -0.0000
iter: 343 18:43:11    48.406113c -10.36c -4.49    -0.0000
iter: 344 18:43:14    48.406085c -10.37c -4.49    -0.0000
iter: 345 18:43:18    48.406056c -10.38c -4.50    -0.0000
iter: 346 18:43:22    48.406028c -10.39c -4.50    -0.0000
iter: 347 18:43:26    48.406001c -10.40c -4.51    -0.0000
iter: 348 18:43:30    48.405974c -10.41c -4.51    -0.0000
iter: 349 18:43:33    48.405947c -10.41c -4.51    -0.0000
iter: 350 18:43:37    48.405920c -10.43c -4.52    -0.0000
iter: 351 18:43:41    48.405894c -10.43c -4.52    -0.0000
iter: 352 18:43:45    48.405868c -10.44c -4.53    -0.0000
iter: 353 18:43:49    48.405842c -10.45c -4.53    -0.0000
iter: 354 18:43:52    48.405817c -10.46c -4.54    -0.0000
iter: 355 18:43:56    48.405792c -10.47c -4.54    -0.0000
iter: 356 18:44:00    48.405768c -10.48c -4.55    -0.0000
iter: 357 18:44:04    48.405743c -10.48c -4.55    -0.0000
iter: 358 18:44:08    48.405719c -10.50c -4.55    -0.0000
iter: 359 18:44:12    48.405696c -10.50c -4.56    -0.0000
iter: 360 18:44:15    48.405672c -10.51c -4.56    -0.0000
iter: 361 18:44:19    48.405649c -10.52c -4.57    -0.0000
iter: 362 18:44:23    48.405626c -10.53c -4.57    -0.0000
iter: 363 18:44:27    48.405604c -10.53c -4.58    -0.0000
iter: 364 18:44:31    48.405581c -10.55c -4.58    -0.0000
iter: 365 18:44:34    48.405559c -10.55c -4.58    -0.0000
iter: 366 18:44:38    48.405538c -10.56c -4.59    -0.0000
iter: 367 18:44:42    48.405516c -10.57c -4.59    -0.0000
iter: 368 18:44:46    48.405495c -10.58c -4.60    -0.0000
iter: 369 18:44:50    48.405474c -10.58c -4.60    -0.0000
iter: 370 18:44:53    48.405454c -10.60c -4.61    -0.0000
iter: 371 18:44:57    48.405433c -10.60c -4.61    -0.0000
iter: 372 18:45:01    48.405413c -10.61c -4.62    -0.0000
iter: 373 18:45:05    48.405393c -10.62c -4.62    -0.0000
iter: 374 18:45:09    48.405374c -10.63c -4.62    -0.0000
iter: 375 18:45:13    48.405354c -10.63c -4.63    -0.0000
iter: 376 18:45:16    48.405335c -10.65c -4.63    -0.0000
iter: 377 18:45:20    48.405316c -10.65c -4.64    -0.0000
iter: 378 18:45:24    48.405297c -10.66c -4.64    -0.0000
iter: 379 18:45:28    48.405279c -10.67c -4.65    -0.0000
iter: 380 18:45:32    48.405261c -10.68c -4.65    -0.0000
iter: 381 18:45:35    48.405243c -10.68c -4.65    -0.0000
iter: 382 18:45:39    48.405225c -10.69c -4.66    -0.0000
iter: 383 18:45:43    48.405207c -10.70c -4.66    -0.0000
iter: 384 18:45:47    48.405190c -10.71c -4.67    -0.0000
iter: 385 18:45:51    48.405173c -10.72c -4.67    -0.0000
iter: 386 18:45:55    48.405156c -10.73c -4.68    -0.0000
iter: 387 18:45:58    48.405139c -10.73c -4.68    -0.0000
iter: 388 18:46:02    48.405123c -10.74c -4.68    -0.0000
iter: 389 18:46:06    48.405106c -10.75c -4.69    -0.0000
iter: 390 18:46:10    48.405090c -10.76c -4.69    -0.0000
iter: 391 18:46:14    48.405074c -10.76c -4.70    -0.0000
iter: 392 18:46:17    48.405059c -10.77c -4.70    -0.0000
iter: 393 18:46:21    48.405043c -10.78c -4.71    -0.0000
iter: 394 18:46:25    48.405028c -10.79c -4.71    -0.0000
iter: 395 18:46:29    48.405013c -10.80c -4.72    -0.0000
iter: 396 18:46:33    48.404998c -10.81c -4.72    -0.0000
iter: 397 18:46:37    48.404983c -10.81c -4.72    -0.0000
iter: 398 18:46:40    48.404968c -10.82c -4.73    -0.0000
iter: 399 18:46:44    48.404954c -10.83c -4.73    -0.0000
iter: 400 18:46:48    48.404940c -10.84c -4.74    -0.0000
iter: 401 18:46:52    48.404926c -10.84c -4.74    -0.0000
iter: 402 18:46:56    48.404912c -10.85c -4.75    -0.0000
iter: 403 18:46:59    48.404898c -10.86c -4.75    -0.0000
iter: 404 18:47:03    48.404884c -10.87c -4.75    -0.0000
iter: 405 18:47:07    48.404871c -10.88c -4.76    -0.0000
iter: 406 18:47:11    48.404858c -10.88c -4.76    -0.0000
iter: 407 18:47:15    48.404845c -10.89c -4.77    -0.0000
iter: 408 18:47:19    48.404832c -10.90c -4.77    -0.0000
iter: 409 18:47:22    48.404819c -10.91c -4.78    -0.0000
iter: 410 18:47:26    48.404806c -10.91c -4.78    -0.0000
iter: 411 18:47:30    48.404794c -10.92c -4.78    -0.0000
iter: 412 18:47:34    48.404781c -10.93c -4.79    -0.0000
iter: 413 18:47:38    48.404769c -10.94c -4.79    -0.0000
iter: 414 18:47:41    48.404757c -10.94c -4.80    -0.0000
iter: 415 18:47:45    48.404745c -10.95c -4.80    -0.0000
iter: 416 18:47:49    48.404734c -10.96c -4.81    -0.0000
iter: 417 18:47:53    48.404722c -10.97c -4.81    -0.0000
iter: 418 18:47:57    48.404710c -10.98c -4.81    -0.0000
iter: 419 18:48:01    48.404699c -10.98c -4.82    -0.0000
iter: 420 18:48:04    48.404688c -10.99c -4.82    -0.0000
iter: 421 18:48:08    48.404677c -11.00c -4.83    -0.0000
iter: 422 18:48:12    48.404666c -11.01c -4.83    -0.0000
iter: 423 18:48:16    48.404655c -11.01c -4.83    -0.0000
iter: 424 18:48:20    48.404645c -11.02c -4.84    -0.0000
iter: 425 18:48:23    48.404634c -11.03c -4.84    -0.0000
iter: 426 18:48:27    48.404624c -11.04c -4.85    -0.0000
iter: 427 18:48:31    48.404613c -11.04c -4.85    -0.0000
iter: 428 18:48:35    48.404603c -11.05c -4.86    -0.0000
iter: 429 18:48:39    48.404593c -11.06c -4.86    -0.0000
iter: 430 18:48:42    48.404583c -11.07c -4.86    -0.0000
iter: 431 18:48:46    48.404573c -11.07c -4.87    -0.0000
iter: 432 18:48:50    48.404564c -11.08c -4.87    -0.0000
iter: 433 18:48:54    48.404554c -11.09c -4.88    -0.0000
iter: 434 18:48:58    48.404545c -11.10c -4.88    -0.0000
iter: 435 18:49:02    48.404535c -11.10c -4.89    -0.0000
iter: 436 18:49:05    48.404526c -11.11c -4.89    -0.0000
iter: 437 18:49:09    48.404517c -11.12c -4.89    -0.0000
iter: 438 18:49:13    48.404508c -11.12c -4.90    -0.0000
iter: 439 18:49:17    48.404499c -11.13c -4.90    -0.0000
iter: 440 18:49:21    48.404490c -11.14c -4.91    -0.0000
iter: 441 18:49:24    48.404481c -11.15c -4.91    -0.0000
iter: 442 18:49:28    48.404473c -11.15c -4.92    -0.0000
iter: 443 18:49:32    48.404464c -11.16c -4.92    -0.0000
iter: 444 18:49:36    48.404456c -11.17c -4.92    -0.0000
iter: 445 18:49:40    48.404447c -11.18c -4.93    -0.0000
iter: 446 18:49:44    48.404439c -11.18c -4.93    -0.0000
iter: 447 18:49:47    48.404431c -11.19c -4.94    -0.0000
iter: 448 18:49:51    48.404423c -11.20c -4.94    -0.0000
iter: 449 18:49:55    48.404415c -11.21c -4.94    -0.0000
iter: 450 18:49:59    48.404407c -11.21c -4.95    -0.0000
iter: 451 18:50:03    48.404400c -11.22c -4.95    -0.0000
iter: 452 18:50:06    48.404392c -11.23c -4.96    -0.0000
iter: 453 18:50:10    48.404384c -11.23c -4.96    -0.0000
iter: 454 18:50:14    48.404377c -11.24c -4.97    -0.0000
iter: 455 18:50:18    48.404370c -11.25c -4.97    -0.0000
iter: 456 18:50:22    48.404362c -11.25c -4.97    -0.0000
iter: 457 18:50:25    48.404355c -11.26c -4.98    -0.0000
iter: 458 18:50:29    48.404348c -11.27c -4.98    -0.0000
iter: 459 18:50:33    48.404341c -11.28c -4.99    -0.0000
iter: 460 18:50:37    48.404334c -11.28c -4.99    -0.0000
iter: 461 18:50:41    48.404327c -11.29c -4.99    -0.0000
iter: 462 18:50:45    48.404320c -11.30c -5.00    -0.0000
iter: 463 18:50:48    48.404313c -11.31c -5.00c   -0.0000

Converged after 463 iterations.

Dipole moment: (52.374448, -54.208734, -0.638547) |e|*Ang

Total magnetic moment: (0.000000, 0.000000, -0.000000)
Local magnetic moments:
   0 Ti ( 0.000000,  0.000000, -0.000000)
   1 Ti ( 0.000000,  0.000000, -0.000000)
   2 Ti ( 0.000000,  0.000000,  0.000000)
   3 Ti ( 0.000000,  0.000000, -0.000000)
   4 Ti ( 0.000000,  0.000000, -0.000000)
   5 Ti ( 0.000000,  0.000000,  0.000000)
   6 Ti ( 0.000000,  0.000000, -0.000000)
   7 Ti ( 0.000000,  0.000000, -0.000000)
   8 Ti ( 0.000000,  0.000000, -0.000000)
   9 Ti ( 0.000000,  0.000000,  0.000000)
  10 Ti ( 0.000000,  0.000000, -0.000000)
  11 Ti ( 0.000000,  0.000000,  0.000000)
  12 Ti ( 0.000000,  0.000000,  0.000000)
  13 Ti ( 0.000000,  0.000000, -0.000000)
  14 Ti ( 0.000000,  0.000000,  0.000000)
  15 Ti ( 0.000000,  0.000000, -0.000000)
  16 Ti ( 0.000000,  0.000000,  0.000000)
  17 Ti ( 0.000000,  0.000000,  0.000000)
  18 Ti ( 0.000000,  0.000000,  0.000000)
  19 Ti ( 0.000000,  0.000000,  0.000000)
  20 Ti ( 0.000000,  0.000000, -0.000000)
  21 Ti ( 0.000000,  0.000000,  0.000000)
  22 Ti ( 0.000000,  0.000000, -0.000000)
  23 Ti ( 0.000000,  0.000000, -0.000000)
  24 O  ( 0.000000,  0.000000,  0.000000)
  25 O  ( 0.000000,  0.000000, -0.000000)
  26 O  ( 0.000000,  0.000000, -0.000000)
  27 O  ( 0.000000,  0.000000, -0.000000)
  28 O  ( 0.000000,  0.000000,  0.000000)
  29 O  ( 0.000000,  0.000000,  0.000000)
  30 O  ( 0.000000,  0.000000, -0.000000)
  31 O  ( 0.000000,  0.000000,  0.000000)
  32 O  ( 0.000000,  0.000000,  0.000000)
  33 O  ( 0.000000,  0.000000,  0.000000)
  34 O  ( 0.000000,  0.000000, -0.000000)
  35 O  ( 0.000000,  0.000000, -0.000000)
  36 O  ( 0.000000,  0.000000, -0.000000)
  37 O  ( 0.000000,  0.000000,  0.000000)
  38 O  ( 0.000000,  0.000000,  0.000000)
  39 O  ( 0.000000,  0.000000, -0.000000)
  40 O  ( 0.000000,  0.000000,  0.000000)
  41 O  ( 0.000000,  0.000000, -0.000000)
  42 O  ( 0.000000,  0.000000,  0.000000)
  43 O  ( 0.000000,  0.000000, -0.000000)
  44 O  ( 0.000000,  0.000000,  0.000000)
  45 O  ( 0.000000,  0.000000, -0.000000)
  46 O  ( 0.000000,  0.000000,  0.000000)
  47 O  ( 0.000000,  0.000000,  0.000000)
  48 O  ( 0.000000,  0.000000,  0.000000)
  49 O  ( 0.000000,  0.000000, -0.000000)
  50 O  ( 0.000000,  0.000000,  0.000000)
  51 O  ( 0.000000,  0.000000, -0.000000)
  52 O  ( 0.000000,  0.000000,  0.000000)
  53 O  ( 0.000000,  0.000000, -0.000000)
  54 O  ( 0.000000,  0.000000,  0.000000)
  55 O  ( 0.000000,  0.000000,  0.000000)
  56 O  ( 0.000000,  0.000000,  0.000000)
  57 O  ( 0.000000,  0.000000, -0.000000)
  58 O  ( 0.000000,  0.000000,  0.000000)
  59 O  ( 0.000000,  0.000000,  0.000000)
  60 O  ( 0.000000,  0.000000,  0.000000)
  61 O  ( 0.000000,  0.000000,  0.000000)
  62 O  ( 0.000000,  0.000000, -0.000000)
  63 O  ( 0.000000,  0.000000,  0.000000)
  64 O  ( 0.000000,  0.000000, -0.000000)
  65 O  ( 0.000000,  0.000000, -0.000000)
  66 O  ( 0.000000,  0.000000,  0.000000)
  67 O  ( 0.000000,  0.000000,  0.000000)
  68 O  ( 0.000000,  0.000000, -0.000000)
  69 O  ( 0.000000,  0.000000, -0.000000)
  70 O  ( 0.000000,  0.000000, -0.000000)
  71 O  ( 0.000000,  0.000000, -0.000000)
  72 Au ( 0.000000,  0.000000, -0.000000)
  73 Au ( 0.000000,  0.000000,  0.000000)
  74 Au ( 0.000000,  0.000000, -0.000000)
  75 Au ( 0.000000,  0.000000,  0.000000)

Energy contributions relative to reference atoms: (reference = -2721730.337652)

Kinetic:       +547.801423
Potential:     -736.973254
External:      +577.145094
XC:            -382.764611
Entropy (-ST):   -0.001082
Local:          +43.196202
SIC:             +0.000000
--------------------------
Free energy:    +48.403773
Extrapolated:   +48.404313

Dipole-layer corrected work functions: 5.288061, 6.747998 eV

Spin contamination: 0.000000 electrons
                   Up                     Down
 Band  Eigenvalues  Occupancy  Eigenvalues  Occupancy
    0    -66.56470    1.00000    -66.56470    1.00000
    1    -66.55647    1.00000    -66.55647    1.00000
    2    -66.55086    1.00000    -66.55086    1.00000
    3    -66.54892    1.00000    -66.54892    1.00000
    4    -66.45180    1.00000    -66.45180    1.00000
    5    -66.35191    1.00000    -66.35191    1.00000
    6    -66.28355    1.00000    -66.28355    1.00000
    7    -66.25425    1.00000    -66.25425    1.00000
    8    -66.25198    1.00000    -66.25198    1.00000
    9    -66.23397    1.00000    -66.23397    1.00000
   10    -66.22304    1.00000    -66.22304    1.00000
   11    -66.20551    1.00000    -66.20551    1.00000
   12    -66.16600    1.00000    -66.16600    1.00000
   13    -66.16341    1.00000    -66.16341    1.00000
   14    -66.16209    1.00000    -66.16209    1.00000
   15    -66.10593    1.00000    -66.10593    1.00000
   16    -66.08679    1.00000    -66.08679    1.00000
   17    -66.08166    1.00000    -66.08166    1.00000
   18    -65.98594    1.00000    -65.98594    1.00000
   19    -65.91804    1.00000    -65.91804    1.00000
   20    -65.82830    1.00000    -65.82830    1.00000
   21    -65.81390    1.00000    -65.81390    1.00000
   22    -65.80503    1.00000    -65.80503    1.00000
   23    -65.80339    1.00000    -65.80339    1.00000
   24    -42.88657    1.00000    -42.88657    1.00000
   25    -42.87705    1.00000    -42.87705    1.00000
   26    -42.87063    1.00000    -42.87063    1.00000
   27    -42.86814    1.00000    -42.86814    1.00000
   28    -42.73912    1.00000    -42.73912    1.00000
   29    -42.73180    1.00000    -42.73180    1.00000
   30    -42.72978    1.00000    -42.72978    1.00000
   31    -42.66965    1.00000    -42.66965    1.00000
   32    -42.66016    1.00000    -42.66016    1.00000
   33    -42.61635    1.00000    -42.61635    1.00000
   34    -42.58967    1.00000    -42.58967    1.00000
   35    -42.57159    1.00000    -42.57159    1.00000
   36    -42.56809    1.00000    -42.56809    1.00000
   37    -42.54701    1.00000    -42.54701    1.00000
   38    -42.53632    1.00000    -42.53632    1.00000
   39    -42.53578    1.00000    -42.53578    1.00000
   40    -42.52768    1.00000    -42.52768    1.00000
   41    -42.52300    1.00000    -42.52300    1.00000
   42    -42.51784    1.00000    -42.51784    1.00000
   43    -42.50983    1.00000    -42.50983    1.00000
   44    -42.50710    1.00000    -42.50710    1.00000
   45    -42.49618    1.00000    -42.49618    1.00000
   46    -42.48312    1.00000    -42.48312    1.00000
   47    -42.47951    1.00000    -42.47951    1.00000
   48    -42.45766    1.00000    -42.45766    1.00000
   49    -42.44205    1.00000    -42.44205    1.00000
   50    -42.43229    1.00000    -42.43229    1.00000
   51    -42.42491    1.00000    -42.42491    1.00000
   52    -42.41899    1.00000    -42.41899    1.00000
   53    -42.40693    1.00000    -42.40693    1.00000
   54    -42.40308    1.00000    -42.40308    1.00000
   55    -42.38533    1.00000    -42.38533    1.00000
   56    -42.38038    1.00000    -42.38038    1.00000
   57    -42.36991    1.00000    -42.36991    1.00000
   58    -42.35569    1.00000    -42.35569    1.00000
   59    -42.34886    1.00000    -42.34886    1.00000
   60    -42.34177    1.00000    -42.34177    1.00000
   61    -42.33344    1.00000    -42.33344    1.00000
   62    -42.32927    1.00000    -42.32927    1.00000
   63    -42.32665    1.00000    -42.32665    1.00000
   64    -42.31970    1.00000    -42.31970    1.00000
   65    -42.30660    1.00000    -42.30660    1.00000
   66    -42.29857    1.00000    -42.29857    1.00000
   67    -42.28286    1.00000    -42.28286    1.00000
   68    -42.27420    1.00000    -42.27420    1.00000
   69    -42.27148    1.00000    -42.27148    1.00000
   70    -42.26504    1.00000    -42.26504    1.00000
   71    -42.25909    1.00000    -42.25909    1.00000
   72    -42.25261    1.00000    -42.25261    1.00000
   73    -42.24769    1.00000    -42.24769    1.00000
   74    -42.23959    1.00000    -42.23959    1.00000
   75    -42.22944    1.00000    -42.22944    1.00000
   76    -42.20639    1.00000    -42.20639    1.00000
   77    -42.19179    1.00000    -42.19179    1.00000
   78    -42.17729    1.00000    -42.17729    1.00000
   79    -42.12976    1.00000    -42.12976    1.00000
   80    -42.11047    1.00000    -42.11047    1.00000
   81    -42.05336    1.00000    -42.05336    1.00000
   82    -42.04647    1.00000    -42.04647    1.00000
   83    -42.03932    1.00000    -42.03932    1.00000
   84    -42.03599    1.00000    -42.03599    1.00000
   85    -42.02432    1.00000    -42.02432    1.00000
   86    -42.02292    1.00000    -42.02292    1.00000
   87    -42.02170    1.00000    -42.02170    1.00000
   88    -42.01641    1.00000    -42.01641    1.00000
   89    -42.00751    1.00000    -42.00751    1.00000
   90    -41.98133    1.00000    -41.98133    1.00000
   91    -41.96594    1.00000    -41.96594    1.00000
   92    -41.90440    1.00000    -41.90440    1.00000
   93    -41.88785    1.00000    -41.88785    1.00000
   94    -41.87867    1.00000    -41.87867    1.00000
   95    -41.87632    1.00000    -41.87632    1.00000
   96    -25.26180    1.00000    -25.26180    1.00000
   97    -25.06209    1.00000    -25.06209    1.00000
   98    -24.92938    1.00000    -24.92938    1.00000
   99    -24.90354    1.00000    -24.90354    1.00000
  100    -24.83800    1.00000    -24.83800    1.00000
  101    -24.78716    1.00000    -24.78716    1.00000
  102    -24.71361    1.00000    -24.71361    1.00000
  103    -24.64391    1.00000    -24.64391    1.00000
  104    -24.57821    1.00000    -24.57821    1.00000
  105    -24.48333    1.00000    -24.48333    1.00000
  106    -24.42446    1.00000    -24.42446    1.00000
  107    -24.36893    1.00000    -24.36893    1.00000
  108    -24.30589    1.00000    -24.30589    1.00000
  109    -24.17998    1.00000    -24.17998    1.00000
  110    -24.16465    1.00000    -24.16465    1.00000
  111    -24.13127    1.00000    -24.13127    1.00000
  112    -24.10383    1.00000    -24.10383    1.00000
  113    -24.08784    1.00000    -24.08784    1.00000
  114    -24.02999    1.00000    -24.02999    1.00000
  115    -23.99925    1.00000    -23.99925    1.00000
  116    -23.97904    1.00000    -23.97904    1.00000
  117    -23.95788    1.00000    -23.95788    1.00000
  118    -23.94433    1.00000    -23.94433    1.00000
  119    -23.93420    1.00000    -23.93420    1.00000
  120    -23.89803    1.00000    -23.89803    1.00000
  121    -23.87900    1.00000    -23.87900    1.00000
  122    -23.87339    1.00000    -23.87339    1.00000
  123    -23.86347    1.00000    -23.86347    1.00000
  124    -23.80009    1.00000    -23.80009    1.00000
  125    -23.79069    1.00000    -23.79069    1.00000
  126    -23.77865    1.00000    -23.77865    1.00000
  127    -23.77396    1.00000    -23.77396    1.00000
  128    -23.76898    1.00000    -23.76898    1.00000
  129    -23.75848    1.00000    -23.75848    1.00000
  130    -23.74930    1.00000    -23.74930    1.00000
  131    -23.73529    1.00000    -23.73529    1.00000
  132    -23.73520    1.00000    -23.73520    1.00000
  133    -23.73002    1.00000    -23.73002    1.00000
  134    -23.69197    1.00000    -23.69197    1.00000
  135    -23.58929    1.00000    -23.58929    1.00000
  136    -23.57079    1.00000    -23.57079    1.00000
  137    -23.34640    1.00000    -23.34640    1.00000
  138    -23.20740    1.00000    -23.20740    1.00000
  139    -23.16293    1.00000    -23.16293    1.00000
  140    -22.42687    1.00000    -22.42687    1.00000
  141    -22.38553    1.00000    -22.38553    1.00000
  142    -22.37925    1.00000    -22.37925    1.00000
  143    -22.36882    1.00000    -22.36882    1.00000
  144    -12.52235    1.00000    -12.52235    1.00000
  145    -12.27230    1.00000    -12.27230    1.00000
  146    -12.26731    1.00000    -12.26731    1.00000
  147    -12.24774    1.00000    -12.24774    1.00000
  148    -12.17748    1.00000    -12.17748    1.00000
  149    -12.15310    1.00000    -12.15310    1.00000
  150    -12.10478    1.00000    -12.10478    1.00000
  151    -12.08823    1.00000    -12.08823    1.00000
  152    -12.07876    1.00000    -12.07876    1.00000
  153    -12.02975    1.00000    -12.02975    1.00000
  154    -12.00884    1.00000    -12.00884    1.00000
  155    -11.99373    1.00000    -11.99373    1.00000
  156    -11.95325    1.00000    -11.95325    1.00000
  157    -11.92953    1.00000    -11.92953    1.00000
  158    -11.87804    1.00000    -11.87804    1.00000
  159    -11.85412    1.00000    -11.85412    1.00000
  160    -11.84081    1.00000    -11.84081    1.00000
  161    -11.78957    1.00000    -11.78957    1.00000
  162    -11.77085    1.00000    -11.77085    1.00000
  163    -11.70813    1.00000    -11.70813    1.00000
  164    -11.64690    1.00000    -11.64690    1.00000
  165    -11.58454    1.00000    -11.58454    1.00000
  166    -11.56964    1.00000    -11.56964    1.00000
  167    -11.55089    1.00000    -11.55089    1.00000
  168    -11.53552    1.00000    -11.53552    1.00000
  169    -11.52967    1.00000    -11.52967    1.00000
  170    -11.50478    1.00000    -11.50478    1.00000
  171    -11.46428    1.00000    -11.46428    1.00000
  172    -11.45308    1.00000    -11.45308    1.00000
  173    -11.43833    1.00000    -11.43833    1.00000
  174    -11.43517    1.00000    -11.43517    1.00000
  175    -11.40001    1.00000    -11.40001    1.00000
  176    -11.39720    1.00000    -11.39720    1.00000
  177    -11.37471    1.00000    -11.37471    1.00000
  178    -11.35803    1.00000    -11.35803    1.00000
  179    -11.34500    1.00000    -11.34500    1.00000
  180    -11.31402    1.00000    -11.31402    1.00000
  181    -11.30549    1.00000    -11.30549    1.00000
  182    -11.27450    1.00000    -11.27450    1.00000
  183    -11.26179    1.00000    -11.26179    1.00000
  184    -11.24463    1.00000    -11.24463    1.00000
  185    -11.24281    1.00000    -11.24281    1.00000
  186    -11.19669    1.00000    -11.19669    1.00000
  187    -11.17283    1.00000    -11.17283    1.00000
  188    -11.14786    1.00000    -11.14786    1.00000
  189    -11.09846    1.00000    -11.09846    1.00000
  190    -11.04885    1.00000    -11.04885    1.00000
  191    -10.99598    1.00000    -10.99598    1.00000
  192    -10.97165    1.00000    -10.97165    1.00000
  193    -10.91429    1.00000    -10.91429    1.00000
  194    -10.83640    1.00000    -10.83640    1.00000
  195    -10.79296    1.00000    -10.79296    1.00000
  196    -10.77210    1.00000    -10.77210    1.00000
  197    -10.76149    1.00000    -10.76149    1.00000
  198    -10.69404    1.00000    -10.69404    1.00000
  199    -10.69243    1.00000    -10.69243    1.00000
  200    -10.58331    1.00000    -10.58331    1.00000
  201    -10.52794    1.00000    -10.52794    1.00000
  202    -10.51865    1.00000    -10.51865    1.00000
  203    -10.45913    1.00000    -10.45913    1.00000
  204    -10.37482    1.00000    -10.37482    1.00000
  205    -10.35647    1.00000    -10.35647    1.00000
  206    -10.32660    1.00000    -10.32660    1.00000
  207    -10.31553    1.00000    -10.31553    1.00000
  208    -10.25912    1.00000    -10.25912    1.00000
  209    -10.22900    1.00000    -10.22900    1.00000
  210    -10.20050    1.00000    -10.20050    1.00000
  211    -10.16644    1.00000    -10.16644    1.00000
  212    -10.14945    1.00000    -10.14945    1.00000
  213    -10.13443    1.00000    -10.13443    1.00000
  214    -10.12297    1.00000    -10.12297    1.00000
  215    -10.08476    1.00000    -10.08476    1.00000
  216    -10.07625    1.00000    -10.07625    1.00000
  217     -9.98700    1.00000     -9.98700    1.00000
  218     -9.95709    1.00000     -9.95709    1.00000
  219     -9.93802    1.00000     -9.93802    1.00000
  220     -9.90543    1.00000     -9.90543    1.00000
  221     -9.87702    1.00000     -9.87702    1.00000
  222     -9.85659    1.00000     -9.85659    1.00000
  223     -9.84504    1.00000     -9.84504    1.00000
  224     -9.82078    1.00000     -9.82078    1.00000
  225     -9.80208    1.00000     -9.80208    1.00000
  226     -9.77180    1.00000     -9.77180    1.00000
  227     -9.71923    1.00000     -9.71923    1.00000
  228     -9.70373    1.00000     -9.70373    1.00000
  229     -9.69003    1.00000     -9.69003    1.00000
  230     -9.65816    1.00000     -9.65816    1.00000
  231     -9.63125    1.00000     -9.63125    1.00000
  232     -9.63022    1.00000     -9.63022    1.00000
  233     -9.60728    1.00000     -9.60728    1.00000
  234     -9.59219    1.00000     -9.59219    1.00000
  235     -9.56091    1.00000     -9.56091    1.00000
  236     -9.52187    1.00000     -9.52187    1.00000
  237     -9.46400    1.00000     -9.46400    1.00000
  238     -9.43553    1.00000     -9.43553    1.00000
  239     -9.43022    1.00000     -9.43022    1.00000
  240     -9.37925    1.00000     -9.37925    1.00000
  241     -9.35315    1.00000     -9.35315    1.00000
  242     -9.32179    1.00000     -9.32179    1.00000
  243     -9.29110    1.00000     -9.29110    1.00000
  244     -9.27136    1.00000     -9.27136    1.00000
  245     -9.20374    1.00000     -9.20374    1.00000
  246     -9.19837    1.00000     -9.19837    1.00000
  247     -9.18266    1.00000     -9.18266    1.00000
  248     -9.13902    1.00000     -9.13902    1.00000
  249     -9.06116    1.00000     -9.06116    1.00000
  250     -9.03372    1.00000     -9.03372    1.00000
  251     -9.00477    1.00000     -9.00477    1.00000
  252     -8.97418    1.00000     -8.97418    1.00000
  253     -8.94558    1.00000     -8.94558    1.00000
  254     -8.89241    1.00000     -8.89241    1.00000
  255     -8.86294    1.00000     -8.86294    1.00000
  256     -8.85888    1.00000     -8.85888    1.00000
  257     -8.82632    1.00000     -8.82632    1.00000
  258     -8.80932    1.00000     -8.80932    1.00000
  259     -8.76373    1.00000     -8.76373    1.00000
  260     -8.74338    1.00000     -8.74338    1.00000
  261     -8.73647    1.00000     -8.73647    1.00000
  262     -8.72928    1.00000     -8.72928    1.00000
  263     -8.70065    1.00000     -8.70065    1.00000
  264     -8.64585    1.00000     -8.64585    1.00000
  265     -8.63182    1.00000     -8.63182    1.00000
  266     -8.62285    1.00000     -8.62285    1.00000
  267     -8.60300    1.00000     -8.60300    1.00000
  268     -8.57175    1.00000     -8.57175    1.00000
  269     -8.54920    1.00000     -8.54920    1.00000
  270     -8.52771    1.00000     -8.52771    1.00000
  271     -8.49316    1.00000     -8.49316    1.00000
  272     -8.48198    1.00000     -8.48198    1.00000
  273     -8.46462    1.00000     -8.46462    1.00000
  274     -8.44775    1.00000     -8.44775    1.00000
  275     -8.43332    1.00000     -8.43332    1.00000
  276     -8.40814    1.00000     -8.40814    1.00000
  277     -8.39028    1.00000     -8.39028    1.00000
  278     -8.36703    1.00000     -8.36703    1.00000
  279     -8.35324    1.00000     -8.35324    1.00000
  280     -8.32362    1.00000     -8.32362    1.00000
  281     -8.30522    1.00000     -8.30522    1.00000
  282     -8.25916    1.00000     -8.25916    1.00000
  283     -8.19790    1.00000     -8.19790    1.00000
  284     -8.18810    1.00000     -8.18810    1.00000
  285     -8.17467    1.00000     -8.17467    1.00000
  286     -8.14963    1.00000     -8.14963    1.00000
  287     -8.08971    1.00000     -8.08971    1.00000
  288     -8.07954    1.00000     -8.07954    1.00000
  289     -8.03207    1.00000     -8.03207    1.00000
  290     -8.01473    1.00000     -8.01473    1.00000
  291     -8.00087    1.00000     -8.00087    1.00000
  292     -7.98664    1.00000     -7.98664    1.00000
  293     -7.94111    1.00000     -7.94111    1.00000
  294     -7.91354    1.00000     -7.91354    1.00000
  295     -7.89234    1.00000     -7.89234    1.00000
  296     -7.81750    1.00000     -7.81750    1.00000
  297     -7.79442    1.00000     -7.79442    1.00000
  298     -7.76499    1.00000     -7.76499    1.00000
  299     -7.75044    1.00000     -7.75044    1.00000
  300     -7.73525    1.00000     -7.73525    1.00000
  301     -7.73040    1.00000     -7.73040    1.00000
  302     -7.72617    1.00000     -7.72617    1.00000
  303     -7.70081    1.00000     -7.70081    1.00000
  304     -7.51544    1.00000     -7.51544    1.00000
  305     -7.47111    1.00000     -7.47111    1.00000
  306     -7.37890    1.00000     -7.37890    1.00000
  307     -7.36704    1.00000     -7.36704    1.00000
  308     -7.18640    0.99999     -7.18640    0.99999
  309     -6.83604    0.99972     -6.83604    0.99972
  310     -5.20401    0.00029     -5.20401    0.00029
  311     -4.60307    0.00000     -4.60307    0.00000
  312     -4.17489    0.00000     -4.17489    0.00000
  313     -4.04045    0.00000     -4.04045    0.00000
  314     -3.98623    0.00000     -3.98623    0.00000
  315     -3.94098    0.00000     -3.94098    0.00000
  316     -3.78408    0.00000     -3.78408    0.00000
  317     -3.77088    0.00000     -3.77088    0.00000
  318     -3.75236    0.00000     -3.75236    0.00000
  319     -3.65386    0.00000     -3.65386    0.00000
  320     -3.54687    0.00000     -3.54687    0.00000
  321     -3.49635    0.00000     -3.49635    0.00000
  322     -3.48495    0.00000     -3.48495    0.00000
  323     -3.44210    0.00000     -3.44210    0.00000
  324     -3.40352    0.00000     -3.40352    0.00000
  325     -3.39252    0.00000     -3.39252    0.00000
  326     -3.36931    0.00000     -3.36931    0.00000
  327     -3.28877    0.00000     -3.28877    0.00000
  328     -3.28422    0.00000     -3.28422    0.00000
  329     -3.26327    0.00000     -3.26327    0.00000
  330     -3.25029    0.00000     -3.25029    0.00000
  331     -3.23382    0.00000     -3.23382    0.00000
  332     -3.22380    0.00000     -3.22380    0.00000
  333     -3.19519    0.00000     -3.19519    0.00000
  334     -3.16642    0.00000     -3.16642    0.00000
  335     -3.12227    0.00000     -3.12227    0.00000
  336     -3.11456    0.00000     -3.11456    0.00000
  337     -3.08739    0.00000     -3.08739    0.00000
  338     -3.06402    0.00000     -3.06402    0.00000
  339     -3.05738    0.00000     -3.05738    0.00000
  340     -3.04360    0.00000     -3.04360    0.00000
  341     -3.02372    0.00000     -3.02372    0.00000
  342     -2.99854    0.00000     -2.99854    0.00000
  343     -2.99286    0.00000     -2.99286    0.00000
  344     -2.98791    0.00000     -2.98791    0.00000
  345     -2.97354    0.00000     -2.97354    0.00000
  346     -2.96016    0.00000     -2.96016    0.00000
  347     -2.94890    0.00000     -2.94890    0.00000
  348     -2.91303    0.00000     -2.91303    0.00000
  349     -2.91039    0.00000     -2.91039    0.00000
  350     -2.86257    0.00000     -2.86257    0.00000
  351     -2.83693    0.00000     -2.83693    0.00000
  352     -2.81435    0.00000     -2.81435    0.00000
  353     -2.79836    0.00000     -2.79836    0.00000
  354     -2.78209    0.00000     -2.78209    0.00000
  355     -2.77877    0.00000     -2.77877    0.00000
  356     -2.73105    0.00000     -2.73105    0.00000
  357     -2.70737    0.00000     -2.70737    0.00000
  358     -2.64520    0.00000     -2.64520    0.00000
  359     -2.62757    0.00000     -2.62757    0.00000
  360     -2.60609    0.00000     -2.60609    0.00000
  361     -2.59385    0.00000     -2.59385    0.00000
  362     -2.57986    0.00000     -2.57986    0.00000
  363     -2.56925    0.00000     -2.56925    0.00000
  364     -2.54908    0.00000     -2.54908    0.00000
  365     -2.54112    0.00000     -2.54112    0.00000
  366     -2.53224    0.00000     -2.53224    0.00000
  367     -2.52741    0.00000     -2.52741    0.00000
  368     -2.51122    0.00000     -2.51122    0.00000
  369     -2.46249    0.00000     -2.46249    0.00000
  370     -2.44780    0.00000     -2.44780    0.00000
  371     -2.42463    0.00000     -2.42463    0.00000
  372     -2.41152    0.00000     -2.41152    0.00000
  373     -2.38987    0.00000     -2.38987    0.00000
  374     -2.37087    0.00000     -2.37087    0.00000
  375     -2.30911    0.00000     -2.30911    0.00000

Fermi level: -6.01803

Gap: 1.632 eV
Transition (v -> c):
  (s=1, k=0, n=309, [[0.00, 0.00, 0.00]]) -> (s=0, k=0, n=310, [[0.00, 0.00, 0.00]])
No difference between direct/indirect transitions
System changes: positions 

Initializing position-dependent things.

Density initialized from wave functions
      .-------------------------.  
     /|                         |  
    / |                         |  
   /  |                         |  
  /   |                         |  
 *    |                         |  
 |    |                         |  
 |    |                         |  
 |    |                         |  
 |    |                         |  
 |    |                         |  
 |    |                         |  
 |    |                         |  
 |    |                         |  
 |    |        Au   OAu         |  
 |    |      O          Ti      |  
 |    O  Au      Ti     O    O  |  
 |    |   Ti   Au O   O         |  
 | O  |   O    O      Ti     Ti |  
 |    | Ti     Ti     O    O    |  
 |    |     O       O      Ti   |  
 |   O|Ti     O      O          |  
 |    |O    O      Ti     Ti    |  
 |  Ti|    Ti          O  O   O |  
 |    |  O  O   O O    TiO      |  
 |  O |         TiO         O Ti|  
 |    | OTiO   Ti    OTi        |  
 |    |       O     O O    O O  |  
 |    | Oi   O O           Ti   |  
 |    O      Ti     Ti     O    |  
 |   Ti          O      O       |  
 |    |   O                     |  
 |    |                         |  
 |    |                         |  
 |    |                         |  
 |    .-------------------------.  
 |   /                         /   
 |  /                         /    
 | /                         /     
 |/                         /      
 *-------------------------*       

Positions:
   0 Ti     1.771742    0.000000    8.228379    ( 0.0000,  0.0000,  0.0000)
   1 Ti     6.989192    1.896200    8.228379    ( 0.0000,  0.0000,  0.0000)
   2 Ti     1.771742    3.792400    8.228379    ( 0.0000,  0.0000,  0.0000)
   3 Ti     6.989192    5.688600    8.228379    ( 0.0000,  0.0000,  0.0000)
   4 Ti     4.725027    0.000000    9.111586    ( 0.0000,  0.0000,  0.0000)
   5 Ti     9.942477    1.896200    9.111586    ( 0.0000,  0.0000,  0.0000)
   6 Ti     4.725027    3.792400    9.111586    ( 0.0000,  0.0000,  0.0000)
   7 Ti     9.942477    5.688600    9.111586    ( 0.0000,  0.0000,  0.0000)
   8 Ti     3.149983    0.000000   11.761552    ( 0.0000,  0.0000,  0.0000)
   9 Ti     8.367433    1.896200   11.761552    ( 0.0000,  0.0000,  0.0000)
  10 Ti     3.149983    3.792400   11.761552    ( 0.0000,  0.0000,  0.0000)
  11 Ti     8.367433    5.688600   11.761552    ( 0.0000,  0.0000,  0.0000)
  12 Ti     6.103269    0.000000   12.644759    ( 0.0000,  0.0000,  0.0000)
  13 Ti     0.885819    1.896200   12.644759    ( 0.0000,  0.0000,  0.0000)
  14 Ti     6.103269    3.792400   12.644759    ( 0.0000,  0.0000,  0.0000)
  15 Ti     0.885819    5.688600   12.644759    ( 0.0000,  0.0000,  0.0000)
  16 Ti     4.482233   -0.001033   15.342543    ( 0.0000,  0.0000,  0.0000)
  17 Ti     9.753045    1.900753   15.389207    ( 0.0000,  0.0000,  0.0000)
  18 Ti     4.499047    3.797034   15.348687    ( 0.0000,  0.0000,  0.0000)
  19 Ti     9.736627    5.671166   15.407809    ( 0.0000,  0.0000,  0.0000)
  20 Ti     7.365001   -0.008670   16.091347    ( 0.0000,  0.0000,  0.0000)
  21 Ti     2.124206    1.919615   16.196452    ( 0.0000,  0.0000,  0.0000)
  22 Ti     7.324862    3.785370   16.124124    ( 0.0000,  0.0000,  0.0000)
  23 Ti     2.104658    5.692197   16.109406    ( 0.0000,  0.0000,  0.0000)
  24 O      3.638859    0.000000    7.500000    ( 0.0000,  0.0000,  0.0000)
  25 O      8.856309    1.896200    7.500000    ( 0.0000,  0.0000,  0.0000)
  26 O      3.638859    3.792400    7.500000    ( 0.0000,  0.0000,  0.0000)
  27 O      8.856309    5.688600    7.500000    ( 0.0000,  0.0000,  0.0000)
  28 O      6.592144    0.000000    8.383207    ( 0.0000,  0.0000,  0.0000)
  29 O      1.374694    1.896200    8.383207    ( 0.0000,  0.0000,  0.0000)
  30 O      6.592144    3.792400    8.383207    ( 0.0000,  0.0000,  0.0000)
  31 O      1.374694    5.688600    8.383207    ( 0.0000,  0.0000,  0.0000)
  32 O     10.339421    0.000000    8.956758    ( 0.0000,  0.0000,  0.0000)
  33 O      5.121971    1.896200    8.956758    ( 0.0000,  0.0000,  0.0000)
  34 O     10.339421    3.792400    8.956758    ( 0.0000,  0.0000,  0.0000)
  35 O      5.121971    5.688600    8.956758    ( 0.0000,  0.0000,  0.0000)
  36 O      2.857911    0.000000    9.839966    ( 0.0000,  0.0000,  0.0000)
  37 O      8.075361    1.896200    9.839966    ( 0.0000,  0.0000,  0.0000)
  38 O      2.857911    3.792400    9.839966    ( 0.0000,  0.0000,  0.0000)
  39 O      8.075361    5.688600    9.839966    ( 0.0000,  0.0000,  0.0000)
  40 O      5.017100    0.000000   11.033173    ( 0.0000,  0.0000,  0.0000)
  41 O     10.234550    1.896200   11.033173    ( 0.0000,  0.0000,  0.0000)
  42 O      5.017100    3.792400   11.033173    ( 0.0000,  0.0000,  0.0000)
  43 O     10.234550    5.688600   11.033173    ( 0.0000,  0.0000,  0.0000)
  44 O      7.970490    0.000000   11.916380    ( 0.0000,  0.0000,  0.0000)
  45 O      2.753040    1.896200   11.916380    ( 0.0000,  0.0000,  0.0000)
  46 O      7.970490    3.792400   11.916380    ( 0.0000,  0.0000,  0.0000)
  47 O      2.753040    5.688600   11.916380    ( 0.0000,  0.0000,  0.0000)
  48 O      1.282867    0.000000   12.489931    ( 0.0000,  0.0000,  0.0000)
  49 O      6.500317    1.896200   12.489931    ( 0.0000,  0.0000,  0.0000)
  50 O      1.282867    3.792400   12.489931    ( 0.0000,  0.0000,  0.0000)
  51 O      6.500317    5.688600   12.489931    ( 0.0000,  0.0000,  0.0000)
  52 O      4.236152    0.000000   13.373138    ( 0.0000,  0.0000,  0.0000)
  53 O      9.453603    1.896200   13.373138    ( 0.0000,  0.0000,  0.0000)
  54 O      4.236152    3.792400   13.373138    ( 0.0000,  0.0000,  0.0000)
  55 O      9.453603    5.688600   13.373138    ( 0.0000,  0.0000,  0.0000)
  56 O      6.412072   -0.010033   14.556610    ( 0.0000,  0.0000,  0.0000)
  57 O      1.198823    1.897930   14.569774    ( 0.0000,  0.0000,  0.0000)
  58 O      6.447668    3.793171   14.532625    ( 0.0000,  0.0000,  0.0000)
  59 O      1.199187    5.689336   14.547629    ( 0.0000,  0.0000,  0.0000)
  60 O      4.033722    1.891518   15.421462    ( 0.0000,  0.0000,  0.0000)
  61 O      9.263384   -0.007385   15.453502    ( 0.0000,  0.0000,  0.0000)
  62 O      4.056182    5.703956   15.417797    ( 0.0000,  0.0000,  0.0000)
  63 O      9.276983    3.794598   15.462247    ( 0.0000,  0.0000,  0.0000)
  64 O      2.642742   -0.013555   16.279518    ( 0.0000,  0.0000,  0.0000)
  65 O      7.840025    1.892632   16.276827    ( 0.0000,  0.0000,  0.0000)
  66 O      2.638424    3.815752   16.259314    ( 0.0000,  0.0000,  0.0000)
  67 O      7.851442    5.687213   16.316677    ( 0.0000,  0.0000,  0.0000)
  68 O      5.664333   -0.017638   16.912131    ( 0.0000,  0.0000,  0.0000)
  69 O      0.405331    1.895786   16.891848    ( 0.0000,  0.0000,  0.0000)
  70 O      0.447526    5.688107   16.892737    ( 0.0000,  0.0000,  0.0000)
  71 O      5.620240    3.815240   16.822627    ( 0.0000,  0.0000,  0.0000)
  72 Au     5.402004    1.459542   18.435638    ( 0.0000,  0.0000,  0.0000)
  73 Au     7.227773    3.254817   19.494175    ( 0.0000,  0.0000,  0.0000)
  74 Au     2.680675    1.867315   18.895591    ( 0.0000,  0.0000,  0.0000)
  75 Au     4.579183    3.616569   19.675117    ( 0.0000,  0.0000,  0.0000)

Unit cell:
           periodic     x           y           z      points  spacing
  1. axis:    yes   10.434900    0.000000    0.000000    52     0.2007
  2. axis:    yes    0.000000    7.584800    0.000000    36     0.2107
  3. axis:    no     0.000000    0.000000   28.826383   144     0.2002

  Lengths:  10.434900   7.584800  28.826383
  Angles:   90.000000  90.000000  90.000000

Effective grid spacing dv^(1/3) = 0.2038

     iter     time        total  log10-change:  magmom
                         energy   eigst   dens
iter:   1 18:50:55  -731.740417   -2.43           -0.0000
iter:   2 18:50:59  -731.676688   -3.09  -2.51    -0.0000
iter:   3 18:51:03  -731.619030   -3.63  -2.57    +0.0000
iter:   4 18:51:07  -731.569565   -3.97  -2.61    +0.0000
iter:   5 18:51:11  -731.526480   -4.33  -2.63    +0.0000
iter:   6 18:51:15  -731.488518   -4.60  -2.65    +0.0000
iter:   7 18:51:19  -731.454814   -4.75  -2.67    +0.0000
iter:   8 18:51:23  -731.424724   -4.78  -2.69    +0.0000
iter:   9 18:51:27  -731.397748   -4.78  -2.70    +0.0000
iter:  10 18:51:31  -731.373486   -4.76  -2.72    +0.0000
iter:  11 18:51:34  -731.351727   -4.75  -2.73    +0.0000
iter:  12 18:51:38  -731.331875   -4.76  -2.74    +0.0000
iter:  13 18:51:42  -731.314063   -4.79  -2.76    +0.0000
iter:  14 18:51:46  -731.297842   -4.81  -2.77    +0.0000
iter:  15 18:51:50  -731.283079   -4.85  -2.78    +0.0000
iter:  16 18:51:54  -731.269624   -4.88  -2.79    +0.0000
iter:  17 18:51:58  -731.257487   -4.93  -2.81    +0.0000
iter:  18 18:52:02  -731.246327   -4.96  -2.82    +0.0000
iter:  19 18:52:06  -731.236096   -5.02  -2.83    +0.0000
iter:  20 18:52:10  -731.226864   -5.05  -2.84    +0.0000
iter:  21 18:52:13  -731.218316   -5.11  -2.85    +0.0000
iter:  22 18:52:17  -731.210596   -5.14  -2.86    +0.0000
iter:  23 18:52:21  -731.203410   -5.19  -2.87    +0.0000
iter:  24 18:52:25  -731.196764   -5.23  -2.88    +0.0000
iter:  25 18:52:29  -731.190790   -5.28  -2.89    +0.0000
iter:  26 18:52:33  -731.185185   -5.32  -2.90    +0.0000
iter:  27 18:52:37  -731.180149   -5.37  -2.91    +0.0000
iter:  28 18:52:41  -731.175392   -5.41  -2.92    +0.0000
iter:  29 18:52:44  -731.171131   -5.46  -2.93    +0.0000
iter:  30 18:52:48  -731.167075   -5.49  -2.93    +0.0000
iter:  31 18:52:52  -731.163459   -5.55  -2.94    +0.0000
iter:  32 18:52:56  -731.160173   -5.58  -2.95    +0.0000
iter:  33 18:53:00  -731.156991   -5.63  -2.96    +0.0000
iter:  34 18:53:04  -731.154168   -5.67  -2.97    +0.0000
iter:  35 18:53:08  -731.151418   -5.72  -2.97    +0.0000
iter:  36 18:53:12  -731.148999   -5.76  -2.98    +0.0000
iter:  37 18:53:15  -731.146815   -5.81  -2.99    +0.0000
iter:  38 18:53:19  -731.144635   -5.85  -3.00    +0.0000
iter:  39 18:53:23  -731.142733   -5.89  -3.00    +0.0000
iter:  40 18:53:27  -731.141024   -5.93  -3.01    +0.0000
iter:  41 18:53:31  -731.139277   -5.98  -3.02    +0.0000
iter:  42 18:53:35  -731.137772   -6.02  -3.03    +0.0000
iter:  43 18:53:39  -731.136431   -6.05  -3.03    +0.0000
iter:  44 18:53:42  -731.135018   -6.10  -3.04    +0.0000
iter:  45 18:53:46  -731.133820   -6.13  -3.05    +0.0000
iter:  46 18:53:50  -731.132764   -6.17  -3.05    +0.0000
iter:  47 18:53:54  -731.131821   -6.20  -3.06    +0.0000
iter:  48 18:53:58  -731.130766   -6.25  -3.06    +0.0000
iter:  49 18:54:02  -731.129891   -6.28  -3.07    +0.0000
iter:  50 18:54:06  -731.129134   -6.32  -3.08    +0.0000
iter:  51 18:54:09  -731.128467   -6.35  -3.08    +0.0000
iter:  52 18:54:13  -731.127666   -6.39  -3.09    +0.0000
iter:  53 18:54:17  -731.127018   -6.42  -3.09    +0.0000
iter:  54 18:54:21  -731.126473   -6.45  -3.10    +0.0000
iter:  55 18:54:25  -731.126005   -6.49  -3.11    +0.0000
iter:  56 18:54:29  -731.125598   -6.52  -3.11    +0.0000
iter:  57 18:54:32  -731.125034   -6.56  -3.12    +0.0000
iter:  58 18:54:36  -731.124806   -6.58  -3.12    +0.0000
iter:  59 18:54:40  -731.124381   -6.62  -3.13    +0.0000
iter:  60 18:54:44  -731.124047   -6.65  -3.14    +0.0000
iter:  61 18:54:48  -731.123782c  -6.68  -3.14    +0.0000
iter:  62 18:54:52  -731.123569c  -6.71  -3.15    +0.0000
iter:  63 18:54:55  -731.123192c  -6.74  -3.15    +0.0000
iter:  64 18:54:59  -731.123119c  -6.77  -3.16    +0.0000
iter:  65 18:55:03  -731.122854c  -6.80  -3.16    +0.0000
iter:  66 18:55:07  -731.122658c  -6.83  -3.17    +0.0000
iter:  67 18:55:11  -731.122520c  -6.86  -3.17    +0.0000
iter:  68 18:55:15  -731.122426c  -6.88  -3.18    +0.0000
iter:  69 18:55:18  -731.122364c  -6.91  -3.18    +0.0000
iter:  70 18:55:22  -731.122130c  -6.94  -3.19    +0.0000
iter:  71 18:55:26  -731.122169c  -6.97  -3.20    +0.0000
iter:  72 18:55:30  -731.122023c  -6.99  -3.20    +0.0000
iter:  73 18:55:34  -731.121924c  -7.03  -3.21    +0.0000
iter:  74 18:55:38  -731.121874c  -7.04  -3.21    +0.0000
iter:  75 18:55:41  -731.121861c  -7.07  -3.22    +0.0000
iter:  76 18:55:45  -731.121877c  -7.09  -3.22    +0.0000
iter:  77 18:55:49  -731.121915c  -7.12  -3.23    +0.0000
iter:  78 18:55:53  -731.121972c  -7.13  -3.23    +0.0000
iter:  79 18:55:57  -731.122045c  -7.16  -3.24    +0.0000
iter:  80 18:56:01  -731.122131c  -7.17  -3.24    +0.0000
iter:  81 18:56:04  -731.122040c  -7.21  -3.25    +0.0000
iter:  82 18:56:08  -731.122181c  -7.23  -3.26    +0.0000
iter:  83 18:56:12  -731.122147c  -7.26  -3.26    +0.0000
iter:  84 18:56:16  -731.122140c  -7.29  -3.27    +0.0000
iter:  85 18:56:20  -731.122166c  -7.31  -3.27    +0.0000
iter:  86 18:56:23  -731.122220c  -7.33  -3.28    +0.0000
iter:  87 18:56:27  -731.122297c  -7.35  -3.28    +0.0000
iter:  88 18:56:31  -731.122393c  -7.37  -3.29    +0.0000
iter:  89 18:56:35  -731.122503c  -7.39  -3.29    +0.0000
iter:  90 18:56:39  -731.122624c  -7.40  -3.30    +0.0000
iter:  91 18:56:43  -731.122756c  -7.43  -3.30    +0.0000
iter:  92 18:56:46  -731.122895c  -7.44  -3.31    +0.0000
iter:  93 18:56:50  -731.123042c  -7.46  -3.31    +0.0000
iter:  94 18:56:54  -731.123195c  -7.48  -3.32    +0.0000
iter:  95 18:56:58  -731.123352c  -7.50  -3.33    +0.0000
iter:  96 18:57:02  -731.123514c  -7.51  -3.33    +0.0000
iter:  97 18:57:06  -731.123679c  -7.54  -3.34    +0.0000
iter:  98 18:57:09  -731.123848c  -7.55  -3.34    +0.0000
iter:  99 18:57:13  -731.124019c  -7.58  -3.35    +0.0000
iter: 100 18:57:17  -731.124192c  -7.59  -3.35    +0.0000
iter: 101 18:57:21  -731.124367c  -7.61  -3.36    +0.0000
iter: 102 18:57:25  -731.124544c  -7.63  -3.36    +0.0000
iter: 103 18:57:29  -731.124721c  -7.65  -3.37    +0.0000
iter: 104 18:57:32  -731.124741c  -7.69  -3.37    +0.0000
iter: 105 18:57:36  -731.124948c  -7.70  -3.38    +0.0000
iter: 106 18:57:40  -731.124990c  -7.73  -3.38    +0.0000
iter: 107 18:57:44  -731.125056c  -7.77  -3.39    +0.0000
iter: 108 18:57:48  -731.125134c  -7.77  -3.39    +0.0000
iter: 109 18:57:51  -731.125393c  -7.78  -3.40    +0.0000
iter: 110 18:57:55  -731.125479c  -7.80  -3.41    +0.0000
iter: 111 18:57:59  -731.125582c  -7.84  -3.41    +0.0000
iter: 112 18:58:03  -731.125691c  -7.84  -3.42    +0.0000
iter: 113 18:58:07  -731.125809c  -7.86  -3.42    +0.0000
iter: 114 18:58:11  -731.125935c  -7.87  -3.43    +0.0000
iter: 115 18:58:14  -731.126068c  -7.89  -3.43    +0.0000
iter: 116 18:58:18  -731.126207c  -7.90  -3.44    +0.0000
iter: 117 18:58:22  -731.126350c  -7.92  -3.44    +0.0000
iter: 118 18:58:26  -731.126497c  -7.93  -3.45    +0.0000
iter: 119 18:58:30  -731.126648c  -7.95  -3.45    +0.0000
iter: 120 18:58:33  -731.126801c  -7.96  -3.46    +0.0000
iter: 121 18:58:37  -731.126956c  -7.98  -3.46    +0.0000
iter: 122 18:58:41  -731.127112c  -7.99  -3.47    +0.0000
iter: 123 18:58:45  -731.127270c  -8.00  -3.48    +0.0000
iter: 124 18:58:49  -731.127429c  -8.02  -3.48    +0.0000
iter: 125 18:58:53  -731.127588c  -8.03  -3.49    +0.0000
iter: 126 18:58:56  -731.127747c  -8.05  -3.49    +0.0000
iter: 127 18:59:00  -731.127907c  -8.06  -3.50    +0.0000
iter: 128 18:59:04  -731.128066c  -8.07  -3.50    +0.0000
iter: 129 18:59:08  -731.128225c  -8.09  -3.51    +0.0000
iter: 130 18:59:12  -731.128384c  -8.10  -3.51    +0.0000
iter: 131 18:59:16  -731.128542c  -8.12  -3.52    +0.0000
iter: 132 18:59:19  -731.128700c  -8.13  -3.52    +0.0000
iter: 133 18:59:23  -731.128857c  -8.15  -3.53    +0.0000
iter: 134 18:59:27  -731.129013c  -8.16  -3.53    +0.0000
iter: 135 18:59:31  -731.129168c  -8.18  -3.54    +0.0000
iter: 136 18:59:35  -731.129323c  -8.19  -3.54    +0.0000
iter: 137 18:59:38  -731.129476c  -8.21  -3.55    -0.0000
iter: 138 18:59:42  -731.129628c  -8.22  -3.56    -0.0000
iter: 139 18:59:46  -731.129779c  -8.24  -3.56    -0.0000
iter: 140 18:59:50  -731.129929c  -8.25  -3.57    -0.0000
iter: 141 18:59:54  -731.130077c  -8.27  -3.57    -0.0000
iter: 142 18:59:58  -731.130225c  -8.28  -3.58    -0.0000
iter: 143 19:00:01  -731.130371c  -8.30  -3.58    -0.0000
iter: 144 19:00:05  -731.130515c  -8.31  -3.59    -0.0000
iter: 145 19:00:09  -731.130659c  -8.33  -3.59    -0.0000
iter: 146 19:00:13  -731.130801c  -8.34  -3.60    -0.0000
iter: 147 19:00:17  -731.130942c  -8.36  -3.60    -0.0000
iter: 148 19:00:21  -731.131081c  -8.37  -3.61    -0.0000
iter: 149 19:00:24  -731.131219c  -8.38  -3.61    -0.0000
iter: 150 19:00:28  -731.131355c  -8.40  -3.62    -0.0000
iter: 151 19:00:32  -731.131491c  -8.41  -3.62    -0.0000
iter: 152 19:00:36  -731.131624c  -8.42  -3.63    -0.0000
iter: 153 19:00:40  -731.131757c  -8.44  -3.64    -0.0000
iter: 154 19:00:44  -731.131888c  -8.45  -3.64    -0.0000
iter: 155 19:00:47  -731.132017c  -8.47  -3.65    -0.0000
iter: 156 19:00:51  -731.132145c  -8.48  -3.65    -0.0000
iter: 157 19:00:55  -731.132272c  -8.49  -3.66    -0.0000
iter: 158 19:00:59  -731.132397c  -8.51  -3.66    -0.0000
iter: 159 19:01:03  -731.132521c  -8.52  -3.67    -0.0000
iter: 160 19:01:06  -731.132644c  -8.53  -3.67    -0.0000
iter: 161 19:01:10  -731.132765c  -8.55  -3.68    -0.0000
iter: 162 19:01:14  -731.132884c  -8.56  -3.68    -0.0000
iter: 163 19:01:18  -731.133003c  -8.57  -3.69    -0.0000
iter: 164 19:01:22  -731.133120c  -8.59  -3.69    -0.0000
iter: 165 19:01:26  -731.133235c  -8.60  -3.70    -0.0000
iter: 166 19:01:29  -731.133350c  -8.61  -3.70    -0.0000
iter: 167 19:01:33  -731.133463c  -8.63  -3.71    -0.0000
iter: 168 19:01:37  -731.133574c  -8.64  -3.71    -0.0000
iter: 169 19:01:41  -731.133685c  -8.65  -3.72    -0.0000
iter: 170 19:01:45  -731.133794c  -8.67  -3.72    -0.0000
iter: 171 19:01:49  -731.133901c  -8.68  -3.73    -0.0000
iter: 172 19:01:52  -731.134008c  -8.69  -3.74    -0.0000
iter: 173 19:01:56  -731.134113c  -8.71  -3.74    -0.0000
iter: 174 19:02:00  -731.134217c  -8.72  -3.75    -0.0000
iter: 175 19:02:04  -731.134319c  -8.73  -3.75    -0.0000
iter: 176 19:02:08  -731.134420c  -8.75  -3.76    -0.0000
iter: 177 19:02:12  -731.134520c  -8.76  -3.76    -0.0000
iter: 178 19:02:16  -731.134619c  -8.77  -3.77    -0.0000
iter: 179 19:02:19  -731.134717c  -8.79  -3.77    -0.0000
iter: 180 19:02:23  -731.134813c  -8.80  -3.78    -0.0000
iter: 181 19:02:27  -731.134909c  -8.81  -3.78    -0.0000
iter: 182 19:02:31  -731.135003c  -8.82  -3.79    -0.0000
iter: 183 19:02:35  -731.135096c  -8.84  -3.79    -0.0000
iter: 184 19:02:38  -731.135187c  -8.85  -3.80    -0.0000
iter: 185 19:02:42  -731.135278c  -8.86  -3.80    -0.0000
iter: 186 19:02:46  -731.135367c  -8.87  -3.81    -0.0000
iter: 187 19:02:50  -731.135456c  -8.89  -3.81    -0.0000
iter: 188 19:02:54  -731.135543c  -8.90  -3.82    -0.0000
iter: 189 19:02:58  -731.135629c  -8.91  -3.82    -0.0000
iter: 190 19:03:01  -731.135714c  -8.92  -3.83    -0.0000
iter: 191 19:03:05  -731.135798c  -8.94  -3.83    -0.0000
iter: 192 19:03:09  -731.135881c  -8.95  -3.84    -0.0000
iter: 193 19:03:13  -731.135963c  -8.96  -3.84    -0.0000
iter: 194 19:03:17  -731.136044c  -8.97  -3.85    -0.0000
iter: 195 19:03:21  -731.136123c  -8.99  -3.85    -0.0000
iter: 196 19:03:24  -731.136202c  -9.00  -3.86    -0.0000
iter: 197 19:03:28  -731.136280c  -9.01  -3.86    -0.0000
iter: 198 19:03:32  -731.136357c  -9.02  -3.87    -0.0000
iter: 199 19:03:36  -731.136433c  -9.04  -3.87    -0.0000
iter: 200 19:03:40  -731.136507c  -9.05  -3.88    +0.0000
iter: 201 19:03:43  -731.136581c  -9.06  -3.89    +0.0000
iter: 202 19:03:47  -731.136654c  -9.07  -3.89    +0.0000
iter: 203 19:03:51  -731.136726c  -9.09  -3.90    +0.0000
iter: 204 19:03:55  -731.136797c  -9.10  -3.90    +0.0000
iter: 205 19:03:59  -731.136868c  -9.11  -3.91    +0.0000
iter: 206 19:04:03  -731.136937c  -9.12  -3.91    +0.0000
iter: 207 19:04:06  -731.137005c  -9.13  -3.92    +0.0000
iter: 208 19:04:10  -731.137025c  -9.20  -3.92    +0.0000
iter: 209 19:04:14  -731.137109c  -9.12  -3.93    +0.0000
iter: 210 19:04:18  -731.137129c  -9.23  -3.93    +0.0000
iter: 211 19:04:22  -731.137213c  -9.15  -3.94    +0.0000
iter: 212 19:04:26  -731.137234c  -9.26  -3.94    +0.0000
iter: 213 19:04:29  -731.137319c  -9.19  -3.95    +0.0000
iter: 214 19:04:33  -731.137341c  -9.28  -3.95    +0.0000
iter: 215 19:04:37  -731.137377c  -9.27  -3.96    +0.0000
iter: 216 19:04:41  -731.137413c  -9.26  -3.96    +0.0000
iter: 217 19:04:45  -731.137451c  -9.28  -3.97    +0.0000
iter: 218 19:04:48  -731.137488c  -9.28  -3.97    +0.0000
iter: 219 19:04:52  -731.137526c  -9.30  -3.98    +0.0000
iter: 220 19:04:56  -731.137564c  -9.30  -3.98    +0.0000
iter: 221 19:05:00  -731.137604c  -9.32  -3.99    +0.0000
iter: 222 19:05:04  -731.137643c  -9.32  -3.99    +0.0000
iter: 223 19:05:08  -731.137684c  -9.34  -4.00    +0.0000
iter: 224 19:05:11  -731.137725c  -9.35  -4.00    +0.0000
iter: 225 19:05:15  -731.137766c  -9.36  -4.01    +0.0000
iter: 226 19:05:19  -731.137808c  -9.37  -4.01    +0.0000
iter: 227 19:05:23  -731.137850c  -9.38  -4.02    +0.0000
iter: 228 19:05:27  -731.137893c  -9.39  -4.02    +0.0000
iter: 229 19:05:30  -731.137935c  -9.40  -4.03    +0.0000
iter: 230 19:05:34  -731.137978c  -9.41  -4.03    +0.0000
iter: 231 19:05:38  -731.138021c  -9.43  -4.04    +0.0000
iter: 232 19:05:42  -731.138064c  -9.44  -4.04    +0.0000
iter: 233 19:05:46  -731.138107c  -9.45  -4.05    +0.0000
iter: 234 19:05:50  -731.138150c  -9.46  -4.05    +0.0000
iter: 235 19:05:53  -731.138193c  -9.47  -4.06    +0.0000
iter: 236 19:05:57  -731.138236c  -9.48  -4.06    +0.0000
iter: 237 19:06:01  -731.138279c  -9.49  -4.07    +0.0000
iter: 238 19:06:05  -731.138322c  -9.50  -4.07    +0.0000
iter: 239 19:06:09  -731.138365c  -9.51  -4.08    +0.0000
iter: 240 19:06:13  -731.138407c  -9.52  -4.08    +0.0000
iter: 241 19:06:16  -731.138450c  -9.54  -4.09    +0.0000
iter: 242 19:06:20  -731.138492c  -9.55  -4.09    +0.0000
iter: 243 19:06:24  -731.138534c  -9.56  -4.10    +0.0000
iter: 244 19:06:28  -731.138576c  -9.57  -4.10    +0.0000
iter: 245 19:06:32  -731.138617c  -9.58  -4.11    +0.0000
iter: 246 19:06:35  -731.138658c  -9.59  -4.11    +0.0000
iter: 247 19:06:39  -731.138699c  -9.60  -4.12    +0.0000
iter: 248 19:06:43  -731.138740c  -9.61  -4.12    +0.0000
iter: 249 19:06:47  -731.138780c  -9.63  -4.12    +0.0000
iter: 250 19:06:51  -731.138821c  -9.64  -4.13    +0.0000
iter: 251 19:06:55  -731.138860c  -9.65  -4.13    +0.0000
iter: 252 19:06:58  -731.138900c  -9.66  -4.14    +0.0000
iter: 253 19:07:02  -731.138939c  -9.67  -4.14    -0.0000
iter: 254 19:07:06  -731.138978c  -9.68  -4.15    +0.0000
iter: 255 19:07:10  -731.139016c  -9.69  -4.15    +0.0000
iter: 256 19:07:14  -731.139054c  -9.70  -4.16    +0.0000
iter: 257 19:07:17  -731.139092c  -9.72  -4.16    -0.0000
iter: 258 19:07:21  -731.139130c  -9.73  -4.17    -0.0000
iter: 259 19:07:25  -731.139167c  -9.74  -4.17    -0.0000
iter: 260 19:07:29  -731.139204c  -9.75  -4.18    -0.0000
iter: 261 19:07:33  -731.139240c  -9.76  -4.18    -0.0000
iter: 262 19:07:37  -731.139276c  -9.77  -4.19    -0.0000
iter: 263 19:07:40  -731.139312c  -9.78  -4.19    -0.0000
iter: 264 19:07:44  -731.139347c  -9.79  -4.20    +0.0000
iter: 265 19:07:48  -731.139382c  -9.80  -4.20    +0.0000
iter: 266 19:07:52  -731.139416c  -9.82  -4.21    -0.0000
iter: 267 19:07:56  -731.139451c  -9.83  -4.21    -0.0000
iter: 268 19:07:59  -731.139485c  -9.84  -4.22    -0.0000
iter: 269 19:08:03  -731.139518c  -9.85  -4.22    -0.0000
iter: 270 19:08:07  -731.139551c  -9.86  -4.23    -0.0000
iter: 271 19:08:11  -731.139584c  -9.87  -4.23    -0.0000
iter: 272 19:08:15  -731.139616c  -9.88  -4.24    -0.0000
iter: 273 19:08:19  -731.139648c  -9.89  -4.24    +0.0000
iter: 274 19:08:22  -731.139680c  -9.90  -4.25    +0.0000
iter: 275 19:08:26  -731.139711c  -9.91  -4.25    +0.0000
iter: 276 19:08:30  -731.139742c  -9.92  -4.26    -0.0000
iter: 277 19:08:34  -731.139773c  -9.94  -4.26    -0.0000
iter: 278 19:08:38  -731.139803c  -9.95  -4.26    -0.0000
iter: 279 19:08:41  -731.139833c  -9.96  -4.27    -0.0000
iter: 280 19:08:45  -731.139863c  -9.97  -4.27    -0.0000
iter: 281 19:08:49  -731.139892c  -9.98  -4.28    -0.0000
iter: 282 19:08:53  -731.139921c  -9.99  -4.28    -0.0000
iter: 283 19:08:57  -731.139950c -10.00c -4.29    -0.0000
iter: 284 19:09:01  -731.139978c -10.01c -4.29    -0.0000
iter: 285 19:09:04  -731.140006c -10.02c -4.30    -0.0000
iter: 286 19:09:08  -731.140033c -10.03c -4.30    -0.0000
iter: 287 19:09:12  -731.140061c -10.04c -4.31    -0.0000
iter: 288 19:09:16  -731.140088c -10.05c -4.31    +0.0000
iter: 289 19:09:20  -731.140114c -10.06c -4.32    +0.0000
iter: 290 19:09:23  -731.140141c -10.08c -4.32    +0.0000
iter: 291 19:09:27  -731.140167c -10.09c -4.33    -0.0000
iter: 292 19:09:31  -731.140192c -10.10c -4.33    -0.0000
iter: 293 19:09:35  -731.140218c -10.11c -4.34    -0.0000
iter: 294 19:09:39  -731.140243c -10.12c -4.34    -0.0000
iter: 295 19:09:43  -731.140268c -10.13c -4.34    -0.0000
iter: 296 19:09:46  -731.140292c -10.14c -4.35    -0.0000
iter: 297 19:09:50  -731.140317c -10.15c -4.35    -0.0000
iter: 298 19:09:54  -731.140341c -10.16c -4.36    -0.0000
iter: 299 19:09:58  -731.140364c -10.17c -4.36    -0.0000
iter: 300 19:10:02  -731.140388c -10.18c -4.37    -0.0000
iter: 301 19:10:05  -731.140411c -10.19c -4.37    -0.0000
iter: 302 19:10:09  -731.140434c -10.20c -4.38    -0.0000
iter: 303 19:10:13  -731.140456c -10.21c -4.38    -0.0000
iter: 304 19:10:17  -731.140479c -10.22c -4.39    -0.0000
iter: 305 19:10:21  -731.140501c -10.23c -4.39    -0.0000
iter: 306 19:10:25  -731.140523c -10.24c -4.40    -0.0000
iter: 307 19:10:28  -731.140544c -10.25c -4.40    +0.0000
iter: 308 19:10:32  -731.140565c -10.26c -4.41    +0.0000
iter: 309 19:10:36  -731.140586c -10.27c -4.41    +0.0000
iter: 310 19:10:40  -731.140607c -10.28c -4.41    +0.0000
iter: 311 19:10:44  -731.140628c -10.29c -4.42    +0.0000
iter: 312 19:10:47  -731.140648c -10.30c -4.42    -0.0000
iter: 313 19:10:51  -731.140668c -10.31c -4.43    -0.0000
iter: 314 19:10:55  -731.140688c -10.32c -4.43    -0.0000
iter: 315 19:10:59  -731.140708c -10.33c -4.44    +0.0000
iter: 316 19:11:03  -731.140727c -10.34c -4.44    +0.0000
iter: 317 19:11:07  -731.140746c -10.35c -4.45    +0.0000
iter: 318 19:11:10  -731.140765c -10.36c -4.45    +0.0000
iter: 319 19:11:14  -731.140784c -10.37c -4.46    +0.0000
iter: 320 19:11:18  -731.140802c -10.38c -4.46    -0.0000
iter: 321 19:11:22  -731.140821c -10.39c -4.47    -0.0000
iter: 322 19:11:26  -731.140839c -10.40c -4.47    -0.0000
iter: 323 19:11:29  -731.140857c -10.41c -4.47    -0.0000
iter: 324 19:11:33  -731.140874c -10.42c -4.48    -0.0000
iter: 325 19:11:37  -731.140892c -10.43c -4.48    -0.0000
iter: 326 19:11:41  -731.140909c -10.44c -4.49    +0.0000
iter: 327 19:11:45  -731.140926c -10.45c -4.49    +0.0000
iter: 328 19:11:49  -731.140943c -10.46c -4.50    +0.0000
iter: 329 19:11:52  -731.140959c -10.47c -4.50    +0.0000
iter: 330 19:11:56  -731.140976c -10.48c -4.51    +0.0000
iter: 331 19:12:00  -731.140992c -10.49c -4.51    -0.0000
iter: 332 19:12:04  -731.141008c -10.50c -4.52    -0.0000
iter: 333 19:12:08  -731.141024c -10.51c -4.52    -0.0000
iter: 334 19:12:11  -731.141040c -10.52c -4.52    +0.0000
iter: 335 19:12:15  -731.141055c -10.53c -4.53    +0.0000
iter: 336 19:12:19  -731.141070c -10.54c -4.53    +0.0000
iter: 337 19:12:23  -731.141086c -10.55c -4.54    +0.0000
iter: 338 19:12:27  -731.141101c -10.56c -4.54    +0.0000
iter: 339 19:12:31  -731.141115c -10.57c -4.55    +0.0000
iter: 340 19:12:34  -731.141130c -10.58c -4.55    -0.0000
iter: 341 19:12:38  -731.141144c -10.59c -4.56    -0.0000
iter: 342 19:12:42  -731.141159c -10.60c -4.56    -0.0000
iter: 343 19:12:46  -731.141173c -10.61c -4.57    -0.0000
iter: 344 19:12:50  -731.141187c -10.62c -4.57    -0.0000
iter: 345 19:12:53  -731.141200c -10.63c -4.57    -0.0000
iter: 346 19:12:57  -731.141214c -10.64c -4.58    -0.0000
iter: 347 19:13:01  -731.141227c -10.65c -4.58    -0.0000
iter: 348 19:13:05  -731.141241c -10.66c -4.59    -0.0000
iter: 349 19:13:09  -731.141254c -10.67c -4.59    +0.0000
iter: 350 19:13:13  -731.141267c -10.68c -4.60    +0.0000
iter: 351 19:13:16  -731.141280c -10.68c -4.60    -0.0000
iter: 352 19:13:20  -731.141292c -10.69c -4.61    +0.0000
iter: 353 19:13:24  -731.141305c -10.70c -4.61    -0.0000
iter: 354 19:13:28  -731.141317c -10.71c -4.62    +0.0000
iter: 355 19:13:32  -731.141329c -10.72c -4.62    +0.0000
iter: 356 19:13:36  -731.141341c -10.73c -4.62    +0.0000
iter: 357 19:13:39  -731.141353c -10.74c -4.63    +0.0000
iter: 358 19:13:43  -731.141365c -10.75c -4.63    +0.0000
iter: 359 19:13:47  -731.141377c -10.76c -4.64    +0.0000
iter: 360 19:13:51  -731.141388c -10.77c -4.64    -0.0000
iter: 361 19:13:55  -731.141400c -10.78c -4.65    -0.0000
iter: 362 19:13:59  -731.141411c -10.79c -4.65    -0.0000
iter: 363 19:14:02  -731.141422c -10.80c -4.66    -0.0000
iter: 364 19:14:06  -731.141433c -10.81c -4.66    -0.0000
iter: 365 19:14:10  -731.141444c -10.81c -4.66    -0.0000
iter: 366 19:14:14  -731.141455c -10.82c -4.67    -0.0000
iter: 367 19:14:18  -731.141465c -10.83c -4.67    -0.0000
iter: 368 19:14:21  -731.141476c -10.84c -4.68    -0.0000
iter: 369 19:14:25  -731.141486c -10.85c -4.68    -0.0000
iter: 370 19:14:29  -731.141496c -10.86c -4.69    -0.0000
iter: 371 19:14:33  -731.141506c -10.87c -4.69    -0.0000
iter: 372 19:14:37  -731.141516c -10.88c -4.70    -0.0000
iter: 373 19:14:41  -731.141526c -10.89c -4.70    -0.0000
iter: 374 19:14:44  -731.141536c -10.90c -4.70    -0.0000
iter: 375 19:14:48  -731.141545c -10.90c -4.71    -0.0000
iter: 376 19:14:52  -731.141555c -10.91c -4.71    -0.0000
iter: 377 19:14:56  -731.141564c -10.92c -4.72    -0.0000
iter: 378 19:15:00  -731.141573c -10.93c -4.72    -0.0000
iter: 379 19:15:03  -731.141583c -10.94c -4.73    -0.0000
iter: 380 19:15:07  -731.141592c -10.95c -4.73    -0.0000
iter: 381 19:15:11  -731.141601c -10.96c -4.74    -0.0000
iter: 382 19:15:15  -731.141609c -10.97c -4.74    -0.0000
iter: 383 19:15:19  -731.141618c -10.98c -4.74    -0.0000
iter: 384 19:15:22  -731.141627c -10.99c -4.75    -0.0000
iter: 385 19:15:26  -731.141635c -10.99c -4.75    -0.0000
iter: 386 19:15:30  -731.141644c -11.00c -4.76    -0.0000
iter: 387 19:15:34  -731.141652c -11.01c -4.76    -0.0000
iter: 388 19:15:38  -731.141660c -11.02c -4.77    -0.0000
iter: 389 19:15:42  -731.141668c -11.03c -4.77    -0.0000
iter: 390 19:15:45  -731.141676c -11.04c -4.78    -0.0000
iter: 391 19:15:49  -731.141684c -11.05c -4.78    -0.0000
iter: 392 19:15:53  -731.141692c -11.06c -4.78    -0.0000
iter: 393 19:15:57  -731.141700c -11.06c -4.79    -0.0000
iter: 394 19:16:01  -731.141707c -11.07c -4.79    -0.0000
iter: 395 19:16:04  -731.141715c -11.08c -4.80    -0.0000
iter: 396 19:16:08  -731.141722c -11.09c -4.80    -0.0000
iter: 397 19:16:12  -731.141730c -11.10c -4.81    -0.0000
iter: 398 19:16:16  -731.141737c -11.11c -4.81    -0.0000
iter: 399 19:16:20  -731.141744c -11.11c -4.81    -0.0000
iter: 400 19:16:23  -731.141751c -11.12c -4.82    -0.0000
iter: 401 19:16:27  -731.141758c -11.13c -4.82    -0.0000
iter: 402 19:16:31  -731.141765c -11.14c -4.83    -0.0000
iter: 403 19:16:35  -731.141772c -11.15c -4.83    -0.0000
iter: 404 19:16:39  -731.141779c -11.16c -4.84    -0.0000
iter: 405 19:16:43  -731.141786c -11.17c -4.84    -0.0000
iter: 406 19:16:46  -731.141792c -11.18c -4.85    -0.0000
iter: 407 19:16:50  -731.141799c -11.18c -4.85    -0.0000
iter: 408 19:16:54  -731.141805c -11.19c -4.85    -0.0000
iter: 409 19:16:58  -731.141811c -11.20c -4.86    -0.0000
iter: 410 19:17:02  -731.141818c -11.21c -4.86    -0.0000
iter: 411 19:17:05  -731.141824c -11.22c -4.87    -0.0000
iter: 412 19:17:09  -731.141830c -11.23c -4.87    -0.0000
iter: 413 19:17:13  -731.141836c -11.23c -4.88    -0.0000
iter: 414 19:17:17  -731.141842c -11.24c -4.88    -0.0000
iter: 415 19:17:21  -731.141848c -11.25c -4.88    -0.0000
iter: 416 19:17:25  -731.141854c -11.26c -4.89    -0.0000
iter: 417 19:17:28  -731.141860c -11.27c -4.89    -0.0000
iter: 418 19:17:32  -731.141865c -11.28c -4.90    -0.0000
iter: 419 19:17:36  -731.141871c -11.28c -4.90    -0.0000
iter: 420 19:17:40  -731.141877c -11.29c -4.91    -0.0000
iter: 421 19:17:44  -731.141882c -11.30c -4.91    -0.0000
iter: 422 19:17:47  -731.141888c -11.31c -4.91    -0.0000
iter: 423 19:17:51  -731.141893c -11.32c -4.92    -0.0000
iter: 424 19:17:55  -731.141898c -11.33c -4.92    -0.0000
iter: 425 19:17:59  -731.141904c -11.34c -4.93    -0.0000
iter: 426 19:18:03  -731.141909c -11.34c -4.93    -0.0000
iter: 427 19:18:06  -731.141914c -11.35c -4.94    -0.0000
iter: 428 19:18:10  -731.141919c -11.36c -4.94    -0.0000
iter: 429 19:18:14  -731.141924c -11.37c -4.94    -0.0000
iter: 430 19:18:18  -731.141929c -11.38c -4.95    -0.0000
iter: 431 19:18:22  -731.141934c -11.38c -4.95    -0.0000
iter: 432 19:18:26  -731.141938c -11.39c -4.96    +0.0000
iter: 433 19:18:29  -731.141943c -11.40c -4.96    +0.0000
iter: 434 19:18:33  -731.141948c -11.41c -4.97    -0.0000
iter: 435 19:18:37  -731.141953c -11.42c -4.97    -0.0000
iter: 436 19:18:41  -731.141957c -11.42c -4.97    -0.0000
iter: 437 19:18:45  -731.141962c -11.43c -4.98    -0.0000
iter: 438 19:18:48  -731.141966c -11.44c -4.98    -0.0000
iter: 439 19:18:52  -731.141971c -11.45c -4.99    -0.0000
iter: 440 19:18:56  -731.141975c -11.45c -4.99    -0.0000
iter: 441 19:19:00  -731.141979c -11.46c -5.00    -0.0000
iter: 442 19:19:04  -731.141984c -11.47c -5.00c   +0.0000

Converged after 442 iterations.

Dipole moment: (52.396326, -54.536597, 0.008764) |e|*Ang

Total magnetic moment: (0.000000, 0.000000, 0.000000)
Local magnetic moments:
   0 Ti ( 0.000000,  0.000000, -0.000000)
   1 Ti ( 0.000000,  0.000000,  0.000000)
   2 Ti ( 0.000000,  0.000000,  0.000000)
   3 Ti ( 0.000000,  0.000000, -0.000000)
   4 Ti ( 0.000000,  0.000000,  0.000000)
   5 Ti ( 0.000000,  0.000000, -0.000000)
   6 Ti ( 0.000000,  0.000000, -0.000000)
   7 Ti ( 0.000000,  0.000000,  0.000000)
   8 Ti ( 0.000000,  0.000000,  0.000000)
   9 Ti ( 0.000000,  0.000000,  0.000000)
  10 Ti ( 0.000000,  0.000000,  0.000000)
  11 Ti ( 0.000000,  0.000000, -0.000000)
  12 Ti ( 0.000000,  0.000000,  0.000000)
  13 Ti ( 0.000000,  0.000000, -0.000000)
  14 Ti ( 0.000000,  0.000000,  0.000000)
  15 Ti ( 0.000000,  0.000000, -0.000000)
  16 Ti ( 0.000000,  0.000000, -0.000000)
  17 Ti ( 0.000000,  0.000000,  0.000000)
  18 Ti ( 0.000000,  0.000000,  0.000000)
  19 Ti ( 0.000000,  0.000000, -0.000000)
  20 Ti ( 0.000000,  0.000000,  0.000000)
  21 Ti ( 0.000000,  0.000000,  0.000000)
  22 Ti ( 0.000000,  0.000000, -0.000000)
  23 Ti ( 0.000000,  0.000000,  0.000000)
  24 O  ( 0.000000,  0.000000, -0.000000)
  25 O  ( 0.000000,  0.000000, -0.000000)
  26 O  ( 0.000000,  0.000000,  0.000000)
  27 O  ( 0.000000,  0.000000,  0.000000)
  28 O  ( 0.000000,  0.000000,  0.000000)
  29 O  ( 0.000000,  0.000000, -0.000000)
  30 O  ( 0.000000,  0.000000,  0.000000)
  31 O  ( 0.000000,  0.000000, -0.000000)
  32 O  ( 0.000000,  0.000000,  0.000000)
  33 O  ( 0.000000,  0.000000, -0.000000)
  34 O  ( 0.000000,  0.000000,  0.000000)
  35 O  ( 0.000000,  0.000000,  0.000000)
  36 O  ( 0.000000,  0.000000, -0.000000)
  37 O  ( 0.000000,  0.000000, -0.000000)
  38 O  ( 0.000000,  0.000000, -0.000000)
  39 O  ( 0.000000,  0.000000, -0.000000)
  40 O  ( 0.000000,  0.000000, -0.000000)
  41 O  ( 0.000000,  0.000000,  0.000000)
  42 O  ( 0.000000,  0.000000,  0.000000)
  43 O  ( 0.000000,  0.000000, -0.000000)
  44 O  ( 0.000000,  0.000000, -0.000000)
  45 O  ( 0.000000,  0.000000, -0.000000)
  46 O  ( 0.000000,  0.000000, -0.000000)
  47 O  ( 0.000000,  0.000000, -0.000000)
  48 O  ( 0.000000,  0.000000,  0.000000)
  49 O  ( 0.000000,  0.000000,  0.000000)
  50 O  ( 0.000000,  0.000000, -0.000000)
  51 O  ( 0.000000,  0.000000,  0.000000)
  52 O  ( 0.000000,  0.000000,  0.000000)
  53 O  ( 0.000000,  0.000000,  0.000000)
  54 O  ( 0.000000,  0.000000, -0.000000)
  55 O  ( 0.000000,  0.000000,  0.000000)
  56 O  ( 0.000000,  0.000000, -0.000000)
  57 O  ( 0.000000,  0.000000,  0.000000)
  58 O  ( 0.000000,  0.000000, -0.000000)
  59 O  ( 0.000000,  0.000000,  0.000000)
  60 O  ( 0.000000,  0.000000, -0.000000)
  61 O  ( 0.000000,  0.000000, -0.000000)
  62 O  ( 0.000000,  0.000000,  0.000000)
  63 O  ( 0.000000,  0.000000,  0.000000)
  64 O  ( 0.000000,  0.000000, -0.000000)
  65 O  ( 0.000000,  0.000000, -0.000000)
  66 O  ( 0.000000,  0.000000, -0.000000)
  67 O  ( 0.000000,  0.000000, -0.000000)
  68 O  ( 0.000000,  0.000000, -0.000000)
  69 O  ( 0.000000,  0.000000, -0.000000)
  70 O  ( 0.000000,  0.000000, -0.000000)
  71 O  ( 0.000000,  0.000000, -0.000000)
  72 Au ( 0.000000,  0.000000, -0.000000)
  73 Au ( 0.000000,  0.000000,  0.000000)
  74 Au ( 0.000000,  0.000000, -0.000000)
  75 Au ( 0.000000,  0.000000,  0.000000)

Energy contributions relative to reference atoms: (reference = -2721730.337652)

Kinetic:       +535.623518
Potential:     -725.321632
External:      -202.212164
XC:            -382.431387
Entropy (-ST):   -0.001862
Local:          +43.200613
SIC:             +0.000000
--------------------------
Free energy:   -731.142915
Extrapolated:  -731.141984

Dipole-layer corrected work functions: 4.338644, 4.318606 eV

Spin contamination: 0.000000 electrons
                   Up                     Down
 Band  Eigenvalues  Occupancy  Eigenvalues  Occupancy
    0    -65.82432    1.00000    -65.82432    1.00000
    1    -65.81672    1.00000    -65.81672    1.00000
    2    -65.81179    1.00000    -65.81179    1.00000
    3    -65.80913    1.00000    -65.80913    1.00000
    4    -65.67461    1.00000    -65.67461    1.00000
    5    -65.60544    1.00000    -65.60544    1.00000
    6    -65.51656    1.00000    -65.51656    1.00000
    7    -65.51222    1.00000    -65.51222    1.00000
    8    -65.50522    1.00000    -65.50522    1.00000
    9    -65.50063    1.00000    -65.50063    1.00000
   10    -65.49175    1.00000    -65.49175    1.00000
   11    -65.47568    1.00000    -65.47568    1.00000
   12    -65.46479    1.00000    -65.46479    1.00000
   13    -65.43192    1.00000    -65.43192    1.00000
   14    -65.42410    1.00000    -65.42410    1.00000
   15    -65.37118    1.00000    -65.37118    1.00000
   16    -65.35009    1.00000    -65.35009    1.00000
   17    -65.34300    1.00000    -65.34300    1.00000
   18    -65.24323    1.00000    -65.24323    1.00000
   19    -65.17851    1.00000    -65.17851    1.00000
   20    -65.08746    1.00000    -65.08746    1.00000
   21    -65.07411    1.00000    -65.07411    1.00000
   22    -65.06696    1.00000    -65.06696    1.00000
   23    -65.06357    1.00000    -65.06357    1.00000
   24    -42.14610    1.00000    -42.14610    1.00000
   25    -42.13729    1.00000    -42.13729    1.00000
   26    -42.13162    1.00000    -42.13162    1.00000
   27    -42.12838    1.00000    -42.12838    1.00000
   28    -41.99906    1.00000    -41.99906    1.00000
   29    -41.99030    1.00000    -41.99030    1.00000
   30    -41.95511    1.00000    -41.95511    1.00000
   31    -41.92962    1.00000    -41.92962    1.00000
   32    -41.92067    1.00000    -41.92067    1.00000
   33    -41.85283    1.00000    -41.85283    1.00000
   34    -41.82575    1.00000    -41.82575    1.00000
   35    -41.81429    1.00000    -41.81429    1.00000
   36    -41.80729    1.00000    -41.80729    1.00000
   37    -41.80635    1.00000    -41.80635    1.00000
   38    -41.79836    1.00000    -41.79836    1.00000
   39    -41.79596    1.00000    -41.79596    1.00000
   40    -41.79255    1.00000    -41.79255    1.00000
   41    -41.78829    1.00000    -41.78829    1.00000
   42    -41.78324    1.00000    -41.78324    1.00000
   43    -41.77338    1.00000    -41.77338    1.00000
   44    -41.76704    1.00000    -41.76704    1.00000
   45    -41.75896    1.00000    -41.75896    1.00000
   46    -41.74654    1.00000    -41.74654    1.00000
   47    -41.73898    1.00000    -41.73898    1.00000
   48    -41.72215    1.00000    -41.72215    1.00000
   49    -41.70888    1.00000    -41.70888    1.00000
   50    -41.69089    1.00000    -41.69089    1.00000
   51    -41.68817    1.00000    -41.68817    1.00000
   52    -41.67721    1.00000    -41.67721    1.00000
   53    -41.66815    1.00000    -41.66815    1.00000
   54    -41.66358    1.00000    -41.66358    1.00000
   55    -41.64447    1.00000    -41.64447    1.00000
   56    -41.63824    1.00000    -41.63824    1.00000
   57    -41.63748    1.00000    -41.63748    1.00000
   58    -41.62680    1.00000    -41.62680    1.00000
   59    -41.61231    1.00000    -41.61231    1.00000
   60    -41.60697    1.00000    -41.60697    1.00000
   61    -41.59552    1.00000    -41.59552    1.00000
   62    -41.59215    1.00000    -41.59215    1.00000
   63    -41.59050    1.00000    -41.59050    1.00000
   64    -41.58243    1.00000    -41.58243    1.00000
   65    -41.57532    1.00000    -41.57532    1.00000
   66    -41.56737    1.00000    -41.56737    1.00000
   67    -41.56527    1.00000    -41.56527    1.00000
   68    -41.55581    1.00000    -41.55581    1.00000
   69    -41.54492    1.00000    -41.54492    1.00000
   70    -41.53578    1.00000    -41.53578    1.00000
   71    -41.52864    1.00000    -41.52864    1.00000
   72    -41.52713    1.00000    -41.52713    1.00000
   73    -41.51633    1.00000    -41.51633    1.00000
   74    -41.50954    1.00000    -41.50954    1.00000
   75    -41.49790    1.00000    -41.49790    1.00000
   76    -41.46708    1.00000    -41.46708    1.00000
   77    -41.45146    1.00000    -41.45146    1.00000
   78    -41.39160    1.00000    -41.39160    1.00000
   79    -41.37578    1.00000    -41.37578    1.00000
   80    -41.35897    1.00000    -41.35897    1.00000
   81    -41.33490    1.00000    -41.33490    1.00000
   82    -41.31272    1.00000    -41.31272    1.00000
   83    -41.31228    1.00000    -41.31228    1.00000
   84    -41.29974    1.00000    -41.29974    1.00000
   85    -41.29598    1.00000    -41.29598    1.00000
   86    -41.28585    1.00000    -41.28585    1.00000
   87    -41.28303    1.00000    -41.28303    1.00000
   88    -41.27739    1.00000    -41.27739    1.00000
   89    -41.26898    1.00000    -41.26898    1.00000
   90    -41.24116    1.00000    -41.24116    1.00000
   91    -41.22694    1.00000    -41.22694    1.00000
   92    -41.16344    1.00000    -41.16344    1.00000
   93    -41.14810    1.00000    -41.14810    1.00000
   94    -41.14063    1.00000    -41.14063    1.00000
   95    -41.13655    1.00000    -41.13655    1.00000
   96    -24.52331    1.00000    -24.52331    1.00000
   97    -24.31984    1.00000    -24.31984    1.00000
   98    -24.19247    1.00000    -24.19247    1.00000
   99    -24.16265    1.00000    -24.16265    1.00000
  100    -24.10311    1.00000    -24.10311    1.00000
  101    -24.06480    1.00000    -24.06480    1.00000
  102    -23.99129    1.00000    -23.99129    1.00000
  103    -23.91954    1.00000    -23.91954    1.00000
  104    -23.86221    1.00000    -23.86221    1.00000
  105    -23.74232    1.00000    -23.74232    1.00000
  106    -23.69514    1.00000    -23.69514    1.00000
  107    -23.63031    1.00000    -23.63031    1.00000
  108    -23.54872    1.00000    -23.54872    1.00000
  109    -23.42801    1.00000    -23.42801    1.00000
  110    -23.39124    1.00000    -23.39124    1.00000
  111    -23.37342    1.00000    -23.37342    1.00000
  112    -23.36129    1.00000    -23.36129    1.00000
  113    -23.34842    1.00000    -23.34842    1.00000
  114    -23.29061    1.00000    -23.29061    1.00000
  115    -23.25816    1.00000    -23.25816    1.00000
  116    -23.23981    1.00000    -23.23981    1.00000
  117    -23.21945    1.00000    -23.21945    1.00000
  118    -23.20756    1.00000    -23.20756    1.00000
  119    -23.19747    1.00000    -23.19747    1.00000
  120    -23.17931    1.00000    -23.17931    1.00000
  121    -23.15666    1.00000    -23.15666    1.00000
  122    -23.14327    1.00000    -23.14327    1.00000
  123    -23.13909    1.00000    -23.13909    1.00000
  124    -23.08339    1.00000    -23.08339    1.00000
  125    -23.06029    1.00000    -23.06029    1.00000
  126    -23.05820    1.00000    -23.05820    1.00000
  127    -23.05350    1.00000    -23.05350    1.00000
  128    -23.04532    1.00000    -23.04532    1.00000
  129    -23.04213    1.00000    -23.04213    1.00000
  130    -23.03524    1.00000    -23.03524    1.00000
  131    -23.01953    1.00000    -23.01953    1.00000
  132    -23.00060    1.00000    -23.00060    1.00000
  133    -22.99744    1.00000    -22.99744    1.00000
  134    -22.96967    1.00000    -22.96967    1.00000
  135    -22.86334    1.00000    -22.86334    1.00000
  136    -22.84148    1.00000    -22.84148    1.00000
  137    -22.66742    1.00000    -22.66742    1.00000
  138    -22.57122    1.00000    -22.57122    1.00000
  139    -22.47173    1.00000    -22.47173    1.00000
  140    -21.68707    1.00000    -21.68707    1.00000
  141    -21.64580    1.00000    -21.64580    1.00000
  142    -21.63949    1.00000    -21.63949    1.00000
  143    -21.62959    1.00000    -21.62959    1.00000
  144    -11.63097    1.00000    -11.63097    1.00000
  145    -11.53109    1.00000    -11.53109    1.00000
  146    -11.52114    1.00000    -11.52114    1.00000
  147    -11.45767    1.00000    -11.45767    1.00000
  148    -11.44352    1.00000    -11.44352    1.00000
  149    -11.42502    1.00000    -11.42502    1.00000
  150    -11.35988    1.00000    -11.35988    1.00000
  151    -11.34927    1.00000    -11.34927    1.00000
  152    -11.33417    1.00000    -11.33417    1.00000
  153    -11.29063    1.00000    -11.29063    1.00000
  154    -11.27524    1.00000    -11.27524    1.00000
  155    -11.23108    1.00000    -11.23108    1.00000
  156    -11.22184    1.00000    -11.22184    1.00000
  157    -11.17670    1.00000    -11.17670    1.00000
  158    -11.14673    1.00000    -11.14673    1.00000
  159    -11.10634    1.00000    -11.10634    1.00000
  160    -11.08794    1.00000    -11.08794    1.00000
  161    -11.06860    1.00000    -11.06860    1.00000
  162    -11.04418    1.00000    -11.04418    1.00000
  163    -10.97591    1.00000    -10.97591    1.00000
  164    -10.91708    1.00000    -10.91708    1.00000
  165    -10.83623    1.00000    -10.83623    1.00000
  166    -10.83015    1.00000    -10.83015    1.00000
  167    -10.80113    1.00000    -10.80113    1.00000
  168    -10.79597    1.00000    -10.79597    1.00000
  169    -10.77596    1.00000    -10.77596    1.00000
  170    -10.74027    1.00000    -10.74027    1.00000
  171    -10.72604    1.00000    -10.72604    1.00000
  172    -10.70433    1.00000    -10.70433    1.00000
  173    -10.69921    1.00000    -10.69921    1.00000
  174    -10.69097    1.00000    -10.69097    1.00000
  175    -10.65512    1.00000    -10.65512    1.00000
  176    -10.64320    1.00000    -10.64320    1.00000
  177    -10.63176    1.00000    -10.63176    1.00000
  178    -10.62027    1.00000    -10.62027    1.00000
  179    -10.60031    1.00000    -10.60031    1.00000
  180    -10.58859    1.00000    -10.58859    1.00000
  181    -10.57928    1.00000    -10.57928    1.00000
  182    -10.56267    1.00000    -10.56267    1.00000
  183    -10.53151    1.00000    -10.53151    1.00000
  184    -10.51815    1.00000    -10.51815    1.00000
  185    -10.47668    1.00000    -10.47668    1.00000
  186    -10.44803    1.00000    -10.44803    1.00000
  187    -10.42710    1.00000    -10.42710    1.00000
  188    -10.37913    1.00000    -10.37913    1.00000
  189    -10.33684    1.00000    -10.33684    1.00000
  190    -10.26180    1.00000    -10.26180    1.00000
  191    -10.22714    1.00000    -10.22714    1.00000
  192    -10.18522    1.00000    -10.18522    1.00000
  193    -10.13358    1.00000    -10.13358    1.00000
  194    -10.05636    1.00000    -10.05636    1.00000
  195    -10.04095    1.00000    -10.04095    1.00000
  196    -10.02874    1.00000    -10.02874    1.00000
  197     -9.95608    1.00000     -9.95608    1.00000
  198     -9.85924    1.00000     -9.85924    1.00000
  199     -9.81322    1.00000     -9.81322    1.00000
  200     -9.78469    1.00000     -9.78469    1.00000
  201     -9.74471    1.00000     -9.74471    1.00000
  202     -9.66920    1.00000     -9.66920    1.00000
  203     -9.66527    1.00000     -9.66527    1.00000
  204     -9.61001    1.00000     -9.61001    1.00000
  205     -9.59141    1.00000     -9.59141    1.00000
  206     -9.52136    1.00000     -9.52136    1.00000
  207     -9.48041    1.00000     -9.48041    1.00000
  208     -9.44300    1.00000     -9.44300    1.00000
  209     -9.42249    1.00000     -9.42249    1.00000
  210     -9.41511    1.00000     -9.41511    1.00000
  211     -9.39241    1.00000     -9.39241    1.00000
  212     -9.34727    1.00000     -9.34727    1.00000
  213     -9.33278    1.00000     -9.33278    1.00000
  214     -9.24664    1.00000     -9.24664    1.00000
  215     -9.22969    1.00000     -9.22969    1.00000
  216     -9.16276    1.00000     -9.16276    1.00000
  217     -9.15083    1.00000     -9.15083    1.00000
  218     -9.13933    1.00000     -9.13933    1.00000
  219     -9.12081    1.00000     -9.12081    1.00000
  220     -9.10479    1.00000     -9.10479    1.00000
  221     -9.08370    1.00000     -9.08370    1.00000
  222     -9.04923    1.00000     -9.04923    1.00000
  223     -9.00225    1.00000     -9.00225    1.00000
  224     -8.97434    1.00000     -8.97434    1.00000
  225     -8.96996    1.00000     -8.96996    1.00000
  226     -8.95764    1.00000     -8.95764    1.00000
  227     -8.91572    1.00000     -8.91572    1.00000
  228     -8.89286    1.00000     -8.89286    1.00000
  229     -8.86813    1.00000     -8.86813    1.00000
  230     -8.85335    1.00000     -8.85335    1.00000
  231     -8.83865    1.00000     -8.83865    1.00000
  232     -8.82116    1.00000     -8.82116    1.00000
  233     -8.78022    1.00000     -8.78022    1.00000
  234     -8.73529    1.00000     -8.73529    1.00000
  235     -8.67103    1.00000     -8.67103    1.00000
  236     -8.64205    1.00000     -8.64205    1.00000
  237     -8.62760    1.00000     -8.62760    1.00000
  238     -8.58940    1.00000     -8.58940    1.00000
  239     -8.56779    1.00000     -8.56779    1.00000
  240     -8.54477    1.00000     -8.54477    1.00000
  241     -8.50393    1.00000     -8.50393    1.00000
  242     -8.46588    1.00000     -8.46588    1.00000
  243     -8.43711    1.00000     -8.43711    1.00000
  244     -8.37187    1.00000     -8.37187    1.00000
  245     -8.34042    1.00000     -8.34042    1.00000
  246     -8.31746    1.00000     -8.31746    1.00000
  247     -8.25671    1.00000     -8.25671    1.00000
  248     -8.21748    1.00000     -8.21748    1.00000
  249     -8.13554    1.00000     -8.13554    1.00000
  250     -8.11082    1.00000     -8.11082    1.00000
  251     -8.08470    1.00000     -8.08470    1.00000
  252     -8.08050    1.00000     -8.08050    1.00000
  253     -8.05348    1.00000     -8.05348    1.00000
  254     -8.04035    1.00000     -8.04035    1.00000
  255     -8.01402    1.00000     -8.01402    1.00000
  256     -8.00151    1.00000     -8.00151    1.00000
  257     -7.98655    1.00000     -7.98655    1.00000
  258     -7.98086    1.00000     -7.98086    1.00000
  259     -7.95442    1.00000     -7.95442    1.00000
  260     -7.91681    1.00000     -7.91681    1.00000
  261     -7.87507    1.00000     -7.87507    1.00000
  262     -7.85635    1.00000     -7.85635    1.00000
  263     -7.81553    1.00000     -7.81553    1.00000
  264     -7.80675    1.00000     -7.80675    1.00000
  265     -7.79410    1.00000     -7.79410    1.00000
  266     -7.77555    1.00000     -7.77555    1.00000
  267     -7.73358    1.00000     -7.73358    1.00000
  268     -7.72988    1.00000     -7.72988    1.00000
  269     -7.71028    1.00000     -7.71028    1.00000
  270     -7.68867    1.00000     -7.68867    1.00000
  271     -7.68033    1.00000     -7.68033    1.00000
  272     -7.64918    1.00000     -7.64918    1.00000
  273     -7.60886    1.00000     -7.60886    1.00000
  274     -7.59340    1.00000     -7.59340    1.00000
  275     -7.55484    1.00000     -7.55484    1.00000
  276     -7.51136    1.00000     -7.51136    1.00000
  277     -7.48114    1.00000     -7.48114    1.00000
  278     -7.45150    1.00000     -7.45150    1.00000
  279     -7.41286    1.00000     -7.41286    1.00000
  280     -7.36268    1.00000     -7.36268    1.00000
  281     -7.33299    1.00000     -7.33299    1.00000
  282     -7.32142    1.00000     -7.32142    1.00000
  283     -7.29975    1.00000     -7.29975    1.00000
  284     -7.27240    1.00000     -7.27240    1.00000
  285     -7.25831    1.00000     -7.25831    1.00000
  286     -7.13701    1.00000     -7.13701    1.00000
  287     -7.11005    1.00000     -7.11005    1.00000
  288     -7.01239    1.00000     -7.01239    1.00000
  289     -7.00096    1.00000     -7.00096    1.00000
  290     -6.99146    1.00000     -6.99146    1.00000
  291     -6.96648    1.00000     -6.96648    1.00000
  292     -6.91348    1.00000     -6.91348    1.00000
  293     -6.78448    1.00000     -6.78448    1.00000
  294     -6.77595    1.00000     -6.77595    1.00000
  295     -6.73218    1.00000     -6.73218    1.00000
  296     -6.63900    1.00000     -6.63900    1.00000
  297     -6.62794    1.00000     -6.62794    1.00000
  298     -6.57465    1.00000     -6.57465    1.00000
  299     -6.55141    1.00000     -6.55141    1.00000
  300     -6.46583    1.00000     -6.46583    1.00000
  301     -6.28659    1.00000     -6.28659    1.00000
  302     -6.25307    1.00000     -6.25307    1.00000
  303     -6.20909    1.00000     -6.20909    1.00000
  304     -6.12262    1.00000     -6.12262    1.00000
  305     -6.08678    1.00000     -6.08678    1.00000
  306     -6.05341    1.00000     -6.05341    1.00000
  307     -5.99721    1.00000     -5.99721    1.00000
  308     -5.40419    0.99998     -5.40419    0.99998
  309     -5.09272    0.99952     -5.09272    0.99952
  310     -3.51454    0.00029     -3.51454    0.00029
  311     -3.43613    0.00013     -3.43613    0.00013
  312     -3.30161    0.00003     -3.30161    0.00003
  313     -3.24665    0.00002     -3.24665    0.00002
  314     -3.20138    0.00001     -3.20138    0.00001
  315     -3.04421    0.00000     -3.04421    0.00000
  316     -3.03229    0.00000     -3.03229    0.00000
  317     -3.01819    0.00000     -3.01819    0.00000
  318     -2.97845    0.00000     -2.97845    0.00000
  319     -2.91502    0.00000     -2.91502    0.00000
  320     -2.81469    0.00000     -2.81469    0.00000
  321     -2.75731    0.00000     -2.75731    0.00000
  322     -2.71035    0.00000     -2.71035    0.00000
  323     -2.68977    0.00000     -2.68977    0.00000
  324     -2.64956    0.00000     -2.64956    0.00000
  325     -2.63701    0.00000     -2.63701    0.00000
  326     -2.57574    0.00000     -2.57574    0.00000
  327     -2.54356    0.00000     -2.54356    0.00000
  328     -2.53327    0.00000     -2.53327    0.00000
  329     -2.51065    0.00000     -2.51065    0.00000
  330     -2.49596    0.00000     -2.49596    0.00000
  331     -2.48122    0.00000     -2.48122    0.00000
  332     -2.45275    0.00000     -2.45275    0.00000
  333     -2.43017    0.00000     -2.43017    0.00000
  334     -2.38020    0.00000     -2.38020    0.00000
  335     -2.36696    0.00000     -2.36696    0.00000
  336     -2.34650    0.00000     -2.34650    0.00000
  337     -2.32231    0.00000     -2.32231    0.00000
  338     -2.30505    0.00000     -2.30505    0.00000
  339     -2.29860    0.00000     -2.29860    0.00000
  340     -2.29261    0.00000     -2.29261    0.00000
  341     -2.28505    0.00000     -2.28505    0.00000
  342     -2.26830    0.00000     -2.26830    0.00000
  343     -2.25248    0.00000     -2.25248    0.00000
  344     -2.23808    0.00000     -2.23808    0.00000
  345     -2.23296    0.00000     -2.23296    0.00000
  346     -2.21746    0.00000     -2.21746    0.00000
  347     -2.19211    0.00000     -2.19211    0.00000
  348     -2.17759    0.00000     -2.17759    0.00000
  349     -2.17261    0.00000     -2.17261    0.00000
  350     -2.10093    0.00000     -2.10093    0.00000
  351     -2.08891    0.00000     -2.08891    0.00000
  352     -2.07530    0.00000     -2.07530    0.00000
  353     -2.06019    0.00000     -2.06019    0.00000
  354     -2.04132    0.00000     -2.04132    0.00000
  355     -2.02423    0.00000     -2.02423    0.00000
  356     -1.93986    0.00000     -1.93986    0.00000
  357     -1.91255    0.00000     -1.91255    0.00000
  358     -1.88681    0.00000     -1.88681    0.00000
  359     -1.87932    0.00000     -1.87932    0.00000
  360     -1.84646    0.00000     -1.84646    0.00000
  361     -1.83596    0.00000     -1.83596    0.00000
  362     -1.82949    0.00000     -1.82949    0.00000
  363     -1.82417    0.00000     -1.82417    0.00000
  364     -1.80408    0.00000     -1.80408    0.00000
  365     -1.79806    0.00000     -1.79806    0.00000
  366     -1.79056    0.00000     -1.79056    0.00000
  367     -1.77626    0.00000     -1.77626    0.00000
  368     -1.76876    0.00000     -1.76876    0.00000
  369     -1.73562    0.00000     -1.73562    0.00000
  370     -1.69324    0.00000     -1.69324    0.00000
  371     -1.68358    0.00000     -1.68358    0.00000
  372     -1.67655    0.00000     -1.67655    0.00000
  373     -1.63675    0.00000     -1.63675    0.00000
  374     -1.58306    0.00000     -1.58306    0.00000
  375     -1.57168    0.00000     -1.57168    0.00000

Fermi level: -4.32863

Gap: 1.578 eV
Transition (v -> c):
  (s=1, k=0, n=309, [[0.00, 0.00, 0.00]]) -> (s=0, k=0, n=310, [[0.00, 0.00, 0.00]])
No difference between direct/indirect transitions
System changes: positions 

Initializing position-dependent things.

Density initialized from wave functions
      .-------------------------.  
     /|                         |  
    / |                         |  
   /  |                         |  
  /   |                         |  
 *    |                         |  
 |    |                         |  
 |    |                         |  
 |    |                         |  
 |    |                         |  
 |    |                         |  
 |    |                         |  
 |    |                         |  
 |    |                         |  
 |    |        Au   OAu         |  
 |    |      O          Ti      |  
 |    O  Au      Ti     O    O  |  
 |    |   Ti   Au O   O         |  
 | O  |   O    O      Ti     Ti |  
 |    | Ti     Ti     O    O    |  
 |    |     O       O      Ti   |  
 |   O|Ti     O      O          |  
 |    |O    O      Ti     Ti    |  
 |  Ti|    Ti          O  O   O |  
 |    |  O  O   O O    TiO      |  
 |  O |         TiO         O Ti|  
 |    | OTiO   Ti    OTi        |  
 |    |       O     O O    O O  |  
 |    | Oi   O O           Ti   |  
 |    O      Ti     Ti     O    |  
 |   Ti          O      O       |  
 |    |   O                     |  
 |    |                         |  
 |    |                         |  
 |    |                         |  
 |    .-------------------------.  
 |   /                         /   
 |  /                         /    
 | /                         /     
 |/                         /      
 *-------------------------*       

Positions:
   0 Ti     1.771742    0.000000    8.228379    ( 0.0000,  0.0000,  0.0000)
   1 Ti     6.989192    1.896200    8.228379    ( 0.0000,  0.0000,  0.0000)
   2 Ti     1.771742    3.792400    8.228379    ( 0.0000,  0.0000,  0.0000)
   3 Ti     6.989192    5.688600    8.228379    ( 0.0000,  0.0000,  0.0000)
   4 Ti     4.725027    0.000000    9.111586    ( 0.0000,  0.0000,  0.0000)
   5 Ti     9.942477    1.896200    9.111586    ( 0.0000,  0.0000,  0.0000)
   6 Ti     4.725027    3.792400    9.111586    ( 0.0000,  0.0000,  0.0000)
   7 Ti     9.942477    5.688600    9.111586    ( 0.0000,  0.0000,  0.0000)
   8 Ti     3.149983    0.000000   11.761552    ( 0.0000,  0.0000,  0.0000)
   9 Ti     8.367433    1.896200   11.761552    ( 0.0000,  0.0000,  0.0000)
  10 Ti     3.149983    3.792400   11.761552    ( 0.0000,  0.0000,  0.0000)
  11 Ti     8.367433    5.688600   11.761552    ( 0.0000,  0.0000,  0.0000)
  12 Ti     6.103269    0.000000   12.644759    ( 0.0000,  0.0000,  0.0000)
  13 Ti     0.885819    1.896200   12.644759    ( 0.0000,  0.0000,  0.0000)
  14 Ti     6.103269    3.792400   12.644759    ( 0.0000,  0.0000,  0.0000)
  15 Ti     0.885819    5.688600   12.644759    ( 0.0000,  0.0000,  0.0000)
  16 Ti     4.482233   -0.001033   15.342543    ( 0.0000,  0.0000,  0.0000)
  17 Ti     9.753045    1.900753   15.389207    ( 0.0000,  0.0000,  0.0000)
  18 Ti     4.499047    3.797034   15.348687    ( 0.0000,  0.0000,  0.0000)
  19 Ti     9.736627    5.671166   15.407809    ( 0.0000,  0.0000,  0.0000)
  20 Ti     7.365001   -0.008670   16.091347    ( 0.0000,  0.0000,  0.0000)
  21 Ti     2.124206    1.919615   16.196452    ( 0.0000,  0.0000,  0.0000)
  22 Ti     7.324862    3.785370   16.124124    ( 0.0000,  0.0000,  0.0000)
  23 Ti     2.104658    5.692197   16.109406    ( 0.0000,  0.0000,  0.0000)
  24 O      3.638859    0.000000    7.500000    ( 0.0000,  0.0000,  0.0000)
  25 O      8.856309    1.896200    7.500000    ( 0.0000,  0.0000,  0.0000)
  26 O      3.638859    3.792400    7.500000    ( 0.0000,  0.0000,  0.0000)
  27 O      8.856309    5.688600    7.500000    ( 0.0000,  0.0000,  0.0000)
  28 O      6.592144    0.000000    8.383207    ( 0.0000,  0.0000,  0.0000)
  29 O      1.374694    1.896200    8.383207    ( 0.0000,  0.0000,  0.0000)
  30 O      6.592144    3.792400    8.383207    ( 0.0000,  0.0000,  0.0000)
  31 O      1.374694    5.688600    8.383207    ( 0.0000,  0.0000,  0.0000)
  32 O     10.339421    0.000000    8.956758    ( 0.0000,  0.0000,  0.0000)
  33 O      5.121971    1.896200    8.956758    ( 0.0000,  0.0000,  0.0000)
  34 O     10.339421    3.792400    8.956758    ( 0.0000,  0.0000,  0.0000)
  35 O      5.121971    5.688600    8.956758    ( 0.0000,  0.0000,  0.0000)
  36 O      2.857911    0.000000    9.839966    ( 0.0000,  0.0000,  0.0000)
  37 O      8.075361    1.896200    9.839966    ( 0.0000,  0.0000,  0.0000)
  38 O      2.857911    3.792400    9.839966    ( 0.0000,  0.0000,  0.0000)
  39 O      8.075361    5.688600    9.839966    ( 0.0000,  0.0000,  0.0000)
  40 O      5.017100    0.000000   11.033173    ( 0.0000,  0.0000,  0.0000)
  41 O     10.234550    1.896200   11.033173    ( 0.0000,  0.0000,  0.0000)
  42 O      5.017100    3.792400   11.033173    ( 0.0000,  0.0000,  0.0000)
  43 O     10.234550    5.688600   11.033173    ( 0.0000,  0.0000,  0.0000)
  44 O      7.970490    0.000000   11.916380    ( 0.0000,  0.0000,  0.0000)
  45 O      2.753040    1.896200   11.916380    ( 0.0000,  0.0000,  0.0000)
  46 O      7.970490    3.792400   11.916380    ( 0.0000,  0.0000,  0.0000)
  47 O      2.753040    5.688600   11.916380    ( 0.0000,  0.0000,  0.0000)
  48 O      1.282867    0.000000   12.489931    ( 0.0000,  0.0000,  0.0000)
  49 O      6.500317    1.896200   12.489931    ( 0.0000,  0.0000,  0.0000)
  50 O      1.282867    3.792400   12.489931    ( 0.0000,  0.0000,  0.0000)
  51 O      6.500317    5.688600   12.489931    ( 0.0000,  0.0000,  0.0000)
  52 O      4.236152    0.000000   13.373138    ( 0.0000,  0.0000,  0.0000)
  53 O      9.453603    1.896200   13.373138    ( 0.0000,  0.0000,  0.0000)
  54 O      4.236152    3.792400   13.373138    ( 0.0000,  0.0000,  0.0000)
  55 O      9.453603    5.688600   13.373138    ( 0.0000,  0.0000,  0.0000)
  56 O      6.412072   -0.010033   14.556610    ( 0.0000,  0.0000,  0.0000)
  57 O      1.198823    1.897930   14.569774    ( 0.0000,  0.0000,  0.0000)
  58 O      6.447668    3.793171   14.532625    ( 0.0000,  0.0000,  0.0000)
  59 O      1.199187    5.689336   14.547629    ( 0.0000,  0.0000,  0.0000)
  60 O      4.033722    1.891518   15.421462    ( 0.0000,  0.0000,  0.0000)
  61 O      9.263384   -0.007385   15.453502    ( 0.0000,  0.0000,  0.0000)
  62 O      4.056182    5.703956   15.417797    ( 0.0000,  0.0000,  0.0000)
  63 O      9.276983    3.794598   15.462247    ( 0.0000,  0.0000,  0.0000)
  64 O      2.642742   -0.013555   16.279518    ( 0.0000,  0.0000,  0.0000)
  65 O      7.840025    1.892632   16.276827    ( 0.0000,  0.0000,  0.0000)
  66 O      2.638424    3.815752   16.259314    ( 0.0000,  0.0000,  0.0000)
  67 O      7.851442    5.687213   16.316677    ( 0.0000,  0.0000,  0.0000)
  68 O      5.664333   -0.017638   16.912131    ( 0.0000,  0.0000,  0.0000)
  69 O      0.405331    1.895786   16.891848    ( 0.0000,  0.0000,  0.0000)
  70 O      0.447526    5.688107   16.892737    ( 0.0000,  0.0000,  0.0000)
  71 O      5.620240    3.815240   16.822627    ( 0.0000,  0.0000,  0.0000)
  72 Au     5.402004    1.459542   18.435638    ( 0.0000,  0.0000,  0.0000)
  73 Au     7.227773    3.254817   19.494175    ( 0.0000,  0.0000,  0.0000)
  74 Au     2.680675    1.867315   18.895591    ( 0.0000,  0.0000,  0.0000)
  75 Au     4.579183    3.616569   19.675117    ( 0.0000,  0.0000,  0.0000)

Unit cell:
           periodic     x           y           z      points  spacing
  1. axis:    yes   10.434900    0.000000    0.000000    52     0.2007
  2. axis:    yes    0.000000    7.584800    0.000000    36     0.2107
  3. axis:    no     0.000000    0.000000   28.826383   144     0.2002

  Lengths:  10.434900   7.584800  28.826383
  Angles:   90.000000  90.000000  90.000000

Effective grid spacing dv^(1/3) = 0.2038

     iter     time        total  log10-change:  magmom
                         energy   eigst   dens
iter:   1 19:19:10  -519.904780   -3.47           -0.0000
iter:   2 19:19:14  -519.906748   -4.10  -3.25    -0.0000
iter:   3 19:19:18  -519.904151   -4.62  -3.24    -0.0000
iter:   4 19:19:22  -519.901661   -5.05  -3.25    -0.0000
iter:   5 19:19:26  -519.899191   -5.42  -3.26    +0.0000
iter:   6 19:19:29  -519.896800   -5.80  -3.27    +0.0000
iter:   7 19:19:33  -519.894743   -6.00  -3.28    +0.0000
iter:   8 19:19:37  -519.892661   -6.11  -3.29    +0.0000
iter:   9 19:19:41  -519.890663   -6.12  -3.31    +0.0000
iter:  10 19:19:45  -519.888773   -6.13  -3.32    +0.0000
iter:  11 19:19:49  -519.887216   -6.13  -3.33    +0.0000
iter:  12 19:19:53  -519.885636   -6.15  -3.34    +0.0000
iter:  13 19:19:56  -519.884348   -6.16  -3.35    +0.0000
iter:  14 19:20:00  -519.883008   -6.19  -3.36    +0.0000
iter:  15 19:20:04  -519.881708   -6.19  -3.37    +0.0000
iter:  16 19:20:08  -519.880474   -6.23  -3.38    +0.0000
iter:  17 19:20:12  -519.879530   -6.26  -3.39    +0.0000
iter:  18 19:20:16  -519.878531   -6.30  -3.40    +0.0000
iter:  19 19:20:20  -519.877553   -6.32  -3.41    +0.0000
iter:  20 19:20:23  -519.876840   -6.37  -3.42    +0.0000
iter:  21 19:20:27  -519.876057   -6.40  -3.43    +0.0000
iter:  22 19:20:31  -519.875277   -6.43  -3.43    +0.0000
iter:  23 19:20:35  -519.874746   -6.48  -3.44    +0.0000
iter:  24 19:20:39  -519.874138   -6.51  -3.45    +0.0000
iter:  25 19:20:43  -519.873515   -6.53  -3.46    +0.0000
iter:  26 19:20:46  -519.872904   -6.58  -3.47    +0.0000
iter:  27 19:20:50  -519.872537   -6.62  -3.47    +0.0000
iter:  28 19:20:54  -519.872094   -6.67  -3.48    +0.0000
iter:  29 19:20:58  -519.871626   -6.68  -3.49    +0.0000
iter:  30 19:21:02  -519.871158   -6.73  -3.50    +0.0000
iter:  31 19:21:06  -519.870701   -6.75  -3.50    +0.0000
iter:  32 19:21:09  -519.870473   -6.82  -3.51    +0.0000
iter:  33 19:21:13  -519.870177c  -6.85  -3.52    +0.0000
iter:  34 19:21:17  -519.869848   -6.87  -3.52    +0.0000
iter:  35 19:21:21  -519.869510   -6.91  -3.53    +0.0000
iter:  36 19:21:25  -519.869388c  -6.96  -3.54    +0.0000
iter:  37 19:21:29  -519.868981c  -6.98  -3.54    +0.0000
iter:  38 19:21:32  -519.868819c  -7.02  -3.55    +0.0000
iter:  39 19:21:36  -519.868618c  -7.06  -3.56    +0.0000
iter:  40 19:21:40  -519.868390c  -7.08  -3.56    +0.0000
iter:  41 19:21:44  -519.868150c  -7.12  -3.57    +0.0000
iter:  42 19:21:48  -519.868113c  -7.17  -3.58    +0.0000
iter:  43 19:21:52  -519.867813c  -7.18  -3.58    +0.0000
iter:  44 19:21:55  -519.867731c  -7.23  -3.59    +0.0000
iter:  45 19:21:59  -519.867618c  -7.27  -3.59    +0.0000
iter:  46 19:22:03  -519.867476c  -7.29  -3.60    +0.0000
iter:  47 19:22:07  -519.867316c  -7.32  -3.61    +0.0000
iter:  48 19:22:11  -519.867146c  -7.35  -3.61    +0.0000
iter:  49 19:22:14  -519.866971c  -7.38  -3.62    +0.0000
iter:  50 19:22:18  -519.866992c  -7.45  -3.62    +0.0000
iter:  51 19:22:22  -519.866777c  -7.44  -3.63    +0.0000
iter:  52 19:22:26  -519.866758c  -7.51  -3.64    +0.0000
iter:  53 19:22:30  -519.866717c  -7.54  -3.64    +0.0000
iter:  54 19:22:34  -519.866651c  -7.56  -3.65    +0.0000
iter:  55 19:22:37  -519.866565c  -7.59  -3.65    +0.0000
iter:  56 19:22:41  -519.866464c  -7.61  -3.66    +0.0000
iter:  57 19:22:45  -519.866354c  -7.64  -3.66    +0.0000
iter:  58 19:22:49  -519.866237c  -7.66  -3.67    +0.0000
iter:  59 19:22:53  -519.866116c  -7.69  -3.67    +0.0000
iter:  60 19:22:56  -519.865994c  -7.71  -3.68    +0.0000
iter:  61 19:23:00  -519.865870c  -7.75  -3.69    +0.0000
iter:  62 19:23:04  -519.865747c  -7.77  -3.69    +0.0000
iter:  63 19:23:08  -519.865624c  -7.80  -3.70    +0.0000
iter:  64 19:23:12  -519.865502c  -7.82  -3.70    +0.0000
iter:  65 19:23:16  -519.865383c  -7.86  -3.71    +0.0000
iter:  66 19:23:19  -519.865265c  -7.88  -3.71    +0.0000
iter:  67 19:23:23  -519.865150c  -7.91  -3.72    +0.0000
iter:  68 19:23:27  -519.865195c  -7.98  -3.72    +0.0000
iter:  69 19:23:31  -519.865218c  -8.04  -3.73    +0.0000
iter:  70 19:23:35  -519.865227c  -8.05  -3.73    +0.0000
iter:  71 19:23:39  -519.865219c  -8.09  -3.74    +0.0000
iter:  72 19:23:42  -519.865197c  -8.10  -3.74    +0.0000
iter:  73 19:23:46  -519.865164c  -8.13  -3.75    +0.0000
iter:  74 19:23:50  -519.865122c  -8.14  -3.76    +0.0000
iter:  75 19:23:54  -519.865073c  -8.17  -3.76    +0.0000
iter:  76 19:23:58  -519.865018c  -8.18  -3.77    +0.0000
iter:  77 19:24:01  -519.864959c  -8.20  -3.77    +0.0000
iter:  78 19:24:05  -519.864897c  -8.21  -3.78    +0.0000
iter:  79 19:24:09  -519.864832c  -8.24  -3.78    +0.0000
iter:  80 19:24:13  -519.864765c  -8.25  -3.79    +0.0000
iter:  81 19:24:17  -519.864698c  -8.28  -3.79    +0.0000
iter:  82 19:24:21  -519.864629c  -8.30  -3.80    +0.0000
iter:  83 19:24:24  -519.864560c  -8.32  -3.80    +0.0000
iter:  84 19:24:28  -519.864491c  -8.34  -3.81    +0.0000
iter:  85 19:24:32  -519.864422c  -8.37  -3.81    +0.0000
iter:  86 19:24:36  -519.864354c  -8.39  -3.82    +0.0000
iter:  87 19:24:40  -519.864285c  -8.41  -3.82    +0.0000
iter:  88 19:24:44  -519.864218c  -8.43  -3.83    +0.0000
iter:  89 19:24:47  -519.864152c  -8.46  -3.83    +0.0000
iter:  90 19:24:51  -519.864086c  -8.47  -3.84    +0.0000
iter:  91 19:24:55  -519.864021c  -8.50  -3.84    +0.0000
iter:  92 19:24:59  -519.863958c  -8.51  -3.85    +0.0000
iter:  93 19:25:03  -519.863895c  -8.54  -3.85    +0.0000
iter:  94 19:25:06  -519.863834c  -8.56  -3.86    +0.0000
iter:  95 19:25:10  -519.863774c  -8.58  -3.87    +0.0000
iter:  96 19:25:14  -519.863715c  -8.60  -3.87    +0.0000
iter:  97 19:25:18  -519.863657c  -8.62  -3.88    +0.0000
iter:  98 19:25:22  -519.863601c  -8.64  -3.88    +0.0000
iter:  99 19:25:26  -519.863546c  -8.66  -3.89    +0.0000
iter: 100 19:25:29  -519.863492c  -8.68  -3.89    +0.0000
iter: 101 19:25:33  -519.863439c  -8.70  -3.90    +0.0000
iter: 102 19:25:37  -519.863388c  -8.72  -3.90    +0.0000
iter: 103 19:25:41  -519.863338c  -8.74  -3.91    +0.0000
iter: 104 19:25:45  -519.863289c  -8.75  -3.91    +0.0000
iter: 105 19:25:48  -519.863241c  -8.77  -3.92    +0.0000
iter: 106 19:25:52  -519.863194c  -8.79  -3.92    +0.0000
iter: 107 19:25:56  -519.863149c  -8.81  -3.93    +0.0000
iter: 108 19:26:00  -519.863104c  -8.83  -3.93    +0.0000
iter: 109 19:26:04  -519.863061c  -8.85  -3.94    +0.0000
iter: 110 19:26:08  -519.863019c  -8.86  -3.94    +0.0000
iter: 111 19:26:11  -519.862978c  -8.88  -3.95    +0.0000
iter: 112 19:26:15  -519.862938c  -8.90  -3.95    +0.0000
iter: 113 19:26:19  -519.862899c  -8.92  -3.96    +0.0000
iter: 114 19:26:23  -519.862861c  -8.93  -3.97    +0.0000
iter: 115 19:26:27  -519.862824c  -8.95  -3.97    +0.0000
iter: 116 19:26:30  -519.862788c  -8.97  -3.98    +0.0000
iter: 117 19:26:34  -519.862753c  -8.99  -3.98    +0.0000
iter: 118 19:26:38  -519.862719c  -9.00  -3.99    +0.0000
iter: 119 19:26:42  -519.862685c  -9.02  -3.99    +0.0000
iter: 120 19:26:46  -519.862653c  -9.03  -4.00    +0.0000
iter: 121 19:26:50  -519.862621c  -9.05  -4.00    +0.0000
iter: 122 19:26:53  -519.862590c  -9.06  -4.01    +0.0000
iter: 123 19:26:57  -519.862560c  -9.08  -4.01    +0.0000
iter: 124 19:27:01  -519.862531c  -9.09  -4.02    +0.0000
iter: 125 19:27:05  -519.862503c  -9.11  -4.02    +0.0000
iter: 126 19:27:09  -519.862475c  -9.12  -4.03    +0.0000
iter: 127 19:27:12  -519.862448c  -9.14  -4.03    +0.0000
iter: 128 19:27:16  -519.862422c  -9.15  -4.04    +0.0000
iter: 129 19:27:20  -519.862396c  -9.17  -4.05    +0.0000
iter: 130 19:27:24  -519.862372c  -9.18  -4.05    +0.0000
iter: 131 19:27:28  -519.862347c  -9.20  -4.06    +0.0000
iter: 132 19:27:32  -519.862324c  -9.21  -4.06    +0.0000
iter: 133 19:27:35  -519.862301c  -9.23  -4.07    +0.0000
iter: 134 19:27:39  -519.862278c  -9.24  -4.07    +0.0000
iter: 135 19:27:43  -519.862324c  -9.31  -4.08    +0.0000
iter: 136 19:27:47  -519.862271c  -9.25  -4.08    +0.0000
iter: 137 19:27:51  -519.862315c  -9.34  -4.09    +0.0000
iter: 138 19:27:55  -519.862261c  -9.29  -4.09    +0.0000
iter: 139 19:27:58  -519.862301c  -9.38  -4.10    +0.0000
iter: 140 19:28:02  -519.862247c  -9.32  -4.10    +0.0000
iter: 141 19:28:06  -519.862285c  -9.41  -4.11    +0.0000
iter: 142 19:28:10  -519.862296c  -9.41  -4.11    +0.0000
iter: 143 19:28:14  -519.862305c  -9.41  -4.12    +0.0000
iter: 144 19:28:17  -519.862313c  -9.42  -4.13    +0.0000
iter: 145 19:28:21  -519.862320c  -9.42  -4.13    +0.0000
iter: 146 19:28:25  -519.862326c  -9.44  -4.14    +0.0000
iter: 147 19:28:29  -519.862331c  -9.45  -4.14    +0.0000
iter: 148 19:28:33  -519.862334c  -9.47  -4.15    +0.0000
iter: 149 19:28:37  -519.862336c  -9.47  -4.15    +0.0000
iter: 150 19:28:40  -519.862337c  -9.49  -4.16    +0.0000
iter: 151 19:28:44  -519.862337c  -9.50  -4.16    +0.0000
iter: 152 19:28:48  -519.862336c  -9.51  -4.17    +0.0000
iter: 153 19:28:52  -519.862334c  -9.52  -4.17    +0.0000
iter: 154 19:28:56  -519.862332c  -9.54  -4.18    +0.0000
iter: 155 19:28:59  -519.862328c  -9.55  -4.18    +0.0000
iter: 156 19:29:03  -519.862324c  -9.56  -4.19    +0.0000
iter: 157 19:29:07  -519.862319c  -9.57  -4.20    +0.0000
iter: 158 19:29:11  -519.862314c  -9.58  -4.20    +0.0000
iter: 159 19:29:15  -519.862308c  -9.59  -4.21    +0.0000
iter: 160 19:29:19  -519.862302c  -9.61  -4.21    +0.0000
iter: 161 19:29:22  -519.862295c  -9.62  -4.22    +0.0000
iter: 162 19:29:26  -519.862288c  -9.63  -4.22    +0.0000
iter: 163 19:29:30  -519.862281c  -9.64  -4.23    +0.0000
iter: 164 19:29:34  -519.862273c  -9.66  -4.23    +0.0000
iter: 165 19:29:38  -519.862265c  -9.67  -4.24    +0.0000
iter: 166 19:29:41  -519.862257c  -9.68  -4.24    +0.0000
iter: 167 19:29:45  -519.862248c  -9.69  -4.25    +0.0000
iter: 168 19:29:49  -519.862239c  -9.71  -4.25    +0.0000
iter: 169 19:29:53  -519.862231c  -9.72  -4.26    +0.0000
iter: 170 19:29:57  -519.862222c  -9.73  -4.26    +0.0000
iter: 171 19:30:01  -519.862213c  -9.74  -4.27    +0.0000
iter: 172 19:30:04  -519.862204c  -9.76  -4.27    +0.0000
iter: 173 19:30:08  -519.862194c  -9.77  -4.28    +0.0000
iter: 174 19:30:12  -519.862185c  -9.78  -4.28    +0.0000
iter: 175 19:30:16  -519.862176c  -9.79  -4.29    +0.0000
iter: 176 19:30:20  -519.862166c  -9.80  -4.29    +0.0000
iter: 177 19:30:23  -519.862157c  -9.82  -4.30    +0.0000
iter: 178 19:30:27  -519.862148c  -9.83  -4.30    +0.0000
iter: 179 19:30:31  -519.862138c  -9.84  -4.31    +0.0000
iter: 180 19:30:35  -519.862129c  -9.85  -4.31    +0.0000
iter: 181 19:30:39  -519.862119c  -9.87  -4.32    +0.0000
iter: 182 19:30:42  -519.862110c  -9.88  -4.32    +0.0000
iter: 183 19:30:46  -519.862101c  -9.89  -4.33    +0.0000
iter: 184 19:30:50  -519.862092c  -9.90  -4.34    +0.0000
iter: 185 19:30:54  -519.862082c  -9.91  -4.34    +0.0000
iter: 186 19:30:58  -519.862073c  -9.93  -4.35    +0.0000
iter: 187 19:31:02  -519.862064c  -9.94  -4.35    +0.0000
iter: 188 19:31:05  -519.862055c  -9.95  -4.36    +0.0000
iter: 189 19:31:09  -519.862046c  -9.96  -4.36    +0.0000
iter: 190 19:31:13  -519.862037c  -9.97  -4.37    +0.0000
iter: 191 19:31:17  -519.862029c  -9.98  -4.37    +0.0000
iter: 192 19:31:21  -519.862020c -10.00  -4.38    +0.0000
iter: 193 19:31:24  -519.862011c -10.01c -4.38    +0.0000
iter: 194 19:31:28  -519.862003c -10.02c -4.39    +0.0000
iter: 195 19:31:32  -519.861995c -10.03c -4.39    +0.0000
iter: 196 19:31:36  -519.861986c -10.04c -4.40    +0.0000
iter: 197 19:31:40  -519.861978c -10.06c -4.40    +0.0000
iter: 198 19:31:44  -519.861970c -10.07c -4.41    +0.0000
iter: 199 19:31:47  -519.861962c -10.08c -4.41    +0.0000
iter: 200 19:31:51  -519.861954c -10.09c -4.42    +0.0000
iter: 201 19:31:55  -519.861946c -10.10c -4.42    +0.0000
iter: 202 19:31:59  -519.861938c -10.12c -4.43    +0.0000
iter: 203 19:32:03  -519.861931c -10.13c -4.43    +0.0000
iter: 204 19:32:06  -519.861923c -10.14c -4.44    +0.0000
iter: 205 19:32:10  -519.861916c -10.15c -4.44    +0.0000
iter: 206 19:32:14  -519.861909c -10.16c -4.45    +0.0000
iter: 207 19:32:18  -519.861901c -10.17c -4.45    +0.0000
iter: 208 19:32:22  -519.861894c -10.19c -4.46    +0.0000
iter: 209 19:32:25  -519.861887c -10.20c -4.46    +0.0000
iter: 210 19:32:29  -519.861880c -10.21c -4.47    +0.0000
iter: 211 19:32:33  -519.861873c -10.22c -4.47    +0.0000
iter: 212 19:32:37  -519.861867c -10.23c -4.48    +0.0000
iter: 213 19:32:41  -519.861860c -10.24c -4.48    +0.0000
iter: 214 19:32:45  -519.861853c -10.26c -4.49    +0.0000
iter: 215 19:32:48  -519.861847c -10.27c -4.49    +0.0000
iter: 216 19:32:52  -519.861841c -10.28c -4.50    +0.0000
iter: 217 19:32:56  -519.861834c -10.29c -4.50    +0.0000
iter: 218 19:33:00  -519.861828c -10.30c -4.51    +0.0000
iter: 219 19:33:04  -519.861822c -10.31c -4.51    +0.0000
iter: 220 19:33:07  -519.861816c -10.33c -4.52    +0.0000
iter: 221 19:33:11  -519.861810c -10.34c -4.52    +0.0000
iter: 222 19:33:15  -519.861804c -10.35c -4.53    +0.0000
iter: 223 19:33:19  -519.861798c -10.36c -4.53    +0.0000
iter: 224 19:33:23  -519.861793c -10.37c -4.54    +0.0000
iter: 225 19:33:27  -519.861787c -10.38c -4.54    +0.0000
iter: 226 19:33:30  -519.861781c -10.40c -4.55    +0.0000
iter: 227 19:33:34  -519.861776c -10.41c -4.55    +0.0000
iter: 228 19:33:38  -519.861771c -10.42c -4.56    +0.0000
iter: 229 19:33:42  -519.861765c -10.43c -4.56    +0.0000
iter: 230 19:33:46  -519.861760c -10.44c -4.57    +0.0000
iter: 231 19:33:49  -519.861755c -10.45c -4.57    +0.0000
iter: 232 19:33:53  -519.861750c -10.46c -4.58    +0.0000
iter: 233 19:33:57  -519.861745c -10.48c -4.58    +0.0000
iter: 234 19:34:01  -519.861740c -10.49c -4.59    +0.0000
iter: 235 19:34:05  -519.861735c -10.50c -4.59    +0.0000
iter: 236 19:34:08  -519.861730c -10.51c -4.60    +0.0000
iter: 237 19:34:12  -519.861725c -10.52c -4.60    +0.0000
iter: 238 19:34:16  -519.861720c -10.53c -4.61    +0.0000
iter: 239 19:34:20  -519.861716c -10.54c -4.61    +0.0000
iter: 240 19:34:24  -519.861711c -10.55c -4.62    +0.0000
iter: 241 19:34:28  -519.861707c -10.56c -4.62    +0.0000
iter: 242 19:34:31  -519.861702c -10.58c -4.63    +0.0000
iter: 243 19:34:35  -519.861698c -10.59c -4.63    +0.0000
iter: 244 19:34:39  -519.861693c -10.60c -4.63    +0.0000
iter: 245 19:34:43  -519.861689c -10.61c -4.64    +0.0000
iter: 246 19:34:47  -519.861685c -10.62c -4.64    +0.0000
iter: 247 19:34:50  -519.861681c -10.63c -4.65    +0.0000
iter: 248 19:34:54  -519.861676c -10.64c -4.65    +0.0000
iter: 249 19:34:58  -519.861672c -10.65c -4.66    +0.0000
iter: 250 19:35:02  -519.861668c -10.66c -4.66    +0.0000
iter: 251 19:35:06  -519.861664c -10.67c -4.67    +0.0000
iter: 252 19:35:10  -519.861660c -10.68c -4.67    +0.0000
iter: 253 19:35:13  -519.861657c -10.70c -4.68    +0.0000
iter: 254 19:35:17  -519.861653c -10.71c -4.68    +0.0000
iter: 255 19:35:21  -519.861649c -10.72c -4.69    +0.0000
iter: 256 19:35:25  -519.861645c -10.73c -4.69    +0.0000
iter: 257 19:35:29  -519.861641c -10.74c -4.70    +0.0000
iter: 258 19:35:32  -519.861638c -10.75c -4.70    +0.0000
iter: 259 19:35:36  -519.861634c -10.76c -4.71    +0.0000
iter: 260 19:35:40  -519.861631c -10.77c -4.71    +0.0000
iter: 261 19:35:44  -519.861627c -10.78c -4.72    +0.0000
iter: 262 19:35:48  -519.861624c -10.79c -4.72    +0.0000
iter: 263 19:35:52  -519.861620c -10.80c -4.73    +0.0000
iter: 264 19:35:55  -519.861617c -10.81c -4.73    +0.0000
iter: 265 19:35:59  -519.861613c -10.82c -4.74    +0.0000
iter: 266 19:36:03  -519.861610c -10.83c -4.74    +0.0000
iter: 267 19:36:07  -519.861607c -10.85c -4.75    +0.0000
iter: 268 19:36:11  -519.861604c -10.86c -4.75    +0.0000
iter: 269 19:36:14  -519.861601c -10.87c -4.76    +0.0000
iter: 270 19:36:18  -519.861597c -10.88c -4.76    +0.0000
iter: 271 19:36:22  -519.861594c -10.89c -4.76    +0.0000
iter: 272 19:36:26  -519.861591c -10.90c -4.77    +0.0000
iter: 273 19:36:30  -519.861588c -10.91c -4.77    +0.0000
iter: 274 19:36:34  -519.861585c -10.92c -4.78    +0.0000
iter: 275 19:36:37  -519.861582c -10.93c -4.78    +0.0000
iter: 276 19:36:41  -519.861579c -10.94c -4.79    +0.0000
iter: 277 19:36:45  -519.861577c -10.95c -4.79    +0.0000
iter: 278 19:36:49  -519.861574c -10.96c -4.80    +0.0000
iter: 279 19:36:53  -519.861571c -10.97c -4.80    +0.0000
iter: 280 19:36:56  -519.861568c -10.98c -4.81    +0.0000
iter: 281 19:37:00  -519.861565c -10.99c -4.81    +0.0000
iter: 282 19:37:04  -519.861563c -11.00c -4.82    +0.0000
iter: 283 19:37:08  -519.861560c -11.01c -4.82    +0.0000
iter: 284 19:37:12  -519.861557c -11.02c -4.83    +0.0000
iter: 285 19:37:16  -519.861555c -11.03c -4.83    +0.0000
iter: 286 19:37:19  -519.861552c -11.04c -4.84    +0.0000
iter: 287 19:37:23  -519.861550c -11.05c -4.84    +0.0000
iter: 288 19:37:27  -519.861547c -11.06c -4.84    +0.0000
iter: 289 19:37:31  -519.861545c -11.07c -4.85    +0.0000
iter: 290 19:37:35  -519.861542c -11.08c -4.85    +0.0000
iter: 291 19:37:38  -519.861540c -11.09c -4.86    +0.0000
iter: 292 19:37:42  -519.861538c -11.10c -4.86    +0.0000
iter: 293 19:37:46  -519.861535c -11.11c -4.87    +0.0000
iter: 294 19:37:50  -519.861533c -11.12c -4.87    +0.0000
iter: 295 19:37:54  -519.861531c -11.13c -4.88    +0.0000
iter: 296 19:37:58  -519.861529c -11.14c -4.88    +0.0000
iter: 297 19:38:01  -519.861526c -11.15c -4.89    +0.0000
iter: 298 19:38:05  -519.861524c -11.16c -4.89    +0.0000
iter: 299 19:38:09  -519.861522c -11.17c -4.90    +0.0000
iter: 300 19:38:13  -519.861520c -11.18c -4.90    +0.0000
iter: 301 19:38:17  -519.861518c -11.19c -4.91    +0.0000
iter: 302 19:38:20  -519.861516c -11.20c -4.91    +0.0000
iter: 303 19:38:24  -519.861514c -11.21c -4.91    +0.0000
iter: 304 19:38:28  -519.861512c -11.22c -4.92    +0.0000
iter: 305 19:38:32  -519.861510c -11.23c -4.92    +0.0000
iter: 306 19:38:36  -519.861508c -11.24c -4.93    +0.0000
iter: 307 19:38:40  -519.861506c -11.25c -4.93    +0.0000
iter: 308 19:38:43  -519.861504c -11.26c -4.94    +0.0000
iter: 309 19:38:47  -519.861502c -11.27c -4.94    +0.0000
iter: 310 19:38:51  -519.861500c -11.28c -4.95    +0.0000
iter: 311 19:38:55  -519.861498c -11.29c -4.95    +0.0000
iter: 312 19:38:59  -519.861497c -11.30c -4.96    +0.0000
iter: 313 19:39:02  -519.861495c -11.31c -4.96    +0.0000
iter: 314 19:39:06  -519.861493c -11.32c -4.97    +0.0000
iter: 315 19:39:10  -519.861491c -11.33c -4.97    +0.0000
iter: 316 19:39:14  -519.861490c -11.34c -4.97    +0.0000
iter: 317 19:39:18  -519.861488c -11.35c -4.98    +0.0000
iter: 318 19:39:22  -519.861486c -11.36c -4.98    +0.0000
iter: 319 19:39:26  -519.861485c -11.37c -4.99    +0.0000
iter: 320 19:39:29  -519.861483c -11.38c -4.99    +0.0000
iter: 321 19:39:33  -519.861482c -11.39c -5.00    +0.0000
iter: 322 19:39:37  -519.861480c -11.40c -5.00c   +0.0000

Converged after 322 iterations.

Dipole moment: (52.392340, -54.445904, -0.170534) |e|*Ang

Total magnetic moment: (0.000000, 0.000000, 0.000000)
Local magnetic moments:
   0 Ti ( 0.000000,  0.000000, -0.000000)
   1 Ti ( 0.000000,  0.000000,  0.000000)
   2 Ti ( 0.000000,  0.000000,  0.000000)
   3 Ti ( 0.000000,  0.000000,  0.000000)
   4 Ti ( 0.000000,  0.000000, -0.000000)
   5 Ti ( 0.000000,  0.000000, -0.000000)
   6 Ti ( 0.000000,  0.000000,  0.000000)
   7 Ti ( 0.000000,  0.000000,  0.000000)
   8 Ti ( 0.000000,  0.000000, -0.000000)
   9 Ti ( 0.000000,  0.000000,  0.000000)
  10 Ti ( 0.000000,  0.000000, -0.000000)
  11 Ti ( 0.000000,  0.000000, -0.000000)
  12 Ti ( 0.000000,  0.000000,  0.000000)
  13 Ti ( 0.000000,  0.000000,  0.000000)
  14 Ti ( 0.000000,  0.000000, -0.000000)
  15 Ti ( 0.000000,  0.000000, -0.000000)
  16 Ti ( 0.000000,  0.000000, -0.000000)
  17 Ti ( 0.000000,  0.000000, -0.000000)
  18 Ti ( 0.000000,  0.000000, -0.000000)
  19 Ti ( 0.000000,  0.000000, -0.000000)
  20 Ti ( 0.000000,  0.000000, -0.000000)
  21 Ti ( 0.000000,  0.000000,  0.000000)
  22 Ti ( 0.000000,  0.000000, -0.000000)
  23 Ti ( 0.000000,  0.000000, -0.000000)
  24 O  ( 0.000000,  0.000000,  0.000000)
  25 O  ( 0.000000,  0.000000, -0.000000)
  26 O  ( 0.000000,  0.000000, -0.000000)
  27 O  ( 0.000000,  0.000000, -0.000000)
  28 O  ( 0.000000,  0.000000, -0.000000)
  29 O  ( 0.000000,  0.000000, -0.000000)
  30 O  ( 0.000000,  0.000000,  0.000000)
  31 O  ( 0.000000,  0.000000, -0.000000)
  32 O  ( 0.000000,  0.000000,  0.000000)
  33 O  ( 0.000000,  0.000000, -0.000000)
  34 O  ( 0.000000,  0.000000,  0.000000)
  35 O  ( 0.000000,  0.000000, -0.000000)
  36 O  ( 0.000000,  0.000000,  0.000000)
  37 O  ( 0.000000,  0.000000, -0.000000)
  38 O  ( 0.000000,  0.000000, -0.000000)
  39 O  ( 0.000000,  0.000000, -0.000000)
  40 O  ( 0.000000,  0.000000, -0.000000)
  41 O  ( 0.000000,  0.000000,  0.000000)
  42 O  ( 0.000000,  0.000000, -0.000000)
  43 O  ( 0.000000,  0.000000,  0.000000)
  44 O  ( 0.000000,  0.000000, -0.000000)
  45 O  ( 0.000000,  0.000000,  0.000000)
  46 O  ( 0.000000,  0.000000, -0.000000)
  47 O  ( 0.000000,  0.000000,  0.000000)
  48 O  ( 0.000000,  0.000000,  0.000000)
  49 O  ( 0.000000,  0.000000, -0.000000)
  50 O  ( 0.000000,  0.000000, -0.000000)
  51 O  ( 0.000000,  0.000000,  0.000000)
  52 O  ( 0.000000,  0.000000,  0.000000)
  53 O  ( 0.000000,  0.000000,  0.000000)
  54 O  ( 0.000000,  0.000000,  0.000000)
  55 O  ( 0.000000,  0.000000,  0.000000)
  56 O  ( 0.000000,  0.000000,  0.000000)
  57 O  ( 0.000000,  0.000000,  0.000000)
  58 O  ( 0.000000,  0.000000,  0.000000)
  59 O  ( 0.000000,  0.000000,  0.000000)
  60 O  ( 0.000000,  0.000000,  0.000000)
  61 O  ( 0.000000,  0.000000, -0.000000)
  62 O  ( 0.000000,  0.000000,  0.000000)
  63 O  ( 0.000000,  0.000000, -0.000000)
  64 O  ( 0.000000,  0.000000, -0.000000)
  65 O  ( 0.000000,  0.000000,  0.000000)
  66 O  ( 0.000000,  0.000000,  0.000000)
  67 O  ( 0.000000,  0.000000,  0.000000)
  68 O  ( 0.000000,  0.000000,  0.000000)
  69 O  ( 0.000000,  0.000000, -0.000000)
  70 O  ( 0.000000,  0.000000,  0.000000)
  71 O  ( 0.000000,  0.000000,  0.000000)
  72 Au ( 0.000000,  0.000000,  0.000000)
  73 Au ( 0.000000,  0.000000,  0.000000)
  74 Au ( 0.000000,  0.000000, -0.000000)
  75 Au ( 0.000000,  0.000000, -0.000000)

Energy contributions relative to reference atoms: (reference = -2721730.337652)

Kinetic:       +539.123714
Potential:     -728.727220
External:        +9.096757
XC:            -382.553520
Entropy (-ST):   -0.001249
Local:          +43.199414
SIC:             +0.000000
--------------------------
Free energy:   -519.862105
Extrapolated:  -519.861480

Dipole-layer corrected work functions: 4.562973, 4.952872 eV

Spin contamination: 0.000000 electrons
                   Up                     Down
 Band  Eigenvalues  Occupancy  Eigenvalues  Occupancy
    0    -66.02915    1.00000    -66.02915    1.00000
    1    -66.02137    1.00000    -66.02137    1.00000
    2    -66.01615    1.00000    -66.01615    1.00000
    3    -66.01385    1.00000    -66.01385    1.00000
    4    -65.88838    1.00000    -65.88838    1.00000
    5    -65.81151    1.00000    -65.81151    1.00000
    6    -65.71929    1.00000    -65.71929    1.00000
    7    -65.71665    1.00000    -65.71665    1.00000
    8    -65.71514    1.00000    -65.71514    1.00000
    9    -65.70671    1.00000    -65.70671    1.00000
   10    -65.68211    1.00000    -65.68211    1.00000
   11    -65.67993    1.00000    -65.67993    1.00000
   12    -65.66981    1.00000    -65.66981    1.00000
   13    -65.63398    1.00000    -65.63398    1.00000
   14    -65.62899    1.00000    -65.62899    1.00000
   15    -65.57474    1.00000    -65.57474    1.00000
   16    -65.55329    1.00000    -65.55329    1.00000
   17    -65.54648    1.00000    -65.54648    1.00000
   18    -65.42914    1.00000    -65.42914    1.00000
   19    -65.40600    1.00000    -65.40600    1.00000
   20    -65.29228    1.00000    -65.29228    1.00000
   21    -65.27867    1.00000    -65.27867    1.00000
   22    -65.27090    1.00000    -65.27090    1.00000
   23    -65.26825    1.00000    -65.26825    1.00000
   24    -42.35096    1.00000    -42.35096    1.00000
   25    -42.34196    1.00000    -42.34196    1.00000
   26    -42.33597    1.00000    -42.33597    1.00000
   27    -42.33311    1.00000    -42.33311    1.00000
   28    -42.20381    1.00000    -42.20381    1.00000
   29    -42.19486    1.00000    -42.19486    1.00000
   30    -42.16912    1.00000    -42.16912    1.00000
   31    -42.13437    1.00000    -42.13437    1.00000
   32    -42.12524    1.00000    -42.12524    1.00000
   33    -42.06263    1.00000    -42.06263    1.00000
   34    -42.03237    1.00000    -42.03237    1.00000
   35    -42.02154    1.00000    -42.02154    1.00000
   36    -42.01904    1.00000    -42.01904    1.00000
   37    -42.01166    1.00000    -42.01166    1.00000
   38    -42.00059    1.00000    -42.00059    1.00000
   39    -41.99952    1.00000    -41.99952    1.00000
   40    -41.99293    1.00000    -41.99293    1.00000
   41    -41.99202    1.00000    -41.99202    1.00000
   42    -41.98782    1.00000    -41.98782    1.00000
   43    -41.97749    1.00000    -41.97749    1.00000
   44    -41.97121    1.00000    -41.97121    1.00000
   45    -41.96728    1.00000    -41.96728    1.00000
   46    -41.94955    1.00000    -41.94955    1.00000
   47    -41.94405    1.00000    -41.94405    1.00000
   48    -41.92564    1.00000    -41.92564    1.00000
   49    -41.90746    1.00000    -41.90746    1.00000
   50    -41.89510    1.00000    -41.89510    1.00000
   51    -41.89271    1.00000    -41.89271    1.00000
   52    -41.87886    1.00000    -41.87886    1.00000
   53    -41.87096    1.00000    -41.87096    1.00000
   54    -41.86862    1.00000    -41.86862    1.00000
   55    -41.84858    1.00000    -41.84858    1.00000
   56    -41.84552    1.00000    -41.84552    1.00000
   57    -41.83767    1.00000    -41.83767    1.00000
   58    -41.82765    1.00000    -41.82765    1.00000
   59    -41.81319    1.00000    -41.81319    1.00000
   60    -41.81153    1.00000    -41.81153    1.00000
   61    -41.79943    1.00000    -41.79943    1.00000
   62    -41.79715    1.00000    -41.79715    1.00000
   63    -41.79357    1.00000    -41.79357    1.00000
   64    -41.78548    1.00000    -41.78548    1.00000
   65    -41.77218    1.00000    -41.77218    1.00000
   66    -41.77105    1.00000    -41.77105    1.00000
   67    -41.76417    1.00000    -41.76417    1.00000
   68    -41.75468    1.00000    -41.75468    1.00000
   69    -41.74788    1.00000    -41.74788    1.00000
   70    -41.73954    1.00000    -41.73954    1.00000
   71    -41.73066    1.00000    -41.73066    1.00000
   72    -41.72991    1.00000    -41.72991    1.00000
   73    -41.71881    1.00000    -41.71881    1.00000
   74    -41.71465    1.00000    -41.71465    1.00000
   75    -41.70024    1.00000    -41.70024    1.00000
   76    -41.67090    1.00000    -41.67090    1.00000
   77    -41.65469    1.00000    -41.65469    1.00000
   78    -41.60524    1.00000    -41.60524    1.00000
   79    -41.59349    1.00000    -41.59349    1.00000
   80    -41.56158    1.00000    -41.56158    1.00000
   81    -41.52221    1.00000    -41.52221    1.00000
   82    -41.51748    1.00000    -41.51748    1.00000
   83    -41.51611    1.00000    -41.51611    1.00000
   84    -41.50422    1.00000    -41.50422    1.00000
   85    -41.50057    1.00000    -41.50057    1.00000
   86    -41.48994    1.00000    -41.48994    1.00000
   87    -41.48785    1.00000    -41.48785    1.00000
   88    -41.48634    1.00000    -41.48634    1.00000
   89    -41.48172    1.00000    -41.48172    1.00000
   90    -41.44581    1.00000    -41.44581    1.00000
   91    -41.43128    1.00000    -41.43128    1.00000
   92    -41.36829    1.00000    -41.36829    1.00000
   93    -41.35263    1.00000    -41.35263    1.00000
   94    -41.34454    1.00000    -41.34454    1.00000
   95    -41.34122    1.00000    -41.34122    1.00000
   96    -24.72676    1.00000    -24.72676    1.00000
   97    -24.52409    1.00000    -24.52409    1.00000
   98    -24.39539    1.00000    -24.39539    1.00000
   99    -24.36721    1.00000    -24.36721    1.00000
  100    -24.30548    1.00000    -24.30548    1.00000
  101    -24.26443    1.00000    -24.26443    1.00000
  102    -24.19066    1.00000    -24.19066    1.00000
  103    -24.11755    1.00000    -24.11755    1.00000
  104    -24.06075    1.00000    -24.06075    1.00000
  105    -23.94702    1.00000    -23.94702    1.00000
  106    -23.89627    1.00000    -23.89627    1.00000
  107    -23.83365    1.00000    -23.83365    1.00000
  108    -23.75616    1.00000    -23.75616    1.00000
  109    -23.63232    1.00000    -23.63232    1.00000
  110    -23.59620    1.00000    -23.59620    1.00000
  111    -23.58819    1.00000    -23.58819    1.00000
  112    -23.56792    1.00000    -23.56792    1.00000
  113    -23.55279    1.00000    -23.55279    1.00000
  114    -23.49500    1.00000    -23.49500    1.00000
  115    -23.46263    1.00000    -23.46263    1.00000
  116    -23.44396    1.00000    -23.44396    1.00000
  117    -23.42338    1.00000    -23.42338    1.00000
  118    -23.41081    1.00000    -23.41081    1.00000
  119    -23.40060    1.00000    -23.40060    1.00000
  120    -23.37246    1.00000    -23.37246    1.00000
  121    -23.35987    1.00000    -23.35987    1.00000
  122    -23.34285    1.00000    -23.34285    1.00000
  123    -23.34137    1.00000    -23.34137    1.00000
  124    -23.27685    1.00000    -23.27685    1.00000
  125    -23.25959    1.00000    -23.25959    1.00000
  126    -23.25819    1.00000    -23.25819    1.00000
  127    -23.24868    1.00000    -23.24868    1.00000
  128    -23.24527    1.00000    -23.24527    1.00000
  129    -23.24164    1.00000    -23.24164    1.00000
  130    -23.23380    1.00000    -23.23380    1.00000
  131    -23.21969    1.00000    -23.21969    1.00000
  132    -23.20309    1.00000    -23.20309    1.00000
  133    -23.20137    1.00000    -23.20137    1.00000
  134    -23.16936    1.00000    -23.16936    1.00000
  135    -23.06172    1.00000    -23.06172    1.00000
  136    -23.04454    1.00000    -23.04454    1.00000
  137    -22.85224    1.00000    -22.85224    1.00000
  138    -22.74233    1.00000    -22.74233    1.00000
  139    -22.66431    1.00000    -22.66431    1.00000
  140    -21.89165    1.00000    -21.89165    1.00000
  141    -21.85035    1.00000    -21.85035    1.00000
  142    -21.84407    1.00000    -21.84407    1.00000
  143    -21.83402    1.00000    -21.83402    1.00000
  144    -11.85449    1.00000    -11.85449    1.00000
  145    -11.73456    1.00000    -11.73456    1.00000
  146    -11.72668    1.00000    -11.72668    1.00000
  147    -11.66973    1.00000    -11.66973    1.00000
  148    -11.64693    1.00000    -11.64693    1.00000
  149    -11.62744    1.00000    -11.62744    1.00000
  150    -11.56403    1.00000    -11.56403    1.00000
  151    -11.55344    1.00000    -11.55344    1.00000
  152    -11.53907    1.00000    -11.53907    1.00000
  153    -11.49212    1.00000    -11.49212    1.00000
  154    -11.47783    1.00000    -11.47783    1.00000
  155    -11.43595    1.00000    -11.43595    1.00000
  156    -11.42382    1.00000    -11.42382    1.00000
  157    -11.38615    1.00000    -11.38615    1.00000
  158    -11.34806    1.00000    -11.34806    1.00000
  159    -11.30969    1.00000    -11.30969    1.00000
  160    -11.29570    1.00000    -11.29570    1.00000
  161    -11.26689    1.00000    -11.26689    1.00000
  162    -11.24689    1.00000    -11.24689    1.00000
  163    -11.17717    1.00000    -11.17717    1.00000
  164    -11.11823    1.00000    -11.11823    1.00000
  165    -11.03834    1.00000    -11.03834    1.00000
  166    -11.03462    1.00000    -11.03462    1.00000
  167    -11.00634    1.00000    -11.00634    1.00000
  168    -11.00048    1.00000    -11.00048    1.00000
  169    -10.98227    1.00000    -10.98227    1.00000
  170    -10.94882    1.00000    -10.94882    1.00000
  171    -10.92987    1.00000    -10.92987    1.00000
  172    -10.91030    1.00000    -10.91030    1.00000
  173    -10.90340    1.00000    -10.90340    1.00000
  174    -10.89671    1.00000    -10.89671    1.00000
  175    -10.86010    1.00000    -10.86010    1.00000
  176    -10.84877    1.00000    -10.84877    1.00000
  177    -10.83699    1.00000    -10.83699    1.00000
  178    -10.82308    1.00000    -10.82308    1.00000
  179    -10.80447    1.00000    -10.80447    1.00000
  180    -10.78823    1.00000    -10.78823    1.00000
  181    -10.77306    1.00000    -10.77306    1.00000
  182    -10.76511    1.00000    -10.76511    1.00000
  183    -10.72707    1.00000    -10.72707    1.00000
  184    -10.71908    1.00000    -10.71908    1.00000
  185    -10.67816    1.00000    -10.67816    1.00000
  186    -10.64902    1.00000    -10.64902    1.00000
  187    -10.64166    1.00000    -10.64166    1.00000
  188    -10.58340    1.00000    -10.58340    1.00000
  189    -10.54749    1.00000    -10.54749    1.00000
  190    -10.46806    1.00000    -10.46806    1.00000
  191    -10.43466    1.00000    -10.43466    1.00000
  192    -10.40450    1.00000    -10.40450    1.00000
  193    -10.34249    1.00000    -10.34249    1.00000
  194    -10.25998    1.00000    -10.25998    1.00000
  195    -10.24481    1.00000    -10.24481    1.00000
  196    -10.23262    1.00000    -10.23262    1.00000
  197    -10.16856    1.00000    -10.16856    1.00000
  198    -10.05970    1.00000    -10.05970    1.00000
  199    -10.02293    1.00000    -10.02293    1.00000
  200     -9.98699    1.00000     -9.98699    1.00000
  201     -9.95490    1.00000     -9.95490    1.00000
  202     -9.87998    1.00000     -9.87998    1.00000
  203     -9.87625    1.00000     -9.87625    1.00000
  204     -9.80829    1.00000     -9.80829    1.00000
  205     -9.79305    1.00000     -9.79305    1.00000
  206     -9.74146    1.00000     -9.74146    1.00000
  207     -9.68553    1.00000     -9.68553    1.00000
  208     -9.64372    1.00000     -9.64372    1.00000
  209     -9.63462    1.00000     -9.63462    1.00000
  210     -9.62301    1.00000     -9.62301    1.00000
  211     -9.59595    1.00000     -9.59595    1.00000
  212     -9.55583    1.00000     -9.55583    1.00000
  213     -9.54093    1.00000     -9.54093    1.00000
  214     -9.49952    1.00000     -9.49952    1.00000
  215     -9.45917    1.00000     -9.45917    1.00000
  216     -9.43109    1.00000     -9.43109    1.00000
  217     -9.36689    1.00000     -9.36689    1.00000
  218     -9.35863    1.00000     -9.35863    1.00000
  219     -9.34681    1.00000     -9.34681    1.00000
  220     -9.30944    1.00000     -9.30944    1.00000
  221     -9.29508    1.00000     -9.29508    1.00000
  222     -9.26179    1.00000     -9.26179    1.00000
  223     -9.24061    1.00000     -9.24061    1.00000
  224     -9.19566    1.00000     -9.19566    1.00000
  225     -9.17769    1.00000     -9.17769    1.00000
  226     -9.16575    1.00000     -9.16575    1.00000
  227     -9.15275    1.00000     -9.15275    1.00000
  228     -9.09685    1.00000     -9.09685    1.00000
  229     -9.08221    1.00000     -9.08221    1.00000
  230     -9.07297    1.00000     -9.07297    1.00000
  231     -9.03993    1.00000     -9.03993    1.00000
  232     -9.03716    1.00000     -9.03716    1.00000
  233     -9.02483    1.00000     -9.02483    1.00000
  234     -8.95083    1.00000     -8.95083    1.00000
  235     -8.88842    1.00000     -8.88842    1.00000
  236     -8.88377    1.00000     -8.88377    1.00000
  237     -8.83516    1.00000     -8.83516    1.00000
  238     -8.82657    1.00000     -8.82657    1.00000
  239     -8.80214    1.00000     -8.80214    1.00000
  240     -8.78056    1.00000     -8.78056    1.00000
  241     -8.75417    1.00000     -8.75417    1.00000
  242     -8.72695    1.00000     -8.72695    1.00000
  243     -8.68231    1.00000     -8.68231    1.00000
  244     -8.65067    1.00000     -8.65067    1.00000
  245     -8.54917    1.00000     -8.54917    1.00000
  246     -8.54062    1.00000     -8.54062    1.00000
  247     -8.46479    1.00000     -8.46479    1.00000
  248     -8.43609    1.00000     -8.43609    1.00000
  249     -8.39658    1.00000     -8.39658    1.00000
  250     -8.34349    1.00000     -8.34349    1.00000
  251     -8.32940    1.00000     -8.32940    1.00000
  252     -8.28983    1.00000     -8.28983    1.00000
  253     -8.28325    1.00000     -8.28325    1.00000
  254     -8.26036    1.00000     -8.26036    1.00000
  255     -8.24939    1.00000     -8.24939    1.00000
  256     -8.21830    1.00000     -8.21830    1.00000
  257     -8.20692    1.00000     -8.20692    1.00000
  258     -8.19535    1.00000     -8.19535    1.00000
  259     -8.18239    1.00000     -8.18239    1.00000
  260     -8.13892    1.00000     -8.13892    1.00000
  261     -8.11616    1.00000     -8.11616    1.00000
  262     -8.08337    1.00000     -8.08337    1.00000
  263     -8.07745    1.00000     -8.07745    1.00000
  264     -8.01975    1.00000     -8.01975    1.00000
  265     -8.01530    1.00000     -8.01530    1.00000
  266     -7.99353    1.00000     -7.99353    1.00000
  267     -7.96381    1.00000     -7.96381    1.00000
  268     -7.94502    1.00000     -7.94502    1.00000
  269     -7.93215    1.00000     -7.93215    1.00000
  270     -7.91154    1.00000     -7.91154    1.00000
  271     -7.88696    1.00000     -7.88696    1.00000
  272     -7.87750    1.00000     -7.87750    1.00000
  273     -7.84338    1.00000     -7.84338    1.00000
  274     -7.81993    1.00000     -7.81993    1.00000
  275     -7.79868    1.00000     -7.79868    1.00000
  276     -7.77920    1.00000     -7.77920    1.00000
  277     -7.76874    1.00000     -7.76874    1.00000
  278     -7.71607    1.00000     -7.71607    1.00000
  279     -7.68195    1.00000     -7.68195    1.00000
  280     -7.66972    1.00000     -7.66972    1.00000
  281     -7.64328    1.00000     -7.64328    1.00000
  282     -7.54888    1.00000     -7.54888    1.00000
  283     -7.52328    1.00000     -7.52328    1.00000
  284     -7.48462    1.00000     -7.48462    1.00000
  285     -7.46740    1.00000     -7.46740    1.00000
  286     -7.38623    1.00000     -7.38623    1.00000
  287     -7.35574    1.00000     -7.35574    1.00000
  288     -7.30870    1.00000     -7.30870    1.00000
  289     -7.25157    1.00000     -7.25157    1.00000
  290     -7.21643    1.00000     -7.21643    1.00000
  291     -7.20375    1.00000     -7.20375    1.00000
  292     -7.19521    1.00000     -7.19521    1.00000
  293     -7.17012    1.00000     -7.17012    1.00000
  294     -7.05682    1.00000     -7.05682    1.00000
  295     -7.02976    1.00000     -7.02976    1.00000
  296     -6.98159    1.00000     -6.98159    1.00000
  297     -6.93688    1.00000     -6.93688    1.00000
  298     -6.92844    1.00000     -6.92844    1.00000
  299     -6.84355    1.00000     -6.84355    1.00000
  300     -6.83238    1.00000     -6.83238    1.00000
  301     -6.76571    1.00000     -6.76571    1.00000
  302     -6.72408    1.00000     -6.72408    1.00000
  303     -6.67331    1.00000     -6.67331    1.00000
  304     -6.59981    1.00000     -6.59981    1.00000
  305     -6.56076    1.00000     -6.56076    1.00000
  306     -6.53549    1.00000     -6.53549    1.00000
  307     -6.47412    1.00000     -6.47412    1.00000
  308     -5.88175    0.99999     -5.88175    0.99999
  309     -5.56121    0.99968     -5.56121    0.99968
  310     -3.95153    0.00031     -3.95153    0.00031
  311     -3.64044    0.00001     -3.64044    0.00001
  312     -3.50583    0.00000     -3.50583    0.00000
  313     -3.45198    0.00000     -3.45198    0.00000
  314     -3.40596    0.00000     -3.40596    0.00000
  315     -3.38706    0.00000     -3.38706    0.00000
  316     -3.24859    0.00000     -3.24859    0.00000
  317     -3.23558    0.00000     -3.23558    0.00000
  318     -3.21997    0.00000     -3.21997    0.00000
  319     -3.11864    0.00000     -3.11864    0.00000
  320     -3.01605    0.00000     -3.01605    0.00000
  321     -2.96053    0.00000     -2.96053    0.00000
  322     -2.91447    0.00000     -2.91447    0.00000
  323     -2.89213    0.00000     -2.89213    0.00000
  324     -2.85268    0.00000     -2.85268    0.00000
  325     -2.83947    0.00000     -2.83947    0.00000
  326     -2.78844    0.00000     -2.78844    0.00000
  327     -2.74811    0.00000     -2.74811    0.00000
  328     -2.74244    0.00000     -2.74244    0.00000
  329     -2.71558    0.00000     -2.71558    0.00000
  330     -2.69931    0.00000     -2.69931    0.00000
  331     -2.68511    0.00000     -2.68511    0.00000
  332     -2.65815    0.00000     -2.65815    0.00000
  333     -2.63551    0.00000     -2.63551    0.00000
  334     -2.60834    0.00000     -2.60834    0.00000
  335     -2.57485    0.00000     -2.57485    0.00000
  336     -2.55179    0.00000     -2.55179    0.00000
  337     -2.52720    0.00000     -2.52720    0.00000
  338     -2.51970    0.00000     -2.51970    0.00000
  339     -2.51117    0.00000     -2.51117    0.00000
  340     -2.50225    0.00000     -2.50225    0.00000
  341     -2.49110    0.00000     -2.49110    0.00000
  342     -2.46869    0.00000     -2.46869    0.00000
  343     -2.45683    0.00000     -2.45683    0.00000
  344     -2.44542    0.00000     -2.44542    0.00000
  345     -2.43769    0.00000     -2.43769    0.00000
  346     -2.42030    0.00000     -2.42030    0.00000
  347     -2.40824    0.00000     -2.40824    0.00000
  348     -2.38033    0.00000     -2.38033    0.00000
  349     -2.37686    0.00000     -2.37686    0.00000
  350     -2.30996    0.00000     -2.30996    0.00000
  351     -2.29483    0.00000     -2.29483    0.00000
  352     -2.27765    0.00000     -2.27765    0.00000
  353     -2.26426    0.00000     -2.26426    0.00000
  354     -2.24709    0.00000     -2.24709    0.00000
  355     -2.23073    0.00000     -2.23073    0.00000
  356     -2.15118    0.00000     -2.15118    0.00000
  357     -2.11364    0.00000     -2.11364    0.00000
  358     -2.09903    0.00000     -2.09903    0.00000
  359     -2.08824    0.00000     -2.08824    0.00000
  360     -2.05695    0.00000     -2.05695    0.00000
  361     -2.04870    0.00000     -2.04870    0.00000
  362     -2.03663    0.00000     -2.03663    0.00000
  363     -2.03233    0.00000     -2.03233    0.00000
  364     -2.01246    0.00000     -2.01246    0.00000
  365     -2.00414    0.00000     -2.00414    0.00000
  366     -1.99730    0.00000     -1.99730    0.00000
  367     -1.98877    0.00000     -1.98877    0.00000
  368     -1.97687    0.00000     -1.97687    0.00000
  369     -1.93561    0.00000     -1.93561    0.00000
  370     -1.89599    0.00000     -1.89599    0.00000
  371     -1.88851    0.00000     -1.88851    0.00000
  372     -1.87913    0.00000     -1.87913    0.00000
  373     -1.84392    0.00000     -1.84392    0.00000
  374     -1.78990    0.00000     -1.78990    0.00000
  375     -1.77506    0.00000     -1.77506    0.00000

Fermi level: -4.75792

Gap: 1.610 eV
Transition (v -> c):
  (s=0, k=0, n=309, [[0.00, 0.00, 0.00]]) -> (s=0, k=0, n=310, [[0.00, 0.00, 0.00]])
No difference between direct/indirect transitions

Forces in eV/Ang:
  0 Ti    4.04626    0.00082    0.97280
  1 Ti    4.09954    0.00453    0.98463
  2 Ti    4.06550   -0.00079    0.98070
  3 Ti    4.09675   -0.00455    0.98396
  4 Ti   -1.95592    0.00052   -1.59752
  5 Ti   -1.96822    0.00367   -1.50860
  6 Ti   -1.95848   -0.00065   -1.53866
  7 Ti   -1.96866   -0.00370   -1.51680
  8 Ti    0.41071    0.02335   -0.02567
  9 Ti    0.72412    0.05050    0.28024
 10 Ti    0.55450   -0.02236    0.11534
 11 Ti    0.70744   -0.05143    0.27418
 12 Ti   -0.68640   -0.00612   -0.81713
 13 Ti   -0.92520    0.01645   -0.00162
 14 Ti   -0.76148    0.00480   -0.65054
 15 Ti   -1.07689   -0.01183   -0.60660
 16 Ti   -0.10326    0.11204    0.09626
 17 Ti   -0.27739   -0.02158   -0.25309
 18 Ti   -0.23982    0.00170   -0.27431
 19 Ti   -0.21060    0.07348   -0.22742
 20 Ti    0.91098    0.07391    1.05374
 21 Ti    0.80511   -0.13378    0.85481
 22 Ti    1.08601    0.04374    1.09883
 23 Ti    1.16328    0.02217    0.88468
 24 O    -1.93550   -0.00008    0.56894
 25 O    -1.94926   -0.00050    0.55031
 26 O    -1.94347    0.00003    0.55686
 27 O    -1.94807    0.00054    0.55205
 28 O     0.22421   -0.00095   -1.18163
 29 O     0.24392   -0.00628   -1.18934
 30 O     0.23031    0.00095   -1.18616
 31 O     0.24301    0.00627   -1.18864
 32 O     0.50664   -0.00176   -0.20835
 33 O     0.48641   -0.01174   -0.19305
 34 O     0.50245    0.00180   -0.20762
 35 O     0.48701    0.01164   -0.19325
 36 O    -1.09644   -0.00165   -0.24627
 37 O    -1.12778   -0.00496   -0.33299
 38 O    -1.11243    0.00190   -0.28591
 39 O    -1.12533    0.00479   -0.32789
 40 O     0.14006   -0.00225    0.30916
 41 O     0.12616   -0.00319    0.13817
 42 O     0.09978   -0.00082    0.16628
 43 O     0.13590    0.00437    0.15953
 44 O    -0.24198   -0.00151    0.03091
 45 O    -0.09104   -0.03625   -0.01190
 46 O    -0.18043    0.00141   -0.03743
 47 O    -0.10232    0.03675    0.00804
 48 O     0.09406   -0.02916    0.07473
 49 O    -0.03323   -0.11731    0.12531
 50 O     0.06671    0.03351    0.07451
 51 O    -0.02574    0.10109    0.10170
 52 O     0.05927    0.01500    0.60460
 53 O     0.01732   -0.00877    0.49789
 54 O     0.07211    0.01638    0.32237
 55 O     0.07782   -0.00738    0.69198
 56 O    -0.47702   -0.00376   -0.48385
 57 O    -0.23598   -0.00481   -0.32076
 58 O    -0.41701    0.00246   -0.47751
 59 O    -0.43820   -0.00322   -0.51791
 60 O    -0.04748    0.00043   -0.09112
 61 O    -0.03992   -0.00732   -0.06504
 62 O    -0.12286   -0.05782    0.01517
 63 O    -0.18827   -0.05684   -0.02065
 64 O     0.04074    0.00117   -0.03868
 65 O     0.14549   -0.13071   -0.07152
 66 O     0.07901    0.10887   -0.06527
 67 O     0.09936    0.04004    0.00714
 68 O    -0.21998   -0.06986    0.34075
 69 O    -0.17710   -0.01015    0.64293
 70 O    -0.26250    0.01096    0.63185
 71 O    -0.19737   -0.00648    0.62598
 72 Au    0.03479    0.04611    0.26861
 73 Au    0.01102    0.01033    0.04659
 74 Au   -0.01380    0.03449    0.23930
 75 Au    0.03992   -0.08045    0.17231

Timing:                                      incl.     excl.
-------------------------------------------------------------------
Density initialized from wave functions:     0.032     0.032   0.0% |
 Symmetrize density:                         0.000     0.000   0.0% |
Forces:                                      0.947     0.947   0.0% |
Hamiltonian:                                 2.852     0.190   0.0% |
 Atomic:                                     0.001     0.001   0.0% |
  XC Correction:                             0.000     0.000   0.0% |
 Calculate atomic Hamiltonians:              0.002     0.002   0.0% |
 Communicate:                                0.357     0.357   0.0% |
 Hartree integrate/restrict:                 0.006     0.006   0.0% |
 Initialize Hamiltonian:                     0.000     0.000   0.0% |
 Poisson:                                    2.234     2.234   0.0% |
 XC 3D grid:                                 0.054     0.054   0.0% |
 vbar:                                       0.009     0.009   0.0% |
LCAO initialization:                         1.508     0.379   0.0% |
 LCAO eigensolver:                           0.811     0.001   0.0% |
  Calculate projections:                     0.000     0.000   0.0% |
  DenseAtomicCorrection:                     0.000     0.000   0.0% |
  Distribute overlap matrix:                 0.452     0.452   0.0% |
  Orbital Layouts:                           0.353     0.353   0.0% |
  Potential matrix:                          0.004     0.004   0.0% |
 LCAO to grid:                               0.012     0.012   0.0% |
 Set positions (LCAO WFS):                   0.306     0.167   0.0% |
  Basic WFS set positions:                   0.003     0.003   0.0% |
  Basis functions set positions:             0.000     0.000   0.0% |
  P tci:                                     0.000     0.000   0.0% |
  ST tci:                                    0.030     0.030   0.0% |
  mktci:                                     0.105     0.105   0.0% |
Redistribute:                                0.001     0.001   0.0% |
SCF-cycle:                               12150.284     3.695   0.0% |
 Davidson:                               11788.137  2822.292  23.1% |--------|
  Apply hamiltonian:                       578.717   578.717   4.7% |-|
  Subspace diag:                           905.323     0.867   0.0% |
   calc_h_matrix:                          436.654   186.116   1.5% ||
    Apply hamiltonian:                     250.538   250.538   2.1% ||
   diagonalize:                            197.829   197.829   1.6% ||
   rotate_psi:                             269.973   269.973   2.2% ||
  calc. matrices:                         3760.791  1893.003  15.5% |-----|
   Apply hamiltonian:                     1867.788  1867.788  15.3% |-----|
  diagonalize:                            2671.005  2671.005  21.9% |--------|
  rotate_psi:                             1050.009  1050.009   8.6% |--|
 Density:                                   33.747     0.050   0.0% |
  Atomic density matrices:                  12.236    12.236   0.1% |
  Mix:                                       5.616     5.616   0.0% |
  Multipole moments:                         0.269     0.269   0.0% |
  Pseudo density:                           15.576    15.535   0.1% |
   Symmetrize density:                       0.041     0.041   0.0% |
 Hamiltonian:                              321.465     3.953   0.0% |
  Atomic:                                    0.879     0.868   0.0% |
   XC Correction:                            0.012     0.012   0.0% |
  Calculate atomic Hamiltonians:             0.857     0.857   0.0% |
  Communicate:                             228.101   228.101   1.9% ||
  Hartree integrate/restrict:                3.246     3.246   0.0% |
  Poisson:                                  50.955    50.955   0.4% |
  XC 3D grid:                               33.113    33.113   0.3% |
  vbar:                                      0.360     0.360   0.0% |
 Orthonormalize:                             3.240     0.002   0.0% |
  calc_s_matrix:                             0.121     0.121   0.0% |
  inverse-cholesky:                          2.853     2.853   0.0% |
  projections:                               0.000     0.000   0.0% |
  rotate_psi_s:                              0.263     0.263   0.0% |
Set symmetry:                                0.000     0.000   0.0% |
Other:                                      39.524    39.524   0.3% |
-------------------------------------------------------------------
Total:                                             12195.148 100.0%

Memory usage: 590.89 MiB
Date: Tue Feb 11 19:40:02 2025
