# Supplementary material for: Real-Space Constrained Density Functional Theory Investigation of Site-Specific, Interfacial Charge Recombination Dynamics Across the Au Nanoparticle/TiO2 Heterojunction
Source: J Phys Chem Lett. 2026 Jan 6;17(2):570–8. doi: 10.1021/acs.jpclett.5c02905 (PMC12814526; doi:10.1021/acs.jpclett.5c02905)
Supplement: Supplementary file 3 [file jz5c02905_si_003.zip › Site-Specific-Charge-Recombination-Dynamics-With-CDFT-main/AuTiO2/4Au/PBE+U+D3/HB/Au/0.61/neHB.txt]

(0	24.384164411069214)
(1	24.385187465004783)
(2	24.38469350349411)
(3	24.38508532700339)
(4	25.163242177033638)
(5	25.163891731111278)
(6	25.163918161444926)
(7	25.1637944715521)
(8	25.07247954732346)
(9	25.08423052976041)
(10	25.075678033818093)
(11	25.08605098682746)
(12	25.070913005481067)
(13	25.075888099470255)
(14	25.105667123986382)
(15	25.09483979538148)
(16	24.90299026611733)
(17	24.92862991755386)
(18	24.963349095622004)
(19	24.876186675321193)
(20	24.77246417499584)
(21	24.722225536974225)
(22	24.779051278020695)
(23	24.782784117297965)
(24	7.060307382110599)
(25	7.060878306804506)
(26	7.060724536519535)
(27	7.060812413626412)
(28	6.463668859727859)
(29	6.463676460476354)
(30	6.463636225257341)
(31	6.463689208494653)
(32	6.468146720035728)
(33	6.4683114469279435)
(34	6.468130276840174)
(35	6.468316825778264)
(36	6.458211789242641)
(37	6.45865737390276)
(38	6.458452321115916)
(39	6.458615531894175)
(40	6.466684612474065)
(41	6.467688265751164)
(42	6.4677499817135224)
(43	6.4675906774883645)
(44	6.466659869927122)
(45	6.4668950123071625)
(46	6.467020169086131)
(47	6.4670556363010725)
(48	6.46720669085016)
(49	6.467692597005833)
(50	6.4671984148380215)
(51	6.468000176588047)
(52	6.502782125154685)
(53	6.552456187814935)
(54	6.512363507701525)
(55	6.565166527149975)
(56	6.3703882389810325)
(57	6.435722938930775)
(58	6.38923621362339)
(59	6.364261488089641)
(60	6.537191157486766)
(61	6.506229817423197)
(62	6.517757845279262)
(63	6.50549797863542)
(64	6.594371135532383)
(65	6.604734283482111)
(66	6.5574540164219455)
(67	6.590660102992976)
(68	6.64338048291551)
(69	6.764964703488584)
(70	6.75296682268232)
(71	6.736403637309584)
(72	79.13357557081633)
(73	79.01920297269828)
(74	78.93642543830804)
(75	78.90432647604652)
