# Supplementary material for: Real-Space Constrained Density Functional Theory Investigation of Site-Specific, Interfacial Charge Recombination Dynamics Across the Au Nanoparticle/TiO2 Heterojunction
Source: J Phys Chem Lett. 2026 Jan 6;17(2):570–8. doi: 10.1021/acs.jpclett.5c02905 (PMC12814526; doi:10.1021/acs.jpclett.5c02905)
Supplement: Supplementary file 3 [file jz5c02905_si_003.zip › Site-Specific-Charge-Recombination-Dynamics-With-CDFT-main/AuTiO2/4Au/PBE+U+D3/HB/Au/0.62/HB.txt]

  ___ ___ ___ _ _ _  
 |   |   |_  | | | | 
 | | | | | . | | | | 
 |__ |  _|___|_____|  24.6.0
 |___|_|             

User:   dmglenna@nid004184
Date:   Tue Feb 11 16:14:34 2025
Arch:   x86_64
Pid:    2055237
CWD:    /pscratch/sd/d/dmglenna/PHD/ED/AuTiO2/3L/4Au/PBE+U+D3/HB/Au/0.62
Python: 3.12.1
gpaw:   /global/common/software/m4517/gpaw_gc/lib/python3.12/site-packages/gpaw
_gpaw:  /global/common/software/m4517/gpaw_gc/lib/python3.12/site-packages/
        _gpaw.cpython-312-x86_64-linux-gnu.so (f5c548012a)
ase:    /global/common/software/m4517/gpaw_gc/lib/python3.12/site-packages/ase (version 3.23.0)
numpy:  /global/common/software/m4517/gpaw_gc/lib/python3.12/site-packages/numpy (version 1.26.3)
scipy:  /global/common/software/m4517/gpaw_gc/lib/python3.12/site-packages/scipy (version 1.12.0)
libxc:  6.2.2
units:  Angstrom and eV
cores: 128
OpenMP: False
OMP_NUM_THREADS: 1

Input parameters:
  convergence: {density: 1e-05,
                eigenstates: 1e-10,
                energy: 1e-06}
  eigensolver: {name: dav,
                niter: 3}
  h: 0.2
  maxiter: 1500
  mixer: {backend: pulay,
          beta: 0.01,
          beta_m: 0.01,
          method: difference,
          nmaxold: 1,
          nmaxold_m: 8,
          weight: 100.0,
          weight_m: 100.0}
  mode: fd
  occupations: {fixmagmom: False,
                name: fermi-dirac,
                width: 0.1}
  poissonsolver: {dipolelayer: xy,
                  eps: 2e-10,
                  name: fd,
                  nn: 3,
                  relax: GS}
  setups: {Ti: :d,7.0}
  spinpol: True
  symmetry: off
  xc: PBE

System changes: positions, numbers, cell, pbc, initial_charges, initial_magmoms 

Initialize ...

species:
  Ti:
    name: Titanium
    id: d282db07e62ae71292040bf25b25ccdd
    Z: 22.0
    valence: 12
    core: 10
    charge: 0.0
    Hubbard: {U: 7.0,  # eV
              l: 2,
              scale: True}
    file: /global/common/software/m4517/setups/gpaw-setups-0.9.20000/Ti.PBE.gz
    compensation charges: {type: gauss,
                           rc: 0.38,
                           lmax: 2}
    cutoffs: {filter: 2.23,
              core: 1.02}
    projectors:
      #              energy  rcut
      - 3s(2.00)   -62.623   1.270
      - 4s(2.00)    -4.466   1.270
      - 3p(6.00)   -38.862   1.058
      - 4p(0.00)    -1.466   1.058
      - 3d(2.00)    -4.258   1.058
      -  d          22.953   1.058
  
    # Using partial waves for Ti as LCAO basis

  O:
    name: Oxygen
    id: 32ecd46bf208036f09c70b0ec9a88b78
    Z: 8.0
    valence: 6
    core: 2
    charge: 0.0
    file: /global/common/software/m4517/setups/gpaw-setups-0.9.20000/O.PBE.gz
    compensation charges: {type: gauss,
                           rc: 0.21,
                           lmax: 2}
    cutoffs: {filter: 1.17,
              core: 0.83}
    projectors:
      #              energy  rcut
      - 2s(2.00)   -23.961   0.688
      - 2p(4.00)    -9.029   0.598
      -  s           3.251   0.688
      -  p          18.182   0.598
      -  d           0.000   0.619
  
    # Using partial waves for O as LCAO basis

  Au:
    name: Gold
    id: b12133f335f6ca0d89c4b1ccaa844e9a
    Z: 79.0
    valence: 11
    core: 68
    charge: 0.0
    file: /global/common/software/m4517/setups/gpaw-setups-0.9.20000/Au.PBE.gz
    compensation charges: {type: gauss,
                           rc: 0.42,
                           lmax: 2}
    cutoffs: {filter: 2.33,
              core: 2.81}
    projectors:
      #              energy  rcut
      - 6s(1.00)    -5.728   1.323
      - 6p(0.00)    -0.775   1.323
      - 5d(10.00)    -6.891   1.323
      -  s          21.484   1.323
      -  p          26.436   1.323
      -  d          20.321   1.323
  
    # Using partial waves for Au as LCAO basis

Reference energy: -2721730.337652  # eV

Spin-polarized calculation.
Magnetic moment: 0.000000

Convergence criteria:
 Maximum [total energy] change in last 3 cyles: 1e-06 eV / valence electron
 Maximum integral of absolute [dens]ity change: 1e-05 electrons / valence electron
 Maximum integral of absolute [eigenst]ate change: 1e-10 eV^2 / valence electron
 Maximum number of scf [iter]ations: 1500
 (Square brackets indicate name in SCF output, whereas a 'c' in
 the SCF output indicates the quantity has converged.)

Symmetries present (total): 1

  ( 1  0  0)
  ( 0  1  0)
  ( 0  0  1)

1 k-point (Gamma)
1 k-point in the irreducible part of the Brillouin zone
       k-points in crystal coordinates                weights
   0:     0.00000000    0.00000000    0.00000000          1/1

Wave functions: Uniform real-space grid
  Kinetic energy operator: 6*3+1=19 point O(h^6) finite-difference Laplacian
  ScaLapack parameters: grid=1x1, blocksize=None
  Wavefunction extrapolation:
    Improved wavefunction reuse through dual PAW basis 

Occupation numbers: Fermi-Dirac:
  width: 0.1000  # eV
 

Eigensolver
   Davidson(niter=3) 

Densities:
  Coarse grid: 52*36*144 grid
  Fine grid: 104*72*288 grid
  Total Charge: 0.000000 

Density mixing:
  Method: difference
  Backend: pulay
  Linear mixing parameter: 0.01
  old densities: 1
  Damping of long wavelength oscillations: 100 

Hamiltonian:
  XC and Coulomb potentials evaluated on a 104*72*288 grid
  Using the PBE Exchange-Correlation functional
  Interpolation: tri-quintic (5. degree polynomial)
  Poisson solver: Gauss-Seidel solver with 4 multi-grid levels
    Coarsest grid: 13 x 9 x 36 points
    Warning: Coarse grid has more than 24 points.
             More multi-grid levels recommended.
    Stencil: 6*3+1=19 point O(h^6) finite-difference Laplacian
    Max iterations: 1000
    Tolerance: 2.000000e-10

Dipole correction along z-axis 

XC parameters: PBE with 2 nearest neighbor stencil

Memory estimate:
  Process memory now: 112.16 MiB
  Calculator: 30.06 MiB
    Density: 2.05 MiB
      Arrays: 0.53 MiB
      Localized functions: 1.26 MiB
      Mixer: 0.26 MiB
    Hamiltonian: 0.78 MiB
      Arrays: 0.39 MiB
      XC: 0.00 MiB
      Poisson: 0.29 MiB
      vbar: 0.09 MiB
    Wavefunctions: 27.23 MiB
      Arrays psit_nG: 10.74 MiB
      Eigensolver: 16.24 MiB
      Projections: 0.05 MiB
      Projectors: 0.20 MiB

Total number of cores used: 128
Domain decomposition: 4 x 2 x 16

Number of atoms: 76
Number of atomic orbitals: 540
Number of bands in calculation: 376
Number of valence electrons: 620
Bands to converge: occupied

... initialized

Initializing position-dependent things.

Density initialized from atomic densities
Creating initial wave functions:
  376 bands from LCAO basis set

      .-------------------------.  
     /|                         |  
    / |                         |  
   /  |                         |  
  /   |                         |  
 *    |                         |  
 |    |                         |  
 |    |                         |  
 |    |                         |  
 |    |                         |  
 |    |                         |  
 |    |                         |  
 |    |                         |  
 |    |                         |  
 |    |        Au   OAu         |  
 |    |      O          Ti      |  
 |    O  Au      Ti     O    O  |  
 |    |   Ti   Au O   O         |  
 | O  |   O    O      Ti     Ti |  
 |    | Ti     Ti     O    O    |  
 |    |     O       O      Ti   |  
 |   O|Ti     O      O          |  
 |    |O    O      Ti     Ti    |  
 |  Ti|    Ti          O  O   O |  
 |    |  O  O   O O    TiO      |  
 |  O |         TiO         O Ti|  
 |    | OTiO   Ti    OTi        |  
 |    |       O     O O    O O  |  
 |    | Oi   O O           Ti   |  
 |    O      Ti     Ti     O    |  
 |   Ti          O      O       |  
 |    |   O                     |  
 |    |                         |  
 |    |                         |  
 |    |                         |  
 |    .-------------------------.  
 |   /                         /   
 |  /                         /    
 | /                         /     
 |/                         /      
 *-------------------------*       

Positions:
   0 Ti     1.771742    0.000000    8.228379    ( 0.0000,  0.0000,  0.0000)
   1 Ti     6.989192    1.896200    8.228379    ( 0.0000,  0.0000,  0.0000)
   2 Ti     1.771742    3.792400    8.228379    ( 0.0000,  0.0000,  0.0000)
   3 Ti     6.989192    5.688600    8.228379    ( 0.0000,  0.0000,  0.0000)
   4 Ti     4.725027    0.000000    9.111586    ( 0.0000,  0.0000,  0.0000)
   5 Ti     9.942477    1.896200    9.111586    ( 0.0000,  0.0000,  0.0000)
   6 Ti     4.725027    3.792400    9.111586    ( 0.0000,  0.0000,  0.0000)
   7 Ti     9.942477    5.688600    9.111586    ( 0.0000,  0.0000,  0.0000)
   8 Ti     3.149983    0.000000   11.761552    ( 0.0000,  0.0000,  0.0000)
   9 Ti     8.367433    1.896200   11.761552    ( 0.0000,  0.0000,  0.0000)
  10 Ti     3.149983    3.792400   11.761552    ( 0.0000,  0.0000,  0.0000)
  11 Ti     8.367433    5.688600   11.761552    ( 0.0000,  0.0000,  0.0000)
  12 Ti     6.103269    0.000000   12.644759    ( 0.0000,  0.0000,  0.0000)
  13 Ti     0.885819    1.896200   12.644759    ( 0.0000,  0.0000,  0.0000)
  14 Ti     6.103269    3.792400   12.644759    ( 0.0000,  0.0000,  0.0000)
  15 Ti     0.885819    5.688600   12.644759    ( 0.0000,  0.0000,  0.0000)
  16 Ti     4.482233   -0.001033   15.342543    ( 0.0000,  0.0000,  0.0000)
  17 Ti     9.753045    1.900753   15.389207    ( 0.0000,  0.0000,  0.0000)
  18 Ti     4.499047    3.797034   15.348687    ( 0.0000,  0.0000,  0.0000)
  19 Ti     9.736627    5.671166   15.407809    ( 0.0000,  0.0000,  0.0000)
  20 Ti     7.365001   -0.008670   16.091347    ( 0.0000,  0.0000,  0.0000)
  21 Ti     2.124206    1.919615   16.196452    ( 0.0000,  0.0000,  0.0000)
  22 Ti     7.324862    3.785370   16.124124    ( 0.0000,  0.0000,  0.0000)
  23 Ti     2.104658    5.692197   16.109406    ( 0.0000,  0.0000,  0.0000)
  24 O      3.638859    0.000000    7.500000    ( 0.0000,  0.0000,  0.0000)
  25 O      8.856309    1.896200    7.500000    ( 0.0000,  0.0000,  0.0000)
  26 O      3.638859    3.792400    7.500000    ( 0.0000,  0.0000,  0.0000)
  27 O      8.856309    5.688600    7.500000    ( 0.0000,  0.0000,  0.0000)
  28 O      6.592144    0.000000    8.383207    ( 0.0000,  0.0000,  0.0000)
  29 O      1.374694    1.896200    8.383207    ( 0.0000,  0.0000,  0.0000)
  30 O      6.592144    3.792400    8.383207    ( 0.0000,  0.0000,  0.0000)
  31 O      1.374694    5.688600    8.383207    ( 0.0000,  0.0000,  0.0000)
  32 O     10.339421    0.000000    8.956758    ( 0.0000,  0.0000,  0.0000)
  33 O      5.121971    1.896200    8.956758    ( 0.0000,  0.0000,  0.0000)
  34 O     10.339421    3.792400    8.956758    ( 0.0000,  0.0000,  0.0000)
  35 O      5.121971    5.688600    8.956758    ( 0.0000,  0.0000,  0.0000)
  36 O      2.857911    0.000000    9.839966    ( 0.0000,  0.0000,  0.0000)
  37 O      8.075361    1.896200    9.839966    ( 0.0000,  0.0000,  0.0000)
  38 O      2.857911    3.792400    9.839966    ( 0.0000,  0.0000,  0.0000)
  39 O      8.075361    5.688600    9.839966    ( 0.0000,  0.0000,  0.0000)
  40 O      5.017100    0.000000   11.033173    ( 0.0000,  0.0000,  0.0000)
  41 O     10.234550    1.896200   11.033173    ( 0.0000,  0.0000,  0.0000)
  42 O      5.017100    3.792400   11.033173    ( 0.0000,  0.0000,  0.0000)
  43 O     10.234550    5.688600   11.033173    ( 0.0000,  0.0000,  0.0000)
  44 O      7.970490    0.000000   11.916380    ( 0.0000,  0.0000,  0.0000)
  45 O      2.753040    1.896200   11.916380    ( 0.0000,  0.0000,  0.0000)
  46 O      7.970490    3.792400   11.916380    ( 0.0000,  0.0000,  0.0000)
  47 O      2.753040    5.688600   11.916380    ( 0.0000,  0.0000,  0.0000)
  48 O      1.282867    0.000000   12.489931    ( 0.0000,  0.0000,  0.0000)
  49 O      6.500317    1.896200   12.489931    ( 0.0000,  0.0000,  0.0000)
  50 O      1.282867    3.792400   12.489931    ( 0.0000,  0.0000,  0.0000)
  51 O      6.500317    5.688600   12.489931    ( 0.0000,  0.0000,  0.0000)
  52 O      4.236152    0.000000   13.373138    ( 0.0000,  0.0000,  0.0000)
  53 O      9.453603    1.896200   13.373138    ( 0.0000,  0.0000,  0.0000)
  54 O      4.236152    3.792400   13.373138    ( 0.0000,  0.0000,  0.0000)
  55 O      9.453603    5.688600   13.373138    ( 0.0000,  0.0000,  0.0000)
  56 O      6.412072   -0.010033   14.556610    ( 0.0000,  0.0000,  0.0000)
  57 O      1.198823    1.897930   14.569774    ( 0.0000,  0.0000,  0.0000)
  58 O      6.447668    3.793171   14.532625    ( 0.0000,  0.0000,  0.0000)
  59 O      1.199187    5.689336   14.547629    ( 0.0000,  0.0000,  0.0000)
  60 O      4.033722    1.891518   15.421462    ( 0.0000,  0.0000,  0.0000)
  61 O      9.263384   -0.007385   15.453502    ( 0.0000,  0.0000,  0.0000)
  62 O      4.056182    5.703956   15.417797    ( 0.0000,  0.0000,  0.0000)
  63 O      9.276983    3.794598   15.462247    ( 0.0000,  0.0000,  0.0000)
  64 O      2.642742   -0.013555   16.279518    ( 0.0000,  0.0000,  0.0000)
  65 O      7.840025    1.892632   16.276827    ( 0.0000,  0.0000,  0.0000)
  66 O      2.638424    3.815752   16.259314    ( 0.0000,  0.0000,  0.0000)
  67 O      7.851442    5.687213   16.316677    ( 0.0000,  0.0000,  0.0000)
  68 O      5.664333   -0.017638   16.912131    ( 0.0000,  0.0000,  0.0000)
  69 O      0.405331    1.895786   16.891848    ( 0.0000,  0.0000,  0.0000)
  70 O      0.447526    5.688107   16.892737    ( 0.0000,  0.0000,  0.0000)
  71 O      5.620240    3.815240   16.822627    ( 0.0000,  0.0000,  0.0000)
  72 Au     5.402004    1.459542   18.435638    ( 0.0000,  0.0000,  0.0000)
  73 Au     7.227773    3.254817   19.494175    ( 0.0000,  0.0000,  0.0000)
  74 Au     2.680675    1.867315   18.895591    ( 0.0000,  0.0000,  0.0000)
  75 Au     4.579183    3.616569   19.675117    ( 0.0000,  0.0000,  0.0000)

Unit cell:
           periodic     x           y           z      points  spacing
  1. axis:    yes   10.434900    0.000000    0.000000    52     0.2007
  2. axis:    yes    0.000000    7.584800    0.000000    36     0.2107
  3. axis:    no     0.000000    0.000000   28.826383   144     0.2002

  Lengths:  10.434900   7.584800  28.826383
  Angles:   90.000000  90.000000  90.000000

Effective grid spacing dv^(1/3) = 0.2038

     iter     time        total  log10-change:  magmom
                         energy   eigst   dens
iter:   1 16:14:48  -691.908141                   +0.0000
iter:   2 16:14:51  -682.372551   -1.08  -0.87    -0.0000
iter:   3 16:14:55  -672.670873   -1.75  -0.88    +0.0000
iter:   4 16:14:59  -663.442495   -2.27  -0.89    +0.0000
iter:   5 16:15:03  -654.732906   -2.44  -0.90    +0.0000
iter:   6 16:15:07  -646.523402   -2.47  -0.91    +0.0000
iter:   7 16:15:11  -638.787170   -2.44  -0.92    -0.0000
iter:   8 16:15:15  -631.501808   -2.44  -0.93    -0.0000
iter:   9 16:15:19  -624.643184   -2.40  -0.94    -0.0000
iter:  10 16:15:23  -618.191566   -2.40  -0.95    -0.0000
iter:  11 16:15:27  -612.124540   -2.38  -0.96    -0.0000
iter:  12 16:15:31  -606.424108   -2.39  -0.97    +0.0000
iter:  13 16:15:35  -601.069753   -2.37  -0.98    -0.0000
iter:  14 16:15:39  -596.044616   -2.40  -1.00    -0.0000
iter:  15 16:15:43  -591.330166   -2.39  -1.01    -0.0000
iter:  16 16:15:47  -586.910557   -2.41  -1.02    -0.0000
iter:  17 16:15:50  -582.769095   -2.41  -1.03    +0.0000
iter:  18 16:15:54  -578.891068   -2.43  -1.04    +0.0000
iter:  19 16:15:58  -575.261345   -2.44  -1.05    -0.0000
iter:  20 16:16:02  -571.866415   -2.46  -1.06    -0.0000
iter:  21 16:16:06  -568.692640   -2.47  -1.07    -0.0000
iter:  22 16:16:10  -565.727427   -2.49  -1.08    -0.0000
iter:  23 16:16:14  -562.958627   -2.50  -1.09    +0.0000
iter:  24 16:16:18  -560.374716   -2.53  -1.10    -0.0000
iter:  25 16:16:22  -557.964766   -2.54  -1.11    -0.0000
iter:  26 16:16:26  -555.718384   -2.56  -1.12    +0.0000
iter:  27 16:16:30  -553.625500   -2.58  -1.13    +0.0000
iter:  28 16:16:34  -551.676897   -2.60  -1.14    +0.0000
iter:  29 16:16:37  -549.863607   -2.62  -1.15    -0.0000
iter:  30 16:16:41  -548.177065   -2.64  -1.16    -0.0000
iter:  31 16:16:45  -546.609434   -2.66  -1.17    +0.0000
iter:  32 16:16:49  -545.153096   -2.68  -1.18    +0.0000
iter:  33 16:16:53  -543.800782   -2.70  -1.19    +0.0000
iter:  34 16:16:57  -542.545888   -2.72  -1.20    +0.0000
iter:  35 16:17:01  -541.382003   -2.74  -1.21    +0.0000
iter:  36 16:17:05  -540.302971   -2.76  -1.22    +0.0000
iter:  37 16:17:09  -539.303306   -2.78  -1.23    +0.0000
iter:  38 16:17:13  -538.377617   -2.81  -1.24    +0.0000
iter:  39 16:17:16  -537.520761   -2.83  -1.25    +0.0000
iter:  40 16:17:20  -536.728189   -2.85  -1.26    +0.0000
iter:  41 16:17:24  -535.995430   -2.88  -1.27    +0.0000
iter:  42 16:17:28  -535.318187   -2.90  -1.28    +0.0000
iter:  43 16:17:32  -534.692747   -2.93  -1.29    +0.0000
iter:  44 16:17:36  -534.115407   -2.95  -1.30    +0.0000
iter:  45 16:17:40  -533.582615   -2.98  -1.31    +0.0000
iter:  46 16:17:44  -533.091356   -3.00  -1.31    +0.0000
iter:  47 16:17:48  -532.638599   -3.03  -1.32    +0.0000
iter:  48 16:17:51  -532.221405   -3.06  -1.33    +0.0000
iter:  49 16:17:55  -531.837368   -3.08  -1.34    +0.0000
iter:  50 16:17:59  -531.484004   -3.11  -1.35    +0.0000
iter:  51 16:18:03  -531.158908   -3.14  -1.35    +0.0000
iter:  52 16:18:07  -530.860166   -3.16  -1.36    +0.0000
iter:  53 16:18:11  -530.585769   -3.19  -1.37    +0.0000
iter:  54 16:18:15  -530.333737   -3.22  -1.37    +0.0000
iter:  55 16:18:18  -530.102581   -3.25  -1.38    +0.0000
iter:  56 16:18:22  -529.890672   -3.28  -1.39    +0.0000
iter:  57 16:18:26  -529.696393   -3.31  -1.39    +0.0000
iter:  58 16:18:30  -529.518595   -3.34  -1.40    +0.0000
iter:  59 16:18:34  -529.355967   -3.37  -1.41    +0.0000
iter:  60 16:18:38  -529.207179   -3.40  -1.41    +0.0000
iter:  61 16:18:42  -529.071369   -3.42  -1.42    +0.0000
iter:  62 16:18:46  -528.947480   -3.46  -1.42    +0.0000
iter:  63 16:18:49  -528.834418   -3.49  -1.43    +0.0000
iter:  64 16:18:53  -528.731550   -3.52  -1.43    +0.0000
iter:  65 16:18:57  -528.638028   -3.55  -1.44    +0.0000
iter:  66 16:19:01  -528.553101   -3.58  -1.44    +0.0000
iter:  67 16:19:05  -528.475931   -3.61  -1.45    +0.0000
iter:  68 16:19:09  -528.406122   -3.64  -1.46    +0.0000
iter:  69 16:19:13  -528.343040   -3.67  -1.46    -0.0000
iter:  70 16:19:16  -528.285974   -3.70  -1.47    -0.0000
iter:  71 16:19:20  -528.234673   -3.73  -1.47    -0.0000
iter:  72 16:19:24  -528.188620   -3.76  -1.48    -0.0000
iter:  73 16:19:28  -528.147211   -3.79  -1.48    -0.0000
iter:  74 16:19:32  -528.110310   -3.83  -1.49    -0.0000
iter:  75 16:19:36  -528.077498   -3.86  -1.49    -0.0000
iter:  76 16:19:40  -528.048429   -3.89  -1.50    -0.0000
iter:  77 16:19:43  -528.022617   -3.92  -1.50    -0.0000
iter:  78 16:19:47  -528.000044   -3.95  -1.51    -0.0000
iter:  79 16:19:51  -527.980390   -3.98  -1.51    -0.0000
iter:  80 16:19:55  -527.963402   -4.01  -1.52    -0.0000
iter:  81 16:19:59  -527.948669   -4.04  -1.52    -0.0000
iter:  82 16:20:03  -527.936451   -4.07  -1.52    -0.0000
iter:  83 16:20:06  -527.926035   -4.11  -1.53    -0.0000
iter:  84 16:20:10  -527.917572   -4.14  -1.53    -0.0000
iter:  85 16:20:14  -527.910653   -4.17  -1.54    -0.0000
iter:  86 16:20:18  -527.905612   -4.20  -1.54    -0.0000
iter:  87 16:20:22  -527.901758   -4.23  -1.55    -0.0000
iter:  88 16:20:26  -527.899306   -4.26  -1.55    -0.0000
iter:  89 16:20:29  -527.898084   -4.29  -1.56    -0.0000
iter:  90 16:20:33  -527.897772   -4.32  -1.56    -0.0000
iter:  91 16:20:37  -527.898780   -4.35  -1.57    -0.0000
iter:  92 16:20:41  -527.900439   -4.37  -1.57    -0.0000
iter:  93 16:20:45  -527.903021   -4.40  -1.58    -0.0000
iter:  94 16:20:49  -527.906392   -4.43  -1.58    -0.0000
iter:  95 16:20:53  -527.910470   -4.46  -1.58    -0.0000
iter:  96 16:20:56  -527.914975   -4.49  -1.59    -0.0000
iter:  97 16:21:00  -527.920376   -4.52  -1.59    -0.0000
iter:  98 16:21:04  -527.926016   -4.54  -1.60    -0.0000
iter:  99 16:21:08  -527.932215   -4.57  -1.60    -0.0000
iter: 100 16:21:12  -527.938866   -4.60  -1.61    -0.0000
iter: 101 16:21:16  -527.945914   -4.62  -1.61    -0.0000
iter: 102 16:21:20  -527.953315   -4.65  -1.62    -0.0000
iter: 103 16:21:23  -527.960809   -4.68  -1.62    -0.0000
iter: 104 16:21:27  -527.968692   -4.70  -1.63    -0.0000
iter: 105 16:21:31  -527.977081   -4.73  -1.63    -0.0000
iter: 106 16:21:35  -527.985381   -4.75  -1.63    -0.0000
iter: 107 16:21:39  -527.993960   -4.78  -1.64    -0.0000
iter: 108 16:21:43  -528.002734   -4.80  -1.64    -0.0000
iter: 109 16:21:46  -528.011669   -4.82  -1.65    -0.0000
iter: 110 16:21:50  -528.020504   -4.85  -1.65    -0.0000
iter: 111 16:21:54  -528.029812   -4.87  -1.66    -0.0000
iter: 112 16:21:58  -528.038899   -4.89  -1.66    -0.0000
iter: 113 16:22:02  -528.048400   -4.92  -1.67    -0.0000
iter: 114 16:22:06  -528.057653   -4.94  -1.67    -0.0000
iter: 115 16:22:09  -528.067051   -4.96  -1.67    -0.0000
iter: 116 16:22:13  -528.076516   -4.98  -1.68    -0.0000
iter: 117 16:22:17  -528.086023   -5.00  -1.68    -0.0000
iter: 118 16:22:21  -528.095559   -5.02  -1.69    -0.0000
iter: 119 16:22:25  -528.105110   -5.04  -1.69    -0.0000
iter: 120 16:22:29  -528.114667   -5.06  -1.70    -0.0000
iter: 121 16:22:32  -528.123976   -5.08  -1.70    -0.0000
iter: 122 16:22:36  -528.133643   -5.10  -1.71    -0.0000
iter: 123 16:22:40  -528.142961   -5.12  -1.71    -0.0000
iter: 124 16:22:44  -528.152352   -5.13  -1.71    -0.0000
iter: 125 16:22:48  -528.161743   -5.15  -1.72    -0.0000
iter: 126 16:22:51  -528.171114   -5.17  -1.72    -0.0000
iter: 127 16:22:55  -528.180452   -5.19  -1.73    -0.0000
iter: 128 16:22:59  -528.189753   -5.20  -1.73    -0.0000
iter: 129 16:23:03  -528.199010   -5.22  -1.74    -0.0000
iter: 130 16:23:07  -528.208218   -5.23  -1.74    -0.0000
iter: 131 16:23:11  -528.217375   -5.25  -1.74    -0.0000
iter: 132 16:23:14  -528.226475   -5.27  -1.75    -0.0000
iter: 133 16:23:18  -528.235517   -5.28  -1.75    -0.0000
iter: 134 16:23:22  -528.244496   -5.29  -1.76    -0.0000
iter: 135 16:23:26  -528.253166   -5.31  -1.76    -0.0000
iter: 136 16:23:30  -528.262131   -5.32  -1.77    -0.0000
iter: 137 16:23:34  -528.270704   -5.34  -1.77    -0.0000
iter: 138 16:23:37  -528.279294   -5.35  -1.78    -0.0000
iter: 139 16:23:41  -528.288093   -5.36  -1.78    -0.0000
iter: 140 16:23:45  -528.296478   -5.38  -1.78    -0.0000
iter: 141 16:23:49  -528.304865   -5.39  -1.79    -0.0000
iter: 142 16:23:53  -528.313205   -5.40  -1.79    -0.0000
iter: 143 16:23:56  -528.321479   -5.42  -1.80    -0.0000
iter: 144 16:24:00  -528.329684   -5.43  -1.80    -0.0000
iter: 145 16:24:04  -528.337815   -5.44  -1.81    -0.0000
iter: 146 16:24:08  -528.345871   -5.45  -1.81    -0.0000
iter: 147 16:24:12  -528.353851   -5.46  -1.81    -0.0000
iter: 148 16:24:16  -528.361754   -5.47  -1.82    -0.0000
iter: 149 16:24:19  -528.369579   -5.49  -1.82    +0.0000
iter: 150 16:24:23  -528.377326   -5.50  -1.83    -0.0000
iter: 151 16:24:27  -528.384994   -5.51  -1.83    -0.0000
iter: 152 16:24:31  -528.392583   -5.52  -1.84    -0.0000
iter: 153 16:24:35  -528.400093   -5.53  -1.84    -0.0000
iter: 154 16:24:38  -528.407524   -5.54  -1.85    -0.0000
iter: 155 16:24:42  -528.414781   -5.55  -1.85    -0.0000
iter: 156 16:24:46  -528.422015   -5.56  -1.85    -0.0000
iter: 157 16:24:50  -528.429148   -5.57  -1.86    -0.0000
iter: 158 16:24:54  -528.436243   -5.58  -1.86    -0.0000
iter: 159 16:24:58  -528.443227   -5.59  -1.87    -0.0000
iter: 160 16:25:01  -528.450170   -5.60  -1.87    -0.0000
iter: 161 16:25:05  -528.457002   -5.61  -1.88    -0.0000
iter: 162 16:25:09  -528.463686   -5.62  -1.88    -0.0000
iter: 163 16:25:13  -528.470324   -5.63  -1.88    -0.0000
iter: 164 16:25:17  -528.476900   -5.64  -1.89    -0.0000
iter: 165 16:25:20  -528.483407   -5.65  -1.89    -0.0000
iter: 166 16:25:24  -528.489842   -5.66  -1.90    -0.0000
iter: 167 16:25:28  -528.496205   -5.67  -1.90    -0.0000
iter: 168 16:25:32  -528.502495   -5.68  -1.91    -0.0000
iter: 169 16:25:36  -528.508713   -5.69  -1.91    -0.0000
iter: 170 16:25:39  -528.514858   -5.70  -1.91    -0.0000
iter: 171 16:25:43  -528.520931   -5.71  -1.92    -0.0000
iter: 172 16:25:47  -528.526932   -5.71  -1.92    -0.0000
iter: 173 16:25:51  -528.532861   -5.72  -1.93    -0.0000
iter: 174 16:25:55  -528.538720   -5.73  -1.93    -0.0000
iter: 175 16:25:59  -528.544508   -5.74  -1.94    -0.0000
iter: 176 16:26:02  -528.550226   -5.75  -1.94    -0.0000
iter: 177 16:26:06  -528.555874   -5.76  -1.95    -0.0000
iter: 178 16:26:10  -528.561453   -5.77  -1.95    -0.0000
iter: 179 16:26:14  -528.566964   -5.78  -1.95    -0.0000
iter: 180 16:26:18  -528.572406   -5.78  -1.96    -0.0000
iter: 181 16:26:21  -528.577781   -5.79  -1.96    -0.0000
iter: 182 16:26:25  -528.583088   -5.80  -1.97    -0.0000
iter: 183 16:26:29  -528.588329   -5.81  -1.97    -0.0000
iter: 184 16:26:33  -528.593504   -5.82  -1.98    -0.0000
iter: 185 16:26:37  -528.598613   -5.83  -1.98    -0.0000
iter: 186 16:26:41  -528.603657   -5.84  -1.98    -0.0000
iter: 187 16:26:44  -528.608637   -5.84  -1.99    -0.0000
iter: 188 16:26:48  -528.613553   -5.85  -1.99    -0.0000
iter: 189 16:26:52  -528.618406   -5.86  -2.00    -0.0000
iter: 190 16:26:56  -528.623197   -5.87  -2.00    -0.0000
iter: 191 16:27:00  -528.627925   -5.88  -2.01    -0.0000
iter: 192 16:27:03  -528.632592   -5.88  -2.01    -0.0000
iter: 193 16:27:07  -528.637198   -5.89  -2.01    -0.0000
iter: 194 16:27:11  -528.641743   -5.90  -2.02    -0.0000
iter: 195 16:27:15  -528.646230   -5.91  -2.02    -0.0000
iter: 196 16:27:19  -528.650657   -5.92  -2.03    -0.0000
iter: 197 16:27:23  -528.655025   -5.93  -2.03    -0.0000
iter: 198 16:27:26  -528.659336   -5.93  -2.04    -0.0000
iter: 199 16:27:30  -528.663590   -5.94  -2.04    -0.0000
iter: 200 16:27:34  -528.667787   -5.95  -2.04    -0.0000
iter: 201 16:27:38  -528.671928   -5.96  -2.05    -0.0000
iter: 202 16:27:42  -528.676014   -5.96  -2.05    -0.0000
iter: 203 16:27:45  -528.680045   -5.97  -2.06    -0.0000
iter: 204 16:27:49  -528.684022   -5.98  -2.06    -0.0000
iter: 205 16:27:53  -528.687945   -5.99  -2.07    -0.0000
iter: 206 16:27:57  -528.691815   -6.00  -2.07    -0.0000
iter: 207 16:28:01  -528.695633   -6.00  -2.07    -0.0000
iter: 208 16:28:05  -528.699399   -6.01  -2.08    -0.0000
iter: 209 16:28:08  -528.703115   -6.02  -2.08    -0.0000
iter: 210 16:28:12  -528.706779   -6.03  -2.09    -0.0000
iter: 211 16:28:16  -528.710393   -6.04  -2.09    -0.0000
iter: 212 16:28:20  -528.713959   -6.04  -2.10    -0.0000
iter: 213 16:28:24  -528.717475   -6.05  -2.10    -0.0000
iter: 214 16:28:27  -528.720943   -6.06  -2.10    -0.0000
iter: 215 16:28:31  -528.724364   -6.07  -2.11    -0.0000
iter: 216 16:28:35  -528.727737   -6.07  -2.11    -0.0000
iter: 217 16:28:39  -528.731064   -6.08  -2.12    -0.0000
iter: 218 16:28:43  -528.734345   -6.09  -2.12    -0.0000
iter: 219 16:28:47  -528.737580   -6.10  -2.13    -0.0000
iter: 220 16:28:50  -528.740771   -6.10  -2.13    -0.0000
iter: 221 16:28:54  -528.743918   -6.11  -2.13    -0.0000
iter: 222 16:28:58  -528.747021   -6.12  -2.14    -0.0000
iter: 223 16:29:02  -528.750080   -6.13  -2.14    -0.0000
iter: 224 16:29:06  -528.753097   -6.13  -2.15    -0.0000
iter: 225 16:29:10  -528.756072   -6.14  -2.15    -0.0000
iter: 226 16:29:13  -528.759006   -6.15  -2.16    -0.0000
iter: 227 16:29:17  -528.761898   -6.16  -2.16    -0.0000
iter: 228 16:29:21  -528.764750   -6.16  -2.16    -0.0000
iter: 229 16:29:25  -528.767562   -6.17  -2.17    -0.0000
iter: 230 16:29:29  -528.770334   -6.18  -2.17    -0.0000
iter: 231 16:29:32  -528.773068   -6.19  -2.18    -0.0000
iter: 232 16:29:36  -528.775763   -6.19  -2.18    -0.0000
iter: 233 16:29:40  -528.778420   -6.20  -2.19    -0.0000
iter: 234 16:29:44  -528.781039   -6.21  -2.19    -0.0000
iter: 235 16:29:48  -528.783622   -6.22  -2.19    -0.0000
iter: 236 16:29:52  -528.786168   -6.22  -2.20    -0.0000
iter: 237 16:29:55  -528.788678   -6.23  -2.20    -0.0000
iter: 238 16:29:59  -528.791152   -6.24  -2.21    -0.0000
iter: 239 16:30:03  -528.793592   -6.24  -2.21    -0.0000
iter: 240 16:30:07  -528.795996   -6.25  -2.22    -0.0000
iter: 241 16:30:11  -528.798367   -6.26  -2.22    -0.0000
iter: 242 16:30:14  -528.800704   -6.27  -2.22    -0.0000
iter: 243 16:30:18  -528.803008   -6.27  -2.23    -0.0000
iter: 244 16:30:22  -528.805278   -6.28  -2.23    -0.0000
iter: 245 16:30:26  -528.807517   -6.29  -2.24    -0.0000
iter: 246 16:30:30  -528.809723   -6.30  -2.24    -0.0000
iter: 247 16:30:34  -528.811898   -6.30  -2.25    -0.0000
iter: 248 16:30:37  -528.814042   -6.31  -2.25    -0.0000
iter: 249 16:30:41  -528.816155   -6.32  -2.25    -0.0000
iter: 250 16:30:45  -528.818238   -6.33  -2.26    -0.0000
iter: 251 16:30:49  -528.820291   -6.33  -2.26    -0.0000
iter: 252 16:30:53  -528.822315   -6.34  -2.27    -0.0000
iter: 253 16:30:56  -528.824309   -6.35  -2.27    -0.0000
iter: 254 16:31:00  -528.826275   -6.36  -2.27    -0.0000
iter: 255 16:31:04  -528.828683   -6.36  -2.28    -0.0000
iter: 256 16:31:08  -528.830535   -6.37  -2.28    -0.0000
iter: 257 16:31:12  -528.832375   -6.38  -2.29    -0.0000
iter: 258 16:31:16  -528.834196   -6.39  -2.29    -0.0000
iter: 259 16:31:19  -528.835995   -6.39  -2.30    -0.0000
iter: 260 16:31:23  -528.837770   -6.40  -2.30    -0.0000
iter: 261 16:31:27  -528.839521   -6.40  -2.30    -0.0000
iter: 262 16:31:31  -528.841248   -6.41  -2.31    -0.0000
iter: 263 16:31:35  -528.842950   -6.42  -2.31    -0.0000
iter: 264 16:31:38  -528.844629   -6.43  -2.32    -0.0000
iter: 265 16:31:42  -528.846283   -6.43  -2.32    -0.0000
iter: 266 16:31:46  -528.847915   -6.44  -2.33    -0.0000
iter: 267 16:31:50  -528.849523   -6.45  -2.33    -0.0000
iter: 268 16:31:54  -528.851108   -6.46  -2.33    -0.0000
iter: 269 16:31:58  -528.852671   -6.46  -2.34    -0.0000
iter: 270 16:32:02  -528.854211   -6.47  -2.34    -0.0000
iter: 271 16:32:05  -528.855730   -6.48  -2.35    -0.0000
iter: 272 16:32:09  -528.857227   -6.49  -2.35    -0.0000
iter: 273 16:32:13  -528.858703   -6.49  -2.35    -0.0000
iter: 274 16:32:17  -528.860158   -6.50  -2.36    -0.0000
iter: 275 16:32:21  -528.861592   -6.51  -2.36    -0.0000
iter: 276 16:32:24  -528.863006   -6.51  -2.37    -0.0000
iter: 277 16:32:28  -528.864400   -6.52  -2.37    -0.0000
iter: 278 16:32:32  -528.865773   -6.53  -2.38    -0.0000
iter: 279 16:32:36  -528.867128   -6.53  -2.38    -0.0000
iter: 280 16:32:40  -528.868463   -6.54  -2.38    -0.0000
iter: 281 16:32:43  -528.869778   -6.55  -2.39    -0.0000
iter: 282 16:32:47  -528.871076   -6.56  -2.39    -0.0000
iter: 283 16:32:51  -528.872354   -6.56  -2.40    -0.0000
iter: 284 16:32:55  -528.873614   -6.57  -2.40    -0.0000
iter: 285 16:32:59  -528.874857   -6.58  -2.41    -0.0000
iter: 286 16:33:03  -528.876081   -6.59  -2.41    -0.0000
iter: 287 16:33:06  -528.877288   -6.59  -2.41    -0.0000
iter: 288 16:33:10  -528.878478   -6.60  -2.42    -0.0000
iter: 289 16:33:14  -528.879650   -6.61  -2.42    -0.0000
iter: 290 16:33:18  -528.880806   -6.61  -2.43    -0.0000
iter: 291 16:33:22  -528.881945   -6.62  -2.43    -0.0000
iter: 292 16:33:25  -528.883067   -6.63  -2.43    -0.0000
iter: 293 16:33:29  -528.884174   -6.63  -2.44    -0.0000
iter: 294 16:33:33  -528.885265   -6.64  -2.44    -0.0000
iter: 295 16:33:37  -528.886339   -6.65  -2.45    -0.0000
iter: 296 16:33:41  -528.887399   -6.66  -2.45    -0.0000
iter: 297 16:33:45  -528.888443   -6.66  -2.46    -0.0000
iter: 298 16:33:48  -528.889472   -6.67  -2.46    -0.0000
iter: 299 16:33:52  -528.890486   -6.68  -2.46    -0.0000
iter: 300 16:33:56  -528.891485   -6.68  -2.47    -0.0000
iter: 301 16:34:00  -528.892470   -6.69  -2.47    -0.0000
iter: 302 16:34:04  -528.893440   -6.70  -2.48    -0.0000
iter: 303 16:34:07  -528.894397   -6.70  -2.48    -0.0000
iter: 304 16:34:11  -528.895339   -6.71  -2.48    -0.0000
iter: 305 16:34:15  -528.896268   -6.72  -2.49    -0.0000
iter: 306 16:34:19  -528.897183   -6.73  -2.49    -0.0000
iter: 307 16:34:23  -528.898085   -6.73  -2.50    -0.0000
iter: 308 16:34:26  -528.898974   -6.74  -2.50    -0.0000
iter: 309 16:34:30  -528.899850   -6.75  -2.51    -0.0000
iter: 310 16:34:34  -528.900713   -6.76  -2.51    -0.0000
iter: 311 16:34:38  -528.901564   -6.76  -2.51    -0.0000
iter: 312 16:34:42  -528.902402   -6.77  -2.52    -0.0000
iter: 313 16:34:45  -528.903228   -6.78  -2.52    -0.0000
iter: 314 16:34:49  -528.904042   -6.78  -2.53    -0.0000
iter: 315 16:34:53  -528.904843   -6.79  -2.53    -0.0000
iter: 316 16:34:57  -528.905634   -6.80  -2.53    -0.0000
iter: 317 16:35:01  -528.906412   -6.80  -2.54    -0.0000
iter: 318 16:35:05  -528.907179   -6.81  -2.54    -0.0000
iter: 319 16:35:08  -528.907935   -6.82  -2.55    -0.0000
iter: 320 16:35:12  -528.908680   -6.83  -2.55    -0.0000
iter: 321 16:35:16  -528.909414   -6.83  -2.56    -0.0000
iter: 322 16:35:20  -528.910137   -6.84  -2.56    -0.0000
iter: 323 16:35:24  -528.910849   -6.85  -2.56    -0.0000
iter: 324 16:35:27  -528.911551   -6.85  -2.57    -0.0000
iter: 325 16:35:31  -528.912243   -6.86  -2.57    -0.0000
iter: 326 16:35:35  -528.912924   -6.87  -2.58    -0.0000
iter: 327 16:35:39  -528.913596   -6.87  -2.58    -0.0000
iter: 328 16:35:43  -528.914257   -6.88  -2.58    -0.0000
iter: 329 16:35:46  -528.914909   -6.89  -2.59    -0.0000
iter: 330 16:35:50  -528.915551   -6.90  -2.59    -0.0000
iter: 331 16:35:54  -528.916184   -6.90  -2.60    -0.0000
iter: 332 16:35:58  -528.916808   -6.91  -2.60    -0.0000
iter: 333 16:36:02  -528.917422   -6.92  -2.61    -0.0000
iter: 334 16:36:06  -528.918027   -6.92  -2.61    -0.0000
iter: 335 16:36:09  -528.918623   -6.93  -2.61    -0.0000
iter: 336 16:36:13  -528.919210   -6.94  -2.62    -0.0000
iter: 337 16:36:17  -528.919789   -6.94  -2.62    -0.0000
iter: 338 16:36:21  -528.920359   -6.95  -2.63    -0.0000
iter: 339 16:36:25  -528.920921   -6.96  -2.63    -0.0000
iter: 340 16:36:28  -528.921474   -6.97  -2.63    -0.0000
iter: 341 16:36:32  -528.922019   -6.97  -2.64    -0.0000
iter: 342 16:36:36  -528.922556   -6.98  -2.64    -0.0000
iter: 343 16:36:40  -528.923086   -6.99  -2.65    -0.0000
iter: 344 16:36:44  -528.923607   -6.99  -2.65    -0.0000
iter: 345 16:36:47  -528.924121   -7.00  -2.66    -0.0000
iter: 346 16:36:51  -528.924627   -7.01  -2.66    -0.0000
iter: 347 16:36:55  -528.925125   -7.01  -2.66    -0.0000
iter: 348 16:36:59  -528.925616   -7.02  -2.67    -0.0000
iter: 349 16:37:03  -528.926100   -7.03  -2.67    -0.0000
iter: 350 16:37:07  -528.926577   -7.04  -2.68    -0.0000
iter: 351 16:37:10  -528.927046   -7.04  -2.68    -0.0000
iter: 352 16:37:14  -528.927509   -7.05  -2.68    -0.0000
iter: 353 16:37:18  -528.927964   -7.06  -2.69    -0.0000
iter: 354 16:37:22  -528.928413   -7.06  -2.69    -0.0000
iter: 355 16:37:26  -528.928856   -7.07  -2.70    -0.0000
iter: 356 16:37:29  -528.929291   -7.08  -2.70    -0.0000
iter: 357 16:37:33  -528.929721   -7.08  -2.70    -0.0000
iter: 358 16:37:37  -528.930143   -7.09  -2.71    -0.0000
iter: 359 16:37:41  -528.930560   -7.10  -2.71    -0.0000
iter: 360 16:37:45  -528.930970   -7.10  -2.72    -0.0000
iter: 361 16:37:48  -528.931375   -7.11  -2.72    -0.0000
iter: 362 16:37:52  -528.931773   -7.12  -2.73    -0.0000
iter: 363 16:37:56  -528.932165   -7.13  -2.73    -0.0000
iter: 364 16:38:00  -528.932552   -7.13  -2.73    -0.0000
iter: 365 16:38:04  -528.932933   -7.14  -2.74    -0.0000
iter: 366 16:38:08  -528.933308   -7.15  -2.74    -0.0000
iter: 367 16:38:11  -528.933677   -7.15  -2.75    -0.0000
iter: 368 16:38:15  -528.934041   -7.16  -2.75    -0.0000
iter: 369 16:38:19  -528.934400   -7.17  -2.75    -0.0000
iter: 370 16:38:23  -528.934753   -7.17  -2.76    -0.0000
iter: 371 16:38:27  -528.935101   -7.18  -2.76    -0.0000
iter: 372 16:38:30  -528.935444   -7.19  -2.77    -0.0000
iter: 373 16:38:34  -528.935781   -7.19  -2.77    -0.0000
iter: 374 16:38:38  -528.936114   -7.20  -2.77    -0.0000
iter: 375 16:38:42  -528.936442   -7.21  -2.78    -0.0000
iter: 376 16:38:46  -528.936765   -7.22  -2.78    -0.0000
iter: 377 16:38:49  -528.937083   -7.22  -2.79    -0.0000
iter: 378 16:38:53  -528.937396   -7.23  -2.79    -0.0000
iter: 379 16:38:57  -528.937705   -7.24  -2.79    -0.0000
iter: 380 16:39:01  -528.938009c  -7.24  -2.80    -0.0000
iter: 381 16:39:05  -528.938308c  -7.25  -2.80    -0.0000
iter: 382 16:39:09  -528.938603c  -7.26  -2.81    -0.0000
iter: 383 16:39:12  -528.938894c  -7.26  -2.81    -0.0000
iter: 384 16:39:16  -528.939180c  -7.27  -2.82    -0.0000
iter: 385 16:39:20  -528.939462c  -7.28  -2.82    -0.0000
iter: 386 16:39:24  -528.939740c  -7.28  -2.82    -0.0000
iter: 387 16:39:28  -528.940014c  -7.29  -2.83    -0.0000
iter: 388 16:39:31  -528.940283c  -7.30  -2.83    -0.0000
iter: 389 16:39:35  -528.940549c  -7.31  -2.84    -0.0000
iter: 390 16:39:39  -528.940810c  -7.31  -2.84    -0.0000
iter: 391 16:39:43  -528.941068c  -7.32  -2.84    -0.0000
iter: 392 16:39:47  -528.941322c  -7.33  -2.85    -0.0000
iter: 393 16:39:51  -528.941572c  -7.33  -2.85    -0.0000
iter: 394 16:39:54  -528.941818c  -7.34  -2.86    -0.0000
iter: 395 16:39:58  -528.942061c  -7.35  -2.86    -0.0000
iter: 396 16:40:02  -528.942300c  -7.35  -2.86    -0.0000
iter: 397 16:40:06  -528.942535c  -7.36  -2.87    -0.0000
iter: 398 16:40:10  -528.942767c  -7.37  -2.87    -0.0000
iter: 399 16:40:13  -528.942996c  -7.37  -2.88    -0.0000
iter: 400 16:40:17  -528.943221c  -7.38  -2.88    -0.0000
iter: 401 16:40:21  -528.943443c  -7.39  -2.88    -0.0000
iter: 402 16:40:25  -528.943661c  -7.39  -2.89    -0.0000
iter: 403 16:40:29  -528.943876c  -7.40  -2.89    -0.0000
iter: 404 16:40:32  -528.944088c  -7.41  -2.90    -0.0000
iter: 405 16:40:36  -528.944297c  -7.42  -2.90    -0.0000
iter: 406 16:40:40  -528.944503c  -7.42  -2.90    -0.0000
iter: 407 16:40:44  -528.944705c  -7.43  -2.91    -0.0000
iter: 408 16:40:48  -528.944905c  -7.44  -2.91    -0.0000
iter: 409 16:40:52  -528.945101c  -7.44  -2.92    -0.0000
iter: 410 16:40:55  -528.945295c  -7.45  -2.92    -0.0000
iter: 411 16:40:59  -528.945486c  -7.46  -2.93    -0.0000
iter: 412 16:41:03  -528.945674c  -7.46  -2.93    -0.0000
iter: 413 16:41:07  -528.945859c  -7.47  -2.93    -0.0000
iter: 414 16:41:11  -528.946041c  -7.48  -2.94    -0.0000
iter: 415 16:41:14  -528.946221c  -7.48  -2.94    -0.0000
iter: 416 16:41:18  -528.946398c  -7.49  -2.95    -0.0000
iter: 417 16:41:22  -528.946572c  -7.50  -2.95    -0.0000
iter: 418 16:41:26  -528.946744c  -7.50  -2.95    -0.0000
iter: 419 16:41:30  -528.946913c  -7.51  -2.96    -0.0000
iter: 420 16:41:33  -528.947079c  -7.52  -2.96    -0.0000
iter: 421 16:41:37  -528.947244c  -7.53  -2.97    -0.0000
iter: 422 16:41:41  -528.947405c  -7.53  -2.97    -0.0000
iter: 423 16:41:45  -528.947565c  -7.54  -2.97    -0.0000
iter: 424 16:41:49  -528.947721c  -7.55  -2.98    -0.0000
iter: 425 16:41:53  -528.947876c  -7.55  -2.98    -0.0000
iter: 426 16:41:56  -528.948028c  -7.56  -2.99    -0.0000
iter: 427 16:42:00  -528.948178c  -7.57  -2.99    -0.0000
iter: 428 16:42:04  -528.948326c  -7.57  -2.99    -0.0000
iter: 429 16:42:08  -528.948471c  -7.58  -3.00    -0.0000
iter: 430 16:42:12  -528.948615c  -7.59  -3.00    -0.0000
iter: 431 16:42:15  -528.948756c  -7.59  -3.01    -0.0000
iter: 432 16:42:19  -528.948895c  -7.60  -3.01    -0.0000
iter: 433 16:42:23  -528.949032c  -7.61  -3.01    -0.0000
iter: 434 16:42:27  -528.949167c  -7.61  -3.02    -0.0000
iter: 435 16:42:31  -528.949300c  -7.62  -3.02    -0.0000
iter: 436 16:42:34  -528.949431c  -7.63  -3.03    -0.0000
iter: 437 16:42:38  -528.949560c  -7.63  -3.03    -0.0000
iter: 438 16:42:42  -528.949687c  -7.64  -3.03    -0.0000
iter: 439 16:42:46  -528.949812c  -7.65  -3.04    -0.0000
iter: 440 16:42:50  -528.949936c  -7.65  -3.04    -0.0000
iter: 441 16:42:54  -528.950057c  -7.66  -3.05    -0.0000
iter: 442 16:42:58  -528.950177c  -7.67  -3.05    -0.0000
iter: 443 16:43:02  -528.950295c  -7.68  -3.05    -0.0000
iter: 444 16:43:05  -528.950411c  -7.68  -3.06    -0.0000
iter: 445 16:43:09  -528.950525c  -7.69  -3.06    -0.0000
iter: 446 16:43:13  -528.950638c  -7.70  -3.07    -0.0000
iter: 447 16:43:17  -528.950749c  -7.70  -3.07    -0.0000
iter: 448 16:43:21  -528.950858c  -7.71  -3.07    -0.0000
iter: 449 16:43:24  -528.950966c  -7.72  -3.08    -0.0000
iter: 450 16:43:28  -528.951072c  -7.72  -3.08    -0.0000
iter: 451 16:43:32  -528.951177c  -7.73  -3.09    -0.0000
iter: 452 16:43:36  -528.951280c  -7.74  -3.09    -0.0000
iter: 453 16:43:40  -528.951381c  -7.74  -3.09    -0.0000
iter: 454 16:43:43  -528.951481c  -7.75  -3.10    -0.0000
iter: 455 16:43:47  -528.951580c  -7.76  -3.10    -0.0000
iter: 456 16:43:51  -528.951677c  -7.76  -3.11    -0.0000
iter: 457 16:43:55  -528.951772c  -7.77  -3.11    -0.0000
iter: 458 16:43:59  -528.951866c  -7.78  -3.11    -0.0000
iter: 459 16:44:02  -528.951959c  -7.78  -3.12    -0.0000
iter: 460 16:44:06  -528.952050c  -7.79  -3.12    -0.0000
iter: 461 16:44:10  -528.952140c  -7.80  -3.13    -0.0000
iter: 462 16:44:14  -528.952229c  -7.80  -3.13    -0.0000
iter: 463 16:44:18  -528.952316c  -7.81  -3.13    -0.0000
iter: 464 16:44:22  -528.952402c  -7.82  -3.14    -0.0000
iter: 465 16:44:25  -528.952487c  -7.82  -3.14    -0.0000
iter: 466 16:44:29  -528.952570c  -7.83  -3.15    -0.0000
iter: 467 16:44:33  -528.952652c  -7.84  -3.15    -0.0000
iter: 468 16:44:37  -528.952733c  -7.84  -3.15    -0.0000
iter: 469 16:44:41  -528.952813c  -7.85  -3.16    -0.0000
iter: 470 16:44:44  -528.952892c  -7.86  -3.16    -0.0000
iter: 471 16:44:48  -528.952969c  -7.87  -3.17    -0.0000
iter: 472 16:44:52  -528.953045c  -7.87  -3.17    -0.0000
iter: 473 16:44:56  -528.953120c  -7.88  -3.17    -0.0000
iter: 474 16:45:00  -528.953194c  -7.88  -3.18    -0.0000
iter: 475 16:45:03  -528.953267c  -7.89  -3.18    -0.0000
iter: 476 16:45:07  -528.953339c  -7.90  -3.19    -0.0000
iter: 477 16:45:11  -528.953410c  -7.91  -3.19    -0.0000
iter: 478 16:45:15  -528.953480c  -7.91  -3.19    -0.0000
iter: 479 16:45:19  -528.953548c  -7.92  -3.20    -0.0000
iter: 480 16:45:23  -528.953616c  -7.92  -3.20    -0.0000
iter: 481 16:45:26  -528.953682c  -7.93  -3.21    -0.0000
iter: 482 16:45:30  -528.953748c  -7.94  -3.21    -0.0000
iter: 483 16:45:34  -528.953813c  -7.95  -3.21    -0.0000
iter: 484 16:45:38  -528.953876c  -7.95  -3.22    -0.0000
iter: 485 16:45:42  -528.953939c  -7.96  -3.22    -0.0000
iter: 486 16:45:45  -528.954001c  -7.96  -3.23    -0.0000
iter: 487 16:45:49  -528.954062c  -7.97  -3.23    -0.0000
iter: 488 16:45:53  -528.954122c  -7.98  -3.23    -0.0000
iter: 489 16:45:57  -528.954181c  -7.99  -3.24    -0.0000
iter: 490 16:46:01  -528.954239c  -7.99  -3.24    -0.0000
iter: 491 16:46:04  -528.954296c  -8.00  -3.25    -0.0000
iter: 492 16:46:08  -528.954353c  -8.00  -3.25    -0.0000
iter: 493 16:46:12  -528.954409c  -8.01  -3.25    -0.0000
iter: 494 16:46:16  -528.954463c  -8.02  -3.26    -0.0000
iter: 495 16:46:20  -528.954517c  -8.03  -3.26    -0.0000
iter: 496 16:46:24  -528.954571c  -8.03  -3.27    -0.0000
iter: 497 16:46:27  -528.954623c  -8.04  -3.27    -0.0000
iter: 498 16:46:31  -528.954675c  -8.04  -3.27    -0.0000
iter: 499 16:46:35  -528.954726c  -8.05  -3.28    -0.0000
iter: 500 16:46:39  -528.954776c  -8.06  -3.28    -0.0000
iter: 501 16:46:43  -528.954825c  -8.06  -3.28    -0.0000
iter: 502 16:46:46  -528.954874c  -8.07  -3.29    -0.0000
iter: 503 16:46:50  -528.954922c  -8.08  -3.29    -0.0000
iter: 504 16:46:54  -528.955132c  -8.08  -3.30    -0.0000
iter: 505 16:46:58  -528.955012c  -8.09  -3.30    -0.0000
iter: 506 16:47:02  -528.955217c  -8.10  -3.30    -0.0000
iter: 507 16:47:05  -528.955102c  -8.11  -3.31    -0.0000
iter: 508 16:47:09  -528.955300c  -8.11  -3.31    -0.0000
iter: 509 16:47:13  -528.955190c  -8.12  -3.32    -0.0000
iter: 510 16:47:17  -528.955381c  -8.12  -3.32    -0.0000
iter: 511 16:47:21  -528.955275c  -8.13  -3.32    -0.0000
iter: 512 16:47:25  -528.955459c  -8.14  -3.33    -0.0000
iter: 513 16:47:28  -528.955501c  -8.14  -3.33    -0.0000
iter: 514 16:47:32  -528.955536c  -8.15  -3.34    -0.0000
iter: 515 16:47:36  -528.955572c  -8.16  -3.34    -0.0000
iter: 516 16:47:40  -528.955608c  -8.16  -3.34    -0.0000
iter: 517 16:47:44  -528.955643c  -8.17  -3.35    -0.0000
iter: 518 16:47:47  -528.955678c  -8.18  -3.35    -0.0000
iter: 519 16:47:51  -528.955713c  -8.18  -3.36    -0.0000
iter: 520 16:47:55  -528.955747c  -8.19  -3.36    -0.0000
iter: 521 16:47:59  -528.955781c  -8.20  -3.36    -0.0000
iter: 522 16:48:03  -528.955814c  -8.20  -3.37    -0.0000
iter: 523 16:48:06  -528.955847c  -8.21  -3.37    -0.0000
iter: 524 16:48:10  -528.955879c  -8.22  -3.38    -0.0000
iter: 525 16:48:14  -528.955911c  -8.22  -3.38    -0.0000
iter: 526 16:48:18  -528.955942c  -8.23  -3.38    -0.0000
iter: 527 16:48:22  -528.955973c  -8.24  -3.39    -0.0000
iter: 528 16:48:25  -528.956003c  -8.24  -3.39    -0.0000
iter: 529 16:48:29  -528.956033c  -8.25  -3.39    -0.0000
iter: 530 16:48:33  -528.956062c  -8.26  -3.40    -0.0000
iter: 531 16:48:37  -528.956091c  -8.26  -3.40    -0.0000
iter: 532 16:48:41  -528.956120c  -8.27  -3.41    -0.0000
iter: 533 16:48:44  -528.956148c  -8.28  -3.41    -0.0000
iter: 534 16:48:48  -528.956175c  -8.28  -3.41    -0.0000
iter: 535 16:48:52  -528.956202c  -8.29  -3.42    -0.0000
iter: 536 16:48:56  -528.956229c  -8.30  -3.42    -0.0000
iter: 537 16:49:00  -528.956256c  -8.30  -3.43    -0.0000
iter: 538 16:49:03  -528.956282c  -8.31  -3.43    -0.0000
iter: 539 16:49:07  -528.956307c  -8.32  -3.43    -0.0000
iter: 540 16:49:11  -528.956333c  -8.32  -3.44    -0.0000
iter: 541 16:49:15  -528.956358c  -8.33  -3.44    -0.0000
iter: 542 16:49:19  -528.956382c  -8.34  -3.45    -0.0000
iter: 543 16:49:22  -528.956406c  -8.34  -3.45    -0.0000
iter: 544 16:49:26  -528.956430c  -8.35  -3.45    -0.0000
iter: 545 16:49:30  -528.956453c  -8.36  -3.46    -0.0000
iter: 546 16:49:34  -528.956477c  -8.36  -3.46    -0.0000
iter: 547 16:49:38  -528.956499c  -8.37  -3.46    -0.0000
iter: 548 16:49:42  -528.956522c  -8.38  -3.47    -0.0000
iter: 549 16:49:45  -528.956544c  -8.38  -3.47    -0.0000
iter: 550 16:49:49  -528.956566c  -8.39  -3.48    -0.0000
iter: 551 16:49:53  -528.956587c  -8.40  -3.48    -0.0000
iter: 552 16:49:57  -528.956608c  -8.40  -3.48    -0.0000
iter: 553 16:50:01  -528.956629c  -8.41  -3.49    -0.0000
iter: 554 16:50:04  -528.956650c  -8.42  -3.49    -0.0000
iter: 555 16:50:08  -528.956670c  -8.42  -3.50    -0.0000
iter: 556 16:50:12  -528.956690c  -8.43  -3.50    -0.0000
iter: 557 16:50:16  -528.956710c  -8.44  -3.50    -0.0000
iter: 558 16:50:20  -528.956729c  -8.44  -3.51    -0.0000
iter: 559 16:50:23  -528.956748c  -8.45  -3.51    -0.0000
iter: 560 16:50:27  -528.956767c  -8.45  -3.51    -0.0000
iter: 561 16:50:31  -528.956786c  -8.46  -3.52    -0.0000
iter: 562 16:50:35  -528.956804c  -8.47  -3.52    -0.0000
iter: 563 16:50:39  -528.956822c  -8.47  -3.53    -0.0000
iter: 564 16:50:42  -528.956840c  -8.48  -3.53    -0.0000
iter: 565 16:50:46  -528.956858c  -8.49  -3.53    -0.0000
iter: 566 16:50:50  -528.956875c  -8.49  -3.54    -0.0000
iter: 567 16:50:54  -528.956892c  -8.50  -3.54    -0.0000
iter: 568 16:50:58  -528.956909c  -8.51  -3.55    -0.0000
iter: 569 16:51:01  -528.956926c  -8.51  -3.55    -0.0000
iter: 570 16:51:05  -528.956942c  -8.52  -3.55    -0.0000
iter: 571 16:51:09  -528.956958c  -8.53  -3.56    -0.0000
iter: 572 16:51:13  -528.956974c  -8.53  -3.56    -0.0000
iter: 573 16:51:17  -528.956990c  -8.54  -3.56    -0.0000
iter: 574 16:51:21  -528.957005c  -8.55  -3.57    -0.0000
iter: 575 16:51:24  -528.957021c  -8.55  -3.57    -0.0000
iter: 576 16:51:28  -528.957036c  -8.56  -3.58    -0.0000
iter: 577 16:51:32  -528.957051c  -8.57  -3.58    -0.0000
iter: 578 16:51:36  -528.957065c  -8.57  -3.58    -0.0000
iter: 579 16:51:40  -528.957080c  -8.58  -3.59    -0.0000
iter: 580 16:51:43  -528.957094c  -8.59  -3.59    -0.0000
iter: 581 16:51:47  -528.957108c  -8.59  -3.60    -0.0000
iter: 582 16:51:51  -528.957122c  -8.60  -3.60    -0.0000
iter: 583 16:51:55  -528.957135c  -8.61  -3.60    -0.0000
iter: 584 16:51:59  -528.957149c  -8.61  -3.61    -0.0000
iter: 585 16:52:02  -528.957162c  -8.62  -3.61    -0.0000
iter: 586 16:52:06  -528.957175c  -8.62  -3.61    -0.0000
iter: 587 16:52:10  -528.957188c  -8.63  -3.62    -0.0000
iter: 588 16:52:14  -528.957201c  -8.64  -3.62    -0.0000
iter: 589 16:52:18  -528.957213c  -8.64  -3.63    -0.0000
iter: 590 16:52:21  -528.957226c  -8.65  -3.63    -0.0000
iter: 591 16:52:25  -528.957238c  -8.66  -3.63    -0.0000
iter: 592 16:52:29  -528.957250c  -8.66  -3.64    -0.0000
iter: 593 16:52:33  -528.957262c  -8.67  -3.64    -0.0000
iter: 594 16:52:37  -528.957273c  -8.68  -3.65    -0.0000
iter: 595 16:52:40  -528.957285c  -8.68  -3.65    -0.0000
iter: 596 16:52:44  -528.957296c  -8.69  -3.65    -0.0000
iter: 597 16:52:48  -528.957307c  -8.70  -3.66    -0.0000
iter: 598 16:52:52  -528.957318c  -8.70  -3.66    -0.0000
iter: 599 16:52:56  -528.957329c  -8.71  -3.66    -0.0000
iter: 600 16:52:59  -528.957340c  -8.72  -3.67    -0.0000
iter: 601 16:53:03  -528.957351c  -8.72  -3.67    -0.0000
iter: 602 16:53:07  -528.957361c  -8.73  -3.68    -0.0000
iter: 603 16:53:11  -528.957371c  -8.74  -3.68    -0.0000
iter: 604 16:53:15  -528.957382c  -8.74  -3.68    -0.0000
iter: 605 16:53:19  -528.957392c  -8.75  -3.69    -0.0000
iter: 606 16:53:22  -528.957401c  -8.75  -3.69    -0.0000
iter: 607 16:53:26  -528.957411c  -8.76  -3.69    -0.0000
iter: 608 16:53:30  -528.957421c  -8.77  -3.70    -0.0000
iter: 609 16:53:34  -528.957430c  -8.77  -3.70    -0.0000
iter: 610 16:53:38  -528.957440c  -8.78  -3.71    -0.0000
iter: 611 16:53:41  -528.957449c  -8.79  -3.71    -0.0000
iter: 612 16:53:45  -528.957458c  -8.79  -3.71    -0.0000
iter: 613 16:53:49  -528.957467c  -8.80  -3.72    -0.0000
iter: 614 16:53:53  -528.957476c  -8.81  -3.72    -0.0000
iter: 615 16:53:57  -528.957484c  -8.81  -3.72    -0.0000
iter: 616 16:54:00  -528.957493c  -8.82  -3.73    -0.0000
iter: 617 16:54:04  -528.957501c  -8.83  -3.73    -0.0000
iter: 618 16:54:08  -528.957510c  -8.83  -3.74    -0.0000
iter: 619 16:54:12  -528.957518c  -8.84  -3.74    -0.0000
iter: 620 16:54:16  -528.957526c  -8.85  -3.74    -0.0000
iter: 621 16:54:19  -528.957534c  -8.85  -3.75    -0.0000
iter: 622 16:54:23  -528.957542c  -8.86  -3.75    -0.0000
iter: 623 16:54:27  -528.957550c  -8.87  -3.76    -0.0000
iter: 624 16:54:31  -528.957557c  -8.87  -3.76    -0.0000
iter: 625 16:54:35  -528.957565c  -8.88  -3.76    -0.0000
iter: 626 16:54:39  -528.957572c  -8.88  -3.77    -0.0000
iter: 627 16:54:43  -528.957580c  -8.89  -3.77    -0.0000
iter: 628 16:54:46  -528.957587c  -8.90  -3.77    -0.0000
iter: 629 16:54:50  -528.957594c  -8.90  -3.78    -0.0000
iter: 630 16:54:54  -528.957601c  -8.91  -3.78    -0.0000
iter: 631 16:54:58  -528.957608c  -8.92  -3.79    -0.0000
iter: 632 16:55:02  -528.957615c  -8.92  -3.79    -0.0000
iter: 633 16:55:05  -528.957621c  -8.93  -3.79    -0.0000
iter: 634 16:55:09  -528.957628c  -8.94  -3.80    -0.0000
iter: 635 16:55:13  -528.957635c  -8.94  -3.80    -0.0000
iter: 636 16:55:17  -528.957641c  -8.95  -3.80    -0.0000
iter: 637 16:55:21  -528.957647c  -8.96  -3.81    -0.0000
iter: 638 16:55:24  -528.957654c  -8.96  -3.81    -0.0000
iter: 639 16:55:28  -528.957660c  -8.97  -3.82    -0.0000
iter: 640 16:55:32  -528.957666c  -8.97  -3.82    -0.0000
iter: 641 16:55:36  -528.957672c  -8.98  -3.82    -0.0000
iter: 642 16:55:40  -528.957678c  -8.99  -3.83    -0.0000
iter: 643 16:55:43  -528.957684c  -9.00  -3.83    -0.0000
iter: 644 16:55:47  -528.957690c  -9.00  -3.83    -0.0000
iter: 645 16:55:51  -528.957695c  -9.01  -3.84    -0.0000
iter: 646 16:55:55  -528.957701c  -9.01  -3.84    -0.0000
iter: 647 16:55:59  -528.957707c  -9.02  -3.85    -0.0000
iter: 648 16:56:02  -528.957712c  -9.03  -3.85    -0.0000
iter: 649 16:56:06  -528.957717c  -9.03  -3.85    -0.0000
iter: 650 16:56:10  -528.957723c  -9.04  -3.86    -0.0000
iter: 651 16:56:14  -528.957728c  -9.05  -3.86    -0.0000
iter: 652 16:56:18  -528.957733c  -9.05  -3.86    -0.0000
iter: 653 16:56:21  -528.957738c  -9.06  -3.87    -0.0000
iter: 654 16:56:25  -528.957743c  -9.07  -3.87    -0.0000
iter: 655 16:56:29  -528.957748c  -9.07  -3.88    -0.0000
iter: 656 16:56:33  -528.957753c  -9.08  -3.88    -0.0000
iter: 657 16:56:37  -528.957758c  -9.09  -3.88    -0.0000
iter: 658 16:56:41  -528.957763c  -9.09  -3.89    -0.0000
iter: 659 16:56:44  -528.957767c  -9.10  -3.89    -0.0000
iter: 660 16:56:48  -528.957772c  -9.10  -3.89    -0.0000
iter: 661 16:56:52  -528.957776c  -9.11  -3.90    -0.0000
iter: 662 16:56:56  -528.957781c  -9.12  -3.90    -0.0000
iter: 663 16:57:00  -528.957785c  -9.13  -3.91    -0.0000
iter: 664 16:57:03  -528.957790c  -9.13  -3.91    -0.0000
iter: 665 16:57:07  -528.957794c  -9.14  -3.91    -0.0000
iter: 666 16:57:11  -528.957798c  -9.14  -3.92    -0.0000
iter: 667 16:57:15  -528.957802c  -9.15  -3.92    -0.0000
iter: 668 16:57:19  -528.957807c  -9.16  -3.92    -0.0000
iter: 669 16:57:22  -528.957811c  -9.16  -3.93    -0.0000
iter: 670 16:57:26  -528.957815c  -9.17  -3.93    -0.0000
iter: 671 16:57:30  -528.957819c  -9.18  -3.94    -0.0000
iter: 672 16:57:34  -528.957823c  -9.18  -3.94    -0.0000
iter: 673 16:57:38  -528.957826c  -9.19  -3.94    -0.0000
iter: 674 16:57:41  -528.957830c  -9.19  -3.95    -0.0000
iter: 675 16:57:45  -528.957834c  -9.20  -3.95    -0.0000
iter: 676 16:57:49  -528.957838c  -9.21  -3.95    -0.0000
iter: 677 16:57:53  -528.957841c  -9.22  -3.96    -0.0000
iter: 678 16:57:57  -528.957845c  -9.22  -3.96    -0.0000
iter: 679 16:58:00  -528.957848c  -9.23  -3.97    -0.0000
iter: 680 16:58:04  -528.957852c  -9.23  -3.97    -0.0000
iter: 681 16:58:08  -528.957855c  -9.24  -3.97    -0.0000
iter: 682 16:58:12  -528.957859c  -9.25  -3.98    -0.0000
iter: 683 16:58:16  -528.957862c  -9.25  -3.98    -0.0000
iter: 684 16:58:19  -528.957865c  -9.26  -3.98    -0.0000
iter: 685 16:58:23  -528.957869c  -9.27  -3.99    -0.0000
iter: 686 16:58:27  -528.957872c  -9.27  -3.99    -0.0000
iter: 687 16:58:31  -528.957875c  -9.28  -3.99    -0.0000
iter: 688 16:58:35  -528.957878c  -9.29  -4.00    -0.0000
iter: 689 16:58:39  -528.957881c  -9.29  -4.00    -0.0000
iter: 690 16:58:42  -528.957884c  -9.30  -4.01    -0.0000
iter: 691 16:58:46  -528.957887c  -9.31  -4.01    -0.0000
iter: 692 16:58:50  -528.957890c  -9.31  -4.01    -0.0000
iter: 693 16:58:54  -528.957893c  -9.32  -4.02    -0.0000
iter: 694 16:58:58  -528.957896c  -9.32  -4.02    -0.0000
iter: 695 16:59:01  -528.957899c  -9.33  -4.02    -0.0000
iter: 696 16:59:05  -528.957902c  -9.34  -4.03    -0.0000
iter: 697 16:59:09  -528.957905c  -9.35  -4.03    -0.0000
iter: 698 16:59:13  -528.957907c  -9.35  -4.04    -0.0000
iter: 699 16:59:17  -528.957910c  -9.36  -4.04    -0.0000
iter: 700 16:59:20  -528.957913c  -9.36  -4.04    -0.0000
iter: 701 16:59:24  -528.957915c  -9.37  -4.05    -0.0000
iter: 702 16:59:28  -528.957918c  -9.38  -4.05    -0.0000
iter: 703 16:59:32  -528.957920c  -9.38  -4.05    -0.0000
iter: 704 16:59:36  -528.957923c  -9.39  -4.06    -0.0000
iter: 705 16:59:39  -528.957925c  -9.40  -4.06    -0.0000
iter: 706 16:59:43  -528.957928c  -9.40  -4.07    -0.0000
iter: 707 16:59:47  -528.957930c  -9.41  -4.07    -0.0000
iter: 708 16:59:51  -528.957933c  -9.41  -4.07    -0.0000
iter: 709 16:59:55  -528.957935c  -9.42  -4.08    -0.0000
iter: 710 16:59:58  -528.957937c  -9.43  -4.08    -0.0000
iter: 711 17:00:02  -528.957940c  -9.43  -4.08    -0.0000
iter: 712 17:00:06  -528.957942c  -9.44  -4.09    -0.0000
iter: 713 17:00:10  -528.957944c  -9.45  -4.09    -0.0000
iter: 714 17:00:14  -528.957946c  -9.45  -4.09    -0.0000
iter: 715 17:00:18  -528.957948c  -9.46  -4.10    -0.0000
iter: 716 17:00:21  -528.957951c  -9.46  -4.10    -0.0000
iter: 717 17:00:25  -528.957953c  -9.47  -4.11    -0.0000
iter: 718 17:00:29  -528.957955c  -9.48  -4.11    -0.0000
iter: 719 17:00:33  -528.957957c  -9.49  -4.11    -0.0000
iter: 720 17:00:37  -528.957959c  -9.49  -4.12    -0.0000
iter: 721 17:00:40  -528.957961c  -9.50  -4.12    -0.0000
iter: 722 17:00:44  -528.957963c  -9.50  -4.12    -0.0000
iter: 723 17:00:48  -528.957965c  -9.51  -4.13    -0.0000
iter: 724 17:00:52  -528.957967c  -9.52  -4.13    -0.0000
iter: 725 17:00:56  -528.957969c  -9.52  -4.13    -0.0000
iter: 726 17:00:59  -528.957970c  -9.53  -4.14    -0.0000
iter: 727 17:01:03  -528.957972c  -9.54  -4.14    -0.0000
iter: 728 17:01:07  -528.957974c  -9.54  -4.15    -0.0000
iter: 729 17:01:11  -528.957976c  -9.55  -4.15    -0.0000
iter: 730 17:01:15  -528.957978c  -9.55  -4.15    -0.0000
iter: 731 17:01:18  -528.957979c  -9.56  -4.16    -0.0000
iter: 732 17:01:22  -528.957981c  -9.57  -4.16    -0.0000
iter: 733 17:01:26  -528.957983c  -9.58  -4.16    -0.0000
iter: 734 17:01:30  -528.957985c  -9.58  -4.17    -0.0000
iter: 735 17:01:34  -528.957986c  -9.59  -4.17    -0.0000
iter: 736 17:01:37  -528.957988c  -9.59  -4.18    -0.0000
iter: 737 17:01:41  -528.957989c  -9.60  -4.18    -0.0000
iter: 738 17:01:45  -528.957991c  -9.60  -4.18    -0.0000
iter: 739 17:01:49  -528.957993c  -9.61  -4.19    -0.0000
iter: 740 17:01:53  -528.957994c  -9.62  -4.19    -0.0000
iter: 741 17:01:57  -528.957996c  -9.63  -4.19    -0.0000
iter: 742 17:02:00  -528.957997c  -9.63  -4.20    -0.0000
iter: 743 17:02:04  -528.957999c  -9.64  -4.20    -0.0000
iter: 744 17:02:08  -528.958000c  -9.64  -4.20    -0.0000
iter: 745 17:02:12  -528.958002c  -9.65  -4.21    -0.0000
iter: 746 17:02:16  -528.958003c  -9.66  -4.21    -0.0000
iter: 747 17:02:19  -528.958004c  -9.66  -4.22    -0.0000
iter: 748 17:02:23  -528.958006c  -9.67  -4.22    -0.0000
iter: 749 17:02:27  -528.958007c  -9.68  -4.22    -0.0000
iter: 750 17:02:31  -528.958009c  -9.68  -4.23    -0.0000
iter: 751 17:02:35  -528.958010c  -9.69  -4.23    -0.0000
iter: 752 17:02:38  -528.958011c  -9.69  -4.23    -0.0000
iter: 753 17:02:42  -528.958013c  -9.70  -4.24    -0.0000
iter: 754 17:02:46  -528.958014c  -9.71  -4.24    -0.0000
iter: 755 17:02:50  -528.958015c  -9.72  -4.24    -0.0000
iter: 756 17:02:54  -528.958016c  -9.72  -4.25    -0.0000
iter: 757 17:02:57  -528.958018c  -9.73  -4.25    -0.0000
iter: 758 17:03:01  -528.958019c  -9.73  -4.26    -0.0000
iter: 759 17:03:05  -528.958020c  -9.74  -4.26    -0.0000
iter: 760 17:03:09  -528.958021c  -9.74  -4.26    -0.0000
iter: 761 17:03:13  -528.958022c  -9.75  -4.27    -0.0000
iter: 762 17:03:16  -528.958024c  -9.76  -4.27    -0.0000
iter: 763 17:03:20  -528.958025c  -9.77  -4.27    -0.0000
iter: 764 17:03:24  -528.958026c  -9.77  -4.28    -0.0000
iter: 765 17:03:28  -528.958027c  -9.78  -4.28    -0.0000
iter: 766 17:03:32  -528.958028c  -9.78  -4.28    -0.0000
iter: 767 17:03:36  -528.958029c  -9.79  -4.29    -0.0000
iter: 768 17:03:39  -528.958030c  -9.79  -4.29    -0.0000
iter: 769 17:03:43  -528.958031c  -9.80  -4.30    -0.0000
iter: 770 17:03:47  -528.958032c  -9.81  -4.30    -0.0000
iter: 771 17:03:51  -528.958033c  -9.82  -4.30    -0.0000
iter: 772 17:03:55  -528.958034c  -9.82  -4.31    -0.0000
iter: 773 17:03:58  -528.958035c  -9.83  -4.31    -0.0000
iter: 774 17:04:02  -528.958036c  -9.83  -4.31    -0.0000
iter: 775 17:04:06  -528.958037c  -9.84  -4.32    -0.0000
iter: 776 17:04:10  -528.958038c  -9.85  -4.32    -0.0000
iter: 777 17:04:14  -528.958039c  -9.86  -4.32    -0.0000
iter: 778 17:04:17  -528.958040c  -9.86  -4.33    -0.0000
iter: 779 17:04:21  -528.958041c  -9.87  -4.33    -0.0000
iter: 780 17:04:25  -528.958042c  -9.87  -4.33    -0.0000
iter: 781 17:04:29  -528.958043c  -9.88  -4.34    -0.0000
iter: 782 17:04:33  -528.958044c  -9.88  -4.34    -0.0000
iter: 783 17:04:36  -528.958045c  -9.89  -4.35    -0.0000
iter: 784 17:04:40  -528.958046c  -9.90  -4.35    -0.0000
iter: 785 17:04:44  -528.958047c  -9.91  -4.35    -0.0000
iter: 786 17:04:48  -528.958047c  -9.91  -4.36    -0.0000
iter: 787 17:04:52  -528.958048c  -9.92  -4.36    -0.0000
iter: 788 17:04:55  -528.958049c  -9.92  -4.36    -0.0000
iter: 789 17:04:59  -528.958050c  -9.93  -4.37    -0.0000
iter: 790 17:05:03  -528.958051c  -9.93  -4.37    -0.0000
iter: 791 17:05:07  -528.958052c  -9.94  -4.37    -0.0000
iter: 792 17:05:11  -528.958052c  -9.95  -4.38    -0.0000
iter: 793 17:05:15  -528.958053c  -9.96  -4.38    -0.0000
iter: 794 17:05:18  -528.958054c  -9.96  -4.39    -0.0000
iter: 795 17:05:22  -528.958055c  -9.97  -4.39    -0.0000
iter: 796 17:05:26  -528.958055c  -9.97  -4.39    -0.0000
iter: 797 17:05:30  -528.958056c  -9.98  -4.40    -0.0000
iter: 798 17:05:34  -528.958057c  -9.99  -4.40    -0.0000
iter: 799 17:05:37  -528.958058c  -9.99  -4.40    -0.0000
iter: 800 17:05:41  -528.958058c -10.00  -4.41    -0.0000
iter: 801 17:05:45  -528.958059c -10.01c -4.41    -0.0000
iter: 802 17:05:49  -528.958060c -10.01c -4.41    -0.0000
iter: 803 17:05:53  -528.958061c -10.02c -4.42    -0.0000
iter: 804 17:05:57  -528.958061c -10.02c -4.42    -0.0000
iter: 805 17:06:00  -528.958062c -10.03c -4.42    -0.0000
iter: 806 17:06:04  -528.958063c -10.04c -4.43    -0.0000
iter: 807 17:06:08  -528.958063c -10.05c -4.43    -0.0000
iter: 808 17:06:12  -528.958064c -10.05c -4.44    -0.0000
iter: 809 17:06:16  -528.958065c -10.06c -4.44    -0.0000
iter: 810 17:06:19  -528.958065c -10.06c -4.44    -0.0000
iter: 811 17:06:23  -528.958066c -10.07c -4.45    -0.0000
iter: 812 17:06:27  -528.958066c -10.07c -4.45    -0.0000
iter: 813 17:06:31  -528.958067c -10.08c -4.45    -0.0000
iter: 814 17:06:35  -528.958068c -10.09c -4.46    -0.0000
iter: 815 17:06:38  -528.958068c -10.10c -4.46    -0.0000
iter: 816 17:06:42  -528.958069c -10.10c -4.46    -0.0000
iter: 817 17:06:46  -528.958069c -10.11c -4.47    -0.0000
iter: 818 17:06:50  -528.958070c -10.11c -4.47    -0.0000
iter: 819 17:06:54  -528.958071c -10.12c -4.47    -0.0000
iter: 820 17:06:57  -528.958071c -10.12c -4.48    -0.0000
iter: 821 17:07:01  -528.958072c -10.13c -4.48    -0.0000
iter: 822 17:07:05  -528.958072c -10.14c -4.49    -0.0000
iter: 823 17:07:09  -528.958073c -10.15c -4.49    -0.0000
iter: 824 17:07:13  -528.958073c -10.15c -4.49    -0.0000
iter: 825 17:07:16  -528.958074c -10.16c -4.50    -0.0000
iter: 826 17:07:20  -528.958074c -10.16c -4.50    -0.0000
iter: 827 17:07:24  -528.958075c -10.17c -4.50    -0.0000
iter: 828 17:07:28  -528.958075c -10.18c -4.51    -0.0000
iter: 829 17:07:32  -528.958076c -10.18c -4.51    -0.0000
iter: 830 17:07:35  -528.958076c -10.19c -4.51    -0.0000
iter: 831 17:07:39  -528.958077c -10.20c -4.52    -0.0000
iter: 832 17:07:43  -528.958077c -10.20c -4.52    -0.0000
iter: 833 17:07:47  -528.958078c -10.21c -4.52    -0.0000
iter: 834 17:07:51  -528.958078c -10.21c -4.53    -0.0000
iter: 835 17:07:54  -528.958079c -10.22c -4.53    -0.0000
iter: 836 17:07:58  -528.958079c -10.23c -4.53    -0.0000
iter: 837 17:08:02  -528.958080c -10.23c -4.54    -0.0000
iter: 838 17:08:06  -528.958080c -10.24c -4.54    -0.0000
iter: 839 17:08:10  -528.958081c -10.25c -4.55    -0.0000
iter: 840 17:08:14  -528.958081c -10.25c -4.55    -0.0000
iter: 841 17:08:17  -528.958082c -10.26c -4.55    -0.0000
iter: 842 17:08:21  -528.958082c -10.26c -4.56    -0.0000
iter: 843 17:08:25  -528.958082c -10.27c -4.56    -0.0000
iter: 844 17:08:29  -528.958083c -10.28c -4.56    -0.0000
iter: 845 17:08:33  -528.958083c -10.28c -4.57    -0.0000
iter: 846 17:08:36  -528.958084c -10.29c -4.57    -0.0000
iter: 847 17:08:40  -528.958084c -10.30c -4.57    -0.0000
iter: 848 17:08:44  -528.958084c -10.30c -4.58    -0.0000
iter: 849 17:08:48  -528.958085c -10.31c -4.58    -0.0000
iter: 850 17:08:52  -528.958085c -10.31c -4.58    -0.0000
iter: 851 17:08:55  -528.958086c -10.32c -4.59    -0.0000
iter: 852 17:08:59  -528.958086c -10.33c -4.59    -0.0000
iter: 853 17:09:03  -528.958086c -10.33c -4.59    -0.0000
iter: 854 17:09:07  -528.958087c -10.34c -4.60    -0.0000
iter: 855 17:09:11  -528.958087c -10.35c -4.60    -0.0000
iter: 856 17:09:14  -528.958088c -10.35c -4.61    -0.0000
iter: 857 17:09:18  -528.958088c -10.36c -4.61    -0.0000
iter: 858 17:09:22  -528.958088c -10.36c -4.61    -0.0000
iter: 859 17:09:26  -528.958089c -10.37c -4.62    -0.0000
iter: 860 17:09:30  -528.958089c -10.38c -4.62    -0.0000
iter: 861 17:09:33  -528.958089c -10.39c -4.62    -0.0000
iter: 862 17:09:37  -528.958090c -10.39c -4.63    -0.0000
iter: 863 17:09:41  -528.958090c -10.40c -4.63    -0.0000
iter: 864 17:09:45  -528.958090c -10.40c -4.63    -0.0000
iter: 865 17:09:49  -528.958091c -10.41c -4.64    -0.0000
iter: 866 17:09:52  -528.958091c -10.41c -4.64    -0.0000
iter: 867 17:09:56  -528.958091c -10.42c -4.64    -0.0000
iter: 868 17:10:00  -528.958092c -10.43c -4.65    -0.0000
iter: 869 17:10:04  -528.958092c -10.44c -4.65    -0.0000
iter: 870 17:10:08  -528.958092c -10.44c -4.65    -0.0000
iter: 871 17:10:11  -528.958093c -10.45c -4.66    -0.0000
iter: 872 17:10:15  -528.958093c -10.45c -4.66    -0.0000
iter: 873 17:10:19  -528.958093c -10.46c -4.67    -0.0000
iter: 874 17:10:23  -528.958094c -10.46c -4.67    -0.0000
iter: 875 17:10:27  -528.958094c -10.47c -4.67    -0.0000
iter: 876 17:10:30  -528.958094c -10.48c -4.68    -0.0000
iter: 877 17:10:34  -528.958094c -10.49c -4.68    -0.0000
iter: 878 17:10:38  -528.958095c -10.49c -4.68    -0.0000
iter: 879 17:10:42  -528.958095c -10.50c -4.69    -0.0000
iter: 880 17:10:46  -528.958095c -10.50c -4.69    -0.0000
iter: 881 17:10:50  -528.958096c -10.51c -4.69    -0.0000
iter: 882 17:10:53  -528.958096c -10.52c -4.70    -0.0000
iter: 883 17:10:57  -528.958096c -10.52c -4.70    -0.0000
iter: 884 17:11:01  -528.958096c -10.53c -4.70    -0.0000
iter: 885 17:11:05  -528.958097c -10.54c -4.71    -0.0000
iter: 886 17:11:09  -528.958097c -10.54c -4.71    -0.0000
iter: 887 17:11:12  -528.958097c -10.55c -4.71    -0.0000
iter: 888 17:11:16  -528.958097c -10.55c -4.72    -0.0000
iter: 889 17:11:20  -528.958098c -10.56c -4.72    -0.0000
iter: 890 17:11:24  -528.958098c -10.57c -4.72    -0.0000
iter: 891 17:11:28  -528.958098c -10.57c -4.73    -0.0000
iter: 892 17:11:31  -528.958098c -10.58c -4.73    -0.0000
iter: 893 17:11:35  -528.958099c -10.59c -4.74    -0.0000
iter: 894 17:11:39  -528.958099c -10.59c -4.74    -0.0000
iter: 895 17:11:43  -528.958099c -10.60c -4.74    -0.0000
iter: 896 17:11:47  -528.958099c -10.60c -4.75    -0.0000
iter: 897 17:11:50  -528.958100c -10.61c -4.75    -0.0000
iter: 898 17:11:54  -528.958100c -10.62c -4.75    -0.0000
iter: 899 17:11:58  -528.958100c -10.62c -4.76    -0.0000
iter: 900 17:12:02  -528.958100c -10.63c -4.76    -0.0000
iter: 901 17:12:06  -528.958101c -10.64c -4.76    -0.0000
iter: 902 17:12:09  -528.958101c -10.64c -4.77    -0.0000
iter: 903 17:12:13  -528.958101c -10.65c -4.77    -0.0000
iter: 904 17:12:17  -528.958101c -10.65c -4.77    -0.0000
iter: 905 17:12:21  -528.958101c -10.66c -4.78    -0.0000
iter: 906 17:12:25  -528.958102c -10.66c -4.78    -0.0000
iter: 907 17:12:28  -528.958102c -10.67c -4.78    -0.0000
iter: 908 17:12:32  -528.958102c -10.68c -4.79    -0.0000
iter: 909 17:12:36  -528.958102c -10.69c -4.79    -0.0000
iter: 910 17:12:40  -528.958103c -10.69c -4.79    -0.0000
iter: 911 17:12:44  -528.958103c -10.70c -4.80    -0.0000
iter: 912 17:12:47  -528.958103c -10.70c -4.80    -0.0000
iter: 913 17:12:51  -528.958103c -10.71c -4.80    -0.0000
iter: 914 17:12:55  -528.958103c -10.71c -4.81    -0.0000
iter: 915 17:12:59  -528.958104c -10.72c -4.81    -0.0000
iter: 916 17:13:03  -528.958104c -10.73c -4.82    -0.0000
iter: 917 17:13:07  -528.958104c -10.74c -4.82    -0.0000
iter: 918 17:13:10  -528.958104c -10.74c -4.82    -0.0000
iter: 919 17:13:14  -528.958104c -10.75c -4.83    -0.0000
iter: 920 17:13:18  -528.958104c -10.75c -4.83    -0.0000
iter: 921 17:13:22  -528.958105c -10.76c -4.83    -0.0000
iter: 922 17:13:26  -528.958105c -10.76c -4.84    -0.0000
iter: 923 17:13:29  -528.958105c -10.77c -4.84    -0.0000
iter: 924 17:13:33  -528.958105c -10.78c -4.84    -0.0000
iter: 925 17:13:37  -528.958105c -10.79c -4.85    -0.0000
iter: 926 17:13:41  -528.958106c -10.79c -4.85    -0.0000
iter: 927 17:13:45  -528.958106c -10.80c -4.85    -0.0000
iter: 928 17:13:48  -528.958106c -10.80c -4.86    -0.0000
iter: 929 17:13:52  -528.958106c -10.81c -4.86    -0.0000
iter: 930 17:13:56  -528.958106c -10.81c -4.86    -0.0000
iter: 931 17:14:00  -528.958106c -10.82c -4.87    -0.0000
iter: 932 17:14:04  -528.958107c -10.83c -4.87    -0.0000
iter: 933 17:14:07  -528.958107c -10.83c -4.87    -0.0000
iter: 934 17:14:11  -528.958107c -10.84c -4.88    -0.0000
iter: 935 17:14:15  -528.958107c -10.85c -4.88    -0.0000
iter: 936 17:14:19  -528.958107c -10.85c -4.88    -0.0000
iter: 937 17:14:23  -528.958107c -10.86c -4.89    -0.0000
iter: 938 17:14:26  -528.958108c -10.86c -4.89    -0.0000
iter: 939 17:14:30  -528.958108c -10.87c -4.89    -0.0000
iter: 940 17:14:34  -528.958108c -10.88c -4.90    -0.0000
iter: 941 17:14:38  -528.958108c -10.88c -4.90    -0.0000
iter: 942 17:14:42  -528.958108c -10.89c -4.90    -0.0000
iter: 943 17:14:45  -528.958108c -10.90c -4.91    -0.0000
iter: 944 17:14:49  -528.958108c -10.90c -4.91    -0.0000
iter: 945 17:14:53  -528.958109c -10.91c -4.92    -0.0000
iter: 946 17:14:57  -528.958109c -10.91c -4.92    -0.0000
iter: 947 17:15:01  -528.958109c -10.92c -4.92    -0.0000
iter: 948 17:15:04  -528.958109c -10.93c -4.93    -0.0000
iter: 949 17:15:08  -528.958109c -10.93c -4.93    -0.0000
iter: 950 17:15:12  -528.958109c -10.94c -4.93    -0.0000
iter: 951 17:15:16  -528.958109c -10.95c -4.94    -0.0000
iter: 952 17:15:20  -528.958110c -10.95c -4.94    -0.0000
iter: 953 17:15:23  -528.958110c -10.96c -4.94    -0.0000
iter: 954 17:15:27  -528.958110c -10.96c -4.95    -0.0000
iter: 955 17:15:31  -528.958110c -10.97c -4.95    -0.0000
iter: 956 17:15:35  -528.958110c -10.98c -4.95    -0.0000
iter: 957 17:15:39  -528.958110c -10.98c -4.96    -0.0000
iter: 958 17:15:43  -528.958110c -10.99c -4.96    -0.0000
iter: 959 17:15:46  -528.958110c -11.00c -4.96    -0.0000
iter: 960 17:15:50  -528.958111c -11.00c -4.97    -0.0000
iter: 961 17:15:54  -528.958111c -11.01c -4.97    -0.0000
iter: 962 17:15:58  -528.958111c -11.01c -4.97    -0.0000
iter: 963 17:16:02  -528.958111c -11.02c -4.98    -0.0000
iter: 964 17:16:05  -528.958111c -11.02c -4.98    -0.0000
iter: 965 17:16:09  -528.958111c -11.03c -4.98    -0.0000
iter: 966 17:16:13  -528.958111c -11.04c -4.99    -0.0000
iter: 967 17:16:17  -528.958111c -11.05c -4.99    -0.0000
iter: 968 17:16:21  -528.958112c -11.05c -4.99    -0.0000
iter: 969 17:16:24  -528.958112c -11.06c -5.00    -0.0000
iter: 970 17:16:28  -528.958112c -11.06c -5.00c   -0.0000

Converged after 970 iterations.

Dipole moment: (52.392992, -54.448985, -0.163198) |e|*Ang

Total magnetic moment: (0.000000, 0.000000, -0.000000)
Local magnetic moments:
   0 Ti ( 0.000000,  0.000000,  0.000000)
   1 Ti ( 0.000000,  0.000000, -0.000000)
   2 Ti ( 0.000000,  0.000000,  0.000000)
   3 Ti ( 0.000000,  0.000000, -0.000000)
   4 Ti ( 0.000000,  0.000000, -0.000000)
   5 Ti ( 0.000000,  0.000000, -0.000000)
   6 Ti ( 0.000000,  0.000000, -0.000000)
   7 Ti ( 0.000000,  0.000000, -0.000000)
   8 Ti ( 0.000000,  0.000000, -0.000000)
   9 Ti ( 0.000000,  0.000000, -0.000000)
  10 Ti ( 0.000000,  0.000000,  0.000000)
  11 Ti ( 0.000000,  0.000000,  0.000000)
  12 Ti ( 0.000000,  0.000000, -0.000000)
  13 Ti ( 0.000000,  0.000000, -0.000000)
  14 Ti ( 0.000000,  0.000000, -0.000000)
  15 Ti ( 0.000000,  0.000000, -0.000000)
  16 Ti ( 0.000000,  0.000000,  0.000000)
  17 Ti ( 0.000000,  0.000000, -0.000000)
  18 Ti ( 0.000000,  0.000000, -0.000000)
  19 Ti ( 0.000000,  0.000000, -0.000000)
  20 Ti ( 0.000000,  0.000000,  0.000000)
  21 Ti ( 0.000000,  0.000000,  0.000000)
  22 Ti ( 0.000000,  0.000000, -0.000000)
  23 Ti ( 0.000000,  0.000000,  0.000000)
  24 O  ( 0.000000,  0.000000,  0.000000)
  25 O  ( 0.000000,  0.000000, -0.000000)
  26 O  ( 0.000000,  0.000000, -0.000000)
  27 O  ( 0.000000,  0.000000, -0.000000)
  28 O  ( 0.000000,  0.000000,  0.000000)
  29 O  ( 0.000000,  0.000000, -0.000000)
  30 O  ( 0.000000,  0.000000,  0.000000)
  31 O  ( 0.000000,  0.000000, -0.000000)
  32 O  ( 0.000000,  0.000000, -0.000000)
  33 O  ( 0.000000,  0.000000,  0.000000)
  34 O  ( 0.000000,  0.000000, -0.000000)
  35 O  ( 0.000000,  0.000000,  0.000000)
  36 O  ( 0.000000,  0.000000, -0.000000)
  37 O  ( 0.000000,  0.000000,  0.000000)
  38 O  ( 0.000000,  0.000000, -0.000000)
  39 O  ( 0.000000,  0.000000,  0.000000)
  40 O  ( 0.000000,  0.000000, -0.000000)
  41 O  ( 0.000000,  0.000000,  0.000000)
  42 O  ( 0.000000,  0.000000, -0.000000)
  43 O  ( 0.000000,  0.000000,  0.000000)
  44 O  ( 0.000000,  0.000000, -0.000000)
  45 O  ( 0.000000,  0.000000, -0.000000)
  46 O  ( 0.000000,  0.000000,  0.000000)
  47 O  ( 0.000000,  0.000000,  0.000000)
  48 O  ( 0.000000,  0.000000, -0.000000)
  49 O  ( 0.000000,  0.000000,  0.000000)
  50 O  ( 0.000000,  0.000000,  0.000000)
  51 O  ( 0.000000,  0.000000,  0.000000)
  52 O  ( 0.000000,  0.000000, -0.000000)
  53 O  ( 0.000000,  0.000000,  0.000000)
  54 O  ( 0.000000,  0.000000, -0.000000)
  55 O  ( 0.000000,  0.000000, -0.000000)
  56 O  ( 0.000000,  0.000000, -0.000000)
  57 O  ( 0.000000,  0.000000, -0.000000)
  58 O  ( 0.000000,  0.000000,  0.000000)
  59 O  ( 0.000000,  0.000000, -0.000000)
  60 O  ( 0.000000,  0.000000,  0.000000)
  61 O  ( 0.000000,  0.000000,  0.000000)
  62 O  ( 0.000000,  0.000000, -0.000000)
  63 O  ( 0.000000,  0.000000,  0.000000)
  64 O  ( 0.000000,  0.000000, -0.000000)
  65 O  ( 0.000000,  0.000000,  0.000000)
  66 O  ( 0.000000,  0.000000, -0.000000)
  67 O  ( 0.000000,  0.000000,  0.000000)
  68 O  ( 0.000000,  0.000000,  0.000000)
  69 O  ( 0.000000,  0.000000,  0.000000)
  70 O  ( 0.000000,  0.000000,  0.000000)
  71 O  ( 0.000000,  0.000000, -0.000000)
  72 Au ( 0.000000,  0.000000, -0.000000)
  73 Au ( 0.000000,  0.000000, -0.000000)
  74 Au ( 0.000000,  0.000000, -0.000000)
  75 Au ( 0.000000,  0.000000, -0.000000)

Energy contributions relative to reference atoms: (reference = -2721730.337652)

Kinetic:       +538.868740
Potential:     -728.501957
External:        +0.000000
XC:            -382.529732
Entropy (-ST):   -0.001262
Local:          +43.205468
SIC:             +0.000000
--------------------------
Free energy:   -528.958743
Extrapolated:  -528.958112

Dipole-layer corrected work functions: 4.551918, 4.925045 eV

Spin contamination: 0.000000 electrons
                   Up                     Down
 Band  Eigenvalues  Occupancy  Eigenvalues  Occupancy
    0    -66.02145    1.00000    -66.02145    1.00000
    1    -66.01369    1.00000    -66.01369    1.00000
    2    -66.00848    1.00000    -66.00848    1.00000
    3    -66.00617    1.00000    -66.00617    1.00000
    4    -65.87996    1.00000    -65.87996    1.00000
    5    -65.80350    1.00000    -65.80350    1.00000
    6    -65.71140    1.00000    -65.71140    1.00000
    7    -65.70870    1.00000    -65.70870    1.00000
    8    -65.70660    1.00000    -65.70660    1.00000
    9    -65.69889    1.00000    -65.69889    1.00000
   10    -65.67411    1.00000    -65.67411    1.00000
   11    -65.67294    1.00000    -65.67294    1.00000
   12    -65.66185    1.00000    -65.66185    1.00000
   13    -65.62616    1.00000    -65.62616    1.00000
   14    -65.62102    1.00000    -65.62102    1.00000
   15    -65.56689    1.00000    -65.56689    1.00000
   16    -65.54545    1.00000    -65.54545    1.00000
   17    -65.53867    1.00000    -65.53867    1.00000
   18    -65.42211    1.00000    -65.42211    1.00000
   19    -65.39746    1.00000    -65.39746    1.00000
   20    -65.28440    1.00000    -65.28440    1.00000
   21    -65.27080    1.00000    -65.27080    1.00000
   22    -65.26306    1.00000    -65.26306    1.00000
   23    -65.26038    1.00000    -65.26038    1.00000
   24    -42.34320    1.00000    -42.34320    1.00000
   25    -42.33422    1.00000    -42.33422    1.00000
   26    -42.32824    1.00000    -42.32824    1.00000
   27    -42.32537    1.00000    -42.32537    1.00000
   28    -42.19599    1.00000    -42.19599    1.00000
   29    -42.18705    1.00000    -42.18705    1.00000
   30    -42.16070    1.00000    -42.16070    1.00000
   31    -42.12655    1.00000    -42.12655    1.00000
   32    -42.11743    1.00000    -42.11743    1.00000
   33    -42.05444    1.00000    -42.05444    1.00000
   34    -42.02426    1.00000    -42.02426    1.00000
   35    -42.01331    1.00000    -42.01331    1.00000
   36    -42.01082    1.00000    -42.01082    1.00000
   37    -42.00407    1.00000    -42.00407    1.00000
   38    -41.99302    1.00000    -41.99302    1.00000
   39    -41.99161    1.00000    -41.99161    1.00000
   40    -41.98539    1.00000    -41.98539    1.00000
   41    -41.98451    1.00000    -41.98451    1.00000
   42    -41.98026    1.00000    -41.98026    1.00000
   43    -41.96957    1.00000    -41.96957    1.00000
   44    -41.96331    1.00000    -41.96331    1.00000
   45    -41.95919    1.00000    -41.95919    1.00000
   46    -41.94168    1.00000    -41.94168    1.00000
   47    -41.93608    1.00000    -41.93608    1.00000
   48    -41.91778    1.00000    -41.91778    1.00000
   49    -41.89979    1.00000    -41.89979    1.00000
   50    -41.88703    1.00000    -41.88703    1.00000
   51    -41.88486    1.00000    -41.88486    1.00000
   52    -41.87102    1.00000    -41.87102    1.00000
   53    -41.86314    1.00000    -41.86314    1.00000
   54    -41.86067    1.00000    -41.86067    1.00000
   55    -41.84054    1.00000    -41.84054    1.00000
   56    -41.83752    1.00000    -41.83752    1.00000
   57    -41.82987    1.00000    -41.82987    1.00000
   58    -41.81990    1.00000    -41.81990    1.00000
   59    -41.80545    1.00000    -41.80545    1.00000
   60    -41.80358    1.00000    -41.80358    1.00000
   61    -41.79153    1.00000    -41.79153    1.00000
   62    -41.78918    1.00000    -41.78918    1.00000
   63    -41.78569    1.00000    -41.78569    1.00000
   64    -41.77766    1.00000    -41.77766    1.00000
   65    -41.76441    1.00000    -41.76441    1.00000
   66    -41.76331    1.00000    -41.76331    1.00000
   67    -41.75635    1.00000    -41.75635    1.00000
   68    -41.74740    1.00000    -41.74740    1.00000
   69    -41.74007    1.00000    -41.74007    1.00000
   70    -41.73162    1.00000    -41.73162    1.00000
   71    -41.72286    1.00000    -41.72286    1.00000
   72    -41.72208    1.00000    -41.72208    1.00000
   73    -41.71098    1.00000    -41.71098    1.00000
   74    -41.70670    1.00000    -41.70670    1.00000
   75    -41.69243    1.00000    -41.69243    1.00000
   76    -41.66301    1.00000    -41.66301    1.00000
   77    -41.64686    1.00000    -41.64686    1.00000
   78    -41.59693    1.00000    -41.59693    1.00000
   79    -41.58566    1.00000    -41.58566    1.00000
   80    -41.55356    1.00000    -41.55356    1.00000
   81    -41.51508    1.00000    -41.51508    1.00000
   82    -41.50957    1.00000    -41.50957    1.00000
   83    -41.50859    1.00000    -41.50859    1.00000
   84    -41.49632    1.00000    -41.49632    1.00000
   85    -41.49267    1.00000    -41.49267    1.00000
   86    -41.48207    1.00000    -41.48207    1.00000
   87    -41.47992    1.00000    -41.47992    1.00000
   88    -41.47811    1.00000    -41.47811    1.00000
   89    -41.47383    1.00000    -41.47383    1.00000
   90    -41.43790    1.00000    -41.43790    1.00000
   91    -41.42338    1.00000    -41.42338    1.00000
   92    -41.36046    1.00000    -41.36046    1.00000
   93    -41.34482    1.00000    -41.34482    1.00000
   94    -41.33676    1.00000    -41.33676    1.00000
   95    -41.33340    1.00000    -41.33340    1.00000
   96    -24.71872    1.00000    -24.71872    1.00000
   97    -24.51605    1.00000    -24.51605    1.00000
   98    -24.38740    1.00000    -24.38740    1.00000
   99    -24.35918    1.00000    -24.35918    1.00000
  100    -24.29748    1.00000    -24.29748    1.00000
  101    -24.25659    1.00000    -24.25659    1.00000
  102    -24.18281    1.00000    -24.18281    1.00000
  103    -24.10973    1.00000    -24.10973    1.00000
  104    -24.05298    1.00000    -24.05298    1.00000
  105    -23.93893    1.00000    -23.93893    1.00000
  106    -23.88834    1.00000    -23.88834    1.00000
  107    -23.82559    1.00000    -23.82559    1.00000
  108    -23.74785    1.00000    -23.74785    1.00000
  109    -23.62425    1.00000    -23.62425    1.00000
  110    -23.58813    1.00000    -23.58813    1.00000
  111    -23.57948    1.00000    -23.57948    1.00000
  112    -23.55984    1.00000    -23.55984    1.00000
  113    -23.54473    1.00000    -23.54473    1.00000
  114    -23.48695    1.00000    -23.48695    1.00000
  115    -23.45454    1.00000    -23.45454    1.00000
  116    -23.43590    1.00000    -23.43590    1.00000
  117    -23.41530    1.00000    -23.41530    1.00000
  118    -23.40278    1.00000    -23.40278    1.00000
  119    -23.39257    1.00000    -23.39257    1.00000
  120    -23.36491    1.00000    -23.36491    1.00000
  121    -23.35187    1.00000    -23.35187    1.00000
  122    -23.33481    1.00000    -23.33481    1.00000
  123    -23.33359    1.00000    -23.33359    1.00000
  124    -23.26925    1.00000    -23.26925    1.00000
  125    -23.25173    1.00000    -23.25173    1.00000
  126    -23.25033    1.00000    -23.25033    1.00000
  127    -23.24105    1.00000    -23.24105    1.00000
  128    -23.23742    1.00000    -23.23742    1.00000
  129    -23.23388    1.00000    -23.23388    1.00000
  130    -23.22605    1.00000    -23.22605    1.00000
  131    -23.21192    1.00000    -23.21192    1.00000
  132    -23.19512    1.00000    -23.19512    1.00000
  133    -23.19332    1.00000    -23.19332    1.00000
  134    -23.16152    1.00000    -23.16152    1.00000
  135    -23.05389    1.00000    -23.05389    1.00000
  136    -23.03651    1.00000    -23.03651    1.00000
  137    -22.84495    1.00000    -22.84495    1.00000
  138    -22.73580    1.00000    -22.73580    1.00000
  139    -22.65673    1.00000    -22.65673    1.00000
  140    -21.88351    1.00000    -21.88351    1.00000
  141    -21.84221    1.00000    -21.84221    1.00000
  142    -21.83593    1.00000    -21.83593    1.00000
  143    -21.82589    1.00000    -21.82589    1.00000
  144    -11.84532    1.00000    -11.84532    1.00000
  145    -11.72659    1.00000    -11.72659    1.00000
  146    -11.71859    1.00000    -11.71859    1.00000
  147    -11.66111    1.00000    -11.66111    1.00000
  148    -11.63891    1.00000    -11.63891    1.00000
  149    -11.61949    1.00000    -11.61949    1.00000
  150    -11.55594    1.00000    -11.55594    1.00000
  151    -11.54537    1.00000    -11.54537    1.00000
  152    -11.53090    1.00000    -11.53090    1.00000
  153    -11.48415    1.00000    -11.48415    1.00000
  154    -11.46984    1.00000    -11.46984    1.00000
  155    -11.42777    1.00000    -11.42777    1.00000
  156    -11.41583    1.00000    -11.41583    1.00000
  157    -11.37779    1.00000    -11.37779    1.00000
  158    -11.34010    1.00000    -11.34010    1.00000
  159    -11.30160    1.00000    -11.30160    1.00000
  160    -11.28733    1.00000    -11.28733    1.00000
  161    -11.25913    1.00000    -11.25913    1.00000
  162    -11.23898    1.00000    -11.23898    1.00000
  163    -11.16921    1.00000    -11.16921    1.00000
  164    -11.11027    1.00000    -11.11027    1.00000
  165    -11.03031    1.00000    -11.03031    1.00000
  166    -11.02667    1.00000    -11.02667    1.00000
  167    -10.99808    1.00000    -10.99808    1.00000
  168    -10.99254    1.00000    -10.99254    1.00000
  169    -10.97400    1.00000    -10.97400    1.00000
  170    -10.94043    1.00000    -10.94043    1.00000
  171    -10.92188    1.00000    -10.92188    1.00000
  172    -10.90210    1.00000    -10.90210    1.00000
  173    -10.89537    1.00000    -10.89537    1.00000
  174    -10.88852    1.00000    -10.88852    1.00000
  175    -10.85191    1.00000    -10.85191    1.00000
  176    -10.84053    1.00000    -10.84053    1.00000
  177    -10.82879    1.00000    -10.82879    1.00000
  178    -10.81498    1.00000    -10.81498    1.00000
  179    -10.79633    1.00000    -10.79633    1.00000
  180    -10.78039    1.00000    -10.78039    1.00000
  181    -10.76547    1.00000    -10.76547    1.00000
  182    -10.75720    1.00000    -10.75720    1.00000
  183    -10.71951    1.00000    -10.71951    1.00000
  184    -10.71111    1.00000    -10.71111    1.00000
  185    -10.67010    1.00000    -10.67010    1.00000
  186    -10.64108    1.00000    -10.64108    1.00000
  187    -10.63309    1.00000    -10.63309    1.00000
  188    -10.57526    1.00000    -10.57526    1.00000
  189    -10.53911    1.00000    -10.53911    1.00000
  190    -10.45978    1.00000    -10.45978    1.00000
  191    -10.42639    1.00000    -10.42639    1.00000
  192    -10.39571    1.00000    -10.39571    1.00000
  193    -10.33410    1.00000    -10.33410    1.00000
  194    -10.25179    1.00000    -10.25179    1.00000
  195    -10.23671    1.00000    -10.23671    1.00000
  196    -10.22454    1.00000    -10.22454    1.00000
  197    -10.16004    1.00000    -10.16004    1.00000
  198    -10.05174    1.00000    -10.05174    1.00000
  199    -10.01431    1.00000    -10.01431    1.00000
  200     -9.97894    1.00000     -9.97894    1.00000
  201     -9.94629    1.00000     -9.94629    1.00000
  202     -9.87109    1.00000     -9.87109    1.00000
  203     -9.86767    1.00000     -9.86767    1.00000
  204     -9.80037    1.00000     -9.80037    1.00000
  205     -9.78502    1.00000     -9.78502    1.00000
  206     -9.73246    1.00000     -9.73246    1.00000
  207     -9.67730    1.00000     -9.67730    1.00000
  208     -9.63579    1.00000     -9.63579    1.00000
  209     -9.62578    1.00000     -9.62578    1.00000
  210     -9.61469    1.00000     -9.61469    1.00000
  211     -9.58785    1.00000     -9.58785    1.00000
  212     -9.54732    1.00000     -9.54732    1.00000
  213     -9.53259    1.00000     -9.53259    1.00000
  214     -9.48815    1.00000     -9.48815    1.00000
  215     -9.44589    1.00000     -9.44589    1.00000
  216     -9.42205    1.00000     -9.42205    1.00000
  217     -9.35795    1.00000     -9.35795    1.00000
  218     -9.35043    1.00000     -9.35043    1.00000
  219     -9.33864    1.00000     -9.33864    1.00000
  220     -9.30135    1.00000     -9.30135    1.00000
  221     -9.28697    1.00000     -9.28697    1.00000
  222     -9.25346    1.00000     -9.25346    1.00000
  223     -9.23156    1.00000     -9.23156    1.00000
  224     -9.18605    1.00000     -9.18605    1.00000
  225     -9.16953    1.00000     -9.16953    1.00000
  226     -9.15761    1.00000     -9.15761    1.00000
  227     -9.14399    1.00000     -9.14399    1.00000
  228     -9.08882    1.00000     -9.08882    1.00000
  229     -9.07225    1.00000     -9.07225    1.00000
  230     -9.06481    1.00000     -9.06481    1.00000
  231     -9.03193    1.00000     -9.03193    1.00000
  232     -9.02851    1.00000     -9.02851    1.00000
  233     -9.01538    1.00000     -9.01538    1.00000
  234     -8.94178    1.00000     -8.94178    1.00000
  235     -8.87755    1.00000     -8.87755    1.00000
  236     -8.87496    1.00000     -8.87496    1.00000
  237     -8.82700    1.00000     -8.82700    1.00000
  238     -8.81251    1.00000     -8.81251    1.00000
  239     -8.79340    1.00000     -8.79340    1.00000
  240     -8.77216    1.00000     -8.77216    1.00000
  241     -8.74248    1.00000     -8.74248    1.00000
  242     -8.71701    1.00000     -8.71701    1.00000
  243     -8.67358    1.00000     -8.67358    1.00000
  244     -8.64216    1.00000     -8.64216    1.00000
  245     -8.54078    1.00000     -8.54078    1.00000
  246     -8.53230    1.00000     -8.53230    1.00000
  247     -8.45575    1.00000     -8.45575    1.00000
  248     -8.42698    1.00000     -8.42698    1.00000
  249     -8.38333    1.00000     -8.38333    1.00000
  250     -8.33459    1.00000     -8.33459    1.00000
  251     -8.31999    1.00000     -8.31999    1.00000
  252     -8.28147    1.00000     -8.28147    1.00000
  253     -8.27443    1.00000     -8.27443    1.00000
  254     -8.25090    1.00000     -8.25090    1.00000
  255     -8.23906    1.00000     -8.23906    1.00000
  256     -8.20912    1.00000     -8.20912    1.00000
  257     -8.19827    1.00000     -8.19827    1.00000
  258     -8.18606    1.00000     -8.18606    1.00000
  259     -8.17384    1.00000     -8.17384    1.00000
  260     -8.12972    1.00000     -8.12972    1.00000
  261     -8.10554    1.00000     -8.10554    1.00000
  262     -8.07496    1.00000     -8.07496    1.00000
  263     -8.06791    1.00000     -8.06791    1.00000
  264     -8.01167    1.00000     -8.01167    1.00000
  265     -8.00699    1.00000     -8.00699    1.00000
  266     -7.98515    1.00000     -7.98515    1.00000
  267     -7.95527    1.00000     -7.95527    1.00000
  268     -7.93428    1.00000     -7.93428    1.00000
  269     -7.92383    1.00000     -7.92383    1.00000
  270     -7.90309    1.00000     -7.90309    1.00000
  271     -7.87745    1.00000     -7.87745    1.00000
  272     -7.86964    1.00000     -7.86964    1.00000
  273     -7.83257    1.00000     -7.83257    1.00000
  274     -7.80488    1.00000     -7.80488    1.00000
  275     -7.78842    1.00000     -7.78842    1.00000
  276     -7.76860    1.00000     -7.76860    1.00000
  277     -7.75623    1.00000     -7.75623    1.00000
  278     -7.70507    1.00000     -7.70507    1.00000
  279     -7.67302    1.00000     -7.67302    1.00000
  280     -7.65972    1.00000     -7.65972    1.00000
  281     -7.63478    1.00000     -7.63478    1.00000
  282     -7.54051    1.00000     -7.54051    1.00000
  283     -7.51512    1.00000     -7.51512    1.00000
  284     -7.47587    1.00000     -7.47587    1.00000
  285     -7.45910    1.00000     -7.45910    1.00000
  286     -7.37678    1.00000     -7.37678    1.00000
  287     -7.33814    1.00000     -7.33814    1.00000
  288     -7.30065    1.00000     -7.30065    1.00000
  289     -7.23235    1.00000     -7.23235    1.00000
  290     -7.20780    1.00000     -7.20780    1.00000
  291     -7.19532    1.00000     -7.19532    1.00000
  292     -7.18692    1.00000     -7.18692    1.00000
  293     -7.16187    1.00000     -7.16187    1.00000
  294     -7.03602    1.00000     -7.03602    1.00000
  295     -7.00910    1.00000     -7.00910    1.00000
  296     -6.97355    1.00000     -6.97355    1.00000
  297     -6.92882    1.00000     -6.92882    1.00000
  298     -6.90859    1.00000     -6.90859    1.00000
  299     -6.83551    1.00000     -6.83551    1.00000
  300     -6.82437    1.00000     -6.82437    1.00000
  301     -6.74499    1.00000     -6.74499    1.00000
  302     -6.70373    1.00000     -6.70373    1.00000
  303     -6.65331    1.00000     -6.65331    1.00000
  304     -6.57923    1.00000     -6.57923    1.00000
  305     -6.54014    1.00000     -6.54014    1.00000
  306     -6.51470    1.00000     -6.51470    1.00000
  307     -6.45346    1.00000     -6.45346    1.00000
  308     -5.86102    0.99999     -5.86102    0.99999
  309     -5.54086    0.99967     -5.54086    0.99967
  310     -3.93221    0.00031     -3.93221    0.00031
  311     -3.63284    0.00002     -3.63284    0.00002
  312     -3.49824    0.00000     -3.49824    0.00000
  313     -3.44365    0.00000     -3.44365    0.00000
  314     -3.39791    0.00000     -3.39791    0.00000
  315     -3.36906    0.00000     -3.36906    0.00000
  316     -3.24029    0.00000     -3.24029    0.00000
  317     -3.22731    0.00000     -3.22731    0.00000
  318     -3.21236    0.00000     -3.21236    0.00000
  319     -3.11106    0.00000     -3.11106    0.00000
  320     -3.00857    0.00000     -3.00857    0.00000
  321     -2.95280    0.00000     -2.95280    0.00000
  322     -2.90706    0.00000     -2.90706    0.00000
  323     -2.88439    0.00000     -2.88439    0.00000
  324     -2.84498    0.00000     -2.84498    0.00000
  325     -2.83183    0.00000     -2.83183    0.00000
  326     -2.78005    0.00000     -2.78005    0.00000
  327     -2.74056    0.00000     -2.74056    0.00000
  328     -2.73459    0.00000     -2.73459    0.00000
  329     -2.70785    0.00000     -2.70785    0.00000
  330     -2.69165    0.00000     -2.69165    0.00000
  331     -2.67751    0.00000     -2.67751    0.00000
  332     -2.65039    0.00000     -2.65039    0.00000
  333     -2.62768    0.00000     -2.62768    0.00000
  334     -2.59921    0.00000     -2.59921    0.00000
  335     -2.56717    0.00000     -2.56717    0.00000
  336     -2.54417    0.00000     -2.54417    0.00000
  337     -2.51976    0.00000     -2.51976    0.00000
  338     -2.51067    0.00000     -2.51067    0.00000
  339     -2.50342    0.00000     -2.50342    0.00000
  340     -2.49434    0.00000     -2.49434    0.00000
  341     -2.48349    0.00000     -2.48349    0.00000
  342     -2.46111    0.00000     -2.46111    0.00000
  343     -2.44925    0.00000     -2.44925    0.00000
  344     -2.43757    0.00000     -2.43757    0.00000
  345     -2.42998    0.00000     -2.42998    0.00000
  346     -2.41270    0.00000     -2.41270    0.00000
  347     -2.40005    0.00000     -2.40005    0.00000
  348     -2.37282    0.00000     -2.37282    0.00000
  349     -2.36909    0.00000     -2.36909    0.00000
  350     -2.30211    0.00000     -2.30211    0.00000
  351     -2.28706    0.00000     -2.28706    0.00000
  352     -2.26982    0.00000     -2.26982    0.00000
  353     -2.25671    0.00000     -2.25671    0.00000
  354     -2.23938    0.00000     -2.23938    0.00000
  355     -2.22293    0.00000     -2.22293    0.00000
  356     -2.14282    0.00000     -2.14282    0.00000
  357     -2.10590    0.00000     -2.10590    0.00000
  358     -2.09007    0.00000     -2.09007    0.00000
  359     -2.08052    0.00000     -2.08052    0.00000
  360     -2.04877    0.00000     -2.04877    0.00000
  361     -2.04074    0.00000     -2.04074    0.00000
  362     -2.02890    0.00000     -2.02890    0.00000
  363     -2.02450    0.00000     -2.02450    0.00000
  364     -2.00464    0.00000     -2.00464    0.00000
  365     -1.99646    0.00000     -1.99646    0.00000
  366     -1.98961    0.00000     -1.98961    0.00000
  367     -1.98079    0.00000     -1.98079    0.00000
  368     -1.96905    0.00000     -1.96905    0.00000
  369     -1.92813    0.00000     -1.92813    0.00000
  370     -1.88827    0.00000     -1.88827    0.00000
  371     -1.88017    0.00000     -1.88017    0.00000
  372     -1.87148    0.00000     -1.87148    0.00000
  373     -1.83599    0.00000     -1.83599    0.00000
  374     -1.78174    0.00000     -1.78174    0.00000
  375     -1.76718    0.00000     -1.76718    0.00000

Fermi level: -4.73848

Gap: 1.609 eV
Transition (v -> c):
  (s=0, k=0, n=309, [[0.00, 0.00, 0.00]]) -> (s=1, k=0, n=310, [[0.00, 0.00, 0.00]])
No difference between direct/indirect transitions
Input parameters:
  external: {constraints: [1.],
             difference: False,
             n_charge_regions: 1,
             name: CDFTPotential,
             regions: [[72, 73, 74, 75]]}

Initialize ...

species:
  Ti:
    name: Titanium
    id: d282db07e62ae71292040bf25b25ccdd
    Z: 22.0
    valence: 12
    core: 10
    charge: 0.0
    Hubbard: {U: 7.0,  # eV
              l: 2,
              scale: True}
    file: /global/common/software/m4517/setups/gpaw-setups-0.9.20000/Ti.PBE.gz
    compensation charges: {type: gauss,
                           rc: 0.38,
                           lmax: 2}
    cutoffs: {filter: 2.23,
              core: 1.02}
    projectors:
      #              energy  rcut
      - 3s(2.00)   -62.623   1.270
      - 4s(2.00)    -4.466   1.270
      - 3p(6.00)   -38.862   1.058
      - 4p(0.00)    -1.466   1.058
      - 3d(2.00)    -4.258   1.058
      -  d          22.953   1.058
  
    # Using partial waves for Ti as LCAO basis

  O:
    name: Oxygen
    id: 32ecd46bf208036f09c70b0ec9a88b78
    Z: 8.0
    valence: 6
    core: 2
    charge: 0.0
    file: /global/common/software/m4517/setups/gpaw-setups-0.9.20000/O.PBE.gz
    compensation charges: {type: gauss,
                           rc: 0.21,
                           lmax: 2}
    cutoffs: {filter: 1.17,
              core: 0.83}
    projectors:
      #              energy  rcut
      - 2s(2.00)   -23.961   0.688
      - 2p(4.00)    -9.029   0.598
      -  s           3.251   0.688
      -  p          18.182   0.598
      -  d           0.000   0.619
  
    # Using partial waves for O as LCAO basis

  Au:
    name: Gold
    id: b12133f335f6ca0d89c4b1ccaa844e9a
    Z: 79.0
    valence: 11
    core: 68
    charge: 0.0
    file: /global/common/software/m4517/setups/gpaw-setups-0.9.20000/Au.PBE.gz
    compensation charges: {type: gauss,
                           rc: 0.42,
                           lmax: 2}
    cutoffs: {filter: 2.33,
              core: 2.81}
    projectors:
      #              energy  rcut
      - 6s(1.00)    -5.728   1.323
      - 6p(0.00)    -0.775   1.323
      - 5d(10.00)    -6.891   1.323
      -  s          21.484   1.323
      -  p          26.436   1.323
      -  d          20.321   1.323
  
    # Using partial waves for Au as LCAO basis

Reference energy: -2721730.337652  # eV

Spin-polarized calculation.
Magnetic moment: 0.000000

Convergence criteria:
 Maximum [total energy] change in last 3 cyles: 1e-06 eV / valence electron
 Maximum integral of absolute [dens]ity change: 1e-05 electrons / valence electron
 Maximum integral of absolute [eigenst]ate change: 1e-10 eV^2 / valence electron
 Maximum number of scf [iter]ations: 1500
 (Square brackets indicate name in SCF output, whereas a 'c' in
 the SCF output indicates the quantity has converged.)

Symmetries present (total): 1

  ( 1  0  0)
  ( 0  1  0)
  ( 0  0  1)

1 k-point (Gamma)
1 k-point in the irreducible part of the Brillouin zone
       k-points in crystal coordinates                weights
   0:     0.00000000    0.00000000    0.00000000          1/1

Wave functions: Uniform real-space grid
  Kinetic energy operator: 6*3+1=19 point O(h^6) finite-difference Laplacian
  ScaLapack parameters: grid=1x1, blocksize=None
  Wavefunction extrapolation:
    Improved wavefunction reuse through dual PAW basis 

Occupation numbers: Fermi-Dirac:
  width: 0.1000  # eV
 

Eigensolver
   Davidson(niter=3) 

Densities:
  Coarse grid: 52*36*144 grid
  Fine grid: 104*72*288 grid
  Total Charge: 0.000000 

Density mixing:
  Method: difference
  Backend: pulay
  Linear mixing parameter: 0.01
  old densities: 1
  Damping of long wavelength oscillations: 100 

Hamiltonian:
  XC and Coulomb potentials evaluated on a 104*72*288 grid
  Using the PBE Exchange-Correlation functional
  External potential:
    CDFTPotential
  Interpolation: tri-quintic (5. degree polynomial)
  Poisson solver: Gauss-Seidel solver with 4 multi-grid levels
    Coarsest grid: 13 x 9 x 36 points
    Warning: Coarse grid has more than 24 points.
             More multi-grid levels recommended.
    Stencil: 6*3+1=19 point O(h^6) finite-difference Laplacian
    Max iterations: 1000
    Tolerance: 2.000000e-10

Dipole correction along z-axis 

XC parameters: PBE with 2 nearest neighbor stencil

Memory estimate:
  Process memory now: 207.95 MiB
  Calculator: 30.06 MiB
    Density: 2.05 MiB
      Arrays: 0.53 MiB
      Localized functions: 1.26 MiB
      Mixer: 0.26 MiB
    Hamiltonian: 0.78 MiB
      Arrays: 0.39 MiB
      XC: 0.00 MiB
      Poisson: 0.29 MiB
      vbar: 0.09 MiB
    Wavefunctions: 27.23 MiB
      Arrays psit_nG: 10.74 MiB
      Eigensolver: 16.24 MiB
      Projections: 0.05 MiB
      Projectors: 0.20 MiB

Total number of cores used: 128
Domain decomposition: 4 x 2 x 16

Number of atoms: 76
Number of atomic orbitals: 540
Number of bands in calculation: 376
Number of valence electrons: 620
Bands to converge: occupied

... initialized

Initializing position-dependent things.

Density initialized from atomic densities
Creating initial wave functions:
  376 bands from LCAO basis set

      .-------------------------.  
     /|                         |  
    / |                         |  
   /  |                         |  
  /   |                         |  
 *    |                         |  
 |    |                         |  
 |    |                         |  
 |    |                         |  
 |    |                         |  
 |    |                         |  
 |    |                         |  
 |    |                         |  
 |    |                         |  
 |    |        Au   OAu         |  
 |    |      O          Ti      |  
 |    O  Au      Ti     O    O  |  
 |    |   Ti   Au O   O         |  
 | O  |   O    O      Ti     Ti |  
 |    | Ti     Ti     O    O    |  
 |    |     O       O      Ti   |  
 |   O|Ti     O      O          |  
 |    |O    O      Ti     Ti    |  
 |  Ti|    Ti          O  O   O |  
 |    |  O  O   O O    TiO      |  
 |  O |         TiO         O Ti|  
 |    | OTiO   Ti    OTi        |  
 |    |       O     O O    O O  |  
 |    | Oi   O O           Ti   |  
 |    O      Ti     Ti     O    |  
 |   Ti          O      O       |  
 |    |   O                     |  
 |    |                         |  
 |    |                         |  
 |    |                         |  
 |    .-------------------------.  
 |   /                         /   
 |  /                         /    
 | /                         /     
 |/                         /      
 *-------------------------*       

Positions:
   0 Ti     1.771742    0.000000    8.228379    ( 0.0000,  0.0000,  0.0000)
   1 Ti     6.989192    1.896200    8.228379    ( 0.0000,  0.0000,  0.0000)
   2 Ti     1.771742    3.792400    8.228379    ( 0.0000,  0.0000,  0.0000)
   3 Ti     6.989192    5.688600    8.228379    ( 0.0000,  0.0000,  0.0000)
   4 Ti     4.725027    0.000000    9.111586    ( 0.0000,  0.0000,  0.0000)
   5 Ti     9.942477    1.896200    9.111586    ( 0.0000,  0.0000,  0.0000)
   6 Ti     4.725027    3.792400    9.111586    ( 0.0000,  0.0000,  0.0000)
   7 Ti     9.942477    5.688600    9.111586    ( 0.0000,  0.0000,  0.0000)
   8 Ti     3.149983    0.000000   11.761552    ( 0.0000,  0.0000,  0.0000)
   9 Ti     8.367433    1.896200   11.761552    ( 0.0000,  0.0000,  0.0000)
  10 Ti     3.149983    3.792400   11.761552    ( 0.0000,  0.0000,  0.0000)
  11 Ti     8.367433    5.688600   11.761552    ( 0.0000,  0.0000,  0.0000)
  12 Ti     6.103269    0.000000   12.644759    ( 0.0000,  0.0000,  0.0000)
  13 Ti     0.885819    1.896200   12.644759    ( 0.0000,  0.0000,  0.0000)
  14 Ti     6.103269    3.792400   12.644759    ( 0.0000,  0.0000,  0.0000)
  15 Ti     0.885819    5.688600   12.644759    ( 0.0000,  0.0000,  0.0000)
  16 Ti     4.482233   -0.001033   15.342543    ( 0.0000,  0.0000,  0.0000)
  17 Ti     9.753045    1.900753   15.389207    ( 0.0000,  0.0000,  0.0000)
  18 Ti     4.499047    3.797034   15.348687    ( 0.0000,  0.0000,  0.0000)
  19 Ti     9.736627    5.671166   15.407809    ( 0.0000,  0.0000,  0.0000)
  20 Ti     7.365001   -0.008670   16.091347    ( 0.0000,  0.0000,  0.0000)
  21 Ti     2.124206    1.919615   16.196452    ( 0.0000,  0.0000,  0.0000)
  22 Ti     7.324862    3.785370   16.124124    ( 0.0000,  0.0000,  0.0000)
  23 Ti     2.104658    5.692197   16.109406    ( 0.0000,  0.0000,  0.0000)
  24 O      3.638859    0.000000    7.500000    ( 0.0000,  0.0000,  0.0000)
  25 O      8.856309    1.896200    7.500000    ( 0.0000,  0.0000,  0.0000)
  26 O      3.638859    3.792400    7.500000    ( 0.0000,  0.0000,  0.0000)
  27 O      8.856309    5.688600    7.500000    ( 0.0000,  0.0000,  0.0000)
  28 O      6.592144    0.000000    8.383207    ( 0.0000,  0.0000,  0.0000)
  29 O      1.374694    1.896200    8.383207    ( 0.0000,  0.0000,  0.0000)
  30 O      6.592144    3.792400    8.383207    ( 0.0000,  0.0000,  0.0000)
  31 O      1.374694    5.688600    8.383207    ( 0.0000,  0.0000,  0.0000)
  32 O     10.339421    0.000000    8.956758    ( 0.0000,  0.0000,  0.0000)
  33 O      5.121971    1.896200    8.956758    ( 0.0000,  0.0000,  0.0000)
  34 O     10.339421    3.792400    8.956758    ( 0.0000,  0.0000,  0.0000)
  35 O      5.121971    5.688600    8.956758    ( 0.0000,  0.0000,  0.0000)
  36 O      2.857911    0.000000    9.839966    ( 0.0000,  0.0000,  0.0000)
  37 O      8.075361    1.896200    9.839966    ( 0.0000,  0.0000,  0.0000)
  38 O      2.857911    3.792400    9.839966    ( 0.0000,  0.0000,  0.0000)
  39 O      8.075361    5.688600    9.839966    ( 0.0000,  0.0000,  0.0000)
  40 O      5.017100    0.000000   11.033173    ( 0.0000,  0.0000,  0.0000)
  41 O     10.234550    1.896200   11.033173    ( 0.0000,  0.0000,  0.0000)
  42 O      5.017100    3.792400   11.033173    ( 0.0000,  0.0000,  0.0000)
  43 O     10.234550    5.688600   11.033173    ( 0.0000,  0.0000,  0.0000)
  44 O      7.970490    0.000000   11.916380    ( 0.0000,  0.0000,  0.0000)
  45 O      2.753040    1.896200   11.916380    ( 0.0000,  0.0000,  0.0000)
  46 O      7.970490    3.792400   11.916380    ( 0.0000,  0.0000,  0.0000)
  47 O      2.753040    5.688600   11.916380    ( 0.0000,  0.0000,  0.0000)
  48 O      1.282867    0.000000   12.489931    ( 0.0000,  0.0000,  0.0000)
  49 O      6.500317    1.896200   12.489931    ( 0.0000,  0.0000,  0.0000)
  50 O      1.282867    3.792400   12.489931    ( 0.0000,  0.0000,  0.0000)
  51 O      6.500317    5.688600   12.489931    ( 0.0000,  0.0000,  0.0000)
  52 O      4.236152    0.000000   13.373138    ( 0.0000,  0.0000,  0.0000)
  53 O      9.453603    1.896200   13.373138    ( 0.0000,  0.0000,  0.0000)
  54 O      4.236152    3.792400   13.373138    ( 0.0000,  0.0000,  0.0000)
  55 O      9.453603    5.688600   13.373138    ( 0.0000,  0.0000,  0.0000)
  56 O      6.412072   -0.010033   14.556610    ( 0.0000,  0.0000,  0.0000)
  57 O      1.198823    1.897930   14.569774    ( 0.0000,  0.0000,  0.0000)
  58 O      6.447668    3.793171   14.532625    ( 0.0000,  0.0000,  0.0000)
  59 O      1.199187    5.689336   14.547629    ( 0.0000,  0.0000,  0.0000)
  60 O      4.033722    1.891518   15.421462    ( 0.0000,  0.0000,  0.0000)
  61 O      9.263384   -0.007385   15.453502    ( 0.0000,  0.0000,  0.0000)
  62 O      4.056182    5.703956   15.417797    ( 0.0000,  0.0000,  0.0000)
  63 O      9.276983    3.794598   15.462247    ( 0.0000,  0.0000,  0.0000)
  64 O      2.642742   -0.013555   16.279518    ( 0.0000,  0.0000,  0.0000)
  65 O      7.840025    1.892632   16.276827    ( 0.0000,  0.0000,  0.0000)
  66 O      2.638424    3.815752   16.259314    ( 0.0000,  0.0000,  0.0000)
  67 O      7.851442    5.687213   16.316677    ( 0.0000,  0.0000,  0.0000)
  68 O      5.664333   -0.017638   16.912131    ( 0.0000,  0.0000,  0.0000)
  69 O      0.405331    1.895786   16.891848    ( 0.0000,  0.0000,  0.0000)
  70 O      0.447526    5.688107   16.892737    ( 0.0000,  0.0000,  0.0000)
  71 O      5.620240    3.815240   16.822627    ( 0.0000,  0.0000,  0.0000)
  72 Au     5.402004    1.459542   18.435638    ( 0.0000,  0.0000,  0.0000)
  73 Au     7.227773    3.254817   19.494175    ( 0.0000,  0.0000,  0.0000)
  74 Au     2.680675    1.867315   18.895591    ( 0.0000,  0.0000,  0.0000)
  75 Au     4.579183    3.616569   19.675117    ( 0.0000,  0.0000,  0.0000)

Unit cell:
           periodic     x           y           z      points  spacing
  1. axis:    yes   10.434900    0.000000    0.000000    52     0.2007
  2. axis:    yes    0.000000    7.584800    0.000000    36     0.2107
  3. axis:    no     0.000000    0.000000   28.826383   144     0.2002

  Lengths:  10.434900   7.584800  28.826383
  Angles:   90.000000  90.000000  90.000000

Effective grid spacing dv^(1/3) = 0.2038

     iter     time        total  log10-change:  magmom
                         energy   eigst   dens
iter:   1 17:16:36  -981.746242                   +0.0000
iter:   2 17:16:40  -972.149217   -1.07  -0.88    +0.0000
iter:   3 17:16:44  -962.387960   -1.75  -0.88    +0.0000
iter:   4 17:16:48  -953.105364   -2.27  -0.89    -0.0000
iter:   5 17:16:52  -944.346358   -2.44  -0.90    +0.0000
iter:   6 17:16:56  -936.091623   -2.46  -0.91    +0.0000
iter:   7 17:17:00  -928.313788   -2.44  -0.92    +0.0000
iter:   8 17:17:04  -920.990000   -2.43  -0.93    +0.0000
iter:   9 17:17:08  -914.095707   -2.40  -0.94    +0.0000
iter:  10 17:17:11  -907.610817   -2.40  -0.95    +0.0000
iter:  11 17:17:15  -901.512823   -2.38  -0.96    -0.0000
iter:  12 17:17:19  -895.783294   -2.39  -0.97    -0.0000
iter:  13 17:17:23  -890.401669   -2.37  -0.99    -0.0000
iter:  14 17:17:27  -885.350880   -2.40  -1.00    -0.0000
iter:  15 17:17:31  -880.612271   -2.39  -1.01    -0.0000
iter:  16 17:17:35  -876.169838   -2.41  -1.02    -0.0000
iter:  17 17:17:39  -872.006804   -2.41  -1.03    -0.0000
iter:  18 17:17:43  -868.108239   -2.43  -1.04    +0.0000
iter:  19 17:17:47  -864.459189   -2.44  -1.05    -0.0000
iter:  20 17:17:51  -861.045763   -2.46  -1.06    -0.0000
iter:  21 17:17:55  -857.854456   -2.47  -1.07    -0.0000
iter:  22 17:17:59  -854.872557   -2.49  -1.08    -0.0000
iter:  23 17:18:03  -852.087879   -2.51  -1.09    -0.0000
iter:  24 17:18:07  -849.488824   -2.53  -1.10    -0.0000
iter:  25 17:18:11  -847.064431   -2.54  -1.11    -0.0000
iter:  26 17:18:15  -844.804249   -2.56  -1.12    -0.0000
iter:  27 17:18:19  -842.698189   -2.58  -1.13    +0.0000
iter:  28 17:18:23  -840.736985   -2.60  -1.14    +0.0000
iter:  29 17:18:27  -838.911538   -2.62  -1.15    +0.0000
iter:  30 17:18:30  -837.213519   -2.64  -1.16    +0.0000
iter:  31 17:18:34  -835.634753   -2.66  -1.17    +0.0000
iter:  32 17:18:38  -834.167796   -2.68  -1.18    +0.0000
iter:  33 17:18:42  -832.805427   -2.70  -1.19    +0.0000
iter:  34 17:18:46  -831.540739   -2.72  -1.20    +0.0000
iter:  35 17:18:50  -830.367502   -2.74  -1.21    +0.0000
iter:  36 17:18:54  -829.279519   -2.76  -1.22    +0.0000
iter:  37 17:18:58  -828.271273   -2.78  -1.23    +0.0000
iter:  38 17:19:02  -827.337358   -2.81  -1.24    +0.0000
iter:  39 17:19:06  -826.472616   -2.83  -1.25    +0.0000
iter:  40 17:19:10  -825.672481   -2.85  -1.26    -0.0000
iter:  41 17:19:13  -824.932349   -2.88  -1.27    -0.0000
iter:  42 17:19:17  -824.248216   -2.90  -1.28    -0.0000
iter:  43 17:19:21  -823.616125   -2.93  -1.29    -0.0000
iter:  44 17:19:25  -823.032274   -2.95  -1.30    -0.0000
iter:  45 17:19:29  -822.493418   -2.98  -1.31    -0.0000
iter:  46 17:19:33  -821.996298   -3.00  -1.31    -0.0000
iter:  47 17:19:37  -821.537780   -3.03  -1.32    +0.0000
iter:  48 17:19:41  -821.115248   -3.06  -1.33    +0.0000
iter:  49 17:19:45  -820.725913   -3.08  -1.34    -0.0000
iter:  50 17:19:49  -820.367520   -3.11  -1.35    -0.0000
iter:  51 17:19:52  -820.037747   -3.14  -1.35    -0.0000
iter:  52 17:19:56  -819.734328   -3.17  -1.36    +0.0000
iter:  53 17:20:00  -819.455491   -3.19  -1.37    -0.0000
iter:  54 17:20:04  -819.199351   -3.22  -1.37    -0.0000
iter:  55 17:20:08  -818.964057   -3.25  -1.38    +0.0000
iter:  56 17:20:12  -818.748224   -3.28  -1.39    +0.0000
iter:  57 17:20:16  -818.550193   -3.31  -1.39    +0.0000
iter:  58 17:20:20  -818.368800   -3.34  -1.40    -0.0000
iter:  59 17:20:24  -818.202723   -3.36  -1.41    -0.0000
iter:  60 17:20:27  -818.050630   -3.40  -1.41    -0.0000
iter:  61 17:20:31  -817.911647   -3.42  -1.42    -0.0000
iter:  62 17:20:35  -817.784710   -3.46  -1.42    -0.0000
iter:  63 17:20:39  -817.668726   -3.48  -1.43    +0.0000
iter:  64 17:20:43  -817.563049   -3.52  -1.43    +0.0000
iter:  65 17:20:47  -817.466826   -3.55  -1.44    +0.0000
iter:  66 17:20:51  -817.379153   -3.58  -1.44    +0.0000
iter:  67 17:20:55  -817.299570   -3.61  -1.45    +0.0000
iter:  68 17:20:58  -817.227390   -3.64  -1.45    -0.0000
iter:  69 17:21:02  -817.161860   -3.67  -1.46    -0.0000
iter:  70 17:21:06  -817.102672   -3.70  -1.47    -0.0000
iter:  71 17:21:10  -817.049272   -3.73  -1.47    -0.0000
iter:  72 17:21:14  -817.001185   -3.76  -1.48    -0.0000
iter:  73 17:21:18  -816.957824   -3.79  -1.48    -0.0000
iter:  74 17:21:22  -816.919032   -3.82  -1.49    -0.0000
iter:  75 17:21:26  -816.884395   -3.86  -1.49    -0.0000
iter:  76 17:21:29  -816.853398   -3.89  -1.50    -0.0000
iter:  77 17:21:33  -816.825981   -3.92  -1.50    -0.0000
iter:  78 17:21:37  -816.801800   -3.95  -1.51    -0.0000
iter:  79 17:21:41  -816.780581   -3.98  -1.51    -0.0000
iter:  80 17:21:45  -816.761906   -4.01  -1.51    -0.0000
iter:  81 17:21:49  -816.745808   -4.04  -1.52    -0.0000
iter:  82 17:21:53  -816.732020   -4.07  -1.52    -0.0000
iter:  83 17:21:56  -816.720342   -4.10  -1.53    -0.0000
iter:  84 17:22:00  -816.710417   -4.13  -1.53    -0.0000
iter:  85 17:22:04  -816.702349   -4.16  -1.54    -0.0000
iter:  86 17:22:08  -816.695928   -4.19  -1.54    -0.0000
iter:  87 17:22:12  -816.691004   -4.22  -1.55    -0.0000
iter:  88 17:22:16  -816.687259   -4.25  -1.55    -0.0000
iter:  89 17:22:20  -816.685044   -4.28  -1.56    -0.0000
iter:  90 17:22:23  -816.683722   -4.31  -1.56    -0.0000
iter:  91 17:22:27  -816.683520   -4.34  -1.57    -0.0000
iter:  92 17:22:31  -816.684291   -4.37  -1.57    -0.0000
iter:  93 17:22:35  -816.685748   -4.40  -1.58    -0.0000
iter:  94 17:22:39  -816.688297   -4.43  -1.58    -0.0000
iter:  95 17:22:43  -816.691314   -4.46  -1.58    -0.0000
iter:  96 17:22:46  -816.695074   -4.49  -1.59    -0.0000
iter:  97 17:22:50  -816.699457   -4.51  -1.59    -0.0000
iter:  98 17:22:54  -816.704399   -4.54  -1.60    -0.0000
iter:  99 17:22:58  -816.709642   -4.57  -1.60    -0.0000
iter: 100 17:23:02  -816.715438   -4.60  -1.61    -0.0000
iter: 101 17:23:06  -816.721875   -4.62  -1.61    -0.0000
iter: 102 17:23:10  -816.728401   -4.65  -1.62    -0.0000
iter: 103 17:23:13  -816.735336   -4.68  -1.62    -0.0000
iter: 104 17:23:17  -816.742591   -4.70  -1.63    -0.0000
iter: 105 17:23:21  -816.749909   -4.73  -1.63    -0.0000
iter: 106 17:23:25  -816.757794   -4.75  -1.63    -0.0000
iter: 107 17:23:29  -816.765608   -4.77  -1.64    -0.0000
iter: 108 17:23:33  -816.773703   -4.80  -1.64    -0.0000
iter: 109 17:23:36  -816.781992   -4.82  -1.65    -0.0000
iter: 110 17:23:40  -816.790443   -4.85  -1.65    -0.0000
iter: 111 17:23:44  -816.799030   -4.87  -1.66    -0.0000
iter: 112 17:23:48  -816.807736   -4.89  -1.66    -0.0000
iter: 113 17:23:52  -816.816541   -4.91  -1.67    -0.0000
iter: 114 17:23:56  -816.825207   -4.94  -1.67    -0.0000
iter: 115 17:24:00  -816.834277   -4.96  -1.67    -0.0000
iter: 116 17:24:03  -816.843103   -4.98  -1.68    -0.0000
iter: 117 17:24:07  -816.852064   -5.00  -1.68    -0.0000
iter: 118 17:24:11  -816.861085   -5.02  -1.69    -0.0000
iter: 119 17:24:15  -816.870141   -5.04  -1.69    -0.0000
iter: 120 17:24:19  -816.879220   -5.06  -1.70    -0.0000
iter: 121 17:24:23  -816.888311   -5.08  -1.70    -0.0000
iter: 122 17:24:26  -816.897405   -5.10  -1.71    -0.0000
iter: 123 17:24:30  -816.906494   -5.11  -1.71    -0.0000
iter: 124 17:24:34  -816.915570   -5.13  -1.71    -0.0000
iter: 125 17:24:38  -816.924396   -5.15  -1.72    -0.0000
iter: 126 17:24:42  -816.933545   -5.17  -1.72    -0.0000
iter: 127 17:24:46  -816.942351   -5.18  -1.73    -0.0000
iter: 128 17:24:49  -816.951214   -5.20  -1.73    -0.0000
iter: 129 17:24:53  -816.960066   -5.22  -1.74    -0.0000
iter: 130 17:24:57  -816.968887   -5.23  -1.74    -0.0000
iter: 131 17:25:01  -816.977670   -5.25  -1.74    -0.0000
iter: 132 17:25:05  -816.986408   -5.26  -1.75    -0.0000
iter: 133 17:25:09  -816.995097   -5.28  -1.75    -0.0000
iter: 134 17:25:12  -817.003734   -5.29  -1.76    -0.0000
iter: 135 17:25:16  -817.012316   -5.31  -1.76    -0.0000
iter: 136 17:25:20  -817.020840   -5.32  -1.77    -0.0000
iter: 137 17:25:24  -817.029304   -5.34  -1.77    -0.0000
iter: 138 17:25:28  -817.037470   -5.35  -1.78    -0.0000
iter: 139 17:25:32  -817.045919   -5.36  -1.78    -0.0000
iter: 140 17:25:35  -817.053991   -5.37  -1.78    -0.0000
iter: 141 17:25:39  -817.062318   -5.39  -1.79    -0.0000
iter: 142 17:25:43  -817.070266   -5.40  -1.79    -0.0000
iter: 143 17:25:47  -817.078223   -5.41  -1.80    -0.0000
iter: 144 17:25:51  -817.086138   -5.43  -1.80    -0.0000
iter: 145 17:25:55  -817.093994   -5.44  -1.81    -0.0000
iter: 146 17:25:58  -817.101785   -5.45  -1.81    -0.0000
iter: 147 17:26:02  -817.109507   -5.46  -1.81    -0.0000
iter: 148 17:26:06  -817.117158   -5.47  -1.82    -0.0000
iter: 149 17:26:10  -817.124738   -5.48  -1.82    -0.0000
iter: 150 17:26:14  -817.132246   -5.50  -1.83    -0.0000
iter: 151 17:26:18  -817.139681   -5.51  -1.83    -0.0000
iter: 152 17:26:21  -817.147043   -5.52  -1.84    -0.0000
iter: 153 17:26:25  -817.154331   -5.53  -1.84    -0.0000
iter: 154 17:26:29  -817.161544   -5.54  -1.85    -0.0000
iter: 155 17:26:33  -817.168683   -5.55  -1.85    -0.0000
iter: 156 17:26:37  -817.175747   -5.56  -1.85    -0.0000
iter: 157 17:26:41  -817.182736   -5.57  -1.86    -0.0000
iter: 158 17:26:44  -817.189559   -5.58  -1.86    -0.0000
iter: 159 17:26:48  -817.196364   -5.59  -1.87    -0.0000
iter: 160 17:26:52  -817.203071   -5.60  -1.87    -0.0000
iter: 161 17:26:56  -817.209745   -5.61  -1.88    -0.0000
iter: 162 17:27:00  -817.216312   -5.62  -1.88    -0.0000
iter: 163 17:27:04  -817.222843   -5.63  -1.88    -0.0000
iter: 164 17:27:07  -817.229265   -5.64  -1.89    -0.0000
iter: 165 17:27:11  -817.235549   -5.65  -1.89    -0.0000
iter: 166 17:27:15  -817.241791   -5.66  -1.90    -0.0000
iter: 167 17:27:19  -817.247974   -5.67  -1.90    -0.0000
iter: 168 17:27:23  -817.254092   -5.68  -1.91    -0.0000
iter: 169 17:27:27  -817.260142   -5.68  -1.91    -0.0000
iter: 170 17:27:30  -817.266125   -5.69  -1.91    -0.0000
iter: 171 17:27:34  -817.272039   -5.70  -1.92    -0.0000
iter: 172 17:27:38  -817.277885   -5.71  -1.92    +0.0000
iter: 173 17:27:42  -817.283663   -5.72  -1.93    +0.0000
iter: 174 17:27:46  -817.289373   -5.73  -1.93    -0.0000
iter: 175 17:27:49  -817.295015   -5.74  -1.94    +0.0000
iter: 176 17:27:53  -817.300590   -5.75  -1.94    +0.0000
iter: 177 17:27:57  -817.306099   -5.76  -1.94    +0.0000
iter: 178 17:28:01  -817.311541   -5.76  -1.95    +0.0000
iter: 179 17:28:05  -817.316917   -5.77  -1.95    +0.0000
iter: 180 17:28:09  -817.322228   -5.78  -1.96    +0.0000
iter: 181 17:28:12  -817.327473   -5.79  -1.96    +0.0000
iter: 182 17:28:16  -817.332654   -5.80  -1.97    +0.0000
iter: 183 17:28:20  -817.337771   -5.81  -1.97    +0.0000
iter: 184 17:28:24  -817.342824   -5.82  -1.98    +0.0000
iter: 185 17:28:28  -817.347815   -5.82  -1.98    +0.0000
iter: 186 17:28:32  -817.352742   -5.83  -1.98    +0.0000
iter: 187 17:28:35  -817.357608   -5.84  -1.99    +0.0000
iter: 188 17:28:39  -817.362411   -5.85  -1.99    +0.0000
iter: 189 17:28:43  -817.367154   -5.86  -2.00    +0.0000
iter: 190 17:28:47  -817.371836   -5.87  -2.00    +0.0000
iter: 191 17:28:51  -817.376458   -5.87  -2.01    +0.0000
iter: 192 17:28:55  -817.381021   -5.88  -2.01    +0.0000
iter: 193 17:28:58  -817.385525   -5.89  -2.01    +0.0000
iter: 194 17:29:02  -817.389970   -5.90  -2.02    +0.0000
iter: 195 17:29:06  -817.394358   -5.91  -2.02    +0.0000
iter: 196 17:29:10  -817.398688   -5.91  -2.03    +0.0000
iter: 197 17:29:14  -817.402962   -5.92  -2.03    +0.0000
iter: 198 17:29:18  -817.407179   -5.93  -2.04    +0.0000
iter: 199 17:29:21  -817.411341   -5.94  -2.04    +0.0000
iter: 200 17:29:25  -817.415448   -5.95  -2.04    +0.0000
iter: 201 17:29:29  -817.419500   -5.95  -2.05    +0.0000
iter: 202 17:29:33  -817.423499   -5.96  -2.05    +0.0000
iter: 203 17:29:37  -817.427444   -5.97  -2.06    +0.0000
iter: 204 17:29:41  -817.431337   -5.98  -2.06    +0.0000
iter: 205 17:29:45  -817.435178   -5.99  -2.07    +0.0000
iter: 206 17:29:49  -817.438966   -5.99  -2.07    +0.0000
iter: 207 17:29:52  -817.442704   -6.00  -2.07    +0.0000
iter: 208 17:29:56  -817.446392   -6.01  -2.08    +0.0000
iter: 209 17:30:00  -817.450030   -6.02  -2.08    +0.0000
iter: 210 17:30:04  -817.453618   -6.02  -2.09    +0.0000
iter: 211 17:30:08  -817.457157   -6.03  -2.09    +0.0000
iter: 212 17:30:11  -817.460649   -6.04  -2.10    +0.0000
iter: 213 17:30:15  -817.464093   -6.05  -2.10    +0.0000
iter: 214 17:30:19  -817.467489   -6.06  -2.10    +0.0000
iter: 215 17:30:23  -817.470840   -6.06  -2.11    +0.0000
iter: 216 17:30:27  -817.474144   -6.07  -2.11    +0.0000
iter: 217 17:30:31  -817.477403   -6.08  -2.12    +0.0000
iter: 218 17:30:34  -817.480617   -6.09  -2.12    +0.0000
iter: 219 17:30:38  -817.483786   -6.09  -2.13    +0.0000
iter: 220 17:30:42  -817.486912   -6.10  -2.13    +0.0000
iter: 221 17:30:46  -817.489995   -6.11  -2.13    +0.0000
iter: 222 17:30:50  -817.493035   -6.12  -2.14    +0.0000
iter: 223 17:30:54  -817.496032   -6.12  -2.14    +0.0000
iter: 224 17:30:57  -817.498988   -6.13  -2.15    +0.0000
iter: 225 17:31:01  -817.501903   -6.14  -2.15    +0.0000
iter: 226 17:31:05  -817.504777   -6.15  -2.16    +0.0000
iter: 227 17:31:09  -817.507611   -6.15  -2.16    +0.0000
iter: 228 17:31:13  -817.510406   -6.16  -2.16    +0.0000
iter: 229 17:31:17  -817.513161   -6.17  -2.17    +0.0000
iter: 230 17:31:20  -817.515877   -6.18  -2.17    +0.0000
iter: 231 17:31:24  -817.518556   -6.18  -2.18    +0.0000
iter: 232 17:31:28  -817.521197   -6.19  -2.18    +0.0000
iter: 233 17:31:32  -817.523800   -6.20  -2.19    +0.0000
iter: 234 17:31:36  -817.526367   -6.21  -2.19    +0.0000
iter: 235 17:31:39  -817.528898   -6.21  -2.19    +0.0000
iter: 236 17:31:43  -817.531393   -6.22  -2.20    +0.0000
iter: 237 17:31:47  -817.533852   -6.23  -2.20    +0.0000
iter: 238 17:31:51  -817.536277   -6.24  -2.21    +0.0000
iter: 239 17:31:55  -817.538667   -6.24  -2.21    +0.0000
iter: 240 17:31:59  -817.541024   -6.25  -2.21    +0.0000
iter: 241 17:32:02  -817.543347   -6.26  -2.22    +0.0000
iter: 242 17:32:06  -817.545637   -6.26  -2.22    +0.0000
iter: 243 17:32:10  -817.547894   -6.27  -2.23    +0.0000
iter: 244 17:32:14  -817.550119   -6.28  -2.23    +0.0000
iter: 245 17:32:18  -817.552313   -6.29  -2.24    +0.0000
iter: 246 17:32:22  -817.554475   -6.29  -2.24    +0.0000
iter: 247 17:32:25  -817.556606   -6.30  -2.24    +0.0000
iter: 248 17:32:29  -817.558707   -6.31  -2.25    +0.0000
iter: 249 17:32:33  -817.560778   -6.32  -2.25    +0.0000
iter: 250 17:32:37  -817.562819   -6.32  -2.26    +0.0000
iter: 251 17:32:41  -817.564831   -6.33  -2.26    +0.0000
iter: 252 17:32:45  -817.566813   -6.34  -2.27    +0.0000
iter: 253 17:32:48  -817.568768   -6.34  -2.27    +0.0000
iter: 254 17:32:52  -817.570694   -6.35  -2.27    +0.0000
iter: 255 17:32:56  -817.572593   -6.36  -2.28    +0.0000
iter: 256 17:33:00  -817.574926   -6.37  -2.28    +0.0000
iter: 257 17:33:04  -817.576712   -6.37  -2.29    +0.0000
iter: 258 17:33:07  -817.578488   -6.38  -2.29    +0.0000
iter: 259 17:33:11  -817.580245   -6.39  -2.30    +0.0000
iter: 260 17:33:15  -817.581981   -6.40  -2.30    +0.0000
iter: 261 17:33:19  -817.583694   -6.40  -2.30    +0.0000
iter: 262 17:33:23  -817.585384   -6.41  -2.31    +0.0000
iter: 263 17:33:27  -817.587051   -6.42  -2.31    +0.0000
iter: 264 17:33:30  -817.588694   -6.42  -2.32    +0.0000
iter: 265 17:33:34  -817.590314   -6.43  -2.32    +0.0000
iter: 266 17:33:38  -817.591911   -6.44  -2.33    +0.0000
iter: 267 17:33:42  -817.593485   -6.45  -2.33    +0.0000
iter: 268 17:33:46  -817.595037   -6.45  -2.33    +0.0000
iter: 269 17:33:50  -817.596567   -6.46  -2.34    +0.0000
iter: 270 17:33:53  -817.598075   -6.47  -2.34    +0.0000
iter: 271 17:33:57  -817.599561   -6.47  -2.35    +0.0000
iter: 272 17:34:01  -817.601027   -6.48  -2.35    +0.0000
iter: 273 17:34:05  -817.602472   -6.49  -2.35    +0.0000
iter: 274 17:34:09  -817.603896   -6.50  -2.36    +0.0000
iter: 275 17:34:12  -817.605299   -6.50  -2.36    +0.0000
iter: 276 17:34:16  -817.606683   -6.51  -2.37    +0.0000
iter: 277 17:34:20  -817.608047   -6.52  -2.37    +0.0000
iter: 278 17:34:24  -817.609392   -6.53  -2.38    +0.0000
iter: 279 17:34:28  -817.610718   -6.53  -2.38    +0.0000
iter: 280 17:34:32  -817.612024   -6.54  -2.38    +0.0000
iter: 281 17:34:35  -817.613312   -6.55  -2.39    +0.0000
iter: 282 17:34:39  -817.614582   -6.55  -2.39    +0.0000
iter: 283 17:34:43  -817.615833   -6.56  -2.40    +0.0000
iter: 284 17:34:47  -817.617067   -6.57  -2.40    +0.0000
iter: 285 17:34:51  -817.618282   -6.58  -2.41    +0.0000
iter: 286 17:34:55  -817.619481   -6.58  -2.41    +0.0000
iter: 287 17:34:58  -817.620662   -6.59  -2.41    +0.0000
iter: 288 17:35:02  -817.621826   -6.60  -2.42    +0.0000
iter: 289 17:35:06  -817.622974   -6.60  -2.42    +0.0000
iter: 290 17:35:10  -817.624105   -6.61  -2.43    +0.0000
iter: 291 17:35:14  -817.625220   -6.62  -2.43    +0.0000
iter: 292 17:35:17  -817.626319   -6.63  -2.43    +0.0000
iter: 293 17:35:21  -817.627402   -6.63  -2.44    -0.0000
iter: 294 17:35:25  -817.628469   -6.64  -2.44    -0.0000
iter: 295 17:35:29  -817.629521   -6.65  -2.45    -0.0000
iter: 296 17:35:33  -817.630558   -6.65  -2.45    -0.0000
iter: 297 17:35:37  -817.631579   -6.66  -2.46    -0.0000
iter: 298 17:35:40  -817.632586   -6.67  -2.46    -0.0000
iter: 299 17:35:44  -817.633579   -6.67  -2.46    -0.0000
iter: 300 17:35:48  -817.634557   -6.68  -2.47    -0.0000
iter: 301 17:35:52  -817.635521   -6.69  -2.47    -0.0000
iter: 302 17:35:56  -817.636471   -6.70  -2.48    -0.0000
iter: 303 17:36:00  -817.637407   -6.70  -2.48    -0.0000
iter: 304 17:36:03  -817.638329   -6.71  -2.48    -0.0000
iter: 305 17:36:07  -817.639238   -6.72  -2.49    -0.0000
iter: 306 17:36:11  -817.640134   -6.72  -2.49    -0.0000
iter: 307 17:36:15  -817.641017   -6.73  -2.50    -0.0000
iter: 308 17:36:19  -817.641887   -6.74  -2.50    -0.0000
iter: 309 17:36:23  -817.642744   -6.75  -2.51    -0.0000
iter: 310 17:36:26  -817.643588   -6.75  -2.51    -0.0000
iter: 311 17:36:30  -817.644421   -6.76  -2.51    -0.0000
iter: 312 17:36:34  -817.645241   -6.77  -2.52    -0.0000
iter: 313 17:36:38  -817.646049   -6.77  -2.52    -0.0000
iter: 314 17:36:42  -817.646845   -6.78  -2.53    -0.0000
iter: 315 17:36:46  -817.647630   -6.79  -2.53    -0.0000
iter: 316 17:36:49  -817.648403   -6.79  -2.53    -0.0000
iter: 317 17:36:53  -817.649165   -6.80  -2.54    -0.0000
iter: 318 17:36:57  -817.649916   -6.81  -2.54    -0.0000
iter: 319 17:37:01  -817.650656   -6.82  -2.55    -0.0000
iter: 320 17:37:05  -817.651384   -6.82  -2.55    -0.0000
iter: 321 17:37:09  -817.652102   -6.83  -2.56    -0.0000
iter: 322 17:37:12  -817.652810   -6.84  -2.56    -0.0000
iter: 323 17:37:16  -817.653507   -6.84  -2.56    -0.0000
iter: 324 17:37:20  -817.654194   -6.85  -2.57    -0.0000
iter: 325 17:37:24  -817.654871   -6.86  -2.57    -0.0000
iter: 326 17:37:28  -817.655537   -6.86  -2.58    -0.0000
iter: 327 17:37:31  -817.656194   -6.87  -2.58    -0.0000
iter: 328 17:37:35  -817.656842   -6.88  -2.58    -0.0000
iter: 329 17:37:39  -817.657479   -6.89  -2.59    -0.0000
iter: 330 17:37:43  -817.658108   -6.89  -2.59    -0.0000
iter: 331 17:37:47  -817.658727   -6.90  -2.60    -0.0000
iter: 332 17:37:51  -817.659337   -6.91  -2.60    -0.0000
iter: 333 17:37:54  -817.659937   -6.91  -2.61    -0.0000
iter: 334 17:37:58  -817.660529   -6.92  -2.61    -0.0000
iter: 335 17:38:02  -817.661113   -6.93  -2.61    -0.0000
iter: 336 17:38:06  -817.661687   -6.93  -2.62    -0.0000
iter: 337 17:38:10  -817.662254   -6.94  -2.62    -0.0000
iter: 338 17:38:14  -817.662811   -6.95  -2.63    -0.0000
iter: 339 17:38:17  -817.663361   -6.96  -2.63    -0.0000
iter: 340 17:38:21  -817.663902   -6.96  -2.63    -0.0000
iter: 341 17:38:25  -817.664435   -6.97  -2.64    -0.0000
iter: 342 17:38:29  -817.664961   -6.98  -2.64    -0.0000
iter: 343 17:38:33  -817.665479   -6.98  -2.65    -0.0000
iter: 344 17:38:37  -817.665989   -6.99  -2.65    -0.0000
iter: 345 17:38:40  -817.666491   -7.00  -2.65    -0.0000
iter: 346 17:38:44  -817.666986   -7.00  -2.66    -0.0000
iter: 347 17:38:48  -817.667474   -7.01  -2.66    -0.0000
iter: 348 17:38:52  -817.667954   -7.02  -2.67    -0.0000
iter: 349 17:38:56  -817.668427   -7.02  -2.67    -0.0000
iter: 350 17:39:00  -817.668893   -7.03  -2.68    -0.0000
iter: 351 17:39:03  -817.669353   -7.04  -2.68    -0.0000
iter: 352 17:39:07  -817.669805   -7.05  -2.68    -0.0000
iter: 353 17:39:11  -817.670251   -7.05  -2.69    -0.0000
iter: 354 17:39:15  -817.670690   -7.06  -2.69    -0.0000
iter: 355 17:39:19  -817.671123   -7.07  -2.70    -0.0000
iter: 356 17:39:22  -817.671549   -7.07  -2.70    -0.0000
iter: 357 17:39:26  -817.671969   -7.08  -2.70    -0.0000
iter: 358 17:39:30  -817.672382   -7.09  -2.71    -0.0000
iter: 359 17:39:34  -817.672790   -7.09  -2.71    -0.0000
iter: 360 17:39:38  -817.673191   -7.10  -2.72    -0.0000
iter: 361 17:39:42  -817.673587   -7.11  -2.72    -0.0000
iter: 362 17:39:45  -817.673976   -7.11  -2.72    -0.0000
iter: 363 17:39:49  -817.674360   -7.12  -2.73    -0.0000
iter: 364 17:39:53  -817.674738   -7.13  -2.73    -0.0000
iter: 365 17:39:57  -817.675111   -7.14  -2.74    -0.0000
iter: 366 17:40:01  -817.675478   -7.14  -2.74    -0.0000
iter: 367 17:40:05  -817.675839   -7.15  -2.75    -0.0000
iter: 368 17:40:08  -817.676195   -7.16  -2.75    -0.0000
iter: 369 17:40:12  -817.676546   -7.16  -2.75    -0.0000
iter: 370 17:40:16  -817.676891   -7.17  -2.76    -0.0000
iter: 371 17:40:20  -817.677232   -7.18  -2.76    -0.0000
iter: 372 17:40:24  -817.677567   -7.18  -2.77    -0.0000
iter: 373 17:40:27  -817.677898   -7.19  -2.77    -0.0000
iter: 374 17:40:31  -817.678223   -7.20  -2.77    -0.0000
iter: 375 17:40:35  -817.678544   -7.21  -2.78    -0.0000
iter: 376 17:40:39  -817.678859   -7.21  -2.78    -0.0000
iter: 377 17:40:43  -817.679170   -7.22  -2.79    -0.0000
iter: 378 17:40:47  -817.679477c  -7.23  -2.79    -0.0000
iter: 379 17:40:50  -817.679779c  -7.23  -2.79    -0.0000
iter: 380 17:40:54  -817.680076c  -7.24  -2.80    -0.0000
iter: 381 17:40:58  -817.680369c  -7.25  -2.80    -0.0000
iter: 382 17:41:02  -817.680658c  -7.25  -2.81    -0.0000
iter: 383 17:41:06  -817.680942c  -7.26  -2.81    -0.0000
iter: 384 17:41:10  -817.681222c  -7.27  -2.81    -0.0000
iter: 385 17:41:14  -817.681498c  -7.27  -2.82    -0.0000
iter: 386 17:41:17  -817.681770c  -7.28  -2.82    -0.0000
iter: 387 17:41:21  -817.682038c  -7.29  -2.83    -0.0000
iter: 388 17:41:25  -817.682302c  -7.29  -2.83    -0.0000
iter: 389 17:41:29  -817.682562c  -7.30  -2.84    -0.0000
iter: 390 17:41:33  -817.682818c  -7.31  -2.84    -0.0000
iter: 391 17:41:37  -817.683070c  -7.32  -2.84    -0.0000
iter: 392 17:41:40  -817.683318c  -7.32  -2.85    -0.0000
iter: 393 17:41:44  -817.683563c  -7.33  -2.85    -0.0000
iter: 394 17:41:48  -817.683804c  -7.34  -2.86    -0.0000
iter: 395 17:41:52  -817.684041c  -7.34  -2.86    -0.0000
iter: 396 17:41:56  -817.684275c  -7.35  -2.86    -0.0000
iter: 397 17:41:59  -817.684506c  -7.36  -2.87    -0.0000
iter: 398 17:42:03  -817.684733c  -7.36  -2.87    -0.0000
iter: 399 17:42:07  -817.684957c  -7.37  -2.88    -0.0000
iter: 400 17:42:11  -817.685177c  -7.38  -2.88    -0.0000
iter: 401 17:42:15  -817.685394c  -7.39  -2.88    -0.0000
iter: 402 17:42:19  -817.685608c  -7.39  -2.89    -0.0000
iter: 403 17:42:22  -817.685819c  -7.40  -2.89    -0.0000
iter: 404 17:42:26  -817.686026c  -7.41  -2.90    -0.0000
iter: 405 17:42:30  -817.686231c  -7.41  -2.90    -0.0000
iter: 406 17:42:34  -817.686432c  -7.42  -2.90    -0.0000
iter: 407 17:42:38  -817.686630c  -7.43  -2.91    -0.0000
iter: 408 17:42:42  -817.686826c  -7.43  -2.91    -0.0000
iter: 409 17:42:45  -817.687018c  -7.44  -2.92    -0.0000
iter: 410 17:42:49  -817.687208c  -7.45  -2.92    -0.0000
iter: 411 17:42:53  -817.687395c  -7.46  -2.92    -0.0000
iter: 412 17:42:57  -817.687579c  -7.46  -2.93    -0.0000
iter: 413 17:43:01  -817.687760c  -7.47  -2.93    -0.0000
iter: 414 17:43:05  -817.687939c  -7.47  -2.94    -0.0000
iter: 415 17:43:08  -817.688115c  -7.48  -2.94    -0.0000
iter: 416 17:43:12  -817.688288c  -7.49  -2.95    -0.0000
iter: 417 17:43:16  -817.688459c  -7.50  -2.95    -0.0000
iter: 418 17:43:20  -817.688627c  -7.50  -2.95    -0.0000
iter: 419 17:43:24  -817.688793c  -7.51  -2.96    -0.0000
iter: 420 17:43:28  -817.688956c  -7.52  -2.96    -0.0000
iter: 421 17:43:31  -817.689117c  -7.52  -2.97    -0.0000
iter: 422 17:43:35  -817.689276c  -7.53  -2.97    +0.0000
iter: 423 17:43:39  -817.689432c  -7.54  -2.97    +0.0000
iter: 424 17:43:43  -817.689586c  -7.54  -2.98    +0.0000
iter: 425 17:43:47  -817.689737c  -7.55  -2.98    +0.0000
iter: 426 17:43:51  -817.689887c  -7.56  -2.99    -0.0000
iter: 427 17:43:54  -817.690034c  -7.56  -2.99    +0.0000
iter: 428 17:43:58  -817.690178c  -7.57  -2.99    +0.0000
iter: 429 17:44:02  -817.690321c  -7.58  -3.00    +0.0000
iter: 430 17:44:06  -817.690462c  -7.58  -3.00    +0.0000
iter: 431 17:44:10  -817.690600c  -7.59  -3.01    +0.0000
iter: 432 17:44:13  -817.690737c  -7.60  -3.01    +0.0000
iter: 433 17:44:17  -817.690871c  -7.61  -3.01    +0.0000
iter: 434 17:44:21  -817.691004c  -7.61  -3.02    -0.0000
iter: 435 17:44:25  -817.691134c  -7.62  -3.02    -0.0000
iter: 436 17:44:29  -817.691263c  -7.63  -3.03    -0.0000
iter: 437 17:44:33  -817.691390c  -7.63  -3.03    +0.0000
iter: 438 17:44:36  -817.691514c  -7.64  -3.03    +0.0000
iter: 439 17:44:40  -817.691637c  -7.65  -3.04    +0.0000
iter: 440 17:44:44  -817.691758c  -7.65  -3.04    +0.0000
iter: 441 17:44:48  -817.691878c  -7.66  -3.05    +0.0000
iter: 442 17:44:52  -817.691995c  -7.67  -3.05    +0.0000
iter: 443 17:44:56  -817.692111c  -7.67  -3.05    +0.0000
iter: 444 17:44:59  -817.692225c  -7.68  -3.06    +0.0000
iter: 445 17:45:03  -817.692338c  -7.69  -3.06    -0.0000
iter: 446 17:45:07  -817.692448c  -7.69  -3.07    -0.0000
iter: 447 17:45:11  -817.692557c  -7.70  -3.07    -0.0000
iter: 448 17:45:15  -817.692665c  -7.71  -3.07    -0.0000
iter: 449 17:45:18  -817.692771c  -7.71  -3.08    -0.0000
iter: 450 17:45:22  -817.692875c  -7.72  -3.08    -0.0000
iter: 451 17:45:26  -817.692978c  -7.73  -3.09    -0.0000
iter: 452 17:45:30  -817.693079c  -7.73  -3.09    -0.0000
iter: 453 17:45:34  -817.693179c  -7.74  -3.09    -0.0000
iter: 454 17:45:38  -817.693277c  -7.75  -3.10    -0.0000
iter: 455 17:45:41  -817.693374c  -7.75  -3.10    -0.0000
iter: 456 17:45:45  -817.693470c  -7.76  -3.11    -0.0000
iter: 457 17:45:49  -817.693564c  -7.77  -3.11    -0.0000
iter: 458 17:45:53  -817.693656c  -7.77  -3.11    -0.0000
iter: 459 17:45:57  -817.693748c  -7.78  -3.12    -0.0000
iter: 460 17:46:01  -817.693838c  -7.79  -3.12    -0.0000
iter: 461 17:46:04  -817.693926c  -7.79  -3.13    -0.0000
iter: 462 17:46:08  -817.694013c  -7.80  -3.13    -0.0000
iter: 463 17:46:12  -817.694099c  -7.81  -3.13    -0.0000
iter: 464 17:46:16  -817.694184c  -7.82  -3.14    -0.0000
iter: 465 17:46:20  -817.694268c  -7.82  -3.14    -0.0000
iter: 466 17:46:23  -817.694350c  -7.83  -3.15    -0.0000
iter: 467 17:46:27  -817.694431c  -7.83  -3.15    -0.0000
iter: 468 17:46:31  -817.694511c  -7.84  -3.15    -0.0000
iter: 469 17:46:35  -817.694590c  -7.85  -3.16    -0.0000
iter: 470 17:46:39  -817.694667c  -7.86  -3.16    -0.0000
iter: 471 17:46:43  -817.694743c  -7.86  -3.17    -0.0000
iter: 472 17:46:46  -817.694819c  -7.87  -3.17    -0.0000
iter: 473 17:46:50  -817.694893c  -7.87  -3.17    -0.0000
iter: 474 17:46:54  -817.694966c  -7.88  -3.18    -0.0000
iter: 475 17:46:58  -817.695038c  -7.89  -3.18    -0.0000
iter: 476 17:47:02  -817.695109c  -7.90  -3.19    -0.0000
iter: 477 17:47:06  -817.695179c  -7.90  -3.19    -0.0000
iter: 478 17:47:09  -817.695248c  -7.91  -3.19    -0.0000
iter: 479 17:47:13  -817.695315c  -7.91  -3.20    -0.0000
iter: 480 17:47:17  -817.695382c  -7.92  -3.20    -0.0000
iter: 481 17:47:21  -817.695448c  -7.93  -3.21    -0.0000
iter: 482 17:47:25  -817.695513c  -7.94  -3.21    -0.0000
iter: 483 17:47:28  -817.695577c  -7.94  -3.21    -0.0000
iter: 484 17:47:32  -817.695640c  -7.95  -3.22    -0.0000
iter: 485 17:47:36  -817.695702c  -7.95  -3.22    -0.0000
iter: 486 17:47:40  -817.695763c  -7.96  -3.23    -0.0000
iter: 487 17:47:44  -817.695824c  -7.97  -3.23    -0.0000
iter: 488 17:47:48  -817.695883c  -7.98  -3.23    -0.0000
iter: 489 17:47:51  -817.695942c  -7.98  -3.24    -0.0000
iter: 490 17:47:55  -817.695999c  -7.99  -3.24    -0.0000
iter: 491 17:47:59  -817.696056c  -7.99  -3.25    -0.0000
iter: 492 17:48:03  -817.696112c  -8.00  -3.25    -0.0000
iter: 493 17:48:07  -817.696167c  -8.01  -3.25    -0.0000
iter: 494 17:48:11  -817.696222c  -8.02  -3.26    -0.0000
iter: 495 17:48:14  -817.696275c  -8.02  -3.26    -0.0000
iter: 496 17:48:18  -817.696328c  -8.03  -3.26    -0.0000
iter: 497 17:48:22  -817.696380c  -8.03  -3.27    -0.0000
iter: 498 17:48:26  -817.696432c  -8.04  -3.27    -0.0000
iter: 499 17:48:30  -817.696482c  -8.05  -3.28    -0.0000
iter: 500 17:48:34  -817.696532c  -8.06  -3.28    -0.0000
iter: 501 17:48:37  -817.696581c  -8.06  -3.28    -0.0000
iter: 502 17:48:41  -817.696629c  -8.07  -3.29    -0.0000
iter: 503 17:48:45  -817.696677c  -8.07  -3.29    -0.0000
iter: 504 17:48:49  -817.696885c  -8.08  -3.30    -0.0000
iter: 505 17:48:53  -817.696767c  -8.09  -3.30    -0.0000
iter: 506 17:48:56  -817.696970c  -8.09  -3.30    -0.0000
iter: 507 17:49:00  -817.696857c  -8.10  -3.31    -0.0000
iter: 508 17:49:04  -817.697052c  -8.11  -3.31    -0.0000
iter: 509 17:49:08  -817.696944c  -8.12  -3.32    -0.0000
iter: 510 17:49:12  -817.697133c  -8.12  -3.32    -0.0000
iter: 511 17:49:16  -817.697029c  -8.13  -3.32    -0.0000
iter: 512 17:49:19  -817.697211c  -8.13  -3.33    -0.0000
iter: 513 17:49:23  -817.697111c  -8.15  -3.33    -0.0000
iter: 514 17:49:27  -817.697287c  -8.15  -3.34    +0.0000
iter: 515 17:49:31  -817.697327c  -8.16  -3.34    +0.0000
iter: 516 17:49:35  -817.697361c  -8.16  -3.34    +0.0000
iter: 517 17:49:38  -817.697396c  -8.17  -3.35    +0.0000
iter: 518 17:49:42  -817.697431c  -8.17  -3.35    +0.0000
iter: 519 17:49:46  -817.697465c  -8.18  -3.35    -0.0000
iter: 520 17:49:50  -817.697499c  -8.19  -3.36    -0.0000
iter: 521 17:49:54  -817.697533c  -8.20  -3.36    -0.0000
iter: 522 17:49:58  -817.697566c  -8.20  -3.37    +0.0000
iter: 523 17:50:01  -817.697599c  -8.21  -3.37    +0.0000
iter: 524 17:50:05  -817.697631c  -8.21  -3.37    +0.0000
iter: 525 17:50:09  -817.697663c  -8.22  -3.38    +0.0000
iter: 526 17:50:13  -817.697694c  -8.23  -3.38    +0.0000
iter: 527 17:50:17  -817.697725c  -8.23  -3.39    +0.0000
iter: 528 17:50:20  -817.697756c  -8.24  -3.39    +0.0000
iter: 529 17:50:24  -817.697786c  -8.25  -3.39    +0.0000
iter: 530 17:50:28  -817.697815c  -8.25  -3.40    +0.0000
iter: 531 17:50:32  -817.697844c  -8.26  -3.40    +0.0000
iter: 532 17:50:36  -817.697873c  -8.27  -3.41    +0.0000
iter: 533 17:50:40  -817.697901c  -8.27  -3.41    +0.0000
iter: 534 17:50:43  -817.697929c  -8.28  -3.41    +0.0000
iter: 535 17:50:47  -817.697957c  -8.29  -3.42    +0.0000
iter: 536 17:50:51  -817.697984c  -8.29  -3.42    +0.0000
iter: 537 17:50:55  -817.698010c  -8.30  -3.43    +0.0000
iter: 538 17:50:59  -817.698037c  -8.31  -3.43    +0.0000
iter: 539 17:51:02  -817.698063c  -8.31  -3.43    -0.0000
iter: 540 17:51:06  -817.698088c  -8.32  -3.44    -0.0000
iter: 541 17:51:10  -817.698113c  -8.33  -3.44    -0.0000
iter: 542 17:51:14  -817.698138c  -8.33  -3.44    -0.0000
iter: 543 17:51:18  -817.698163c  -8.34  -3.45    -0.0000
iter: 544 17:51:22  -817.698187c  -8.35  -3.45    +0.0000
iter: 545 17:51:25  -817.698210c  -8.35  -3.46    -0.0000
iter: 546 17:51:29  -817.698234c  -8.36  -3.46    +0.0000
iter: 547 17:51:33  -817.698257c  -8.37  -3.46    +0.0000
iter: 548 17:51:37  -817.698280c  -8.37  -3.47    +0.0000
iter: 549 17:51:41  -817.698302c  -8.38  -3.47    +0.0000
iter: 550 17:51:45  -817.698324c  -8.39  -3.48    +0.0000
iter: 551 17:51:48  -817.698346c  -8.39  -3.48    +0.0000
iter: 552 17:51:52  -817.698368c  -8.40  -3.48    +0.0000
iter: 553 17:51:56  -817.698389c  -8.41  -3.49    +0.0000
iter: 554 17:52:00  -817.698410c  -8.41  -3.49    +0.0000
iter: 555 17:52:04  -817.698430c  -8.42  -3.49    +0.0000
iter: 556 17:52:07  -817.698451c  -8.43  -3.50    +0.0000
iter: 557 17:52:11  -817.698471c  -8.43  -3.50    +0.0000
iter: 558 17:52:15  -817.698491c  -8.44  -3.51    +0.0000
iter: 559 17:52:19  -817.698510c  -8.45  -3.51    +0.0000
iter: 560 17:52:23  -817.698529c  -8.45  -3.51    +0.0000
iter: 561 17:52:27  -817.698548c  -8.46  -3.52    +0.0000
iter: 562 17:52:30  -817.698567c  -8.47  -3.52    -0.0000
iter: 563 17:52:34  -817.698586c  -8.47  -3.53    -0.0000
iter: 564 17:52:38  -817.698604c  -8.48  -3.53    -0.0000
iter: 565 17:52:42  -817.698622c  -8.49  -3.53    -0.0000
iter: 566 17:52:46  -817.698640c  -8.49  -3.54    -0.0000
iter: 567 17:52:49  -817.698657c  -8.50  -3.54    -0.0000
iter: 568 17:52:53  -817.698674c  -8.50  -3.54    -0.0000
iter: 569 17:52:57  -817.698691c  -8.51  -3.55    -0.0000
iter: 570 17:53:01  -817.698708c  -8.52  -3.55    -0.0000
iter: 571 17:53:05  -817.698725c  -8.52  -3.56    -0.0000
iter: 572 17:53:09  -817.698741c  -8.53  -3.56    -0.0000
iter: 573 17:53:12  -817.698757c  -8.54  -3.56    -0.0000
iter: 574 17:53:16  -817.698773c  -8.54  -3.57    -0.0000
iter: 575 17:53:20  -817.698789c  -8.55  -3.57    -0.0000
iter: 576 17:53:24  -817.698805c  -8.56  -3.58    -0.0000
iter: 577 17:53:28  -817.698820c  -8.56  -3.58    -0.0000
iter: 578 17:53:32  -817.698835c  -8.57  -3.58    -0.0000
iter: 579 17:53:36  -817.698850c  -8.58  -3.59    -0.0000
iter: 580 17:53:39  -817.698865c  -8.58  -3.59    -0.0000
iter: 581 17:53:43  -817.698879c  -8.59  -3.59    -0.0000
iter: 582 17:53:47  -817.698894c  -8.60  -3.60    -0.0000
iter: 583 17:53:51  -817.698908c  -8.60  -3.60    -0.0000
iter: 584 17:53:55  -817.698922c  -8.61  -3.61    -0.0000
iter: 585 17:53:58  -817.698936c  -8.62  -3.61    -0.0000
iter: 586 17:54:02  -817.698949c  -8.62  -3.61    -0.0000
iter: 587 17:54:06  -817.698963c  -8.63  -3.62    -0.0000
iter: 588 17:54:10  -817.698976c  -8.63  -3.62    -0.0000
iter: 589 17:54:14  -817.698989c  -8.64  -3.63    -0.0000
iter: 590 17:54:18  -817.699002c  -8.65  -3.63    -0.0000
iter: 591 17:54:21  -817.699014c  -8.65  -3.63    -0.0000
iter: 592 17:54:25  -817.699027c  -8.66  -3.64    -0.0000
iter: 593 17:54:29  -817.699039c  -8.67  -3.64    -0.0000
iter: 594 17:54:33  -817.699052c  -8.67  -3.64    -0.0000
iter: 595 17:54:37  -817.699064c  -8.68  -3.65    -0.0000
iter: 596 17:54:40  -817.699076c  -8.69  -3.65    -0.0000
iter: 597 17:54:44  -817.699087c  -8.69  -3.66    -0.0000
iter: 598 17:54:48  -817.699099c  -8.70  -3.66    -0.0000
iter: 599 17:54:52  -817.699110c  -8.71  -3.66    -0.0000
iter: 600 17:54:56  -817.699122c  -8.71  -3.67    -0.0000
iter: 601 17:55:00  -817.699133c  -8.72  -3.67    -0.0000
iter: 602 17:55:03  -817.699144c  -8.73  -3.67    -0.0000
iter: 603 17:55:07  -817.699155c  -8.73  -3.68    -0.0000
iter: 604 17:55:11  -817.699166c  -8.74  -3.68    -0.0000
iter: 605 17:55:15  -817.699176c  -8.75  -3.69    -0.0000
iter: 606 17:55:19  -817.699187c  -8.75  -3.69    -0.0000
iter: 607 17:55:22  -817.699197c  -8.76  -3.69    -0.0000
iter: 608 17:55:26  -817.699207c  -8.77  -3.70    -0.0000
iter: 609 17:55:30  -817.699217c  -8.77  -3.70    -0.0000
iter: 610 17:55:34  -817.699227c  -8.78  -3.71    -0.0000
iter: 611 17:55:38  -817.699237c  -8.78  -3.71    -0.0000
iter: 612 17:55:41  -817.699246c  -8.79  -3.71    -0.0000
iter: 613 17:55:45  -817.699256c  -8.80  -3.72    -0.0000
iter: 614 17:55:49  -817.699265c  -8.80  -3.72    -0.0000
iter: 615 17:55:53  -817.699275c  -8.81  -3.72    -0.0000
iter: 616 17:55:57  -817.699284c  -8.82  -3.73    -0.0000
iter: 617 17:56:01  -817.699293c  -8.82  -3.73    -0.0000
iter: 618 17:56:04  -817.699302c  -8.83  -3.74    -0.0000
iter: 619 17:56:08  -817.699311c  -8.84  -3.74    -0.0000
iter: 620 17:56:12  -817.699319c  -8.84  -3.74    -0.0000
iter: 621 17:56:16  -817.699328c  -8.85  -3.75    -0.0000
iter: 622 17:56:20  -817.699336c  -8.86  -3.75    -0.0000
iter: 623 17:56:24  -817.699345c  -8.86  -3.75    -0.0000
iter: 624 17:56:27  -817.699353c  -8.87  -3.76    -0.0000
iter: 625 17:56:31  -817.699361c  -8.87  -3.76    -0.0000
iter: 626 17:56:35  -817.699369c  -8.88  -3.77    -0.0000
iter: 627 17:56:39  -817.699377c  -8.89  -3.77    -0.0000
iter: 628 17:56:43  -817.699385c  -8.89  -3.77    -0.0000
iter: 629 17:56:46  -817.699393c  -8.90  -3.78    -0.0000
iter: 630 17:56:50  -817.699400c  -8.91  -3.78    -0.0000
iter: 631 17:56:54  -817.699408c  -8.91  -3.78    -0.0000
iter: 632 17:56:58  -817.699415c  -8.92  -3.79    -0.0000
iter: 633 17:57:02  -817.699423c  -8.93  -3.79    -0.0000
iter: 634 17:57:06  -817.699430c  -8.93  -3.80    -0.0000
iter: 635 17:57:09  -817.699437c  -8.94  -3.80    -0.0000
iter: 636 17:57:13  -817.699444c  -8.95  -3.80    -0.0000
iter: 637 17:57:17  -817.699451c  -8.95  -3.81    -0.0000
iter: 638 17:57:21  -817.699458c  -8.96  -3.81    -0.0000
iter: 639 17:57:25  -817.699465c  -8.96  -3.81    -0.0000
iter: 640 17:57:28  -817.699471c  -8.97  -3.82    -0.0000
iter: 641 17:57:32  -817.699478c  -8.98  -3.82    -0.0000
iter: 642 17:57:36  -817.699484c  -8.99  -3.83    -0.0000
iter: 643 17:57:40  -817.699491c  -8.99  -3.83    -0.0000
iter: 644 17:57:44  -817.699497c  -9.00  -3.83    -0.0000
iter: 645 17:57:48  -817.699504c  -9.00  -3.84    -0.0000
iter: 646 17:57:51  -817.699510c  -9.01  -3.84    -0.0000
iter: 647 17:57:55  -817.699516c  -9.02  -3.84    -0.0000
iter: 648 17:57:59  -817.699522c  -9.02  -3.85    -0.0000
iter: 649 17:58:03  -817.699528c  -9.03  -3.85    -0.0000
iter: 650 17:58:07  -817.699534c  -9.04  -3.86    -0.0000
iter: 651 17:58:11  -817.699540c  -9.04  -3.86    -0.0000
iter: 652 17:58:14  -817.699545c  -9.05  -3.86    -0.0000
iter: 653 17:58:18  -817.699551c  -9.06  -3.87    -0.0000
iter: 654 17:58:22  -817.699557c  -9.06  -3.87    -0.0000
iter: 655 17:58:26  -817.699562c  -9.07  -3.87    -0.0000
iter: 656 17:58:30  -817.699568c  -9.08  -3.88    -0.0000
iter: 657 17:58:33  -817.699573c  -9.08  -3.88    -0.0000
iter: 658 17:58:37  -817.699578c  -9.09  -3.89    -0.0000
iter: 659 17:58:41  -817.699584c  -9.09  -3.89    -0.0000
iter: 660 17:58:45  -817.699589c  -9.10  -3.89    -0.0000
iter: 661 17:58:49  -817.699594c  -9.11  -3.90    -0.0000
iter: 662 17:58:53  -817.699599c  -9.12  -3.90    -0.0000
iter: 663 17:58:56  -817.699604c  -9.12  -3.90    -0.0000
iter: 664 17:59:00  -817.699609c  -9.13  -3.91    -0.0000
iter: 665 17:59:04  -817.699614c  -9.13  -3.91    -0.0000
iter: 666 17:59:08  -817.699619c  -9.14  -3.92    -0.0000
iter: 667 17:59:12  -817.699623c  -9.15  -3.92    -0.0000
iter: 668 17:59:15  -817.699628c  -9.15  -3.92    -0.0000
iter: 669 17:59:19  -817.699633c  -9.16  -3.93    -0.0000
iter: 670 17:59:23  -817.699637c  -9.17  -3.93    -0.0000
iter: 671 17:59:27  -817.699642c  -9.17  -3.93    -0.0000
iter: 672 17:59:31  -817.699646c  -9.18  -3.94    -0.0000
iter: 673 17:59:35  -817.699651c  -9.18  -3.94    -0.0000
iter: 674 17:59:38  -817.699655c  -9.19  -3.95    -0.0000
iter: 675 17:59:42  -817.699659c  -9.20  -3.95    -0.0000
iter: 676 17:59:46  -817.699664c  -9.21  -3.95    -0.0000
iter: 677 17:59:50  -817.699668c  -9.21  -3.96    +0.0000
iter: 678 17:59:54  -817.699672c  -9.22  -3.96    +0.0000
iter: 679 17:59:57  -817.699676c  -9.22  -3.96    +0.0000
iter: 680 18:00:01  -817.699680c  -9.23  -3.97    +0.0000
iter: 681 18:00:05  -817.699684c  -9.23  -3.97    +0.0000
iter: 682 18:00:09  -817.699688c  -9.24  -3.98    +0.0000
iter: 683 18:00:13  -817.699692c  -9.25  -3.98    +0.0000
iter: 684 18:00:17  -817.699696c  -9.26  -3.98    +0.0000
iter: 685 18:00:20  -817.699700c  -9.26  -3.99    +0.0000
iter: 686 18:00:24  -817.699703c  -9.27  -3.99    +0.0000
iter: 687 18:00:28  -817.699707c  -9.27  -3.99    +0.0000
iter: 688 18:00:32  -817.699711c  -9.28  -4.00    +0.0000
iter: 689 18:00:36  -817.699714c  -9.29  -4.00    +0.0000
iter: 690 18:00:39  -817.699718c  -9.30  -4.00    +0.0000
iter: 691 18:00:43  -817.699721c  -9.30  -4.01    +0.0000
iter: 692 18:00:47  -817.699725c  -9.31  -4.01    +0.0000
iter: 693 18:00:51  -817.699728c  -9.31  -4.02    +0.0000
iter: 694 18:00:55  -817.699732c  -9.32  -4.02    +0.0000
iter: 695 18:00:59  -817.699735c  -9.32  -4.02    +0.0000
iter: 696 18:01:02  -817.699738c  -9.34  -4.03    +0.0000
iter: 697 18:01:06  -817.699742c  -9.34  -4.03    +0.0000
iter: 698 18:01:10  -817.699745c  -9.35  -4.03    +0.0000
iter: 699 18:01:14  -817.699748c  -9.35  -4.04    +0.0000
iter: 700 18:01:18  -817.699751c  -9.36  -4.04    +0.0000
iter: 701 18:01:21  -817.699754c  -9.36  -4.05    +0.0000
iter: 702 18:01:25  -817.699758c  -9.37  -4.05    +0.0000
iter: 703 18:01:29  -817.699761c  -9.38  -4.05    +0.0000
iter: 704 18:01:33  -817.699764c  -9.39  -4.06    +0.0000
iter: 705 18:01:37  -817.699767c  -9.39  -4.06    +0.0000
iter: 706 18:01:41  -817.699770c  -9.40  -4.06    +0.0000
iter: 707 18:01:44  -817.699772c  -9.40  -4.07    +0.0000
iter: 708 18:01:48  -817.699775c  -9.41  -4.07    +0.0000
iter: 709 18:01:52  -817.699778c  -9.41  -4.08    +0.0000
iter: 710 18:01:56  -817.699781c  -9.43  -4.08    +0.0000
iter: 711 18:02:00  -817.699784c  -9.43  -4.08    +0.0000
iter: 712 18:02:03  -817.699787c  -9.44  -4.09    +0.0000
iter: 713 18:02:07  -817.699789c  -9.44  -4.09    +0.0000
iter: 714 18:02:11  -817.699792c  -9.45  -4.09    +0.0000
iter: 715 18:02:15  -817.699795c  -9.45  -4.10    +0.0000
iter: 716 18:02:19  -817.699797c  -9.46  -4.10    +0.0000
iter: 717 18:02:23  -817.699800c  -9.47  -4.10    +0.0000
iter: 718 18:02:26  -817.699802c  -9.48  -4.11    +0.0000
iter: 719 18:02:30  -817.699805c  -9.48  -4.11    +0.0000
iter: 720 18:02:34  -817.699807c  -9.49  -4.12    +0.0000
iter: 721 18:02:38  -817.699810c  -9.49  -4.12    +0.0000
iter: 722 18:02:42  -817.699812c  -9.50  -4.12    +0.0000
iter: 723 18:02:45  -817.699815c  -9.50  -4.13    +0.0000
iter: 724 18:02:49  -817.699817c  -9.51  -4.13    +0.0000
iter: 725 18:02:53  -817.699819c  -9.52  -4.13    +0.0000
iter: 726 18:02:57  -817.699822c  -9.53  -4.14    +0.0000
iter: 727 18:03:01  -817.699824c  -9.53  -4.14    +0.0000
iter: 728 18:03:05  -817.699826c  -9.54  -4.14    +0.0000
iter: 729 18:03:08  -817.699829c  -9.54  -4.15    +0.0000
iter: 730 18:03:12  -817.699831c  -9.55  -4.15    +0.0000
iter: 731 18:03:16  -817.699833c  -9.55  -4.16    +0.0000
iter: 732 18:03:20  -817.699835c  -9.57  -4.16    +0.0000
iter: 733 18:03:24  -817.699837c  -9.57  -4.16    +0.0000
iter: 734 18:03:27  -817.699839c  -9.58  -4.17    +0.0000
iter: 735 18:03:31  -817.699842c  -9.58  -4.17    +0.0000
iter: 736 18:03:35  -817.699844c  -9.59  -4.17    +0.0000
iter: 737 18:03:39  -817.699846c  -9.59  -4.18    +0.0000
iter: 738 18:03:43  -817.699848c  -9.60  -4.18    +0.0000
iter: 739 18:03:47  -817.699850c  -9.61  -4.18    +0.0000
iter: 740 18:03:50  -817.699852c  -9.62  -4.19    +0.0000
iter: 741 18:03:54  -817.699854c  -9.62  -4.19    +0.0000
iter: 742 18:03:58  -817.699856c  -9.63  -4.20    +0.0000
iter: 743 18:04:02  -817.699858c  -9.63  -4.20    +0.0000
iter: 744 18:04:06  -817.699859c  -9.64  -4.20    +0.0000
iter: 745 18:04:09  -817.699861c  -9.64  -4.21    +0.0000
iter: 746 18:04:13  -817.699863c  -9.65  -4.21    +0.0000
iter: 747 18:04:17  -817.699865c  -9.66  -4.21    +0.0000
iter: 748 18:04:21  -817.699867c  -9.67  -4.22    +0.0000
iter: 749 18:04:25  -817.699869c  -9.67  -4.22    +0.0000
iter: 750 18:04:28  -817.699870c  -9.68  -4.22    +0.0000
iter: 751 18:04:32  -817.699872c  -9.68  -4.23    +0.0000
iter: 752 18:04:36  -817.699874c  -9.69  -4.23    +0.0000
iter: 753 18:04:40  -817.699876c  -9.70  -4.24    +0.0000
iter: 754 18:04:44  -817.699877c  -9.70  -4.24    +0.0000
iter: 755 18:04:48  -817.699879c  -9.71  -4.24    +0.0000
iter: 756 18:04:51  -817.699881c  -9.72  -4.25    +0.0000
iter: 757 18:04:55  -817.699882c  -9.72  -4.25    +0.0000
iter: 758 18:04:59  -817.699884c  -9.73  -4.25    +0.0000
iter: 759 18:05:03  -817.699886c  -9.73  -4.26    +0.0000
iter: 760 18:05:07  -817.699887c  -9.74  -4.26    +0.0000
iter: 761 18:05:10  -817.699889c  -9.75  -4.26    +0.0000
iter: 762 18:05:14  -817.699890c  -9.76  -4.27    +0.0000
iter: 763 18:05:18  -817.699892c  -9.76  -4.27    +0.0000
iter: 764 18:05:22  -817.699893c  -9.77  -4.28    +0.0000
iter: 765 18:05:26  -817.699895c  -9.77  -4.28    +0.0000
iter: 766 18:05:30  -817.699896c  -9.78  -4.28    +0.0000
iter: 767 18:05:33  -817.699898c  -9.78  -4.29    +0.0000
iter: 768 18:05:37  -817.699899c  -9.79  -4.29    +0.0000
iter: 769 18:05:41  -817.699901c  -9.80  -4.29    +0.0000
iter: 770 18:05:45  -817.699902c  -9.81  -4.30    +0.0000
iter: 771 18:05:49  -817.699903c  -9.81  -4.30    +0.0000
iter: 772 18:05:53  -817.699905c  -9.82  -4.30    +0.0000
iter: 773 18:05:56  -817.699906c  -9.82  -4.31    +0.0000
iter: 774 18:06:00  -817.699908c  -9.83  -4.31    +0.0000
iter: 775 18:06:04  -817.699909c  -9.84  -4.32    +0.0000
iter: 776 18:06:08  -817.699910c  -9.84  -4.32    +0.0000
iter: 777 18:06:12  -817.699912c  -9.85  -4.32    +0.0000
iter: 778 18:06:15  -817.699913c  -9.86  -4.33    +0.0000
iter: 779 18:06:19  -817.699914c  -9.86  -4.33    +0.0000
iter: 780 18:06:23  -817.699915c  -9.87  -4.33    +0.0000
iter: 781 18:06:27  -817.699917c  -9.87  -4.34    +0.0000
iter: 782 18:06:31  -817.699918c  -9.88  -4.34    +0.0000
iter: 783 18:06:35  -817.699919c  -9.89  -4.34    +0.0000
iter: 784 18:06:38  -817.699920c  -9.89  -4.35    +0.0000
iter: 785 18:06:42  -817.699922c  -9.90  -4.35    +0.0000
iter: 786 18:06:46  -817.699923c  -9.91  -4.35    +0.0000
iter: 787 18:06:50  -817.699924c  -9.91  -4.36    +0.0000
iter: 788 18:06:54  -817.699925c  -9.92  -4.36    +0.0000
iter: 789 18:06:58  -817.699926c  -9.92  -4.37    +0.0000
iter: 790 18:07:01  -817.699928c  -9.93  -4.37    +0.0000
iter: 791 18:07:05  -817.699929c  -9.94  -4.37    +0.0000
iter: 792 18:07:09  -817.699930c  -9.95  -4.38    +0.0000
iter: 793 18:07:13  -817.699931c  -9.95  -4.38    +0.0000
iter: 794 18:07:17  -817.699932c  -9.96  -4.38    +0.0000
iter: 795 18:07:20  -817.699933c  -9.96  -4.39    +0.0000
iter: 796 18:07:24  -817.699934c  -9.97  -4.39    +0.0000
iter: 797 18:07:28  -817.699935c  -9.97  -4.39    +0.0000
iter: 798 18:07:32  -817.699936c  -9.98  -4.40    +0.0000
iter: 799 18:07:36  -817.699937c  -9.99  -4.40    +0.0000
iter: 800 18:07:40  -817.699938c -10.00  -4.41    +0.0000
iter: 801 18:07:43  -817.699939c -10.00  -4.41    +0.0000
iter: 802 18:07:47  -817.699940c -10.01c -4.41    +0.0000
iter: 803 18:07:51  -817.699942c -10.01c -4.42    +0.0000
iter: 804 18:07:55  -817.699942c -10.02c -4.42    +0.0000
iter: 805 18:07:59  -817.699943c -10.03c -4.42    +0.0000
iter: 806 18:08:02  -817.699944c -10.03c -4.43    +0.0000
iter: 807 18:08:06  -817.699945c -10.04c -4.43    +0.0000
iter: 808 18:08:10  -817.699946c -10.05c -4.43    +0.0000
iter: 809 18:08:14  -817.699947c -10.05c -4.44    +0.0000
iter: 810 18:08:18  -817.699948c -10.06c -4.44    +0.0000
iter: 811 18:08:22  -817.699949c -10.06c -4.44    +0.0000
iter: 812 18:08:25  -817.699950c -10.07c -4.45    +0.0000
iter: 813 18:08:29  -817.699951c -10.08c -4.45    +0.0000
iter: 814 18:08:33  -817.699952c -10.08c -4.45    +0.0000
iter: 815 18:08:37  -817.699953c -10.09c -4.46    +0.0000
iter: 816 18:08:41  -817.699954c -10.10c -4.46    +0.0000
iter: 817 18:08:44  -817.699955c -10.10c -4.47    +0.0000
iter: 818 18:08:48  -817.699955c -10.11c -4.47    +0.0000
iter: 819 18:08:52  -817.699956c -10.11c -4.47    +0.0000
iter: 820 18:08:56  -817.699957c -10.12c -4.48    +0.0000
iter: 821 18:09:00  -817.699958c -10.13c -4.48    +0.0000
iter: 822 18:09:04  -817.699959c -10.13c -4.48    +0.0000
iter: 823 18:09:07  -817.699960c -10.14c -4.49    +0.0000
iter: 824 18:09:11  -817.699960c -10.15c -4.49    +0.0000
iter: 825 18:09:15  -817.699961c -10.15c -4.49    +0.0000
iter: 826 18:09:19  -817.699962c -10.16c -4.50    +0.0000
iter: 827 18:09:23  -817.699963c -10.16c -4.50    +0.0000
iter: 828 18:09:26  -817.699964c -10.17c -4.50    +0.0000
iter: 829 18:09:30  -817.699964c -10.18c -4.51    +0.0000
iter: 830 18:09:34  -817.699965c -10.18c -4.51    +0.0000
iter: 831 18:09:38  -817.699966c -10.19c -4.52    +0.0000
iter: 832 18:09:42  -817.699967c -10.20c -4.52    +0.0000
iter: 833 18:09:46  -817.699967c -10.20c -4.52    +0.0000
iter: 834 18:09:49  -817.699968c -10.21c -4.53    +0.0000
iter: 835 18:09:53  -817.699969c -10.21c -4.53    +0.0000
iter: 836 18:09:57  -817.699970c -10.22c -4.53    +0.0000
iter: 837 18:10:01  -817.699970c -10.23c -4.54    +0.0000
iter: 838 18:10:05  -817.699971c -10.24c -4.54    +0.0000
iter: 839 18:10:08  -817.699972c -10.24c -4.54    +0.0000
iter: 840 18:10:12  -817.699972c -10.25c -4.55    +0.0000
iter: 841 18:10:16  -817.699973c -10.25c -4.55    +0.0000
iter: 842 18:10:20  -817.699974c -10.26c -4.55    +0.0000
iter: 843 18:10:24  -817.699975c -10.26c -4.56    +0.0000
iter: 844 18:10:28  -817.699975c -10.27c -4.56    +0.0000
iter: 845 18:10:31  -817.699976c -10.28c -4.56    +0.0000
iter: 846 18:10:35  -817.699977c -10.29c -4.57    +0.0000
iter: 847 18:10:39  -817.699977c -10.29c -4.57    +0.0000
iter: 848 18:10:43  -817.699978c -10.30c -4.58    +0.0000
iter: 849 18:10:47  -817.699978c -10.30c -4.58    +0.0000
iter: 850 18:10:50  -817.699979c -10.31c -4.58    +0.0000
iter: 851 18:10:54  -817.699980c -10.32c -4.59    +0.0000
iter: 852 18:10:58  -817.699980c -10.32c -4.59    +0.0000
iter: 853 18:11:02  -817.699981c -10.33c -4.59    +0.0000
iter: 854 18:11:06  -817.699982c -10.34c -4.60    +0.0000
iter: 855 18:11:10  -817.699982c -10.34c -4.60    +0.0000
iter: 856 18:11:13  -817.699983c -10.35c -4.60    +0.0000
iter: 857 18:11:17  -817.699983c -10.35c -4.61    +0.0000
iter: 858 18:11:21  -817.699984c -10.36c -4.61    +0.0000
iter: 859 18:11:25  -817.699985c -10.37c -4.61    +0.0000
iter: 860 18:11:29  -817.699985c -10.37c -4.62    +0.0000
iter: 861 18:11:32  -817.699986c -10.38c -4.62    +0.0000
iter: 862 18:11:36  -817.699986c -10.39c -4.62    +0.0000
iter: 863 18:11:40  -817.699987c -10.39c -4.63    +0.0000
iter: 864 18:11:44  -817.699987c -10.40c -4.63    +0.0000
iter: 865 18:11:48  -817.699988c -10.40c -4.64    +0.0000
iter: 866 18:11:52  -817.699989c -10.41c -4.64    +0.0000
iter: 867 18:11:55  -817.699989c -10.42c -4.64    +0.0000
iter: 868 18:11:59  -817.699990c -10.42c -4.65    +0.0000
iter: 869 18:12:03  -817.699990c -10.43c -4.65    +0.0000
iter: 870 18:12:07  -817.699991c -10.44c -4.65    +0.0000
iter: 871 18:12:11  -817.699991c -10.44c -4.66    +0.0000
iter: 872 18:12:15  -817.699992c -10.45c -4.66    +0.0000
iter: 873 18:12:18  -817.699992c -10.45c -4.66    +0.0000
iter: 874 18:12:22  -817.699993c -10.46c -4.67    +0.0000
iter: 875 18:12:26  -817.699993c -10.47c -4.67    +0.0000
iter: 876 18:12:30  -817.699994c -10.47c -4.67    +0.0000
iter: 877 18:12:34  -817.699994c -10.48c -4.68    +0.0000
iter: 878 18:12:37  -817.699995c -10.49c -4.68    +0.0000
iter: 879 18:12:41  -817.699995c -10.49c -4.68    +0.0000
iter: 880 18:12:45  -817.699996c -10.50c -4.69    +0.0000
iter: 881 18:12:49  -817.699996c -10.50c -4.69    +0.0000
iter: 882 18:12:53  -817.699997c -10.51c -4.69    +0.0000
iter: 883 18:12:57  -817.699997c -10.52c -4.70    +0.0000
iter: 884 18:13:00  -817.699998c -10.52c -4.70    +0.0000
iter: 885 18:13:04  -817.699998c -10.53c -4.71    +0.0000
iter: 886 18:13:08  -817.699998c -10.54c -4.71    +0.0000
iter: 887 18:13:12  -817.699999c -10.54c -4.71    +0.0000
iter: 888 18:13:16  -817.699999c -10.55c -4.72    +0.0000
iter: 889 18:13:19  -817.700000c -10.55c -4.72    +0.0000
iter: 890 18:13:23  -817.700000c -10.56c -4.72    +0.0000
iter: 891 18:13:27  -817.700001c -10.57c -4.73    +0.0000
iter: 892 18:13:31  -817.700001c -10.57c -4.73    +0.0000
iter: 893 18:13:35  -817.700002c -10.58c -4.73    +0.0000
iter: 894 18:13:39  -817.700002c -10.59c -4.74    +0.0000
iter: 895 18:13:42  -817.700002c -10.59c -4.74    +0.0000
iter: 896 18:13:46  -817.700003c -10.60c -4.74    +0.0000
iter: 897 18:13:50  -817.700003c -10.60c -4.75    +0.0000
iter: 898 18:13:54  -817.700004c -10.61c -4.75    +0.0000
iter: 899 18:13:58  -817.700004c -10.62c -4.75    +0.0000
iter: 900 18:14:01  -817.700004c -10.62c -4.76    +0.0000
iter: 901 18:14:05  -817.700005c -10.63c -4.76    +0.0000
iter: 902 18:14:09  -817.700005c -10.64c -4.76    +0.0000
iter: 903 18:14:13  -817.700006c -10.64c -4.77    +0.0000
iter: 904 18:14:17  -817.700006c -10.65c -4.77    +0.0000
iter: 905 18:14:21  -817.700006c -10.65c -4.77    +0.0000
iter: 906 18:14:24  -817.700007c -10.66c -4.78    +0.0000
iter: 907 18:14:28  -817.700007c -10.67c -4.78    +0.0000
iter: 908 18:14:32  -817.700008c -10.67c -4.79    +0.0000
iter: 909 18:14:36  -817.700008c -10.68c -4.79    +0.0000
iter: 910 18:14:40  -817.700008c -10.69c -4.79    +0.0000
iter: 911 18:14:43  -817.700009c -10.69c -4.80    +0.0000
iter: 912 18:14:47  -817.700009c -10.70c -4.80    +0.0000
iter: 913 18:14:51  -817.700009c -10.70c -4.80    +0.0000
iter: 914 18:14:55  -817.700010c -10.71c -4.81    +0.0000
iter: 915 18:14:59  -817.700010c -10.72c -4.81    +0.0000
iter: 916 18:15:03  -817.700010c -10.72c -4.81    +0.0000
iter: 917 18:15:06  -817.700011c -10.73c -4.82    +0.0000
iter: 918 18:15:10  -817.700011c -10.74c -4.82    +0.0000
iter: 919 18:15:14  -817.700011c -10.74c -4.82    +0.0000
iter: 920 18:15:18  -817.700012c -10.75c -4.83    +0.0000
iter: 921 18:15:22  -817.700012c -10.75c -4.83    +0.0000
iter: 922 18:15:25  -817.700012c -10.76c -4.83    +0.0000
iter: 923 18:15:29  -817.700013c -10.77c -4.84    +0.0000
iter: 924 18:15:33  -817.700013c -10.77c -4.84    +0.0000
iter: 925 18:15:37  -817.700013c -10.78c -4.84    +0.0000
iter: 926 18:15:41  -817.700014c -10.79c -4.85    +0.0000
iter: 927 18:15:45  -817.700014c -10.79c -4.85    +0.0000
iter: 928 18:15:48  -817.700014c -10.80c -4.85    +0.0000
iter: 929 18:15:52  -817.700015c -10.80c -4.86    +0.0000
iter: 930 18:15:56  -817.700015c -10.81c -4.86    +0.0000
iter: 931 18:16:00  -817.700015c -10.81c -4.86    +0.0000
iter: 932 18:16:04  -817.700016c -10.82c -4.87    +0.0000
iter: 933 18:16:07  -817.700016c -10.83c -4.87    +0.0000
iter: 934 18:16:11  -817.700016c -10.83c -4.88    +0.0000
iter: 935 18:16:15  -817.700017c -10.84c -4.88    +0.0000
iter: 936 18:16:19  -817.700017c -10.85c -4.88    +0.0000
iter: 937 18:16:23  -817.700017c -10.85c -4.89    +0.0000
iter: 938 18:16:27  -817.700017c -10.86c -4.89    +0.0000
iter: 939 18:16:30  -817.700018c -10.86c -4.89    +0.0000
iter: 940 18:16:34  -817.700018c -10.87c -4.90    +0.0000
iter: 941 18:16:38  -817.700018c -10.88c -4.90    +0.0000
iter: 942 18:16:42  -817.700019c -10.88c -4.90    +0.0000
iter: 943 18:16:46  -817.700019c -10.89c -4.91    +0.0000
iter: 944 18:16:49  -817.700019c -10.90c -4.91    +0.0000
iter: 945 18:16:53  -817.700019c -10.90c -4.91    +0.0000
iter: 946 18:16:57  -817.700020c -10.91c -4.92    +0.0000
iter: 947 18:17:01  -817.700020c -10.91c -4.92    +0.0000
iter: 948 18:17:05  -817.700020c -10.92c -4.92    +0.0000
iter: 949 18:17:09  -817.700020c -10.93c -4.93    +0.0000
iter: 950 18:17:12  -817.700021c -10.93c -4.93    +0.0000
iter: 951 18:17:16  -817.700021c -10.94c -4.93    +0.0000
iter: 952 18:17:20  -817.700021c -10.95c -4.94    +0.0000
iter: 953 18:17:24  -817.700022c -10.95c -4.94    +0.0000
iter: 954 18:17:28  -817.700022c -10.96c -4.94    +0.0000
iter: 955 18:17:32  -817.700022c -10.96c -4.95    +0.0000
iter: 956 18:17:36  -817.700022c -10.97c -4.95    +0.0000
iter: 957 18:17:39  -817.700023c -10.98c -4.95    +0.0000
iter: 958 18:17:43  -817.700023c -10.98c -4.96    +0.0000
iter: 959 18:17:47  -817.700023c -10.99c -4.96    +0.0000
iter: 960 18:17:51  -817.700023c -11.00c -4.96    +0.0000
iter: 961 18:17:55  -817.700024c -11.00c -4.97    +0.0000
iter: 962 18:17:58  -817.700024c -11.01c -4.97    +0.0000
iter: 963 18:18:02  -817.700024c -11.01c -4.97    +0.0000
iter: 964 18:18:06  -817.700024c -11.02c -4.98    +0.0000
iter: 965 18:18:10  -817.700024c -11.03c -4.98    +0.0000
iter: 966 18:18:14  -817.700025c -11.03c -4.98    +0.0000
iter: 967 18:18:18  -817.700025c -11.04c -4.99    +0.0000
iter: 968 18:18:21  -817.700025c -11.05c -4.99    +0.0000
iter: 969 18:18:25  -817.700025c -11.05c -5.00    +0.0000
iter: 970 18:18:29  -817.700026c -11.06c -5.00    +0.0000
iter: 971 18:18:33  -817.700026c -11.06c -5.00c   +0.0000

Converged after 971 iterations.

Dipole moment: (52.397148, -54.576670, 0.084334) |e|*Ang

Total magnetic moment: (0.000000, 0.000000, 0.000000)
Local magnetic moments:
   0 Ti ( 0.000000,  0.000000,  0.000000)
   1 Ti ( 0.000000,  0.000000,  0.000000)
   2 Ti ( 0.000000,  0.000000,  0.000000)
   3 Ti ( 0.000000,  0.000000, -0.000000)
   4 Ti ( 0.000000,  0.000000,  0.000000)
   5 Ti ( 0.000000,  0.000000, -0.000000)
   6 Ti ( 0.000000,  0.000000, -0.000000)
   7 Ti ( 0.000000,  0.000000, -0.000000)
   8 Ti ( 0.000000,  0.000000, -0.000000)
   9 Ti ( 0.000000,  0.000000, -0.000000)
  10 Ti ( 0.000000,  0.000000,  0.000000)
  11 Ti ( 0.000000,  0.000000, -0.000000)
  12 Ti ( 0.000000,  0.000000, -0.000000)
  13 Ti ( 0.000000,  0.000000, -0.000000)
  14 Ti ( 0.000000,  0.000000,  0.000000)
  15 Ti ( 0.000000,  0.000000, -0.000000)
  16 Ti ( 0.000000,  0.000000, -0.000000)
  17 Ti ( 0.000000,  0.000000, -0.000000)
  18 Ti ( 0.000000,  0.000000,  0.000000)
  19 Ti ( 0.000000,  0.000000,  0.000000)
  20 Ti ( 0.000000,  0.000000, -0.000000)
  21 Ti ( 0.000000,  0.000000, -0.000000)
  22 Ti ( 0.000000,  0.000000, -0.000000)
  23 Ti ( 0.000000,  0.000000,  0.000000)
  24 O  ( 0.000000,  0.000000, -0.000000)
  25 O  ( 0.000000,  0.000000,  0.000000)
  26 O  ( 0.000000,  0.000000,  0.000000)
  27 O  ( 0.000000,  0.000000,  0.000000)
  28 O  ( 0.000000,  0.000000,  0.000000)
  29 O  ( 0.000000,  0.000000,  0.000000)
  30 O  ( 0.000000,  0.000000, -0.000000)
  31 O  ( 0.000000,  0.000000,  0.000000)
  32 O  ( 0.000000,  0.000000,  0.000000)
  33 O  ( 0.000000,  0.000000,  0.000000)
  34 O  ( 0.000000,  0.000000, -0.000000)
  35 O  ( 0.000000,  0.000000,  0.000000)
  36 O  ( 0.000000,  0.000000, -0.000000)
  37 O  ( 0.000000,  0.000000,  0.000000)
  38 O  ( 0.000000,  0.000000, -0.000000)
  39 O  ( 0.000000,  0.000000,  0.000000)
  40 O  ( 0.000000,  0.000000, -0.000000)
  41 O  ( 0.000000,  0.000000,  0.000000)
  42 O  ( 0.000000,  0.000000, -0.000000)
  43 O  ( 0.000000,  0.000000, -0.000000)
  44 O  ( 0.000000,  0.000000,  0.000000)
  45 O  ( 0.000000,  0.000000, -0.000000)
  46 O  ( 0.000000,  0.000000,  0.000000)
  47 O  ( 0.000000,  0.000000, -0.000000)
  48 O  ( 0.000000,  0.000000, -0.000000)
  49 O  ( 0.000000,  0.000000,  0.000000)
  50 O  ( 0.000000,  0.000000, -0.000000)
  51 O  ( 0.000000,  0.000000,  0.000000)
  52 O  ( 0.000000,  0.000000, -0.000000)
  53 O  ( 0.000000,  0.000000,  0.000000)
  54 O  ( 0.000000,  0.000000, -0.000000)
  55 O  ( 0.000000,  0.000000, -0.000000)
  56 O  ( 0.000000,  0.000000, -0.000000)
  57 O  ( 0.000000,  0.000000,  0.000000)
  58 O  ( 0.000000,  0.000000, -0.000000)
  59 O  ( 0.000000,  0.000000,  0.000000)
  60 O  ( 0.000000,  0.000000,  0.000000)
  61 O  ( 0.000000,  0.000000, -0.000000)
  62 O  ( 0.000000,  0.000000, -0.000000)
  63 O  ( 0.000000,  0.000000, -0.000000)
  64 O  ( 0.000000,  0.000000, -0.000000)
  65 O  ( 0.000000,  0.000000, -0.000000)
  66 O  ( 0.000000,  0.000000,  0.000000)
  67 O  ( 0.000000,  0.000000, -0.000000)
  68 O  ( 0.000000,  0.000000, -0.000000)
  69 O  ( 0.000000,  0.000000,  0.000000)
  70 O  ( 0.000000,  0.000000, -0.000000)
  71 O  ( 0.000000,  0.000000,  0.000000)
  72 Au ( 0.000000,  0.000000, -0.000000)
  73 Au ( 0.000000,  0.000000,  0.000000)
  74 Au ( 0.000000,  0.000000, -0.000000)
  75 Au ( 0.000000,  0.000000,  0.000000)

Energy contributions relative to reference atoms: (reference = -2721730.337652)

Kinetic:       +534.662578
Potential:     -724.352327
External:      -288.801012
XC:            -382.412022
Entropy (-ST):   -0.002509
Local:          +43.204012
SIC:             +0.000000
--------------------------
Free energy:   -817.701280
Extrapolated:  -817.700026

Dipole-layer corrected work functions: 4.265118, 4.072303 eV

Spin contamination: 0.000000 electrons
                   Up                     Down
 Band  Eigenvalues  Occupancy  Eigenvalues  Occupancy
    0    -65.73804    1.00000    -65.73804    1.00000
    1    -65.73052    1.00000    -65.73052    1.00000
    2    -65.72577    1.00000    -65.72577    1.00000
    3    -65.72293    1.00000    -65.72293    1.00000
    4    -65.58535    1.00000    -65.58535    1.00000
    5    -65.51891    1.00000    -65.51891    1.00000
    6    -65.43209    1.00000    -65.43209    1.00000
    7    -65.42637    1.00000    -65.42637    1.00000
    8    -65.42290    1.00000    -65.42290    1.00000
    9    -65.41764    1.00000    -65.41764    1.00000
   10    -65.40323    1.00000    -65.40323    1.00000
   11    -65.38916    1.00000    -65.38916    1.00000
   12    -65.37853    1.00000    -65.37853    1.00000
   13    -65.34699    1.00000    -65.34699    1.00000
   14    -65.33800    1.00000    -65.33800    1.00000
   15    -65.28606    1.00000    -65.28606    1.00000
   16    -65.26510    1.00000    -65.26510    1.00000
   17    -65.25799    1.00000    -65.25799    1.00000
   18    -65.16596    1.00000    -65.16596    1.00000
   19    -65.08308    1.00000    -65.08308    1.00000
   20    -65.00119    1.00000    -65.00119    1.00000
   21    -64.98795    1.00000    -64.98795    1.00000
   22    -64.98107    1.00000    -64.98107    1.00000
   23    -64.97736    1.00000    -64.97736    1.00000
   24    -42.05974    1.00000    -42.05974    1.00000
   25    -42.05102    1.00000    -42.05102    1.00000
   26    -42.04555    1.00000    -42.04555    1.00000
   27    -42.04212    1.00000    -42.04212    1.00000
   28    -41.91268    1.00000    -41.91268    1.00000
   29    -41.90404    1.00000    -41.90404    1.00000
   30    -41.86561    1.00000    -41.86561    1.00000
   31    -41.84325    1.00000    -41.84325    1.00000
   32    -41.83441    1.00000    -41.83441    1.00000
   33    -41.76504    1.00000    -41.76504    1.00000
   34    -41.74076    1.00000    -41.74076    1.00000
   35    -41.72984    1.00000    -41.72984    1.00000
   36    -41.72099    1.00000    -41.72099    1.00000
   37    -41.71682    1.00000    -41.71682    1.00000
   38    -41.71363    1.00000    -41.71363    1.00000
   39    -41.70991    1.00000    -41.70991    1.00000
   40    -41.70677    1.00000    -41.70677    1.00000
   41    -41.70235    1.00000    -41.70235    1.00000
   42    -41.69723    1.00000    -41.69723    1.00000
   43    -41.68771    1.00000    -41.68771    1.00000
   44    -41.68139    1.00000    -41.68139    1.00000
   45    -41.67148    1.00000    -41.67148    1.00000
   46    -41.66135    1.00000    -41.66135    1.00000
   47    -41.65286    1.00000    -41.65286    1.00000
   48    -41.63688    1.00000    -41.63688    1.00000
   49    -41.62553    1.00000    -41.62553    1.00000
   50    -41.60755    1.00000    -41.60755    1.00000
   51    -41.60169    1.00000    -41.60169    1.00000
   52    -41.59281    1.00000    -41.59281    1.00000
   53    -41.58254    1.00000    -41.58254    1.00000
   54    -41.57755    1.00000    -41.57755    1.00000
   55    -41.56056    1.00000    -41.56056    1.00000
   56    -41.55381    1.00000    -41.55381    1.00000
   57    -41.55087    1.00000    -41.55087    1.00000
   58    -41.54199    1.00000    -41.54199    1.00000
   59    -41.52840    1.00000    -41.52840    1.00000
   60    -41.52104    1.00000    -41.52104    1.00000
   61    -41.50996    1.00000    -41.50996    1.00000
   62    -41.50652    1.00000    -41.50652    1.00000
   63    -41.50525    1.00000    -41.50525    1.00000
   64    -41.49750    1.00000    -41.49750    1.00000
   65    -41.49380    1.00000    -41.49380    1.00000
   66    -41.48272    1.00000    -41.48272    1.00000
   67    -41.48117    1.00000    -41.48117    1.00000
   68    -41.46957    1.00000    -41.46957    1.00000
   69    -41.45951    1.00000    -41.45951    1.00000
   70    -41.45019    1.00000    -41.45019    1.00000
   71    -41.44399    1.00000    -41.44399    1.00000
   72    -41.44213    1.00000    -41.44213    1.00000
   73    -41.43133    1.00000    -41.43133    1.00000
   74    -41.42348    1.00000    -41.42348    1.00000
   75    -41.41311    1.00000    -41.41311    1.00000
   76    -41.38192    1.00000    -41.38192    1.00000
   77    -41.36644    1.00000    -41.36644    1.00000
   78    -41.30719    1.00000    -41.30719    1.00000
   79    -41.27917    1.00000    -41.27917    1.00000
   80    -41.27754    1.00000    -41.27754    1.00000
   81    -41.25704    1.00000    -41.25704    1.00000
   82    -41.22645    1.00000    -41.22645    1.00000
   83    -41.22371    1.00000    -41.22371    1.00000
   84    -41.21358    1.00000    -41.21358    1.00000
   85    -41.20977    1.00000    -41.20977    1.00000
   86    -41.19987    1.00000    -41.19987    1.00000
   87    -41.19679    1.00000    -41.19679    1.00000
   88    -41.19130    1.00000    -41.19130    1.00000
   89    -41.17804    1.00000    -41.17804    1.00000
   90    -41.15491    1.00000    -41.15491    1.00000
   91    -41.14083    1.00000    -41.14083    1.00000
   92    -41.07721    1.00000    -41.07721    1.00000
   93    -41.06199    1.00000    -41.06199    1.00000
   94    -41.05482    1.00000    -41.05482    1.00000
   95    -41.05039    1.00000    -41.05039    1.00000
   96    -24.43786    1.00000    -24.43786    1.00000
   97    -24.23399    1.00000    -24.23399    1.00000
   98    -24.10730    1.00000    -24.10730    1.00000
   99    -24.07646    1.00000    -24.07646    1.00000
  100    -24.01818    1.00000    -24.01818    1.00000
  101    -23.98091    1.00000    -23.98091    1.00000
  102    -23.90756    1.00000    -23.90756    1.00000
  103    -23.83716    1.00000    -23.83716    1.00000
  104    -23.77878    1.00000    -23.77878    1.00000
  105    -23.65609    1.00000    -23.65609    1.00000
  106    -23.61053    1.00000    -23.61053    1.00000
  107    -23.54487    1.00000    -23.54487    1.00000
  108    -23.46184    1.00000    -23.46184    1.00000
  109    -23.34192    1.00000    -23.34192    1.00000
  110    -23.30495    1.00000    -23.30495    1.00000
  111    -23.28449    1.00000    -23.28449    1.00000
  112    -23.27294    1.00000    -23.27294    1.00000
  113    -23.26223    1.00000    -23.26223    1.00000
  114    -23.20435    1.00000    -23.20435    1.00000
  115    -23.17210    1.00000    -23.17210    1.00000
  116    -23.15385    1.00000    -23.15385    1.00000
  117    -23.13363    1.00000    -23.13363    1.00000
  118    -23.12214    1.00000    -23.12214    1.00000
  119    -23.11214    1.00000    -23.11214    1.00000
  120    -23.09854    1.00000    -23.09854    1.00000
  121    -23.07102    1.00000    -23.07102    1.00000
  122    -23.06024    1.00000    -23.06024    1.00000
  123    -23.05345    1.00000    -23.05345    1.00000
  124    -23.00309    1.00000    -23.00309    1.00000
  125    -22.97774    1.00000    -22.97774    1.00000
  126    -22.97545    1.00000    -22.97545    1.00000
  127    -22.97109    1.00000    -22.97109    1.00000
  128    -22.96128    1.00000    -22.96128    1.00000
  129    -22.95746    1.00000    -22.95746    1.00000
  130    -22.95173    1.00000    -22.95173    1.00000
  131    -22.93455    1.00000    -22.93455    1.00000
  132    -22.91525    1.00000    -22.91525    1.00000
  133    -22.91154    1.00000    -22.91154    1.00000
  134    -22.88578    1.00000    -22.88578    1.00000
  135    -22.78025    1.00000    -22.78025    1.00000
  136    -22.75604    1.00000    -22.75604    1.00000
  137    -22.59018    1.00000    -22.59018    1.00000
  138    -22.49974    1.00000    -22.49974    1.00000
  139    -22.39148    1.00000    -22.39148    1.00000
  140    -21.60057    1.00000    -21.60057    1.00000
  141    -21.55931    1.00000    -21.55931    1.00000
  142    -21.55299    1.00000    -21.55299    1.00000
  143    -21.54317    1.00000    -21.54317    1.00000
  144    -11.53895    1.00000    -11.53895    1.00000
  145    -11.44537    1.00000    -11.44537    1.00000
  146    -11.43457    1.00000    -11.43457    1.00000
  147    -11.37092    1.00000    -11.37092    1.00000
  148    -11.35732    1.00000    -11.35732    1.00000
  149    -11.33931    1.00000    -11.33931    1.00000
  150    -11.27435    1.00000    -11.27435    1.00000
  151    -11.26338    1.00000    -11.26338    1.00000
  152    -11.24824    1.00000    -11.24824    1.00000
  153    -11.20629    1.00000    -11.20629    1.00000
  154    -11.18998    1.00000    -11.18998    1.00000
  155    -11.14554    1.00000    -11.14554    1.00000
  156    -11.13705    1.00000    -11.13705    1.00000
  157    -11.08904    1.00000    -11.08904    1.00000
  158    -11.06212    1.00000    -11.06212    1.00000
  159    -11.02087    1.00000    -11.02087    1.00000
  160    -11.00253    1.00000    -11.00253    1.00000
  161    -10.98558    1.00000    -10.98558    1.00000
  162    -10.95796    1.00000    -10.95796    1.00000
  163    -10.89141    1.00000    -10.89141    1.00000
  164    -10.83258    1.00000    -10.83258    1.00000
  165    -10.75152    1.00000    -10.75152    1.00000
  166    -10.74394    1.00000    -10.74394    1.00000
  167    -10.71484    1.00000    -10.71484    1.00000
  168    -10.70972    1.00000    -10.70972    1.00000
  169    -10.68949    1.00000    -10.68949    1.00000
  170    -10.65314    1.00000    -10.65314    1.00000
  171    -10.64034    1.00000    -10.64034    1.00000
  172    -10.61789    1.00000    -10.61789    1.00000
  173    -10.61329    1.00000    -10.61329    1.00000
  174    -10.60429    1.00000    -10.60429    1.00000
  175    -10.56888    1.00000    -10.56888    1.00000
  176    -10.55710    1.00000    -10.55710    1.00000
  177    -10.54552    1.00000    -10.54552    1.00000
  178    -10.53502    1.00000    -10.53502    1.00000
  179    -10.51476    1.00000    -10.51476    1.00000
  180    -10.50505    1.00000    -10.50505    1.00000
  181    -10.49851    1.00000    -10.49851    1.00000
  182    -10.47774    1.00000    -10.47774    1.00000
  183    -10.44993    1.00000    -10.44993    1.00000
  184    -10.43398    1.00000    -10.43398    1.00000
  185    -10.39267    1.00000    -10.39267    1.00000
  186    -10.36328    1.00000    -10.36328    1.00000
  187    -10.33733    1.00000    -10.33733    1.00000
  188    -10.29381    1.00000    -10.29381    1.00000
  189    -10.24812    1.00000    -10.24812    1.00000
  190    -10.17544    1.00000    -10.17544    1.00000
  191    -10.14051    1.00000    -10.14051    1.00000
  192    -10.09324    1.00000    -10.09324    1.00000
  193    -10.04634    1.00000    -10.04634    1.00000
  194     -9.97135    1.00000     -9.97135    1.00000
  195     -9.95531    1.00000     -9.95531    1.00000
  196     -9.94283    1.00000     -9.94283    1.00000
  197     -9.86735    1.00000     -9.86735    1.00000
  198     -9.77586    1.00000     -9.77586    1.00000
  199     -9.72699    1.00000     -9.72699    1.00000
  200     -9.69939    1.00000     -9.69939    1.00000
  201     -9.65824    1.00000     -9.65824    1.00000
  202     -9.58311    1.00000     -9.58311    1.00000
  203     -9.57852    1.00000     -9.57852    1.00000
  204     -9.52679    1.00000     -9.52679    1.00000
  205     -9.50673    1.00000     -9.50673    1.00000
  206     -9.43102    1.00000     -9.43102    1.00000
  207     -9.39489    1.00000     -9.39489    1.00000
  208     -9.35886    1.00000     -9.35886    1.00000
  209     -9.33532    1.00000     -9.33532    1.00000
  210     -9.32819    1.00000     -9.32819    1.00000
  211     -9.30659    1.00000     -9.30659    1.00000
  212     -9.26050    1.00000     -9.26050    1.00000
  213     -9.24617    1.00000     -9.24617    1.00000
  214     -9.15208    1.00000     -9.15208    1.00000
  215     -9.14245    1.00000     -9.14245    1.00000
  216     -9.07506    1.00000     -9.07506    1.00000
  217     -9.06539    1.00000     -9.06539    1.00000
  218     -9.04484    1.00000     -9.04484    1.00000
  219     -9.02601    1.00000     -9.02601    1.00000
  220     -9.01893    1.00000     -9.01893    1.00000
  221     -8.98989    1.00000     -8.98989    1.00000
  222     -8.95662    1.00000     -8.95662    1.00000
  223     -8.90294    1.00000     -8.90294    1.00000
  224     -8.88888    1.00000     -8.88888    1.00000
  225     -8.87620    1.00000     -8.87620    1.00000
  226     -8.86636    1.00000     -8.86636    1.00000
  227     -8.80809    1.00000     -8.80809    1.00000
  228     -8.80695    1.00000     -8.80695    1.00000
  229     -8.78136    1.00000     -8.78136    1.00000
  230     -8.76318    1.00000     -8.76318    1.00000
  231     -8.75474    1.00000     -8.75474    1.00000
  232     -8.73148    1.00000     -8.73148    1.00000
  233     -8.67161    1.00000     -8.67161    1.00000
  234     -8.64500    1.00000     -8.64500    1.00000
  235     -8.58199    1.00000     -8.58199    1.00000
  236     -8.55112    1.00000     -8.55112    1.00000
  237     -8.53618    1.00000     -8.53618    1.00000
  238     -8.50170    1.00000     -8.50170    1.00000
  239     -8.47804    1.00000     -8.47804    1.00000
  240     -8.44021    1.00000     -8.44021    1.00000
  241     -8.41508    1.00000     -8.41508    1.00000
  242     -8.37697    1.00000     -8.37697    1.00000
  243     -8.32868    1.00000     -8.32868    1.00000
  244     -8.25851    1.00000     -8.25851    1.00000
  245     -8.24939    1.00000     -8.24939    1.00000
  246     -8.18381    1.00000     -8.18381    1.00000
  247     -8.17074    1.00000     -8.17074    1.00000
  248     -8.12397    1.00000     -8.12397    1.00000
  249     -8.05008    1.00000     -8.05008    1.00000
  250     -8.00809    1.00000     -8.00809    1.00000
  251     -7.99758    1.00000     -7.99758    1.00000
  252     -7.99739    1.00000     -7.99739    1.00000
  253     -7.95619    1.00000     -7.95619    1.00000
  254     -7.94380    1.00000     -7.94380    1.00000
  255     -7.92068    1.00000     -7.92068    1.00000
  256     -7.91470    1.00000     -7.91470    1.00000
  257     -7.89512    1.00000     -7.89512    1.00000
  258     -7.88384    1.00000     -7.88384    1.00000
  259     -7.86675    1.00000     -7.86675    1.00000
  260     -7.82395    1.00000     -7.82395    1.00000
  261     -7.78679    1.00000     -7.78679    1.00000
  262     -7.74875    1.00000     -7.74875    1.00000
  263     -7.72969    1.00000     -7.72969    1.00000
  264     -7.71729    1.00000     -7.71729    1.00000
  265     -7.69879    1.00000     -7.69879    1.00000
  266     -7.67599    1.00000     -7.67599    1.00000
  267     -7.64526    1.00000     -7.64526    1.00000
  268     -7.63550    1.00000     -7.63550    1.00000
  269     -7.60666    1.00000     -7.60666    1.00000
  270     -7.60081    1.00000     -7.60081    1.00000
  271     -7.58795    1.00000     -7.58795    1.00000
  272     -7.53793    1.00000     -7.53793    1.00000
  273     -7.51798    1.00000     -7.51798    1.00000
  274     -7.50372    1.00000     -7.50372    1.00000
  275     -7.44218    1.00000     -7.44218    1.00000
  276     -7.42505    1.00000     -7.42505    1.00000
  277     -7.39751    1.00000     -7.39751    1.00000
  278     -7.36377    1.00000     -7.36377    1.00000
  279     -7.26464    1.00000     -7.26464    1.00000
  280     -7.25387    1.00000     -7.25387    1.00000
  281     -7.23060    1.00000     -7.23060    1.00000
  282     -7.19330    1.00000     -7.19330    1.00000
  283     -7.18249    1.00000     -7.18249    1.00000
  284     -7.17833    1.00000     -7.17833    1.00000
  285     -7.11848    1.00000     -7.11848    1.00000
  286     -7.02569    1.00000     -7.02569    1.00000
  287     -7.00855    1.00000     -7.00855    1.00000
  288     -6.92543    1.00000     -6.92543    1.00000
  289     -6.91353    1.00000     -6.91353    1.00000
  290     -6.90401    1.00000     -6.90401    1.00000
  291     -6.87921    1.00000     -6.87921    1.00000
  292     -6.73226    1.00000     -6.73226    1.00000
  293     -6.68930    1.00000     -6.68930    1.00000
  294     -6.64635    1.00000     -6.64635    1.00000
  295     -6.59110    1.00000     -6.59110    1.00000
  296     -6.55255    1.00000     -6.55255    1.00000
  297     -6.54155    1.00000     -6.54155    1.00000
  298     -6.37760    1.00000     -6.37760    1.00000
  299     -6.35564    1.00000     -6.35564    1.00000
  300     -6.27559    1.00000     -6.27559    1.00000
  301     -6.09026    1.00000     -6.09026    1.00000
  302     -6.05995    1.00000     -6.05995    1.00000
  303     -6.01839    1.00000     -6.01839    1.00000
  304     -5.92683    1.00000     -5.92683    1.00000
  305     -5.89348    1.00000     -5.89348    1.00000
  306     -5.85574    1.00000     -5.85574    1.00000
  307     -5.80238    1.00000     -5.80238    1.00000
  308     -5.20955    0.99997     -5.20955    0.99997
  309     -4.90086    0.99934     -4.90086    0.99934
  310     -3.35181    0.00028     -3.35181    0.00028
  311     -3.33843    0.00025     -3.33843    0.00025
  312     -3.21575    0.00007     -3.21575    0.00007
  313     -3.16002    0.00004     -3.16002    0.00004
  314     -3.11497    0.00003     -3.11497    0.00003
  315     -2.95732    0.00001     -2.95732    0.00001
  316     -2.94533    0.00000     -2.94533    0.00000
  317     -2.93250    0.00000     -2.93250    0.00000
  318     -2.83008    0.00000     -2.83008    0.00000
  319     -2.82472    0.00000     -2.82472    0.00000
  320     -2.73055    0.00000     -2.73055    0.00000
  321     -2.67233    0.00000     -2.67233    0.00000
  322     -2.62492    0.00000     -2.62492    0.00000
  323     -2.60525    0.00000     -2.60525    0.00000
  324     -2.56512    0.00000     -2.56512    0.00000
  325     -2.55254    0.00000     -2.55254    0.00000
  326     -2.48651    0.00000     -2.48651    0.00000
  327     -2.45777    0.00000     -2.45777    0.00000
  328     -2.44493    0.00000     -2.44493    0.00000
  329     -2.42409    0.00000     -2.42409    0.00000
  330     -2.41090    0.00000     -2.41090    0.00000
  331     -2.39593    0.00000     -2.39593    0.00000
  332     -2.36741    0.00000     -2.36741    0.00000
  333     -2.34474    0.00000     -2.34474    0.00000
  334     -2.28600    0.00000     -2.28600    0.00000
  335     -2.27962    0.00000     -2.27962    0.00000
  336     -2.26061    0.00000     -2.26061    0.00000
  337     -2.23651    0.00000     -2.23651    0.00000
  338     -2.21937    0.00000     -2.21937    0.00000
  339     -2.21008    0.00000     -2.21008    0.00000
  340     -2.20452    0.00000     -2.20452    0.00000
  341     -2.19537    0.00000     -2.19537    0.00000
  342     -2.18430    0.00000     -2.18430    0.00000
  343     -2.16694    0.00000     -2.16694    0.00000
  344     -2.15129    0.00000     -2.15129    0.00000
  345     -2.14711    0.00000     -2.14711    0.00000
  346     -2.13223    0.00000     -2.13223    0.00000
  347     -2.10144    0.00000     -2.10144    0.00000
  348     -2.09267    0.00000     -2.09267    0.00000
  349     -2.08649    0.00000     -2.08649    0.00000
  350     -2.01350    0.00000     -2.01350    0.00000
  351     -2.00236    0.00000     -2.00236    0.00000
  352     -1.99049    0.00000     -1.99049    0.00000
  353     -1.97473    0.00000     -1.97473    0.00000
  354     -1.95501    0.00000     -1.95501    0.00000
  355     -1.93734    0.00000     -1.93734    0.00000
  356     -1.85203    0.00000     -1.85203    0.00000
  357     -1.82868    0.00000     -1.82868    0.00000
  358     -1.80190    0.00000     -1.80190    0.00000
  359     -1.79195    0.00000     -1.79195    0.00000
  360     -1.76029    0.00000     -1.76029    0.00000
  361     -1.74867    0.00000     -1.74867    0.00000
  362     -1.74273    0.00000     -1.74273    0.00000
  363     -1.73666    0.00000     -1.73666    0.00000
  364     -1.71801    0.00000     -1.71801    0.00000
  365     -1.71348    0.00000     -1.71348    0.00000
  366     -1.70096    0.00000     -1.70096    0.00000
  367     -1.68582    0.00000     -1.68582    0.00000
  368     -1.67590    0.00000     -1.67590    0.00000
  369     -1.65170    0.00000     -1.65170    0.00000
  370     -1.60828    0.00000     -1.60828    0.00000
  371     -1.59694    0.00000     -1.59694    0.00000
  372     -1.59145    0.00000     -1.59145    0.00000
  373     -1.54943    0.00000     -1.54943    0.00000
  374     -1.49721    0.00000     -1.49721    0.00000
  375     -1.48540    0.00000     -1.48540    0.00000

Fermi level: -4.16871

Gap: 1.549 eV
Transition (v -> c):
  (s=1, k=0, n=309, [[0.00, 0.00, 0.00]]) -> (s=0, k=0, n=310, [[0.00, 0.00, 0.00]])
No difference between direct/indirect transitions
System changes: positions 

Initializing position-dependent things.

Density initialized from wave functions
      .-------------------------.  
     /|                         |  
    / |                         |  
   /  |                         |  
  /   |                         |  
 *    |                         |  
 |    |                         |  
 |    |                         |  
 |    |                         |  
 |    |                         |  
 |    |                         |  
 |    |                         |  
 |    |                         |  
 |    |                         |  
 |    |        Au   OAu         |  
 |    |      O          Ti      |  
 |    O  Au      Ti     O    O  |  
 |    |   Ti   Au O   O         |  
 | O  |   O    O      Ti     Ti |  
 |    | Ti     Ti     O    O    |  
 |    |     O       O      Ti   |  
 |   O|Ti     O      O          |  
 |    |O    O      Ti     Ti    |  
 |  Ti|    Ti          O  O   O |  
 |    |  O  O   O O    TiO      |  
 |  O |         TiO         O Ti|  
 |    | OTiO   Ti    OTi        |  
 |    |       O     O O    O O  |  
 |    | Oi   O O           Ti   |  
 |    O      Ti     Ti     O    |  
 |   Ti          O      O       |  
 |    |   O                     |  
 |    |                         |  
 |    |                         |  
 |    |                         |  
 |    .-------------------------.  
 |   /                         /   
 |  /                         /    
 | /                         /     
 |/                         /      
 *-------------------------*       

Positions:
   0 Ti     1.771742    0.000000    8.228379    ( 0.0000,  0.0000,  0.0000)
   1 Ti     6.989192    1.896200    8.228379    ( 0.0000,  0.0000,  0.0000)
   2 Ti     1.771742    3.792400    8.228379    ( 0.0000,  0.0000,  0.0000)
   3 Ti     6.989192    5.688600    8.228379    ( 0.0000,  0.0000,  0.0000)
   4 Ti     4.725027    0.000000    9.111586    ( 0.0000,  0.0000,  0.0000)
   5 Ti     9.942477    1.896200    9.111586    ( 0.0000,  0.0000,  0.0000)
   6 Ti     4.725027    3.792400    9.111586    ( 0.0000,  0.0000,  0.0000)
   7 Ti     9.942477    5.688600    9.111586    ( 0.0000,  0.0000,  0.0000)
   8 Ti     3.149983    0.000000   11.761552    ( 0.0000,  0.0000,  0.0000)
   9 Ti     8.367433    1.896200   11.761552    ( 0.0000,  0.0000,  0.0000)
  10 Ti     3.149983    3.792400   11.761552    ( 0.0000,  0.0000,  0.0000)
  11 Ti     8.367433    5.688600   11.761552    ( 0.0000,  0.0000,  0.0000)
  12 Ti     6.103269    0.000000   12.644759    ( 0.0000,  0.0000,  0.0000)
  13 Ti     0.885819    1.896200   12.644759    ( 0.0000,  0.0000,  0.0000)
  14 Ti     6.103269    3.792400   12.644759    ( 0.0000,  0.0000,  0.0000)
  15 Ti     0.885819    5.688600   12.644759    ( 0.0000,  0.0000,  0.0000)
  16 Ti     4.482233   -0.001033   15.342543    ( 0.0000,  0.0000,  0.0000)
  17 Ti     9.753045    1.900753   15.389207    ( 0.0000,  0.0000,  0.0000)
  18 Ti     4.499047    3.797034   15.348687    ( 0.0000,  0.0000,  0.0000)
  19 Ti     9.736627    5.671166   15.407809    ( 0.0000,  0.0000,  0.0000)
  20 Ti     7.365001   -0.008670   16.091347    ( 0.0000,  0.0000,  0.0000)
  21 Ti     2.124206    1.919615   16.196452    ( 0.0000,  0.0000,  0.0000)
  22 Ti     7.324862    3.785370   16.124124    ( 0.0000,  0.0000,  0.0000)
  23 Ti     2.104658    5.692197   16.109406    ( 0.0000,  0.0000,  0.0000)
  24 O      3.638859    0.000000    7.500000    ( 0.0000,  0.0000,  0.0000)
  25 O      8.856309    1.896200    7.500000    ( 0.0000,  0.0000,  0.0000)
  26 O      3.638859    3.792400    7.500000    ( 0.0000,  0.0000,  0.0000)
  27 O      8.856309    5.688600    7.500000    ( 0.0000,  0.0000,  0.0000)
  28 O      6.592144    0.000000    8.383207    ( 0.0000,  0.0000,  0.0000)
  29 O      1.374694    1.896200    8.383207    ( 0.0000,  0.0000,  0.0000)
  30 O      6.592144    3.792400    8.383207    ( 0.0000,  0.0000,  0.0000)
  31 O      1.374694    5.688600    8.383207    ( 0.0000,  0.0000,  0.0000)
  32 O     10.339421    0.000000    8.956758    ( 0.0000,  0.0000,  0.0000)
  33 O      5.121971    1.896200    8.956758    ( 0.0000,  0.0000,  0.0000)
  34 O     10.339421    3.792400    8.956758    ( 0.0000,  0.0000,  0.0000)
  35 O      5.121971    5.688600    8.956758    ( 0.0000,  0.0000,  0.0000)
  36 O      2.857911    0.000000    9.839966    ( 0.0000,  0.0000,  0.0000)
  37 O      8.075361    1.896200    9.839966    ( 0.0000,  0.0000,  0.0000)
  38 O      2.857911    3.792400    9.839966    ( 0.0000,  0.0000,  0.0000)
  39 O      8.075361    5.688600    9.839966    ( 0.0000,  0.0000,  0.0000)
  40 O      5.017100    0.000000   11.033173    ( 0.0000,  0.0000,  0.0000)
  41 O     10.234550    1.896200   11.033173    ( 0.0000,  0.0000,  0.0000)
  42 O      5.017100    3.792400   11.033173    ( 0.0000,  0.0000,  0.0000)
  43 O     10.234550    5.688600   11.033173    ( 0.0000,  0.0000,  0.0000)
  44 O      7.970490    0.000000   11.916380    ( 0.0000,  0.0000,  0.0000)
  45 O      2.753040    1.896200   11.916380    ( 0.0000,  0.0000,  0.0000)
  46 O      7.970490    3.792400   11.916380    ( 0.0000,  0.0000,  0.0000)
  47 O      2.753040    5.688600   11.916380    ( 0.0000,  0.0000,  0.0000)
  48 O      1.282867    0.000000   12.489931    ( 0.0000,  0.0000,  0.0000)
  49 O      6.500317    1.896200   12.489931    ( 0.0000,  0.0000,  0.0000)
  50 O      1.282867    3.792400   12.489931    ( 0.0000,  0.0000,  0.0000)
  51 O      6.500317    5.688600   12.489931    ( 0.0000,  0.0000,  0.0000)
  52 O      4.236152    0.000000   13.373138    ( 0.0000,  0.0000,  0.0000)
  53 O      9.453603    1.896200   13.373138    ( 0.0000,  0.0000,  0.0000)
  54 O      4.236152    3.792400   13.373138    ( 0.0000,  0.0000,  0.0000)
  55 O      9.453603    5.688600   13.373138    ( 0.0000,  0.0000,  0.0000)
  56 O      6.412072   -0.010033   14.556610    ( 0.0000,  0.0000,  0.0000)
  57 O      1.198823    1.897930   14.569774    ( 0.0000,  0.0000,  0.0000)
  58 O      6.447668    3.793171   14.532625    ( 0.0000,  0.0000,  0.0000)
  59 O      1.199187    5.689336   14.547629    ( 0.0000,  0.0000,  0.0000)
  60 O      4.033722    1.891518   15.421462    ( 0.0000,  0.0000,  0.0000)
  61 O      9.263384   -0.007385   15.453502    ( 0.0000,  0.0000,  0.0000)
  62 O      4.056182    5.703956   15.417797    ( 0.0000,  0.0000,  0.0000)
  63 O      9.276983    3.794598   15.462247    ( 0.0000,  0.0000,  0.0000)
  64 O      2.642742   -0.013555   16.279518    ( 0.0000,  0.0000,  0.0000)
  65 O      7.840025    1.892632   16.276827    ( 0.0000,  0.0000,  0.0000)
  66 O      2.638424    3.815752   16.259314    ( 0.0000,  0.0000,  0.0000)
  67 O      7.851442    5.687213   16.316677    ( 0.0000,  0.0000,  0.0000)
  68 O      5.664333   -0.017638   16.912131    ( 0.0000,  0.0000,  0.0000)
  69 O      0.405331    1.895786   16.891848    ( 0.0000,  0.0000,  0.0000)
  70 O      0.447526    5.688107   16.892737    ( 0.0000,  0.0000,  0.0000)
  71 O      5.620240    3.815240   16.822627    ( 0.0000,  0.0000,  0.0000)
  72 Au     5.402004    1.459542   18.435638    ( 0.0000,  0.0000,  0.0000)
  73 Au     7.227773    3.254817   19.494175    ( 0.0000,  0.0000,  0.0000)
  74 Au     2.680675    1.867315   18.895591    ( 0.0000,  0.0000,  0.0000)
  75 Au     4.579183    3.616569   19.675117    ( 0.0000,  0.0000,  0.0000)

Unit cell:
           periodic     x           y           z      points  spacing
  1. axis:    yes   10.434900    0.000000    0.000000    52     0.2007
  2. axis:    yes    0.000000    7.584800    0.000000    36     0.2107
  3. axis:    no     0.000000    0.000000   28.826383   144     0.2002

  Lengths:  10.434900   7.584800  28.826383
  Angles:   90.000000  90.000000  90.000000

Effective grid spacing dv^(1/3) = 0.2038

     iter     time        total  log10-change:  magmom
                         energy   eigst   dens
iter:   1 18:18:39  -702.339991   -3.96           +0.0000
iter:   2 18:18:43  -702.342292   -4.57  -3.50    +0.0000
iter:   3 18:18:47  -702.342150   -4.99  -3.49    +0.0000
iter:   4 18:18:51  -702.341580   -5.46  -3.49    +0.0000
iter:   5 18:18:55  -702.341052   -5.79  -3.51    +0.0000
iter:   6 18:18:58  -702.340735   -6.18  -3.52    +0.0000
iter:   7 18:19:02  -702.340302   -6.40  -3.53    +0.0000
iter:   8 18:19:06  -702.339833   -6.53  -3.54    +0.0000
iter:   9 18:19:10  -702.339358   -6.55  -3.56    +0.0000
iter:  10 18:19:14  -702.339105   -6.56  -3.57    +0.0000
iter:  11 18:19:18  -702.338758c  -6.55  -3.58    +0.0000
iter:  12 18:19:22  -702.338379   -6.55  -3.59    +0.0000
iter:  13 18:19:25  -702.337995   -6.55  -3.60    +0.0000
iter:  14 18:19:29  -702.337830c  -6.58  -3.61    +0.0000
iter:  15 18:19:33  -702.337579c  -6.61  -3.62    +0.0000
iter:  16 18:19:37  -702.337292c  -6.62  -3.63    +0.0000
iter:  17 18:19:41  -702.336993c  -6.65  -3.64    +0.0000
iter:  18 18:19:44  -702.336905c  -6.69  -3.65    +0.0000
iter:  19 18:19:48  -702.336526c  -6.73  -3.66    +0.0000
iter:  20 18:19:52  -702.336395c  -6.75  -3.67    +0.0000
iter:  21 18:19:56  -702.336214c  -6.80  -3.68    +0.0000
iter:  22 18:20:00  -702.336212c  -6.85  -3.68    +0.0000
iter:  23 18:20:04  -702.335920c  -6.88  -3.69    +0.0000
iter:  24 18:20:07  -702.335852c  -6.91  -3.70    +0.0000
iter:  25 18:20:11  -702.335736c  -6.96  -3.71    +0.0000
iter:  26 18:20:15  -702.335587c  -6.97  -3.72    +0.0000
iter:  27 18:20:19  -702.335420c  -7.02  -3.72    +0.0000
iter:  28 18:20:23  -702.335442c  -7.07  -3.73    +0.0000
iter:  29 18:20:27  -702.335207c  -7.10  -3.74    +0.0000
iter:  30 18:20:30  -702.335174c  -7.15  -3.75    +0.0000
iter:  31 18:20:34  -702.335107c  -7.19  -3.75    +0.0000
iter:  32 18:20:38  -702.335008c  -7.21  -3.76    +0.0000
iter:  33 18:20:42  -702.334888c  -7.25  -3.77    +0.0000
iter:  34 18:20:46  -702.334755c  -7.28  -3.77    +0.0000
iter:  35 18:20:49  -702.334803c  -7.35  -3.78    +0.0000
iter:  36 18:20:53  -702.334620c  -7.35  -3.79    +0.0000
iter:  37 18:20:57  -702.334620c  -7.43  -3.79    +0.0000
iter:  38 18:21:01  -702.334595c  -7.47  -3.80    +0.0000
iter:  39 18:21:05  -702.334542c  -7.49  -3.81    +0.0000
iter:  40 18:21:09  -702.334467c  -7.52  -3.81    +0.0000
iter:  41 18:21:12  -702.334375c  -7.54  -3.82    +0.0000
iter:  42 18:21:16  -702.334271c  -7.57  -3.83    +0.0000
iter:  43 18:21:20  -702.334159c  -7.59  -3.83    +0.0000
iter:  44 18:21:24  -702.334041c  -7.63  -3.84    +0.0000
iter:  45 18:21:28  -702.333919c  -7.66  -3.85    +0.0000
iter:  46 18:21:31  -702.333794c  -7.70  -3.85    +0.0000
iter:  47 18:21:35  -702.333668c  -7.73  -3.86    +0.0000
iter:  48 18:21:39  -702.333541c  -7.76  -3.86    +0.0000
iter:  49 18:21:43  -702.333414c  -7.79  -3.87    +0.0000
iter:  50 18:21:47  -702.333445c  -7.89  -3.87    +0.0000
iter:  51 18:21:51  -702.333293c  -7.88  -3.88    +0.0000
iter:  52 18:21:54  -702.333300c  -7.96  -3.89    +0.0000
iter:  53 18:21:58  -702.333287c  -8.00  -3.89    +0.0000
iter:  54 18:22:02  -702.333260c  -8.03  -3.90    +0.0000
iter:  55 18:22:06  -702.333220c  -8.06  -3.90    +0.0000
iter:  56 18:22:10  -702.333166c  -8.08  -3.91    +0.0000
iter:  57 18:22:13  -702.333103c  -8.10  -3.92    +0.0000
iter:  58 18:22:17  -702.333031c  -8.12  -3.92    +0.0000
iter:  59 18:22:21  -702.332953c  -8.15  -3.93    +0.0000
iter:  60 18:22:25  -702.332870c  -8.17  -3.93    +0.0000
iter:  61 18:22:29  -702.332783c  -8.19  -3.94    +0.0000
iter:  62 18:22:32  -702.332693c  -8.21  -3.94    +0.0000
iter:  63 18:22:36  -702.332600c  -8.24  -3.95    +0.0000
iter:  64 18:22:40  -702.332506c  -8.27  -3.95    +0.0000
iter:  65 18:22:44  -702.332411c  -8.30  -3.96    +0.0000
iter:  66 18:22:48  -702.332315c  -8.33  -3.96    +0.0000
iter:  67 18:22:52  -702.332218c  -8.36  -3.97    +0.0000
iter:  68 18:22:55  -702.332122c  -8.38  -3.98    +0.0000
iter:  69 18:22:59  -702.332025c  -8.41  -3.98    +0.0000
iter:  70 18:23:03  -702.331929c  -8.44  -3.99    +0.0000
iter:  71 18:23:07  -702.331834c  -8.47  -3.99    +0.0000
iter:  72 18:23:11  -702.331739c  -8.50  -4.00    +0.0000
iter:  73 18:23:14  -702.331645c  -8.52  -4.00    +0.0000
iter:  74 18:23:18  -702.331552c  -8.55  -4.01    +0.0000
iter:  75 18:23:22  -702.331460c  -8.57  -4.01    +0.0000
iter:  76 18:23:26  -702.331369c  -8.60  -4.02    +0.0000
iter:  77 18:23:30  -702.331280c  -8.62  -4.02    +0.0000
iter:  78 18:23:34  -702.331191c  -8.65  -4.03    +0.0000
iter:  79 18:23:37  -702.331104c  -8.68  -4.03    +0.0000
iter:  80 18:23:41  -702.331018c  -8.70  -4.04    +0.0000
iter:  81 18:23:45  -702.330934c  -8.73  -4.04    +0.0000
iter:  82 18:23:49  -702.330851c  -8.75  -4.05    +0.0000
iter:  83 18:23:53  -702.330769c  -8.78  -4.06    +0.0000
iter:  84 18:23:56  -702.330688c  -8.80  -4.06    +0.0000
iter:  85 18:24:00  -702.330609c  -8.83  -4.07    +0.0000
iter:  86 18:24:04  -702.330531c  -8.85  -4.07    +0.0000
iter:  87 18:24:08  -702.330454c  -8.88  -4.08    +0.0000
iter:  88 18:24:12  -702.330379c  -8.90  -4.08    +0.0000
iter:  89 18:24:15  -702.330305c  -8.93  -4.09    -0.0000
iter:  90 18:24:19  -702.330233c  -8.95  -4.09    -0.0000
iter:  91 18:24:23  -702.330161c  -8.97  -4.10    -0.0000
iter:  92 18:24:27  -702.330091c  -9.00  -4.10    -0.0000
iter:  93 18:24:31  -702.330022c  -9.02  -4.11    -0.0000
iter:  94 18:24:35  -702.329955c  -9.04  -4.11    -0.0000
iter:  95 18:24:38  -702.329888c  -9.06  -4.12    -0.0000
iter:  96 18:24:42  -702.329823c  -9.08  -4.12    -0.0000
iter:  97 18:24:46  -702.329759c  -9.11  -4.13    -0.0000
iter:  98 18:24:50  -702.329697c  -9.13  -4.14    -0.0000
iter:  99 18:24:54  -702.329635c  -9.15  -4.14    -0.0000
iter: 100 18:24:57  -702.329574c  -9.17  -4.15    -0.0000
iter: 101 18:25:01  -702.329515c  -9.19  -4.15    -0.0000
iter: 102 18:25:05  -702.329456c  -9.21  -4.16    -0.0000
iter: 103 18:25:09  -702.329478c  -9.28  -4.16    -0.0000
iter: 104 18:25:13  -702.329383c  -9.25  -4.17    -0.0000
iter: 105 18:25:16  -702.329402c  -9.31  -4.17    -0.0000
iter: 106 18:25:20  -702.329307c  -9.29  -4.18    -0.0000
iter: 107 18:25:24  -702.329323c  -9.35  -4.18    -0.0000
iter: 108 18:25:28  -702.329306c  -9.39  -4.19    -0.0000
iter: 109 18:25:32  -702.329286c  -9.39  -4.19    -0.0000
iter: 110 18:25:36  -702.329265c  -9.41  -4.20    -0.0000
iter: 111 18:25:39  -702.329243c  -9.41  -4.21    -0.0000
iter: 112 18:25:43  -702.329220c  -9.43  -4.21    -0.0000
iter: 113 18:25:47  -702.329195c  -9.44  -4.22    -0.0000
iter: 114 18:25:51  -702.329170c  -9.46  -4.22    -0.0000
iter: 115 18:25:55  -702.329143c  -9.47  -4.23    -0.0000
iter: 116 18:25:58  -702.329116c  -9.49  -4.23    -0.0000
iter: 117 18:26:02  -702.329087c  -9.50  -4.24    -0.0000
iter: 118 18:26:06  -702.329058c  -9.52  -4.24    -0.0000
iter: 119 18:26:10  -702.329028c  -9.53  -4.25    -0.0000
iter: 120 18:26:14  -702.328997c  -9.55  -4.25    -0.0000
iter: 121 18:26:17  -702.328966c  -9.56  -4.26    -0.0000
iter: 122 18:26:21  -702.328934c  -9.57  -4.27    -0.0000
iter: 123 18:26:25  -702.328902c  -9.59  -4.27    -0.0000
iter: 124 18:26:29  -702.328870c  -9.60  -4.28    -0.0000
iter: 125 18:26:33  -702.328838c  -9.61  -4.28    -0.0000
iter: 126 18:26:37  -702.328805c  -9.63  -4.29    -0.0000
iter: 127 18:26:40  -702.328772c  -9.64  -4.29    -0.0000
iter: 128 18:26:44  -702.328739c  -9.65  -4.30    -0.0000
iter: 129 18:26:48  -702.328706c  -9.66  -4.30    -0.0000
iter: 130 18:26:52  -702.328673c  -9.68  -4.31    -0.0000
iter: 131 18:26:56  -702.328640c  -9.69  -4.31    -0.0000
iter: 132 18:26:59  -702.328607c  -9.70  -4.32    -0.0000
iter: 133 18:27:03  -702.328574c  -9.72  -4.32    -0.0000
iter: 134 18:27:07  -702.328541c  -9.73  -4.33    -0.0000
iter: 135 18:27:11  -702.328509c  -9.74  -4.33    -0.0000
iter: 136 18:27:15  -702.328476c  -9.76  -4.34    -0.0000
iter: 137 18:27:18  -702.328444c  -9.77  -4.34    -0.0000
iter: 138 18:27:22  -702.328412c  -9.79  -4.35    -0.0000
iter: 139 18:27:26  -702.328380c  -9.80  -4.36    -0.0000
iter: 140 18:27:30  -702.328348c  -9.82  -4.36    -0.0000
iter: 141 18:27:34  -702.328317c  -9.83  -4.37    -0.0000
iter: 142 18:27:38  -702.328286c  -9.84  -4.37    -0.0000
iter: 143 18:27:41  -702.328255c  -9.86  -4.38    -0.0000
iter: 144 18:27:45  -702.328224c  -9.87  -4.38    -0.0000
iter: 145 18:27:49  -702.328194c  -9.88  -4.39    -0.0000
iter: 146 18:27:53  -702.328164c  -9.90  -4.39    -0.0000
iter: 147 18:27:57  -702.328134c  -9.91  -4.40    -0.0000
iter: 148 18:28:00  -702.328104c  -9.93  -4.40    -0.0000
iter: 149 18:28:04  -702.328075c  -9.94  -4.41    -0.0000
iter: 150 18:28:08  -702.328046c  -9.95  -4.41    -0.0000
iter: 151 18:28:12  -702.328018c  -9.97  -4.42    -0.0000
iter: 152 18:28:16  -702.327990c  -9.98  -4.42    -0.0000
iter: 153 18:28:19  -702.327962c  -9.99  -4.43    -0.0000
iter: 154 18:28:23  -702.327934c -10.01c -4.43    -0.0000
iter: 155 18:28:27  -702.327907c -10.02c -4.44    -0.0000
iter: 156 18:28:31  -702.327880c -10.03c -4.44    -0.0000
iter: 157 18:28:35  -702.327854c -10.05c -4.45    -0.0000
iter: 158 18:28:39  -702.327827c -10.06c -4.45    -0.0000
iter: 159 18:28:43  -702.327802c -10.07c -4.46    -0.0000
iter: 160 18:28:46  -702.327776c -10.09c -4.47    -0.0000
iter: 161 18:28:50  -702.327751c -10.10c -4.47    -0.0000
iter: 162 18:28:54  -702.327726c -10.11c -4.48    -0.0000
iter: 163 18:28:58  -702.327701c -10.13c -4.48    -0.0000
iter: 164 18:29:02  -702.327677c -10.14c -4.49    -0.0000
iter: 165 18:29:06  -702.327653c -10.15c -4.49    -0.0000
iter: 166 18:29:09  -702.327630c -10.17c -4.50    -0.0000
iter: 167 18:29:13  -702.327606c -10.18c -4.50    -0.0000
iter: 168 18:29:17  -702.327583c -10.19c -4.51    -0.0000
iter: 169 18:29:21  -702.327561c -10.20c -4.51    -0.0000
iter: 170 18:29:25  -702.327539c -10.22c -4.52    -0.0000
iter: 171 18:29:28  -702.327517c -10.23c -4.52    -0.0000
iter: 172 18:29:32  -702.327495c -10.24c -4.53    -0.0000
iter: 173 18:29:36  -702.327474c -10.25c -4.53    -0.0000
iter: 174 18:29:40  -702.327452c -10.27c -4.54    -0.0000
iter: 175 18:29:44  -702.327432c -10.28c -4.54    -0.0000
iter: 176 18:29:48  -702.327411c -10.29c -4.55    -0.0000
iter: 177 18:29:51  -702.327391c -10.31c -4.55    -0.0000
iter: 178 18:29:55  -702.327371c -10.32c -4.56    -0.0000
iter: 179 18:29:59  -702.327351c -10.33c -4.56    -0.0000
iter: 180 18:30:03  -702.327332c -10.35c -4.57    -0.0000
iter: 181 18:30:07  -702.327313c -10.36c -4.57    -0.0000
iter: 182 18:30:10  -702.327294c -10.37c -4.58    -0.0000
iter: 183 18:30:14  -702.327276c -10.38c -4.58    -0.0000
iter: 184 18:30:18  -702.327257c -10.40c -4.59    -0.0000
iter: 185 18:30:22  -702.327239c -10.41c -4.59    -0.0000
iter: 186 18:30:26  -702.327221c -10.42c -4.60    -0.0000
iter: 187 18:30:29  -702.327204c -10.43c -4.60    -0.0000
iter: 188 18:30:33  -702.327187c -10.45c -4.61    -0.0000
iter: 189 18:30:37  -702.327170c -10.46c -4.61    -0.0000
iter: 190 18:30:41  -702.327153c -10.47c -4.62    -0.0000
iter: 191 18:30:45  -702.327136c -10.48c -4.63    -0.0000
iter: 192 18:30:49  -702.327120c -10.50c -4.63    -0.0000
iter: 193 18:30:52  -702.327104c -10.51c -4.64    -0.0000
iter: 194 18:30:56  -702.327088c -10.52c -4.64    -0.0000
iter: 195 18:31:00  -702.327072c -10.53c -4.65    -0.0000
iter: 196 18:31:04  -702.327057c -10.54c -4.65    -0.0000
iter: 197 18:31:08  -702.327041c -10.56c -4.66    -0.0000
iter: 198 18:31:11  -702.327026c -10.57c -4.66    -0.0000
iter: 199 18:31:15  -702.327012c -10.58c -4.67    -0.0000
iter: 200 18:31:19  -702.326997c -10.59c -4.67    -0.0000
iter: 201 18:31:23  -702.326983c -10.60c -4.68    -0.0000
iter: 202 18:31:27  -702.326968c -10.62c -4.68    -0.0000
iter: 203 18:31:30  -702.326954c -10.63c -4.69    -0.0000
iter: 204 18:31:34  -702.326941c -10.64c -4.69    -0.0000
iter: 205 18:31:38  -702.326927c -10.65c -4.70    -0.0000
iter: 206 18:31:42  -702.326914c -10.66c -4.70    -0.0000
iter: 207 18:31:46  -702.326900c -10.68c -4.71    -0.0000
iter: 208 18:31:49  -702.326887c -10.69c -4.71    -0.0000
iter: 209 18:31:53  -702.326874c -10.70c -4.72    -0.0000
iter: 210 18:31:57  -702.326862c -10.71c -4.72    -0.0000
iter: 211 18:32:01  -702.326849c -10.72c -4.73    -0.0000
iter: 212 18:32:05  -702.326837c -10.73c -4.73    -0.0000
iter: 213 18:32:08  -702.326824c -10.75c -4.74    -0.0000
iter: 214 18:32:12  -702.326812c -10.76c -4.74    -0.0000
iter: 215 18:32:16  -702.326800c -10.77c -4.75    -0.0000
iter: 216 18:32:20  -702.326789c -10.78c -4.75    -0.0000
iter: 217 18:32:24  -702.326777c -10.79c -4.76    -0.0000
iter: 218 18:32:28  -702.326766c -10.80c -4.76    -0.0000
iter: 219 18:32:31  -702.326754c -10.81c -4.77    -0.0000
iter: 220 18:32:35  -702.326743c -10.83c -4.77    -0.0000
iter: 221 18:32:39  -702.326732c -10.84c -4.78    -0.0000
iter: 222 18:32:43  -702.326722c -10.85c -4.78    -0.0000
iter: 223 18:32:47  -702.326711c -10.86c -4.79    -0.0000
iter: 224 18:32:50  -702.326700c -10.87c -4.79    -0.0000
iter: 225 18:32:54  -702.326690c -10.88c -4.80    -0.0000
iter: 226 18:32:58  -702.326680c -10.89c -4.80    -0.0000
iter: 227 18:33:02  -702.326670c -10.90c -4.81    -0.0000
iter: 228 18:33:06  -702.326660c -10.92c -4.81    -0.0000
iter: 229 18:33:09  -702.326650c -10.93c -4.82    -0.0000
iter: 230 18:33:13  -702.326640c -10.94c -4.82    -0.0000
iter: 231 18:33:17  -702.326631c -10.95c -4.82    -0.0000
iter: 232 18:33:21  -702.326621c -10.96c -4.83    -0.0000
iter: 233 18:33:25  -702.326612c -10.97c -4.83    -0.0000
iter: 234 18:33:28  -702.326603c -10.98c -4.84    -0.0000
iter: 235 18:33:32  -702.326594c -10.99c -4.84    -0.0000
iter: 236 18:33:36  -702.326585c -11.00c -4.85    -0.0000
iter: 237 18:33:40  -702.326576c -11.01c -4.85    -0.0000
iter: 238 18:33:44  -702.326567c -11.03c -4.86    +0.0000
iter: 239 18:33:48  -702.326559c -11.04c -4.86    +0.0000
iter: 240 18:33:51  -702.326550c -11.05c -4.87    -0.0000
iter: 241 18:33:55  -702.326542c -11.06c -4.87    -0.0000
iter: 242 18:33:59  -702.326533c -11.07c -4.88    -0.0000
iter: 243 18:34:03  -702.326525c -11.08c -4.88    -0.0000
iter: 244 18:34:07  -702.326517c -11.09c -4.89    -0.0000
iter: 245 18:34:10  -702.326509c -11.10c -4.89    -0.0000
iter: 246 18:34:14  -702.326502c -11.11c -4.90    -0.0000
iter: 247 18:34:18  -702.326494c -11.12c -4.90    -0.0000
iter: 248 18:34:22  -702.326486c -11.13c -4.91    -0.0000
iter: 249 18:34:26  -702.326479c -11.15c -4.91    -0.0000
iter: 250 18:34:29  -702.326471c -11.16c -4.92    -0.0000
iter: 251 18:34:33  -702.326464c -11.17c -4.92    -0.0000
iter: 252 18:34:37  -702.326457c -11.18c -4.93    -0.0000
iter: 253 18:34:41  -702.326450c -11.19c -4.93    -0.0000
iter: 254 18:34:45  -702.326443c -11.20c -4.94    -0.0000
iter: 255 18:34:48  -702.326436c -11.21c -4.94    -0.0000
iter: 256 18:34:52  -702.326429c -11.22c -4.95    +0.0000
iter: 257 18:34:56  -702.326422c -11.23c -4.95    -0.0000
iter: 258 18:35:00  -702.326416c -11.24c -4.96    -0.0000
iter: 259 18:35:04  -702.326409c -11.25c -4.96    -0.0000
iter: 260 18:35:07  -702.326403c -11.26c -4.96    -0.0000
iter: 261 18:35:11  -702.326396c -11.27c -4.97    -0.0000
iter: 262 18:35:15  -702.326390c -11.28c -4.97    -0.0000
iter: 263 18:35:19  -702.326384c -11.29c -4.98    -0.0000
iter: 264 18:35:23  -702.326377c -11.30c -4.98    -0.0000
iter: 265 18:35:27  -702.326371c -11.31c -4.99    -0.0000
iter: 266 18:35:30  -702.326365c -11.33c -4.99    -0.0000
iter: 267 18:35:34  -702.326360c -11.34c -5.00    -0.0000
iter: 268 18:35:38  -702.326354c -11.35c -5.00c   -0.0000

Converged after 268 iterations.

Dipole moment: (52.395355, -54.525710, -0.015705) |e|*Ang

Total magnetic moment: (0.000000, 0.000000, -0.000000)
Local magnetic moments:
   0 Ti ( 0.000000,  0.000000,  0.000000)
   1 Ti ( 0.000000,  0.000000, -0.000000)
   2 Ti ( 0.000000,  0.000000,  0.000000)
   3 Ti ( 0.000000,  0.000000, -0.000000)
   4 Ti ( 0.000000,  0.000000,  0.000000)
   5 Ti ( 0.000000,  0.000000, -0.000000)
   6 Ti ( 0.000000,  0.000000,  0.000000)
   7 Ti ( 0.000000,  0.000000, -0.000000)
   8 Ti ( 0.000000,  0.000000,  0.000000)
   9 Ti ( 0.000000,  0.000000, -0.000000)
  10 Ti ( 0.000000,  0.000000,  0.000000)
  11 Ti ( 0.000000,  0.000000,  0.000000)
  12 Ti ( 0.000000,  0.000000, -0.000000)
  13 Ti ( 0.000000,  0.000000,  0.000000)
  14 Ti ( 0.000000,  0.000000,  0.000000)
  15 Ti ( 0.000000,  0.000000,  0.000000)
  16 Ti ( 0.000000,  0.000000, -0.000000)
  17 Ti ( 0.000000,  0.000000, -0.000000)
  18 Ti ( 0.000000,  0.000000,  0.000000)
  19 Ti ( 0.000000,  0.000000, -0.000000)
  20 Ti ( 0.000000,  0.000000, -0.000000)
  21 Ti ( 0.000000,  0.000000,  0.000000)
  22 Ti ( 0.000000,  0.000000,  0.000000)
  23 Ti ( 0.000000,  0.000000,  0.000000)
  24 O  ( 0.000000,  0.000000, -0.000000)
  25 O  ( 0.000000,  0.000000,  0.000000)
  26 O  ( 0.000000,  0.000000,  0.000000)
  27 O  ( 0.000000,  0.000000,  0.000000)
  28 O  ( 0.000000,  0.000000,  0.000000)
  29 O  ( 0.000000,  0.000000,  0.000000)
  30 O  ( 0.000000,  0.000000, -0.000000)
  31 O  ( 0.000000,  0.000000,  0.000000)
  32 O  ( 0.000000,  0.000000,  0.000000)
  33 O  ( 0.000000,  0.000000, -0.000000)
  34 O  ( 0.000000,  0.000000, -0.000000)
  35 O  ( 0.000000,  0.000000, -0.000000)
  36 O  ( 0.000000,  0.000000, -0.000000)
  37 O  ( 0.000000,  0.000000,  0.000000)
  38 O  ( 0.000000,  0.000000, -0.000000)
  39 O  ( 0.000000,  0.000000,  0.000000)
  40 O  ( 0.000000,  0.000000, -0.000000)
  41 O  ( 0.000000,  0.000000,  0.000000)
  42 O  ( 0.000000,  0.000000, -0.000000)
  43 O  ( 0.000000,  0.000000,  0.000000)
  44 O  ( 0.000000,  0.000000,  0.000000)
  45 O  ( 0.000000,  0.000000,  0.000000)
  46 O  ( 0.000000,  0.000000,  0.000000)
  47 O  ( 0.000000,  0.000000, -0.000000)
  48 O  ( 0.000000,  0.000000, -0.000000)
  49 O  ( 0.000000,  0.000000,  0.000000)
  50 O  ( 0.000000,  0.000000, -0.000000)
  51 O  ( 0.000000,  0.000000,  0.000000)
  52 O  ( 0.000000,  0.000000, -0.000000)
  53 O  ( 0.000000,  0.000000,  0.000000)
  54 O  ( 0.000000,  0.000000, -0.000000)
  55 O  ( 0.000000,  0.000000, -0.000000)
  56 O  ( 0.000000,  0.000000, -0.000000)
  57 O  ( 0.000000,  0.000000, -0.000000)
  58 O  ( 0.000000,  0.000000, -0.000000)
  59 O  ( 0.000000,  0.000000,  0.000000)
  60 O  ( 0.000000,  0.000000, -0.000000)
  61 O  ( 0.000000,  0.000000,  0.000000)
  62 O  ( 0.000000,  0.000000, -0.000000)
  63 O  ( 0.000000,  0.000000,  0.000000)
  64 O  ( 0.000000,  0.000000, -0.000000)
  65 O  ( 0.000000,  0.000000,  0.000000)
  66 O  ( 0.000000,  0.000000, -0.000000)
  67 O  ( 0.000000,  0.000000,  0.000000)
  68 O  ( 0.000000,  0.000000, -0.000000)
  69 O  ( 0.000000,  0.000000, -0.000000)
  70 O  ( 0.000000,  0.000000, -0.000000)
  71 O  ( 0.000000,  0.000000, -0.000000)
  72 Au ( 0.000000,  0.000000,  0.000000)
  73 Au ( 0.000000,  0.000000,  0.000000)
  74 Au ( 0.000000,  0.000000,  0.000000)
  75 Au ( 0.000000,  0.000000,  0.000000)

Energy contributions relative to reference atoms: (reference = -2721730.337652)

Kinetic:       +536.465071
Potential:     -726.118501
External:      -173.389701
XC:            -382.481317
Entropy (-ST):   -0.001719
Local:          +43.198954
SIC:             +0.000000
--------------------------
Free energy:   -702.327213
Extrapolated:  -702.326354

Dipole-layer corrected work functions: 4.364470, 4.400378 eV

Spin contamination: 0.000000 electrons
                   Up                     Down
 Band  Eigenvalues  Occupancy  Eigenvalues  Occupancy
    0    -65.85193    1.00000    -65.85193    1.00000
    1    -65.84430    1.00000    -65.84430    1.00000
    2    -65.83934    1.00000    -65.83934    1.00000
    3    -65.83673    1.00000    -65.83673    1.00000
    4    -65.70325    1.00000    -65.70325    1.00000
    5    -65.63314    1.00000    -65.63314    1.00000
    6    -65.54372    1.00000    -65.54372    1.00000
    7    -65.53973    1.00000    -65.53973    1.00000
    8    -65.53227    1.00000    -65.53227    1.00000
    9    -65.52823    1.00000    -65.52823    1.00000
   10    -65.51839    1.00000    -65.51839    1.00000
   11    -65.50348    1.00000    -65.50348    1.00000
   12    -65.49243    1.00000    -65.49243    1.00000
   13    -65.45909    1.00000    -65.45909    1.00000
   14    -65.45167    1.00000    -65.45167    1.00000
   15    -65.39858    1.00000    -65.39858    1.00000
   16    -65.37737    1.00000    -65.37737    1.00000
   17    -65.37015    1.00000    -65.37015    1.00000
   18    -65.26824    1.00000    -65.26824    1.00000
   19    -65.20943    1.00000    -65.20943    1.00000
   20    -65.11505    1.00000    -65.11505    1.00000
   21    -65.10166    1.00000    -65.10166    1.00000
   22    -65.09442    1.00000    -65.09442    1.00000
   23    -65.09115    1.00000    -65.09115    1.00000
   24    -42.17371    1.00000    -42.17371    1.00000
   25    -42.16488    1.00000    -42.16488    1.00000
   26    -42.15917    1.00000    -42.15917    1.00000
   27    -42.15598    1.00000    -42.15598    1.00000
   28    -42.02666    1.00000    -42.02666    1.00000
   29    -42.01787    1.00000    -42.01787    1.00000
   30    -41.98380    1.00000    -41.98380    1.00000
   31    -41.95722    1.00000    -41.95722    1.00000
   32    -41.94824    1.00000    -41.94824    1.00000
   33    -41.88093    1.00000    -41.88093    1.00000
   34    -41.85324    1.00000    -41.85324    1.00000
   35    -41.84160    1.00000    -41.84160    1.00000
   36    -41.83553    1.00000    -41.83553    1.00000
   37    -41.83439    1.00000    -41.83439    1.00000
   38    -41.82528    1.00000    -41.82528    1.00000
   39    -41.82354    1.00000    -41.82354    1.00000
   40    -41.81993    1.00000    -41.81993    1.00000
   41    -41.81584    1.00000    -41.81584    1.00000
   42    -41.81081    1.00000    -41.81081    1.00000
   43    -41.80082    1.00000    -41.80082    1.00000
   44    -41.79449    1.00000    -41.79449    1.00000
   45    -41.78695    1.00000    -41.78695    1.00000
   46    -41.77383    1.00000    -41.77383    1.00000
   47    -41.76658    1.00000    -41.76658    1.00000
   48    -41.74952    1.00000    -41.74952    1.00000
   49    -41.73559    1.00000    -41.73559    1.00000
   50    -41.71781    1.00000    -41.71781    1.00000
   51    -41.71593    1.00000    -41.71593    1.00000
   52    -41.70417    1.00000    -41.70417    1.00000
   53    -41.69551    1.00000    -41.69551    1.00000
   54    -41.69116    1.00000    -41.69116    1.00000
   55    -41.67165    1.00000    -41.67165    1.00000
   56    -41.66625    1.00000    -41.66625    1.00000
   57    -41.66429    1.00000    -41.66429    1.00000
   58    -41.65391    1.00000    -41.65391    1.00000
   59    -41.63928    1.00000    -41.63928    1.00000
   60    -41.63453    1.00000    -41.63453    1.00000
   61    -41.62296    1.00000    -41.62296    1.00000
   62    -41.61972    1.00000    -41.61972    1.00000
   63    -41.61777    1.00000    -41.61777    1.00000
   64    -41.60968    1.00000    -41.60968    1.00000
   65    -41.60153    1.00000    -41.60153    1.00000
   66    -41.59482    1.00000    -41.59482    1.00000
   67    -41.59174    1.00000    -41.59174    1.00000
   68    -41.58337    1.00000    -41.58337    1.00000
   69    -41.57227    1.00000    -41.57227    1.00000
   70    -41.56319    1.00000    -41.56319    1.00000
   71    -41.55579    1.00000    -41.55579    1.00000
   72    -41.55429    1.00000    -41.55429    1.00000
   73    -41.54356    1.00000    -41.54356    1.00000
   74    -41.53713    1.00000    -41.53713    1.00000
   75    -41.52509    1.00000    -41.52509    1.00000
   76    -41.49453    1.00000    -41.49453    1.00000
   77    -41.47874    1.00000    -41.47874    1.00000
   78    -41.41888    1.00000    -41.41888    1.00000
   79    -41.40623    1.00000    -41.40623    1.00000
   80    -41.38568    1.00000    -41.38568    1.00000
   81    -41.36015    1.00000    -41.36015    1.00000
   82    -41.34081    1.00000    -41.34081    1.00000
   83    -41.34030    1.00000    -41.34030    1.00000
   84    -41.32728    1.00000    -41.32728    1.00000
   85    -41.32353    1.00000    -41.32353    1.00000
   86    -41.31333    1.00000    -41.31333    1.00000
   87    -41.31061    1.00000    -41.31061    1.00000
   88    -41.30491    1.00000    -41.30491    1.00000
   89    -41.29857    1.00000    -41.29857    1.00000
   90    -41.26872    1.00000    -41.26872    1.00000
   91    -41.25446    1.00000    -41.25446    1.00000
   92    -41.19103    1.00000    -41.19103    1.00000
   93    -41.17565    1.00000    -41.17565    1.00000
   94    -41.16810    1.00000    -41.16810    1.00000
   95    -41.16412    1.00000    -41.16412    1.00000
   96    -24.55061    1.00000    -24.55061    1.00000
   97    -24.34724    1.00000    -24.34724    1.00000
   98    -24.21970    1.00000    -24.21970    1.00000
   99    -24.19017    1.00000    -24.19017    1.00000
  100    -24.13023    1.00000    -24.13023    1.00000
  101    -24.09163    1.00000    -24.09163    1.00000
  102    -24.01807    1.00000    -24.01807    1.00000
  103    -23.94604    1.00000    -23.94604    1.00000
  104    -23.88895    1.00000    -23.88895    1.00000
  105    -23.76985    1.00000    -23.76985    1.00000
  106    -23.72216    1.00000    -23.72216    1.00000
  107    -23.65763    1.00000    -23.65763    1.00000
  108    -23.57660    1.00000    -23.57660    1.00000
  109    -23.45548    1.00000    -23.45548    1.00000
  110    -23.41877    1.00000    -23.41877    1.00000
  111    -23.40119    1.00000    -23.40119    1.00000
  112    -23.38898    1.00000    -23.38898    1.00000
  113    -23.37593    1.00000    -23.37593    1.00000
  114    -23.31812    1.00000    -23.31812    1.00000
  115    -23.28561    1.00000    -23.28561    1.00000
  116    -23.26727    1.00000    -23.26727    1.00000
  117    -23.24687    1.00000    -23.24687    1.00000
  118    -23.23487    1.00000    -23.23487    1.00000
  119    -23.22475    1.00000    -23.22475    1.00000
  120    -23.20514    1.00000    -23.20514    1.00000
  121    -23.18399    1.00000    -23.18399    1.00000
  122    -23.16983    1.00000    -23.16983    1.00000
  123    -23.16648    1.00000    -23.16648    1.00000
  124    -23.10917    1.00000    -23.10917    1.00000
  125    -23.08690    1.00000    -23.08690    1.00000
  126    -23.08484    1.00000    -23.08484    1.00000
  127    -23.07961    1.00000    -23.07961    1.00000
  128    -23.07214    1.00000    -23.07214    1.00000
  129    -23.06909    1.00000    -23.06909    1.00000
  130    -23.06184    1.00000    -23.06184    1.00000
  131    -23.04657    1.00000    -23.04657    1.00000
  132    -23.02786    1.00000    -23.02786    1.00000
  133    -23.02481    1.00000    -23.02481    1.00000
  134    -22.99647    1.00000    -22.99647    1.00000
  135    -22.88991    1.00000    -22.88991    1.00000
  136    -22.86882    1.00000    -22.86882    1.00000
  137    -22.69180    1.00000    -22.69180    1.00000
  138    -22.59390    1.00000    -22.59390    1.00000
  139    -22.49746    1.00000    -22.49746    1.00000
  140    -21.71462    1.00000    -21.71462    1.00000
  141    -21.67333    1.00000    -21.67333    1.00000
  142    -21.66703    1.00000    -21.66703    1.00000
  143    -21.65712    1.00000    -21.65712    1.00000
  144    -11.66033    1.00000    -11.66033    1.00000
  145    -11.55847    1.00000    -11.55847    1.00000
  146    -11.54879    1.00000    -11.54879    1.00000
  147    -11.48560    1.00000    -11.48560    1.00000
  148    -11.47099    1.00000    -11.47099    1.00000
  149    -11.45232    1.00000    -11.45232    1.00000
  150    -11.38726    1.00000    -11.38726    1.00000
  151    -11.37675    1.00000    -11.37675    1.00000
  152    -11.36170    1.00000    -11.36170    1.00000
  153    -11.31761    1.00000    -11.31761    1.00000
  154    -11.30247    1.00000    -11.30247    1.00000
  155    -11.25844    1.00000    -11.25844    1.00000
  156    -11.24898    1.00000    -11.24898    1.00000
  157    -11.20469    1.00000    -11.20469    1.00000
  158    -11.17376    1.00000    -11.17376    1.00000
  159    -11.13370    1.00000    -11.13370    1.00000
  160    -11.11546    1.00000    -11.11546    1.00000
  161    -11.09519    1.00000    -11.09519    1.00000
  162    -11.07152    1.00000    -11.07152    1.00000
  163    -11.00286    1.00000    -11.00286    1.00000
  164    -10.94409    1.00000    -10.94409    1.00000
  165    -10.86332    1.00000    -10.86332    1.00000
  166    -10.85769    1.00000    -10.85769    1.00000
  167    -10.82866    1.00000    -10.82866    1.00000
  168    -10.82352    1.00000    -10.82352    1.00000
  169    -10.80358    1.00000    -10.80358    1.00000
  170    -10.76810    1.00000    -10.76810    1.00000
  171    -10.75345    1.00000    -10.75345    1.00000
  172    -10.73194    1.00000    -10.73194    1.00000
  173    -10.72667    1.00000    -10.72667    1.00000
  174    -10.71863    1.00000    -10.71863    1.00000
  175    -10.68268    1.00000    -10.68268    1.00000
  176    -10.67073    1.00000    -10.67073    1.00000
  177    -10.65933    1.00000    -10.65933    1.00000
  178    -10.64753    1.00000    -10.64753    1.00000
  179    -10.62770    1.00000    -10.62770    1.00000
  180    -10.61535    1.00000    -10.61535    1.00000
  181    -10.60516    1.00000    -10.60516    1.00000
  182    -10.58985    1.00000    -10.58985    1.00000
  183    -10.55769    1.00000    -10.55769    1.00000
  184    -10.54502    1.00000    -10.54502    1.00000
  185    -10.50359    1.00000    -10.50359    1.00000
  186    -10.47503    1.00000    -10.47503    1.00000
  187    -10.45574    1.00000    -10.45574    1.00000
  188    -10.40639    1.00000    -10.40639    1.00000
  189    -10.36511    1.00000    -10.36511    1.00000
  190    -10.28935    1.00000    -10.28935    1.00000
  191    -10.25484    1.00000    -10.25484    1.00000
  192    -10.21435    1.00000    -10.21435    1.00000
  193    -10.16140    1.00000    -10.16140    1.00000
  194    -10.08348    1.00000    -10.08348    1.00000
  195    -10.06823    1.00000    -10.06823    1.00000
  196    -10.05616    1.00000    -10.05616    1.00000
  197     -9.98421    1.00000     -9.98421    1.00000
  198     -9.88583    1.00000     -9.88583    1.00000
  199     -9.84086    1.00000     -9.84086    1.00000
  200     -9.81186    1.00000     -9.81186    1.00000
  201     -9.77222    1.00000     -9.77222    1.00000
  202     -9.69668    1.00000     -9.69668    1.00000
  203     -9.69299    1.00000     -9.69299    1.00000
  204     -9.63638    1.00000     -9.63638    1.00000
  205     -9.61838    1.00000     -9.61838    1.00000
  206     -9.55025    1.00000     -9.55025    1.00000
  207     -9.50771    1.00000     -9.50771    1.00000
  208     -9.46980    1.00000     -9.46980    1.00000
  209     -9.45036    1.00000     -9.45036    1.00000
  210     -9.44289    1.00000     -9.44289    1.00000
  211     -9.41975    1.00000     -9.41975    1.00000
  212     -9.37501    1.00000     -9.37501    1.00000
  213     -9.36049    1.00000     -9.36049    1.00000
  214     -9.27805    1.00000     -9.27805    1.00000
  215     -9.25743    1.00000     -9.25743    1.00000
  216     -9.19229    1.00000     -9.19229    1.00000
  217     -9.17857    1.00000     -9.17857    1.00000
  218     -9.17014    1.00000     -9.17014    1.00000
  219     -9.15359    1.00000     -9.15359    1.00000
  220     -9.13234    1.00000     -9.13234    1.00000
  221     -9.11356    1.00000     -9.11356    1.00000
  222     -9.07843    1.00000     -9.07843    1.00000
  223     -9.03597    1.00000     -9.03597    1.00000
  224     -9.00203    1.00000     -9.00203    1.00000
  225     -8.99858    1.00000     -8.99858    1.00000
  226     -8.98580    1.00000     -8.98580    1.00000
  227     -8.94933    1.00000     -8.94933    1.00000
  228     -8.92029    1.00000     -8.92029    1.00000
  229     -8.89572    1.00000     -8.89572    1.00000
  230     -8.88260    1.00000     -8.88260    1.00000
  231     -8.86548    1.00000     -8.86548    1.00000
  232     -8.84990    1.00000     -8.84990    1.00000
  233     -8.81446    1.00000     -8.81446    1.00000
  234     -8.76361    1.00000     -8.76361    1.00000
  235     -8.69947    1.00000     -8.69947    1.00000
  236     -8.67243    1.00000     -8.67243    1.00000
  237     -8.65600    1.00000     -8.65600    1.00000
  238     -8.61757    1.00000     -8.61757    1.00000
  239     -8.59643    1.00000     -8.59643    1.00000
  240     -8.57876    1.00000     -8.57876    1.00000
  241     -8.53189    1.00000     -8.53189    1.00000
  242     -8.49583    1.00000     -8.49583    1.00000
  243     -8.47249    1.00000     -8.47249    1.00000
  244     -8.41824    1.00000     -8.41824    1.00000
  245     -8.36831    1.00000     -8.36831    1.00000
  246     -8.35182    1.00000     -8.35182    1.00000
  247     -8.28381    1.00000     -8.28381    1.00000
  248     -8.24654    1.00000     -8.24654    1.00000
  249     -8.16292    1.00000     -8.16292    1.00000
  250     -8.14403    1.00000     -8.14403    1.00000
  251     -8.11289    1.00000     -8.11289    1.00000
  252     -8.10758    1.00000     -8.10758    1.00000
  253     -8.08949    1.00000     -8.08949    1.00000
  254     -8.06953    1.00000     -8.06953    1.00000
  255     -8.04377    1.00000     -8.04377    1.00000
  256     -8.02940    1.00000     -8.02940    1.00000
  257     -8.01722    1.00000     -8.01722    1.00000
  258     -8.00890    1.00000     -8.00890    1.00000
  259     -7.98337    1.00000     -7.98337    1.00000
  260     -7.94702    1.00000     -7.94702    1.00000
  261     -7.90312    1.00000     -7.90312    1.00000
  262     -7.89119    1.00000     -7.89119    1.00000
  263     -7.84298    1.00000     -7.84298    1.00000
  264     -7.83492    1.00000     -7.83492    1.00000
  265     -7.82869    1.00000     -7.82869    1.00000
  266     -7.80709    1.00000     -7.80709    1.00000
  267     -7.76790    1.00000     -7.76790    1.00000
  268     -7.75703    1.00000     -7.75703    1.00000
  269     -7.74016    1.00000     -7.74016    1.00000
  270     -7.71849    1.00000     -7.71849    1.00000
  271     -7.70772    1.00000     -7.70772    1.00000
  272     -7.68369    1.00000     -7.68369    1.00000
  273     -7.63755    1.00000     -7.63755    1.00000
  274     -7.62181    1.00000     -7.62181    1.00000
  275     -7.58671    1.00000     -7.58671    1.00000
  276     -7.54028    1.00000     -7.54028    1.00000
  277     -7.50798    1.00000     -7.50798    1.00000
  278     -7.48120    1.00000     -7.48120    1.00000
  279     -7.46243    1.00000     -7.46243    1.00000
  280     -7.40971    1.00000     -7.40971    1.00000
  281     -7.36847    1.00000     -7.36847    1.00000
  282     -7.36077    1.00000     -7.36077    1.00000
  283     -7.34049    1.00000     -7.34049    1.00000
  284     -7.30084    1.00000     -7.30084    1.00000
  285     -7.28751    1.00000     -7.28751    1.00000
  286     -7.17410    1.00000     -7.17410    1.00000
  287     -7.13673    1.00000     -7.13673    1.00000
  288     -7.04009    1.00000     -7.04009    1.00000
  289     -7.02954    1.00000     -7.02954    1.00000
  290     -7.01964    1.00000     -7.01964    1.00000
  291     -6.99519    1.00000     -6.99519    1.00000
  292     -6.97043    1.00000     -6.97043    1.00000
  293     -6.84669    1.00000     -6.84669    1.00000
  294     -6.80407    1.00000     -6.80407    1.00000
  295     -6.75982    1.00000     -6.75982    1.00000
  296     -6.66664    1.00000     -6.66664    1.00000
  297     -6.65549    1.00000     -6.65549    1.00000
  298     -6.63908    1.00000     -6.63908    1.00000
  299     -6.61541    1.00000     -6.61541    1.00000
  300     -6.52779    1.00000     -6.52779    1.00000
  301     -6.35069    1.00000     -6.35069    1.00000
  302     -6.31629    1.00000     -6.31629    1.00000
  303     -6.27131    1.00000     -6.27131    1.00000
  304     -6.18653    1.00000     -6.18653    1.00000
  305     -6.15002    1.00000     -6.15002    1.00000
  306     -6.11797    1.00000     -6.11797    1.00000
  307     -6.06090    1.00000     -6.06090    1.00000
  308     -5.46777    0.99998     -5.46777    0.99998
  309     -5.15475    0.99956     -5.15475    0.99956
  310     -3.57120    0.00030     -3.57120    0.00030
  311     -3.46358    0.00010     -3.46358    0.00010
  312     -3.32903    0.00003     -3.32903    0.00003
  313     -3.27425    0.00002     -3.27425    0.00002
  314     -3.22895    0.00001     -3.22895    0.00001
  315     -3.07199    0.00000     -3.07199    0.00000
  316     -3.06053    0.00000     -3.06053    0.00000
  317     -3.04673    0.00000     -3.04673    0.00000
  318     -3.02774    0.00000     -3.02774    0.00000
  319     -2.94230    0.00000     -2.94230    0.00000
  320     -2.84166    0.00000     -2.84166    0.00000
  321     -2.78467    0.00000     -2.78467    0.00000
  322     -2.73784    0.00000     -2.73784    0.00000
  323     -2.71703    0.00000     -2.71703    0.00000
  324     -2.67666    0.00000     -2.67666    0.00000
  325     -2.66418    0.00000     -2.66418    0.00000
  326     -2.60442    0.00000     -2.60442    0.00000
  327     -2.57108    0.00000     -2.57108    0.00000
  328     -2.56130    0.00000     -2.56130    0.00000
  329     -2.53823    0.00000     -2.53823    0.00000
  330     -2.52326    0.00000     -2.52326    0.00000
  331     -2.50857    0.00000     -2.50857    0.00000
  332     -2.48011    0.00000     -2.48011    0.00000
  333     -2.45760    0.00000     -2.45760    0.00000
  334     -2.41087    0.00000     -2.41087    0.00000
  335     -2.39495    0.00000     -2.39495    0.00000
  336     -2.37415    0.00000     -2.37415    0.00000
  337     -2.34987    0.00000     -2.34987    0.00000
  338     -2.33288    0.00000     -2.33288    0.00000
  339     -2.32752    0.00000     -2.32752    0.00000
  340     -2.32087    0.00000     -2.32087    0.00000
  341     -2.31320    0.00000     -2.31320    0.00000
  342     -2.29520    0.00000     -2.29520    0.00000
  343     -2.27991    0.00000     -2.27991    0.00000
  344     -2.26590    0.00000     -2.26590    0.00000
  345     -2.26047    0.00000     -2.26047    0.00000
  346     -2.24470    0.00000     -2.24470    0.00000
  347     -2.22124    0.00000     -2.22124    0.00000
  348     -2.20475    0.00000     -2.20475    0.00000
  349     -2.20014    0.00000     -2.20014    0.00000
  350     -2.12895    0.00000     -2.12895    0.00000
  351     -2.11663    0.00000     -2.11663    0.00000
  352     -2.10239    0.00000     -2.10239    0.00000
  353     -2.08759    0.00000     -2.08759    0.00000
  354     -2.06895    0.00000     -2.06895    0.00000
  355     -2.05201    0.00000     -2.05201    0.00000
  356     -1.96803    0.00000     -1.96803    0.00000
  357     -1.93950    0.00000     -1.93950    0.00000
  358     -1.91409    0.00000     -1.91409    0.00000
  359     -1.90763    0.00000     -1.90763    0.00000
  360     -1.87426    0.00000     -1.87426    0.00000
  361     -1.86432    0.00000     -1.86432    0.00000
  362     -1.85726    0.00000     -1.85726    0.00000
  363     -1.85227    0.00000     -1.85227    0.00000
  364     -1.83187    0.00000     -1.83187    0.00000
  365     -1.82542    0.00000     -1.82542    0.00000
  366     -1.81920    0.00000     -1.81920    0.00000
  367     -1.80534    0.00000     -1.80534    0.00000
  368     -1.79731    0.00000     -1.79731    0.00000
  369     -1.76245    0.00000     -1.76245    0.00000
  370     -1.72044    0.00000     -1.72044    0.00000
  371     -1.71118    0.00000     -1.71118    0.00000
  372     -1.70376    0.00000     -1.70376    0.00000
  373     -1.66454    0.00000     -1.66454    0.00000
  374     -1.61059    0.00000     -1.61059    0.00000
  375     -1.59906    0.00000     -1.59906    0.00000

Fermi level: -4.38242

Gap: 1.584 eV
Transition (v -> c):
  (s=0, k=0, n=309, [[0.00, 0.00, 0.00]]) -> (s=1, k=0, n=310, [[0.00, 0.00, 0.00]])
No difference between direct/indirect transitions
System changes: positions 

Initializing position-dependent things.

Density initialized from wave functions
      .-------------------------.  
     /|                         |  
    / |                         |  
   /  |                         |  
  /   |                         |  
 *    |                         |  
 |    |                         |  
 |    |                         |  
 |    |                         |  
 |    |                         |  
 |    |                         |  
 |    |                         |  
 |    |                         |  
 |    |                         |  
 |    |        Au   OAu         |  
 |    |      O          Ti      |  
 |    O  Au      Ti     O    O  |  
 |    |   Ti   Au O   O         |  
 | O  |   O    O      Ti     Ti |  
 |    | Ti     Ti     O    O    |  
 |    |     O       O      Ti   |  
 |   O|Ti     O      O          |  
 |    |O    O      Ti     Ti    |  
 |  Ti|    Ti          O  O   O |  
 |    |  O  O   O O    TiO      |  
 |  O |         TiO         O Ti|  
 |    | OTiO   Ti    OTi        |  
 |    |       O     O O    O O  |  
 |    | Oi   O O           Ti   |  
 |    O      Ti     Ti     O    |  
 |   Ti          O      O       |  
 |    |   O                     |  
 |    |                         |  
 |    |                         |  
 |    |                         |  
 |    .-------------------------.  
 |   /                         /   
 |  /                         /    
 | /                         /     
 |/                         /      
 *-------------------------*       

Positions:
   0 Ti     1.771742    0.000000    8.228379    ( 0.0000,  0.0000,  0.0000)
   1 Ti     6.989192    1.896200    8.228379    ( 0.0000,  0.0000,  0.0000)
   2 Ti     1.771742    3.792400    8.228379    ( 0.0000,  0.0000,  0.0000)
   3 Ti     6.989192    5.688600    8.228379    ( 0.0000,  0.0000,  0.0000)
   4 Ti     4.725027    0.000000    9.111586    ( 0.0000,  0.0000,  0.0000)
   5 Ti     9.942477    1.896200    9.111586    ( 0.0000,  0.0000,  0.0000)
   6 Ti     4.725027    3.792400    9.111586    ( 0.0000,  0.0000,  0.0000)
   7 Ti     9.942477    5.688600    9.111586    ( 0.0000,  0.0000,  0.0000)
   8 Ti     3.149983    0.000000   11.761552    ( 0.0000,  0.0000,  0.0000)
   9 Ti     8.367433    1.896200   11.761552    ( 0.0000,  0.0000,  0.0000)
  10 Ti     3.149983    3.792400   11.761552    ( 0.0000,  0.0000,  0.0000)
  11 Ti     8.367433    5.688600   11.761552    ( 0.0000,  0.0000,  0.0000)
  12 Ti     6.103269    0.000000   12.644759    ( 0.0000,  0.0000,  0.0000)
  13 Ti     0.885819    1.896200   12.644759    ( 0.0000,  0.0000,  0.0000)
  14 Ti     6.103269    3.792400   12.644759    ( 0.0000,  0.0000,  0.0000)
  15 Ti     0.885819    5.688600   12.644759    ( 0.0000,  0.0000,  0.0000)
  16 Ti     4.482233   -0.001033   15.342543    ( 0.0000,  0.0000,  0.0000)
  17 Ti     9.753045    1.900753   15.389207    ( 0.0000,  0.0000,  0.0000)
  18 Ti     4.499047    3.797034   15.348687    ( 0.0000,  0.0000,  0.0000)
  19 Ti     9.736627    5.671166   15.407809    ( 0.0000,  0.0000,  0.0000)
  20 Ti     7.365001   -0.008670   16.091347    ( 0.0000,  0.0000,  0.0000)
  21 Ti     2.124206    1.919615   16.196452    ( 0.0000,  0.0000,  0.0000)
  22 Ti     7.324862    3.785370   16.124124    ( 0.0000,  0.0000,  0.0000)
  23 Ti     2.104658    5.692197   16.109406    ( 0.0000,  0.0000,  0.0000)
  24 O      3.638859    0.000000    7.500000    ( 0.0000,  0.0000,  0.0000)
  25 O      8.856309    1.896200    7.500000    ( 0.0000,  0.0000,  0.0000)
  26 O      3.638859    3.792400    7.500000    ( 0.0000,  0.0000,  0.0000)
  27 O      8.856309    5.688600    7.500000    ( 0.0000,  0.0000,  0.0000)
  28 O      6.592144    0.000000    8.383207    ( 0.0000,  0.0000,  0.0000)
  29 O      1.374694    1.896200    8.383207    ( 0.0000,  0.0000,  0.0000)
  30 O      6.592144    3.792400    8.383207    ( 0.0000,  0.0000,  0.0000)
  31 O      1.374694    5.688600    8.383207    ( 0.0000,  0.0000,  0.0000)
  32 O     10.339421    0.000000    8.956758    ( 0.0000,  0.0000,  0.0000)
  33 O      5.121971    1.896200    8.956758    ( 0.0000,  0.0000,  0.0000)
  34 O     10.339421    3.792400    8.956758    ( 0.0000,  0.0000,  0.0000)
  35 O      5.121971    5.688600    8.956758    ( 0.0000,  0.0000,  0.0000)
  36 O      2.857911    0.000000    9.839966    ( 0.0000,  0.0000,  0.0000)
  37 O      8.075361    1.896200    9.839966    ( 0.0000,  0.0000,  0.0000)
  38 O      2.857911    3.792400    9.839966    ( 0.0000,  0.0000,  0.0000)
  39 O      8.075361    5.688600    9.839966    ( 0.0000,  0.0000,  0.0000)
  40 O      5.017100    0.000000   11.033173    ( 0.0000,  0.0000,  0.0000)
  41 O     10.234550    1.896200   11.033173    ( 0.0000,  0.0000,  0.0000)
  42 O      5.017100    3.792400   11.033173    ( 0.0000,  0.0000,  0.0000)
  43 O     10.234550    5.688600   11.033173    ( 0.0000,  0.0000,  0.0000)
  44 O      7.970490    0.000000   11.916380    ( 0.0000,  0.0000,  0.0000)
  45 O      2.753040    1.896200   11.916380    ( 0.0000,  0.0000,  0.0000)
  46 O      7.970490    3.792400   11.916380    ( 0.0000,  0.0000,  0.0000)
  47 O      2.753040    5.688600   11.916380    ( 0.0000,  0.0000,  0.0000)
  48 O      1.282867    0.000000   12.489931    ( 0.0000,  0.0000,  0.0000)
  49 O      6.500317    1.896200   12.489931    ( 0.0000,  0.0000,  0.0000)
  50 O      1.282867    3.792400   12.489931    ( 0.0000,  0.0000,  0.0000)
  51 O      6.500317    5.688600   12.489931    ( 0.0000,  0.0000,  0.0000)
  52 O      4.236152    0.000000   13.373138    ( 0.0000,  0.0000,  0.0000)
  53 O      9.453603    1.896200   13.373138    ( 0.0000,  0.0000,  0.0000)
  54 O      4.236152    3.792400   13.373138    ( 0.0000,  0.0000,  0.0000)
  55 O      9.453603    5.688600   13.373138    ( 0.0000,  0.0000,  0.0000)
  56 O      6.412072   -0.010033   14.556610    ( 0.0000,  0.0000,  0.0000)
  57 O      1.198823    1.897930   14.569774    ( 0.0000,  0.0000,  0.0000)
  58 O      6.447668    3.793171   14.532625    ( 0.0000,  0.0000,  0.0000)
  59 O      1.199187    5.689336   14.547629    ( 0.0000,  0.0000,  0.0000)
  60 O      4.033722    1.891518   15.421462    ( 0.0000,  0.0000,  0.0000)
  61 O      9.263384   -0.007385   15.453502    ( 0.0000,  0.0000,  0.0000)
  62 O      4.056182    5.703956   15.417797    ( 0.0000,  0.0000,  0.0000)
  63 O      9.276983    3.794598   15.462247    ( 0.0000,  0.0000,  0.0000)
  64 O      2.642742   -0.013555   16.279518    ( 0.0000,  0.0000,  0.0000)
  65 O      7.840025    1.892632   16.276827    ( 0.0000,  0.0000,  0.0000)
  66 O      2.638424    3.815752   16.259314    ( 0.0000,  0.0000,  0.0000)
  67 O      7.851442    5.687213   16.316677    ( 0.0000,  0.0000,  0.0000)
  68 O      5.664333   -0.017638   16.912131    ( 0.0000,  0.0000,  0.0000)
  69 O      0.405331    1.895786   16.891848    ( 0.0000,  0.0000,  0.0000)
  70 O      0.447526    5.688107   16.892737    ( 0.0000,  0.0000,  0.0000)
  71 O      5.620240    3.815240   16.822627    ( 0.0000,  0.0000,  0.0000)
  72 Au     5.402004    1.459542   18.435638    ( 0.0000,  0.0000,  0.0000)
  73 Au     7.227773    3.254817   19.494175    ( 0.0000,  0.0000,  0.0000)
  74 Au     2.680675    1.867315   18.895591    ( 0.0000,  0.0000,  0.0000)
  75 Au     4.579183    3.616569   19.675117    ( 0.0000,  0.0000,  0.0000)

Unit cell:
           periodic     x           y           z      points  spacing
  1. axis:    yes   10.434900    0.000000    0.000000    52     0.2007
  2. axis:    yes    0.000000    7.584800    0.000000    36     0.2107
  3. axis:    no     0.000000    0.000000   28.826383   144     0.2002

  Lengths:  10.434900   7.584800  28.826383
  Angles:   90.000000  90.000000  90.000000

Effective grid spacing dv^(1/3) = 0.2038

     iter     time        total  log10-change:  magmom
                         energy   eigst   dens
iter:   1 18:35:44  -806.172392   -4.11           +0.0000
iter:   2 18:35:48  -806.169591   -4.65  -3.52    +0.0000
iter:   3 18:35:52  -806.167883   -5.08  -3.52    +0.0000
iter:   4 18:35:56  -806.166447   -5.52  -3.53    +0.0000
iter:   5 18:36:00  -806.165347   -5.86  -3.54    +0.0000
iter:   6 18:36:04  -806.164147   -6.22  -3.55    +0.0000
iter:   7 18:36:07  -806.163137   -6.44  -3.56    +0.0000
iter:   8 18:36:11  -806.162085   -6.57  -3.58    +0.0000
iter:   9 18:36:15  -806.161409   -6.57  -3.59    +0.0000
iter:  10 18:36:19  -806.160599   -6.56  -3.60    +0.0000
iter:  11 18:36:23  -806.159932   -6.55  -3.61    +0.0000
iter:  12 18:36:27  -806.159182   -6.55  -3.62    +0.0000
iter:  13 18:36:31  -806.158586   -6.56  -3.64    +0.0000
iter:  14 18:36:34  -806.158094   -6.56  -3.65    +0.0000
iter:  15 18:36:38  -806.157677   -6.58  -3.66    +0.0000
iter:  16 18:36:42  -806.157135   -6.61  -3.67    +0.0000
iter:  17 18:36:46  -806.156711   -6.65  -3.68    +0.0000
iter:  18 18:36:50  -806.156372   -6.66  -3.69    +0.0000
iter:  19 18:36:54  -806.156094c  -6.70  -3.70    +0.0000
iter:  20 18:36:57  -806.155862c  -6.72  -3.71    +0.0000
iter:  21 18:37:01  -806.155488c  -6.78  -3.71    +0.0000
iter:  22 18:37:05  -806.155201   -6.82  -3.72    +0.0000
iter:  23 18:37:09  -806.154983c  -6.85  -3.73    +0.0000
iter:  24 18:37:13  -806.154815c  -6.89  -3.74    +0.0000
iter:  25 18:37:17  -806.154503c  -6.95  -3.75    +0.0000
iter:  26 18:37:20  -806.154448c  -6.98  -3.76    +0.0000
iter:  27 18:37:24  -806.154234c  -7.03  -3.76    +0.0000
iter:  28 18:37:28  -806.154068c  -7.07  -3.77    +0.0000
iter:  29 18:37:32  -806.153950c  -7.10  -3.78    +0.0000
iter:  30 18:37:36  -806.153870c  -7.14  -3.79    +0.0000
iter:  31 18:37:40  -806.153818c  -7.17  -3.80    +0.0000
iter:  32 18:37:43  -806.153614c  -7.25  -3.80    +0.0000
iter:  33 18:37:47  -806.153632c  -7.26  -3.81    +0.0000
iter:  34 18:37:51  -806.153498c  -7.33  -3.82    +0.0000
iter:  35 18:37:55  -806.153395c  -7.39  -3.82    +0.0000
iter:  36 18:37:59  -806.153328c  -7.41  -3.83    +0.0000
iter:  37 18:38:02  -806.153291c  -7.44  -3.84    +0.0000
iter:  38 18:38:06  -806.153280c  -7.46  -3.84    +0.0000
iter:  39 18:38:10  -806.153287c  -7.50  -3.85    +0.0000
iter:  40 18:38:14  -806.153311c  -7.52  -3.86    +0.0000
iter:  41 18:38:18  -806.153347c  -7.56  -3.86    +0.0000
iter:  42 18:38:22  -806.153393c  -7.58  -3.87    +0.0000
iter:  43 18:38:25  -806.153448c  -7.63  -3.88    +0.0000
iter:  44 18:38:29  -806.153510c  -7.66  -3.88    +0.0000
iter:  45 18:38:33  -806.153578c  -7.70  -3.89    +0.0000
iter:  46 18:38:37  -806.153501c  -7.79  -3.90    +0.0000
iter:  47 18:38:41  -806.153600c  -7.80  -3.90    +0.0000
iter:  48 18:38:45  -806.153553c  -7.87  -3.91    +0.0000
iter:  49 18:38:48  -806.153529c  -7.93  -3.91    +0.0000
iter:  50 18:38:52  -806.153520c  -7.95  -3.92    +0.0000
iter:  51 18:38:56  -806.153529c  -8.00  -3.93    +0.0000
iter:  52 18:39:00  -806.153553c  -8.01  -3.93    +0.0000
iter:  53 18:39:04  -806.153590c  -8.05  -3.94    +0.0000
iter:  54 18:39:07  -806.153637c  -8.07  -3.94    +0.0000
iter:  55 18:39:11  -806.153694c  -8.10  -3.95    +0.0000
iter:  56 18:39:15  -806.153757c  -8.12  -3.96    +0.0000
iter:  57 18:39:19  -806.153827c  -8.15  -3.96    +0.0000
iter:  58 18:39:23  -806.153902c  -8.16  -3.97    +0.0000
iter:  59 18:39:27  -806.153981c  -8.20  -3.97    +0.0000
iter:  60 18:39:30  -806.154063c  -8.22  -3.98    +0.0000
iter:  61 18:39:34  -806.154148c  -8.25  -3.98    +0.0000
iter:  62 18:39:38  -806.154235c  -8.27  -3.99    +0.0000
iter:  63 18:39:42  -806.154324c  -8.30  -4.00    +0.0000
iter:  64 18:39:46  -806.154414c  -8.33  -4.00    +0.0000
iter:  65 18:39:50  -806.154506c  -8.36  -4.01    +0.0000
iter:  66 18:39:54  -806.154598c  -8.39  -4.01    +0.0000
iter:  67 18:39:57  -806.154690c  -8.42  -4.02    +0.0000
iter:  68 18:40:01  -806.154783c  -8.45  -4.02    +0.0000
iter:  69 18:40:05  -806.154876c  -8.48  -4.03    +0.0000
iter:  70 18:40:09  -806.154968c  -8.51  -4.03    +0.0000
iter:  71 18:40:13  -806.155061c  -8.54  -4.04    +0.0000
iter:  72 18:40:17  -806.155153c  -8.57  -4.04    +0.0000
iter:  73 18:40:20  -806.155244c  -8.60  -4.05    +0.0000
iter:  74 18:40:24  -806.155335c  -8.63  -4.06    +0.0000
iter:  75 18:40:28  -806.155425c  -8.66  -4.06    +0.0000
iter:  76 18:40:32  -806.155515c  -8.69  -4.07    +0.0000
iter:  77 18:40:36  -806.155603c  -8.72  -4.07    +0.0000
iter:  78 18:40:39  -806.155691c  -8.75  -4.08    +0.0000
iter:  79 18:40:43  -806.155778c  -8.78  -4.08    +0.0000
iter:  80 18:40:47  -806.155864c  -8.80  -4.09    +0.0000
iter:  81 18:40:51  -806.155949c  -8.83  -4.09    +0.0000
iter:  82 18:40:55  -806.156033c  -8.86  -4.10    +0.0000
iter:  83 18:40:59  -806.156115c  -8.89  -4.10    +0.0000
iter:  84 18:41:02  -806.156197c  -8.91  -4.11    +0.0000
iter:  85 18:41:06  -806.156278c  -8.94  -4.12    +0.0000
iter:  86 18:41:10  -806.156358c  -8.96  -4.12    +0.0000
iter:  87 18:41:14  -806.156436c  -8.99  -4.13    +0.0000
iter:  88 18:41:18  -806.156514c  -9.01  -4.13    +0.0000
iter:  89 18:41:22  -806.156591c  -9.04  -4.14    +0.0000
iter:  90 18:41:25  -806.156666c  -9.06  -4.14    +0.0000
iter:  91 18:41:29  -806.156740c  -9.08  -4.15    +0.0000
iter:  92 18:41:33  -806.156814c  -9.10  -4.15    +0.0000
iter:  93 18:41:37  -806.156886c  -9.12  -4.16    +0.0000
iter:  94 18:41:41  -806.156957c  -9.14  -4.16    +0.0000
iter:  95 18:41:44  -806.156944c  -9.22  -4.17    +0.0000
iter:  96 18:41:48  -806.157055c  -9.20  -4.17    +0.0000
iter:  97 18:41:52  -806.157045c  -9.25  -4.18    +0.0000
iter:  98 18:41:56  -806.157155c  -9.24  -4.19    +0.0000
iter:  99 18:42:00  -806.157148c  -9.29  -4.19    +0.0000
iter: 100 18:42:04  -806.157177c  -9.34  -4.20    +0.0000
iter: 101 18:42:07  -806.157209c  -9.33  -4.20    +0.0000
iter: 102 18:42:11  -806.157241c  -9.36  -4.21    +0.0000
iter: 103 18:42:15  -806.157275c  -9.36  -4.21    +0.0000
iter: 104 18:42:19  -806.157310c  -9.39  -4.22    +0.0000
iter: 105 18:42:23  -806.157346c  -9.40  -4.23    +0.0000
iter: 106 18:42:26  -806.157384c  -9.42  -4.23    +0.0000
iter: 107 18:42:30  -806.157422c  -9.43  -4.24    +0.0000
iter: 108 18:42:34  -806.157462c  -9.45  -4.24    +0.0000
iter: 109 18:42:38  -806.157502c  -9.46  -4.25    +0.0000
iter: 110 18:42:42  -806.157543c  -9.48  -4.25    +0.0000
iter: 111 18:42:46  -806.157585c  -9.49  -4.26    +0.0000
iter: 112 18:42:49  -806.157628c  -9.51  -4.26    +0.0000
iter: 113 18:42:53  -806.157671c  -9.52  -4.27    +0.0000
iter: 114 18:42:57  -806.157714c  -9.53  -4.27    +0.0000
iter: 115 18:43:01  -806.157758c  -9.55  -4.28    +0.0000
iter: 116 18:43:05  -806.157802c  -9.56  -4.29    +0.0000
iter: 117 18:43:08  -806.157846c  -9.57  -4.29    +0.0000
iter: 118 18:43:12  -806.157891c  -9.59  -4.30    +0.0000
iter: 119 18:43:16  -806.157935c  -9.60  -4.30    +0.0000
iter: 120 18:43:20  -806.157979c  -9.61  -4.31    +0.0000
iter: 121 18:43:24  -806.158024c  -9.63  -4.31    +0.0000
iter: 122 18:43:27  -806.158068c  -9.64  -4.32    -0.0000
iter: 123 18:43:31  -806.158113c  -9.66  -4.32    -0.0000
iter: 124 18:43:35  -806.158157c  -9.67  -4.33    -0.0000
iter: 125 18:43:39  -806.158201c  -9.68  -4.33    -0.0000
iter: 126 18:43:43  -806.158244c  -9.70  -4.34    -0.0000
iter: 127 18:43:47  -806.158288c  -9.71  -4.34    -0.0000
iter: 128 18:43:50  -806.158331c  -9.73  -4.35    -0.0000
iter: 129 18:43:54  -806.158374c  -9.74  -4.36    -0.0000
iter: 130 18:43:58  -806.158417c  -9.75  -4.36    -0.0000
iter: 131 18:44:02  -806.158460c  -9.77  -4.37    -0.0000
iter: 132 18:44:06  -806.158502c  -9.79  -4.37    -0.0000
iter: 133 18:44:09  -806.158544c  -9.80  -4.38    -0.0000
iter: 134 18:44:13  -806.158585c  -9.82  -4.38    -0.0000
iter: 135 18:44:17  -806.158626c  -9.83  -4.39    -0.0000
iter: 136 18:44:21  -806.158667c  -9.84  -4.39    -0.0000
iter: 137 18:44:25  -806.158707c  -9.86  -4.40    -0.0000
iter: 138 18:44:28  -806.158747c  -9.87  -4.40    -0.0000
iter: 139 18:44:32  -806.158787c  -9.89  -4.41    -0.0000
iter: 140 18:44:36  -806.158826c  -9.90  -4.41    -0.0000
iter: 141 18:44:40  -806.158865c  -9.92  -4.42    -0.0000
iter: 142 18:44:44  -806.158903c  -9.93  -4.43    -0.0000
iter: 143 18:44:48  -806.158941c  -9.95  -4.43    -0.0000
iter: 144 18:44:51  -806.158978c  -9.96  -4.44    -0.0000
iter: 145 18:44:55  -806.159016c  -9.98  -4.44    -0.0000
iter: 146 18:44:59  -806.159052c  -9.99  -4.45    -0.0000
iter: 147 18:45:03  -806.159088c -10.00c -4.45    -0.0000
iter: 148 18:45:07  -806.159124c -10.02c -4.46    -0.0000
iter: 149 18:45:10  -806.159159c -10.03c -4.46    -0.0000
iter: 150 18:45:14  -806.159194c -10.04c -4.47    -0.0000
iter: 151 18:45:18  -806.159229c -10.06c -4.47    -0.0000
iter: 152 18:45:22  -806.159263c -10.07c -4.48    -0.0000
iter: 153 18:45:26  -806.159296c -10.09c -4.48    -0.0000
iter: 154 18:45:30  -806.159330c -10.10c -4.49    -0.0000
iter: 155 18:45:33  -806.159362c -10.11c -4.49    -0.0000
iter: 156 18:45:37  -806.159395c -10.13c -4.50    -0.0000
iter: 157 18:45:41  -806.159427c -10.14c -4.51    -0.0000
iter: 158 18:45:45  -806.159458c -10.15c -4.51    -0.0000
iter: 159 18:45:49  -806.159489c -10.17c -4.52    -0.0000
iter: 160 18:45:52  -806.159520c -10.18c -4.52    -0.0000
iter: 161 18:45:56  -806.159550c -10.20c -4.53    -0.0000
iter: 162 18:46:00  -806.159580c -10.21c -4.53    +0.0000
iter: 163 18:46:04  -806.159609c -10.22c -4.54    +0.0000
iter: 164 18:46:08  -806.159638c -10.24c -4.54    +0.0000
iter: 165 18:46:11  -806.159667c -10.25c -4.55    -0.0000
iter: 166 18:46:15  -806.159695c -10.26c -4.55    -0.0000
iter: 167 18:46:19  -806.159723c -10.28c -4.56    -0.0000
iter: 168 18:46:23  -806.159751c -10.29c -4.56    -0.0000
iter: 169 18:46:27  -806.159778c -10.30c -4.57    -0.0000
iter: 170 18:46:31  -806.159805c -10.32c -4.57    -0.0000
iter: 171 18:46:34  -806.159831c -10.33c -4.58    -0.0000
iter: 172 18:46:38  -806.159857c -10.34c -4.58    -0.0000
iter: 173 18:46:42  -806.159883c -10.36c -4.59    -0.0000
iter: 174 18:46:46  -806.159908c -10.37c -4.59    -0.0000
iter: 175 18:46:50  -806.159933c -10.38c -4.60    -0.0000
iter: 176 18:46:53  -806.159958c -10.40c -4.61    -0.0000
iter: 177 18:46:57  -806.159982c -10.41c -4.61    -0.0000
iter: 178 18:47:01  -806.160006c -10.42c -4.62    -0.0000
iter: 179 18:47:05  -806.160030c -10.44c -4.62    -0.0000
iter: 180 18:47:09  -806.160053c -10.45c -4.63    +0.0000
iter: 181 18:47:13  -806.160076c -10.46c -4.63    +0.0000
iter: 182 18:47:16  -806.160099c -10.48c -4.64    +0.0000
iter: 183 18:47:20  -806.160121c -10.49c -4.64    -0.0000
iter: 184 18:47:24  -806.160143c -10.50c -4.65    -0.0000
iter: 185 18:47:28  -806.160165c -10.51c -4.65    -0.0000
iter: 186 18:47:32  -806.160186c -10.53c -4.66    -0.0000
iter: 187 18:47:35  -806.160208c -10.54c -4.66    -0.0000
iter: 188 18:47:39  -806.160228c -10.55c -4.67    -0.0000
iter: 189 18:47:43  -806.160249c -10.56c -4.67    -0.0000
iter: 190 18:47:47  -806.160269c -10.58c -4.68    +0.0000
iter: 191 18:47:51  -806.160289c -10.59c -4.68    -0.0000
iter: 192 18:47:54  -806.160309c -10.60c -4.69    -0.0000
iter: 193 18:47:58  -806.160329c -10.61c -4.69    -0.0000
iter: 194 18:48:02  -806.160348c -10.63c -4.70    -0.0000
iter: 195 18:48:06  -806.160367c -10.64c -4.70    -0.0000
iter: 196 18:48:10  -806.160386c -10.65c -4.71    -0.0000
iter: 197 18:48:14  -806.160404c -10.66c -4.71    +0.0000
iter: 198 18:48:17  -806.160423c -10.68c -4.72    +0.0000
iter: 199 18:48:21  -806.160441c -10.69c -4.72    -0.0000
iter: 200 18:48:25  -806.160458c -10.70c -4.73    -0.0000
iter: 201 18:48:29  -806.160476c -10.71c -4.73    -0.0000
iter: 202 18:48:33  -806.160493c -10.72c -4.74    +0.0000
iter: 203 18:48:36  -806.160510c -10.74c -4.74    +0.0000
iter: 204 18:48:40  -806.160527c -10.75c -4.75    +0.0000
iter: 205 18:48:44  -806.160544c -10.76c -4.75    +0.0000
iter: 206 18:48:48  -806.160560c -10.77c -4.76    +0.0000
iter: 207 18:48:52  -806.160576c -10.78c -4.76    +0.0000
iter: 208 18:48:56  -806.160592c -10.80c -4.77    +0.0000
iter: 209 18:48:59  -806.160608c -10.81c -4.77    +0.0000
iter: 210 18:49:03  -806.160623c -10.82c -4.78    +0.0000
iter: 211 18:49:07  -806.160639c -10.83c -4.78    +0.0000
iter: 212 18:49:11  -806.160654c -10.84c -4.79    +0.0000
iter: 213 18:49:15  -806.160669c -10.85c -4.80    +0.0000
iter: 214 18:49:18  -806.160683c -10.87c -4.80    +0.0000
iter: 215 18:49:22  -806.160698c -10.88c -4.81    +0.0000
iter: 216 18:49:26  -806.160712c -10.89c -4.81    +0.0000
iter: 217 18:49:30  -806.160726c -10.90c -4.82    +0.0000
iter: 218 18:49:34  -806.160740c -10.91c -4.82    +0.0000
iter: 219 18:49:37  -806.160754c -10.92c -4.83    +0.0000
iter: 220 18:49:41  -806.160767c -10.94c -4.83    +0.0000
iter: 221 18:49:45  -806.160781c -10.95c -4.84    +0.0000
iter: 222 18:49:49  -806.160794c -10.96c -4.84    +0.0000
iter: 223 18:49:53  -806.160807c -10.97c -4.85    +0.0000
iter: 224 18:49:57  -806.160820c -10.98c -4.85    +0.0000
iter: 225 18:50:00  -806.160833c -10.99c -4.86    +0.0000
iter: 226 18:50:04  -806.160845c -11.01c -4.86    +0.0000
iter: 227 18:50:08  -806.160858c -11.02c -4.87    +0.0000
iter: 228 18:50:12  -806.160870c -11.03c -4.87    +0.0000
iter: 229 18:50:16  -806.160882c -11.04c -4.88    +0.0000
iter: 230 18:50:19  -806.160894c -11.05c -4.88    +0.0000
iter: 231 18:50:23  -806.160905c -11.06c -4.89    +0.0000
iter: 232 18:50:27  -806.160917c -11.07c -4.89    +0.0000
iter: 233 18:50:31  -806.160928c -11.09c -4.90    +0.0000
iter: 234 18:50:35  -806.160939c -11.10c -4.90    +0.0000
iter: 235 18:50:38  -806.160951c -11.11c -4.90    +0.0000
iter: 236 18:50:42  -806.160962c -11.12c -4.91    +0.0000
iter: 237 18:50:46  -806.160972c -11.13c -4.91    +0.0000
iter: 238 18:50:50  -806.160983c -11.14c -4.92    +0.0000
iter: 239 18:50:54  -806.160994c -11.15c -4.92    +0.0000
iter: 240 18:50:58  -806.161004c -11.17c -4.93    +0.0000
iter: 241 18:51:02  -806.161014c -11.18c -4.93    +0.0000
iter: 242 18:51:05  -806.161024c -11.19c -4.94    +0.0000
iter: 243 18:51:09  -806.161034c -11.20c -4.94    +0.0000
iter: 244 18:51:13  -806.161044c -11.21c -4.95    +0.0000
iter: 245 18:51:17  -806.161054c -11.22c -4.95    +0.0000
iter: 246 18:51:21  -806.161063c -11.23c -4.96    +0.0000
iter: 247 18:51:24  -806.161073c -11.24c -4.96    +0.0000
iter: 248 18:51:28  -806.161082c -11.25c -4.97    +0.0000
iter: 249 18:51:32  -806.161091c -11.27c -4.97    +0.0000
iter: 250 18:51:36  -806.161100c -11.28c -4.98    +0.0000
iter: 251 18:51:40  -806.161109c -11.29c -4.98    +0.0000
iter: 252 18:51:44  -806.161118c -11.30c -4.99    +0.0000
iter: 253 18:51:47  -806.161127c -11.31c -4.99    +0.0000
iter: 254 18:51:51  -806.161135c -11.32c -5.00    +0.0000
iter: 255 18:51:55  -806.161144c -11.33c -5.00c   +0.0000

Converged after 255 iterations.

Dipole moment: (52.397037, -54.570321, 0.073828) |e|*Ang

Total magnetic moment: (0.000000, 0.000000, 0.000000)
Local magnetic moments:
   0 Ti ( 0.000000,  0.000000,  0.000000)
   1 Ti ( 0.000000,  0.000000,  0.000000)
   2 Ti ( 0.000000,  0.000000,  0.000000)
   3 Ti ( 0.000000,  0.000000, -0.000000)
   4 Ti ( 0.000000,  0.000000,  0.000000)
   5 Ti ( 0.000000,  0.000000,  0.000000)
   6 Ti ( 0.000000,  0.000000, -0.000000)
   7 Ti ( 0.000000,  0.000000, -0.000000)
   8 Ti ( 0.000000,  0.000000,  0.000000)
   9 Ti ( 0.000000,  0.000000,  0.000000)
  10 Ti ( 0.000000,  0.000000,  0.000000)
  11 Ti ( 0.000000,  0.000000,  0.000000)
  12 Ti ( 0.000000,  0.000000, -0.000000)
  13 Ti ( 0.000000,  0.000000, -0.000000)
  14 Ti ( 0.000000,  0.000000,  0.000000)
  15 Ti ( 0.000000,  0.000000, -0.000000)
  16 Ti ( 0.000000,  0.000000,  0.000000)
  17 Ti ( 0.000000,  0.000000,  0.000000)
  18 Ti ( 0.000000,  0.000000,  0.000000)
  19 Ti ( 0.000000,  0.000000,  0.000000)
  20 Ti ( 0.000000,  0.000000,  0.000000)
  21 Ti ( 0.000000,  0.000000,  0.000000)
  22 Ti ( 0.000000,  0.000000, -0.000000)
  23 Ti ( 0.000000,  0.000000,  0.000000)
  24 O  ( 0.000000,  0.000000,  0.000000)
  25 O  ( 0.000000,  0.000000, -0.000000)
  26 O  ( 0.000000,  0.000000,  0.000000)
  27 O  ( 0.000000,  0.000000, -0.000000)
  28 O  ( 0.000000,  0.000000,  0.000000)
  29 O  ( 0.000000,  0.000000, -0.000000)
  30 O  ( 0.000000,  0.000000,  0.000000)
  31 O  ( 0.000000,  0.000000,  0.000000)
  32 O  ( 0.000000,  0.000000,  0.000000)
  33 O  ( 0.000000,  0.000000,  0.000000)
  34 O  ( 0.000000,  0.000000, -0.000000)
  35 O  ( 0.000000,  0.000000,  0.000000)
  36 O  ( 0.000000,  0.000000, -0.000000)
  37 O  ( 0.000000,  0.000000,  0.000000)
  38 O  ( 0.000000,  0.000000, -0.000000)
  39 O  ( 0.000000,  0.000000,  0.000000)
  40 O  ( 0.000000,  0.000000, -0.000000)
  41 O  ( 0.000000,  0.000000, -0.000000)
  42 O  ( 0.000000,  0.000000, -0.000000)
  43 O  ( 0.000000,  0.000000,  0.000000)
  44 O  ( 0.000000,  0.000000,  0.000000)
  45 O  ( 0.000000,  0.000000,  0.000000)
  46 O  ( 0.000000,  0.000000,  0.000000)
  47 O  ( 0.000000,  0.000000, -0.000000)
  48 O  ( 0.000000,  0.000000,  0.000000)
  49 O  ( 0.000000,  0.000000,  0.000000)
  50 O  ( 0.000000,  0.000000, -0.000000)
  51 O  ( 0.000000,  0.000000,  0.000000)
  52 O  ( 0.000000,  0.000000, -0.000000)
  53 O  ( 0.000000,  0.000000, -0.000000)
  54 O  ( 0.000000,  0.000000, -0.000000)
  55 O  ( 0.000000,  0.000000, -0.000000)
  56 O  ( 0.000000,  0.000000, -0.000000)
  57 O  ( 0.000000,  0.000000,  0.000000)
  58 O  ( 0.000000,  0.000000, -0.000000)
  59 O  ( 0.000000,  0.000000,  0.000000)
  60 O  ( 0.000000,  0.000000, -0.000000)
  61 O  ( 0.000000,  0.000000, -0.000000)
  62 O  ( 0.000000,  0.000000,  0.000000)
  63 O  ( 0.000000,  0.000000, -0.000000)
  64 O  ( 0.000000,  0.000000, -0.000000)
  65 O  ( 0.000000,  0.000000, -0.000000)
  66 O  ( 0.000000,  0.000000, -0.000000)
  67 O  ( 0.000000,  0.000000, -0.000000)
  68 O  ( 0.000000,  0.000000, -0.000000)
  69 O  ( 0.000000,  0.000000, -0.000000)
  70 O  ( 0.000000,  0.000000,  0.000000)
  71 O  ( 0.000000,  0.000000, -0.000000)
  72 Au ( 0.000000,  0.000000, -0.000000)
  73 Au ( 0.000000,  0.000000,  0.000000)
  74 Au ( 0.000000,  0.000000, -0.000000)
  75 Au ( 0.000000,  0.000000, -0.000000)

Energy contributions relative to reference atoms: (reference = -2721730.337652)

Kinetic:       +534.796335
Potential:     -724.464043
External:      -277.256563
XC:            -382.434900
Entropy (-ST):   -0.002405
Local:          +43.199230
SIC:             +0.000000
--------------------------
Free energy:   -806.162347
Extrapolated:  -806.161144

Dipole-layer corrected work functions: 4.273668, 4.104871 eV

Spin contamination: 0.000000 electrons
                   Up                     Down
 Band  Eigenvalues  Occupancy  Eigenvalues  Occupancy
    0    -65.74989    1.00000    -65.74989    1.00000
    1    -65.74235    1.00000    -65.74235    1.00000
    2    -65.73758    1.00000    -65.73758    1.00000
    3    -65.73477    1.00000    -65.73477    1.00000
    4    -65.59764    1.00000    -65.59764    1.00000
    5    -65.53097    1.00000    -65.53097    1.00000
    6    -65.44387    1.00000    -65.44387    1.00000
    7    -65.43835    1.00000    -65.43835    1.00000
    8    -65.43418    1.00000    -65.43418    1.00000
    9    -65.42935    1.00000    -65.42935    1.00000
   10    -65.41560    1.00000    -65.41560    1.00000
   11    -65.40122    1.00000    -65.40122    1.00000
   12    -65.39056    1.00000    -65.39056    1.00000
   13    -65.35888    1.00000    -65.35888    1.00000
   14    -65.35002    1.00000    -65.35002    1.00000
   15    -65.29785    1.00000    -65.29785    1.00000
   16    -65.27688    1.00000    -65.27688    1.00000
   17    -65.26978    1.00000    -65.26978    1.00000
   18    -65.17678    1.00000    -65.17678    1.00000
   19    -65.09645    1.00000    -65.09645    1.00000
   20    -65.01319    1.00000    -65.01319    1.00000
   21    -64.99994    1.00000    -64.99994    1.00000
   22    -64.99303    1.00000    -64.99303    1.00000
   23    -64.98936    1.00000    -64.98936    1.00000
   24    -42.07165    1.00000    -42.07165    1.00000
   25    -42.06292    1.00000    -42.06292    1.00000
   26    -42.05742    1.00000    -42.05742    1.00000
   27    -42.05401    1.00000    -42.05401    1.00000
   28    -41.92466    1.00000    -41.92466    1.00000
   29    -41.91601    1.00000    -41.91601    1.00000
   30    -41.87796    1.00000    -41.87796    1.00000
   31    -41.85522    1.00000    -41.85522    1.00000
   32    -41.84637    1.00000    -41.84637    1.00000
   33    -41.77723    1.00000    -41.77723    1.00000
   34    -41.75253    1.00000    -41.75253    1.00000
   35    -41.74161    1.00000    -41.74161    1.00000
   36    -41.73273    1.00000    -41.73273    1.00000
   37    -41.72921    1.00000    -41.72921    1.00000
   38    -41.72550    1.00000    -41.72550    1.00000
   39    -41.72162    1.00000    -41.72162    1.00000
   40    -41.71874    1.00000    -41.71874    1.00000
   41    -41.71405    1.00000    -41.71405    1.00000
   42    -41.70893    1.00000    -41.70893    1.00000
   43    -41.69967    1.00000    -41.69967    1.00000
   44    -41.69336    1.00000    -41.69336    1.00000
   45    -41.68365    1.00000    -41.68365    1.00000
   46    -41.67326    1.00000    -41.67326    1.00000
   47    -41.66488    1.00000    -41.66488    1.00000
   48    -41.64878    1.00000    -41.64878    1.00000
   49    -41.63722    1.00000    -41.63722    1.00000
   50    -41.61915    1.00000    -41.61915    1.00000
   51    -41.61374    1.00000    -41.61374    1.00000
   52    -41.60466    1.00000    -41.60466    1.00000
   53    -41.59453    1.00000    -41.59453    1.00000
   54    -41.58955    1.00000    -41.58955    1.00000
   55    -41.57221    1.00000    -41.57221    1.00000
   56    -41.56557    1.00000    -41.56557    1.00000
   57    -41.56297    1.00000    -41.56297    1.00000
   58    -41.55387    1.00000    -41.55387    1.00000
   59    -41.54010    1.00000    -41.54010    1.00000
   60    -41.53303    1.00000    -41.53303    1.00000
   61    -41.52188    1.00000    -41.52188    1.00000
   62    -41.51841    1.00000    -41.51841    1.00000
   63    -41.51720    1.00000    -41.51720    1.00000
   64    -41.50933    1.00000    -41.50933    1.00000
   65    -41.50524    1.00000    -41.50524    1.00000
   66    -41.49438    1.00000    -41.49438    1.00000
   67    -41.49310    1.00000    -41.49310    1.00000
   68    -41.48156    1.00000    -41.48156    1.00000
   69    -41.47145    1.00000    -41.47145    1.00000
   70    -41.46216    1.00000    -41.46216    1.00000
   71    -41.45580    1.00000    -41.45580    1.00000
   72    -41.45396    1.00000    -41.45396    1.00000
   73    -41.44319    1.00000    -41.44319    1.00000
   74    -41.43547    1.00000    -41.43547    1.00000
   75    -41.42491    1.00000    -41.42491    1.00000
   76    -41.39374    1.00000    -41.39374    1.00000
   77    -41.37825    1.00000    -41.37825    1.00000
   78    -41.31882    1.00000    -41.31882    1.00000
   79    -41.29278    1.00000    -41.29278    1.00000
   80    -41.28896    1.00000    -41.28896    1.00000
   81    -41.26790    1.00000    -41.26790    1.00000
   82    -41.23848    1.00000    -41.23848    1.00000
   83    -41.23621    1.00000    -41.23621    1.00000
   84    -41.22560    1.00000    -41.22560    1.00000
   85    -41.22179    1.00000    -41.22179    1.00000
   86    -41.21186    1.00000    -41.21186    1.00000
   87    -41.20881    1.00000    -41.20881    1.00000
   88    -41.20331    1.00000    -41.20331    1.00000
   89    -41.19063    1.00000    -41.19063    1.00000
   90    -41.16695    1.00000    -41.16695    1.00000
   91    -41.15286    1.00000    -41.15286    1.00000
   92    -41.08917    1.00000    -41.08917    1.00000
   93    -41.07393    1.00000    -41.07393    1.00000
   94    -41.06672    1.00000    -41.06672    1.00000
   95    -41.06233    1.00000    -41.06233    1.00000
   96    -24.44992    1.00000    -24.44992    1.00000
   97    -24.24608    1.00000    -24.24608    1.00000
   98    -24.11931    1.00000    -24.11931    1.00000
   99    -24.08858    1.00000    -24.08858    1.00000
  100    -24.03017    1.00000    -24.03017    1.00000
  101    -23.99279    1.00000    -23.99279    1.00000
  102    -23.91943    1.00000    -23.91943    1.00000
  103    -23.84885    1.00000    -23.84885    1.00000
  104    -23.79062    1.00000    -23.79062    1.00000
  105    -23.66826    1.00000    -23.66826    1.00000
  106    -23.62251    1.00000    -23.62251    1.00000
  107    -23.55694    1.00000    -23.55694    1.00000
  108    -23.47404    1.00000    -23.47404    1.00000
  109    -23.35407    1.00000    -23.35407    1.00000
  110    -23.31708    1.00000    -23.31708    1.00000
  111    -23.29681    1.00000    -23.29681    1.00000
  112    -23.28531    1.00000    -23.28531    1.00000
  113    -23.27439    1.00000    -23.27439    1.00000
  114    -23.21652    1.00000    -23.21652    1.00000
  115    -23.18425    1.00000    -23.18425    1.00000
  116    -23.16599    1.00000    -23.16599    1.00000
  117    -23.14575    1.00000    -23.14575    1.00000
  118    -23.13420    1.00000    -23.13420    1.00000
  119    -23.12420    1.00000    -23.12420    1.00000
  120    -23.11007    1.00000    -23.11007    1.00000
  121    -23.08311    1.00000    -23.08311    1.00000
  122    -23.07204    1.00000    -23.07204    1.00000
  123    -23.06554    1.00000    -23.06554    1.00000
  124    -23.01453    1.00000    -23.01453    1.00000
  125    -22.98941    1.00000    -22.98941    1.00000
  126    -22.98712    1.00000    -22.98712    1.00000
  127    -22.98286    1.00000    -22.98286    1.00000
  128    -22.97320    1.00000    -22.97320    1.00000
  129    -22.96946    1.00000    -22.96946    1.00000
  130    -22.96360    1.00000    -22.96360    1.00000
  131    -22.94659    1.00000    -22.94659    1.00000
  132    -22.92732    1.00000    -22.92732    1.00000
  133    -22.92366    1.00000    -22.92366    1.00000
  134    -22.89768    1.00000    -22.89768    1.00000
  135    -22.79205    1.00000    -22.79205    1.00000
  136    -22.76811    1.00000    -22.76811    1.00000
  137    -22.60124    1.00000    -22.60124    1.00000
  138    -22.51024    1.00000    -22.51024    1.00000
  139    -22.40299    1.00000    -22.40299    1.00000
  140    -21.61285    1.00000    -21.61285    1.00000
  141    -21.57159    1.00000    -21.57159    1.00000
  142    -21.56526    1.00000    -21.56526    1.00000
  143    -21.55544    1.00000    -21.55544    1.00000
  144    -11.55175    1.00000    -11.55175    1.00000
  145    -11.45744    1.00000    -11.45744    1.00000
  146    -11.44675    1.00000    -11.44675    1.00000
  147    -11.38308    1.00000    -11.38308    1.00000
  148    -11.36948    1.00000    -11.36948    1.00000
  149    -11.35142    1.00000    -11.35142    1.00000
  150    -11.28641    1.00000    -11.28641    1.00000
  151    -11.27549    1.00000    -11.27549    1.00000
  152    -11.26037    1.00000    -11.26037    1.00000
  153    -11.21822    1.00000    -11.21822    1.00000
  154    -11.20203    1.00000    -11.20203    1.00000
  155    -11.15762    1.00000    -11.15762    1.00000
  156    -11.14906    1.00000    -11.14906    1.00000
  157    -11.10137    1.00000    -11.10137    1.00000
  158    -11.07411    1.00000    -11.07411    1.00000
  159    -11.03296    1.00000    -11.03296    1.00000
  160    -11.01453    1.00000    -11.01453    1.00000
  161    -10.99738    1.00000    -10.99738    1.00000
  162    -10.97018    1.00000    -10.97018    1.00000
  163    -10.90341    1.00000    -10.90341    1.00000
  164    -10.84455    1.00000    -10.84455    1.00000
  165    -10.76352    1.00000    -10.76352    1.00000
  166    -10.75600    1.00000    -10.75600    1.00000
  167    -10.72711    1.00000    -10.72711    1.00000
  168    -10.72179    1.00000    -10.72179    1.00000
  169    -10.70170    1.00000    -10.70170    1.00000
  170    -10.66544    1.00000    -10.66544    1.00000
  171    -10.65239    1.00000    -10.65239    1.00000
  172    -10.63010    1.00000    -10.63010    1.00000
  173    -10.62541    1.00000    -10.62541    1.00000
  174    -10.61656    1.00000    -10.61656    1.00000
  175    -10.58109    1.00000    -10.58109    1.00000
  176    -10.56930    1.00000    -10.56930    1.00000
  177    -10.55773    1.00000    -10.55773    1.00000
  178    -10.54713    1.00000    -10.54713    1.00000
  179    -10.52687    1.00000    -10.52687    1.00000
  180    -10.51689    1.00000    -10.51689    1.00000
  181    -10.50999    1.00000    -10.50999    1.00000
  182    -10.48978    1.00000    -10.48978    1.00000
  183    -10.46154    1.00000    -10.46154    1.00000
  184    -10.44601    1.00000    -10.44601    1.00000
  185    -10.40463    1.00000    -10.40463    1.00000
  186    -10.37534    1.00000    -10.37534    1.00000
  187    -10.34997    1.00000    -10.34997    1.00000
  188    -10.30586    1.00000    -10.30586    1.00000
  189    -10.26062    1.00000    -10.26062    1.00000
  190    -10.18766    1.00000    -10.18766    1.00000
  191    -10.15268    1.00000    -10.15268    1.00000
  192    -10.10608    1.00000    -10.10608    1.00000
  193    -10.05867    1.00000    -10.05867    1.00000
  194     -9.98343    1.00000     -9.98343    1.00000
  195     -9.96744    1.00000     -9.96744    1.00000
  196     -9.95499    1.00000     -9.95499    1.00000
  197     -9.87983    1.00000     -9.87983    1.00000
  198     -9.78771    1.00000     -9.78771    1.00000
  199     -9.73919    1.00000     -9.73919    1.00000
  200     -9.71155    1.00000     -9.71155    1.00000
  201     -9.67049    1.00000     -9.67049    1.00000
  202     -9.59537    1.00000     -9.59537    1.00000
  203     -9.59080    1.00000     -9.59080    1.00000
  204     -9.53872    1.00000     -9.53872    1.00000
  205     -9.51879    1.00000     -9.51879    1.00000
  206     -9.44363    1.00000     -9.44363    1.00000
  207     -9.40698    1.00000     -9.40698    1.00000
  208     -9.37077    1.00000     -9.37077    1.00000
  209     -9.34757    1.00000     -9.34757    1.00000
  210     -9.34051    1.00000     -9.34051    1.00000
  211     -9.31879    1.00000     -9.31879    1.00000
  212     -9.27272    1.00000     -9.27272    1.00000
  213     -9.25835    1.00000     -9.25835    1.00000
  214     -9.16504    1.00000     -9.16504    1.00000
  215     -9.15476    1.00000     -9.15476    1.00000
  216     -9.08726    1.00000     -9.08726    1.00000
  217     -9.07739    1.00000     -9.07739    1.00000
  218     -9.05793    1.00000     -9.05793    1.00000
  219     -9.03879    1.00000     -9.03879    1.00000
  220     -9.03106    1.00000     -9.03106    1.00000
  221     -9.00290    1.00000     -9.00290    1.00000
  222     -8.96967    1.00000     -8.96967    1.00000
  223     -8.91598    1.00000     -8.91598    1.00000
  224     -8.90086    1.00000     -8.90086    1.00000
  225     -8.88936    1.00000     -8.88936    1.00000
  226     -8.87971    1.00000     -8.87971    1.00000
  227     -8.82301    1.00000     -8.82301    1.00000
  228     -8.81907    1.00000     -8.81907    1.00000
  229     -8.79370    1.00000     -8.79370    1.00000
  230     -8.77572    1.00000     -8.77572    1.00000
  231     -8.76659    1.00000     -8.76659    1.00000
  232     -8.74403    1.00000     -8.74403    1.00000
  233     -8.68653    1.00000     -8.68653    1.00000
  234     -8.65792    1.00000     -8.65792    1.00000
  235     -8.59448    1.00000     -8.59448    1.00000
  236     -8.56358    1.00000     -8.56358    1.00000
  237     -8.54922    1.00000     -8.54922    1.00000
  238     -8.51403    1.00000     -8.51403    1.00000
  239     -8.49063    1.00000     -8.49063    1.00000
  240     -8.45443    1.00000     -8.45443    1.00000
  241     -8.42794    1.00000     -8.42794    1.00000
  242     -8.38935    1.00000     -8.38935    1.00000
  243     -8.34348    1.00000     -8.34348    1.00000
  244     -8.27161    1.00000     -8.27161    1.00000
  245     -8.26282    1.00000     -8.26282    1.00000
  246     -8.20265    1.00000     -8.20265    1.00000
  247     -8.18346    1.00000     -8.18346    1.00000
  248     -8.13747    1.00000     -8.13747    1.00000
  249     -8.06217    1.00000     -8.06217    1.00000
  250     -8.02225    1.00000     -8.02225    1.00000
  251     -8.00982    1.00000     -8.00982    1.00000
  252     -8.00915    1.00000     -8.00915    1.00000
  253     -7.96882    1.00000     -7.96882    1.00000
  254     -7.95734    1.00000     -7.95734    1.00000
  255     -7.93380    1.00000     -7.93380    1.00000
  256     -7.92687    1.00000     -7.92687    1.00000
  257     -7.90767    1.00000     -7.90767    1.00000
  258     -7.89797    1.00000     -7.89797    1.00000
  259     -7.87903    1.00000     -7.87903    1.00000
  260     -7.83681    1.00000     -7.83681    1.00000
  261     -7.79925    1.00000     -7.79925    1.00000
  262     -7.76315    1.00000     -7.76315    1.00000
  263     -7.74178    1.00000     -7.74178    1.00000
  264     -7.73000    1.00000     -7.73000    1.00000
  265     -7.71175    1.00000     -7.71175    1.00000
  266     -7.68981    1.00000     -7.68981    1.00000
  267     -7.65724    1.00000     -7.65724    1.00000
  268     -7.64825    1.00000     -7.64825    1.00000
  269     -7.62115    1.00000     -7.62115    1.00000
  270     -7.61333    1.00000     -7.61333    1.00000
  271     -7.60157    1.00000     -7.60157    1.00000
  272     -7.55267    1.00000     -7.55267    1.00000
  273     -7.53111    1.00000     -7.53111    1.00000
  274     -7.51651    1.00000     -7.51651    1.00000
  275     -7.45920    1.00000     -7.45920    1.00000
  276     -7.43708    1.00000     -7.43708    1.00000
  277     -7.40939    1.00000     -7.40939    1.00000
  278     -7.37594    1.00000     -7.37594    1.00000
  279     -7.28193    1.00000     -7.28193    1.00000
  280     -7.26902    1.00000     -7.26902    1.00000
  281     -7.24362    1.00000     -7.24362    1.00000
  282     -7.21211    1.00000     -7.21211    1.00000
  283     -7.19582    1.00000     -7.19582    1.00000
  284     -7.19166    1.00000     -7.19166    1.00000
  285     -7.14141    1.00000     -7.14141    1.00000
  286     -7.03781    1.00000     -7.03781    1.00000
  287     -7.02719    1.00000     -7.02719    1.00000
  288     -6.93780    1.00000     -6.93780    1.00000
  289     -6.92589    1.00000     -6.92589    1.00000
  290     -6.91643    1.00000     -6.91643    1.00000
  291     -6.89158    1.00000     -6.89158    1.00000
  292     -6.75623    1.00000     -6.75623    1.00000
  293     -6.70173    1.00000     -6.70173    1.00000
  294     -6.65853    1.00000     -6.65853    1.00000
  295     -6.61633    1.00000     -6.61633    1.00000
  296     -6.56470    1.00000     -6.56470    1.00000
  297     -6.55372    1.00000     -6.55372    1.00000
  298     -6.40352    1.00000     -6.40352    1.00000
  299     -6.38141    1.00000     -6.38141    1.00000
  300     -6.30068    1.00000     -6.30068    1.00000
  301     -6.11609    1.00000     -6.11609    1.00000
  302     -6.08542    1.00000     -6.08542    1.00000
  303     -6.04353    1.00000     -6.04353    1.00000
  304     -5.95261    1.00000     -5.95261    1.00000
  305     -5.91895    1.00000     -5.91895    1.00000
  306     -5.88172    1.00000     -5.88172    1.00000
  307     -5.82803    1.00000     -5.82803    1.00000
  308     -5.23516    0.99997     -5.23516    0.99997
  309     -4.92604    0.99937     -4.92604    0.99937
  310     -3.36614    0.00027     -3.36614    0.00027
  311     -3.35850    0.00025     -3.35850    0.00025
  312     -3.22744    0.00007     -3.22744    0.00007
  313     -3.17237    0.00004     -3.17237    0.00004
  314     -3.12716    0.00002     -3.12716    0.00002
  315     -2.96978    0.00001     -2.96978    0.00001
  316     -2.95772    0.00000     -2.95772    0.00000
  317     -2.94422    0.00000     -2.94422    0.00000
  318     -2.84505    0.00000     -2.84505    0.00000
  319     -2.84130    0.00000     -2.84130    0.00000
  320     -2.74209    0.00000     -2.74209    0.00000
  321     -2.68393    0.00000     -2.68393    0.00000
  322     -2.63643    0.00000     -2.63643    0.00000
  323     -2.61676    0.00000     -2.61676    0.00000
  324     -2.57673    0.00000     -2.57673    0.00000
  325     -2.56416    0.00000     -2.56416    0.00000
  326     -2.49876    0.00000     -2.49876    0.00000
  327     -2.46946    0.00000     -2.46946    0.00000
  328     -2.45718    0.00000     -2.45718    0.00000
  329     -2.43616    0.00000     -2.43616    0.00000
  330     -2.42262    0.00000     -2.42262    0.00000
  331     -2.40763    0.00000     -2.40763    0.00000
  332     -2.37913    0.00000     -2.37913    0.00000
  333     -2.35643    0.00000     -2.35643    0.00000
  334     -2.29872    0.00000     -2.29872    0.00000
  335     -2.29155    0.00000     -2.29155    0.00000
  336     -2.27225    0.00000     -2.27225    0.00000
  337     -2.24810    0.00000     -2.24810    0.00000
  338     -2.23106    0.00000     -2.23106    0.00000
  339     -2.22208    0.00000     -2.22208    0.00000
  340     -2.21662    0.00000     -2.21662    0.00000
  341     -2.20777    0.00000     -2.20777    0.00000
  342     -2.19595    0.00000     -2.19595    0.00000
  343     -2.17862    0.00000     -2.17862    0.00000
  344     -2.16316    0.00000     -2.16316    0.00000
  345     -2.15892    0.00000     -2.15892    0.00000
  346     -2.14401    0.00000     -2.14401    0.00000
  347     -2.11377    0.00000     -2.11377    0.00000
  348     -2.10434    0.00000     -2.10434    0.00000
  349     -2.09838    0.00000     -2.09838    0.00000
  350     -2.02548    0.00000     -2.02548    0.00000
  351     -2.01428    0.00000     -2.01428    0.00000
  352     -2.00236    0.00000     -2.00236    0.00000
  353     -1.98644    0.00000     -1.98644    0.00000
  354     -1.96688    0.00000     -1.96688    0.00000
  355     -1.94932    0.00000     -1.94932    0.00000
  356     -1.86418    0.00000     -1.86418    0.00000
  357     -1.84023    0.00000     -1.84023    0.00000
  358     -1.81369    0.00000     -1.81369    0.00000
  359     -1.80389    0.00000     -1.80389    0.00000
  360     -1.77202    0.00000     -1.77202    0.00000
  361     -1.76057    0.00000     -1.76057    0.00000
  362     -1.75468    0.00000     -1.75468    0.00000
  363     -1.74872    0.00000     -1.74872    0.00000
  364     -1.72970    0.00000     -1.72970    0.00000
  365     -1.72516    0.00000     -1.72516    0.00000
  366     -1.71323    0.00000     -1.71323    0.00000
  367     -1.69816    0.00000     -1.69816    0.00000
  368     -1.68899    0.00000     -1.68899    0.00000
  369     -1.66329    0.00000     -1.66329    0.00000
  370     -1.62007    0.00000     -1.62007    0.00000
  371     -1.60933    0.00000     -1.60933    0.00000
  372     -1.60332    0.00000     -1.60332    0.00000
  373     -1.56166    0.00000     -1.56166    0.00000
  374     -1.50912    0.00000     -1.50912    0.00000
  375     -1.49772    0.00000     -1.49772    0.00000

Fermi level: -4.18927

Gap: 1.560 eV
Transition (v -> c):
  (s=0, k=0, n=309, [[0.00, 0.00, 0.00]]) -> (s=0, k=0, n=310, [[0.00, 0.00, 0.00]])
No difference between direct/indirect transitions

Forces in eV/Ang:
  0 Ti    4.04672    0.00122    0.97237
  1 Ti    4.09934    0.00441    0.98436
  2 Ti    4.06535   -0.00119    0.98001
  3 Ti    4.09481   -0.00444    0.98296
  4 Ti   -1.95602    0.00087   -1.59694
  5 Ti   -1.96809    0.00356   -1.50777
  6 Ti   -1.95837   -0.00100   -1.53951
  7 Ti   -1.96826   -0.00360   -1.52124
  8 Ti    0.41538    0.02705   -0.02383
  9 Ti    0.72523    0.04932    0.28008
 10 Ti    0.55525   -0.02591    0.11244
 11 Ti    0.69775   -0.05027    0.26259
 12 Ti   -0.68814   -0.00463   -0.80536
 13 Ti   -0.92127    0.01558    0.01396
 14 Ti   -0.76113    0.00336   -0.65466
 15 Ti   -1.07121   -0.01103   -0.63327
 16 Ti    0.01842    0.11129    0.19123
 17 Ti   -0.25645   -0.02748   -0.28336
 18 Ti   -0.22456    0.00079   -0.29748
 19 Ti   -0.24468    0.07923   -0.29615
 20 Ti    0.69652    0.09668    1.10509
 21 Ti    0.90128   -0.13763    1.03669
 22 Ti    1.07715    0.02237    1.19554
 23 Ti    1.20824    0.02946    0.77538
 24 O    -1.93551   -0.00013    0.56881
 25 O    -1.94908   -0.00049    0.55026
 26 O    -1.94330    0.00008    0.55708
 27 O    -1.94735    0.00052    0.55301
 28 O     0.22450   -0.00161   -1.18161
 29 O     0.24392   -0.00607   -1.18930
 30 O     0.23043    0.00161   -1.18602
 31 O     0.24243    0.00607   -1.18817
 32 O     0.50612   -0.00284   -0.20784
 33 O     0.48629   -0.01142   -0.19298
 34 O     0.50207    0.00288   -0.20714
 35 O     0.48733    0.01132   -0.19325
 36 O    -1.09674   -0.00202   -0.24642
 37 O    -1.12813   -0.00484   -0.33297
 38 O    -1.11233    0.00227   -0.28461
 39 O    -1.12398    0.00467   -0.32385
 40 O     0.13925   -0.00240    0.30659
 41 O     0.12368   -0.00309    0.13550
 42 O     0.09933   -0.00062    0.16709
 43 O     0.13762    0.00426    0.16754
 44 O    -0.23908   -0.00496    0.03027
 45 O    -0.08940   -0.03490   -0.01270
 46 O    -0.17892    0.00483   -0.03649
 47 O    -0.10621    0.03545    0.01081
 48 O     0.09192   -0.03800    0.07674
 49 O    -0.03327   -0.11454    0.12508
 50 O     0.06537    0.04230    0.07658
 51 O    -0.02329    0.09855    0.10173
 52 O     0.05453    0.01336    0.59309
 53 O     0.00895   -0.00797    0.49697
 54 O     0.07197    0.01822    0.32527
 55 O     0.08292   -0.00820    0.71696
 56 O    -0.47336    0.00695   -0.51466
 57 O    -0.27109   -0.00650   -0.37665
 58 O    -0.42229   -0.00014   -0.48823
 59 O    -0.43814   -0.00421   -0.48174
 60 O    -0.03835    0.01957   -0.07601
 61 O    -0.01621   -0.02719   -0.05294
 62 O    -0.14475   -0.07720    0.03673
 63 O    -0.18257   -0.03630   -0.00596
 64 O     0.03718   -0.06344   -0.02144
 65 O     0.15447   -0.12473   -0.05388
 66 O     0.08348    0.16690   -0.03678
 67 O     0.12148    0.02971    0.04452
 68 O    -0.03557   -0.92680   -0.65433
 69 O    -0.28858   -0.00589    0.63733
 70 O    -0.26309    0.00893    0.71987
 71 O    -0.21295    0.09027    0.50386
 72 Au   -0.09927    0.78977    1.13756
 73 Au    0.03964    0.01774   -0.06013
 74 Au    0.00392    0.01654    0.14185
 75 Au    0.02610   -0.05792    0.17498

Timing:                                      incl.     excl.
-------------------------------------------------------------------
Density initialized from wave functions:     0.021     0.021   0.0% |
 Symmetrize density:                         0.000     0.000   0.0% |
Forces:                                      0.949     0.949   0.0% |
Hamiltonian:                                 2.718     0.191   0.0% |
 Atomic:                                     0.001     0.001   0.0% |
  XC Correction:                             0.000     0.000   0.0% |
 Calculate atomic Hamiltonians:              0.001     0.001   0.0% |
 Communicate:                                0.285     0.285   0.0% |
 Hartree integrate/restrict:                 0.005     0.005   0.0% |
 Initialize Hamiltonian:                     0.000     0.000   0.0% |
 Poisson:                                    2.181     2.181   0.0% |
 XC 3D grid:                                 0.043     0.043   0.0% |
 vbar:                                       0.012     0.012   0.0% |
LCAO initialization:                         1.555     0.379   0.0% |
 LCAO eigensolver:                           0.858     0.001   0.0% |
  Calculate projections:                     0.000     0.000   0.0% |
  DenseAtomicCorrection:                     0.000     0.000   0.0% |
  Distribute overlap matrix:                 0.491     0.491   0.0% |
  Orbital Layouts:                           0.362     0.362   0.0% |
  Potential matrix:                          0.004     0.004   0.0% |
 LCAO to grid:                               0.012     0.012   0.0% |
 Set positions (LCAO WFS):                   0.306     0.168   0.0% |
  Basic WFS set positions:                   0.003     0.003   0.0% |
  Basis functions set positions:             0.000     0.000   0.0% |
  P tci:                                     0.000     0.000   0.0% |
  ST tci:                                    0.030     0.030   0.0% |
  mktci:                                     0.104     0.104   0.0% |
Redistribute:                                0.001     0.001   0.0% |
SCF-cycle:                                9425.018     3.163   0.0% |
 Davidson:                                9144.539  2168.308  22.9% |--------|
  Apply hamiltonian:                       443.348   443.348   4.7% |-|
  Subspace diag:                           705.667     0.758   0.0% |
   calc_h_matrix:                          338.956   147.600   1.6% ||
    Apply hamiltonian:                     191.355   191.355   2.0% ||
   diagonalize:                            151.646   151.646   1.6% ||
   rotate_psi:                             214.307   214.307   2.3% ||
  calc. matrices:                         2896.320  1466.986  15.5% |-----|
   Apply hamiltonian:                     1429.334  1429.334  15.1% |-----|
  diagonalize:                            2110.781  2110.781  22.3% |--------|
  rotate_psi:                              820.115   820.115   8.7% |--|
 Density:                                   26.493     0.038   0.0% |
  Atomic density matrices:                   9.348     9.348   0.1% |
  Mix:                                       4.383     4.383   0.0% |
  Multipole moments:                         0.211     0.211   0.0% |
  Pseudo density:                           12.513    12.492   0.1% |
   Symmetrize density:                       0.021     0.021   0.0% |
 Hamiltonian:                              247.790     2.758   0.0% |
  Atomic:                                    0.679     0.670   0.0% |
   XC Correction:                            0.008     0.008   0.0% |
  Calculate atomic Hamiltonians:             0.716     0.716   0.0% |
  Communicate:                             177.381   177.381   1.9% ||
  Hartree integrate/restrict:                2.567     2.567   0.0% |
  Poisson:                                  37.404    37.404   0.4% |
  XC 3D grid:                               25.998    25.998   0.3% |
  vbar:                                      0.288     0.288   0.0% |
 Orthonormalize:                             3.033     0.002   0.0% |
  calc_s_matrix:                             0.098     0.098   0.0% |
  inverse-cholesky:                          2.719     2.719   0.0% |
  projections:                               0.000     0.000   0.0% |
  rotate_psi_s:                              0.213     0.213   0.0% |
Set symmetry:                                0.000     0.000   0.0% |
Other:                                      35.545    35.545   0.4% |
-------------------------------------------------------------------
Total:                                              9465.807 100.0%

Memory usage: 587.38 MiB
Date: Tue Feb 11 18:52:20 2025
