# Supplementary material for: Real-Space Constrained Density Functional Theory Investigation of Site-Specific, Interfacial Charge Recombination Dynamics Across the Au Nanoparticle/TiO2 Heterojunction
Source: J Phys Chem Lett. 2026 Jan 6;17(2):570–8. doi: 10.1021/acs.jpclett.5c02905 (PMC12814526; doi:10.1021/acs.jpclett.5c02905)
Supplement: Supplementary file 3 [file jz5c02905_si_003.zip › Site-Specific-Charge-Recombination-Dynamics-With-CDFT-main/AuTiO2/4Au/PBE+U+D3/HB/Au/0.62/neHB.txt]

(0	24.38420704366193)
(1	24.385226526617878)
(2	24.384720492231786)
(3	24.385068726055685)
(4	25.163266988949808)
(5	25.163924871632382)
(6	25.163925109678452)
(7	25.163769675129036)
(8	25.07257281344043)
(9	25.08433931024844)
(10	25.07570627160805)
(11	25.085985804974825)
(12	25.07112908517542)
(13	25.076290522402378)
(14	25.105803404990855)
(15	25.094744062998586)
(16	24.902927196090012)
(17	24.931621027807278)
(18	24.9655831107211)
(19	24.877608661092914)
(20	24.77593279804053)
(21	24.71802058375289)
(22	24.783091963156725)
(23	24.78950751576837)
(24	7.060313238218242)
(25	7.060885476707151)
(26	7.060718685576516)
(27	7.060782916327367)
(28	6.463671580449577)
(29	6.463677554460604)
(30	6.463639530735437)
(31	6.4636931067536185)
(32	6.468153871836977)
(33	6.468313208837624)
(34	6.468137695182397)
(35	6.468319164667241)
(36	6.458222183238679)
(37	6.458667254951024)
(38	6.458455212497873)
(39	6.458602245952509)
(40	6.466707213314784)
(41	6.467731538629264)
(42	6.467747323325121)
(43	6.467544424505741)
(44	6.466686219266966)
(45	6.466904505780837)
(46	6.467046530646571)
(47	6.467046600589278)
(48	6.467235805722803)
(49	6.467726840674777)
(50	6.46723470325448)
(51	6.468012130727972)
(52	6.502874931541655)
(53	6.552593893114306)
(54	6.512392700159123)
(55	6.56509491597382)
(56	6.370713333473348)
(57	6.436207695090024)
(58	6.389370987096676)
(59	6.363971328503675)
(60	6.537397438502197)
(61	6.506774896716328)
(62	6.518501861851733)
(63	6.5060118662901)
(64	6.595573081315222)
(65	6.605810433861036)
(66	6.5586164109286145)
(67	6.593213000798471)
(68	6.616472338003543)
(69	6.768355063039898)
(70	6.7585102021343335)
(71	6.729999057485087)
(72	79.16675891251043)
(73	78.99899142563663)
(74	78.9305970568864)
(75	78.89476189245433)
