# Supplementary material for: Real-Space Constrained Density Functional Theory Investigation of Site-Specific, Interfacial Charge Recombination Dynamics Across the Au Nanoparticle/TiO2 Heterojunction
Source: J Phys Chem Lett. 2026 Jan 6;17(2):570–8. doi: 10.1021/acs.jpclett.5c02905 (PMC12814526; doi:10.1021/acs.jpclett.5c02905)
Supplement: Supplementary file 3 [file jz5c02905_si_003.zip › Site-Specific-Charge-Recombination-Dynamics-With-CDFT-main/AuTiO2/4Au/PBE+U+D3/HB/Au/0.63/ACF.dat]

    #         X           Y           Z       CHARGE      MIN DIST   ATOMIC VOL
 --------------------------------------------------------------------------------
    1    3.348107    0.000000   15.549383   19.536670     1.699113    98.209959
    2   13.207659    3.583299   15.549383   19.537530     1.699087    98.748089
    3    3.348107    7.166597   15.549383   19.537044     1.699113    98.535693
    4   13.207659   10.749896   15.549383   19.537183     1.699087    98.592808
    5    8.929007    0.000000   17.218402   19.501731     1.712675    46.915426
    6   18.788559    3.583299   17.218402   19.502157     1.712700    46.932382
    7    8.929007    7.166597   17.218402   19.502036     1.712674    46.932382
    8   18.788559   10.749896   17.218402   19.501974     1.712699    46.935952
    9    5.952605    0.000000   22.226112   19.478764     1.699608    46.646808
   10   15.812157    3.583299   22.226112   19.479833     1.699582    46.656625
   11    5.952605    7.166597   22.226112   19.478826     1.699607    46.643238
   12   15.812157   10.749896   22.226112   19.479697     1.699582    46.659302
   13   11.533507    0.000000   23.895131   19.473246     1.700340    46.578092
   14    1.673955    3.583299   23.895131   19.472961     1.700314    46.667334
   15   11.533507    7.166597   23.895131   19.471745     1.700340    46.427273
   16    1.673955   10.749896   23.895131   19.472501     1.700314    46.524546
   17    8.470193   -0.001952   28.993204   19.504826     1.705207    48.651184
   18   18.430584    3.591903   29.081387   19.515540     1.645216    48.904631
   19    8.501967    7.175354   29.004815   19.518174     1.648936    48.626196
   20   18.399558   10.716951   29.116539   19.511663     1.677814    49.034925
   21   13.917835   -0.016384   30.408239   19.553631     1.608200    61.030838
   22    4.014168    3.627547   30.606858   19.589055     1.656433    50.418176
   23   13.841983    7.153313   30.470178   19.562881     1.624616    55.096243
   24    3.977227   10.756693   30.442365   19.555051     1.617585    60.549823
   25    6.876447    0.000000   14.172946    9.168297     1.714748   858.927746
   26   16.735998    3.583299   14.172946    9.168982     1.714721   860.902672
   27    6.876447    7.166597   14.172946    9.168819     1.714748   859.594384
   28   16.735998   10.749896   14.172946    9.168804     1.714721   860.705447
   29   12.457347    0.000000   15.841965    9.290466     1.726762   188.024921
   30    2.597795    3.583299   15.841965    9.290286     1.726344   188.115055
   31   12.457347    7.166597   15.841965    9.290314     1.726346   187.954420
   32    2.597795   10.749896   15.841965    9.290344     1.726339   188.104346
   33   19.538674    0.000000   16.925820    9.267945     1.720161   109.132291
   34    9.679122    3.583299   16.925820    9.268317     1.720151   109.078746
   35   19.538674    7.166597   16.925820    9.267937     1.720156   109.100164
   36    9.679122   10.749896   16.925820    9.268334     1.720146   109.082316
   37    5.400669    0.000000   18.594841    9.230015     1.729884    94.025401
   38   15.260221    3.583299   18.594841    9.229776     1.729908    94.031648
   39    5.400669    7.166597   18.594841    9.229640     1.729884    94.012907
   40   15.260221   10.749896   18.594841    9.230141     1.729908    94.047711
   41    9.480945    0.000000   20.849675    9.261010     1.725319    94.435021
   42   19.340497    3.583299   20.849675    9.263025     1.725295    94.520694
   43    9.480945    7.166597   20.849675    9.263355     1.725319    94.487674
   44   19.340497   10.749896   20.849675    9.262087     1.725295    94.490352
   45   15.062043    0.000000   22.518695    9.261767     1.715671    94.702748
   46    5.202492    3.583299   22.518695    9.262722     1.715673    94.771464
   47   15.062043    7.166597   22.518695    9.261488     1.715666    94.551036
   48    5.202492   10.749896   22.518695    9.263044     1.715668    94.679545
   49    2.424267    0.000000   23.602549    9.266042     1.726137    95.247124
   50   12.283819    3.583299   23.602549    9.266524     1.726142    95.103444
   51    2.424267    7.166597   23.602549    9.265961     1.726132    95.167699
   52   12.283819   10.749896   23.602549    9.266169     1.726137    94.951733
   53    8.005167    0.000000   25.271568    9.256290     1.727481    95.306916
   54   17.864721    3.583299   25.271568    9.265517     1.727507    97.224727
   55    8.005167    7.166597   25.271568    9.267076     1.727481    95.936965
   56   17.864721   10.749896   25.271568    9.261548     1.727507    97.310400
   57   12.117060   -0.018960   27.508006    9.238919     1.573552    95.011525
   58    2.265447    3.586568   27.532883    9.254892     1.645182    96.484911
   59   12.184327    7.168054   27.462681    9.237560     1.598770    95.084703
   60    2.266135   10.751287   27.491035    9.233063     1.556193    94.418958
   61    7.622630    3.574451   29.142340    9.286157     1.738778    94.670620
   62   17.505259   -0.013956   29.202886    9.276898     1.753277   105.260972
   63    7.665073   10.778915   29.135414    9.276913     1.708945   102.677415
   64   17.530957    7.170751   29.219412    9.274397     1.713028   102.252623
   65    4.994059   -0.025615   30.763830    9.299244     1.751502   116.698230
   66   14.815500    3.576556   30.758745    9.309647     1.739942   114.137876
   67    4.985899    7.210726   30.725650    9.297240     1.733192   110.727939
   68   14.837075   10.747275   30.834051    9.297610     1.737664   139.902942
   69   10.704038   -0.033331   31.959296    9.177786     1.660803   122.165197
   70    0.765965    3.582516   31.920966    9.144548     1.596797   159.782496
   71    0.845702   10.748964   31.922646    9.147463     1.597759   232.214896
   72   10.620714    7.209759   31.790158    9.156974     1.590896   103.534139
   73   10.208308    2.758135   34.838307   78.652328     2.022633   357.691864
   74   13.658511    6.150713   36.838652   79.109965     2.472248  2324.806587
   75    5.065742    3.528714   35.707492   79.137970     2.414771  1039.601801
   76    8.653402    6.834325   37.180583   78.869600     2.351812  1884.577448
 --------------------------------------------------------------------------------
    VACUUM CHARGE:               0.0000
    VACUUM VOLUME:               0.0000
    NUMBER OF ELECTRONS:      1227.9959
