# Supplementary material for: Real-Space Constrained Density Functional Theory Investigation of Site-Specific, Interfacial Charge Recombination Dynamics Across the Au Nanoparticle/TiO2 Heterojunction
Source: J Phys Chem Lett. 2026 Jan 6;17(2):570–8. doi: 10.1021/acs.jpclett.5c02905 (PMC12814526; doi:10.1021/acs.jpclett.5c02905)
Supplement: Supplementary file 3 [file jz5c02905_si_003.zip › Site-Specific-Charge-Recombination-Dynamics-With-CDFT-main/AuTiO2/4Au/PBE+U+D3/HB/Au/0.63/HB.txt]

  ___ ___ ___ _ _ _  
 |   |   |_  | | | | 
 | | | | | . | | | | 
 |__ |  _|___|_____|  24.6.0
 |___|_|             

User:   dmglenna@nid004148
Date:   Tue Feb 11 14:27:48 2025
Arch:   x86_64
Pid:    553515
CWD:    /pscratch/sd/d/dmglenna/PHD/ED/AuTiO2/3L/4Au/PBE+U+D3/HB/Au/0.63
Python: 3.12.1
gpaw:   /global/common/software/m4517/gpaw_gc/lib/python3.12/site-packages/gpaw
_gpaw:  /global/common/software/m4517/gpaw_gc/lib/python3.12/site-packages/
        _gpaw.cpython-312-x86_64-linux-gnu.so (f5c548012a)
ase:    /global/common/software/m4517/gpaw_gc/lib/python3.12/site-packages/ase (version 3.23.0)
numpy:  /global/common/software/m4517/gpaw_gc/lib/python3.12/site-packages/numpy (version 1.26.3)
scipy:  /global/common/software/m4517/gpaw_gc/lib/python3.12/site-packages/scipy (version 1.12.0)
libxc:  6.2.2
units:  Angstrom and eV
cores: 128
OpenMP: False
OMP_NUM_THREADS: 1

Input parameters:
  convergence: {density: 1e-05,
                eigenstates: 1e-10,
                energy: 1e-06}
  eigensolver: {name: dav,
                niter: 3}
  h: 0.2
  maxiter: 1500
  mixer: {backend: pulay,
          beta: 0.01,
          beta_m: 0.01,
          method: difference,
          nmaxold: 1,
          nmaxold_m: 8,
          weight: 100.0,
          weight_m: 100.0}
  mode: fd
  occupations: {fixmagmom: False,
                name: fermi-dirac,
                width: 0.1}
  poissonsolver: {dipolelayer: xy,
                  eps: 2e-10,
                  name: fd,
                  nn: 3,
                  relax: GS}
  setups: {Ti: :d,7.0}
  spinpol: True
  symmetry: off
  xc: PBE

System changes: positions, numbers, cell, pbc, initial_charges, initial_magmoms 

Initialize ...

species:
  Ti:
    name: Titanium
    id: d282db07e62ae71292040bf25b25ccdd
    Z: 22.0
    valence: 12
    core: 10
    charge: 0.0
    Hubbard: {U: 7.0,  # eV
              l: 2,
              scale: True}
    file: /global/common/software/m4517/setups/gpaw-setups-0.9.20000/Ti.PBE.gz
    compensation charges: {type: gauss,
                           rc: 0.38,
                           lmax: 2}
    cutoffs: {filter: 2.23,
              core: 1.02}
    projectors:
      #              energy  rcut
      - 3s(2.00)   -62.623   1.270
      - 4s(2.00)    -4.466   1.270
      - 3p(6.00)   -38.862   1.058
      - 4p(0.00)    -1.466   1.058
      - 3d(2.00)    -4.258   1.058
      -  d          22.953   1.058
  
    # Using partial waves for Ti as LCAO basis

  O:
    name: Oxygen
    id: 32ecd46bf208036f09c70b0ec9a88b78
    Z: 8.0
    valence: 6
    core: 2
    charge: 0.0
    file: /global/common/software/m4517/setups/gpaw-setups-0.9.20000/O.PBE.gz
    compensation charges: {type: gauss,
                           rc: 0.21,
                           lmax: 2}
    cutoffs: {filter: 1.17,
              core: 0.83}
    projectors:
      #              energy  rcut
      - 2s(2.00)   -23.961   0.688
      - 2p(4.00)    -9.029   0.598
      -  s           3.251   0.688
      -  p          18.182   0.598
      -  d           0.000   0.619
  
    # Using partial waves for O as LCAO basis

  Au:
    name: Gold
    id: b12133f335f6ca0d89c4b1ccaa844e9a
    Z: 79.0
    valence: 11
    core: 68
    charge: 0.0
    file: /global/common/software/m4517/setups/gpaw-setups-0.9.20000/Au.PBE.gz
    compensation charges: {type: gauss,
                           rc: 0.42,
                           lmax: 2}
    cutoffs: {filter: 2.33,
              core: 2.81}
    projectors:
      #              energy  rcut
      - 6s(1.00)    -5.728   1.323
      - 6p(0.00)    -0.775   1.323
      - 5d(10.00)    -6.891   1.323
      -  s          21.484   1.323
      -  p          26.436   1.323
      -  d          20.321   1.323
  
    # Using partial waves for Au as LCAO basis

Reference energy: -2721730.337652  # eV

Spin-polarized calculation.
Magnetic moment: 0.000000

Convergence criteria:
 Maximum [total energy] change in last 3 cyles: 1e-06 eV / valence electron
 Maximum integral of absolute [dens]ity change: 1e-05 electrons / valence electron
 Maximum integral of absolute [eigenst]ate change: 1e-10 eV^2 / valence electron
 Maximum number of scf [iter]ations: 1500
 (Square brackets indicate name in SCF output, whereas a 'c' in
 the SCF output indicates the quantity has converged.)

Symmetries present (total): 1

  ( 1  0  0)
  ( 0  1  0)
  ( 0  0  1)

1 k-point (Gamma)
1 k-point in the irreducible part of the Brillouin zone
       k-points in crystal coordinates                weights
   0:     0.00000000    0.00000000    0.00000000          1/1

Wave functions: Uniform real-space grid
  Kinetic energy operator: 6*3+1=19 point O(h^6) finite-difference Laplacian
  ScaLapack parameters: grid=1x1, blocksize=None
  Wavefunction extrapolation:
    Improved wavefunction reuse through dual PAW basis 

Occupation numbers: Fermi-Dirac:
  width: 0.1000  # eV
 

Eigensolver
   Davidson(niter=3) 

Densities:
  Coarse grid: 52*36*144 grid
  Fine grid: 104*72*288 grid
  Total Charge: 0.000000 

Density mixing:
  Method: difference
  Backend: pulay
  Linear mixing parameter: 0.01
  old densities: 1
  Damping of long wavelength oscillations: 100 

Hamiltonian:
  XC and Coulomb potentials evaluated on a 104*72*288 grid
  Using the PBE Exchange-Correlation functional
  Interpolation: tri-quintic (5. degree polynomial)
  Poisson solver: Gauss-Seidel solver with 4 multi-grid levels
    Coarsest grid: 13 x 9 x 36 points
    Warning: Coarse grid has more than 24 points.
             More multi-grid levels recommended.
    Stencil: 6*3+1=19 point O(h^6) finite-difference Laplacian
    Max iterations: 1000
    Tolerance: 2.000000e-10

Dipole correction along z-axis 

XC parameters: PBE with 2 nearest neighbor stencil

Memory estimate:
  Process memory now: 112.32 MiB
  Calculator: 30.06 MiB
    Density: 2.05 MiB
      Arrays: 0.53 MiB
      Localized functions: 1.26 MiB
      Mixer: 0.26 MiB
    Hamiltonian: 0.78 MiB
      Arrays: 0.39 MiB
      XC: 0.00 MiB
      Poisson: 0.29 MiB
      vbar: 0.09 MiB
    Wavefunctions: 27.23 MiB
      Arrays psit_nG: 10.74 MiB
      Eigensolver: 16.24 MiB
      Projections: 0.05 MiB
      Projectors: 0.20 MiB

Total number of cores used: 128
Domain decomposition: 4 x 2 x 16

Number of atoms: 76
Number of atomic orbitals: 540
Number of bands in calculation: 376
Number of valence electrons: 620
Bands to converge: occupied

... initialized

Initializing position-dependent things.

Density initialized from atomic densities
Creating initial wave functions:
  376 bands from LCAO basis set

      .-------------------------.  
     /|                         |  
    / |                         |  
   /  |                         |  
  /   |                         |  
 *    |                         |  
 |    |                         |  
 |    |                         |  
 |    |                         |  
 |    |                         |  
 |    |                         |  
 |    |                         |  
 |    |                         |  
 |    |                         |  
 |    |        Au   OAu         |  
 |    |      O          Ti      |  
 |    O  Au      Ti     O    O  |  
 |    |   Ti   Au O   O         |  
 | O  |   O    O      Ti     Ti |  
 |    | Ti     Ti     O    O    |  
 |    |     O       O      Ti   |  
 |   O|Ti     O      O          |  
 |    |O    O      Ti     Ti    |  
 |  Ti|    Ti          O  O   O |  
 |    |  O  O   O O    TiO      |  
 |  O |         TiO         O Ti|  
 |    | OTiO   Ti    OTi        |  
 |    |       O     O O    O O  |  
 |    | Oi   O O           Ti   |  
 |    O      Ti     Ti     O    |  
 |   Ti          O      O       |  
 |    |   O                     |  
 |    |                         |  
 |    |                         |  
 |    |                         |  
 |    .-------------------------.  
 |   /                         /   
 |  /                         /    
 | /                         /     
 |/                         /      
 *-------------------------*       

Positions:
   0 Ti     1.771742    0.000000    8.228379    ( 0.0000,  0.0000,  0.0000)
   1 Ti     6.989192    1.896200    8.228379    ( 0.0000,  0.0000,  0.0000)
   2 Ti     1.771742    3.792400    8.228379    ( 0.0000,  0.0000,  0.0000)
   3 Ti     6.989192    5.688600    8.228379    ( 0.0000,  0.0000,  0.0000)
   4 Ti     4.725027    0.000000    9.111586    ( 0.0000,  0.0000,  0.0000)
   5 Ti     9.942477    1.896200    9.111586    ( 0.0000,  0.0000,  0.0000)
   6 Ti     4.725027    3.792400    9.111586    ( 0.0000,  0.0000,  0.0000)
   7 Ti     9.942477    5.688600    9.111586    ( 0.0000,  0.0000,  0.0000)
   8 Ti     3.149983    0.000000   11.761552    ( 0.0000,  0.0000,  0.0000)
   9 Ti     8.367433    1.896200   11.761552    ( 0.0000,  0.0000,  0.0000)
  10 Ti     3.149983    3.792400   11.761552    ( 0.0000,  0.0000,  0.0000)
  11 Ti     8.367433    5.688600   11.761552    ( 0.0000,  0.0000,  0.0000)
  12 Ti     6.103269    0.000000   12.644759    ( 0.0000,  0.0000,  0.0000)
  13 Ti     0.885819    1.896200   12.644759    ( 0.0000,  0.0000,  0.0000)
  14 Ti     6.103269    3.792400   12.644759    ( 0.0000,  0.0000,  0.0000)
  15 Ti     0.885819    5.688600   12.644759    ( 0.0000,  0.0000,  0.0000)
  16 Ti     4.482233   -0.001033   15.342543    ( 0.0000,  0.0000,  0.0000)
  17 Ti     9.753045    1.900753   15.389207    ( 0.0000,  0.0000,  0.0000)
  18 Ti     4.499047    3.797034   15.348687    ( 0.0000,  0.0000,  0.0000)
  19 Ti     9.736627    5.671166   15.407809    ( 0.0000,  0.0000,  0.0000)
  20 Ti     7.365001   -0.008670   16.091347    ( 0.0000,  0.0000,  0.0000)
  21 Ti     2.124206    1.919615   16.196452    ( 0.0000,  0.0000,  0.0000)
  22 Ti     7.324862    3.785370   16.124124    ( 0.0000,  0.0000,  0.0000)
  23 Ti     2.104658    5.692197   16.109406    ( 0.0000,  0.0000,  0.0000)
  24 O      3.638859    0.000000    7.500000    ( 0.0000,  0.0000,  0.0000)
  25 O      8.856309    1.896200    7.500000    ( 0.0000,  0.0000,  0.0000)
  26 O      3.638859    3.792400    7.500000    ( 0.0000,  0.0000,  0.0000)
  27 O      8.856309    5.688600    7.500000    ( 0.0000,  0.0000,  0.0000)
  28 O      6.592144    0.000000    8.383207    ( 0.0000,  0.0000,  0.0000)
  29 O      1.374694    1.896200    8.383207    ( 0.0000,  0.0000,  0.0000)
  30 O      6.592144    3.792400    8.383207    ( 0.0000,  0.0000,  0.0000)
  31 O      1.374694    5.688600    8.383207    ( 0.0000,  0.0000,  0.0000)
  32 O     10.339421    0.000000    8.956758    ( 0.0000,  0.0000,  0.0000)
  33 O      5.121971    1.896200    8.956758    ( 0.0000,  0.0000,  0.0000)
  34 O     10.339421    3.792400    8.956758    ( 0.0000,  0.0000,  0.0000)
  35 O      5.121971    5.688600    8.956758    ( 0.0000,  0.0000,  0.0000)
  36 O      2.857911    0.000000    9.839966    ( 0.0000,  0.0000,  0.0000)
  37 O      8.075361    1.896200    9.839966    ( 0.0000,  0.0000,  0.0000)
  38 O      2.857911    3.792400    9.839966    ( 0.0000,  0.0000,  0.0000)
  39 O      8.075361    5.688600    9.839966    ( 0.0000,  0.0000,  0.0000)
  40 O      5.017100    0.000000   11.033173    ( 0.0000,  0.0000,  0.0000)
  41 O     10.234550    1.896200   11.033173    ( 0.0000,  0.0000,  0.0000)
  42 O      5.017100    3.792400   11.033173    ( 0.0000,  0.0000,  0.0000)
  43 O     10.234550    5.688600   11.033173    ( 0.0000,  0.0000,  0.0000)
  44 O      7.970490    0.000000   11.916380    ( 0.0000,  0.0000,  0.0000)
  45 O      2.753040    1.896200   11.916380    ( 0.0000,  0.0000,  0.0000)
  46 O      7.970490    3.792400   11.916380    ( 0.0000,  0.0000,  0.0000)
  47 O      2.753040    5.688600   11.916380    ( 0.0000,  0.0000,  0.0000)
  48 O      1.282867    0.000000   12.489931    ( 0.0000,  0.0000,  0.0000)
  49 O      6.500317    1.896200   12.489931    ( 0.0000,  0.0000,  0.0000)
  50 O      1.282867    3.792400   12.489931    ( 0.0000,  0.0000,  0.0000)
  51 O      6.500317    5.688600   12.489931    ( 0.0000,  0.0000,  0.0000)
  52 O      4.236152    0.000000   13.373138    ( 0.0000,  0.0000,  0.0000)
  53 O      9.453603    1.896200   13.373138    ( 0.0000,  0.0000,  0.0000)
  54 O      4.236152    3.792400   13.373138    ( 0.0000,  0.0000,  0.0000)
  55 O      9.453603    5.688600   13.373138    ( 0.0000,  0.0000,  0.0000)
  56 O      6.412072   -0.010033   14.556610    ( 0.0000,  0.0000,  0.0000)
  57 O      1.198823    1.897930   14.569774    ( 0.0000,  0.0000,  0.0000)
  58 O      6.447668    3.793171   14.532625    ( 0.0000,  0.0000,  0.0000)
  59 O      1.199187    5.689336   14.547629    ( 0.0000,  0.0000,  0.0000)
  60 O      4.033722    1.891518   15.421462    ( 0.0000,  0.0000,  0.0000)
  61 O      9.263384   -0.007385   15.453502    ( 0.0000,  0.0000,  0.0000)
  62 O      4.056182    5.703956   15.417797    ( 0.0000,  0.0000,  0.0000)
  63 O      9.276983    3.794598   15.462247    ( 0.0000,  0.0000,  0.0000)
  64 O      2.642742   -0.013555   16.279518    ( 0.0000,  0.0000,  0.0000)
  65 O      7.840025    1.892632   16.276827    ( 0.0000,  0.0000,  0.0000)
  66 O      2.638424    3.815752   16.259314    ( 0.0000,  0.0000,  0.0000)
  67 O      7.851442    5.687213   16.316677    ( 0.0000,  0.0000,  0.0000)
  68 O      5.664333   -0.017638   16.912131    ( 0.0000,  0.0000,  0.0000)
  69 O      0.405331    1.895786   16.891848    ( 0.0000,  0.0000,  0.0000)
  70 O      0.447526    5.688107   16.892737    ( 0.0000,  0.0000,  0.0000)
  71 O      5.620240    3.815240   16.822627    ( 0.0000,  0.0000,  0.0000)
  72 Au     5.402004    1.459542   18.435638    ( 0.0000,  0.0000,  0.0000)
  73 Au     7.227773    3.254817   19.494175    ( 0.0000,  0.0000,  0.0000)
  74 Au     2.680675    1.867315   18.895591    ( 0.0000,  0.0000,  0.0000)
  75 Au     4.579183    3.616569   19.675117    ( 0.0000,  0.0000,  0.0000)

Unit cell:
           periodic     x           y           z      points  spacing
  1. axis:    yes   10.434900    0.000000    0.000000    52     0.2007
  2. axis:    yes    0.000000    7.584800    0.000000    36     0.2107
  3. axis:    no     0.000000    0.000000   28.826383   144     0.2002

  Lengths:  10.434900   7.584800  28.826383
  Angles:   90.000000  90.000000  90.000000

Effective grid spacing dv^(1/3) = 0.2038

     iter     time        total  log10-change:  magmom
                         energy   eigst   dens
iter:   1 14:28:01  -691.908141                   +0.0000
iter:   2 14:28:05  -682.372551   -1.08  -0.87    -0.0000
iter:   3 14:28:09  -672.670873   -1.75  -0.88    +0.0000
iter:   4 14:28:13  -663.442495   -2.27  -0.89    +0.0000
iter:   5 14:28:17  -654.732906   -2.44  -0.90    +0.0000
iter:   6 14:28:21  -646.523402   -2.47  -0.91    +0.0000
iter:   7 14:28:25  -638.787170   -2.44  -0.92    -0.0000
iter:   8 14:28:29  -631.501808   -2.44  -0.93    -0.0000
iter:   9 14:28:33  -624.643184   -2.40  -0.94    -0.0000
iter:  10 14:28:37  -618.191566   -2.40  -0.95    -0.0000
iter:  11 14:28:41  -612.124540   -2.38  -0.96    -0.0000
iter:  12 14:28:45  -606.424108   -2.39  -0.97    +0.0000
iter:  13 14:28:49  -601.069753   -2.37  -0.98    -0.0000
iter:  14 14:28:53  -596.044616   -2.40  -1.00    -0.0000
iter:  15 14:28:57  -591.330166   -2.39  -1.01    -0.0000
iter:  16 14:29:01  -586.910557   -2.41  -1.02    -0.0000
iter:  17 14:29:05  -582.769095   -2.41  -1.03    +0.0000
iter:  18 14:29:09  -578.891068   -2.43  -1.04    +0.0000
iter:  19 14:29:12  -575.261345   -2.44  -1.05    -0.0000
iter:  20 14:29:16  -571.866415   -2.46  -1.06    -0.0000
iter:  21 14:29:20  -568.692640   -2.47  -1.07    -0.0000
iter:  22 14:29:24  -565.727427   -2.49  -1.08    -0.0000
iter:  23 14:29:28  -562.958627   -2.50  -1.09    +0.0000
iter:  24 14:29:32  -560.374716   -2.53  -1.10    -0.0000
iter:  25 14:29:36  -557.964766   -2.54  -1.11    -0.0000
iter:  26 14:29:40  -555.718384   -2.56  -1.12    +0.0000
iter:  27 14:29:44  -553.625500   -2.58  -1.13    +0.0000
iter:  28 14:29:48  -551.676897   -2.60  -1.14    +0.0000
iter:  29 14:29:52  -549.863607   -2.62  -1.15    -0.0000
iter:  30 14:29:56  -548.177065   -2.64  -1.16    -0.0000
iter:  31 14:30:00  -546.609434   -2.66  -1.17    +0.0000
iter:  32 14:30:04  -545.153096   -2.68  -1.18    +0.0000
iter:  33 14:30:08  -543.800782   -2.70  -1.19    +0.0000
iter:  34 14:30:12  -542.545888   -2.72  -1.20    +0.0000
iter:  35 14:30:15  -541.382003   -2.74  -1.21    +0.0000
iter:  36 14:30:19  -540.302971   -2.76  -1.22    +0.0000
iter:  37 14:30:23  -539.303306   -2.78  -1.23    +0.0000
iter:  38 14:30:27  -538.377617   -2.81  -1.24    +0.0000
iter:  39 14:30:31  -537.520761   -2.83  -1.25    +0.0000
iter:  40 14:30:35  -536.728189   -2.85  -1.26    +0.0000
iter:  41 14:30:39  -535.995430   -2.88  -1.27    +0.0000
iter:  42 14:30:43  -535.318187   -2.90  -1.28    +0.0000
iter:  43 14:30:47  -534.692747   -2.93  -1.29    +0.0000
iter:  44 14:30:51  -534.115407   -2.95  -1.30    +0.0000
iter:  45 14:30:55  -533.582615   -2.98  -1.31    +0.0000
iter:  46 14:30:59  -533.091356   -3.00  -1.31    +0.0000
iter:  47 14:31:03  -532.638599   -3.03  -1.32    +0.0000
iter:  48 14:31:06  -532.221405   -3.06  -1.33    +0.0000
iter:  49 14:31:10  -531.837368   -3.08  -1.34    +0.0000
iter:  50 14:31:14  -531.484004   -3.11  -1.35    +0.0000
iter:  51 14:31:18  -531.158908   -3.14  -1.35    +0.0000
iter:  52 14:31:22  -530.860166   -3.16  -1.36    +0.0000
iter:  53 14:31:26  -530.585769   -3.19  -1.37    +0.0000
iter:  54 14:31:30  -530.333737   -3.22  -1.37    +0.0000
iter:  55 14:31:34  -530.102581   -3.25  -1.38    +0.0000
iter:  56 14:31:38  -529.890672   -3.28  -1.39    +0.0000
iter:  57 14:31:42  -529.696393   -3.31  -1.39    +0.0000
iter:  58 14:31:45  -529.518595   -3.34  -1.40    +0.0000
iter:  59 14:31:49  -529.355967   -3.37  -1.41    +0.0000
iter:  60 14:31:53  -529.207179   -3.40  -1.41    +0.0000
iter:  61 14:31:57  -529.071369   -3.42  -1.42    +0.0000
iter:  62 14:32:01  -528.947480   -3.46  -1.42    +0.0000
iter:  63 14:32:05  -528.834418   -3.49  -1.43    +0.0000
iter:  64 14:32:09  -528.731550   -3.52  -1.43    +0.0000
iter:  65 14:32:13  -528.638028   -3.55  -1.44    +0.0000
iter:  66 14:32:17  -528.553101   -3.58  -1.44    +0.0000
iter:  67 14:32:21  -528.475931   -3.61  -1.45    +0.0000
iter:  68 14:32:24  -528.406122   -3.64  -1.46    +0.0000
iter:  69 14:32:28  -528.343040   -3.67  -1.46    -0.0000
iter:  70 14:32:32  -528.285974   -3.70  -1.47    -0.0000
iter:  71 14:32:36  -528.234673   -3.73  -1.47    -0.0000
iter:  72 14:32:40  -528.188620   -3.76  -1.48    -0.0000
iter:  73 14:32:44  -528.147211   -3.79  -1.48    -0.0000
iter:  74 14:32:48  -528.110310   -3.83  -1.49    -0.0000
iter:  75 14:32:52  -528.077498   -3.86  -1.49    -0.0000
iter:  76 14:32:56  -528.048429   -3.89  -1.50    -0.0000
iter:  77 14:33:00  -528.022617   -3.92  -1.50    -0.0000
iter:  78 14:33:03  -528.000044   -3.95  -1.51    -0.0000
iter:  79 14:33:07  -527.980390   -3.98  -1.51    -0.0000
iter:  80 14:33:11  -527.963402   -4.01  -1.52    -0.0000
iter:  81 14:33:15  -527.948669   -4.04  -1.52    -0.0000
iter:  82 14:33:19  -527.936451   -4.07  -1.52    -0.0000
iter:  83 14:33:23  -527.926035   -4.11  -1.53    -0.0000
iter:  84 14:33:27  -527.917572   -4.14  -1.53    -0.0000
iter:  85 14:33:31  -527.910653   -4.17  -1.54    -0.0000
iter:  86 14:33:34  -527.905612   -4.20  -1.54    -0.0000
iter:  87 14:33:38  -527.901758   -4.23  -1.55    -0.0000
iter:  88 14:33:42  -527.899306   -4.26  -1.55    -0.0000
iter:  89 14:33:46  -527.898084   -4.29  -1.56    -0.0000
iter:  90 14:33:50  -527.897772   -4.32  -1.56    -0.0000
iter:  91 14:33:54  -527.898780   -4.35  -1.57    -0.0000
iter:  92 14:33:58  -527.900439   -4.37  -1.57    -0.0000
iter:  93 14:34:02  -527.903021   -4.40  -1.58    -0.0000
iter:  94 14:34:05  -527.906392   -4.43  -1.58    -0.0000
iter:  95 14:34:09  -527.910470   -4.46  -1.58    -0.0000
iter:  96 14:34:13  -527.914975   -4.49  -1.59    -0.0000
iter:  97 14:34:17  -527.920376   -4.52  -1.59    -0.0000
iter:  98 14:34:21  -527.926016   -4.54  -1.60    -0.0000
iter:  99 14:34:25  -527.932215   -4.57  -1.60    -0.0000
iter: 100 14:34:29  -527.938866   -4.60  -1.61    -0.0000
iter: 101 14:34:32  -527.945914   -4.62  -1.61    -0.0000
iter: 102 14:34:36  -527.953315   -4.65  -1.62    -0.0000
iter: 103 14:34:40  -527.960809   -4.68  -1.62    -0.0000
iter: 104 14:34:44  -527.968692   -4.70  -1.63    -0.0000
iter: 105 14:34:48  -527.977081   -4.73  -1.63    -0.0000
iter: 106 14:34:52  -527.985381   -4.75  -1.63    -0.0000
iter: 107 14:34:56  -527.993960   -4.78  -1.64    -0.0000
iter: 108 14:34:59  -528.002734   -4.80  -1.64    -0.0000
iter: 109 14:35:03  -528.011669   -4.82  -1.65    -0.0000
iter: 110 14:35:07  -528.020504   -4.85  -1.65    -0.0000
iter: 111 14:35:11  -528.029812   -4.87  -1.66    -0.0000
iter: 112 14:35:15  -528.038899   -4.89  -1.66    -0.0000
iter: 113 14:35:19  -528.048400   -4.92  -1.67    -0.0000
iter: 114 14:35:23  -528.057653   -4.94  -1.67    -0.0000
iter: 115 14:35:27  -528.067051   -4.96  -1.67    -0.0000
iter: 116 14:35:30  -528.076516   -4.98  -1.68    -0.0000
iter: 117 14:35:34  -528.086023   -5.00  -1.68    -0.0000
iter: 118 14:35:38  -528.095559   -5.02  -1.69    -0.0000
iter: 119 14:35:42  -528.105110   -5.04  -1.69    -0.0000
iter: 120 14:35:46  -528.114667   -5.06  -1.70    -0.0000
iter: 121 14:35:50  -528.123976   -5.08  -1.70    -0.0000
iter: 122 14:35:53  -528.133643   -5.10  -1.71    -0.0000
iter: 123 14:35:57  -528.142961   -5.12  -1.71    -0.0000
iter: 124 14:36:01  -528.152352   -5.13  -1.71    -0.0000
iter: 125 14:36:05  -528.161743   -5.15  -1.72    -0.0000
iter: 126 14:36:09  -528.171114   -5.17  -1.72    -0.0000
iter: 127 14:36:13  -528.180452   -5.19  -1.73    -0.0000
iter: 128 14:36:17  -528.189753   -5.20  -1.73    -0.0000
iter: 129 14:36:20  -528.199010   -5.22  -1.74    -0.0000
iter: 130 14:36:24  -528.208218   -5.23  -1.74    -0.0000
iter: 131 14:36:28  -528.217375   -5.25  -1.74    -0.0000
iter: 132 14:36:32  -528.226475   -5.27  -1.75    -0.0000
iter: 133 14:36:36  -528.235517   -5.28  -1.75    -0.0000
iter: 134 14:36:40  -528.244496   -5.29  -1.76    -0.0000
iter: 135 14:36:44  -528.253166   -5.31  -1.76    -0.0000
iter: 136 14:36:47  -528.262131   -5.32  -1.77    -0.0000
iter: 137 14:36:51  -528.270704   -5.34  -1.77    -0.0000
iter: 138 14:36:55  -528.279294   -5.35  -1.78    -0.0000
iter: 139 14:36:59  -528.288093   -5.36  -1.78    -0.0000
iter: 140 14:37:03  -528.296478   -5.38  -1.78    -0.0000
iter: 141 14:37:07  -528.304865   -5.39  -1.79    -0.0000
iter: 142 14:37:10  -528.313205   -5.40  -1.79    -0.0000
iter: 143 14:37:14  -528.321479   -5.42  -1.80    -0.0000
iter: 144 14:37:18  -528.329684   -5.43  -1.80    -0.0000
iter: 145 14:37:22  -528.337815   -5.44  -1.81    -0.0000
iter: 146 14:37:26  -528.345871   -5.45  -1.81    -0.0000
iter: 147 14:37:30  -528.353851   -5.46  -1.81    -0.0000
iter: 148 14:37:34  -528.361754   -5.47  -1.82    -0.0000
iter: 149 14:37:37  -528.369579   -5.49  -1.82    +0.0000
iter: 150 14:37:41  -528.377326   -5.50  -1.83    -0.0000
iter: 151 14:37:45  -528.384994   -5.51  -1.83    -0.0000
iter: 152 14:37:49  -528.392583   -5.52  -1.84    -0.0000
iter: 153 14:37:53  -528.400093   -5.53  -1.84    -0.0000
iter: 154 14:37:57  -528.407524   -5.54  -1.85    -0.0000
iter: 155 14:38:00  -528.414781   -5.55  -1.85    -0.0000
iter: 156 14:38:04  -528.422015   -5.56  -1.85    -0.0000
iter: 157 14:38:08  -528.429148   -5.57  -1.86    -0.0000
iter: 158 14:38:12  -528.436243   -5.58  -1.86    -0.0000
iter: 159 14:38:16  -528.443227   -5.59  -1.87    -0.0000
iter: 160 14:38:20  -528.450170   -5.60  -1.87    -0.0000
iter: 161 14:38:24  -528.457002   -5.61  -1.88    -0.0000
iter: 162 14:38:27  -528.463686   -5.62  -1.88    -0.0000
iter: 163 14:38:31  -528.470324   -5.63  -1.88    -0.0000
iter: 164 14:38:35  -528.476900   -5.64  -1.89    -0.0000
iter: 165 14:38:39  -528.483407   -5.65  -1.89    -0.0000
iter: 166 14:38:43  -528.489842   -5.66  -1.90    -0.0000
iter: 167 14:38:47  -528.496205   -5.67  -1.90    -0.0000
iter: 168 14:38:50  -528.502495   -5.68  -1.91    -0.0000
iter: 169 14:38:54  -528.508713   -5.69  -1.91    -0.0000
iter: 170 14:38:58  -528.514858   -5.70  -1.91    -0.0000
iter: 171 14:39:02  -528.520931   -5.71  -1.92    -0.0000
iter: 172 14:39:06  -528.526932   -5.71  -1.92    -0.0000
iter: 173 14:39:10  -528.532861   -5.72  -1.93    -0.0000
iter: 174 14:39:14  -528.538720   -5.73  -1.93    -0.0000
iter: 175 14:39:17  -528.544508   -5.74  -1.94    -0.0000
iter: 176 14:39:21  -528.550226   -5.75  -1.94    -0.0000
iter: 177 14:39:25  -528.555874   -5.76  -1.95    -0.0000
iter: 178 14:39:29  -528.561453   -5.77  -1.95    -0.0000
iter: 179 14:39:33  -528.566964   -5.78  -1.95    -0.0000
iter: 180 14:39:37  -528.572406   -5.78  -1.96    -0.0000
iter: 181 14:39:40  -528.577781   -5.79  -1.96    -0.0000
iter: 182 14:39:44  -528.583088   -5.80  -1.97    -0.0000
iter: 183 14:39:48  -528.588329   -5.81  -1.97    -0.0000
iter: 184 14:39:52  -528.593504   -5.82  -1.98    -0.0000
iter: 185 14:39:56  -528.598613   -5.83  -1.98    -0.0000
iter: 186 14:40:00  -528.603657   -5.84  -1.98    -0.0000
iter: 187 14:40:04  -528.608637   -5.84  -1.99    -0.0000
iter: 188 14:40:07  -528.613553   -5.85  -1.99    -0.0000
iter: 189 14:40:11  -528.618406   -5.86  -2.00    -0.0000
iter: 190 14:40:15  -528.623197   -5.87  -2.00    -0.0000
iter: 191 14:40:19  -528.627925   -5.88  -2.01    -0.0000
iter: 192 14:40:23  -528.632592   -5.88  -2.01    -0.0000
iter: 193 14:40:27  -528.637198   -5.89  -2.01    -0.0000
iter: 194 14:40:30  -528.641743   -5.90  -2.02    -0.0000
iter: 195 14:40:34  -528.646230   -5.91  -2.02    -0.0000
iter: 196 14:40:38  -528.650657   -5.92  -2.03    -0.0000
iter: 197 14:40:42  -528.655025   -5.93  -2.03    -0.0000
iter: 198 14:40:46  -528.659336   -5.93  -2.04    -0.0000
iter: 199 14:40:50  -528.663590   -5.94  -2.04    -0.0000
iter: 200 14:40:54  -528.667787   -5.95  -2.04    -0.0000
iter: 201 14:40:57  -528.671928   -5.96  -2.05    -0.0000
iter: 202 14:41:01  -528.676014   -5.96  -2.05    -0.0000
iter: 203 14:41:05  -528.680045   -5.97  -2.06    -0.0000
iter: 204 14:41:09  -528.684022   -5.98  -2.06    -0.0000
iter: 205 14:41:13  -528.687945   -5.99  -2.07    -0.0000
iter: 206 14:41:17  -528.691815   -6.00  -2.07    -0.0000
iter: 207 14:41:20  -528.695633   -6.00  -2.07    -0.0000
iter: 208 14:41:24  -528.699399   -6.01  -2.08    -0.0000
iter: 209 14:41:28  -528.703115   -6.02  -2.08    -0.0000
iter: 210 14:41:32  -528.706779   -6.03  -2.09    -0.0000
iter: 211 14:41:36  -528.710393   -6.04  -2.09    -0.0000
iter: 212 14:41:40  -528.713959   -6.04  -2.10    -0.0000
iter: 213 14:41:44  -528.717475   -6.05  -2.10    -0.0000
iter: 214 14:41:48  -528.720943   -6.06  -2.10    -0.0000
iter: 215 14:41:52  -528.724364   -6.07  -2.11    -0.0000
iter: 216 14:41:55  -528.727737   -6.07  -2.11    -0.0000
iter: 217 14:41:59  -528.731064   -6.08  -2.12    -0.0000
iter: 218 14:42:03  -528.734345   -6.09  -2.12    -0.0000
iter: 219 14:42:07  -528.737580   -6.10  -2.13    -0.0000
iter: 220 14:42:11  -528.740771   -6.10  -2.13    -0.0000
iter: 221 14:42:15  -528.743918   -6.11  -2.13    -0.0000
iter: 222 14:42:18  -528.747021   -6.12  -2.14    -0.0000
iter: 223 14:42:22  -528.750080   -6.13  -2.14    -0.0000
iter: 224 14:42:26  -528.753097   -6.13  -2.15    -0.0000
iter: 225 14:42:30  -528.756072   -6.14  -2.15    -0.0000
iter: 226 14:42:34  -528.759006   -6.15  -2.16    -0.0000
iter: 227 14:42:38  -528.761898   -6.16  -2.16    -0.0000
iter: 228 14:42:41  -528.764750   -6.16  -2.16    -0.0000
iter: 229 14:42:45  -528.767562   -6.17  -2.17    -0.0000
iter: 230 14:42:49  -528.770334   -6.18  -2.17    -0.0000
iter: 231 14:42:53  -528.773068   -6.19  -2.18    -0.0000
iter: 232 14:42:57  -528.775763   -6.19  -2.18    -0.0000
iter: 233 14:43:01  -528.778420   -6.20  -2.19    -0.0000
iter: 234 14:43:05  -528.781039   -6.21  -2.19    -0.0000
iter: 235 14:43:08  -528.783622   -6.22  -2.19    -0.0000
iter: 236 14:43:12  -528.786168   -6.22  -2.20    -0.0000
iter: 237 14:43:16  -528.788678   -6.23  -2.20    -0.0000
iter: 238 14:43:20  -528.791152   -6.24  -2.21    -0.0000
iter: 239 14:43:24  -528.793592   -6.24  -2.21    -0.0000
iter: 240 14:43:28  -528.795996   -6.25  -2.22    -0.0000
iter: 241 14:43:31  -528.798367   -6.26  -2.22    -0.0000
iter: 242 14:43:35  -528.800704   -6.27  -2.22    -0.0000
iter: 243 14:43:39  -528.803008   -6.27  -2.23    -0.0000
iter: 244 14:43:43  -528.805278   -6.28  -2.23    -0.0000
iter: 245 14:43:47  -528.807517   -6.29  -2.24    -0.0000
iter: 246 14:43:51  -528.809723   -6.30  -2.24    -0.0000
iter: 247 14:43:55  -528.811898   -6.30  -2.25    -0.0000
iter: 248 14:43:58  -528.814042   -6.31  -2.25    -0.0000
iter: 249 14:44:02  -528.816155   -6.32  -2.25    -0.0000
iter: 250 14:44:06  -528.818238   -6.33  -2.26    -0.0000
iter: 251 14:44:10  -528.820291   -6.33  -2.26    -0.0000
iter: 252 14:44:14  -528.822315   -6.34  -2.27    -0.0000
iter: 253 14:44:18  -528.824309   -6.35  -2.27    -0.0000
iter: 254 14:44:21  -528.826275   -6.36  -2.27    -0.0000
iter: 255 14:44:25  -528.828683   -6.36  -2.28    -0.0000
iter: 256 14:44:29  -528.830535   -6.37  -2.28    -0.0000
iter: 257 14:44:33  -528.832375   -6.38  -2.29    -0.0000
iter: 258 14:44:37  -528.834196   -6.39  -2.29    -0.0000
iter: 259 14:44:41  -528.835995   -6.39  -2.30    -0.0000
iter: 260 14:44:45  -528.837770   -6.40  -2.30    -0.0000
iter: 261 14:44:48  -528.839521   -6.40  -2.30    -0.0000
iter: 262 14:44:52  -528.841248   -6.41  -2.31    -0.0000
iter: 263 14:44:56  -528.842950   -6.42  -2.31    -0.0000
iter: 264 14:45:00  -528.844629   -6.43  -2.32    -0.0000
iter: 265 14:45:04  -528.846283   -6.43  -2.32    -0.0000
iter: 266 14:45:08  -528.847915   -6.44  -2.33    -0.0000
iter: 267 14:45:11  -528.849523   -6.45  -2.33    -0.0000
iter: 268 14:45:15  -528.851108   -6.46  -2.33    -0.0000
iter: 269 14:45:19  -528.852671   -6.46  -2.34    -0.0000
iter: 270 14:45:23  -528.854211   -6.47  -2.34    -0.0000
iter: 271 14:45:27  -528.855730   -6.48  -2.35    -0.0000
iter: 272 14:45:31  -528.857227   -6.49  -2.35    -0.0000
iter: 273 14:45:35  -528.858703   -6.49  -2.35    -0.0000
iter: 274 14:45:38  -528.860158   -6.50  -2.36    -0.0000
iter: 275 14:45:42  -528.861592   -6.51  -2.36    -0.0000
iter: 276 14:45:46  -528.863006   -6.51  -2.37    -0.0000
iter: 277 14:45:50  -528.864400   -6.52  -2.37    -0.0000
iter: 278 14:45:54  -528.865773   -6.53  -2.38    -0.0000
iter: 279 14:45:58  -528.867128   -6.53  -2.38    -0.0000
iter: 280 14:46:01  -528.868463   -6.54  -2.38    -0.0000
iter: 281 14:46:05  -528.869778   -6.55  -2.39    -0.0000
iter: 282 14:46:09  -528.871076   -6.56  -2.39    -0.0000
iter: 283 14:46:13  -528.872354   -6.56  -2.40    -0.0000
iter: 284 14:46:17  -528.873614   -6.57  -2.40    -0.0000
iter: 285 14:46:21  -528.874857   -6.58  -2.41    -0.0000
iter: 286 14:46:24  -528.876081   -6.59  -2.41    -0.0000
iter: 287 14:46:28  -528.877288   -6.59  -2.41    -0.0000
iter: 288 14:46:32  -528.878478   -6.60  -2.42    -0.0000
iter: 289 14:46:36  -528.879650   -6.61  -2.42    -0.0000
iter: 290 14:46:40  -528.880806   -6.61  -2.43    -0.0000
iter: 291 14:46:44  -528.881945   -6.62  -2.43    -0.0000
iter: 292 14:46:48  -528.883067   -6.63  -2.43    -0.0000
iter: 293 14:46:51  -528.884174   -6.63  -2.44    -0.0000
iter: 294 14:46:55  -528.885265   -6.64  -2.44    -0.0000
iter: 295 14:46:59  -528.886339   -6.65  -2.45    -0.0000
iter: 296 14:47:03  -528.887399   -6.66  -2.45    -0.0000
iter: 297 14:47:07  -528.888443   -6.66  -2.46    -0.0000
iter: 298 14:47:11  -528.889472   -6.67  -2.46    -0.0000
iter: 299 14:47:14  -528.890486   -6.68  -2.46    -0.0000
iter: 300 14:47:18  -528.891485   -6.68  -2.47    -0.0000
iter: 301 14:47:22  -528.892470   -6.69  -2.47    -0.0000
iter: 302 14:47:26  -528.893440   -6.70  -2.48    -0.0000
iter: 303 14:47:30  -528.894397   -6.70  -2.48    -0.0000
iter: 304 14:47:34  -528.895339   -6.71  -2.48    -0.0000
iter: 305 14:47:37  -528.896268   -6.72  -2.49    -0.0000
iter: 306 14:47:41  -528.897183   -6.73  -2.49    -0.0000
iter: 307 14:47:45  -528.898085   -6.73  -2.50    -0.0000
iter: 308 14:47:49  -528.898974   -6.74  -2.50    -0.0000
iter: 309 14:47:53  -528.899850   -6.75  -2.51    -0.0000
iter: 310 14:47:57  -528.900713   -6.76  -2.51    -0.0000
iter: 311 14:48:01  -528.901564   -6.76  -2.51    -0.0000
iter: 312 14:48:04  -528.902402   -6.77  -2.52    -0.0000
iter: 313 14:48:08  -528.903228   -6.78  -2.52    -0.0000
iter: 314 14:48:12  -528.904042   -6.78  -2.53    -0.0000
iter: 315 14:48:16  -528.904843   -6.79  -2.53    -0.0000
iter: 316 14:48:20  -528.905634   -6.80  -2.53    -0.0000
iter: 317 14:48:24  -528.906412   -6.80  -2.54    -0.0000
iter: 318 14:48:27  -528.907179   -6.81  -2.54    -0.0000
iter: 319 14:48:31  -528.907935   -6.82  -2.55    -0.0000
iter: 320 14:48:35  -528.908680   -6.83  -2.55    -0.0000
iter: 321 14:48:39  -528.909414   -6.83  -2.56    -0.0000
iter: 322 14:48:43  -528.910137   -6.84  -2.56    -0.0000
iter: 323 14:48:47  -528.910849   -6.85  -2.56    -0.0000
iter: 324 14:48:50  -528.911551   -6.85  -2.57    -0.0000
iter: 325 14:48:54  -528.912243   -6.86  -2.57    -0.0000
iter: 326 14:48:58  -528.912924   -6.87  -2.58    -0.0000
iter: 327 14:49:02  -528.913596   -6.87  -2.58    -0.0000
iter: 328 14:49:06  -528.914257   -6.88  -2.58    -0.0000
iter: 329 14:49:10  -528.914909   -6.89  -2.59    -0.0000
iter: 330 14:49:13  -528.915551   -6.90  -2.59    -0.0000
iter: 331 14:49:17  -528.916184   -6.90  -2.60    -0.0000
iter: 332 14:49:21  -528.916808   -6.91  -2.60    -0.0000
iter: 333 14:49:25  -528.917422   -6.92  -2.61    -0.0000
iter: 334 14:49:29  -528.918027   -6.92  -2.61    -0.0000
iter: 335 14:49:33  -528.918623   -6.93  -2.61    -0.0000
iter: 336 14:49:37  -528.919210   -6.94  -2.62    -0.0000
iter: 337 14:49:40  -528.919789   -6.94  -2.62    -0.0000
iter: 338 14:49:44  -528.920359   -6.95  -2.63    -0.0000
iter: 339 14:49:48  -528.920921   -6.96  -2.63    -0.0000
iter: 340 14:49:52  -528.921474   -6.97  -2.63    -0.0000
iter: 341 14:49:56  -528.922019   -6.97  -2.64    -0.0000
iter: 342 14:50:00  -528.922556   -6.98  -2.64    -0.0000
iter: 343 14:50:03  -528.923086   -6.99  -2.65    -0.0000
iter: 344 14:50:07  -528.923607   -6.99  -2.65    -0.0000
iter: 345 14:50:11  -528.924121   -7.00  -2.66    -0.0000
iter: 346 14:50:15  -528.924627   -7.01  -2.66    -0.0000
iter: 347 14:50:19  -528.925125   -7.01  -2.66    -0.0000
iter: 348 14:50:23  -528.925616   -7.02  -2.67    -0.0000
iter: 349 14:50:27  -528.926100   -7.03  -2.67    -0.0000
iter: 350 14:50:30  -528.926577   -7.04  -2.68    -0.0000
iter: 351 14:50:34  -528.927046   -7.04  -2.68    -0.0000
iter: 352 14:50:38  -528.927509   -7.05  -2.68    -0.0000
iter: 353 14:50:42  -528.927964   -7.06  -2.69    -0.0000
iter: 354 14:50:46  -528.928413   -7.06  -2.69    -0.0000
iter: 355 14:50:50  -528.928856   -7.07  -2.70    -0.0000
iter: 356 14:50:53  -528.929291   -7.08  -2.70    -0.0000
iter: 357 14:50:57  -528.929721   -7.08  -2.70    -0.0000
iter: 358 14:51:01  -528.930143   -7.09  -2.71    -0.0000
iter: 359 14:51:05  -528.930560   -7.10  -2.71    -0.0000
iter: 360 14:51:09  -528.930970   -7.10  -2.72    -0.0000
iter: 361 14:51:13  -528.931375   -7.11  -2.72    -0.0000
iter: 362 14:51:17  -528.931773   -7.12  -2.73    -0.0000
iter: 363 14:51:21  -528.932165   -7.13  -2.73    -0.0000
iter: 364 14:51:25  -528.932552   -7.13  -2.73    -0.0000
iter: 365 14:51:28  -528.932933   -7.14  -2.74    -0.0000
iter: 366 14:51:32  -528.933308   -7.15  -2.74    -0.0000
iter: 367 14:51:36  -528.933677   -7.15  -2.75    -0.0000
iter: 368 14:51:40  -528.934041   -7.16  -2.75    -0.0000
iter: 369 14:51:44  -528.934400   -7.17  -2.75    -0.0000
iter: 370 14:51:48  -528.934753   -7.17  -2.76    -0.0000
iter: 371 14:51:51  -528.935101   -7.18  -2.76    -0.0000
iter: 372 14:51:55  -528.935444   -7.19  -2.77    -0.0000
iter: 373 14:51:59  -528.935781   -7.19  -2.77    -0.0000
iter: 374 14:52:03  -528.936114   -7.20  -2.77    -0.0000
iter: 375 14:52:07  -528.936442   -7.21  -2.78    -0.0000
iter: 376 14:52:11  -528.936765   -7.22  -2.78    -0.0000
iter: 377 14:52:14  -528.937083   -7.22  -2.79    -0.0000
iter: 378 14:52:18  -528.937396   -7.23  -2.79    -0.0000
iter: 379 14:52:22  -528.937705   -7.24  -2.79    -0.0000
iter: 380 14:52:26  -528.938009c  -7.24  -2.80    -0.0000
iter: 381 14:52:30  -528.938308c  -7.25  -2.80    -0.0000
iter: 382 14:52:34  -528.938603c  -7.26  -2.81    -0.0000
iter: 383 14:52:38  -528.938894c  -7.26  -2.81    -0.0000
iter: 384 14:52:41  -528.939180c  -7.27  -2.82    -0.0000
iter: 385 14:52:45  -528.939462c  -7.28  -2.82    -0.0000
iter: 386 14:52:49  -528.939740c  -7.28  -2.82    -0.0000
iter: 387 14:52:53  -528.940014c  -7.29  -2.83    -0.0000
iter: 388 14:52:57  -528.940283c  -7.30  -2.83    -0.0000
iter: 389 14:53:01  -528.940549c  -7.31  -2.84    -0.0000
iter: 390 14:53:04  -528.940810c  -7.31  -2.84    -0.0000
iter: 391 14:53:08  -528.941068c  -7.32  -2.84    -0.0000
iter: 392 14:53:12  -528.941322c  -7.33  -2.85    -0.0000
iter: 393 14:53:16  -528.941572c  -7.33  -2.85    -0.0000
iter: 394 14:53:20  -528.941818c  -7.34  -2.86    -0.0000
iter: 395 14:53:24  -528.942061c  -7.35  -2.86    -0.0000
iter: 396 14:53:27  -528.942300c  -7.35  -2.86    -0.0000
iter: 397 14:53:31  -528.942535c  -7.36  -2.87    -0.0000
iter: 398 14:53:35  -528.942767c  -7.37  -2.87    -0.0000
iter: 399 14:53:39  -528.942996c  -7.37  -2.88    -0.0000
iter: 400 14:53:43  -528.943221c  -7.38  -2.88    -0.0000
iter: 401 14:53:47  -528.943443c  -7.39  -2.88    -0.0000
iter: 402 14:53:51  -528.943661c  -7.39  -2.89    -0.0000
iter: 403 14:53:54  -528.943876c  -7.40  -2.89    -0.0000
iter: 404 14:53:58  -528.944088c  -7.41  -2.90    -0.0000
iter: 405 14:54:02  -528.944297c  -7.42  -2.90    -0.0000
iter: 406 14:54:06  -528.944503c  -7.42  -2.90    -0.0000
iter: 407 14:54:10  -528.944705c  -7.43  -2.91    -0.0000
iter: 408 14:54:14  -528.944905c  -7.44  -2.91    -0.0000
iter: 409 14:54:17  -528.945101c  -7.44  -2.92    -0.0000
iter: 410 14:54:21  -528.945295c  -7.45  -2.92    -0.0000
iter: 411 14:54:25  -528.945486c  -7.46  -2.93    -0.0000
iter: 412 14:54:29  -528.945674c  -7.46  -2.93    -0.0000
iter: 413 14:54:33  -528.945859c  -7.47  -2.93    -0.0000
iter: 414 14:54:37  -528.946041c  -7.48  -2.94    -0.0000
iter: 415 14:54:41  -528.946221c  -7.48  -2.94    -0.0000
iter: 416 14:54:44  -528.946398c  -7.49  -2.95    -0.0000
iter: 417 14:54:48  -528.946572c  -7.50  -2.95    -0.0000
iter: 418 14:54:52  -528.946744c  -7.50  -2.95    -0.0000
iter: 419 14:54:56  -528.946913c  -7.51  -2.96    -0.0000
iter: 420 14:55:00  -528.947079c  -7.52  -2.96    -0.0000
iter: 421 14:55:04  -528.947244c  -7.53  -2.97    -0.0000
iter: 422 14:55:07  -528.947405c  -7.53  -2.97    -0.0000
iter: 423 14:55:11  -528.947565c  -7.54  -2.97    -0.0000
iter: 424 14:55:15  -528.947721c  -7.55  -2.98    -0.0000
iter: 425 14:55:19  -528.947876c  -7.55  -2.98    -0.0000
iter: 426 14:55:23  -528.948028c  -7.56  -2.99    -0.0000
iter: 427 14:55:27  -528.948178c  -7.57  -2.99    -0.0000
iter: 428 14:55:30  -528.948326c  -7.57  -2.99    -0.0000
iter: 429 14:55:34  -528.948471c  -7.58  -3.00    -0.0000
iter: 430 14:55:38  -528.948615c  -7.59  -3.00    -0.0000
iter: 431 14:55:42  -528.948756c  -7.59  -3.01    -0.0000
iter: 432 14:55:46  -528.948895c  -7.60  -3.01    -0.0000
iter: 433 14:55:50  -528.949032c  -7.61  -3.01    -0.0000
iter: 434 14:55:54  -528.949167c  -7.61  -3.02    -0.0000
iter: 435 14:55:57  -528.949300c  -7.62  -3.02    -0.0000
iter: 436 14:56:01  -528.949431c  -7.63  -3.03    -0.0000
iter: 437 14:56:05  -528.949560c  -7.63  -3.03    -0.0000
iter: 438 14:56:09  -528.949687c  -7.64  -3.03    -0.0000
iter: 439 14:56:13  -528.949812c  -7.65  -3.04    -0.0000
iter: 440 14:56:17  -528.949936c  -7.65  -3.04    -0.0000
iter: 441 14:56:20  -528.950057c  -7.66  -3.05    -0.0000
iter: 442 14:56:24  -528.950177c  -7.67  -3.05    -0.0000
iter: 443 14:56:28  -528.950295c  -7.68  -3.05    -0.0000
iter: 444 14:56:32  -528.950411c  -7.68  -3.06    -0.0000
iter: 445 14:56:36  -528.950525c  -7.69  -3.06    -0.0000
iter: 446 14:56:40  -528.950638c  -7.70  -3.07    -0.0000
iter: 447 14:56:44  -528.950749c  -7.70  -3.07    -0.0000
iter: 448 14:56:47  -528.950858c  -7.71  -3.07    -0.0000
iter: 449 14:56:51  -528.950966c  -7.72  -3.08    -0.0000
iter: 450 14:56:55  -528.951072c  -7.72  -3.08    -0.0000
iter: 451 14:56:59  -528.951177c  -7.73  -3.09    -0.0000
iter: 452 14:57:03  -528.951280c  -7.74  -3.09    -0.0000
iter: 453 14:57:07  -528.951381c  -7.74  -3.09    -0.0000
iter: 454 14:57:10  -528.951481c  -7.75  -3.10    -0.0000
iter: 455 14:57:14  -528.951580c  -7.76  -3.10    -0.0000
iter: 456 14:57:18  -528.951677c  -7.76  -3.11    -0.0000
iter: 457 14:57:22  -528.951772c  -7.77  -3.11    -0.0000
iter: 458 14:57:26  -528.951866c  -7.78  -3.11    -0.0000
iter: 459 14:57:30  -528.951959c  -7.78  -3.12    -0.0000
iter: 460 14:57:33  -528.952050c  -7.79  -3.12    -0.0000
iter: 461 14:57:37  -528.952140c  -7.80  -3.13    -0.0000
iter: 462 14:57:41  -528.952229c  -7.80  -3.13    -0.0000
iter: 463 14:57:45  -528.952316c  -7.81  -3.13    -0.0000
iter: 464 14:57:49  -528.952402c  -7.82  -3.14    -0.0000
iter: 465 14:57:53  -528.952487c  -7.82  -3.14    -0.0000
iter: 466 14:57:57  -528.952570c  -7.83  -3.15    -0.0000
iter: 467 14:58:00  -528.952652c  -7.84  -3.15    -0.0000
iter: 468 14:58:04  -528.952733c  -7.84  -3.15    -0.0000
iter: 469 14:58:08  -528.952813c  -7.85  -3.16    -0.0000
iter: 470 14:58:12  -528.952892c  -7.86  -3.16    -0.0000
iter: 471 14:58:16  -528.952969c  -7.87  -3.17    -0.0000
iter: 472 14:58:20  -528.953045c  -7.87  -3.17    -0.0000
iter: 473 14:58:23  -528.953120c  -7.88  -3.17    -0.0000
iter: 474 14:58:27  -528.953194c  -7.88  -3.18    -0.0000
iter: 475 14:58:31  -528.953267c  -7.89  -3.18    -0.0000
iter: 476 14:58:35  -528.953339c  -7.90  -3.19    -0.0000
iter: 477 14:58:39  -528.953410c  -7.91  -3.19    -0.0000
iter: 478 14:58:43  -528.953480c  -7.91  -3.19    -0.0000
iter: 479 14:58:47  -528.953548c  -7.92  -3.20    -0.0000
iter: 480 14:58:50  -528.953616c  -7.92  -3.20    -0.0000
iter: 481 14:58:54  -528.953682c  -7.93  -3.21    -0.0000
iter: 482 14:58:58  -528.953748c  -7.94  -3.21    -0.0000
iter: 483 14:59:02  -528.953813c  -7.95  -3.21    -0.0000
iter: 484 14:59:06  -528.953876c  -7.95  -3.22    -0.0000
iter: 485 14:59:10  -528.953939c  -7.96  -3.22    -0.0000
iter: 486 14:59:13  -528.954001c  -7.96  -3.23    -0.0000
iter: 487 14:59:17  -528.954062c  -7.97  -3.23    -0.0000
iter: 488 14:59:21  -528.954122c  -7.98  -3.23    -0.0000
iter: 489 14:59:25  -528.954181c  -7.99  -3.24    -0.0000
iter: 490 14:59:29  -528.954239c  -7.99  -3.24    -0.0000
iter: 491 14:59:33  -528.954296c  -8.00  -3.25    -0.0000
iter: 492 14:59:36  -528.954353c  -8.00  -3.25    -0.0000
iter: 493 14:59:40  -528.954409c  -8.01  -3.25    -0.0000
iter: 494 14:59:44  -528.954463c  -8.02  -3.26    -0.0000
iter: 495 14:59:48  -528.954517c  -8.03  -3.26    -0.0000
iter: 496 14:59:52  -528.954571c  -8.03  -3.27    -0.0000
iter: 497 14:59:56  -528.954623c  -8.04  -3.27    -0.0000
iter: 498 15:00:00  -528.954675c  -8.04  -3.27    -0.0000
iter: 499 15:00:04  -528.954726c  -8.05  -3.28    -0.0000
iter: 500 15:00:07  -528.954776c  -8.06  -3.28    -0.0000
iter: 501 15:00:11  -528.954825c  -8.06  -3.28    -0.0000
iter: 502 15:00:15  -528.954874c  -8.07  -3.29    -0.0000
iter: 503 15:00:19  -528.954922c  -8.08  -3.29    -0.0000
iter: 504 15:00:23  -528.955132c  -8.08  -3.30    -0.0000
iter: 505 15:00:27  -528.955012c  -8.09  -3.30    -0.0000
iter: 506 15:00:30  -528.955217c  -8.10  -3.30    -0.0000
iter: 507 15:00:34  -528.955102c  -8.11  -3.31    -0.0000
iter: 508 15:00:38  -528.955300c  -8.11  -3.31    -0.0000
iter: 509 15:00:42  -528.955190c  -8.12  -3.32    -0.0000
iter: 510 15:00:46  -528.955381c  -8.12  -3.32    -0.0000
iter: 511 15:00:50  -528.955275c  -8.13  -3.32    -0.0000
iter: 512 15:00:53  -528.955459c  -8.14  -3.33    -0.0000
iter: 513 15:00:57  -528.955501c  -8.14  -3.33    -0.0000
iter: 514 15:01:01  -528.955536c  -8.15  -3.34    -0.0000
iter: 515 15:01:05  -528.955572c  -8.16  -3.34    -0.0000
iter: 516 15:01:09  -528.955608c  -8.16  -3.34    -0.0000
iter: 517 15:01:13  -528.955643c  -8.17  -3.35    -0.0000
iter: 518 15:01:16  -528.955678c  -8.18  -3.35    -0.0000
iter: 519 15:01:20  -528.955713c  -8.18  -3.36    -0.0000
iter: 520 15:01:24  -528.955747c  -8.19  -3.36    -0.0000
iter: 521 15:01:28  -528.955781c  -8.20  -3.36    -0.0000
iter: 522 15:01:32  -528.955814c  -8.20  -3.37    -0.0000
iter: 523 15:01:36  -528.955847c  -8.21  -3.37    -0.0000
iter: 524 15:01:39  -528.955879c  -8.22  -3.38    -0.0000
iter: 525 15:01:43  -528.955911c  -8.22  -3.38    -0.0000
iter: 526 15:01:47  -528.955942c  -8.23  -3.38    -0.0000
iter: 527 15:01:51  -528.955973c  -8.24  -3.39    -0.0000
iter: 528 15:01:55  -528.956003c  -8.24  -3.39    -0.0000
iter: 529 15:01:59  -528.956033c  -8.25  -3.39    -0.0000
iter: 530 15:02:03  -528.956062c  -8.26  -3.40    -0.0000
iter: 531 15:02:06  -528.956091c  -8.26  -3.40    -0.0000
iter: 532 15:02:10  -528.956120c  -8.27  -3.41    -0.0000
iter: 533 15:02:14  -528.956148c  -8.28  -3.41    -0.0000
iter: 534 15:02:18  -528.956175c  -8.28  -3.41    -0.0000
iter: 535 15:02:22  -528.956202c  -8.29  -3.42    -0.0000
iter: 536 15:02:26  -528.956229c  -8.30  -3.42    -0.0000
iter: 537 15:02:29  -528.956256c  -8.30  -3.43    -0.0000
iter: 538 15:02:33  -528.956282c  -8.31  -3.43    -0.0000
iter: 539 15:02:37  -528.956307c  -8.32  -3.43    -0.0000
iter: 540 15:02:41  -528.956333c  -8.32  -3.44    -0.0000
iter: 541 15:02:45  -528.956358c  -8.33  -3.44    -0.0000
iter: 542 15:02:49  -528.956382c  -8.34  -3.45    -0.0000
iter: 543 15:02:52  -528.956406c  -8.34  -3.45    -0.0000
iter: 544 15:02:56  -528.956430c  -8.35  -3.45    -0.0000
iter: 545 15:03:00  -528.956453c  -8.36  -3.46    -0.0000
iter: 546 15:03:04  -528.956477c  -8.36  -3.46    -0.0000
iter: 547 15:03:08  -528.956499c  -8.37  -3.46    -0.0000
iter: 548 15:03:12  -528.956522c  -8.38  -3.47    -0.0000
iter: 549 15:03:15  -528.956544c  -8.38  -3.47    -0.0000
iter: 550 15:03:19  -528.956566c  -8.39  -3.48    -0.0000
iter: 551 15:03:23  -528.956587c  -8.40  -3.48    -0.0000
iter: 552 15:03:27  -528.956608c  -8.40  -3.48    -0.0000
iter: 553 15:03:31  -528.956629c  -8.41  -3.49    -0.0000
iter: 554 15:03:35  -528.956650c  -8.42  -3.49    -0.0000
iter: 555 15:03:38  -528.956670c  -8.42  -3.50    -0.0000
iter: 556 15:03:42  -528.956690c  -8.43  -3.50    -0.0000
iter: 557 15:03:46  -528.956710c  -8.44  -3.50    -0.0000
iter: 558 15:03:50  -528.956729c  -8.44  -3.51    -0.0000
iter: 559 15:03:54  -528.956748c  -8.45  -3.51    -0.0000
iter: 560 15:03:58  -528.956767c  -8.45  -3.51    -0.0000
iter: 561 15:04:02  -528.956786c  -8.46  -3.52    -0.0000
iter: 562 15:04:05  -528.956804c  -8.47  -3.52    -0.0000
iter: 563 15:04:09  -528.956822c  -8.47  -3.53    -0.0000
iter: 564 15:04:13  -528.956840c  -8.48  -3.53    -0.0000
iter: 565 15:04:17  -528.956858c  -8.49  -3.53    -0.0000
iter: 566 15:04:21  -528.956875c  -8.49  -3.54    -0.0000
iter: 567 15:04:25  -528.956892c  -8.50  -3.54    -0.0000
iter: 568 15:04:28  -528.956909c  -8.51  -3.55    -0.0000
iter: 569 15:04:32  -528.956926c  -8.51  -3.55    -0.0000
iter: 570 15:04:36  -528.956942c  -8.52  -3.55    -0.0000
iter: 571 15:04:40  -528.956958c  -8.53  -3.56    -0.0000
iter: 572 15:04:44  -528.956974c  -8.53  -3.56    -0.0000
iter: 573 15:04:48  -528.956990c  -8.54  -3.56    -0.0000
iter: 574 15:04:51  -528.957005c  -8.55  -3.57    -0.0000
iter: 575 15:04:55  -528.957021c  -8.55  -3.57    -0.0000
iter: 576 15:04:59  -528.957036c  -8.56  -3.58    -0.0000
iter: 577 15:05:03  -528.957051c  -8.57  -3.58    -0.0000
iter: 578 15:05:07  -528.957065c  -8.57  -3.58    -0.0000
iter: 579 15:05:11  -528.957080c  -8.58  -3.59    -0.0000
iter: 580 15:05:14  -528.957094c  -8.59  -3.59    -0.0000
iter: 581 15:05:18  -528.957108c  -8.59  -3.60    -0.0000
iter: 582 15:05:22  -528.957122c  -8.60  -3.60    -0.0000
iter: 583 15:05:26  -528.957135c  -8.61  -3.60    -0.0000
iter: 584 15:05:30  -528.957149c  -8.61  -3.61    -0.0000
iter: 585 15:05:34  -528.957162c  -8.62  -3.61    -0.0000
iter: 586 15:05:37  -528.957175c  -8.62  -3.61    -0.0000
iter: 587 15:05:41  -528.957188c  -8.63  -3.62    -0.0000
iter: 588 15:05:45  -528.957201c  -8.64  -3.62    -0.0000
iter: 589 15:05:49  -528.957213c  -8.64  -3.63    -0.0000
iter: 590 15:05:53  -528.957226c  -8.65  -3.63    -0.0000
iter: 591 15:05:57  -528.957238c  -8.66  -3.63    -0.0000
iter: 592 15:06:00  -528.957250c  -8.66  -3.64    -0.0000
iter: 593 15:06:04  -528.957262c  -8.67  -3.64    -0.0000
iter: 594 15:06:08  -528.957273c  -8.68  -3.65    -0.0000
iter: 595 15:06:12  -528.957285c  -8.68  -3.65    -0.0000
iter: 596 15:06:16  -528.957296c  -8.69  -3.65    -0.0000
iter: 597 15:06:20  -528.957307c  -8.70  -3.66    -0.0000
iter: 598 15:06:24  -528.957318c  -8.70  -3.66    -0.0000
iter: 599 15:06:27  -528.957329c  -8.71  -3.66    -0.0000
iter: 600 15:06:31  -528.957340c  -8.72  -3.67    -0.0000
iter: 601 15:06:35  -528.957351c  -8.72  -3.67    -0.0000
iter: 602 15:06:39  -528.957361c  -8.73  -3.68    -0.0000
iter: 603 15:06:43  -528.957371c  -8.74  -3.68    -0.0000
iter: 604 15:06:47  -528.957382c  -8.74  -3.68    -0.0000
iter: 605 15:06:50  -528.957392c  -8.75  -3.69    -0.0000
iter: 606 15:06:54  -528.957401c  -8.75  -3.69    -0.0000
iter: 607 15:06:58  -528.957411c  -8.76  -3.69    -0.0000
iter: 608 15:07:02  -528.957421c  -8.77  -3.70    -0.0000
iter: 609 15:07:06  -528.957430c  -8.77  -3.70    -0.0000
iter: 610 15:07:10  -528.957440c  -8.78  -3.71    -0.0000
iter: 611 15:07:13  -528.957449c  -8.79  -3.71    -0.0000
iter: 612 15:07:17  -528.957458c  -8.79  -3.71    -0.0000
iter: 613 15:07:21  -528.957467c  -8.80  -3.72    -0.0000
iter: 614 15:07:25  -528.957476c  -8.81  -3.72    -0.0000
iter: 615 15:07:29  -528.957484c  -8.81  -3.72    -0.0000
iter: 616 15:07:33  -528.957493c  -8.82  -3.73    -0.0000
iter: 617 15:07:36  -528.957501c  -8.83  -3.73    -0.0000
iter: 618 15:07:40  -528.957510c  -8.83  -3.74    -0.0000
iter: 619 15:07:44  -528.957518c  -8.84  -3.74    -0.0000
iter: 620 15:07:48  -528.957526c  -8.85  -3.74    -0.0000
iter: 621 15:07:52  -528.957534c  -8.85  -3.75    -0.0000
iter: 622 15:07:56  -528.957542c  -8.86  -3.75    -0.0000
iter: 623 15:07:59  -528.957550c  -8.87  -3.76    -0.0000
iter: 624 15:08:03  -528.957557c  -8.87  -3.76    -0.0000
iter: 625 15:08:07  -528.957565c  -8.88  -3.76    -0.0000
iter: 626 15:08:11  -528.957572c  -8.88  -3.77    -0.0000
iter: 627 15:08:15  -528.957580c  -8.89  -3.77    -0.0000
iter: 628 15:08:19  -528.957587c  -8.90  -3.77    -0.0000
iter: 629 15:08:22  -528.957594c  -8.90  -3.78    -0.0000
iter: 630 15:08:26  -528.957601c  -8.91  -3.78    -0.0000
iter: 631 15:08:30  -528.957608c  -8.92  -3.79    -0.0000
iter: 632 15:08:34  -528.957615c  -8.92  -3.79    -0.0000
iter: 633 15:08:38  -528.957621c  -8.93  -3.79    -0.0000
iter: 634 15:08:42  -528.957628c  -8.94  -3.80    -0.0000
iter: 635 15:08:46  -528.957635c  -8.94  -3.80    -0.0000
iter: 636 15:08:49  -528.957641c  -8.95  -3.80    -0.0000
iter: 637 15:08:53  -528.957647c  -8.96  -3.81    -0.0000
iter: 638 15:08:57  -528.957654c  -8.96  -3.81    -0.0000
iter: 639 15:09:01  -528.957660c  -8.97  -3.82    -0.0000
iter: 640 15:09:05  -528.957666c  -8.97  -3.82    -0.0000
iter: 641 15:09:09  -528.957672c  -8.98  -3.82    -0.0000
iter: 642 15:09:12  -528.957678c  -8.99  -3.83    -0.0000
iter: 643 15:09:16  -528.957684c  -9.00  -3.83    -0.0000
iter: 644 15:09:20  -528.957690c  -9.00  -3.83    -0.0000
iter: 645 15:09:24  -528.957695c  -9.01  -3.84    -0.0000
iter: 646 15:09:28  -528.957701c  -9.01  -3.84    -0.0000
iter: 647 15:09:32  -528.957707c  -9.02  -3.85    -0.0000
iter: 648 15:09:36  -528.957712c  -9.03  -3.85    -0.0000
iter: 649 15:09:39  -528.957717c  -9.03  -3.85    -0.0000
iter: 650 15:09:43  -528.957723c  -9.04  -3.86    -0.0000
iter: 651 15:09:47  -528.957728c  -9.05  -3.86    -0.0000
iter: 652 15:09:51  -528.957733c  -9.05  -3.86    -0.0000
iter: 653 15:09:55  -528.957738c  -9.06  -3.87    -0.0000
iter: 654 15:09:59  -528.957743c  -9.07  -3.87    -0.0000
iter: 655 15:10:02  -528.957748c  -9.07  -3.88    -0.0000
iter: 656 15:10:06  -528.957753c  -9.08  -3.88    -0.0000
iter: 657 15:10:10  -528.957758c  -9.09  -3.88    -0.0000
iter: 658 15:10:14  -528.957763c  -9.09  -3.89    -0.0000
iter: 659 15:10:18  -528.957767c  -9.10  -3.89    -0.0000
iter: 660 15:10:22  -528.957772c  -9.10  -3.89    -0.0000
iter: 661 15:10:25  -528.957776c  -9.11  -3.90    -0.0000
iter: 662 15:10:29  -528.957781c  -9.12  -3.90    -0.0000
iter: 663 15:10:33  -528.957785c  -9.13  -3.91    -0.0000
iter: 664 15:10:37  -528.957790c  -9.13  -3.91    -0.0000
iter: 665 15:10:41  -528.957794c  -9.14  -3.91    -0.0000
iter: 666 15:10:45  -528.957798c  -9.14  -3.92    -0.0000
iter: 667 15:10:48  -528.957802c  -9.15  -3.92    -0.0000
iter: 668 15:10:52  -528.957807c  -9.16  -3.92    -0.0000
iter: 669 15:10:56  -528.957811c  -9.16  -3.93    -0.0000
iter: 670 15:11:00  -528.957815c  -9.17  -3.93    -0.0000
iter: 671 15:11:04  -528.957819c  -9.18  -3.94    -0.0000
iter: 672 15:11:08  -528.957823c  -9.18  -3.94    -0.0000
iter: 673 15:11:11  -528.957826c  -9.19  -3.94    -0.0000
iter: 674 15:11:15  -528.957830c  -9.19  -3.95    -0.0000
iter: 675 15:11:19  -528.957834c  -9.20  -3.95    -0.0000
iter: 676 15:11:23  -528.957838c  -9.21  -3.95    -0.0000
iter: 677 15:11:27  -528.957841c  -9.22  -3.96    -0.0000
iter: 678 15:11:31  -528.957845c  -9.22  -3.96    -0.0000
iter: 679 15:11:34  -528.957848c  -9.23  -3.97    -0.0000
iter: 680 15:11:38  -528.957852c  -9.23  -3.97    -0.0000
iter: 681 15:11:42  -528.957855c  -9.24  -3.97    -0.0000
iter: 682 15:11:46  -528.957859c  -9.25  -3.98    -0.0000
iter: 683 15:11:50  -528.957862c  -9.25  -3.98    -0.0000
iter: 684 15:11:54  -528.957865c  -9.26  -3.98    -0.0000
iter: 685 15:11:58  -528.957869c  -9.27  -3.99    -0.0000
iter: 686 15:12:01  -528.957872c  -9.27  -3.99    -0.0000
iter: 687 15:12:05  -528.957875c  -9.28  -3.99    -0.0000
iter: 688 15:12:09  -528.957878c  -9.29  -4.00    -0.0000
iter: 689 15:12:13  -528.957881c  -9.29  -4.00    -0.0000
iter: 690 15:12:17  -528.957884c  -9.30  -4.01    -0.0000
iter: 691 15:12:21  -528.957887c  -9.31  -4.01    -0.0000
iter: 692 15:12:24  -528.957890c  -9.31  -4.01    -0.0000
iter: 693 15:12:28  -528.957893c  -9.32  -4.02    -0.0000
iter: 694 15:12:32  -528.957896c  -9.32  -4.02    -0.0000
iter: 695 15:12:36  -528.957899c  -9.33  -4.02    -0.0000
iter: 696 15:12:40  -528.957902c  -9.34  -4.03    -0.0000
iter: 697 15:12:44  -528.957905c  -9.35  -4.03    -0.0000
iter: 698 15:12:47  -528.957907c  -9.35  -4.04    -0.0000
iter: 699 15:12:51  -528.957910c  -9.36  -4.04    -0.0000
iter: 700 15:12:55  -528.957913c  -9.36  -4.04    -0.0000
iter: 701 15:12:59  -528.957915c  -9.37  -4.05    -0.0000
iter: 702 15:13:03  -528.957918c  -9.38  -4.05    -0.0000
iter: 703 15:13:07  -528.957920c  -9.38  -4.05    -0.0000
iter: 704 15:13:10  -528.957923c  -9.39  -4.06    -0.0000
iter: 705 15:13:14  -528.957925c  -9.40  -4.06    -0.0000
iter: 706 15:13:18  -528.957928c  -9.40  -4.07    -0.0000
iter: 707 15:13:22  -528.957930c  -9.41  -4.07    -0.0000
iter: 708 15:13:26  -528.957933c  -9.41  -4.07    -0.0000
iter: 709 15:13:30  -528.957935c  -9.42  -4.08    -0.0000
iter: 710 15:13:33  -528.957937c  -9.43  -4.08    -0.0000
iter: 711 15:13:37  -528.957940c  -9.43  -4.08    -0.0000
iter: 712 15:13:41  -528.957942c  -9.44  -4.09    -0.0000
iter: 713 15:13:45  -528.957944c  -9.45  -4.09    -0.0000
iter: 714 15:13:49  -528.957946c  -9.45  -4.09    -0.0000
iter: 715 15:13:53  -528.957948c  -9.46  -4.10    -0.0000
iter: 716 15:13:56  -528.957951c  -9.46  -4.10    -0.0000
iter: 717 15:14:00  -528.957953c  -9.47  -4.11    -0.0000
iter: 718 15:14:04  -528.957955c  -9.48  -4.11    -0.0000
iter: 719 15:14:08  -528.957957c  -9.49  -4.11    -0.0000
iter: 720 15:14:12  -528.957959c  -9.49  -4.12    -0.0000
iter: 721 15:14:16  -528.957961c  -9.50  -4.12    -0.0000
iter: 722 15:14:20  -528.957963c  -9.50  -4.12    -0.0000
iter: 723 15:14:23  -528.957965c  -9.51  -4.13    -0.0000
iter: 724 15:14:27  -528.957967c  -9.52  -4.13    -0.0000
iter: 725 15:14:31  -528.957969c  -9.52  -4.13    -0.0000
iter: 726 15:14:35  -528.957970c  -9.53  -4.14    -0.0000
iter: 727 15:14:39  -528.957972c  -9.54  -4.14    -0.0000
iter: 728 15:14:43  -528.957974c  -9.54  -4.15    -0.0000
iter: 729 15:14:46  -528.957976c  -9.55  -4.15    -0.0000
iter: 730 15:14:50  -528.957978c  -9.55  -4.15    -0.0000
iter: 731 15:14:54  -528.957979c  -9.56  -4.16    -0.0000
iter: 732 15:14:58  -528.957981c  -9.57  -4.16    -0.0000
iter: 733 15:15:02  -528.957983c  -9.58  -4.16    -0.0000
iter: 734 15:15:06  -528.957985c  -9.58  -4.17    -0.0000
iter: 735 15:15:09  -528.957986c  -9.59  -4.17    -0.0000
iter: 736 15:15:13  -528.957988c  -9.59  -4.18    -0.0000
iter: 737 15:15:17  -528.957989c  -9.60  -4.18    -0.0000
iter: 738 15:15:21  -528.957991c  -9.60  -4.18    -0.0000
iter: 739 15:15:25  -528.957993c  -9.61  -4.19    -0.0000
iter: 740 15:15:29  -528.957994c  -9.62  -4.19    -0.0000
iter: 741 15:15:32  -528.957996c  -9.63  -4.19    -0.0000
iter: 742 15:15:36  -528.957997c  -9.63  -4.20    -0.0000
iter: 743 15:15:40  -528.957999c  -9.64  -4.20    -0.0000
iter: 744 15:15:44  -528.958000c  -9.64  -4.20    -0.0000
iter: 745 15:15:48  -528.958002c  -9.65  -4.21    -0.0000
iter: 746 15:15:52  -528.958003c  -9.66  -4.21    -0.0000
iter: 747 15:15:55  -528.958004c  -9.66  -4.22    -0.0000
iter: 748 15:15:59  -528.958006c  -9.67  -4.22    -0.0000
iter: 749 15:16:03  -528.958007c  -9.68  -4.22    -0.0000
iter: 750 15:16:07  -528.958009c  -9.68  -4.23    -0.0000
iter: 751 15:16:11  -528.958010c  -9.69  -4.23    -0.0000
iter: 752 15:16:15  -528.958011c  -9.69  -4.23    -0.0000
iter: 753 15:16:18  -528.958013c  -9.70  -4.24    -0.0000
iter: 754 15:16:22  -528.958014c  -9.71  -4.24    -0.0000
iter: 755 15:16:26  -528.958015c  -9.72  -4.24    -0.0000
iter: 756 15:16:30  -528.958016c  -9.72  -4.25    -0.0000
iter: 757 15:16:34  -528.958018c  -9.73  -4.25    -0.0000
iter: 758 15:16:38  -528.958019c  -9.73  -4.26    -0.0000
iter: 759 15:16:42  -528.958020c  -9.74  -4.26    -0.0000
iter: 760 15:16:45  -528.958021c  -9.74  -4.26    -0.0000
iter: 761 15:16:49  -528.958022c  -9.75  -4.27    -0.0000
iter: 762 15:16:53  -528.958024c  -9.76  -4.27    -0.0000
iter: 763 15:16:57  -528.958025c  -9.77  -4.27    -0.0000
iter: 764 15:17:01  -528.958026c  -9.77  -4.28    -0.0000
iter: 765 15:17:05  -528.958027c  -9.78  -4.28    -0.0000
iter: 766 15:17:08  -528.958028c  -9.78  -4.28    -0.0000
iter: 767 15:17:12  -528.958029c  -9.79  -4.29    -0.0000
iter: 768 15:17:16  -528.958030c  -9.79  -4.29    -0.0000
iter: 769 15:17:20  -528.958031c  -9.80  -4.30    -0.0000
iter: 770 15:17:24  -528.958032c  -9.81  -4.30    -0.0000
iter: 771 15:17:28  -528.958033c  -9.82  -4.30    -0.0000
iter: 772 15:17:31  -528.958034c  -9.82  -4.31    -0.0000
iter: 773 15:17:35  -528.958035c  -9.83  -4.31    -0.0000
iter: 774 15:17:39  -528.958036c  -9.83  -4.31    -0.0000
iter: 775 15:17:43  -528.958037c  -9.84  -4.32    -0.0000
iter: 776 15:17:47  -528.958038c  -9.85  -4.32    -0.0000
iter: 777 15:17:51  -528.958039c  -9.86  -4.32    -0.0000
iter: 778 15:17:55  -528.958040c  -9.86  -4.33    -0.0000
iter: 779 15:17:58  -528.958041c  -9.87  -4.33    -0.0000
iter: 780 15:18:02  -528.958042c  -9.87  -4.33    -0.0000
iter: 781 15:18:06  -528.958043c  -9.88  -4.34    -0.0000
iter: 782 15:18:10  -528.958044c  -9.88  -4.34    -0.0000
iter: 783 15:18:14  -528.958045c  -9.89  -4.35    -0.0000
iter: 784 15:18:18  -528.958046c  -9.90  -4.35    -0.0000
iter: 785 15:18:22  -528.958047c  -9.91  -4.35    -0.0000
iter: 786 15:18:25  -528.958047c  -9.91  -4.36    -0.0000
iter: 787 15:18:29  -528.958048c  -9.92  -4.36    -0.0000
iter: 788 15:18:33  -528.958049c  -9.92  -4.36    -0.0000
iter: 789 15:18:37  -528.958050c  -9.93  -4.37    -0.0000
iter: 790 15:18:41  -528.958051c  -9.93  -4.37    -0.0000
iter: 791 15:18:45  -528.958052c  -9.94  -4.37    -0.0000
iter: 792 15:18:48  -528.958052c  -9.95  -4.38    -0.0000
iter: 793 15:18:52  -528.958053c  -9.96  -4.38    -0.0000
iter: 794 15:18:56  -528.958054c  -9.96  -4.39    -0.0000
iter: 795 15:19:00  -528.958055c  -9.97  -4.39    -0.0000
iter: 796 15:19:04  -528.958055c  -9.97  -4.39    -0.0000
iter: 797 15:19:08  -528.958056c  -9.98  -4.40    -0.0000
iter: 798 15:19:11  -528.958057c  -9.99  -4.40    -0.0000
iter: 799 15:19:15  -528.958058c  -9.99  -4.40    -0.0000
iter: 800 15:19:19  -528.958058c -10.00  -4.41    -0.0000
iter: 801 15:19:23  -528.958059c -10.01c -4.41    -0.0000
iter: 802 15:19:27  -528.958060c -10.01c -4.41    -0.0000
iter: 803 15:19:31  -528.958061c -10.02c -4.42    -0.0000
iter: 804 15:19:34  -528.958061c -10.02c -4.42    -0.0000
iter: 805 15:19:38  -528.958062c -10.03c -4.42    -0.0000
iter: 806 15:19:42  -528.958063c -10.04c -4.43    -0.0000
iter: 807 15:19:46  -528.958063c -10.05c -4.43    -0.0000
iter: 808 15:19:50  -528.958064c -10.05c -4.44    -0.0000
iter: 809 15:19:54  -528.958065c -10.06c -4.44    -0.0000
iter: 810 15:19:58  -528.958065c -10.06c -4.44    -0.0000
iter: 811 15:20:01  -528.958066c -10.07c -4.45    -0.0000
iter: 812 15:20:05  -528.958066c -10.07c -4.45    -0.0000
iter: 813 15:20:09  -528.958067c -10.08c -4.45    -0.0000
iter: 814 15:20:13  -528.958068c -10.09c -4.46    -0.0000
iter: 815 15:20:17  -528.958068c -10.10c -4.46    -0.0000
iter: 816 15:20:21  -528.958069c -10.10c -4.46    -0.0000
iter: 817 15:20:24  -528.958069c -10.11c -4.47    -0.0000
iter: 818 15:20:28  -528.958070c -10.11c -4.47    -0.0000
iter: 819 15:20:32  -528.958071c -10.12c -4.47    -0.0000
iter: 820 15:20:36  -528.958071c -10.12c -4.48    -0.0000
iter: 821 15:20:40  -528.958072c -10.13c -4.48    -0.0000
iter: 822 15:20:44  -528.958072c -10.14c -4.49    -0.0000
iter: 823 15:20:47  -528.958073c -10.15c -4.49    -0.0000
iter: 824 15:20:51  -528.958073c -10.15c -4.49    -0.0000
iter: 825 15:20:55  -528.958074c -10.16c -4.50    -0.0000
iter: 826 15:20:59  -528.958074c -10.16c -4.50    -0.0000
iter: 827 15:21:03  -528.958075c -10.17c -4.50    -0.0000
iter: 828 15:21:07  -528.958075c -10.18c -4.51    -0.0000
iter: 829 15:21:10  -528.958076c -10.18c -4.51    -0.0000
iter: 830 15:21:14  -528.958076c -10.19c -4.51    -0.0000
iter: 831 15:21:18  -528.958077c -10.20c -4.52    -0.0000
iter: 832 15:21:22  -528.958077c -10.20c -4.52    -0.0000
iter: 833 15:21:26  -528.958078c -10.21c -4.52    -0.0000
iter: 834 15:21:30  -528.958078c -10.21c -4.53    -0.0000
iter: 835 15:21:33  -528.958079c -10.22c -4.53    -0.0000
iter: 836 15:21:37  -528.958079c -10.23c -4.53    -0.0000
iter: 837 15:21:41  -528.958080c -10.23c -4.54    -0.0000
iter: 838 15:21:45  -528.958080c -10.24c -4.54    -0.0000
iter: 839 15:21:49  -528.958081c -10.25c -4.55    -0.0000
iter: 840 15:21:53  -528.958081c -10.25c -4.55    -0.0000
iter: 841 15:21:56  -528.958082c -10.26c -4.55    -0.0000
iter: 842 15:22:00  -528.958082c -10.26c -4.56    -0.0000
iter: 843 15:22:04  -528.958082c -10.27c -4.56    -0.0000
iter: 844 15:22:08  -528.958083c -10.28c -4.56    -0.0000
iter: 845 15:22:12  -528.958083c -10.28c -4.57    -0.0000
iter: 846 15:22:16  -528.958084c -10.29c -4.57    -0.0000
iter: 847 15:22:19  -528.958084c -10.30c -4.57    -0.0000
iter: 848 15:22:23  -528.958084c -10.30c -4.58    -0.0000
iter: 849 15:22:27  -528.958085c -10.31c -4.58    -0.0000
iter: 850 15:22:31  -528.958085c -10.31c -4.58    -0.0000
iter: 851 15:22:35  -528.958086c -10.32c -4.59    -0.0000
iter: 852 15:22:39  -528.958086c -10.33c -4.59    -0.0000
iter: 853 15:22:43  -528.958086c -10.33c -4.59    -0.0000
iter: 854 15:22:46  -528.958087c -10.34c -4.60    -0.0000
iter: 855 15:22:50  -528.958087c -10.35c -4.60    -0.0000
iter: 856 15:22:54  -528.958088c -10.35c -4.61    -0.0000
iter: 857 15:22:58  -528.958088c -10.36c -4.61    -0.0000
iter: 858 15:23:02  -528.958088c -10.36c -4.61    -0.0000
iter: 859 15:23:06  -528.958089c -10.37c -4.62    -0.0000
iter: 860 15:23:09  -528.958089c -10.38c -4.62    -0.0000
iter: 861 15:23:13  -528.958089c -10.39c -4.62    -0.0000
iter: 862 15:23:17  -528.958090c -10.39c -4.63    -0.0000
iter: 863 15:23:21  -528.958090c -10.40c -4.63    -0.0000
iter: 864 15:23:25  -528.958090c -10.40c -4.63    -0.0000
iter: 865 15:23:29  -528.958091c -10.41c -4.64    -0.0000
iter: 866 15:23:32  -528.958091c -10.41c -4.64    -0.0000
iter: 867 15:23:36  -528.958091c -10.42c -4.64    -0.0000
iter: 868 15:23:40  -528.958092c -10.43c -4.65    -0.0000
iter: 869 15:23:44  -528.958092c -10.44c -4.65    -0.0000
iter: 870 15:23:48  -528.958092c -10.44c -4.65    -0.0000
iter: 871 15:23:52  -528.958093c -10.45c -4.66    -0.0000
iter: 872 15:23:55  -528.958093c -10.45c -4.66    -0.0000
iter: 873 15:23:59  -528.958093c -10.46c -4.67    -0.0000
iter: 874 15:24:03  -528.958094c -10.46c -4.67    -0.0000
iter: 875 15:24:07  -528.958094c -10.47c -4.67    -0.0000
iter: 876 15:24:11  -528.958094c -10.48c -4.68    -0.0000
iter: 877 15:24:15  -528.958094c -10.49c -4.68    -0.0000
iter: 878 15:24:18  -528.958095c -10.49c -4.68    -0.0000
iter: 879 15:24:22  -528.958095c -10.50c -4.69    -0.0000
iter: 880 15:24:26  -528.958095c -10.50c -4.69    -0.0000
iter: 881 15:24:30  -528.958096c -10.51c -4.69    -0.0000
iter: 882 15:24:34  -528.958096c -10.52c -4.70    -0.0000
iter: 883 15:24:38  -528.958096c -10.52c -4.70    -0.0000
iter: 884 15:24:42  -528.958096c -10.53c -4.70    -0.0000
iter: 885 15:24:45  -528.958097c -10.54c -4.71    -0.0000
iter: 886 15:24:49  -528.958097c -10.54c -4.71    -0.0000
iter: 887 15:24:53  -528.958097c -10.55c -4.71    -0.0000
iter: 888 15:24:57  -528.958097c -10.55c -4.72    -0.0000
iter: 889 15:25:01  -528.958098c -10.56c -4.72    -0.0000
iter: 890 15:25:05  -528.958098c -10.57c -4.72    -0.0000
iter: 891 15:25:08  -528.958098c -10.57c -4.73    -0.0000
iter: 892 15:25:12  -528.958098c -10.58c -4.73    -0.0000
iter: 893 15:25:16  -528.958099c -10.59c -4.74    -0.0000
iter: 894 15:25:20  -528.958099c -10.59c -4.74    -0.0000
iter: 895 15:25:24  -528.958099c -10.60c -4.74    -0.0000
iter: 896 15:25:28  -528.958099c -10.60c -4.75    -0.0000
iter: 897 15:25:31  -528.958100c -10.61c -4.75    -0.0000
iter: 898 15:25:35  -528.958100c -10.62c -4.75    -0.0000
iter: 899 15:25:39  -528.958100c -10.62c -4.76    -0.0000
iter: 900 15:25:43  -528.958100c -10.63c -4.76    -0.0000
iter: 901 15:25:47  -528.958101c -10.64c -4.76    -0.0000
iter: 902 15:25:51  -528.958101c -10.64c -4.77    -0.0000
iter: 903 15:25:54  -528.958101c -10.65c -4.77    -0.0000
iter: 904 15:25:58  -528.958101c -10.65c -4.77    -0.0000
iter: 905 15:26:02  -528.958101c -10.66c -4.78    -0.0000
iter: 906 15:26:06  -528.958102c -10.66c -4.78    -0.0000
iter: 907 15:26:10  -528.958102c -10.67c -4.78    -0.0000
iter: 908 15:26:14  -528.958102c -10.68c -4.79    -0.0000
iter: 909 15:26:17  -528.958102c -10.69c -4.79    -0.0000
iter: 910 15:26:21  -528.958103c -10.69c -4.79    -0.0000
iter: 911 15:26:25  -528.958103c -10.70c -4.80    -0.0000
iter: 912 15:26:29  -528.958103c -10.70c -4.80    -0.0000
iter: 913 15:26:33  -528.958103c -10.71c -4.80    -0.0000
iter: 914 15:26:37  -528.958103c -10.71c -4.81    -0.0000
iter: 915 15:26:41  -528.958104c -10.72c -4.81    -0.0000
iter: 916 15:26:44  -528.958104c -10.73c -4.82    -0.0000
iter: 917 15:26:48  -528.958104c -10.74c -4.82    -0.0000
iter: 918 15:26:52  -528.958104c -10.74c -4.82    -0.0000
iter: 919 15:26:56  -528.958104c -10.75c -4.83    -0.0000
iter: 920 15:27:00  -528.958104c -10.75c -4.83    -0.0000
iter: 921 15:27:04  -528.958105c -10.76c -4.83    -0.0000
iter: 922 15:27:07  -528.958105c -10.76c -4.84    -0.0000
iter: 923 15:27:11  -528.958105c -10.77c -4.84    -0.0000
iter: 924 15:27:15  -528.958105c -10.78c -4.84    -0.0000
iter: 925 15:27:19  -528.958105c -10.79c -4.85    -0.0000
iter: 926 15:27:23  -528.958106c -10.79c -4.85    -0.0000
iter: 927 15:27:27  -528.958106c -10.80c -4.85    -0.0000
iter: 928 15:27:31  -528.958106c -10.80c -4.86    -0.0000
iter: 929 15:27:34  -528.958106c -10.81c -4.86    -0.0000
iter: 930 15:27:38  -528.958106c -10.81c -4.86    -0.0000
iter: 931 15:27:42  -528.958106c -10.82c -4.87    -0.0000
iter: 932 15:27:46  -528.958107c -10.83c -4.87    -0.0000
iter: 933 15:27:50  -528.958107c -10.83c -4.87    -0.0000
iter: 934 15:27:54  -528.958107c -10.84c -4.88    -0.0000
iter: 935 15:27:57  -528.958107c -10.85c -4.88    -0.0000
iter: 936 15:28:01  -528.958107c -10.85c -4.88    -0.0000
iter: 937 15:28:05  -528.958107c -10.86c -4.89    -0.0000
iter: 938 15:28:09  -528.958108c -10.86c -4.89    -0.0000
iter: 939 15:28:13  -528.958108c -10.87c -4.89    -0.0000
iter: 940 15:28:17  -528.958108c -10.88c -4.90    -0.0000
iter: 941 15:28:20  -528.958108c -10.88c -4.90    -0.0000
iter: 942 15:28:24  -528.958108c -10.89c -4.90    -0.0000
iter: 943 15:28:28  -528.958108c -10.90c -4.91    -0.0000
iter: 944 15:28:32  -528.958108c -10.90c -4.91    -0.0000
iter: 945 15:28:36  -528.958109c -10.91c -4.92    -0.0000
iter: 946 15:28:40  -528.958109c -10.91c -4.92    -0.0000
iter: 947 15:28:43  -528.958109c -10.92c -4.92    -0.0000
iter: 948 15:28:47  -528.958109c -10.93c -4.93    -0.0000
iter: 949 15:28:51  -528.958109c -10.93c -4.93    -0.0000
iter: 950 15:28:55  -528.958109c -10.94c -4.93    -0.0000
iter: 951 15:28:59  -528.958109c -10.95c -4.94    -0.0000
iter: 952 15:29:03  -528.958110c -10.95c -4.94    -0.0000
iter: 953 15:29:06  -528.958110c -10.96c -4.94    -0.0000
iter: 954 15:29:10  -528.958110c -10.96c -4.95    -0.0000
iter: 955 15:29:14  -528.958110c -10.97c -4.95    -0.0000
iter: 956 15:29:18  -528.958110c -10.98c -4.95    -0.0000
iter: 957 15:29:22  -528.958110c -10.98c -4.96    -0.0000
iter: 958 15:29:26  -528.958110c -10.99c -4.96    -0.0000
iter: 959 15:29:29  -528.958110c -11.00c -4.96    -0.0000
iter: 960 15:29:33  -528.958111c -11.00c -4.97    -0.0000
iter: 961 15:29:37  -528.958111c -11.01c -4.97    -0.0000
iter: 962 15:29:41  -528.958111c -11.01c -4.97    -0.0000
iter: 963 15:29:45  -528.958111c -11.02c -4.98    -0.0000
iter: 964 15:29:49  -528.958111c -11.02c -4.98    -0.0000
iter: 965 15:29:53  -528.958111c -11.03c -4.98    -0.0000
iter: 966 15:29:56  -528.958111c -11.04c -4.99    -0.0000
iter: 967 15:30:00  -528.958111c -11.05c -4.99    -0.0000
iter: 968 15:30:04  -528.958112c -11.05c -4.99    -0.0000
iter: 969 15:30:08  -528.958112c -11.06c -5.00    -0.0000
iter: 970 15:30:12  -528.958112c -11.06c -5.00c   -0.0000

Converged after 970 iterations.

Dipole moment: (52.392992, -54.448985, -0.163198) |e|*Ang

Total magnetic moment: (0.000000, 0.000000, -0.000000)
Local magnetic moments:
   0 Ti ( 0.000000,  0.000000,  0.000000)
   1 Ti ( 0.000000,  0.000000, -0.000000)
   2 Ti ( 0.000000,  0.000000,  0.000000)
   3 Ti ( 0.000000,  0.000000, -0.000000)
   4 Ti ( 0.000000,  0.000000, -0.000000)
   5 Ti ( 0.000000,  0.000000, -0.000000)
   6 Ti ( 0.000000,  0.000000, -0.000000)
   7 Ti ( 0.000000,  0.000000, -0.000000)
   8 Ti ( 0.000000,  0.000000, -0.000000)
   9 Ti ( 0.000000,  0.000000, -0.000000)
  10 Ti ( 0.000000,  0.000000,  0.000000)
  11 Ti ( 0.000000,  0.000000,  0.000000)
  12 Ti ( 0.000000,  0.000000, -0.000000)
  13 Ti ( 0.000000,  0.000000, -0.000000)
  14 Ti ( 0.000000,  0.000000, -0.000000)
  15 Ti ( 0.000000,  0.000000, -0.000000)
  16 Ti ( 0.000000,  0.000000,  0.000000)
  17 Ti ( 0.000000,  0.000000, -0.000000)
  18 Ti ( 0.000000,  0.000000, -0.000000)
  19 Ti ( 0.000000,  0.000000, -0.000000)
  20 Ti ( 0.000000,  0.000000,  0.000000)
  21 Ti ( 0.000000,  0.000000,  0.000000)
  22 Ti ( 0.000000,  0.000000, -0.000000)
  23 Ti ( 0.000000,  0.000000,  0.000000)
  24 O  ( 0.000000,  0.000000,  0.000000)
  25 O  ( 0.000000,  0.000000, -0.000000)
  26 O  ( 0.000000,  0.000000, -0.000000)
  27 O  ( 0.000000,  0.000000, -0.000000)
  28 O  ( 0.000000,  0.000000,  0.000000)
  29 O  ( 0.000000,  0.000000, -0.000000)
  30 O  ( 0.000000,  0.000000,  0.000000)
  31 O  ( 0.000000,  0.000000, -0.000000)
  32 O  ( 0.000000,  0.000000, -0.000000)
  33 O  ( 0.000000,  0.000000,  0.000000)
  34 O  ( 0.000000,  0.000000, -0.000000)
  35 O  ( 0.000000,  0.000000,  0.000000)
  36 O  ( 0.000000,  0.000000, -0.000000)
  37 O  ( 0.000000,  0.000000,  0.000000)
  38 O  ( 0.000000,  0.000000, -0.000000)
  39 O  ( 0.000000,  0.000000,  0.000000)
  40 O  ( 0.000000,  0.000000, -0.000000)
  41 O  ( 0.000000,  0.000000,  0.000000)
  42 O  ( 0.000000,  0.000000, -0.000000)
  43 O  ( 0.000000,  0.000000,  0.000000)
  44 O  ( 0.000000,  0.000000, -0.000000)
  45 O  ( 0.000000,  0.000000, -0.000000)
  46 O  ( 0.000000,  0.000000,  0.000000)
  47 O  ( 0.000000,  0.000000,  0.000000)
  48 O  ( 0.000000,  0.000000, -0.000000)
  49 O  ( 0.000000,  0.000000,  0.000000)
  50 O  ( 0.000000,  0.000000,  0.000000)
  51 O  ( 0.000000,  0.000000,  0.000000)
  52 O  ( 0.000000,  0.000000, -0.000000)
  53 O  ( 0.000000,  0.000000,  0.000000)
  54 O  ( 0.000000,  0.000000, -0.000000)
  55 O  ( 0.000000,  0.000000, -0.000000)
  56 O  ( 0.000000,  0.000000, -0.000000)
  57 O  ( 0.000000,  0.000000, -0.000000)
  58 O  ( 0.000000,  0.000000,  0.000000)
  59 O  ( 0.000000,  0.000000, -0.000000)
  60 O  ( 0.000000,  0.000000,  0.000000)
  61 O  ( 0.000000,  0.000000,  0.000000)
  62 O  ( 0.000000,  0.000000, -0.000000)
  63 O  ( 0.000000,  0.000000,  0.000000)
  64 O  ( 0.000000,  0.000000, -0.000000)
  65 O  ( 0.000000,  0.000000,  0.000000)
  66 O  ( 0.000000,  0.000000, -0.000000)
  67 O  ( 0.000000,  0.000000,  0.000000)
  68 O  ( 0.000000,  0.000000,  0.000000)
  69 O  ( 0.000000,  0.000000,  0.000000)
  70 O  ( 0.000000,  0.000000,  0.000000)
  71 O  ( 0.000000,  0.000000, -0.000000)
  72 Au ( 0.000000,  0.000000, -0.000000)
  73 Au ( 0.000000,  0.000000, -0.000000)
  74 Au ( 0.000000,  0.000000, -0.000000)
  75 Au ( 0.000000,  0.000000, -0.000000)

Energy contributions relative to reference atoms: (reference = -2721730.337652)

Kinetic:       +538.868740
Potential:     -728.501957
External:        +0.000000
XC:            -382.529732
Entropy (-ST):   -0.001262
Local:          +43.205468
SIC:             +0.000000
--------------------------
Free energy:   -528.958743
Extrapolated:  -528.958112

Dipole-layer corrected work functions: 4.551918, 4.925045 eV

Spin contamination: 0.000000 electrons
                   Up                     Down
 Band  Eigenvalues  Occupancy  Eigenvalues  Occupancy
    0    -66.02145    1.00000    -66.02145    1.00000
    1    -66.01369    1.00000    -66.01369    1.00000
    2    -66.00848    1.00000    -66.00848    1.00000
    3    -66.00617    1.00000    -66.00617    1.00000
    4    -65.87996    1.00000    -65.87996    1.00000
    5    -65.80350    1.00000    -65.80350    1.00000
    6    -65.71140    1.00000    -65.71140    1.00000
    7    -65.70870    1.00000    -65.70870    1.00000
    8    -65.70660    1.00000    -65.70660    1.00000
    9    -65.69889    1.00000    -65.69889    1.00000
   10    -65.67411    1.00000    -65.67411    1.00000
   11    -65.67294    1.00000    -65.67294    1.00000
   12    -65.66185    1.00000    -65.66185    1.00000
   13    -65.62616    1.00000    -65.62616    1.00000
   14    -65.62102    1.00000    -65.62102    1.00000
   15    -65.56689    1.00000    -65.56689    1.00000
   16    -65.54545    1.00000    -65.54545    1.00000
   17    -65.53867    1.00000    -65.53867    1.00000
   18    -65.42211    1.00000    -65.42211    1.00000
   19    -65.39746    1.00000    -65.39746    1.00000
   20    -65.28440    1.00000    -65.28440    1.00000
   21    -65.27080    1.00000    -65.27080    1.00000
   22    -65.26306    1.00000    -65.26306    1.00000
   23    -65.26038    1.00000    -65.26038    1.00000
   24    -42.34320    1.00000    -42.34320    1.00000
   25    -42.33422    1.00000    -42.33422    1.00000
   26    -42.32824    1.00000    -42.32824    1.00000
   27    -42.32537    1.00000    -42.32537    1.00000
   28    -42.19599    1.00000    -42.19599    1.00000
   29    -42.18705    1.00000    -42.18705    1.00000
   30    -42.16070    1.00000    -42.16070    1.00000
   31    -42.12655    1.00000    -42.12655    1.00000
   32    -42.11743    1.00000    -42.11743    1.00000
   33    -42.05444    1.00000    -42.05444    1.00000
   34    -42.02426    1.00000    -42.02426    1.00000
   35    -42.01331    1.00000    -42.01331    1.00000
   36    -42.01082    1.00000    -42.01082    1.00000
   37    -42.00407    1.00000    -42.00407    1.00000
   38    -41.99302    1.00000    -41.99302    1.00000
   39    -41.99161    1.00000    -41.99161    1.00000
   40    -41.98539    1.00000    -41.98539    1.00000
   41    -41.98451    1.00000    -41.98451    1.00000
   42    -41.98026    1.00000    -41.98026    1.00000
   43    -41.96957    1.00000    -41.96957    1.00000
   44    -41.96331    1.00000    -41.96331    1.00000
   45    -41.95919    1.00000    -41.95919    1.00000
   46    -41.94168    1.00000    -41.94168    1.00000
   47    -41.93608    1.00000    -41.93608    1.00000
   48    -41.91778    1.00000    -41.91778    1.00000
   49    -41.89979    1.00000    -41.89979    1.00000
   50    -41.88703    1.00000    -41.88703    1.00000
   51    -41.88486    1.00000    -41.88486    1.00000
   52    -41.87102    1.00000    -41.87102    1.00000
   53    -41.86314    1.00000    -41.86314    1.00000
   54    -41.86067    1.00000    -41.86067    1.00000
   55    -41.84054    1.00000    -41.84054    1.00000
   56    -41.83752    1.00000    -41.83752    1.00000
   57    -41.82987    1.00000    -41.82987    1.00000
   58    -41.81990    1.00000    -41.81990    1.00000
   59    -41.80545    1.00000    -41.80545    1.00000
   60    -41.80358    1.00000    -41.80358    1.00000
   61    -41.79153    1.00000    -41.79153    1.00000
   62    -41.78918    1.00000    -41.78918    1.00000
   63    -41.78569    1.00000    -41.78569    1.00000
   64    -41.77766    1.00000    -41.77766    1.00000
   65    -41.76441    1.00000    -41.76441    1.00000
   66    -41.76331    1.00000    -41.76331    1.00000
   67    -41.75635    1.00000    -41.75635    1.00000
   68    -41.74740    1.00000    -41.74740    1.00000
   69    -41.74007    1.00000    -41.74007    1.00000
   70    -41.73162    1.00000    -41.73162    1.00000
   71    -41.72286    1.00000    -41.72286    1.00000
   72    -41.72208    1.00000    -41.72208    1.00000
   73    -41.71098    1.00000    -41.71098    1.00000
   74    -41.70670    1.00000    -41.70670    1.00000
   75    -41.69243    1.00000    -41.69243    1.00000
   76    -41.66301    1.00000    -41.66301    1.00000
   77    -41.64686    1.00000    -41.64686    1.00000
   78    -41.59693    1.00000    -41.59693    1.00000
   79    -41.58566    1.00000    -41.58566    1.00000
   80    -41.55356    1.00000    -41.55356    1.00000
   81    -41.51508    1.00000    -41.51508    1.00000
   82    -41.50957    1.00000    -41.50957    1.00000
   83    -41.50859    1.00000    -41.50859    1.00000
   84    -41.49632    1.00000    -41.49632    1.00000
   85    -41.49267    1.00000    -41.49267    1.00000
   86    -41.48207    1.00000    -41.48207    1.00000
   87    -41.47992    1.00000    -41.47992    1.00000
   88    -41.47811    1.00000    -41.47811    1.00000
   89    -41.47383    1.00000    -41.47383    1.00000
   90    -41.43790    1.00000    -41.43790    1.00000
   91    -41.42338    1.00000    -41.42338    1.00000
   92    -41.36046    1.00000    -41.36046    1.00000
   93    -41.34482    1.00000    -41.34482    1.00000
   94    -41.33676    1.00000    -41.33676    1.00000
   95    -41.33340    1.00000    -41.33340    1.00000
   96    -24.71872    1.00000    -24.71872    1.00000
   97    -24.51605    1.00000    -24.51605    1.00000
   98    -24.38740    1.00000    -24.38740    1.00000
   99    -24.35918    1.00000    -24.35918    1.00000
  100    -24.29748    1.00000    -24.29748    1.00000
  101    -24.25659    1.00000    -24.25659    1.00000
  102    -24.18281    1.00000    -24.18281    1.00000
  103    -24.10973    1.00000    -24.10973    1.00000
  104    -24.05298    1.00000    -24.05298    1.00000
  105    -23.93893    1.00000    -23.93893    1.00000
  106    -23.88834    1.00000    -23.88834    1.00000
  107    -23.82559    1.00000    -23.82559    1.00000
  108    -23.74785    1.00000    -23.74785    1.00000
  109    -23.62425    1.00000    -23.62425    1.00000
  110    -23.58813    1.00000    -23.58813    1.00000
  111    -23.57948    1.00000    -23.57948    1.00000
  112    -23.55984    1.00000    -23.55984    1.00000
  113    -23.54473    1.00000    -23.54473    1.00000
  114    -23.48695    1.00000    -23.48695    1.00000
  115    -23.45454    1.00000    -23.45454    1.00000
  116    -23.43590    1.00000    -23.43590    1.00000
  117    -23.41530    1.00000    -23.41530    1.00000
  118    -23.40278    1.00000    -23.40278    1.00000
  119    -23.39257    1.00000    -23.39257    1.00000
  120    -23.36491    1.00000    -23.36491    1.00000
  121    -23.35187    1.00000    -23.35187    1.00000
  122    -23.33481    1.00000    -23.33481    1.00000
  123    -23.33359    1.00000    -23.33359    1.00000
  124    -23.26925    1.00000    -23.26925    1.00000
  125    -23.25173    1.00000    -23.25173    1.00000
  126    -23.25033    1.00000    -23.25033    1.00000
  127    -23.24105    1.00000    -23.24105    1.00000
  128    -23.23742    1.00000    -23.23742    1.00000
  129    -23.23388    1.00000    -23.23388    1.00000
  130    -23.22605    1.00000    -23.22605    1.00000
  131    -23.21192    1.00000    -23.21192    1.00000
  132    -23.19512    1.00000    -23.19512    1.00000
  133    -23.19332    1.00000    -23.19332    1.00000
  134    -23.16152    1.00000    -23.16152    1.00000
  135    -23.05389    1.00000    -23.05389    1.00000
  136    -23.03651    1.00000    -23.03651    1.00000
  137    -22.84495    1.00000    -22.84495    1.00000
  138    -22.73580    1.00000    -22.73580    1.00000
  139    -22.65673    1.00000    -22.65673    1.00000
  140    -21.88351    1.00000    -21.88351    1.00000
  141    -21.84221    1.00000    -21.84221    1.00000
  142    -21.83593    1.00000    -21.83593    1.00000
  143    -21.82589    1.00000    -21.82589    1.00000
  144    -11.84532    1.00000    -11.84532    1.00000
  145    -11.72659    1.00000    -11.72659    1.00000
  146    -11.71859    1.00000    -11.71859    1.00000
  147    -11.66111    1.00000    -11.66111    1.00000
  148    -11.63891    1.00000    -11.63891    1.00000
  149    -11.61949    1.00000    -11.61949    1.00000
  150    -11.55594    1.00000    -11.55594    1.00000
  151    -11.54537    1.00000    -11.54537    1.00000
  152    -11.53090    1.00000    -11.53090    1.00000
  153    -11.48415    1.00000    -11.48415    1.00000
  154    -11.46984    1.00000    -11.46984    1.00000
  155    -11.42777    1.00000    -11.42777    1.00000
  156    -11.41583    1.00000    -11.41583    1.00000
  157    -11.37779    1.00000    -11.37779    1.00000
  158    -11.34010    1.00000    -11.34010    1.00000
  159    -11.30160    1.00000    -11.30160    1.00000
  160    -11.28733    1.00000    -11.28733    1.00000
  161    -11.25913    1.00000    -11.25913    1.00000
  162    -11.23898    1.00000    -11.23898    1.00000
  163    -11.16921    1.00000    -11.16921    1.00000
  164    -11.11027    1.00000    -11.11027    1.00000
  165    -11.03031    1.00000    -11.03031    1.00000
  166    -11.02667    1.00000    -11.02667    1.00000
  167    -10.99808    1.00000    -10.99808    1.00000
  168    -10.99254    1.00000    -10.99254    1.00000
  169    -10.97400    1.00000    -10.97400    1.00000
  170    -10.94043    1.00000    -10.94043    1.00000
  171    -10.92188    1.00000    -10.92188    1.00000
  172    -10.90210    1.00000    -10.90210    1.00000
  173    -10.89537    1.00000    -10.89537    1.00000
  174    -10.88852    1.00000    -10.88852    1.00000
  175    -10.85191    1.00000    -10.85191    1.00000
  176    -10.84053    1.00000    -10.84053    1.00000
  177    -10.82879    1.00000    -10.82879    1.00000
  178    -10.81498    1.00000    -10.81498    1.00000
  179    -10.79633    1.00000    -10.79633    1.00000
  180    -10.78039    1.00000    -10.78039    1.00000
  181    -10.76547    1.00000    -10.76547    1.00000
  182    -10.75720    1.00000    -10.75720    1.00000
  183    -10.71951    1.00000    -10.71951    1.00000
  184    -10.71111    1.00000    -10.71111    1.00000
  185    -10.67010    1.00000    -10.67010    1.00000
  186    -10.64108    1.00000    -10.64108    1.00000
  187    -10.63309    1.00000    -10.63309    1.00000
  188    -10.57526    1.00000    -10.57526    1.00000
  189    -10.53911    1.00000    -10.53911    1.00000
  190    -10.45978    1.00000    -10.45978    1.00000
  191    -10.42639    1.00000    -10.42639    1.00000
  192    -10.39571    1.00000    -10.39571    1.00000
  193    -10.33410    1.00000    -10.33410    1.00000
  194    -10.25179    1.00000    -10.25179    1.00000
  195    -10.23671    1.00000    -10.23671    1.00000
  196    -10.22454    1.00000    -10.22454    1.00000
  197    -10.16004    1.00000    -10.16004    1.00000
  198    -10.05174    1.00000    -10.05174    1.00000
  199    -10.01431    1.00000    -10.01431    1.00000
  200     -9.97894    1.00000     -9.97894    1.00000
  201     -9.94629    1.00000     -9.94629    1.00000
  202     -9.87109    1.00000     -9.87109    1.00000
  203     -9.86767    1.00000     -9.86767    1.00000
  204     -9.80037    1.00000     -9.80037    1.00000
  205     -9.78502    1.00000     -9.78502    1.00000
  206     -9.73246    1.00000     -9.73246    1.00000
  207     -9.67730    1.00000     -9.67730    1.00000
  208     -9.63579    1.00000     -9.63579    1.00000
  209     -9.62578    1.00000     -9.62578    1.00000
  210     -9.61469    1.00000     -9.61469    1.00000
  211     -9.58785    1.00000     -9.58785    1.00000
  212     -9.54732    1.00000     -9.54732    1.00000
  213     -9.53259    1.00000     -9.53259    1.00000
  214     -9.48815    1.00000     -9.48815    1.00000
  215     -9.44589    1.00000     -9.44589    1.00000
  216     -9.42205    1.00000     -9.42205    1.00000
  217     -9.35795    1.00000     -9.35795    1.00000
  218     -9.35043    1.00000     -9.35043    1.00000
  219     -9.33864    1.00000     -9.33864    1.00000
  220     -9.30135    1.00000     -9.30135    1.00000
  221     -9.28697    1.00000     -9.28697    1.00000
  222     -9.25346    1.00000     -9.25346    1.00000
  223     -9.23156    1.00000     -9.23156    1.00000
  224     -9.18605    1.00000     -9.18605    1.00000
  225     -9.16953    1.00000     -9.16953    1.00000
  226     -9.15761    1.00000     -9.15761    1.00000
  227     -9.14399    1.00000     -9.14399    1.00000
  228     -9.08882    1.00000     -9.08882    1.00000
  229     -9.07225    1.00000     -9.07225    1.00000
  230     -9.06481    1.00000     -9.06481    1.00000
  231     -9.03193    1.00000     -9.03193    1.00000
  232     -9.02851    1.00000     -9.02851    1.00000
  233     -9.01538    1.00000     -9.01538    1.00000
  234     -8.94178    1.00000     -8.94178    1.00000
  235     -8.87755    1.00000     -8.87755    1.00000
  236     -8.87496    1.00000     -8.87496    1.00000
  237     -8.82700    1.00000     -8.82700    1.00000
  238     -8.81251    1.00000     -8.81251    1.00000
  239     -8.79340    1.00000     -8.79340    1.00000
  240     -8.77216    1.00000     -8.77216    1.00000
  241     -8.74248    1.00000     -8.74248    1.00000
  242     -8.71701    1.00000     -8.71701    1.00000
  243     -8.67358    1.00000     -8.67358    1.00000
  244     -8.64216    1.00000     -8.64216    1.00000
  245     -8.54078    1.00000     -8.54078    1.00000
  246     -8.53230    1.00000     -8.53230    1.00000
  247     -8.45575    1.00000     -8.45575    1.00000
  248     -8.42698    1.00000     -8.42698    1.00000
  249     -8.38333    1.00000     -8.38333    1.00000
  250     -8.33459    1.00000     -8.33459    1.00000
  251     -8.31999    1.00000     -8.31999    1.00000
  252     -8.28147    1.00000     -8.28147    1.00000
  253     -8.27443    1.00000     -8.27443    1.00000
  254     -8.25090    1.00000     -8.25090    1.00000
  255     -8.23906    1.00000     -8.23906    1.00000
  256     -8.20912    1.00000     -8.20912    1.00000
  257     -8.19827    1.00000     -8.19827    1.00000
  258     -8.18606    1.00000     -8.18606    1.00000
  259     -8.17384    1.00000     -8.17384    1.00000
  260     -8.12972    1.00000     -8.12972    1.00000
  261     -8.10554    1.00000     -8.10554    1.00000
  262     -8.07496    1.00000     -8.07496    1.00000
  263     -8.06791    1.00000     -8.06791    1.00000
  264     -8.01167    1.00000     -8.01167    1.00000
  265     -8.00699    1.00000     -8.00699    1.00000
  266     -7.98515    1.00000     -7.98515    1.00000
  267     -7.95527    1.00000     -7.95527    1.00000
  268     -7.93428    1.00000     -7.93428    1.00000
  269     -7.92383    1.00000     -7.92383    1.00000
  270     -7.90309    1.00000     -7.90309    1.00000
  271     -7.87745    1.00000     -7.87745    1.00000
  272     -7.86964    1.00000     -7.86964    1.00000
  273     -7.83257    1.00000     -7.83257    1.00000
  274     -7.80488    1.00000     -7.80488    1.00000
  275     -7.78842    1.00000     -7.78842    1.00000
  276     -7.76860    1.00000     -7.76860    1.00000
  277     -7.75623    1.00000     -7.75623    1.00000
  278     -7.70507    1.00000     -7.70507    1.00000
  279     -7.67302    1.00000     -7.67302    1.00000
  280     -7.65972    1.00000     -7.65972    1.00000
  281     -7.63478    1.00000     -7.63478    1.00000
  282     -7.54051    1.00000     -7.54051    1.00000
  283     -7.51512    1.00000     -7.51512    1.00000
  284     -7.47587    1.00000     -7.47587    1.00000
  285     -7.45910    1.00000     -7.45910    1.00000
  286     -7.37678    1.00000     -7.37678    1.00000
  287     -7.33814    1.00000     -7.33814    1.00000
  288     -7.30065    1.00000     -7.30065    1.00000
  289     -7.23235    1.00000     -7.23235    1.00000
  290     -7.20780    1.00000     -7.20780    1.00000
  291     -7.19532    1.00000     -7.19532    1.00000
  292     -7.18692    1.00000     -7.18692    1.00000
  293     -7.16187    1.00000     -7.16187    1.00000
  294     -7.03602    1.00000     -7.03602    1.00000
  295     -7.00910    1.00000     -7.00910    1.00000
  296     -6.97355    1.00000     -6.97355    1.00000
  297     -6.92882    1.00000     -6.92882    1.00000
  298     -6.90859    1.00000     -6.90859    1.00000
  299     -6.83551    1.00000     -6.83551    1.00000
  300     -6.82437    1.00000     -6.82437    1.00000
  301     -6.74499    1.00000     -6.74499    1.00000
  302     -6.70373    1.00000     -6.70373    1.00000
  303     -6.65331    1.00000     -6.65331    1.00000
  304     -6.57923    1.00000     -6.57923    1.00000
  305     -6.54014    1.00000     -6.54014    1.00000
  306     -6.51470    1.00000     -6.51470    1.00000
  307     -6.45346    1.00000     -6.45346    1.00000
  308     -5.86102    0.99999     -5.86102    0.99999
  309     -5.54086    0.99967     -5.54086    0.99967
  310     -3.93221    0.00031     -3.93221    0.00031
  311     -3.63284    0.00002     -3.63284    0.00002
  312     -3.49824    0.00000     -3.49824    0.00000
  313     -3.44365    0.00000     -3.44365    0.00000
  314     -3.39791    0.00000     -3.39791    0.00000
  315     -3.36906    0.00000     -3.36906    0.00000
  316     -3.24029    0.00000     -3.24029    0.00000
  317     -3.22731    0.00000     -3.22731    0.00000
  318     -3.21236    0.00000     -3.21236    0.00000
  319     -3.11106    0.00000     -3.11106    0.00000
  320     -3.00857    0.00000     -3.00857    0.00000
  321     -2.95280    0.00000     -2.95280    0.00000
  322     -2.90706    0.00000     -2.90706    0.00000
  323     -2.88439    0.00000     -2.88439    0.00000
  324     -2.84498    0.00000     -2.84498    0.00000
  325     -2.83183    0.00000     -2.83183    0.00000
  326     -2.78005    0.00000     -2.78005    0.00000
  327     -2.74056    0.00000     -2.74056    0.00000
  328     -2.73459    0.00000     -2.73459    0.00000
  329     -2.70785    0.00000     -2.70785    0.00000
  330     -2.69165    0.00000     -2.69165    0.00000
  331     -2.67751    0.00000     -2.67751    0.00000
  332     -2.65039    0.00000     -2.65039    0.00000
  333     -2.62768    0.00000     -2.62768    0.00000
  334     -2.59921    0.00000     -2.59921    0.00000
  335     -2.56717    0.00000     -2.56717    0.00000
  336     -2.54417    0.00000     -2.54417    0.00000
  337     -2.51976    0.00000     -2.51976    0.00000
  338     -2.51067    0.00000     -2.51067    0.00000
  339     -2.50342    0.00000     -2.50342    0.00000
  340     -2.49434    0.00000     -2.49434    0.00000
  341     -2.48349    0.00000     -2.48349    0.00000
  342     -2.46111    0.00000     -2.46111    0.00000
  343     -2.44925    0.00000     -2.44925    0.00000
  344     -2.43757    0.00000     -2.43757    0.00000
  345     -2.42998    0.00000     -2.42998    0.00000
  346     -2.41270    0.00000     -2.41270    0.00000
  347     -2.40005    0.00000     -2.40005    0.00000
  348     -2.37282    0.00000     -2.37282    0.00000
  349     -2.36909    0.00000     -2.36909    0.00000
  350     -2.30211    0.00000     -2.30211    0.00000
  351     -2.28706    0.00000     -2.28706    0.00000
  352     -2.26982    0.00000     -2.26982    0.00000
  353     -2.25671    0.00000     -2.25671    0.00000
  354     -2.23938    0.00000     -2.23938    0.00000
  355     -2.22293    0.00000     -2.22293    0.00000
  356     -2.14282    0.00000     -2.14282    0.00000
  357     -2.10590    0.00000     -2.10590    0.00000
  358     -2.09007    0.00000     -2.09007    0.00000
  359     -2.08052    0.00000     -2.08052    0.00000
  360     -2.04877    0.00000     -2.04877    0.00000
  361     -2.04074    0.00000     -2.04074    0.00000
  362     -2.02890    0.00000     -2.02890    0.00000
  363     -2.02450    0.00000     -2.02450    0.00000
  364     -2.00464    0.00000     -2.00464    0.00000
  365     -1.99646    0.00000     -1.99646    0.00000
  366     -1.98961    0.00000     -1.98961    0.00000
  367     -1.98079    0.00000     -1.98079    0.00000
  368     -1.96905    0.00000     -1.96905    0.00000
  369     -1.92813    0.00000     -1.92813    0.00000
  370     -1.88827    0.00000     -1.88827    0.00000
  371     -1.88017    0.00000     -1.88017    0.00000
  372     -1.87148    0.00000     -1.87148    0.00000
  373     -1.83599    0.00000     -1.83599    0.00000
  374     -1.78174    0.00000     -1.78174    0.00000
  375     -1.76718    0.00000     -1.76718    0.00000

Fermi level: -4.73848

Gap: 1.609 eV
Transition (v -> c):
  (s=0, k=0, n=309, [[0.00, 0.00, 0.00]]) -> (s=1, k=0, n=310, [[0.00, 0.00, 0.00]])
No difference between direct/indirect transitions
Input parameters:
  external: {constraints: [3.],
             difference: False,
             n_charge_regions: 1,
             name: CDFTPotential,
             regions: [[72, 73, 74, 75]]}

Initialize ...

species:
  Ti:
    name: Titanium
    id: d282db07e62ae71292040bf25b25ccdd
    Z: 22.0
    valence: 12
    core: 10
    charge: 0.0
    Hubbard: {U: 7.0,  # eV
              l: 2,
              scale: True}
    file: /global/common/software/m4517/setups/gpaw-setups-0.9.20000/Ti.PBE.gz
    compensation charges: {type: gauss,
                           rc: 0.38,
                           lmax: 2}
    cutoffs: {filter: 2.23,
              core: 1.02}
    projectors:
      #              energy  rcut
      - 3s(2.00)   -62.623   1.270
      - 4s(2.00)    -4.466   1.270
      - 3p(6.00)   -38.862   1.058
      - 4p(0.00)    -1.466   1.058
      - 3d(2.00)    -4.258   1.058
      -  d          22.953   1.058
  
    # Using partial waves for Ti as LCAO basis

  O:
    name: Oxygen
    id: 32ecd46bf208036f09c70b0ec9a88b78
    Z: 8.0
    valence: 6
    core: 2
    charge: 0.0
    file: /global/common/software/m4517/setups/gpaw-setups-0.9.20000/O.PBE.gz
    compensation charges: {type: gauss,
                           rc: 0.21,
                           lmax: 2}
    cutoffs: {filter: 1.17,
              core: 0.83}
    projectors:
      #              energy  rcut
      - 2s(2.00)   -23.961   0.688
      - 2p(4.00)    -9.029   0.598
      -  s           3.251   0.688
      -  p          18.182   0.598
      -  d           0.000   0.619
  
    # Using partial waves for O as LCAO basis

  Au:
    name: Gold
    id: b12133f335f6ca0d89c4b1ccaa844e9a
    Z: 79.0
    valence: 11
    core: 68
    charge: 0.0
    file: /global/common/software/m4517/setups/gpaw-setups-0.9.20000/Au.PBE.gz
    compensation charges: {type: gauss,
                           rc: 0.42,
                           lmax: 2}
    cutoffs: {filter: 2.33,
              core: 2.81}
    projectors:
      #              energy  rcut
      - 6s(1.00)    -5.728   1.323
      - 6p(0.00)    -0.775   1.323
      - 5d(10.00)    -6.891   1.323
      -  s          21.484   1.323
      -  p          26.436   1.323
      -  d          20.321   1.323
  
    # Using partial waves for Au as LCAO basis

Reference energy: -2721730.337652  # eV

Spin-polarized calculation.
Magnetic moment: 0.000000

Convergence criteria:
 Maximum [total energy] change in last 3 cyles: 1e-06 eV / valence electron
 Maximum integral of absolute [dens]ity change: 1e-05 electrons / valence electron
 Maximum integral of absolute [eigenst]ate change: 1e-10 eV^2 / valence electron
 Maximum number of scf [iter]ations: 1500
 (Square brackets indicate name in SCF output, whereas a 'c' in
 the SCF output indicates the quantity has converged.)

Symmetries present (total): 1

  ( 1  0  0)
  ( 0  1  0)
  ( 0  0  1)

1 k-point (Gamma)
1 k-point in the irreducible part of the Brillouin zone
       k-points in crystal coordinates                weights
   0:     0.00000000    0.00000000    0.00000000          1/1

Wave functions: Uniform real-space grid
  Kinetic energy operator: 6*3+1=19 point O(h^6) finite-difference Laplacian
  ScaLapack parameters: grid=1x1, blocksize=None
  Wavefunction extrapolation:
    Improved wavefunction reuse through dual PAW basis 

Occupation numbers: Fermi-Dirac:
  width: 0.1000  # eV
 

Eigensolver
   Davidson(niter=3) 

Densities:
  Coarse grid: 52*36*144 grid
  Fine grid: 104*72*288 grid
  Total Charge: 0.000000 

Density mixing:
  Method: difference
  Backend: pulay
  Linear mixing parameter: 0.01
  old densities: 1
  Damping of long wavelength oscillations: 100 

Hamiltonian:
  XC and Coulomb potentials evaluated on a 104*72*288 grid
  Using the PBE Exchange-Correlation functional
  External potential:
    CDFTPotential
  Interpolation: tri-quintic (5. degree polynomial)
  Poisson solver: Gauss-Seidel solver with 4 multi-grid levels
    Coarsest grid: 13 x 9 x 36 points
    Warning: Coarse grid has more than 24 points.
             More multi-grid levels recommended.
    Stencil: 6*3+1=19 point O(h^6) finite-difference Laplacian
    Max iterations: 1000
    Tolerance: 2.000000e-10

Dipole correction along z-axis 

XC parameters: PBE with 2 nearest neighbor stencil

Memory estimate:
  Process memory now: 209.06 MiB
  Calculator: 30.06 MiB
    Density: 2.05 MiB
      Arrays: 0.53 MiB
      Localized functions: 1.26 MiB
      Mixer: 0.26 MiB
    Hamiltonian: 0.78 MiB
      Arrays: 0.39 MiB
      XC: 0.00 MiB
      Poisson: 0.29 MiB
      vbar: 0.09 MiB
    Wavefunctions: 27.23 MiB
      Arrays psit_nG: 10.74 MiB
      Eigensolver: 16.24 MiB
      Projections: 0.05 MiB
      Projectors: 0.20 MiB

Total number of cores used: 128
Domain decomposition: 4 x 2 x 16

Number of atoms: 76
Number of atomic orbitals: 540
Number of bands in calculation: 376
Number of valence electrons: 620
Bands to converge: occupied

... initialized

Initializing position-dependent things.

Density initialized from atomic densities
Creating initial wave functions:
  376 bands from LCAO basis set

      .-------------------------.  
     /|                         |  
    / |                         |  
   /  |                         |  
  /   |                         |  
 *    |                         |  
 |    |                         |  
 |    |                         |  
 |    |                         |  
 |    |                         |  
 |    |                         |  
 |    |                         |  
 |    |                         |  
 |    |                         |  
 |    |        Au   OAu         |  
 |    |      O          Ti      |  
 |    O  Au      Ti     O    O  |  
 |    |   Ti   Au O   O         |  
 | O  |   O    O      Ti     Ti |  
 |    | Ti     Ti     O    O    |  
 |    |     O       O      Ti   |  
 |   O|Ti     O      O          |  
 |    |O    O      Ti     Ti    |  
 |  Ti|    Ti          O  O   O |  
 |    |  O  O   O O    TiO      |  
 |  O |         TiO         O Ti|  
 |    | OTiO   Ti    OTi        |  
 |    |       O     O O    O O  |  
 |    | Oi   O O           Ti   |  
 |    O      Ti     Ti     O    |  
 |   Ti          O      O       |  
 |    |   O                     |  
 |    |                         |  
 |    |                         |  
 |    |                         |  
 |    .-------------------------.  
 |   /                         /   
 |  /                         /    
 | /                         /     
 |/                         /      
 *-------------------------*       

Positions:
   0 Ti     1.771742    0.000000    8.228379    ( 0.0000,  0.0000,  0.0000)
   1 Ti     6.989192    1.896200    8.228379    ( 0.0000,  0.0000,  0.0000)
   2 Ti     1.771742    3.792400    8.228379    ( 0.0000,  0.0000,  0.0000)
   3 Ti     6.989192    5.688600    8.228379    ( 0.0000,  0.0000,  0.0000)
   4 Ti     4.725027    0.000000    9.111586    ( 0.0000,  0.0000,  0.0000)
   5 Ti     9.942477    1.896200    9.111586    ( 0.0000,  0.0000,  0.0000)
   6 Ti     4.725027    3.792400    9.111586    ( 0.0000,  0.0000,  0.0000)
   7 Ti     9.942477    5.688600    9.111586    ( 0.0000,  0.0000,  0.0000)
   8 Ti     3.149983    0.000000   11.761552    ( 0.0000,  0.0000,  0.0000)
   9 Ti     8.367433    1.896200   11.761552    ( 0.0000,  0.0000,  0.0000)
  10 Ti     3.149983    3.792400   11.761552    ( 0.0000,  0.0000,  0.0000)
  11 Ti     8.367433    5.688600   11.761552    ( 0.0000,  0.0000,  0.0000)
  12 Ti     6.103269    0.000000   12.644759    ( 0.0000,  0.0000,  0.0000)
  13 Ti     0.885819    1.896200   12.644759    ( 0.0000,  0.0000,  0.0000)
  14 Ti     6.103269    3.792400   12.644759    ( 0.0000,  0.0000,  0.0000)
  15 Ti     0.885819    5.688600   12.644759    ( 0.0000,  0.0000,  0.0000)
  16 Ti     4.482233   -0.001033   15.342543    ( 0.0000,  0.0000,  0.0000)
  17 Ti     9.753045    1.900753   15.389207    ( 0.0000,  0.0000,  0.0000)
  18 Ti     4.499047    3.797034   15.348687    ( 0.0000,  0.0000,  0.0000)
  19 Ti     9.736627    5.671166   15.407809    ( 0.0000,  0.0000,  0.0000)
  20 Ti     7.365001   -0.008670   16.091347    ( 0.0000,  0.0000,  0.0000)
  21 Ti     2.124206    1.919615   16.196452    ( 0.0000,  0.0000,  0.0000)
  22 Ti     7.324862    3.785370   16.124124    ( 0.0000,  0.0000,  0.0000)
  23 Ti     2.104658    5.692197   16.109406    ( 0.0000,  0.0000,  0.0000)
  24 O      3.638859    0.000000    7.500000    ( 0.0000,  0.0000,  0.0000)
  25 O      8.856309    1.896200    7.500000    ( 0.0000,  0.0000,  0.0000)
  26 O      3.638859    3.792400    7.500000    ( 0.0000,  0.0000,  0.0000)
  27 O      8.856309    5.688600    7.500000    ( 0.0000,  0.0000,  0.0000)
  28 O      6.592144    0.000000    8.383207    ( 0.0000,  0.0000,  0.0000)
  29 O      1.374694    1.896200    8.383207    ( 0.0000,  0.0000,  0.0000)
  30 O      6.592144    3.792400    8.383207    ( 0.0000,  0.0000,  0.0000)
  31 O      1.374694    5.688600    8.383207    ( 0.0000,  0.0000,  0.0000)
  32 O     10.339421    0.000000    8.956758    ( 0.0000,  0.0000,  0.0000)
  33 O      5.121971    1.896200    8.956758    ( 0.0000,  0.0000,  0.0000)
  34 O     10.339421    3.792400    8.956758    ( 0.0000,  0.0000,  0.0000)
  35 O      5.121971    5.688600    8.956758    ( 0.0000,  0.0000,  0.0000)
  36 O      2.857911    0.000000    9.839966    ( 0.0000,  0.0000,  0.0000)
  37 O      8.075361    1.896200    9.839966    ( 0.0000,  0.0000,  0.0000)
  38 O      2.857911    3.792400    9.839966    ( 0.0000,  0.0000,  0.0000)
  39 O      8.075361    5.688600    9.839966    ( 0.0000,  0.0000,  0.0000)
  40 O      5.017100    0.000000   11.033173    ( 0.0000,  0.0000,  0.0000)
  41 O     10.234550    1.896200   11.033173    ( 0.0000,  0.0000,  0.0000)
  42 O      5.017100    3.792400   11.033173    ( 0.0000,  0.0000,  0.0000)
  43 O     10.234550    5.688600   11.033173    ( 0.0000,  0.0000,  0.0000)
  44 O      7.970490    0.000000   11.916380    ( 0.0000,  0.0000,  0.0000)
  45 O      2.753040    1.896200   11.916380    ( 0.0000,  0.0000,  0.0000)
  46 O      7.970490    3.792400   11.916380    ( 0.0000,  0.0000,  0.0000)
  47 O      2.753040    5.688600   11.916380    ( 0.0000,  0.0000,  0.0000)
  48 O      1.282867    0.000000   12.489931    ( 0.0000,  0.0000,  0.0000)
  49 O      6.500317    1.896200   12.489931    ( 0.0000,  0.0000,  0.0000)
  50 O      1.282867    3.792400   12.489931    ( 0.0000,  0.0000,  0.0000)
  51 O      6.500317    5.688600   12.489931    ( 0.0000,  0.0000,  0.0000)
  52 O      4.236152    0.000000   13.373138    ( 0.0000,  0.0000,  0.0000)
  53 O      9.453603    1.896200   13.373138    ( 0.0000,  0.0000,  0.0000)
  54 O      4.236152    3.792400   13.373138    ( 0.0000,  0.0000,  0.0000)
  55 O      9.453603    5.688600   13.373138    ( 0.0000,  0.0000,  0.0000)
  56 O      6.412072   -0.010033   14.556610    ( 0.0000,  0.0000,  0.0000)
  57 O      1.198823    1.897930   14.569774    ( 0.0000,  0.0000,  0.0000)
  58 O      6.447668    3.793171   14.532625    ( 0.0000,  0.0000,  0.0000)
  59 O      1.199187    5.689336   14.547629    ( 0.0000,  0.0000,  0.0000)
  60 O      4.033722    1.891518   15.421462    ( 0.0000,  0.0000,  0.0000)
  61 O      9.263384   -0.007385   15.453502    ( 0.0000,  0.0000,  0.0000)
  62 O      4.056182    5.703956   15.417797    ( 0.0000,  0.0000,  0.0000)
  63 O      9.276983    3.794598   15.462247    ( 0.0000,  0.0000,  0.0000)
  64 O      2.642742   -0.013555   16.279518    ( 0.0000,  0.0000,  0.0000)
  65 O      7.840025    1.892632   16.276827    ( 0.0000,  0.0000,  0.0000)
  66 O      2.638424    3.815752   16.259314    ( 0.0000,  0.0000,  0.0000)
  67 O      7.851442    5.687213   16.316677    ( 0.0000,  0.0000,  0.0000)
  68 O      5.664333   -0.017638   16.912131    ( 0.0000,  0.0000,  0.0000)
  69 O      0.405331    1.895786   16.891848    ( 0.0000,  0.0000,  0.0000)
  70 O      0.447526    5.688107   16.892737    ( 0.0000,  0.0000,  0.0000)
  71 O      5.620240    3.815240   16.822627    ( 0.0000,  0.0000,  0.0000)
  72 Au     5.402004    1.459542   18.435638    ( 0.0000,  0.0000,  0.0000)
  73 Au     7.227773    3.254817   19.494175    ( 0.0000,  0.0000,  0.0000)
  74 Au     2.680675    1.867315   18.895591    ( 0.0000,  0.0000,  0.0000)
  75 Au     4.579183    3.616569   19.675117    ( 0.0000,  0.0000,  0.0000)

Unit cell:
           periodic     x           y           z      points  spacing
  1. axis:    yes   10.434900    0.000000    0.000000    52     0.2007
  2. axis:    yes    0.000000    7.584800    0.000000    36     0.2107
  3. axis:    no     0.000000    0.000000   28.826383   144     0.2002

  Lengths:  10.434900   7.584800  28.826383
  Angles:   90.000000  90.000000  90.000000

Effective grid spacing dv^(1/3) = 0.2038

     iter     time        total  log10-change:  magmom
                         energy   eigst   dens
iter:   1 15:30:19 -1570.089194                   +0.0000
iter:   2 15:30:23 -1551.568487   -1.00  -0.89    -0.0000
iter:   3 15:30:27 -1541.679495   -1.61  -0.88    -0.0000
iter:   4 15:30:31 -1532.283352   -1.92  -0.89    -0.0000
iter:   5 15:30:35 -1523.427551   -2.14  -0.90    -0.0000
iter:   6 15:30:40 -1515.084935   -2.17  -0.91    -0.0000
iter:   7 15:30:44 -1507.227037   -2.27  -0.92    -0.0000
iter:   8 15:30:48 -1499.828982   -2.28  -0.93    -0.0000
iter:   9 15:30:52 -1492.865859   -2.32  -0.94    -0.0000
iter:  10 15:30:56 -1486.316277   -2.33  -0.95    +0.0000
iter:  11 15:31:00 -1480.157610   -2.34  -0.96    +0.0000
iter:  12 15:31:04 -1474.370751   -2.36  -0.97    -0.0000
iter:  13 15:31:08 -1468.935006   -2.36  -0.98    +0.0000
iter:  14 15:31:12 -1463.832855   -2.38  -1.00    +0.0000
iter:  15 15:31:16 -1459.045482   -2.38  -1.01    +0.0000
iter:  16 15:31:20 -1454.556690   -2.40  -1.02    +0.0000
iter:  17 15:31:24 -1450.349605   -2.41  -1.03    +0.0000
iter:  18 15:31:28 -1446.409077   -2.43  -1.04    +0.0000
iter:  19 15:31:32 -1442.720059   -2.44  -1.05    -0.0000
iter:  20 15:31:36 -1439.268529   -2.46  -1.06    -0.0000
iter:  21 15:31:40 -1436.040829   -2.47  -1.07    +0.0000
iter:  22 15:31:43 -1433.024338   -2.49  -1.08    +0.0000
iter:  23 15:31:47 -1430.206582   -2.51  -1.09    +0.0000
iter:  24 15:31:51 -1427.576101   -2.53  -1.10    +0.0000
iter:  25 15:31:55 -1425.121636   -2.54  -1.11    +0.0000
iter:  26 15:31:59 -1422.832737   -2.56  -1.12    +0.0000
iter:  27 15:32:03 -1420.699445   -2.58  -1.13    +0.0000
iter:  28 15:32:07 -1418.712191   -2.60  -1.14    +0.0000
iter:  29 15:32:11 -1416.862041   -2.62  -1.15    +0.0000
iter:  30 15:32:15 -1415.140390   -2.64  -1.16    +0.0000
iter:  31 15:32:19 -1413.539237   -2.66  -1.17    +0.0000
iter:  32 15:32:23 -1412.050860   -2.68  -1.18    +0.0000
iter:  33 15:32:27 -1410.668121   -2.70  -1.19    +0.0000
iter:  34 15:32:31 -1409.384105   -2.72  -1.20    +0.0000
iter:  35 15:32:35 -1408.192378   -2.74  -1.21    +0.0000
iter:  36 15:32:39 -1407.086988   -2.76  -1.22    +0.0000
iter:  37 15:32:43 -1406.062151   -2.78  -1.23    +0.0000
iter:  38 15:32:47 -1405.112385   -2.81  -1.24    +0.0000
iter:  39 15:32:51 -1404.232638   -2.83  -1.25    +0.0000
iter:  40 15:32:55 -1403.418268   -2.86  -1.26    +0.0000
iter:  41 15:32:59 -1402.664639   -2.88  -1.27    +0.0000
iter:  42 15:33:03 -1401.967696   -2.90  -1.28    +0.0000
iter:  43 15:33:07 -1401.323339   -2.93  -1.29    +0.0000
iter:  44 15:33:10 -1400.728027   -2.95  -1.30    +0.0000
iter:  45 15:33:14 -1400.178248   -2.98  -1.30    +0.0000
iter:  46 15:33:18 -1399.670656   -3.00  -1.31    +0.0000
iter:  47 15:33:22 -1399.202258   -3.03  -1.32    +0.0000
iter:  48 15:33:26 -1398.770364   -3.06  -1.33    +0.0000
iter:  49 15:33:30 -1398.372277   -3.08  -1.34    +0.0000
iter:  50 15:33:34 -1398.005413   -3.11  -1.35    +0.0000
iter:  51 15:33:38 -1397.667633   -3.13  -1.35    +0.0000
iter:  52 15:33:42 -1397.356647   -3.16  -1.36    +0.0000
iter:  53 15:33:46 -1397.070622   -3.19  -1.37    +0.0000
iter:  54 15:33:50 -1396.807547   -3.22  -1.37    +0.0000
iter:  55 15:33:54 -1396.565862   -3.25  -1.38    +0.0000
iter:  56 15:33:58 -1396.343801   -3.28  -1.39    -0.0000
iter:  57 15:34:01 -1396.140047   -3.30  -1.39    +0.0000
iter:  58 15:34:05 -1395.953174   -3.34  -1.40    -0.0000
iter:  59 15:34:09 -1395.781760   -3.36  -1.40    -0.0000
iter:  60 15:34:13 -1395.624802   -3.40  -1.41    -0.0000
iter:  61 15:34:17 -1395.481022   -3.42  -1.42    -0.0000
iter:  62 15:34:21 -1395.349584   -3.46  -1.42    -0.0000
iter:  63 15:34:25 -1395.229493   -3.48  -1.43    -0.0000
iter:  64 15:34:29 -1395.119732   -3.52  -1.43    -0.0000
iter:  65 15:34:33 -1395.019678   -3.55  -1.44    -0.0000
iter:  66 15:34:37 -1394.928537   -3.58  -1.44    -0.0000
iter:  67 15:34:41 -1394.845472   -3.61  -1.45    -0.0000
iter:  68 15:34:44 -1394.770034   -3.64  -1.45    -0.0000
iter:  69 15:34:48 -1394.701448   -3.67  -1.46    -0.0000
iter:  70 15:34:52 -1394.639360   -3.70  -1.46    -0.0000
iter:  71 15:34:56 -1394.583214   -3.73  -1.47    -0.0000
iter:  72 15:35:00 -1394.532531   -3.77  -1.47    -0.0000
iter:  73 15:35:04 -1394.486737   -3.80  -1.48    -0.0000
iter:  74 15:35:08 -1394.445632   -3.83  -1.48    -0.0000
iter:  75 15:35:12 -1394.408803   -3.86  -1.49    -0.0000
iter:  76 15:35:16 -1394.375762   -3.89  -1.49    -0.0000
iter:  77 15:35:19 -1394.346397   -3.92  -1.50    -0.0000
iter:  78 15:35:23 -1394.320372   -3.96  -1.50    -0.0000
iter:  79 15:35:27 -1394.297266   -3.98  -1.51    -0.0000
iter:  80 15:35:31 -1394.277184   -4.02  -1.51    -0.0000
iter:  81 15:35:35 -1394.259500   -4.05  -1.52    -0.0000
iter:  82 15:35:39 -1394.244246   -4.08  -1.52    -0.0000
iter:  83 15:35:43 -1394.231042   -4.11  -1.53    -0.0000
iter:  84 15:35:47 -1394.219918   -4.14  -1.53    -0.0000
iter:  85 15:35:51 -1394.210658   -4.17  -1.54    -0.0000
iter:  86 15:35:54 -1394.203103   -4.20  -1.54    -0.0000
iter:  87 15:35:58 -1394.197107   -4.23  -1.55    -0.0000
iter:  88 15:36:02 -1394.192395   -4.26  -1.55    -0.0000
iter:  89 15:36:06 -1394.189060   -4.29  -1.56    -0.0000
iter:  90 15:36:10 -1394.186943   -4.32  -1.56    -0.0000
iter:  91 15:36:14 -1394.185934   -4.35  -1.57    -0.0000
iter:  92 15:36:18 -1394.185938   -4.38  -1.57    -0.0000
iter:  93 15:36:22 -1394.186719   -4.40  -1.57    -0.0000
iter:  94 15:36:25 -1394.188416   -4.43  -1.58    -0.0000
iter:  95 15:36:29 -1394.190900   -4.46  -1.58    -0.0000
iter:  96 15:36:33 -1394.194099   -4.49  -1.59    -0.0000
iter:  97 15:36:37 -1394.197947   -4.52  -1.59    -0.0000
iter:  98 15:36:41 -1394.202234   -4.54  -1.60    -0.0000
iter:  99 15:36:45 -1394.207281   -4.57  -1.60    +0.0000
iter: 100 15:36:49 -1394.212612   -4.60  -1.61    +0.0000
iter: 101 15:36:53 -1394.218448   -4.62  -1.61    +0.0000
iter: 102 15:36:57 -1394.224698   -4.65  -1.62    +0.0000
iter: 103 15:37:00 -1394.231317   -4.67  -1.62    +0.0000
iter: 104 15:37:04 -1394.238268   -4.70  -1.62    +0.0000
iter: 105 15:37:08 -1394.245366   -4.72  -1.63    +0.0000
iter: 106 15:37:12 -1394.252958   -4.75  -1.63    +0.0000
iter: 107 15:37:16 -1394.260583   -4.77  -1.64    +0.0000
iter: 108 15:37:20 -1394.268486   -4.80  -1.64    +0.0000
iter: 109 15:37:24 -1394.276593   -4.82  -1.65    +0.0000
iter: 110 15:37:28 -1394.284875   -4.85  -1.65    +0.0000
iter: 111 15:37:31 -1394.293310   -4.87  -1.66    +0.0000
iter: 112 15:37:35 -1394.301720   -4.89  -1.66    +0.0000
iter: 113 15:37:39 -1394.310486   -4.91  -1.66    +0.0000
iter: 114 15:37:43 -1394.319131   -4.94  -1.67    +0.0000
iter: 115 15:37:47 -1394.328083   -4.95  -1.67    +0.0000
iter: 116 15:37:51 -1394.336894   -4.98  -1.68    +0.0000
iter: 117 15:37:55 -1394.345828   -5.00  -1.68    +0.0000
iter: 118 15:37:58 -1394.354823   -5.02  -1.69    +0.0000
iter: 119 15:38:02 -1394.363858   -5.04  -1.69    +0.0000
iter: 120 15:38:06 -1394.372923   -5.06  -1.70    +0.0000
iter: 121 15:38:10 -1394.382008   -5.07  -1.70    +0.0000
iter: 122 15:38:14 -1394.390945   -5.09  -1.70    +0.0000
iter: 123 15:38:18 -1394.400131   -5.11  -1.71    +0.0000
iter: 124 15:38:22 -1394.409086   -5.13  -1.71    +0.0000
iter: 125 15:38:25 -1394.418103   -5.15  -1.72    +0.0000
iter: 126 15:38:29 -1394.427272   -5.16  -1.72    +0.0000
iter: 127 15:38:33 -1394.436192   -5.18  -1.73    +0.0000
iter: 128 15:38:37 -1394.445151   -5.20  -1.73    +0.0000
iter: 129 15:38:41 -1394.454091   -5.21  -1.73    +0.0000
iter: 130 15:38:45 -1394.462998   -5.23  -1.74    +0.0000
iter: 131 15:38:49 -1394.471868   -5.24  -1.74    +0.0000
iter: 132 15:38:52 -1394.480695   -5.26  -1.75    +0.0000
iter: 133 15:38:56 -1394.489476   -5.27  -1.75    +0.0000
iter: 134 15:39:00 -1394.498043   -5.29  -1.76    +0.0000
iter: 135 15:39:04 -1394.506816   -5.30  -1.76    +0.0000
iter: 136 15:39:08 -1394.515296   -5.31  -1.77    +0.0000
iter: 137 15:39:12 -1394.523959   -5.33  -1.77    +0.0000
iter: 138 15:39:16 -1394.532329   -5.34  -1.77    +0.0000
iter: 139 15:39:20 -1394.540710   -5.35  -1.78    +0.0000
iter: 140 15:39:23 -1394.549045   -5.37  -1.78    +0.0000
iter: 141 15:39:27 -1394.557320   -5.38  -1.79    +0.0000
iter: 142 15:39:31 -1394.565530   -5.39  -1.79    +0.0000
iter: 143 15:39:35 -1394.573675   -5.40  -1.80    +0.0000
iter: 144 15:39:39 -1394.581752   -5.42  -1.80    +0.0000
iter: 145 15:39:43 -1394.589762   -5.43  -1.80    +0.0000
iter: 146 15:39:46 -1394.597702   -5.44  -1.81    +0.0000
iter: 147 15:39:50 -1394.605572   -5.45  -1.81    +0.0000
iter: 148 15:39:54 -1394.613371   -5.46  -1.82    +0.0000
iter: 149 15:39:58 -1394.620934   -5.47  -1.82    +0.0000
iter: 150 15:40:02 -1394.628680   -5.48  -1.83    +0.0000
iter: 151 15:40:06 -1394.636120   -5.49  -1.83    -0.0000
iter: 152 15:40:10 -1394.643722   -5.51  -1.84    -0.0000
iter: 153 15:40:13 -1394.651019   -5.52  -1.84    -0.0000
iter: 154 15:40:17 -1394.658471   -5.53  -1.84    +0.0000
iter: 155 15:40:21 -1394.665624   -5.54  -1.85    +0.0000
iter: 156 15:40:25 -1394.672769   -5.55  -1.85    -0.0000
iter: 157 15:40:29 -1394.679857   -5.56  -1.86    -0.0000
iter: 158 15:40:33 -1394.686877   -5.57  -1.86    -0.0000
iter: 159 15:40:37 -1394.693824   -5.58  -1.87    -0.0000
iter: 160 15:40:40 -1394.700698   -5.59  -1.87    -0.0000
iter: 161 15:40:44 -1394.707498   -5.60  -1.87    -0.0000
iter: 162 15:40:48 -1394.714224   -5.61  -1.88    -0.0000
iter: 163 15:40:52 -1394.720878   -5.61  -1.88    -0.0000
iter: 164 15:40:56 -1394.727458   -5.63  -1.89    -0.0000
iter: 165 15:41:00 -1394.733966   -5.63  -1.89    -0.0000
iter: 166 15:41:03 -1394.740401   -5.64  -1.90    -0.0000
iter: 167 15:41:07 -1394.746764   -5.65  -1.90    -0.0000
iter: 168 15:41:11 -1394.753056   -5.66  -1.91    -0.0000
iter: 169 15:41:15 -1394.759276   -5.67  -1.91    -0.0000
iter: 170 15:41:19 -1394.765424   -5.68  -1.91    -0.0000
iter: 171 15:41:23 -1394.771457   -5.69  -1.92    -0.0000
iter: 172 15:41:27 -1394.777436   -5.70  -1.92    -0.0000
iter: 173 15:41:30 -1394.783396   -5.71  -1.93    -0.0000
iter: 174 15:41:34 -1394.789225   -5.72  -1.93    -0.0000
iter: 175 15:41:38 -1394.794997   -5.72  -1.94    -0.0000
iter: 176 15:41:42 -1394.800703   -5.73  -1.94    -0.0000
iter: 177 15:41:46 -1394.806344   -5.74  -1.94    -0.0000
iter: 178 15:41:50 -1394.811914   -5.75  -1.95    -0.0000
iter: 179 15:41:54 -1394.817368   -5.76  -1.95    -0.0000
iter: 180 15:41:57 -1394.822776   -5.77  -1.96    -0.0000
iter: 181 15:42:01 -1394.828182   -5.78  -1.96    -0.0000
iter: 182 15:42:05 -1394.833492   -5.78  -1.97    -0.0000
iter: 183 15:42:09 -1394.838686   -5.79  -1.97    -0.0000
iter: 184 15:42:13 -1394.843835   -5.80  -1.97    -0.0000
iter: 185 15:42:17 -1394.848926   -5.81  -1.98    -0.0000
iter: 186 15:42:20 -1394.853956   -5.82  -1.98    -0.0000
iter: 187 15:42:24 -1394.858924   -5.83  -1.99    -0.0000
iter: 188 15:42:28 -1394.863830   -5.83  -1.99    -0.0000
iter: 189 15:42:32 -1394.868674   -5.84  -2.00    -0.0000
iter: 190 15:42:36 -1394.873457   -5.85  -2.00    -0.0000
iter: 191 15:42:40 -1394.878180   -5.86  -2.00    -0.0000
iter: 192 15:42:44 -1394.882843   -5.87  -2.01    -0.0000
iter: 193 15:42:47 -1394.887447   -5.88  -2.01    -0.0000
iter: 194 15:42:51 -1394.891993   -5.88  -2.02    -0.0000
iter: 195 15:42:55 -1394.896480   -5.89  -2.02    -0.0000
iter: 196 15:42:59 -1394.900911   -5.90  -2.03    -0.0000
iter: 197 15:43:03 -1394.905284   -5.91  -2.03    -0.0000
iter: 198 15:43:07 -1394.909602   -5.92  -2.03    -0.0000
iter: 199 15:43:10 -1394.913864   -5.92  -2.04    -0.0000
iter: 200 15:43:14 -1394.918071   -5.93  -2.04    -0.0000
iter: 201 15:43:18 -1394.922224   -5.94  -2.05    -0.0000
iter: 202 15:43:22 -1394.926322   -5.95  -2.05    -0.0000
iter: 203 15:43:26 -1394.930368   -5.96  -2.06    -0.0000
iter: 204 15:43:30 -1394.934360   -5.96  -2.06    -0.0000
iter: 205 15:43:34 -1394.938300   -5.97  -2.06    -0.0000
iter: 206 15:43:37 -1394.942188   -5.98  -2.07    -0.0000
iter: 207 15:43:41 -1394.946026   -5.99  -2.07    -0.0000
iter: 208 15:43:45 -1394.949812   -5.99  -2.08    -0.0000
iter: 209 15:43:49 -1394.953548   -6.00  -2.08    -0.0000
iter: 210 15:43:53 -1394.957234   -6.01  -2.09    -0.0000
iter: 211 15:43:57 -1394.960872   -6.02  -2.09    -0.0000
iter: 212 15:44:00 -1394.964460   -6.02  -2.09    -0.0000
iter: 213 15:44:04 -1394.968001   -6.03  -2.10    -0.0000
iter: 214 15:44:08 -1394.971494   -6.04  -2.10    -0.0000
iter: 215 15:44:12 -1394.974940   -6.05  -2.11    -0.0000
iter: 216 15:44:16 -1394.978339   -6.06  -2.11    -0.0000
iter: 217 15:44:20 -1394.981692   -6.06  -2.12    -0.0000
iter: 218 15:44:24 -1394.985000   -6.07  -2.12    -0.0000
iter: 219 15:44:27 -1394.988263   -6.08  -2.12    -0.0000
iter: 220 15:44:31 -1394.991481   -6.09  -2.13    -0.0000
iter: 221 15:44:35 -1394.994655   -6.09  -2.13    -0.0000
iter: 222 15:44:39 -1394.997786   -6.10  -2.14    -0.0000
iter: 223 15:44:43 -1395.000874   -6.11  -2.14    -0.0000
iter: 224 15:44:47 -1395.003920   -6.12  -2.15    -0.0000
iter: 225 15:44:51 -1395.006923   -6.12  -2.15    -0.0000
iter: 226 15:44:54 -1395.009886   -6.13  -2.15    -0.0000
iter: 227 15:44:58 -1395.012807   -6.14  -2.16    -0.0000
iter: 228 15:45:02 -1395.015688   -6.15  -2.16    -0.0000
iter: 229 15:45:06 -1395.018529   -6.15  -2.17    -0.0000
iter: 230 15:45:10 -1395.021330   -6.16  -2.17    -0.0000
iter: 231 15:45:14 -1395.024093   -6.17  -2.18    -0.0000
iter: 232 15:45:17 -1395.026817   -6.18  -2.18    -0.0000
iter: 233 15:45:21 -1395.029503   -6.18  -2.18    -0.0000
iter: 234 15:45:25 -1395.032152   -6.19  -2.19    -0.0000
iter: 235 15:45:29 -1395.034764   -6.20  -2.19    -0.0000
iter: 236 15:45:33 -1395.037339   -6.21  -2.20    -0.0000
iter: 237 15:45:37 -1395.039878   -6.21  -2.20    -0.0000
iter: 238 15:45:40 -1395.042381   -6.22  -2.21    -0.0000
iter: 239 15:45:44 -1395.044850   -6.23  -2.21    -0.0000
iter: 240 15:45:48 -1395.047283   -6.24  -2.21    -0.0000
iter: 241 15:45:52 -1395.049682   -6.24  -2.22    -0.0000
iter: 242 15:45:56 -1395.052048   -6.25  -2.22    -0.0000
iter: 243 15:46:00 -1395.054380   -6.26  -2.23    -0.0000
iter: 244 15:46:04 -1395.056679   -6.26  -2.23    -0.0000
iter: 245 15:46:07 -1395.058946   -6.27  -2.24    -0.0000
iter: 246 15:46:11 -1395.061180   -6.28  -2.24    -0.0000
iter: 247 15:46:15 -1395.063383   -6.29  -2.24    -0.0000
iter: 248 15:46:19 -1395.065555   -6.29  -2.25    -0.0000
iter: 249 15:46:23 -1395.067696   -6.30  -2.25    +0.0000
iter: 250 15:46:27 -1395.069806   -6.31  -2.26    -0.0000
iter: 251 15:46:30 -1395.071887   -6.31  -2.26    -0.0000
iter: 252 15:46:34 -1395.073938   -6.32  -2.27    -0.0000
iter: 253 15:46:38 -1395.075959   -6.33  -2.27    -0.0000
iter: 254 15:46:42 -1395.077952   -6.34  -2.27    -0.0000
iter: 255 15:46:46 -1395.079917   -6.34  -2.28    -0.0000
iter: 256 15:46:50 -1395.081853   -6.35  -2.28    -0.0000
iter: 257 15:46:54 -1395.083762   -6.36  -2.29    -0.0000
iter: 258 15:46:57 -1395.085643   -6.37  -2.29    -0.0000
iter: 259 15:47:01 -1395.087498   -6.37  -2.29    -0.0000
iter: 260 15:47:05 -1395.089326   -6.38  -2.30    -0.0000
iter: 261 15:47:09 -1395.091128   -6.39  -2.30    -0.0000
iter: 262 15:47:13 -1395.092904   -6.39  -2.31    -0.0000
iter: 263 15:47:17 -1395.094654   -6.40  -2.31    -0.0000
iter: 264 15:47:20 -1395.096380   -6.41  -2.32    -0.0000
iter: 265 15:47:24 -1395.098498   -6.42  -2.32    -0.0000
iter: 266 15:47:28 -1395.099734   -6.42  -2.32    -0.0000
iter: 267 15:47:32 -1395.101800   -6.43  -2.33    -0.0000
iter: 268 15:47:36 -1395.103396   -6.44  -2.33    -0.0000
iter: 269 15:47:40 -1395.104980   -6.44  -2.34    -0.0000
iter: 270 15:47:44 -1395.106546   -6.45  -2.34    -0.0000
iter: 271 15:47:47 -1395.108091   -6.46  -2.35    -0.0000
iter: 272 15:47:51 -1395.109614   -6.47  -2.35    -0.0000
iter: 273 15:47:55 -1395.111114   -6.47  -2.35    -0.0000
iter: 274 15:47:59 -1395.112593   -6.48  -2.36    -0.0000
iter: 275 15:48:03 -1395.114049   -6.49  -2.36    -0.0000
iter: 276 15:48:07 -1395.115484   -6.49  -2.37    -0.0000
iter: 277 15:48:11 -1395.116898   -6.50  -2.37    -0.0000
iter: 278 15:48:14 -1395.118291   -6.51  -2.37    -0.0000
iter: 279 15:48:18 -1395.119663   -6.52  -2.38    -0.0000
iter: 280 15:48:22 -1395.121015   -6.52  -2.38    -0.0000
iter: 281 15:48:26 -1395.122348   -6.53  -2.39    -0.0000
iter: 282 15:48:30 -1395.123661   -6.54  -2.39    -0.0000
iter: 283 15:48:34 -1395.124956   -6.54  -2.40    -0.0000
iter: 284 15:48:37 -1395.126231   -6.55  -2.40    -0.0000
iter: 285 15:48:41 -1395.127488   -6.56  -2.40    -0.0000
iter: 286 15:48:45 -1395.128727   -6.57  -2.41    -0.0000
iter: 287 15:48:49 -1395.129949   -6.57  -2.41    -0.0000
iter: 288 15:48:53 -1395.131153   -6.58  -2.42    -0.0000
iter: 289 15:48:57 -1395.132340   -6.59  -2.42    -0.0000
iter: 290 15:49:00 -1395.133510   -6.59  -2.43    -0.0000
iter: 291 15:49:04 -1395.134663   -6.60  -2.43    -0.0000
iter: 292 15:49:08 -1395.135800   -6.61  -2.43    -0.0000
iter: 293 15:49:12 -1395.136921   -6.61  -2.44    -0.0000
iter: 294 15:49:16 -1395.138026   -6.62  -2.44    -0.0000
iter: 295 15:49:20 -1395.139115   -6.63  -2.45    -0.0000
iter: 296 15:49:24 -1395.140189   -6.64  -2.45    -0.0000
iter: 297 15:49:27 -1395.141248   -6.64  -2.45    -0.0000
iter: 298 15:49:31 -1395.142292   -6.65  -2.46    -0.0000
iter: 299 15:49:35 -1395.143321   -6.66  -2.46    -0.0000
iter: 300 15:49:39 -1395.144335   -6.66  -2.47    -0.0000
iter: 301 15:49:43 -1395.145335   -6.67  -2.47    -0.0000
iter: 302 15:49:47 -1395.146321   -6.68  -2.48    -0.0000
iter: 303 15:49:50 -1395.147293   -6.69  -2.48    -0.0000
iter: 304 15:49:54 -1395.148252   -6.69  -2.48    -0.0000
iter: 305 15:49:58 -1395.149196   -6.70  -2.49    -0.0000
iter: 306 15:50:02 -1395.150128   -6.71  -2.49    -0.0000
iter: 307 15:50:06 -1395.151046   -6.71  -2.50    -0.0000
iter: 308 15:50:10 -1395.151951   -6.72  -2.50    -0.0000
iter: 309 15:50:14 -1395.152843   -6.73  -2.50    -0.0000
iter: 310 15:50:17 -1395.153722   -6.74  -2.51    -0.0000
iter: 311 15:50:21 -1395.154589   -6.74  -2.51    -0.0000
iter: 312 15:50:25 -1395.155443   -6.75  -2.52    -0.0000
iter: 313 15:50:29 -1395.156286   -6.76  -2.52    -0.0000
iter: 314 15:50:33 -1395.157116   -6.76  -2.53    -0.0000
iter: 315 15:50:37 -1395.157934   -6.77  -2.53    -0.0000
iter: 316 15:50:40 -1395.158741   -6.78  -2.53    -0.0000
iter: 317 15:50:44 -1395.159536   -6.78  -2.54    -0.0000
iter: 318 15:50:48 -1395.160320   -6.79  -2.54    -0.0000
iter: 319 15:50:52 -1395.161092   -6.80  -2.55    -0.0000
iter: 320 15:50:56 -1395.161854   -6.81  -2.55    -0.0000
iter: 321 15:51:00 -1395.162604   -6.81  -2.55    -0.0000
iter: 322 15:51:03 -1395.163344   -6.82  -2.56    -0.0000
iter: 323 15:51:07 -1395.164073   -6.83  -2.56    -0.0000
iter: 324 15:51:11 -1395.164792   -6.83  -2.57    -0.0000
iter: 325 15:51:15 -1395.165500   -6.84  -2.57    -0.0000
iter: 326 15:51:19 -1395.166198   -6.85  -2.58    -0.0000
iter: 327 15:51:23 -1395.166886   -6.85  -2.58    -0.0000
iter: 328 15:51:27 -1395.167564   -6.86  -2.58    -0.0000
iter: 329 15:51:30 -1395.168232   -6.87  -2.59    -0.0000
iter: 330 15:51:34 -1395.168891   -6.88  -2.59    -0.0000
iter: 331 15:51:38 -1395.169540   -6.88  -2.60    -0.0000
iter: 332 15:51:42 -1395.170179   -6.89  -2.60    -0.0000
iter: 333 15:51:46 -1395.170810   -6.90  -2.60    -0.0000
iter: 334 15:51:50 -1395.171431   -6.90  -2.61    -0.0000
iter: 335 15:51:53 -1395.172044   -6.91  -2.61    -0.0000
iter: 336 15:51:57 -1395.172647   -6.92  -2.62    -0.0000
iter: 337 15:52:01 -1395.173242   -6.92  -2.62    -0.0000
iter: 338 15:52:05 -1395.173828   -6.93  -2.62    -0.0000
iter: 339 15:52:09 -1395.174406   -6.94  -2.63    -0.0000
iter: 340 15:52:13 -1395.174975   -6.95  -2.63    -0.0000
iter: 341 15:52:16 -1395.175536   -6.95  -2.64    -0.0000
iter: 342 15:52:20 -1395.176089   -6.96  -2.64    -0.0000
iter: 343 15:52:24 -1395.176634   -6.97  -2.65    -0.0000
iter: 344 15:52:28 -1395.177172   -6.97  -2.65    -0.0000
iter: 345 15:52:32 -1395.177701   -6.98  -2.65    -0.0000
iter: 346 15:52:36 -1395.178223   -6.99  -2.66    -0.0000
iter: 347 15:52:40 -1395.178737   -6.99  -2.66    -0.0000
iter: 348 15:52:43 -1395.179243   -7.00  -2.67    -0.0000
iter: 349 15:52:47 -1395.179743   -7.01  -2.67    -0.0000
iter: 350 15:52:51 -1395.180235   -7.01  -2.67    -0.0000
iter: 351 15:52:55 -1395.180720   -7.02  -2.68    -0.0000
iter: 352 15:52:59 -1395.181198   -7.03  -2.68    -0.0000
iter: 353 15:53:03 -1395.181669   -7.04  -2.69    +0.0000
iter: 354 15:53:06 -1395.182133   -7.04  -2.69    +0.0000
iter: 355 15:53:10 -1395.182591   -7.05  -2.69    +0.0000
iter: 356 15:53:14 -1395.183041   -7.06  -2.70    +0.0000
iter: 357 15:53:18 -1395.183486   -7.06  -2.70    +0.0000
iter: 358 15:53:22 -1395.183924   -7.07  -2.71    +0.0000
iter: 359 15:53:26 -1395.184355   -7.08  -2.71    +0.0000
iter: 360 15:53:30 -1395.184781   -7.08  -2.72    +0.0000
iter: 361 15:53:33 -1395.185200   -7.09  -2.72    +0.0000
iter: 362 15:53:37 -1395.185613   -7.10  -2.72    +0.0000
iter: 363 15:53:41 -1395.186020   -7.10  -2.73    +0.0000
iter: 364 15:53:45 -1395.186422   -7.11  -2.73    +0.0000
iter: 365 15:53:49 -1395.186817   -7.12  -2.74    +0.0000
iter: 366 15:53:53 -1395.187207   -7.13  -2.74    +0.0000
iter: 367 15:53:56 -1395.187591   -7.13  -2.74    +0.0000
iter: 368 15:54:00 -1395.187970   -7.14  -2.75    +0.0000
iter: 369 15:54:04 -1395.188343   -7.15  -2.75    +0.0000
iter: 370 15:54:08 -1395.188710   -7.15  -2.76    +0.0000
iter: 371 15:54:12 -1395.189073   -7.16  -2.76    +0.0000
iter: 372 15:54:16 -1395.189430   -7.17  -2.76    +0.0000
iter: 373 15:54:19 -1395.189782   -7.17  -2.77    +0.0000
iter: 374 15:54:23 -1395.190129   -7.18  -2.77    +0.0000
iter: 375 15:54:27 -1395.190471   -7.19  -2.78    +0.0000
iter: 376 15:54:31 -1395.190808   -7.19  -2.78    +0.0000
iter: 377 15:54:35 -1395.191140   -7.20  -2.79    +0.0000
iter: 378 15:54:39 -1395.191468   -7.21  -2.79    +0.0000
iter: 379 15:54:43 -1395.191790   -7.22  -2.79    +0.0000
iter: 380 15:54:46 -1395.192109   -7.22  -2.80    +0.0000
iter: 381 15:54:50 -1395.192422   -7.23  -2.80    +0.0000
iter: 382 15:54:54 -1395.192731   -7.24  -2.81    +0.0000
iter: 383 15:54:58 -1395.193036c  -7.24  -2.81    +0.0000
iter: 384 15:55:02 -1395.193336c  -7.25  -2.81    +0.0000
iter: 385 15:55:06 -1395.193631c  -7.26  -2.82    +0.0000
iter: 386 15:55:09 -1395.193923c  -7.26  -2.82    +0.0000
iter: 387 15:55:13 -1395.194210c  -7.27  -2.83    +0.0000
iter: 388 15:55:17 -1395.194494c  -7.28  -2.83    +0.0000
iter: 389 15:55:21 -1395.194773c  -7.28  -2.83    +0.0000
iter: 390 15:55:25 -1395.195048c  -7.29  -2.84    +0.0000
iter: 391 15:55:29 -1395.195319c  -7.30  -2.84    +0.0000
iter: 392 15:55:33 -1395.195587c  -7.30  -2.85    +0.0000
iter: 393 15:55:36 -1395.195850c  -7.31  -2.85    +0.0000
iter: 394 15:55:40 -1395.196110c  -7.32  -2.85    +0.0000
iter: 395 15:55:44 -1395.196366c  -7.33  -2.86    +0.0000
iter: 396 15:55:48 -1395.196618c  -7.33  -2.86    +0.0000
iter: 397 15:55:52 -1395.196867c  -7.34  -2.87    +0.0000
iter: 398 15:55:56 -1395.197112c  -7.35  -2.87    +0.0000
iter: 399 15:55:59 -1395.197354c  -7.35  -2.87    +0.0000
iter: 400 15:56:03 -1395.197592c  -7.36  -2.88    +0.0000
iter: 401 15:56:07 -1395.197827c  -7.37  -2.88    +0.0000
iter: 402 15:56:11 -1395.198059c  -7.37  -2.89    +0.0000
iter: 403 15:56:15 -1395.198287c  -7.38  -2.89    +0.0000
iter: 404 15:56:19 -1395.198512c  -7.39  -2.89    +0.0000
iter: 405 15:56:23 -1395.198734c  -7.39  -2.90    +0.0000
iter: 406 15:56:26 -1395.198952c  -7.40  -2.90    +0.0000
iter: 407 15:56:30 -1395.199168c  -7.41  -2.91    +0.0000
iter: 408 15:56:34 -1395.199380c  -7.41  -2.91    +0.0000
iter: 409 15:56:38 -1395.199590c  -7.42  -2.92    +0.0000
iter: 410 15:56:42 -1395.199796c  -7.43  -2.92    +0.0000
iter: 411 15:56:46 -1395.199999c  -7.44  -2.92    +0.0000
iter: 412 15:56:49 -1395.200200c  -7.44  -2.93    +0.0000
iter: 413 15:56:53 -1395.200398c  -7.45  -2.93    +0.0000
iter: 414 15:56:57 -1395.200593c  -7.46  -2.94    +0.0000
iter: 415 15:57:01 -1395.200785c  -7.46  -2.94    +0.0000
iter: 416 15:57:05 -1395.200974c  -7.47  -2.94    +0.0000
iter: 417 15:57:09 -1395.201161c  -7.48  -2.95    +0.0000
iter: 418 15:57:13 -1395.201345c  -7.48  -2.95    +0.0000
iter: 419 15:57:16 -1395.201527c  -7.49  -2.96    +0.0000
iter: 420 15:57:20 -1395.201706c  -7.50  -2.96    +0.0000
iter: 421 15:57:24 -1395.201882c  -7.50  -2.96    +0.0000
iter: 422 15:57:28 -1395.202056c  -7.51  -2.97    +0.0000
iter: 423 15:57:32 -1395.202228c  -7.52  -2.97    +0.0000
iter: 424 15:57:36 -1395.202397c  -7.52  -2.98    +0.0000
iter: 425 15:57:39 -1395.202564c  -7.53  -2.98    +0.0000
iter: 426 15:57:43 -1395.202728c  -7.54  -2.98    +0.0000
iter: 427 15:57:47 -1395.202890c  -7.54  -2.99    +0.0000
iter: 428 15:57:51 -1395.203050c  -7.55  -2.99    +0.0000
iter: 429 15:57:55 -1395.203207c  -7.56  -3.00    +0.0000
iter: 430 15:57:59 -1395.203363c  -7.56  -3.00    +0.0000
iter: 431 15:58:03 -1395.203516c  -7.57  -3.00    +0.0000
iter: 432 15:58:07 -1395.203667c  -7.58  -3.01    +0.0000
iter: 433 15:58:10 -1395.203816c  -7.59  -3.01    +0.0000
iter: 434 15:58:14 -1395.203962c  -7.59  -3.02    +0.0000
iter: 435 15:58:18 -1395.204107c  -7.60  -3.02    +0.0000
iter: 436 15:58:22 -1395.204250c  -7.60  -3.02    +0.0000
iter: 437 15:58:26 -1395.204391c  -7.61  -3.03    +0.0000
iter: 438 15:58:30 -1395.204529c  -7.62  -3.03    +0.0000
iter: 439 15:58:33 -1395.204666c  -7.63  -3.04    +0.0000
iter: 440 15:58:37 -1395.204801c  -7.63  -3.04    +0.0000
iter: 441 15:58:41 -1395.204934c  -7.64  -3.04    +0.0000
iter: 442 15:58:45 -1395.205065c  -7.65  -3.05    +0.0000
iter: 443 15:58:49 -1395.205195c  -7.65  -3.05    +0.0000
iter: 444 15:58:53 -1395.205322c  -7.66  -3.06    +0.0000
iter: 445 15:58:57 -1395.205448c  -7.67  -3.06    +0.0000
iter: 446 15:59:00 -1395.205572c  -7.67  -3.06    +0.0000
iter: 447 15:59:04 -1395.205694c  -7.68  -3.07    +0.0000
iter: 448 15:59:08 -1395.205815c  -7.69  -3.07    +0.0000
iter: 449 15:59:12 -1395.205934c  -7.69  -3.08    +0.0000
iter: 450 15:59:16 -1395.206051c  -7.70  -3.08    +0.0000
iter: 451 15:59:20 -1395.206167c  -7.71  -3.08    +0.0000
iter: 452 15:59:23 -1395.206281c  -7.71  -3.09    +0.0000
iter: 453 15:59:27 -1395.206394c  -7.72  -3.09    +0.0000
iter: 454 15:59:31 -1395.206505c  -7.73  -3.10    +0.0000
iter: 455 15:59:35 -1395.206614c  -7.73  -3.10    +0.0000
iter: 456 15:59:39 -1395.206722c  -7.74  -3.10    +0.0000
iter: 457 15:59:43 -1395.206828c  -7.75  -3.11    +0.0000
iter: 458 15:59:47 -1395.206933c  -7.75  -3.11    +0.0000
iter: 459 15:59:50 -1395.207037c  -7.76  -3.12    +0.0000
iter: 460 15:59:54 -1395.207139c  -7.77  -3.12    +0.0000
iter: 461 15:59:58 -1395.207240c  -7.77  -3.12    +0.0000
iter: 462 16:00:02 -1395.207339c  -7.78  -3.13    +0.0000
iter: 463 16:00:06 -1395.207437c  -7.79  -3.13    +0.0000
iter: 464 16:00:10 -1395.207534c  -7.79  -3.14    +0.0000
iter: 465 16:00:14 -1395.207629c  -7.80  -3.14    +0.0000
iter: 466 16:00:17 -1395.207723c  -7.81  -3.14    +0.0000
iter: 467 16:00:21 -1395.207816c  -7.81  -3.15    +0.0000
iter: 468 16:00:25 -1395.207907c  -7.82  -3.15    +0.0000
iter: 469 16:00:29 -1395.207998c  -7.83  -3.16    +0.0000
iter: 470 16:00:33 -1395.208087c  -7.83  -3.16    +0.0000
iter: 471 16:00:37 -1395.208175c  -7.84  -3.16    +0.0000
iter: 472 16:00:40 -1395.208261c  -7.85  -3.17    +0.0000
iter: 473 16:00:44 -1395.208347c  -7.85  -3.17    +0.0000
iter: 474 16:00:48 -1395.208431c  -7.86  -3.18    +0.0000
iter: 475 16:00:52 -1395.208514c  -7.87  -3.18    +0.0000
iter: 476 16:00:56 -1395.208596c  -7.87  -3.18    +0.0000
iter: 477 16:01:00 -1395.208677c  -7.88  -3.19    +0.0000
iter: 478 16:01:04 -1395.208757c  -7.89  -3.19    +0.0000
iter: 479 16:01:07 -1395.208836c  -7.89  -3.20    +0.0000
iter: 480 16:01:11 -1395.208913c  -7.90  -3.20    +0.0000
iter: 481 16:01:15 -1395.208990c  -7.91  -3.20    +0.0000
iter: 482 16:01:19 -1395.209066c  -7.91  -3.21    +0.0000
iter: 483 16:01:23 -1395.209140c  -7.92  -3.21    +0.0000
iter: 484 16:01:27 -1395.209214c  -7.93  -3.21    +0.0000
iter: 485 16:01:30 -1395.209286c  -7.93  -3.22    +0.0000
iter: 486 16:01:34 -1395.209358c  -7.94  -3.22    +0.0000
iter: 487 16:01:38 -1395.209429c  -7.95  -3.23    +0.0000
iter: 488 16:01:42 -1395.209498c  -7.95  -3.23    +0.0000
iter: 489 16:01:46 -1395.209567c  -7.96  -3.23    +0.0000
iter: 490 16:01:50 -1395.209635c  -7.97  -3.24    +0.0000
iter: 491 16:01:53 -1395.209702c  -7.97  -3.24    +0.0000
iter: 492 16:01:57 -1395.209768c  -7.98  -3.25    +0.0000
iter: 493 16:02:01 -1395.209834c  -7.99  -3.25    +0.0000
iter: 494 16:02:05 -1395.209898c  -7.99  -3.25    +0.0000
iter: 495 16:02:09 -1395.209961c  -8.00  -3.26    +0.0000
iter: 496 16:02:13 -1395.210024c  -8.01  -3.26    +0.0000
iter: 497 16:02:17 -1395.210086c  -8.01  -3.27    +0.0000
iter: 498 16:02:20 -1395.210147c  -8.02  -3.27    +0.0000
iter: 499 16:02:24 -1395.210207c  -8.03  -3.27    +0.0000
iter: 500 16:02:28 -1395.210267c  -8.03  -3.28    +0.0000
iter: 501 16:02:32 -1395.210325c  -8.04  -3.28    +0.0000
iter: 502 16:02:36 -1395.210383c  -8.05  -3.29    +0.0000
iter: 503 16:02:40 -1395.210440c  -8.05  -3.29    +0.0000
iter: 504 16:02:44 -1395.210497c  -8.06  -3.29    +0.0000
iter: 505 16:02:47 -1395.210552c  -8.07  -3.30    +0.0000
iter: 506 16:02:51 -1395.210607c  -8.07  -3.30    +0.0000
iter: 507 16:02:55 -1395.210661c  -8.08  -3.31    +0.0000
iter: 508 16:02:59 -1395.210715c  -8.09  -3.31    +0.0000
iter: 509 16:03:03 -1395.210768c  -8.09  -3.31    +0.0000
iter: 510 16:03:07 -1395.210962c  -8.10  -3.32    +0.0000
iter: 511 16:03:10 -1395.210870c  -8.11  -3.32    +0.0000
iter: 512 16:03:14 -1395.211060c  -8.11  -3.32    +0.0000
iter: 513 16:03:18 -1395.210973c  -8.12  -3.33    +0.0000
iter: 514 16:03:22 -1395.211155c  -8.12  -3.33    +0.0000
iter: 515 16:03:26 -1395.211072c  -8.14  -3.34    +0.0000
iter: 516 16:03:30 -1395.211249c  -8.14  -3.34    +0.0000
iter: 517 16:03:33 -1395.211169c  -8.15  -3.34    +0.0000
iter: 518 16:03:37 -1395.211339c  -8.15  -3.35    +0.0000
iter: 519 16:03:41 -1395.211263c  -8.16  -3.35    +0.0000
iter: 520 16:03:45 -1395.211427c  -8.16  -3.36    +0.0000
iter: 521 16:03:49 -1395.211473c  -8.17  -3.36    +0.0000
iter: 522 16:03:53 -1395.211514c  -8.18  -3.36    +0.0000
iter: 523 16:03:57 -1395.211556c  -8.19  -3.37    +0.0000
iter: 524 16:04:00 -1395.211598c  -8.19  -3.37    +0.0000
iter: 525 16:04:04 -1395.211640c  -8.20  -3.38    +0.0000
iter: 526 16:04:08 -1395.211681c  -8.20  -3.38    +0.0000
iter: 527 16:04:12 -1395.211722c  -8.21  -3.38    +0.0000
iter: 528 16:04:16 -1395.211762c  -8.22  -3.39    +0.0000
iter: 529 16:04:20 -1395.211801c  -8.23  -3.39    +0.0000
iter: 530 16:04:23 -1395.211840c  -8.23  -3.39    +0.0000
iter: 531 16:04:27 -1395.211878c  -8.24  -3.40    +0.0000
iter: 532 16:04:31 -1395.211916c  -8.24  -3.40    +0.0000
iter: 533 16:04:35 -1395.211953c  -8.25  -3.41    +0.0000
iter: 534 16:04:39 -1395.211989c  -8.26  -3.41    +0.0000
iter: 535 16:04:43 -1395.212025c  -8.26  -3.41    +0.0000
iter: 536 16:04:46 -1395.212061c  -8.27  -3.42    +0.0000
iter: 537 16:04:50 -1395.212096c  -8.28  -3.42    +0.0000
iter: 538 16:04:54 -1395.212130c  -8.28  -3.43    +0.0000
iter: 539 16:04:58 -1395.212164c  -8.29  -3.43    +0.0000
iter: 540 16:05:02 -1395.212197c  -8.30  -3.43    +0.0000
iter: 541 16:05:06 -1395.212230c  -8.30  -3.44    +0.0000
iter: 542 16:05:10 -1395.212262c  -8.31  -3.44    +0.0000
iter: 543 16:05:13 -1395.212294c  -8.32  -3.45    +0.0000
iter: 544 16:05:17 -1395.212325c  -8.32  -3.45    +0.0000
iter: 545 16:05:21 -1395.212356c  -8.33  -3.45    +0.0000
iter: 546 16:05:25 -1395.212386c  -8.33  -3.46    +0.0000
iter: 547 16:05:29 -1395.212416c  -8.34  -3.46    +0.0000
iter: 548 16:05:33 -1395.212446c  -8.35  -3.46    +0.0000
iter: 549 16:05:36 -1395.212475c  -8.36  -3.47    +0.0000
iter: 550 16:05:40 -1395.212504c  -8.36  -3.47    +0.0000
iter: 551 16:05:44 -1395.212533c  -8.37  -3.48    +0.0000
iter: 552 16:05:48 -1395.212561c  -8.37  -3.48    +0.0000
iter: 553 16:05:52 -1395.212588c  -8.38  -3.48    +0.0000
iter: 554 16:05:56 -1395.212616c  -8.39  -3.49    +0.0000
iter: 555 16:05:59 -1395.212643c  -8.40  -3.49    +0.0000
iter: 556 16:06:03 -1395.212669c  -8.40  -3.50    +0.0000
iter: 557 16:06:07 -1395.212696c  -8.41  -3.50    +0.0000
iter: 558 16:06:11 -1395.212722c  -8.41  -3.50    +0.0000
iter: 559 16:06:15 -1395.212747c  -8.42  -3.51    +0.0000
iter: 560 16:06:19 -1395.212773c  -8.43  -3.51    +0.0000
iter: 561 16:06:22 -1395.212798c  -8.44  -3.51    +0.0000
iter: 562 16:06:26 -1395.212823c  -8.44  -3.52    +0.0000
iter: 563 16:06:30 -1395.212847c  -8.45  -3.52    +0.0000
iter: 564 16:06:34 -1395.212872c  -8.45  -3.53    +0.0000
iter: 565 16:06:38 -1395.212896c  -8.46  -3.53    +0.0000
iter: 566 16:06:42 -1395.212919c  -8.47  -3.53    +0.0000
iter: 567 16:06:46 -1395.212943c  -8.47  -3.54    +0.0000
iter: 568 16:06:49 -1395.212966c  -8.48  -3.54    +0.0000
iter: 569 16:06:53 -1395.212989c  -8.49  -3.54    +0.0000
iter: 570 16:06:57 -1395.213012c  -8.49  -3.55    +0.0000
iter: 571 16:07:01 -1395.213034c  -8.50  -3.55    +0.0000
iter: 572 16:07:05 -1395.213056c  -8.50  -3.56    +0.0000
iter: 573 16:07:09 -1395.213078c  -8.51  -3.56    +0.0000
iter: 574 16:07:12 -1395.213100c  -8.52  -3.56    +0.0000
iter: 575 16:07:16 -1395.213122c  -8.53  -3.57    +0.0000
iter: 576 16:07:20 -1395.213143c  -8.53  -3.57    +0.0000
iter: 577 16:07:24 -1395.213164c  -8.54  -3.58    +0.0000
iter: 578 16:07:28 -1395.213185c  -8.54  -3.58    +0.0000
iter: 579 16:07:32 -1395.213206c  -8.55  -3.58    +0.0000
iter: 580 16:07:35 -1395.213226c  -8.56  -3.59    +0.0000
iter: 581 16:07:39 -1395.213246c  -8.57  -3.59    +0.0000
iter: 582 16:07:43 -1395.213266c  -8.57  -3.59    +0.0000
iter: 583 16:07:47 -1395.213286c  -8.58  -3.60    +0.0000
iter: 584 16:07:51 -1395.213306c  -8.58  -3.60    +0.0000
iter: 585 16:07:55 -1395.213325c  -8.59  -3.61    +0.0000
iter: 586 16:07:58 -1395.213345c  -8.60  -3.61    +0.0000
iter: 587 16:08:02 -1395.213364c  -8.60  -3.61    +0.0000
iter: 588 16:08:06 -1395.213382c  -8.61  -3.62    +0.0000
iter: 589 16:08:10 -1395.213401c  -8.62  -3.62    +0.0000
iter: 590 16:08:14 -1395.213419c  -8.62  -3.62    +0.0000
iter: 591 16:08:18 -1395.213438c  -8.63  -3.63    +0.0000
iter: 592 16:08:22 -1395.213456c  -8.63  -3.63    +0.0000
iter: 593 16:08:25 -1395.213474c  -8.64  -3.64    +0.0000
iter: 594 16:08:29 -1395.213491c  -8.65  -3.64    +0.0000
iter: 595 16:08:33 -1395.213509c  -8.66  -3.64    +0.0000
iter: 596 16:08:37 -1395.213526c  -8.66  -3.65    +0.0000
iter: 597 16:08:41 -1395.213543c  -8.67  -3.65    +0.0000
iter: 598 16:08:45 -1395.213560c  -8.67  -3.66    +0.0000
iter: 599 16:08:48 -1395.213577c  -8.68  -3.66    +0.0000
iter: 600 16:08:52 -1395.213593c  -8.69  -3.66    +0.0000
iter: 601 16:08:56 -1395.213610c  -8.70  -3.67    +0.0000
iter: 602 16:09:00 -1395.213626c  -8.70  -3.67    +0.0000
iter: 603 16:09:04 -1395.213642c  -8.71  -3.67    +0.0000
iter: 604 16:09:08 -1395.213658c  -8.71  -3.68    +0.0000
iter: 605 16:09:11 -1395.213674c  -8.72  -3.68    +0.0000
iter: 606 16:09:15 -1395.213689c  -8.72  -3.69    +0.0000
iter: 607 16:09:19 -1395.213705c  -8.73  -3.69    +0.0000
iter: 608 16:09:23 -1395.213720c  -8.74  -3.69    +0.0000
iter: 609 16:09:27 -1395.213735c  -8.75  -3.70    +0.0000
iter: 610 16:09:31 -1395.213750c  -8.75  -3.70    +0.0000
iter: 611 16:09:35 -1395.213765c  -8.76  -3.70    +0.0000
iter: 612 16:09:38 -1395.213779c  -8.76  -3.71    +0.0000
iter: 613 16:09:42 -1395.213794c  -8.77  -3.71    +0.0000
iter: 614 16:09:46 -1395.213808c  -8.78  -3.72    +0.0000
iter: 615 16:09:50 -1395.213822c  -8.79  -3.72    +0.0000
iter: 616 16:09:54 -1395.213836c  -8.79  -3.72    +0.0000
iter: 617 16:09:58 -1395.213850c  -8.80  -3.73    +0.0000
iter: 618 16:10:01 -1395.213864c  -8.80  -3.73    +0.0000
iter: 619 16:10:05 -1395.213877c  -8.81  -3.73    +0.0000
iter: 620 16:10:09 -1395.213891c  -8.81  -3.74    +0.0000
iter: 621 16:10:13 -1395.213904c  -8.82  -3.74    +0.0000
iter: 622 16:10:17 -1395.213917c  -8.83  -3.75    +0.0000
iter: 623 16:10:21 -1395.213930c  -8.84  -3.75    +0.0000
iter: 624 16:10:25 -1395.213943c  -8.84  -3.75    +0.0000
iter: 625 16:10:28 -1395.213956c  -8.85  -3.76    +0.0000
iter: 626 16:10:32 -1395.213968c  -8.85  -3.76    +0.0000
iter: 627 16:10:36 -1395.213981c  -8.86  -3.76    +0.0000
iter: 628 16:10:40 -1395.213993c  -8.87  -3.77    +0.0000
iter: 629 16:10:44 -1395.214005c  -8.88  -3.77    +0.0000
iter: 630 16:10:48 -1395.214017c  -8.88  -3.78    +0.0000
iter: 631 16:10:51 -1395.214029c  -8.89  -3.78    +0.0000
iter: 632 16:10:55 -1395.214041c  -8.89  -3.78    +0.0000
iter: 633 16:10:59 -1395.214053c  -8.90  -3.79    +0.0000
iter: 634 16:11:03 -1395.214064c  -8.90  -3.79    +0.0000
iter: 635 16:11:07 -1395.214076c  -8.91  -3.79    +0.0000
iter: 636 16:11:11 -1395.214087c  -8.92  -3.80    +0.0000
iter: 637 16:11:15 -1395.214098c  -8.93  -3.80    +0.0000
iter: 638 16:11:18 -1395.214109c  -8.93  -3.81    +0.0000
iter: 639 16:11:22 -1395.214120c  -8.94  -3.81    +0.0000
iter: 640 16:11:26 -1395.214131c  -8.94  -3.81    +0.0000
iter: 641 16:11:30 -1395.214142c  -8.95  -3.82    +0.0000
iter: 642 16:11:34 -1395.214152c  -8.96  -3.82    +0.0000
iter: 643 16:11:38 -1395.214163c  -8.97  -3.82    +0.0000
iter: 644 16:11:41 -1395.214173c  -8.97  -3.83    +0.0000
iter: 645 16:11:45 -1395.214184c  -8.98  -3.83    +0.0000
iter: 646 16:11:49 -1395.214194c  -8.98  -3.84    +0.0000
iter: 647 16:11:53 -1395.214204c  -8.99  -3.84    +0.0000
iter: 648 16:11:57 -1395.214214c  -8.99  -3.84    +0.0000
iter: 649 16:12:01 -1395.214224c  -9.00  -3.85    +0.0000
iter: 650 16:12:04 -1395.214234c  -9.01  -3.85    +0.0000
iter: 651 16:12:08 -1395.214243c  -9.02  -3.85    +0.0000
iter: 652 16:12:12 -1395.214253c  -9.02  -3.86    +0.0000
iter: 653 16:12:16 -1395.214263c  -9.03  -3.86    +0.0000
iter: 654 16:12:20 -1395.214272c  -9.03  -3.87    +0.0000
iter: 655 16:12:24 -1395.214281c  -9.04  -3.87    +0.0000
iter: 656 16:12:27 -1395.214291c  -9.04  -3.87    +0.0000
iter: 657 16:12:31 -1395.214300c  -9.06  -3.88    +0.0000
iter: 658 16:12:35 -1395.214309c  -9.06  -3.88    +0.0000
iter: 659 16:12:39 -1395.214318c  -9.07  -3.88    +0.0000
iter: 660 16:12:43 -1395.214327c  -9.07  -3.89    +0.0000
iter: 661 16:12:47 -1395.214335c  -9.08  -3.89    +0.0000
iter: 662 16:12:50 -1395.214344c  -9.08  -3.90    +0.0000
iter: 663 16:12:54 -1395.214353c  -9.09  -3.90    +0.0000
iter: 664 16:12:58 -1395.214361c  -9.10  -3.90    +0.0000
iter: 665 16:13:02 -1395.214370c  -9.11  -3.91    +0.0000
iter: 666 16:13:06 -1395.214378c  -9.11  -3.91    +0.0000
iter: 667 16:13:10 -1395.214386c  -9.12  -3.91    +0.0000
iter: 668 16:13:13 -1395.214394c  -9.12  -3.92    +0.0000
iter: 669 16:13:17 -1395.214403c  -9.13  -3.92    +0.0000
iter: 670 16:13:21 -1395.214411c  -9.13  -3.92    +0.0000
iter: 671 16:13:25 -1395.214419c  -9.15  -3.93    +0.0000
iter: 672 16:13:29 -1395.214426c  -9.15  -3.93    +0.0000
iter: 673 16:13:33 -1395.214434c  -9.16  -3.94    +0.0000
iter: 674 16:13:36 -1395.214442c  -9.16  -3.94    +0.0000
iter: 675 16:13:40 -1395.214450c  -9.17  -3.94    +0.0000
iter: 676 16:13:44 -1395.214457c  -9.17  -3.95    +0.0000
iter: 677 16:13:48 -1395.214465c  -9.18  -3.95    +0.0000
iter: 678 16:13:52 -1395.214472c  -9.19  -3.95    +0.0000
iter: 679 16:13:56 -1395.214480c  -9.20  -3.96    +0.0000
iter: 680 16:14:00 -1395.214487c  -9.20  -3.96    +0.0000
iter: 681 16:14:03 -1395.214494c  -9.21  -3.97    +0.0000
iter: 682 16:14:07 -1395.214501c  -9.21  -3.97    +0.0000
iter: 683 16:14:11 -1395.214508c  -9.22  -3.97    +0.0000
iter: 684 16:14:15 -1395.214515c  -9.22  -3.98    +0.0000
iter: 685 16:14:19 -1395.214522c  -9.23  -3.98    +0.0000
iter: 686 16:14:23 -1395.214529c  -9.24  -3.98    +0.0000
iter: 687 16:14:26 -1395.214536c  -9.25  -3.99    +0.0000
iter: 688 16:14:30 -1395.214543c  -9.25  -3.99    +0.0000
iter: 689 16:14:34 -1395.214550c  -9.26  -3.99    +0.0000
iter: 690 16:14:38 -1395.214556c  -9.26  -4.00    +0.0000
iter: 691 16:14:42 -1395.214563c  -9.27  -4.00    +0.0000
iter: 692 16:14:46 -1395.214569c  -9.27  -4.01    +0.0000
iter: 693 16:14:49 -1395.214576c  -9.29  -4.01    +0.0000
iter: 694 16:14:53 -1395.214582c  -9.29  -4.01    +0.0000
iter: 695 16:14:57 -1395.214589c  -9.30  -4.02    +0.0000
iter: 696 16:15:01 -1395.214595c  -9.30  -4.02    +0.0000
iter: 697 16:15:05 -1395.214601c  -9.31  -4.02    +0.0000
iter: 698 16:15:09 -1395.214607c  -9.31  -4.03    +0.0000
iter: 699 16:15:12 -1395.214613c  -9.32  -4.03    +0.0000
iter: 700 16:15:16 -1395.214619c  -9.33  -4.04    +0.0000
iter: 701 16:15:20 -1395.214625c  -9.34  -4.04    +0.0000
iter: 702 16:15:24 -1395.214631c  -9.34  -4.04    +0.0000
iter: 703 16:15:28 -1395.214637c  -9.35  -4.05    +0.0000
iter: 704 16:15:32 -1395.214643c  -9.35  -4.05    +0.0000
iter: 705 16:15:35 -1395.214649c  -9.36  -4.05    +0.0000
iter: 706 16:15:39 -1395.214655c  -9.36  -4.06    +0.0000
iter: 707 16:15:43 -1395.214660c  -9.37  -4.06    +0.0000
iter: 708 16:15:47 -1395.214666c  -9.38  -4.06    +0.0000
iter: 709 16:15:51 -1395.214671c  -9.39  -4.07    +0.0000
iter: 710 16:15:55 -1395.214677c  -9.39  -4.07    +0.0000
iter: 711 16:15:59 -1395.214682c  -9.40  -4.08    +0.0000
iter: 712 16:16:02 -1395.214688c  -9.40  -4.08    +0.0000
iter: 713 16:16:06 -1395.214693c  -9.41  -4.08    +0.0000
iter: 714 16:16:10 -1395.214698c  -9.41  -4.09    +0.0000
iter: 715 16:16:14 -1395.214704c  -9.43  -4.09    +0.0000
iter: 716 16:16:18 -1395.214709c  -9.43  -4.09    +0.0000
iter: 717 16:16:22 -1395.214714c  -9.44  -4.10    +0.0000
iter: 718 16:16:25 -1395.214719c  -9.44  -4.10    +0.0000
iter: 719 16:16:29 -1395.214724c  -9.45  -4.10    +0.0000
iter: 720 16:16:33 -1395.214729c  -9.45  -4.11    +0.0000
iter: 721 16:16:37 -1395.214734c  -9.46  -4.11    +0.0000
iter: 722 16:16:41 -1395.214739c  -9.47  -4.12    +0.0000
iter: 723 16:16:45 -1395.214744c  -9.48  -4.12    +0.0000
iter: 724 16:16:48 -1395.214749c  -9.48  -4.12    +0.0000
iter: 725 16:16:52 -1395.214754c  -9.49  -4.13    +0.0000
iter: 726 16:16:56 -1395.214759c  -9.49  -4.13    +0.0000
iter: 727 16:17:00 -1395.214764c  -9.50  -4.13    +0.0000
iter: 728 16:17:04 -1395.214768c  -9.50  -4.14    +0.0000
iter: 729 16:17:08 -1395.214773c  -9.51  -4.14    +0.0000
iter: 730 16:17:11 -1395.214777c  -9.52  -4.14    +0.0000
iter: 731 16:17:15 -1395.214782c  -9.53  -4.15    +0.0000
iter: 732 16:17:19 -1395.214787c  -9.53  -4.15    +0.0000
iter: 733 16:17:23 -1395.214791c  -9.54  -4.16    +0.0000
iter: 734 16:17:27 -1395.214796c  -9.54  -4.16    +0.0000
iter: 735 16:17:31 -1395.214800c  -9.55  -4.16    +0.0000
iter: 736 16:17:34 -1395.214804c  -9.55  -4.17    +0.0000
iter: 737 16:17:38 -1395.214809c  -9.56  -4.17    +0.0000
iter: 738 16:17:42 -1395.214813c  -9.57  -4.17    +0.0000
iter: 739 16:17:46 -1395.214817c  -9.58  -4.18    +0.0000
iter: 740 16:17:50 -1395.214821c  -9.58  -4.18    +0.0000
iter: 741 16:17:54 -1395.214826c  -9.59  -4.18    +0.0000
iter: 742 16:17:58 -1395.214830c  -9.59  -4.19    +0.0000
iter: 743 16:18:01 -1395.214834c  -9.60  -4.19    +0.0000
iter: 744 16:18:05 -1395.214838c  -9.60  -4.20    +0.0000
iter: 745 16:18:09 -1395.214842c  -9.61  -4.20    +0.0000
iter: 746 16:18:13 -1395.214846c  -9.62  -4.20    +0.0000
iter: 747 16:18:17 -1395.214850c  -9.63  -4.21    +0.0000
iter: 748 16:18:21 -1395.214854c  -9.63  -4.21    +0.0000
iter: 749 16:18:24 -1395.214858c  -9.64  -4.21    +0.0000
iter: 750 16:18:28 -1395.214862c  -9.64  -4.22    +0.0000
iter: 751 16:18:32 -1395.214866c  -9.65  -4.22    +0.0000
iter: 752 16:18:36 -1395.214869c  -9.66  -4.22    +0.0000
iter: 753 16:18:40 -1395.214873c  -9.67  -4.23    +0.0000
iter: 754 16:18:44 -1395.214877c  -9.67  -4.23    +0.0000
iter: 755 16:18:47 -1395.214881c  -9.68  -4.23    +0.0000
iter: 756 16:18:51 -1395.214884c  -9.68  -4.24    +0.0000
iter: 757 16:18:55 -1395.214888c  -9.69  -4.24    +0.0000
iter: 758 16:18:59 -1395.214892c  -9.69  -4.25    +0.0000
iter: 759 16:19:03 -1395.214895c  -9.70  -4.25    +0.0000
iter: 760 16:19:07 -1395.214899c  -9.71  -4.25    +0.0000
iter: 761 16:19:11 -1395.214902c  -9.72  -4.26    +0.0000
iter: 762 16:19:14 -1395.214906c  -9.72  -4.26    +0.0000
iter: 763 16:19:18 -1395.214909c  -9.73  -4.26    +0.0000
iter: 764 16:19:22 -1395.214913c  -9.73  -4.27    +0.0000
iter: 765 16:19:26 -1395.214916c  -9.74  -4.27    +0.0000
iter: 766 16:19:30 -1395.214919c  -9.74  -4.27    +0.0000
iter: 767 16:19:34 -1395.214923c  -9.75  -4.28    +0.0000
iter: 768 16:19:37 -1395.214926c  -9.76  -4.28    +0.0000
iter: 769 16:19:41 -1395.214929c  -9.77  -4.29    +0.0000
iter: 770 16:19:45 -1395.214933c  -9.77  -4.29    +0.0000
iter: 771 16:19:49 -1395.214936c  -9.78  -4.29    +0.0000
iter: 772 16:19:53 -1395.214939c  -9.78  -4.30    +0.0000
iter: 773 16:19:57 -1395.214942c  -9.79  -4.30    +0.0000
iter: 774 16:20:00 -1395.214946c  -9.79  -4.30    +0.0000
iter: 775 16:20:04 -1395.214949c  -9.80  -4.31    +0.0000
iter: 776 16:20:08 -1395.214952c  -9.81  -4.31    +0.0000
iter: 777 16:20:12 -1395.214955c  -9.82  -4.31    +0.0000
iter: 778 16:20:16 -1395.214958c  -9.82  -4.32    +0.0000
iter: 779 16:20:20 -1395.214961c  -9.83  -4.32    +0.0000
iter: 780 16:20:23 -1395.214964c  -9.83  -4.32    +0.0000
iter: 781 16:20:27 -1395.214967c  -9.84  -4.33    +0.0000
iter: 782 16:20:31 -1395.214970c  -9.84  -4.33    +0.0000
iter: 783 16:20:35 -1395.214973c  -9.85  -4.34    +0.0000
iter: 784 16:20:39 -1395.214976c  -9.86  -4.34    +0.0000
iter: 785 16:20:43 -1395.214979c  -9.87  -4.34    +0.0000
iter: 786 16:20:47 -1395.214982c  -9.87  -4.35    +0.0000
iter: 787 16:20:50 -1395.214984c  -9.88  -4.35    +0.0000
iter: 788 16:20:54 -1395.214987c  -9.88  -4.35    +0.0000
iter: 789 16:20:58 -1395.214990c  -9.89  -4.36    +0.0000
iter: 790 16:21:02 -1395.214993c  -9.89  -4.36    +0.0000
iter: 791 16:21:06 -1395.214996c  -9.90  -4.36    +0.0000
iter: 792 16:21:10 -1395.214998c  -9.91  -4.37    +0.0000
iter: 793 16:21:13 -1395.215001c  -9.92  -4.37    +0.0000
iter: 794 16:21:17 -1395.215004c  -9.92  -4.37    +0.0000
iter: 795 16:21:21 -1395.215006c  -9.93  -4.38    +0.0000
iter: 796 16:21:25 -1395.215009c  -9.93  -4.38    +0.0000
iter: 797 16:21:29 -1395.215012c  -9.94  -4.38    +0.0000
iter: 798 16:21:33 -1395.215014c  -9.94  -4.39    +0.0000
iter: 799 16:21:37 -1395.215017c  -9.95  -4.39    +0.0000
iter: 800 16:21:40 -1395.215019c  -9.96  -4.40    +0.0000
iter: 801 16:21:44 -1395.215022c  -9.97  -4.40    +0.0000
iter: 802 16:21:48 -1395.215025c  -9.97  -4.40    +0.0000
iter: 803 16:21:52 -1395.215027c  -9.98  -4.41    +0.0000
iter: 804 16:21:56 -1395.215029c  -9.98  -4.41    +0.0000
iter: 805 16:22:00 -1395.215032c  -9.99  -4.41    +0.0000
iter: 806 16:22:03 -1395.215034c  -9.99  -4.42    +0.0000
iter: 807 16:22:07 -1395.215037c -10.00c -4.42    +0.0000
iter: 808 16:22:11 -1395.215039c -10.01c -4.42    +0.0000
iter: 809 16:22:15 -1395.215042c -10.02c -4.43    +0.0000
iter: 810 16:22:19 -1395.215044c -10.02c -4.43    +0.0000
iter: 811 16:22:23 -1395.215046c -10.03c -4.43    +0.0000
iter: 812 16:22:26 -1395.215049c -10.03c -4.44    +0.0000
iter: 813 16:22:30 -1395.215051c -10.04c -4.44    +0.0000
iter: 814 16:22:34 -1395.215053c -10.04c -4.45    +0.0000
iter: 815 16:22:38 -1395.215056c -10.05c -4.45    +0.0000
iter: 816 16:22:42 -1395.215058c -10.06c -4.45    +0.0000
iter: 817 16:22:46 -1395.215060c -10.07c -4.46    +0.0000
iter: 818 16:22:50 -1395.215062c -10.07c -4.46    +0.0000
iter: 819 16:22:53 -1395.215064c -10.08c -4.46    +0.0000
iter: 820 16:22:57 -1395.215067c -10.08c -4.47    +0.0000
iter: 821 16:23:01 -1395.215069c -10.09c -4.47    +0.0000
iter: 822 16:23:05 -1395.215071c -10.10c -4.47    +0.0000
iter: 823 16:23:09 -1395.215073c -10.10c -4.48    +0.0000
iter: 824 16:23:13 -1395.215075c -10.11c -4.48    +0.0000
iter: 825 16:23:16 -1395.215077c -10.12c -4.48    +0.0000
iter: 826 16:23:20 -1395.215079c -10.12c -4.49    +0.0000
iter: 827 16:23:24 -1395.215081c -10.13c -4.49    +0.0000
iter: 828 16:23:28 -1395.215083c -10.13c -4.49    +0.0000
iter: 829 16:23:32 -1395.215086c -10.14c -4.50    +0.0000
iter: 830 16:23:36 -1395.215088c -10.15c -4.50    +0.0000
iter: 831 16:23:39 -1395.215090c -10.15c -4.51    +0.0000
iter: 832 16:23:43 -1395.215092c -10.16c -4.51    +0.0000
iter: 833 16:23:47 -1395.215094c -10.17c -4.51    +0.0000
iter: 834 16:23:51 -1395.215095c -10.17c -4.52    +0.0000
iter: 835 16:23:55 -1395.215097c -10.18c -4.52    +0.0000
iter: 836 16:23:59 -1395.215099c -10.18c -4.52    +0.0000
iter: 837 16:24:03 -1395.215101c -10.19c -4.53    +0.0000
iter: 838 16:24:06 -1395.215103c -10.20c -4.53    +0.0000
iter: 839 16:24:10 -1395.215105c -10.20c -4.53    +0.0000
iter: 840 16:24:14 -1395.215107c -10.21c -4.54    +0.0000
iter: 841 16:24:18 -1395.215109c -10.22c -4.54    +0.0000
iter: 842 16:24:22 -1395.215111c -10.22c -4.54    +0.0000
iter: 843 16:24:26 -1395.215112c -10.23c -4.55    +0.0000
iter: 844 16:24:29 -1395.215114c -10.23c -4.55    +0.0000
iter: 845 16:24:33 -1395.215116c -10.24c -4.55    +0.0000
iter: 846 16:24:37 -1395.215118c -10.25c -4.56    +0.0000
iter: 847 16:24:41 -1395.215120c -10.25c -4.56    +0.0000
iter: 848 16:24:45 -1395.215121c -10.26c -4.56    +0.0000
iter: 849 16:24:49 -1395.215123c -10.27c -4.57    +0.0000
iter: 850 16:24:52 -1395.215125c -10.27c -4.57    +0.0000
iter: 851 16:24:56 -1395.215127c -10.28c -4.58    +0.0000
iter: 852 16:25:00 -1395.215128c -10.28c -4.58    +0.0000
iter: 853 16:25:04 -1395.215130c -10.29c -4.58    +0.0000
iter: 854 16:25:08 -1395.215132c -10.30c -4.59    +0.0000
iter: 855 16:25:12 -1395.215133c -10.30c -4.59    +0.0000
iter: 856 16:25:15 -1395.215135c -10.31c -4.59    +0.0000
iter: 857 16:25:19 -1395.215137c -10.32c -4.60    +0.0000
iter: 858 16:25:23 -1395.215138c -10.32c -4.60    +0.0000
iter: 859 16:25:27 -1395.215140c -10.33c -4.60    +0.0000
iter: 860 16:25:31 -1395.215141c -10.33c -4.61    +0.0000
iter: 861 16:25:35 -1395.215143c -10.34c -4.61    +0.0000
iter: 862 16:25:39 -1395.215145c -10.35c -4.61    +0.0000
iter: 863 16:25:42 -1395.215146c -10.35c -4.62    +0.0000
iter: 864 16:25:46 -1395.215148c -10.36c -4.62    +0.0000
iter: 865 16:25:50 -1395.215149c -10.37c -4.62    +0.0000
iter: 866 16:25:54 -1395.215151c -10.37c -4.63    +0.0000
iter: 867 16:25:58 -1395.215152c -10.38c -4.63    +0.0000
iter: 868 16:26:02 -1395.215154c -10.38c -4.63    +0.0000
iter: 869 16:26:05 -1395.215155c -10.39c -4.64    +0.0000
iter: 870 16:26:09 -1395.215157c -10.40c -4.64    +0.0000
iter: 871 16:26:13 -1395.215158c -10.40c -4.64    +0.0000
iter: 872 16:26:17 -1395.215160c -10.41c -4.65    +0.0000
iter: 873 16:26:21 -1395.215161c -10.41c -4.65    +0.0000
iter: 874 16:26:25 -1395.215163c -10.42c -4.66    +0.0000
iter: 875 16:26:28 -1395.215164c -10.43c -4.66    +0.0000
iter: 876 16:26:32 -1395.215166c -10.43c -4.66    +0.0000
iter: 877 16:26:36 -1395.215167c -10.44c -4.67    +0.0000
iter: 878 16:26:40 -1395.215168c -10.45c -4.67    +0.0000
iter: 879 16:26:44 -1395.215170c -10.45c -4.67    +0.0000
iter: 880 16:26:48 -1395.215171c -10.46c -4.68    +0.0000
iter: 881 16:26:51 -1395.215173c -10.46c -4.68    +0.0000
iter: 882 16:26:55 -1395.215174c -10.47c -4.68    +0.0000
iter: 883 16:26:59 -1395.215175c -10.48c -4.69    +0.0000
iter: 884 16:27:03 -1395.215177c -10.48c -4.69    +0.0000
iter: 885 16:27:07 -1395.215178c -10.49c -4.69    +0.0000
iter: 886 16:27:11 -1395.215179c -10.50c -4.70    +0.0000
iter: 887 16:27:15 -1395.215181c -10.50c -4.70    +0.0000
iter: 888 16:27:18 -1395.215182c -10.51c -4.70    +0.0000
iter: 889 16:27:22 -1395.215183c -10.51c -4.71    +0.0000
iter: 890 16:27:26 -1395.215184c -10.52c -4.71    +0.0000
iter: 891 16:27:30 -1395.215186c -10.53c -4.71    +0.0000
iter: 892 16:27:34 -1395.215187c -10.53c -4.72    +0.0000
iter: 893 16:27:38 -1395.215188c -10.54c -4.72    +0.0000
iter: 894 16:27:41 -1395.215189c -10.54c -4.72    +0.0000
iter: 895 16:27:45 -1395.215191c -10.55c -4.73    +0.0000
iter: 896 16:27:49 -1395.215192c -10.56c -4.73    +0.0000
iter: 897 16:27:53 -1395.215193c -10.56c -4.73    +0.0000
iter: 898 16:27:57 -1395.215194c -10.57c -4.74    +0.0000
iter: 899 16:28:01 -1395.215195c -10.58c -4.74    +0.0000
iter: 900 16:28:04 -1395.215197c -10.58c -4.75    +0.0000
iter: 901 16:28:08 -1395.215198c -10.59c -4.75    +0.0000
iter: 902 16:28:12 -1395.215199c -10.59c -4.75    +0.0000
iter: 903 16:28:16 -1395.215200c -10.60c -4.76    +0.0000
iter: 904 16:28:20 -1395.215201c -10.61c -4.76    +0.0000
iter: 905 16:28:24 -1395.215203c -10.61c -4.76    +0.0000
iter: 906 16:28:27 -1395.215204c -10.62c -4.77    +0.0000
iter: 907 16:28:31 -1395.215205c -10.63c -4.77    +0.0000
iter: 908 16:28:35 -1395.215206c -10.63c -4.77    +0.0000
iter: 909 16:28:39 -1395.215207c -10.64c -4.78    +0.0000
iter: 910 16:28:43 -1395.215208c -10.64c -4.78    +0.0000
iter: 911 16:28:47 -1395.215209c -10.65c -4.78    +0.0000
iter: 912 16:28:50 -1395.215210c -10.66c -4.79    +0.0000
iter: 913 16:28:54 -1395.215211c -10.66c -4.79    +0.0000
iter: 914 16:28:58 -1395.215212c -10.67c -4.79    +0.0000
iter: 915 16:29:02 -1395.215214c -10.68c -4.80    +0.0000
iter: 916 16:29:06 -1395.215215c -10.68c -4.80    +0.0000
iter: 917 16:29:10 -1395.215216c -10.69c -4.80    +0.0000
iter: 918 16:29:13 -1395.215217c -10.69c -4.81    +0.0000
iter: 919 16:29:17 -1395.215218c -10.70c -4.81    +0.0000
iter: 920 16:29:21 -1395.215219c -10.71c -4.81    +0.0000
iter: 921 16:29:25 -1395.215220c -10.71c -4.82    +0.0000
iter: 922 16:29:29 -1395.215221c -10.72c -4.82    +0.0000
iter: 923 16:29:33 -1395.215222c -10.72c -4.82    +0.0000
iter: 924 16:29:37 -1395.215223c -10.73c -4.83    +0.0000
iter: 925 16:29:40 -1395.215224c -10.74c -4.83    +0.0000
iter: 926 16:29:44 -1395.215225c -10.74c -4.83    +0.0000
iter: 927 16:29:48 -1395.215226c -10.75c -4.84    +0.0000
iter: 928 16:29:52 -1395.215227c -10.75c -4.84    +0.0000
iter: 929 16:29:56 -1395.215228c -10.76c -4.84    +0.0000
iter: 930 16:30:00 -1395.215229c -10.77c -4.85    +0.0000
iter: 931 16:30:03 -1395.215230c -10.77c -4.85    +0.0000
iter: 932 16:30:07 -1395.215230c -10.78c -4.85    +0.0000
iter: 933 16:30:11 -1395.215231c -10.79c -4.86    +0.0000
iter: 934 16:30:15 -1395.215232c -10.79c -4.86    +0.0000
iter: 935 16:30:19 -1395.215233c -10.80c -4.86    +0.0000
iter: 936 16:30:23 -1395.215234c -10.80c -4.87    +0.0000
iter: 937 16:30:26 -1395.215235c -10.81c -4.87    +0.0000
iter: 938 16:30:30 -1395.215236c -10.82c -4.88    +0.0000
iter: 939 16:30:34 -1395.215237c -10.82c -4.88    +0.0000
iter: 940 16:30:38 -1395.215238c -10.83c -4.88    +0.0000
iter: 941 16:30:42 -1395.215239c -10.84c -4.89    +0.0000
iter: 942 16:30:46 -1395.215240c -10.84c -4.89    +0.0000
iter: 943 16:30:49 -1395.215240c -10.85c -4.89    +0.0000
iter: 944 16:30:53 -1395.215241c -10.85c -4.90    +0.0000
iter: 945 16:30:57 -1395.215242c -10.86c -4.90    +0.0000
iter: 946 16:31:01 -1395.215243c -10.87c -4.90    +0.0000
iter: 947 16:31:05 -1395.215244c -10.87c -4.91    +0.0000
iter: 948 16:31:09 -1395.215245c -10.88c -4.91    +0.0000
iter: 949 16:31:12 -1395.215245c -10.89c -4.91    +0.0000
iter: 950 16:31:16 -1395.215246c -10.89c -4.92    +0.0000
iter: 951 16:31:20 -1395.215247c -10.90c -4.92    +0.0000
iter: 952 16:31:24 -1395.215248c -10.90c -4.92    +0.0000
iter: 953 16:31:28 -1395.215249c -10.91c -4.93    +0.0000
iter: 954 16:31:32 -1395.215250c -10.92c -4.93    +0.0000
iter: 955 16:31:35 -1395.215250c -10.92c -4.93    +0.0000
iter: 956 16:31:39 -1395.215251c -10.93c -4.94    +0.0000
iter: 957 16:31:43 -1395.215252c -10.93c -4.94    +0.0000
iter: 958 16:31:47 -1395.215253c -10.94c -4.94    +0.0000
iter: 959 16:31:51 -1395.215253c -10.95c -4.95    +0.0000
iter: 960 16:31:55 -1395.215254c -10.95c -4.95    +0.0000
iter: 961 16:31:59 -1395.215255c -10.96c -4.95    +0.0000
iter: 962 16:32:03 -1395.215256c -10.96c -4.96    +0.0000
iter: 963 16:32:06 -1395.215256c -10.97c -4.96    +0.0000
iter: 964 16:32:10 -1395.215257c -10.98c -4.96    +0.0000
iter: 965 16:32:14 -1395.215258c -10.98c -4.97    +0.0000
iter: 966 16:32:18 -1395.215259c -10.99c -4.97    +0.0000
iter: 967 16:32:22 -1395.215259c -11.00c -4.97    +0.0000
iter: 968 16:32:26 -1395.215260c -11.00c -4.98    +0.0000
iter: 969 16:32:29 -1395.215261c -11.01c -4.98    +0.0000
iter: 970 16:32:33 -1395.215262c -11.01c -4.98    +0.0000
iter: 971 16:32:37 -1395.215262c -11.02c -4.99    +0.0000
iter: 972 16:32:41 -1395.215263c -11.03c -4.99    +0.0000
iter: 973 16:32:45 -1395.215264c -11.03c -4.99    +0.0000
iter: 974 16:32:49 -1395.215264c -11.04c -5.00    +0.0000
iter: 975 16:32:52 -1395.215265c -11.05c -5.00c   +0.0000

Converged after 975 iterations.

Dipole moment: (52.396710, -54.862005, 0.641976) |e|*Ang

Total magnetic moment: (0.000000, 0.000000, 0.000000)
Local magnetic moments:
   0 Ti ( 0.000000,  0.000000, -0.000000)
   1 Ti ( 0.000000,  0.000000,  0.000000)
   2 Ti ( 0.000000,  0.000000,  0.000000)
   3 Ti ( 0.000000,  0.000000,  0.000000)
   4 Ti ( 0.000000,  0.000000, -0.000000)
   5 Ti ( 0.000000,  0.000000,  0.000000)
   6 Ti ( 0.000000,  0.000000,  0.000000)
   7 Ti ( 0.000000,  0.000000, -0.000000)
   8 Ti ( 0.000000,  0.000000,  0.000000)
   9 Ti ( 0.000000,  0.000000, -0.000000)
  10 Ti ( 0.000000,  0.000000, -0.000000)
  11 Ti ( 0.000000,  0.000000, -0.000000)
  12 Ti ( 0.000000,  0.000000,  0.000000)
  13 Ti ( 0.000000,  0.000000,  0.000000)
  14 Ti ( 0.000000,  0.000000, -0.000000)
  15 Ti ( 0.000000,  0.000000,  0.000000)
  16 Ti ( 0.000000,  0.000000,  0.000000)
  17 Ti ( 0.000000,  0.000000,  0.000000)
  18 Ti ( 0.000000,  0.000000,  0.000000)
  19 Ti ( 0.000000,  0.000000,  0.000000)
  20 Ti ( 0.000000,  0.000000, -0.000000)
  21 Ti ( 0.000000,  0.000000, -0.000000)
  22 Ti ( 0.000000,  0.000000,  0.000000)
  23 Ti ( 0.000000,  0.000000,  0.000000)
  24 O  ( 0.000000,  0.000000,  0.000000)
  25 O  ( 0.000000,  0.000000, -0.000000)
  26 O  ( 0.000000,  0.000000, -0.000000)
  27 O  ( 0.000000,  0.000000, -0.000000)
  28 O  ( 0.000000,  0.000000, -0.000000)
  29 O  ( 0.000000,  0.000000,  0.000000)
  30 O  ( 0.000000,  0.000000, -0.000000)
  31 O  ( 0.000000,  0.000000, -0.000000)
  32 O  ( 0.000000,  0.000000, -0.000000)
  33 O  ( 0.000000,  0.000000, -0.000000)
  34 O  ( 0.000000,  0.000000, -0.000000)
  35 O  ( 0.000000,  0.000000, -0.000000)
  36 O  ( 0.000000,  0.000000,  0.000000)
  37 O  ( 0.000000,  0.000000,  0.000000)
  38 O  ( 0.000000,  0.000000,  0.000000)
  39 O  ( 0.000000,  0.000000, -0.000000)
  40 O  ( 0.000000,  0.000000, -0.000000)
  41 O  ( 0.000000,  0.000000,  0.000000)
  42 O  ( 0.000000,  0.000000,  0.000000)
  43 O  ( 0.000000,  0.000000, -0.000000)
  44 O  ( 0.000000,  0.000000,  0.000000)
  45 O  ( 0.000000,  0.000000, -0.000000)
  46 O  ( 0.000000,  0.000000,  0.000000)
  47 O  ( 0.000000,  0.000000, -0.000000)
  48 O  ( 0.000000,  0.000000, -0.000000)
  49 O  ( 0.000000,  0.000000, -0.000000)
  50 O  ( 0.000000,  0.000000, -0.000000)
  51 O  ( 0.000000,  0.000000, -0.000000)
  52 O  ( 0.000000,  0.000000, -0.000000)
  53 O  ( 0.000000,  0.000000,  0.000000)
  54 O  ( 0.000000,  0.000000,  0.000000)
  55 O  ( 0.000000,  0.000000,  0.000000)
  56 O  ( 0.000000,  0.000000, -0.000000)
  57 O  ( 0.000000,  0.000000,  0.000000)
  58 O  ( 0.000000,  0.000000,  0.000000)
  59 O  ( 0.000000,  0.000000,  0.000000)
  60 O  ( 0.000000,  0.000000,  0.000000)
  61 O  ( 0.000000,  0.000000,  0.000000)
  62 O  ( 0.000000,  0.000000,  0.000000)
  63 O  ( 0.000000,  0.000000,  0.000000)
  64 O  ( 0.000000,  0.000000,  0.000000)
  65 O  ( 0.000000,  0.000000, -0.000000)
  66 O  ( 0.000000,  0.000000,  0.000000)
  67 O  ( 0.000000,  0.000000, -0.000000)
  68 O  ( 0.000000,  0.000000, -0.000000)
  69 O  ( 0.000000,  0.000000,  0.000000)
  70 O  ( 0.000000,  0.000000, -0.000000)
  71 O  ( 0.000000,  0.000000, -0.000000)
  72 Au ( 0.000000,  0.000000, -0.000000)
  73 Au ( 0.000000,  0.000000,  0.000000)
  74 Au ( 0.000000,  0.000000,  0.000000)
  75 Au ( 0.000000,  0.000000,  0.000000)

Energy contributions relative to reference atoms: (reference = -2721730.337652)

Kinetic:       +527.337914
Potential:     -716.613377
External:      -866.845854
XC:            -382.270985
Entropy (-ST):   -0.025158
Local:          +43.189615
SIC:             +0.000000
--------------------------
Free energy:   -1395.227844
Extrapolated:  -1395.215265

Dipole-layer corrected work functions: 3.965854, 2.498078 eV

Spin contamination: 0.000000 electrons
                   Up                     Down
 Band  Eigenvalues  Occupancy  Eigenvalues  Occupancy
    0    -65.09535    1.00000    -65.09535    1.00000
    1    -65.08852    1.00000    -65.08852    1.00000
    2    -65.08639    1.00000    -65.08639    1.00000
    3    -65.08226    1.00000    -65.08226    1.00000
    4    -64.97114    1.00000    -64.97114    1.00000
    5    -64.90029    1.00000    -64.90029    1.00000
    6    -64.89098    1.00000    -64.89098    1.00000
    7    -64.82685    1.00000    -64.82685    1.00000
    8    -64.81157    1.00000    -64.81157    1.00000
    9    -64.80015    1.00000    -64.80015    1.00000
   10    -64.76904    1.00000    -64.76904    1.00000
   11    -64.76536    1.00000    -64.76536    1.00000
   12    -64.75809    1.00000    -64.75809    1.00000
   13    -64.73497    1.00000    -64.73497    1.00000
   14    -64.71833    1.00000    -64.71833    1.00000
   15    -64.69968    1.00000    -64.69968    1.00000
   16    -64.67837    1.00000    -64.67837    1.00000
   17    -64.66584    1.00000    -64.66584    1.00000
   18    -64.63257    1.00000    -64.63257    1.00000
   19    -64.41525    1.00000    -64.41525    1.00000
   20    -64.36723    1.00000    -64.36723    1.00000
   21    -64.35477    1.00000    -64.35477    1.00000
   22    -64.35003    1.00000    -64.35003    1.00000
   23    -64.34405    1.00000    -64.34405    1.00000
   24    -41.41662    1.00000    -41.41662    1.00000
   25    -41.40870    1.00000    -41.40870    1.00000
   26    -41.40605    1.00000    -41.40605    1.00000
   27    -41.40117    1.00000    -41.40117    1.00000
   28    -41.26985    1.00000    -41.26985    1.00000
   29    -41.26356    1.00000    -41.26356    1.00000
   30    -41.24757    1.00000    -41.24757    1.00000
   31    -41.20027    1.00000    -41.20027    1.00000
   32    -41.19373    1.00000    -41.19373    1.00000
   33    -41.18684    1.00000    -41.18684    1.00000
   34    -41.14677    1.00000    -41.14677    1.00000
   35    -41.11686    1.00000    -41.11686    1.00000
   36    -41.11203    1.00000    -41.11203    1.00000
   37    -41.09392    1.00000    -41.09392    1.00000
   38    -41.08885    1.00000    -41.08885    1.00000
   39    -41.08211    1.00000    -41.08211    1.00000
   40    -41.07985    1.00000    -41.07985    1.00000
   41    -41.07405    1.00000    -41.07405    1.00000
   42    -41.07018    1.00000    -41.07018    1.00000
   43    -41.06445    1.00000    -41.06445    1.00000
   44    -41.06086    1.00000    -41.06086    1.00000
   45    -41.05839    1.00000    -41.05839    1.00000
   46    -41.05717    1.00000    -41.05717    1.00000
   47    -41.04889    1.00000    -41.04889    1.00000
   48    -41.03758    1.00000    -41.03758    1.00000
   49    -41.03184    1.00000    -41.03184    1.00000
   50    -41.02033    1.00000    -41.02033    1.00000
   51    -41.00319    1.00000    -41.00319    1.00000
   52    -40.98909    1.00000    -40.98909    1.00000
   53    -40.98113    1.00000    -40.98113    1.00000
   54    -40.97080    1.00000    -40.97080    1.00000
   55    -40.96781    1.00000    -40.96781    1.00000
   56    -40.95670    1.00000    -40.95670    1.00000
   57    -40.94205    1.00000    -40.94205    1.00000
   58    -40.93558    1.00000    -40.93558    1.00000
   59    -40.92593    1.00000    -40.92593    1.00000
   60    -40.91175    1.00000    -40.91175    1.00000
   61    -40.90891    1.00000    -40.90891    1.00000
   62    -40.90212    1.00000    -40.90212    1.00000
   63    -40.89238    1.00000    -40.89238    1.00000
   64    -40.89065    1.00000    -40.89065    1.00000
   65    -40.88440    1.00000    -40.88440    1.00000
   66    -40.88233    1.00000    -40.88233    1.00000
   67    -40.87860    1.00000    -40.87860    1.00000
   68    -40.86662    1.00000    -40.86662    1.00000
   69    -40.85712    1.00000    -40.85712    1.00000
   70    -40.85014    1.00000    -40.85014    1.00000
   71    -40.84258    1.00000    -40.84258    1.00000
   72    -40.83155    1.00000    -40.83155    1.00000
   73    -40.82524    1.00000    -40.82524    1.00000
   74    -40.82071    1.00000    -40.82071    1.00000
   75    -40.80339    1.00000    -40.80339    1.00000
   76    -40.78841    1.00000    -40.78841    1.00000
   77    -40.77613    1.00000    -40.77613    1.00000
   78    -40.73729    1.00000    -40.73729    1.00000
   79    -40.73505    1.00000    -40.73505    1.00000
   80    -40.70337    1.00000    -40.70337    1.00000
   81    -40.60023    1.00000    -40.60023    1.00000
   82    -40.59314    1.00000    -40.59314    1.00000
   83    -40.58754    1.00000    -40.58754    1.00000
   84    -40.58114    1.00000    -40.58114    1.00000
   85    -40.57659    1.00000    -40.57659    1.00000
   86    -40.56838    1.00000    -40.56838    1.00000
   87    -40.56369    1.00000    -40.56369    1.00000
   88    -40.55869    1.00000    -40.55869    1.00000
   89    -40.54166    1.00000    -40.54166    1.00000
   90    -40.52124    1.00000    -40.52124    1.00000
   91    -40.50829    1.00000    -40.50829    1.00000
   92    -40.44341    1.00000    -40.44341    1.00000
   93    -40.42915    1.00000    -40.42915    1.00000
   94    -40.42418    1.00000    -40.42418    1.00000
   95    -40.41733    1.00000    -40.41733    1.00000
   96    -23.83250    1.00000    -23.83250    1.00000
   97    -23.61820    1.00000    -23.61820    1.00000
   98    -23.50858    1.00000    -23.50858    1.00000
   99    -23.44532    1.00000    -23.44532    1.00000
  100    -23.41695    1.00000    -23.41695    1.00000
  101    -23.38730    1.00000    -23.38730    1.00000
  102    -23.31413    1.00000    -23.31413    1.00000
  103    -23.27561    1.00000    -23.27561    1.00000
  104    -23.18635    1.00000    -23.18635    1.00000
  105    -23.03462    1.00000    -23.03462    1.00000
  106    -23.00293    1.00000    -23.00293    1.00000
  107    -22.93622    1.00000    -22.93622    1.00000
  108    -22.84873    1.00000    -22.84873    1.00000
  109    -22.72003    1.00000    -22.72003    1.00000
  110    -22.67753    1.00000    -22.67753    1.00000
  111    -22.67475    1.00000    -22.67475    1.00000
  112    -22.64926    1.00000    -22.64926    1.00000
  113    -22.63688    1.00000    -22.63688    1.00000
  114    -22.57584    1.00000    -22.57584    1.00000
  115    -22.55822    1.00000    -22.55822    1.00000
  116    -22.55020    1.00000    -22.55020    1.00000
  117    -22.52765    1.00000    -22.52765    1.00000
  118    -22.51740    1.00000    -22.51740    1.00000
  119    -22.51421    1.00000    -22.51421    1.00000
  120    -22.49848    1.00000    -22.49848    1.00000
  121    -22.46855    1.00000    -22.46855    1.00000
  122    -22.46167    1.00000    -22.46167    1.00000
  123    -22.45639    1.00000    -22.45639    1.00000
  124    -22.43692    1.00000    -22.43692    1.00000
  125    -22.43384    1.00000    -22.43384    1.00000
  126    -22.41644    1.00000    -22.41644    1.00000
  127    -22.39494    1.00000    -22.39494    1.00000
  128    -22.35910    1.00000    -22.35910    1.00000
  129    -22.34010    1.00000    -22.34010    1.00000
  130    -22.33725    1.00000    -22.33725    1.00000
  131    -22.31759    1.00000    -22.31759    1.00000
  132    -22.29763    1.00000    -22.29763    1.00000
  133    -22.29355    1.00000    -22.29355    1.00000
  134    -22.28613    1.00000    -22.28613    1.00000
  135    -22.19422    1.00000    -22.19422    1.00000
  136    -22.15086    1.00000    -22.15086    1.00000
  137    -22.06563    1.00000    -22.06563    1.00000
  138    -22.00742    1.00000    -22.00742    1.00000
  139    -21.84876    1.00000    -21.84876    1.00000
  140    -20.96461    1.00000    -20.96461    1.00000
  141    -20.92356    1.00000    -20.92356    1.00000
  142    -20.91680    1.00000    -20.91680    1.00000
  143    -20.90804    1.00000    -20.90804    1.00000
  144    -10.90661    1.00000    -10.90661    1.00000
  145    -10.82620    1.00000    -10.82620    1.00000
  146    -10.80744    1.00000    -10.80744    1.00000
  147    -10.76539    1.00000    -10.76539    1.00000
  148    -10.74602    1.00000    -10.74602    1.00000
  149    -10.72456    1.00000    -10.72456    1.00000
  150    -10.67046    1.00000    -10.67046    1.00000
  151    -10.65242    1.00000    -10.65242    1.00000
  152    -10.64251    1.00000    -10.64251    1.00000
  153    -10.61196    1.00000    -10.61196    1.00000
  154    -10.58459    1.00000    -10.58459    1.00000
  155    -10.53279    1.00000    -10.53279    1.00000
  156    -10.52960    1.00000    -10.52960    1.00000
  157    -10.48180    1.00000    -10.48180    1.00000
  158    -10.45599    1.00000    -10.45599    1.00000
  159    -10.42285    1.00000    -10.42285    1.00000
  160    -10.41686    1.00000    -10.41686    1.00000
  161    -10.40411    1.00000    -10.40411    1.00000
  162    -10.34537    1.00000    -10.34537    1.00000
  163    -10.29310    1.00000    -10.29310    1.00000
  164    -10.23268    1.00000    -10.23268    1.00000
  165    -10.14817    1.00000    -10.14817    1.00000
  166    -10.11136    1.00000    -10.11136    1.00000
  167    -10.09930    1.00000    -10.09930    1.00000
  168    -10.07655    1.00000    -10.07655    1.00000
  169    -10.07518    1.00000    -10.07518    1.00000
  170    -10.03775    1.00000    -10.03775    1.00000
  171    -10.02556    1.00000    -10.02556    1.00000
  172    -10.00157    1.00000    -10.00157    1.00000
  173     -9.99627    1.00000     -9.99627    1.00000
  174     -9.98872    1.00000     -9.98872    1.00000
  175     -9.95978    1.00000     -9.95978    1.00000
  176     -9.94993    1.00000     -9.94993    1.00000
  177     -9.94396    1.00000     -9.94396    1.00000
  178     -9.93569    1.00000     -9.93569    1.00000
  179     -9.92058    1.00000     -9.92058    1.00000
  180     -9.91913    1.00000     -9.91913    1.00000
  181     -9.90319    1.00000     -9.90319    1.00000
  182     -9.88437    1.00000     -9.88437    1.00000
  183     -9.87943    1.00000     -9.87943    1.00000
  184     -9.85721    1.00000     -9.85721    1.00000
  185     -9.80274    1.00000     -9.80274    1.00000
  186     -9.74639    1.00000     -9.74639    1.00000
  187     -9.71793    1.00000     -9.71793    1.00000
  188     -9.69459    1.00000     -9.69459    1.00000
  189     -9.61694    1.00000     -9.61694    1.00000
  190     -9.56182    1.00000     -9.56182    1.00000
  191     -9.52873    1.00000     -9.52873    1.00000
  192     -9.47140    1.00000     -9.47140    1.00000
  193     -9.44105    1.00000     -9.44105    1.00000
  194     -9.37891    1.00000     -9.37891    1.00000
  195     -9.34237    1.00000     -9.34237    1.00000
  196     -9.32179    1.00000     -9.32179    1.00000
  197     -9.25512    1.00000     -9.25512    1.00000
  198     -9.20932    1.00000     -9.20932    1.00000
  199     -9.12842    1.00000     -9.12842    1.00000
  200     -9.08669    1.00000     -9.08669    1.00000
  201     -9.06651    1.00000     -9.06651    1.00000
  202     -9.00510    1.00000     -9.00510    1.00000
  203     -8.97501    1.00000     -8.97501    1.00000
  204     -8.94060    1.00000     -8.94060    1.00000
  205     -8.90199    1.00000     -8.90199    1.00000
  206     -8.82581    1.00000     -8.82581    1.00000
  207     -8.79238    1.00000     -8.79238    1.00000
  208     -8.76299    1.00000     -8.76299    1.00000
  209     -8.72670    1.00000     -8.72670    1.00000
  210     -8.70096    1.00000     -8.70096    1.00000
  211     -8.68554    1.00000     -8.68554    1.00000
  212     -8.64426    1.00000     -8.64426    1.00000
  213     -8.62576    1.00000     -8.62576    1.00000
  214     -8.53531    1.00000     -8.53531    1.00000
  215     -8.52055    1.00000     -8.52055    1.00000
  216     -8.48415    1.00000     -8.48415    1.00000
  217     -8.47638    1.00000     -8.47638    1.00000
  218     -8.41502    1.00000     -8.41502    1.00000
  219     -8.41202    1.00000     -8.41202    1.00000
  220     -8.40774    1.00000     -8.40774    1.00000
  221     -8.36293    1.00000     -8.36293    1.00000
  222     -8.31841    1.00000     -8.31841    1.00000
  223     -8.31473    1.00000     -8.31473    1.00000
  224     -8.29863    1.00000     -8.29863    1.00000
  225     -8.24840    1.00000     -8.24840    1.00000
  226     -8.21746    1.00000     -8.21746    1.00000
  227     -8.18511    1.00000     -8.18511    1.00000
  228     -8.16521    1.00000     -8.16521    1.00000
  229     -8.16209    1.00000     -8.16209    1.00000
  230     -8.15143    1.00000     -8.15143    1.00000
  231     -8.12640    1.00000     -8.12640    1.00000
  232     -8.09082    1.00000     -8.09082    1.00000
  233     -8.04217    1.00000     -8.04217    1.00000
  234     -7.97363    1.00000     -7.97363    1.00000
  235     -7.95108    1.00000     -7.95108    1.00000
  236     -7.94423    1.00000     -7.94423    1.00000
  237     -7.89062    1.00000     -7.89062    1.00000
  238     -7.86867    1.00000     -7.86867    1.00000
  239     -7.84715    1.00000     -7.84715    1.00000
  240     -7.83258    1.00000     -7.83258    1.00000
  241     -7.78318    1.00000     -7.78318    1.00000
  242     -7.68809    1.00000     -7.68809    1.00000
  243     -7.65480    1.00000     -7.65480    1.00000
  244     -7.59712    1.00000     -7.59712    1.00000
  245     -7.56936    1.00000     -7.56936    1.00000
  246     -7.54453    1.00000     -7.54453    1.00000
  247     -7.45595    1.00000     -7.45595    1.00000
  248     -7.44438    1.00000     -7.44438    1.00000
  249     -7.43736    1.00000     -7.43736    1.00000
  250     -7.38009    1.00000     -7.38009    1.00000
  251     -7.37350    1.00000     -7.37350    1.00000
  252     -7.36501    1.00000     -7.36501    1.00000
  253     -7.35589    1.00000     -7.35589    1.00000
  254     -7.32836    1.00000     -7.32836    1.00000
  255     -7.28763    1.00000     -7.28763    1.00000
  256     -7.28577    1.00000     -7.28577    1.00000
  257     -7.26412    1.00000     -7.26412    1.00000
  258     -7.23152    1.00000     -7.23152    1.00000
  259     -7.18036    1.00000     -7.18036    1.00000
  260     -7.14257    1.00000     -7.14257    1.00000
  261     -7.11927    1.00000     -7.11927    1.00000
  262     -7.11463    1.00000     -7.11463    1.00000
  263     -7.09896    1.00000     -7.09896    1.00000
  264     -7.08916    1.00000     -7.08916    1.00000
  265     -7.05574    1.00000     -7.05574    1.00000
  266     -7.03099    1.00000     -7.03099    1.00000
  267     -7.02334    1.00000     -7.02334    1.00000
  268     -6.99482    1.00000     -6.99482    1.00000
  269     -6.98002    1.00000     -6.98002    1.00000
  270     -6.93585    1.00000     -6.93585    1.00000
  271     -6.92020    1.00000     -6.92020    1.00000
  272     -6.90792    1.00000     -6.90792    1.00000
  273     -6.85755    1.00000     -6.85755    1.00000
  274     -6.84368    1.00000     -6.84368    1.00000
  275     -6.81320    1.00000     -6.81320    1.00000
  276     -6.75722    1.00000     -6.75722    1.00000
  277     -6.64547    1.00000     -6.64547    1.00000
  278     -6.62854    1.00000     -6.62854    1.00000
  279     -6.58177    1.00000     -6.58177    1.00000
  280     -6.57110    1.00000     -6.57110    1.00000
  281     -6.56225    1.00000     -6.56225    1.00000
  282     -6.44555    1.00000     -6.44555    1.00000
  283     -6.44394    1.00000     -6.44394    1.00000
  284     -6.30506    1.00000     -6.30506    1.00000
  285     -6.29028    1.00000     -6.29028    1.00000
  286     -6.28018    1.00000     -6.28018    1.00000
  287     -6.26978    1.00000     -6.26978    1.00000
  288     -6.24547    1.00000     -6.24547    1.00000
  289     -6.07866    1.00000     -6.07866    1.00000
  290     -6.05609    1.00000     -6.05609    1.00000
  291     -6.01222    1.00000     -6.01222    1.00000
  292     -5.93893    1.00000     -5.93893    1.00000
  293     -5.91538    1.00000     -5.91538    1.00000
  294     -5.90764    1.00000     -5.90764    1.00000
  295     -5.87995    1.00000     -5.87995    1.00000
  296     -5.54867    1.00000     -5.54867    1.00000
  297     -5.37387    1.00000     -5.37387    1.00000
  298     -5.14250    1.00000     -5.14250    1.00000
  299     -5.12290    1.00000     -5.12290    1.00000
  300     -5.06709    1.00000     -5.06709    1.00000
  301     -4.85454    1.00000     -4.85454    1.00000
  302     -4.82837    1.00000     -4.82837    1.00000
  303     -4.80800    1.00000     -4.80800    1.00000
  304     -4.69477    1.00000     -4.69477    1.00000
  305     -4.67002    1.00000     -4.67002    1.00000
  306     -4.61623    1.00000     -4.61623    1.00000
  307     -4.57737    1.00000     -4.57737    1.00000
  308     -3.99086    0.99949     -3.99086    0.99949
  309     -3.69711    0.99054     -3.69711    0.99054
  310     -2.72813    0.00644     -2.72813    0.00644
  311     -2.58959    0.00162     -2.58959    0.00162
  312     -2.52242    0.00083     -2.52242    0.00083
  313     -2.47741    0.00053     -2.47741    0.00053
  314     -2.34160    0.00014     -2.34160    0.00014
  315     -2.32989    0.00012     -2.32989    0.00012
  316     -2.30929    0.00010     -2.30929    0.00010
  317     -2.30558    0.00009     -2.30558    0.00009
  318     -2.22590    0.00004     -2.22590    0.00004
  319     -2.14043    0.00002     -2.14043    0.00002
  320     -2.07888    0.00001     -2.07888    0.00001
  321     -2.03222    0.00001     -2.03222    0.00001
  322     -2.00603    0.00000     -2.00603    0.00000
  323     -1.99226    0.00000     -1.99226    0.00000
  324     -1.97019    0.00000     -1.97019    0.00000
  325     -1.95571    0.00000     -1.95571    0.00000
  326     -1.84927    0.00000     -1.84927    0.00000
  327     -1.83894    0.00000     -1.83894    0.00000
  328     -1.82054    0.00000     -1.82054    0.00000
  329     -1.80985    0.00000     -1.80985    0.00000
  330     -1.78990    0.00000     -1.78990    0.00000
  331     -1.78164    0.00000     -1.78164    0.00000
  332     -1.76981    0.00000     -1.76981    0.00000
  333     -1.73251    0.00000     -1.73251    0.00000
  334     -1.65852    0.00000     -1.65852    0.00000
  335     -1.64790    0.00000     -1.64790    0.00000
  336     -1.62326    0.00000     -1.62326    0.00000
  337     -1.61178    0.00000     -1.61178    0.00000
  338     -1.60892    0.00000     -1.60892    0.00000
  339     -1.60306    0.00000     -1.60306    0.00000
  340     -1.59730    0.00000     -1.59730    0.00000
  341     -1.57686    0.00000     -1.57686    0.00000
  342     -1.55655    0.00000     -1.55655    0.00000
  343     -1.54035    0.00000     -1.54035    0.00000
  344     -1.52901    0.00000     -1.52901    0.00000
  345     -1.52572    0.00000     -1.52572    0.00000
  346     -1.50288    0.00000     -1.50288    0.00000
  347     -1.48906    0.00000     -1.48906    0.00000
  348     -1.47340    0.00000     -1.47340    0.00000
  349     -1.44677    0.00000     -1.44677    0.00000
  350     -1.39442    0.00000     -1.39442    0.00000
  351     -1.39270    0.00000     -1.39270    0.00000
  352     -1.36683    0.00000     -1.36683    0.00000
  353     -1.35415    0.00000     -1.35415    0.00000
  354     -1.34127    0.00000     -1.34127    0.00000
  355     -1.29981    0.00000     -1.29981    0.00000
  356     -1.24180    0.00000     -1.24180    0.00000
  357     -1.22825    0.00000     -1.22825    0.00000
  358     -1.20024    0.00000     -1.20024    0.00000
  359     -1.18711    0.00000     -1.18711    0.00000
  360     -1.15225    0.00000     -1.15225    0.00000
  361     -1.13559    0.00000     -1.13559    0.00000
  362     -1.13384    0.00000     -1.13384    0.00000
  363     -1.12053    0.00000     -1.12053    0.00000
  364     -1.10744    0.00000     -1.10744    0.00000
  365     -1.09952    0.00000     -1.09952    0.00000
  366     -1.07285    0.00000     -1.07285    0.00000
  367     -1.06856    0.00000     -1.06856    0.00000
  368     -1.03047    0.00000     -1.03047    0.00000
  369     -1.00992    0.00000     -1.00992    0.00000
  370     -0.99866    0.00000     -0.99866    0.00000
  371     -0.97432    0.00000     -0.97432    0.00000
  372     -0.96871    0.00000     -0.96871    0.00000
  373     -0.92975    0.00000     -0.92975    0.00000
  374     -0.89421    0.00000     -0.89421    0.00000
  375     -0.86130    0.00000     -0.86130    0.00000

Fermi level: -3.23197

Gap: 0.969 eV
Transition (v -> c):
  (s=1, k=0, n=309, [[0.00, 0.00, 0.00]]) -> (s=1, k=0, n=310, [[0.00, 0.00, 0.00]])
No difference between direct/indirect transitions
System changes: positions 

Initializing position-dependent things.

Density initialized from wave functions
      .-------------------------.  
     /|                         |  
    / |                         |  
   /  |                         |  
  /   |                         |  
 *    |                         |  
 |    |                         |  
 |    |                         |  
 |    |                         |  
 |    |                         |  
 |    |                         |  
 |    |                         |  
 |    |                         |  
 |    |                         |  
 |    |        Au   OAu         |  
 |    |      O          Ti      |  
 |    O  Au      Ti     O    O  |  
 |    |   Ti   Au O   O         |  
 | O  |   O    O      Ti     Ti |  
 |    | Ti     Ti     O    O    |  
 |    |     O       O      Ti   |  
 |   O|Ti     O      O          |  
 |    |O    O      Ti     Ti    |  
 |  Ti|    Ti          O  O   O |  
 |    |  O  O   O O    TiO      |  
 |  O |         TiO         O Ti|  
 |    | OTiO   Ti    OTi        |  
 |    |       O     O O    O O  |  
 |    | Oi   O O           Ti   |  
 |    O      Ti     Ti     O    |  
 |   Ti          O      O       |  
 |    |   O                     |  
 |    |                         |  
 |    |                         |  
 |    |                         |  
 |    .-------------------------.  
 |   /                         /   
 |  /                         /    
 | /                         /     
 |/                         /      
 *-------------------------*       

Positions:
   0 Ti     1.771742    0.000000    8.228379    ( 0.0000,  0.0000,  0.0000)
   1 Ti     6.989192    1.896200    8.228379    ( 0.0000,  0.0000,  0.0000)
   2 Ti     1.771742    3.792400    8.228379    ( 0.0000,  0.0000,  0.0000)
   3 Ti     6.989192    5.688600    8.228379    ( 0.0000,  0.0000,  0.0000)
   4 Ti     4.725027    0.000000    9.111586    ( 0.0000,  0.0000,  0.0000)
   5 Ti     9.942477    1.896200    9.111586    ( 0.0000,  0.0000,  0.0000)
   6 Ti     4.725027    3.792400    9.111586    ( 0.0000,  0.0000,  0.0000)
   7 Ti     9.942477    5.688600    9.111586    ( 0.0000,  0.0000,  0.0000)
   8 Ti     3.149983    0.000000   11.761552    ( 0.0000,  0.0000,  0.0000)
   9 Ti     8.367433    1.896200   11.761552    ( 0.0000,  0.0000,  0.0000)
  10 Ti     3.149983    3.792400   11.761552    ( 0.0000,  0.0000,  0.0000)
  11 Ti     8.367433    5.688600   11.761552    ( 0.0000,  0.0000,  0.0000)
  12 Ti     6.103269    0.000000   12.644759    ( 0.0000,  0.0000,  0.0000)
  13 Ti     0.885819    1.896200   12.644759    ( 0.0000,  0.0000,  0.0000)
  14 Ti     6.103269    3.792400   12.644759    ( 0.0000,  0.0000,  0.0000)
  15 Ti     0.885819    5.688600   12.644759    ( 0.0000,  0.0000,  0.0000)
  16 Ti     4.482233   -0.001033   15.342543    ( 0.0000,  0.0000,  0.0000)
  17 Ti     9.753045    1.900753   15.389207    ( 0.0000,  0.0000,  0.0000)
  18 Ti     4.499047    3.797034   15.348687    ( 0.0000,  0.0000,  0.0000)
  19 Ti     9.736627    5.671166   15.407809    ( 0.0000,  0.0000,  0.0000)
  20 Ti     7.365001   -0.008670   16.091347    ( 0.0000,  0.0000,  0.0000)
  21 Ti     2.124206    1.919615   16.196452    ( 0.0000,  0.0000,  0.0000)
  22 Ti     7.324862    3.785370   16.124124    ( 0.0000,  0.0000,  0.0000)
  23 Ti     2.104658    5.692197   16.109406    ( 0.0000,  0.0000,  0.0000)
  24 O      3.638859    0.000000    7.500000    ( 0.0000,  0.0000,  0.0000)
  25 O      8.856309    1.896200    7.500000    ( 0.0000,  0.0000,  0.0000)
  26 O      3.638859    3.792400    7.500000    ( 0.0000,  0.0000,  0.0000)
  27 O      8.856309    5.688600    7.500000    ( 0.0000,  0.0000,  0.0000)
  28 O      6.592144    0.000000    8.383207    ( 0.0000,  0.0000,  0.0000)
  29 O      1.374694    1.896200    8.383207    ( 0.0000,  0.0000,  0.0000)
  30 O      6.592144    3.792400    8.383207    ( 0.0000,  0.0000,  0.0000)
  31 O      1.374694    5.688600    8.383207    ( 0.0000,  0.0000,  0.0000)
  32 O     10.339421    0.000000    8.956758    ( 0.0000,  0.0000,  0.0000)
  33 O      5.121971    1.896200    8.956758    ( 0.0000,  0.0000,  0.0000)
  34 O     10.339421    3.792400    8.956758    ( 0.0000,  0.0000,  0.0000)
  35 O      5.121971    5.688600    8.956758    ( 0.0000,  0.0000,  0.0000)
  36 O      2.857911    0.000000    9.839966    ( 0.0000,  0.0000,  0.0000)
  37 O      8.075361    1.896200    9.839966    ( 0.0000,  0.0000,  0.0000)
  38 O      2.857911    3.792400    9.839966    ( 0.0000,  0.0000,  0.0000)
  39 O      8.075361    5.688600    9.839966    ( 0.0000,  0.0000,  0.0000)
  40 O      5.017100    0.000000   11.033173    ( 0.0000,  0.0000,  0.0000)
  41 O     10.234550    1.896200   11.033173    ( 0.0000,  0.0000,  0.0000)
  42 O      5.017100    3.792400   11.033173    ( 0.0000,  0.0000,  0.0000)
  43 O     10.234550    5.688600   11.033173    ( 0.0000,  0.0000,  0.0000)
  44 O      7.970490    0.000000   11.916380    ( 0.0000,  0.0000,  0.0000)
  45 O      2.753040    1.896200   11.916380    ( 0.0000,  0.0000,  0.0000)
  46 O      7.970490    3.792400   11.916380    ( 0.0000,  0.0000,  0.0000)
  47 O      2.753040    5.688600   11.916380    ( 0.0000,  0.0000,  0.0000)
  48 O      1.282867    0.000000   12.489931    ( 0.0000,  0.0000,  0.0000)
  49 O      6.500317    1.896200   12.489931    ( 0.0000,  0.0000,  0.0000)
  50 O      1.282867    3.792400   12.489931    ( 0.0000,  0.0000,  0.0000)
  51 O      6.500317    5.688600   12.489931    ( 0.0000,  0.0000,  0.0000)
  52 O      4.236152    0.000000   13.373138    ( 0.0000,  0.0000,  0.0000)
  53 O      9.453603    1.896200   13.373138    ( 0.0000,  0.0000,  0.0000)
  54 O      4.236152    3.792400   13.373138    ( 0.0000,  0.0000,  0.0000)
  55 O      9.453603    5.688600   13.373138    ( 0.0000,  0.0000,  0.0000)
  56 O      6.412072   -0.010033   14.556610    ( 0.0000,  0.0000,  0.0000)
  57 O      1.198823    1.897930   14.569774    ( 0.0000,  0.0000,  0.0000)
  58 O      6.447668    3.793171   14.532625    ( 0.0000,  0.0000,  0.0000)
  59 O      1.199187    5.689336   14.547629    ( 0.0000,  0.0000,  0.0000)
  60 O      4.033722    1.891518   15.421462    ( 0.0000,  0.0000,  0.0000)
  61 O      9.263384   -0.007385   15.453502    ( 0.0000,  0.0000,  0.0000)
  62 O      4.056182    5.703956   15.417797    ( 0.0000,  0.0000,  0.0000)
  63 O      9.276983    3.794598   15.462247    ( 0.0000,  0.0000,  0.0000)
  64 O      2.642742   -0.013555   16.279518    ( 0.0000,  0.0000,  0.0000)
  65 O      7.840025    1.892632   16.276827    ( 0.0000,  0.0000,  0.0000)
  66 O      2.638424    3.815752   16.259314    ( 0.0000,  0.0000,  0.0000)
  67 O      7.851442    5.687213   16.316677    ( 0.0000,  0.0000,  0.0000)
  68 O      5.664333   -0.017638   16.912131    ( 0.0000,  0.0000,  0.0000)
  69 O      0.405331    1.895786   16.891848    ( 0.0000,  0.0000,  0.0000)
  70 O      0.447526    5.688107   16.892737    ( 0.0000,  0.0000,  0.0000)
  71 O      5.620240    3.815240   16.822627    ( 0.0000,  0.0000,  0.0000)
  72 Au     5.402004    1.459542   18.435638    ( 0.0000,  0.0000,  0.0000)
  73 Au     7.227773    3.254817   19.494175    ( 0.0000,  0.0000,  0.0000)
  74 Au     2.680675    1.867315   18.895591    ( 0.0000,  0.0000,  0.0000)
  75 Au     4.579183    3.616569   19.675117    ( 0.0000,  0.0000,  0.0000)

Unit cell:
           periodic     x           y           z      points  spacing
  1. axis:    yes   10.434900    0.000000    0.000000    52     0.2007
  2. axis:    yes    0.000000    7.584800    0.000000    36     0.2107
  3. axis:    no     0.000000    0.000000   28.826383   144     0.2002

  Lengths:  10.434900   7.584800  28.826383
  Angles:   90.000000  90.000000  90.000000

Effective grid spacing dv^(1/3) = 0.2038

     iter     time        total  log10-change:  magmom
                         energy   eigst   dens
iter:   1 16:32:59  -529.745704   -2.10           +0.0000
iter:   2 16:33:03  -529.736513   -2.77  -2.63    +0.0000
iter:   3 16:33:07  -529.687974   -3.36  -2.62    +0.0000
iter:   4 16:33:11  -529.638584   -3.79  -2.63    +0.0000
iter:   5 16:33:15  -529.591362   -4.22  -2.64    +0.0000
iter:   6 16:33:19  -529.547285   -4.58  -2.65    +0.0000
iter:   7 16:33:23  -529.506602   -4.77  -2.66    +0.0000
iter:   8 16:33:27  -529.468727   -4.89  -2.67    +0.0000
iter:   9 16:33:31  -529.433869   -4.92  -2.68    +0.0000
iter:  10 16:33:34  -529.401660   -4.94  -2.69    +0.0000
iter:  11 16:33:38  -529.371629   -4.95  -2.70    +0.0000
iter:  12 16:33:42  -529.344009   -4.98  -2.71    +0.0000
iter:  13 16:33:46  -529.318237   -5.00  -2.72    +0.0000
iter:  14 16:33:50  -529.294544   -5.03  -2.73    +0.0000
iter:  15 16:33:54  -529.272640   -5.06  -2.74    +0.0000
iter:  16 16:33:58  -529.252123   -5.09  -2.75    +0.0000
iter:  17 16:34:02  -529.233273   -5.12  -2.76    +0.0000
iter:  18 16:34:06  -529.215599   -5.16  -2.77    +0.0000
iter:  19 16:34:10  -529.199374   -5.19  -2.78    +0.0000
iter:  20 16:34:14  -529.184366   -5.23  -2.78    +0.0000
iter:  21 16:34:18  -529.170223   -5.26  -2.79    +0.0000
iter:  22 16:34:22  -529.157255   -5.29  -2.80    +0.0000
iter:  23 16:34:25  -529.145019   -5.33  -2.81    +0.0000
iter:  24 16:34:29  -529.133820   -5.36  -2.81    +0.0000
iter:  25 16:34:33  -529.123225   -5.40  -2.82    +0.0000
iter:  26 16:34:37  -529.113544   -5.43  -2.83    +0.0000
iter:  27 16:34:41  -529.104356   -5.47  -2.84    +0.0000
iter:  28 16:34:45  -529.095749   -5.49  -2.84    +0.0000
iter:  29 16:34:49  -529.087923   -5.54  -2.85    +0.0000
iter:  30 16:34:53  -529.080471   -5.56  -2.86    +0.0000
iter:  31 16:34:57  -529.073698   -5.60  -2.86    +0.0000
iter:  32 16:35:01  -529.067216   -5.63  -2.87    +0.0000
iter:  33 16:35:04  -529.061341   -5.66  -2.88    +0.0000
iter:  34 16:35:08  -529.055690   -5.70  -2.88    +0.0000
iter:  35 16:35:12  -529.050588   -5.73  -2.89    +0.0000
iter:  36 16:35:16  -529.045653   -5.76  -2.89    +0.0000
iter:  37 16:35:20  -529.040984   -5.79  -2.90    +0.0000
iter:  38 16:35:24  -529.036813   -5.83  -2.91    +0.0000
iter:  39 16:35:28  -529.032757   -5.86  -2.91    +0.0000
iter:  40 16:35:32  -529.028908   -5.88  -2.92    +0.0000
iter:  41 16:35:36  -529.025499   -5.92  -2.92    +0.0000
iter:  42 16:35:39  -529.022157   -5.95  -2.93    +0.0000
iter:  43 16:35:43  -529.019202   -5.98  -2.94    +0.0000
iter:  44 16:35:47  -529.016274   -6.02  -2.94    +0.0000
iter:  45 16:35:51  -529.013468   -6.04  -2.95    +0.0000
iter:  46 16:35:55  -529.010804   -6.07  -2.95    +0.0000
iter:  47 16:35:59  -529.008504   -6.11  -2.96    +0.0000
iter:  48 16:36:03  -529.006206   -6.14  -2.97    +0.0000
iter:  49 16:36:07  -529.003993   -6.16  -2.97    +0.0000
iter:  50 16:36:10  -529.002109   -6.20  -2.98    +0.0000
iter:  51 16:36:14  -529.000199   -6.23  -2.98    +0.0000
iter:  52 16:36:18  -528.998347   -6.25  -2.99    +0.0000
iter:  53 16:36:22  -528.996801   -6.29  -2.99    +0.0000
iter:  54 16:36:26  -528.995210   -6.32  -3.00    +0.0000
iter:  55 16:36:30  -528.993652   -6.34  -3.00    +0.0000
iter:  56 16:36:34  -528.992152   -6.37  -3.01    +0.0000
iter:  57 16:36:37  -528.990943   -6.40  -3.01    +0.0000
iter:  58 16:36:41  -528.989678   -6.44  -3.02    +0.0000
iter:  59 16:36:45  -528.988427   -6.45  -3.02    +0.0000
iter:  60 16:36:49  -528.987214   -6.48  -3.03    +0.0000
iter:  61 16:36:53  -528.986276   -6.52  -3.04    +0.0000
iter:  62 16:36:57  -528.985042   -6.54  -3.04    +0.0000
iter:  63 16:37:01  -528.984142   -6.57  -3.05    +0.0000
iter:  64 16:37:05  -528.983204   -6.60  -3.05    +0.0000
iter:  65 16:37:08  -528.982273   -6.61  -3.06    +0.0000
iter:  66 16:37:12  -528.981590   -6.66  -3.06    +0.0000
iter:  67 16:37:16  -528.980837   -6.68  -3.07    +0.0000
iter:  68 16:37:20  -528.980066   -6.70  -3.07    +0.0000
iter:  69 16:37:24  -528.979300   -6.73  -3.08    +0.0000
iter:  70 16:37:28  -528.978551   -6.75  -3.08    +0.0000
iter:  71 16:37:32  -528.977824   -6.77  -3.09    +0.0000
iter:  72 16:37:35  -528.977339   -6.81  -3.09    +0.0000
iter:  73 16:37:39  -528.976792   -6.84  -3.10    +0.0000
iter:  74 16:37:43  -528.976219   -6.85  -3.10    +0.0000
iter:  75 16:37:47  -528.975642   -6.88  -3.11    +0.0000
iter:  76 16:37:51  -528.975071   -6.90  -3.11    +0.0000
iter:  77 16:37:55  -528.974512   -6.92  -3.12    +0.0000
iter:  78 16:37:58  -528.974183   -6.96  -3.12    +0.0000
iter:  79 16:38:02  -528.973579   -6.97  -3.13    +0.0000
iter:  80 16:38:06  -528.973228   -6.99  -3.13    +0.0000
iter:  81 16:38:10  -528.972845   -7.03  -3.14    +0.0000
iter:  82 16:38:14  -528.972440   -7.04  -3.14    +0.0000
iter:  83 16:38:18  -528.972027   -7.07  -3.15    +0.0000
iter:  84 16:38:22  -528.971615   -7.08  -3.16    +0.0000
iter:  85 16:38:25  -528.971209   -7.10  -3.16    +0.0000
iter:  86 16:38:29  -528.971016c  -7.14  -3.17    +0.0000
iter:  87 16:38:33  -528.970569   -7.15  -3.17    +0.0000
iter:  88 16:38:37  -528.970347   -7.17  -3.18    +0.0000
iter:  89 16:38:41  -528.970101c  -7.21  -3.18    +0.0000
iter:  90 16:38:45  -528.969830c  -7.22  -3.19    +0.0000
iter:  91 16:38:49  -528.969545c  -7.24  -3.19    +0.0000
iter:  92 16:38:52  -528.969254c  -7.25  -3.20    +0.0000
iter:  93 16:38:56  -528.968960c  -7.27  -3.20    +0.0000
iter:  94 16:39:00  -528.968669c  -7.29  -3.21    +0.0000
iter:  95 16:39:04  -528.968380c  -7.31  -3.21    +0.0000
iter:  96 16:39:08  -528.968296c  -7.34  -3.22    +0.0000
iter:  97 16:39:12  -528.967978c  -7.36  -3.22    +0.0000
iter:  98 16:39:15  -528.967864c  -7.37  -3.23    +0.0000
iter:  99 16:39:19  -528.967529c  -7.39  -3.23    +0.0000
iter: 100 16:39:23  -528.967404c  -7.41  -3.24    +0.0000
iter: 101 16:39:27  -528.967266c  -7.44  -3.24    +0.0000
iter: 102 16:39:31  -528.967111c  -7.45  -3.25    +0.0000
iter: 103 16:39:35  -528.966942c  -7.47  -3.25    +0.0000
iter: 104 16:39:39  -528.966763c  -7.48  -3.26    +0.0000
iter: 105 16:39:42  -528.966579c  -7.50  -3.26    +0.0000
iter: 106 16:39:46  -528.966391c  -7.51  -3.27    +0.0000
iter: 107 16:39:50  -528.966202c  -7.52  -3.27    +0.0000
iter: 108 16:39:54  -528.966014c  -7.54  -3.28    +0.0000
iter: 109 16:39:58  -528.965827c  -7.55  -3.28    +0.0000
iter: 110 16:40:02  -528.965641c  -7.57  -3.29    +0.0000
iter: 111 16:40:05  -528.965458c  -7.58  -3.29    +0.0000
iter: 112 16:40:09  -528.965278c  -7.60  -3.30    +0.0000
iter: 113 16:40:13  -528.965100c  -7.62  -3.30    +0.0000
iter: 114 16:40:17  -528.964926c  -7.63  -3.31    +0.0000
iter: 115 16:40:21  -528.964756c  -7.65  -3.31    +0.0000
iter: 116 16:40:25  -528.964589c  -7.66  -3.32    +0.0000
iter: 117 16:40:29  -528.964425c  -7.68  -3.32    +0.0000
iter: 118 16:40:32  -528.964266c  -7.69  -3.33    +0.0000
iter: 119 16:40:36  -528.964110c  -7.71  -3.34    +0.0000
iter: 120 16:40:40  -528.963957c  -7.72  -3.34    +0.0000
iter: 121 16:40:44  -528.963974c  -7.75  -3.35    +0.0000
iter: 122 16:40:48  -528.963795c  -7.77  -3.35    +0.0000
iter: 123 16:40:52  -528.963797c  -7.79  -3.36    +0.0000
iter: 124 16:40:55  -528.963774c  -7.81  -3.36    +0.0000
iter: 125 16:40:59  -528.963568c  -7.81  -3.37    +0.0000
iter: 126 16:41:03  -528.963547c  -7.83  -3.37    +0.0000
iter: 127 16:41:07  -528.963507c  -7.86  -3.38    +0.0000
iter: 128 16:41:11  -528.963460c  -7.86  -3.38    +0.0000
iter: 129 16:41:15  -528.963405c  -7.88  -3.39    +0.0000
iter: 130 16:41:18  -528.963343c  -7.89  -3.39    +0.0000
iter: 131 16:41:22  -528.963276c  -7.90  -3.40    +0.0000
iter: 132 16:41:26  -528.963204c  -7.92  -3.40    +0.0000
iter: 133 16:41:30  -528.963128c  -7.93  -3.41    +0.0000
iter: 134 16:41:34  -528.963049c  -7.94  -3.41    +0.0000
iter: 135 16:41:38  -528.962969c  -7.95  -3.42    +0.0000
iter: 136 16:41:41  -528.962887c  -7.97  -3.42    +0.0000
iter: 137 16:41:45  -528.962805c  -7.98  -3.43    +0.0000
iter: 138 16:41:49  -528.962722c  -7.99  -3.43    +0.0000
iter: 139 16:41:53  -528.962639c  -8.00  -3.44    +0.0000
iter: 140 16:41:57  -528.962556c  -8.02  -3.44    +0.0000
iter: 141 16:42:01  -528.962474c  -8.03  -3.45    +0.0000
iter: 142 16:42:05  -528.962392c  -8.04  -3.45    +0.0000
iter: 143 16:42:08  -528.962311c  -8.06  -3.46    +0.0000
iter: 144 16:42:12  -528.962231c  -8.07  -3.47    +0.0000
iter: 145 16:42:16  -528.962151c  -8.08  -3.47    +0.0000
iter: 146 16:42:20  -528.962073c  -8.10  -3.48    +0.0000
iter: 147 16:42:24  -528.961995c  -8.11  -3.48    +0.0000
iter: 148 16:42:28  -528.961919c  -8.12  -3.49    +0.0000
iter: 149 16:42:31  -528.961844c  -8.14  -3.49    +0.0000
iter: 150 16:42:35  -528.961770c  -8.15  -3.50    +0.0000
iter: 151 16:42:39  -528.961698c  -8.16  -3.50    +0.0000
iter: 152 16:42:43  -528.961626c  -8.17  -3.51    +0.0000
iter: 153 16:42:47  -528.961556c  -8.19  -3.51    +0.0000
iter: 154 16:42:51  -528.961487c  -8.20  -3.52    +0.0000
iter: 155 16:42:55  -528.961420c  -8.21  -3.52    +0.0000
iter: 156 16:42:59  -528.961353c  -8.23  -3.53    +0.0000
iter: 157 16:43:02  -528.961288c  -8.24  -3.53    +0.0000
iter: 158 16:43:06  -528.961225c  -8.25  -3.54    +0.0000
iter: 159 16:43:10  -528.961162c  -8.27  -3.54    +0.0000
iter: 160 16:43:14  -528.961101c  -8.28  -3.55    +0.0000
iter: 161 16:43:18  -528.961041c  -8.29  -3.55    +0.0000
iter: 162 16:43:22  -528.960982c  -8.30  -3.56    +0.0000
iter: 163 16:43:25  -528.960924c  -8.32  -3.56    +0.0000
iter: 164 16:43:29  -528.960868c  -8.33  -3.57    +0.0000
iter: 165 16:43:33  -528.960813c  -8.34  -3.57    +0.0000
iter: 166 16:43:37  -528.960759c  -8.35  -3.58    +0.0000
iter: 167 16:43:41  -528.960706c  -8.37  -3.58    +0.0000
iter: 168 16:43:45  -528.960654c  -8.38  -3.59    +0.0000
iter: 169 16:43:48  -528.960603c  -8.39  -3.59    +0.0000
iter: 170 16:43:52  -528.960553c  -8.40  -3.60    +0.0000
iter: 171 16:43:56  -528.960505c  -8.42  -3.60    +0.0000
iter: 172 16:44:00  -528.960457c  -8.43  -3.61    +0.0000
iter: 173 16:44:04  -528.960411c  -8.44  -3.61    +0.0000
iter: 174 16:44:08  -528.960365c  -8.45  -3.62    +0.0000
iter: 175 16:44:11  -528.960320c  -8.47  -3.62    +0.0000
iter: 176 16:44:15  -528.960277c  -8.48  -3.63    +0.0000
iter: 177 16:44:19  -528.960234c  -8.49  -3.63    +0.0000
iter: 178 16:44:23  -528.960192c  -8.50  -3.64    +0.0000
iter: 179 16:44:27  -528.960151c  -8.52  -3.64    +0.0000
iter: 180 16:44:31  -528.960111c  -8.53  -3.65    +0.0000
iter: 181 16:44:34  -528.960072c  -8.54  -3.65    +0.0000
iter: 182 16:44:38  -528.960034c  -8.55  -3.66    +0.0000
iter: 183 16:44:42  -528.959996c  -8.57  -3.66    +0.0000
iter: 184 16:44:46  -528.959959c  -8.58  -3.67    +0.0000
iter: 185 16:44:50  -528.959923c  -8.59  -3.67    +0.0000
iter: 186 16:44:54  -528.959888c  -8.60  -3.68    +0.0000
iter: 187 16:44:57  -528.959854c  -8.61  -3.68    +0.0000
iter: 188 16:45:01  -528.959820c  -8.63  -3.69    +0.0000
iter: 189 16:45:05  -528.959787c  -8.64  -3.69    +0.0000
iter: 190 16:45:09  -528.959755c  -8.65  -3.70    +0.0000
iter: 191 16:45:13  -528.959723c  -8.66  -3.70    +0.0000
iter: 192 16:45:17  -528.959692c  -8.67  -3.71    +0.0000
iter: 193 16:45:21  -528.959662c  -8.69  -3.71    +0.0000
iter: 194 16:45:24  -528.959633c  -8.70  -3.72    +0.0000
iter: 195 16:45:28  -528.959604c  -8.71  -3.72    +0.0000
iter: 196 16:45:32  -528.959575c  -8.72  -3.73    +0.0000
iter: 197 16:45:36  -528.959548c  -8.73  -3.73    +0.0000
iter: 198 16:45:40  -528.959520c  -8.74  -3.74    +0.0000
iter: 199 16:45:44  -528.959494c  -8.76  -3.74    +0.0000
iter: 200 16:45:47  -528.959468c  -8.77  -3.75    +0.0000
iter: 201 16:45:51  -528.959442c  -8.78  -3.75    +0.0000
iter: 202 16:45:55  -528.959417c  -8.79  -3.76    +0.0000
iter: 203 16:45:59  -528.959393c  -8.80  -3.76    +0.0000
iter: 204 16:46:03  -528.959369c  -8.81  -3.77    +0.0000
iter: 205 16:46:07  -528.959346c  -8.82  -3.77    +0.0000
iter: 206 16:46:10  -528.959323c  -8.84  -3.78    +0.0000
iter: 207 16:46:14  -528.959300c  -8.85  -3.78    +0.0000
iter: 208 16:46:18  -528.959278c  -8.86  -3.79    +0.0000
iter: 209 16:46:22  -528.959257c  -8.87  -3.79    +0.0000
iter: 210 16:46:26  -528.959236c  -8.88  -3.80    +0.0000
iter: 211 16:46:30  -528.959215c  -8.89  -3.80    +0.0000
iter: 212 16:46:33  -528.959195c  -8.90  -3.81    +0.0000
iter: 213 16:46:37  -528.959175c  -8.92  -3.81    +0.0000
iter: 214 16:46:41  -528.959156c  -8.93  -3.82    +0.0000
iter: 215 16:46:45  -528.959137c  -8.94  -3.82    +0.0000
iter: 216 16:46:49  -528.959118c  -8.95  -3.83    +0.0000
iter: 217 16:46:53  -528.959100c  -8.96  -3.83    +0.0000
iter: 218 16:46:56  -528.959083c  -8.97  -3.84    +0.0000
iter: 219 16:47:00  -528.959065c  -8.98  -3.84    +0.0000
iter: 220 16:47:04  -528.959048c  -8.99  -3.85    +0.0000
iter: 221 16:47:08  -528.959031c  -9.01  -3.85    +0.0000
iter: 222 16:47:12  -528.959015c  -9.02  -3.86    +0.0000
iter: 223 16:47:16  -528.958999c  -9.03  -3.86    +0.0000
iter: 224 16:47:19  -528.958983c  -9.04  -3.87    +0.0000
iter: 225 16:47:23  -528.958968c  -9.05  -3.87    +0.0000
iter: 226 16:47:27  -528.958953c  -9.06  -3.88    +0.0000
iter: 227 16:47:31  -528.958938c  -9.07  -3.88    +0.0000
iter: 228 16:47:35  -528.958985c  -9.12  -3.89    +0.0000
iter: 229 16:47:39  -528.958941c  -9.06  -3.89    +0.0000
iter: 230 16:47:42  -528.958986c  -9.15  -3.90    +0.0000
iter: 231 16:47:46  -528.958940c  -9.09  -3.90    +0.0000
iter: 232 16:47:50  -528.958983c  -9.17  -3.91    +0.0000
iter: 233 16:47:54  -528.958936c  -9.12  -3.91    +0.0000
iter: 234 16:47:58  -528.958976c  -9.20  -3.91    +0.0000
iter: 235 16:48:02  -528.958990c  -9.18  -3.92    +0.0000
iter: 236 16:48:05  -528.959002c  -9.18  -3.92    +0.0000
iter: 237 16:48:09  -528.959014c  -9.20  -3.93    +0.0000
iter: 238 16:48:13  -528.959024c  -9.20  -3.93    +0.0000
iter: 239 16:48:17  -528.959033c  -9.21  -3.94    +0.0000
iter: 240 16:48:21  -528.959041c  -9.21  -3.94    +0.0000
iter: 241 16:48:25  -528.959048c  -9.23  -3.95    +0.0000
iter: 242 16:48:28  -528.959053c  -9.23  -3.95    +0.0000
iter: 243 16:48:32  -528.959057c  -9.25  -3.96    +0.0000
iter: 244 16:48:36  -528.959061c  -9.25  -3.96    +0.0000
iter: 245 16:48:40  -528.959063c  -9.27  -3.97    +0.0000
iter: 246 16:48:44  -528.959064c  -9.27  -3.97    +0.0000
iter: 247 16:48:48  -528.959065c  -9.29  -3.98    +0.0000
iter: 248 16:48:51  -528.959065c  -9.29  -3.98    +0.0000
iter: 249 16:48:55  -528.959064c  -9.31  -3.99    +0.0000
iter: 250 16:48:59  -528.959062c  -9.31  -3.99    +0.0000
iter: 251 16:49:03  -528.959060c  -9.33  -4.00    +0.0000
iter: 252 16:49:07  -528.959057c  -9.33  -4.00    +0.0000
iter: 253 16:49:11  -528.959054c  -9.35  -4.01    +0.0000
iter: 254 16:49:14  -528.959050c  -9.35  -4.01    +0.0000
iter: 255 16:49:18  -528.959046c  -9.37  -4.01    +0.0000
iter: 256 16:49:22  -528.959041c  -9.37  -4.02    +0.0000
iter: 257 16:49:26  -528.959036c  -9.39  -4.02    +0.0000
iter: 258 16:49:30  -528.959031c  -9.39  -4.03    +0.0000
iter: 259 16:49:34  -528.959025c  -9.41  -4.03    +0.0000
iter: 260 16:49:37  -528.959020c  -9.41  -4.04    +0.0000
iter: 261 16:49:41  -528.959013c  -9.43  -4.04    +0.0000
iter: 262 16:49:45  -528.959007c  -9.43  -4.05    +0.0000
iter: 263 16:49:49  -528.959001c  -9.45  -4.05    +0.0000
iter: 264 16:49:53  -528.958994c  -9.45  -4.06    +0.0000
iter: 265 16:49:57  -528.958987c  -9.47  -4.06    +0.0000
iter: 266 16:50:00  -528.958980c  -9.47  -4.07    +0.0000
iter: 267 16:50:04  -528.958973c  -9.48  -4.07    +0.0000
iter: 268 16:50:08  -528.958966c  -9.49  -4.08    +0.0000
iter: 269 16:50:12  -528.958958c  -9.50  -4.08    +0.0000
iter: 270 16:50:16  -528.958951c  -9.51  -4.08    +0.0000
iter: 271 16:50:20  -528.958943c  -9.52  -4.09    +0.0000
iter: 272 16:50:23  -528.958936c  -9.53  -4.09    +0.0000
iter: 273 16:50:27  -528.958928c  -9.54  -4.10    +0.0000
iter: 274 16:50:31  -528.958920c  -9.55  -4.10    +0.0000
iter: 275 16:50:35  -528.958913c  -9.56  -4.11    +0.0000
iter: 276 16:50:39  -528.958905c  -9.57  -4.11    +0.0000
iter: 277 16:50:43  -528.958897c  -9.58  -4.12    +0.0000
iter: 278 16:50:46  -528.958889c  -9.59  -4.12    +0.0000
iter: 279 16:50:50  -528.958882c  -9.60  -4.13    +0.0000
iter: 280 16:50:54  -528.958874c  -9.61  -4.13    +0.0000
iter: 281 16:50:58  -528.958866c  -9.62  -4.13    +0.0000
iter: 282 16:51:02  -528.958858c  -9.63  -4.14    +0.0000
iter: 283 16:51:06  -528.958851c  -9.64  -4.14    +0.0000
iter: 284 16:51:09  -528.958843c  -9.65  -4.15    +0.0000
iter: 285 16:51:13  -528.958836c  -9.66  -4.15    +0.0000
iter: 286 16:51:17  -528.958828c  -9.67  -4.16    +0.0000
iter: 287 16:51:21  -528.958820c  -9.68  -4.16    +0.0000
iter: 288 16:51:25  -528.958813c  -9.69  -4.17    +0.0000
iter: 289 16:51:29  -528.958806c  -9.70  -4.17    +0.0000
iter: 290 16:51:32  -528.958798c  -9.70  -4.18    +0.0000
iter: 291 16:51:36  -528.958791c  -9.72  -4.18    +0.0000
iter: 292 16:51:40  -528.958784c  -9.72  -4.18    +0.0000
iter: 293 16:51:44  -528.958776c  -9.73  -4.19    +0.0000
iter: 294 16:51:48  -528.958769c  -9.74  -4.19    +0.0000
iter: 295 16:51:52  -528.958762c  -9.75  -4.20    +0.0000
iter: 296 16:51:55  -528.958755c  -9.76  -4.20    +0.0000
iter: 297 16:51:59  -528.958748c  -9.77  -4.21    +0.0000
iter: 298 16:52:03  -528.958741c  -9.78  -4.21    +0.0000
iter: 299 16:52:07  -528.958734c  -9.79  -4.22    +0.0000
iter: 300 16:52:11  -528.958727c  -9.80  -4.22    +0.0000
iter: 301 16:52:15  -528.958721c  -9.81  -4.23    +0.0000
iter: 302 16:52:18  -528.958714c  -9.82  -4.23    +0.0000
iter: 303 16:52:22  -528.958708c  -9.83  -4.23    +0.0000
iter: 304 16:52:26  -528.958701c  -9.83  -4.24    +0.0000
iter: 305 16:52:30  -528.958695c  -9.84  -4.24    +0.0000
iter: 306 16:52:34  -528.958688c  -9.85  -4.25    +0.0000
iter: 307 16:52:37  -528.958682c  -9.86  -4.25    +0.0000
iter: 308 16:52:41  -528.958676c  -9.87  -4.26    +0.0000
iter: 309 16:52:45  -528.958669c  -9.88  -4.26    +0.0000
iter: 310 16:52:49  -528.958663c  -9.89  -4.27    +0.0000
iter: 311 16:52:53  -528.958657c  -9.90  -4.27    +0.0000
iter: 312 16:52:57  -528.958651c  -9.90  -4.27    +0.0000
iter: 313 16:53:00  -528.958645c  -9.92  -4.28    +0.0000
iter: 314 16:53:04  -528.958639c  -9.92  -4.28    +0.0000
iter: 315 16:53:08  -528.958634c  -9.93  -4.29    +0.0000
iter: 316 16:53:12  -528.958628c  -9.94  -4.29    +0.0000
iter: 317 16:53:16  -528.958622c  -9.95  -4.30    +0.0000
iter: 318 16:53:20  -528.958617c  -9.96  -4.30    +0.0000
iter: 319 16:53:23  -528.958611c  -9.97  -4.31    +0.0000
iter: 320 16:53:27  -528.958605c  -9.97  -4.31    +0.0000
iter: 321 16:53:31  -528.958600c  -9.99  -4.31    +0.0000
iter: 322 16:53:35  -528.958595c  -9.99  -4.32    +0.0000
iter: 323 16:53:39  -528.958589c -10.00c -4.32    +0.0000
iter: 324 16:53:43  -528.958584c -10.01c -4.33    +0.0000
iter: 325 16:53:46  -528.958579c -10.02c -4.33    +0.0000
iter: 326 16:53:50  -528.958574c -10.03c -4.34    +0.0000
iter: 327 16:53:54  -528.958568c -10.04c -4.34    +0.0000
iter: 328 16:53:58  -528.958563c -10.04c -4.35    +0.0000
iter: 329 16:54:02  -528.958558c -10.05c -4.35    +0.0000
iter: 330 16:54:06  -528.958553c -10.06c -4.35    +0.0000
iter: 331 16:54:09  -528.958548c -10.07c -4.36    +0.0000
iter: 332 16:54:13  -528.958544c -10.08c -4.36    +0.0000
iter: 333 16:54:17  -528.958539c -10.09c -4.37    +0.0000
iter: 334 16:54:21  -528.958534c -10.09c -4.37    +0.0000
iter: 335 16:54:25  -528.958529c -10.11c -4.38    +0.0000
iter: 336 16:54:29  -528.958525c -10.11c -4.38    +0.0000
iter: 337 16:54:33  -528.958520c -10.12c -4.39    +0.0000
iter: 338 16:54:36  -528.958516c -10.13c -4.39    +0.0000
iter: 339 16:54:40  -528.958511c -10.14c -4.39    +0.0000
iter: 340 16:54:44  -528.958507c -10.15c -4.40    +0.0000
iter: 341 16:54:48  -528.958502c -10.16c -4.40    +0.0000
iter: 342 16:54:52  -528.958498c -10.16c -4.41    +0.0000
iter: 343 16:54:56  -528.958493c -10.17c -4.41    +0.0000
iter: 344 16:54:59  -528.958489c -10.18c -4.42    +0.0000
iter: 345 16:55:03  -528.958485c -10.19c -4.42    +0.0000
iter: 346 16:55:07  -528.958481c -10.19c -4.42    +0.0000
iter: 347 16:55:11  -528.958477c -10.21c -4.43    +0.0000
iter: 348 16:55:15  -528.958472c -10.21c -4.43    +0.0000
iter: 349 16:55:19  -528.958468c -10.22c -4.44    -0.0000
iter: 350 16:55:22  -528.958464c -10.23c -4.44    +0.0000
iter: 351 16:55:26  -528.958460c -10.24c -4.45    +0.0000
iter: 352 16:55:30  -528.958456c -10.24c -4.45    +0.0000
iter: 353 16:55:34  -528.958452c -10.26c -4.45    +0.0000
iter: 354 16:55:38  -528.958449c -10.26c -4.46    +0.0000
iter: 355 16:55:42  -528.958445c -10.27c -4.46    +0.0000
iter: 356 16:55:45  -528.958441c -10.28c -4.47    +0.0000
iter: 357 16:55:49  -528.958437c -10.29c -4.47    +0.0000
iter: 358 16:55:53  -528.958434c -10.29c -4.48    +0.0000
iter: 359 16:55:57  -528.958430c -10.31c -4.48    -0.0000
iter: 360 16:56:01  -528.958426c -10.31c -4.49    -0.0000
iter: 361 16:56:05  -528.958423c -10.32c -4.49    -0.0000
iter: 362 16:56:08  -528.958419c -10.33c -4.49    -0.0000
iter: 363 16:56:12  -528.958416c -10.34c -4.50    -0.0000
iter: 364 16:56:16  -528.958412c -10.34c -4.50    -0.0000
iter: 365 16:56:20  -528.958409c -10.35c -4.51    +0.0000
iter: 366 16:56:24  -528.958405c -10.36c -4.51    +0.0000
iter: 367 16:56:28  -528.958402c -10.37c -4.52    +0.0000
iter: 368 16:56:31  -528.958399c -10.37c -4.52    +0.0000
iter: 369 16:56:35  -528.958395c -10.39c -4.52    -0.0000
iter: 370 16:56:39  -528.958392c -10.39c -4.53    +0.0000
iter: 371 16:56:43  -528.958389c -10.40c -4.53    +0.0000
iter: 372 16:56:47  -528.958386c -10.41c -4.54    +0.0000
iter: 373 16:56:51  -528.958383c -10.42c -4.54    +0.0000
iter: 374 16:56:54  -528.958380c -10.42c -4.55    +0.0000
iter: 375 16:56:58  -528.958377c -10.43c -4.55    +0.0000
iter: 376 16:57:02  -528.958374c -10.44c -4.55    +0.0000
iter: 377 16:57:06  -528.958371c -10.45c -4.56    +0.0000
iter: 378 16:57:10  -528.958368c -10.45c -4.56    +0.0000
iter: 379 16:57:14  -528.958365c -10.46c -4.57    +0.0000
iter: 380 16:57:17  -528.958362c -10.47c -4.57    +0.0000
iter: 381 16:57:21  -528.958359c -10.48c -4.58    +0.0000
iter: 382 16:57:25  -528.958356c -10.48c -4.58    +0.0000
iter: 383 16:57:29  -528.958353c -10.49c -4.58    +0.0000
iter: 384 16:57:33  -528.958351c -10.50c -4.59    +0.0000
iter: 385 16:57:37  -528.958348c -10.51c -4.59    +0.0000
iter: 386 16:57:40  -528.958345c -10.51c -4.60    +0.0000
iter: 387 16:57:44  -528.958342c -10.52c -4.60    +0.0000
iter: 388 16:57:48  -528.958340c -10.53c -4.60    +0.0000
iter: 389 16:57:52  -528.958337c -10.54c -4.61    +0.0000
iter: 390 16:57:56  -528.958335c -10.54c -4.61    +0.0000
iter: 391 16:58:00  -528.958332c -10.55c -4.62    +0.0000
iter: 392 16:58:03  -528.958330c -10.56c -4.62    +0.0000
iter: 393 16:58:07  -528.958327c -10.57c -4.63    +0.0000
iter: 394 16:58:11  -528.958325c -10.57c -4.63    +0.0000
iter: 395 16:58:15  -528.958322c -10.58c -4.63    +0.0000
iter: 396 16:58:19  -528.958320c -10.59c -4.64    +0.0000
iter: 397 16:58:23  -528.958317c -10.60c -4.64    +0.0000
iter: 398 16:58:26  -528.958315c -10.60c -4.65    +0.0000
iter: 399 16:58:30  -528.958313c -10.61c -4.65    +0.0000
iter: 400 16:58:34  -528.958310c -10.62c -4.66    +0.0000
iter: 401 16:58:38  -528.958308c -10.63c -4.66    +0.0000
iter: 402 16:58:42  -528.958306c -10.63c -4.66    +0.0000
iter: 403 16:58:46  -528.958304c -10.64c -4.67    +0.0000
iter: 404 16:58:49  -528.958302c -10.65c -4.67    +0.0000
iter: 405 16:58:53  -528.958299c -10.66c -4.68    +0.0000
iter: 406 16:58:57  -528.958297c -10.66c -4.68    +0.0000
iter: 407 16:59:01  -528.958295c -10.67c -4.68    +0.0000
iter: 408 16:59:05  -528.958293c -10.68c -4.69    +0.0000
iter: 409 16:59:09  -528.958291c -10.69c -4.69    +0.0000
iter: 410 16:59:12  -528.958289c -10.69c -4.70    +0.0000
iter: 411 16:59:16  -528.958287c -10.70c -4.70    +0.0000
iter: 412 16:59:20  -528.958285c -10.71c -4.71    +0.0000
iter: 413 16:59:24  -528.958283c -10.72c -4.71    +0.0000
iter: 414 16:59:28  -528.958281c -10.72c -4.71    +0.0000
iter: 415 16:59:32  -528.958279c -10.73c -4.72    +0.0000
iter: 416 16:59:35  -528.958277c -10.74c -4.72    +0.0000
iter: 417 16:59:39  -528.958275c -10.74c -4.73    +0.0000
iter: 418 16:59:43  -528.958274c -10.75c -4.73    +0.0000
iter: 419 16:59:47  -528.958272c -10.76c -4.74    +0.0000
iter: 420 16:59:51  -528.958270c -10.77c -4.74    +0.0000
iter: 421 16:59:55  -528.958268c -10.77c -4.74    +0.0000
iter: 422 16:59:58  -528.958267c -10.78c -4.75    +0.0000
iter: 423 17:00:02  -528.958265c -10.79c -4.75    +0.0000
iter: 424 17:00:06  -528.958263c -10.79c -4.76    +0.0000
iter: 425 17:00:10  -528.958261c -10.80c -4.76    +0.0000
iter: 426 17:00:14  -528.958260c -10.81c -4.76    +0.0000
iter: 427 17:00:17  -528.958258c -10.82c -4.77    +0.0000
iter: 428 17:00:21  -528.958257c -10.82c -4.77    +0.0000
iter: 429 17:00:25  -528.958255c -10.83c -4.78    +0.0000
iter: 430 17:00:29  -528.958253c -10.84c -4.78    +0.0000
iter: 431 17:00:33  -528.958252c -10.84c -4.78    +0.0000
iter: 432 17:00:37  -528.958250c -10.85c -4.79    +0.0000
iter: 433 17:00:40  -528.958249c -10.86c -4.79    +0.0000
iter: 434 17:00:44  -528.958247c -10.87c -4.80    +0.0000
iter: 435 17:00:48  -528.958246c -10.87c -4.80    +0.0000
iter: 436 17:00:52  -528.958244c -10.88c -4.81    +0.0000
iter: 437 17:00:56  -528.958243c -10.89c -4.81    +0.0000
iter: 438 17:01:00  -528.958241c -10.89c -4.81    +0.0000
iter: 439 17:01:03  -528.958240c -10.90c -4.82    +0.0000
iter: 440 17:01:07  -528.958239c -10.91c -4.82    +0.0000
iter: 441 17:01:11  -528.958237c -10.91c -4.83    +0.0000
iter: 442 17:01:15  -528.958236c -10.92c -4.83    +0.0000
iter: 443 17:01:19  -528.958234c -10.93c -4.83    +0.0000
iter: 444 17:01:23  -528.958233c -10.94c -4.84    +0.0000
iter: 445 17:01:26  -528.958232c -10.94c -4.84    +0.0000
iter: 446 17:01:30  -528.958231c -10.95c -4.85    +0.0000
iter: 447 17:01:34  -528.958229c -10.95c -4.85    +0.0000
iter: 448 17:01:38  -528.958228c -10.96c -4.85    +0.0000
iter: 449 17:01:42  -528.958227c -10.97c -4.86    +0.0000
iter: 450 17:01:46  -528.958226c -10.98c -4.86    +0.0000
iter: 451 17:01:49  -528.958224c -10.98c -4.87    +0.0000
iter: 452 17:01:53  -528.958223c -10.99c -4.87    +0.0000
iter: 453 17:01:57  -528.958222c -11.00c -4.88    +0.0000
iter: 454 17:02:01  -528.958221c -11.00c -4.88    +0.0000
iter: 455 17:02:05  -528.958220c -11.01c -4.88    +0.0000
iter: 456 17:02:09  -528.958219c -11.02c -4.89    +0.0000
iter: 457 17:02:12  -528.958217c -11.02c -4.89    +0.0000
iter: 458 17:02:16  -528.958216c -11.03c -4.90    +0.0000
iter: 459 17:02:20  -528.958215c -11.04c -4.90    +0.0000
iter: 460 17:02:24  -528.958214c -11.05c -4.90    +0.0000
iter: 461 17:02:28  -528.958213c -11.05c -4.91    +0.0000
iter: 462 17:02:32  -528.958212c -11.06c -4.91    +0.0000
iter: 463 17:02:35  -528.958211c -11.06c -4.92    +0.0000
iter: 464 17:02:39  -528.958210c -11.07c -4.92    +0.0000
iter: 465 17:02:43  -528.958209c -11.08c -4.92    +0.0000
iter: 466 17:02:47  -528.958208c -11.09c -4.93    +0.0000
iter: 467 17:02:51  -528.958207c -11.09c -4.93    +0.0000
iter: 468 17:02:55  -528.958206c -11.10c -4.94    +0.0000
iter: 469 17:02:58  -528.958205c -11.10c -4.94    +0.0000
iter: 470 17:03:02  -528.958204c -11.11c -4.94    +0.0000
iter: 471 17:03:06  -528.958203c -11.12c -4.95    +0.0000
iter: 472 17:03:10  -528.958202c -11.13c -4.95    +0.0000
iter: 473 17:03:14  -528.958201c -11.13c -4.96    +0.0000
iter: 474 17:03:18  -528.958200c -11.14c -4.96    +0.0000
iter: 475 17:03:21  -528.958199c -11.14c -4.96    +0.0000
iter: 476 17:03:25  -528.958199c -11.15c -4.97    +0.0000
iter: 477 17:03:29  -528.958198c -11.16c -4.97    +0.0000
iter: 478 17:03:33  -528.958197c -11.17c -4.98    +0.0000
iter: 479 17:03:37  -528.958196c -11.17c -4.98    +0.0000
iter: 480 17:03:41  -528.958195c -11.18c -4.99    +0.0000
iter: 481 17:03:44  -528.958194c -11.18c -4.99    +0.0000
iter: 482 17:03:48  -528.958193c -11.19c -4.99    +0.0000
iter: 483 17:03:52  -528.958193c -11.20c -5.00    +0.0000
iter: 484 17:03:56  -528.958192c -11.21c -5.00c   +0.0000

Converged after 484 iterations.

Dipole moment: (52.392527, -54.449580, -0.163033) |e|*Ang

Total magnetic moment: (0.000000, 0.000000, 0.000000)
Local magnetic moments:
   0 Ti ( 0.000000,  0.000000, -0.000000)
   1 Ti ( 0.000000,  0.000000,  0.000000)
   2 Ti ( 0.000000,  0.000000, -0.000000)
   3 Ti ( 0.000000,  0.000000,  0.000000)
   4 Ti ( 0.000000,  0.000000, -0.000000)
   5 Ti ( 0.000000,  0.000000,  0.000000)
   6 Ti ( 0.000000,  0.000000,  0.000000)
   7 Ti ( 0.000000,  0.000000,  0.000000)
   8 Ti ( 0.000000,  0.000000,  0.000000)
   9 Ti ( 0.000000,  0.000000,  0.000000)
  10 Ti ( 0.000000,  0.000000,  0.000000)
  11 Ti ( 0.000000,  0.000000,  0.000000)
  12 Ti ( 0.000000,  0.000000, -0.000000)
  13 Ti ( 0.000000,  0.000000,  0.000000)
  14 Ti ( 0.000000,  0.000000,  0.000000)
  15 Ti ( 0.000000,  0.000000, -0.000000)
  16 Ti ( 0.000000,  0.000000,  0.000000)
  17 Ti ( 0.000000,  0.000000, -0.000000)
  18 Ti ( 0.000000,  0.000000,  0.000000)
  19 Ti ( 0.000000,  0.000000,  0.000000)
  20 Ti ( 0.000000,  0.000000, -0.000000)
  21 Ti ( 0.000000,  0.000000,  0.000000)
  22 Ti ( 0.000000,  0.000000, -0.000000)
  23 Ti ( 0.000000,  0.000000, -0.000000)
  24 O  ( 0.000000,  0.000000,  0.000000)
  25 O  ( 0.000000,  0.000000, -0.000000)
  26 O  ( 0.000000,  0.000000,  0.000000)
  27 O  ( 0.000000,  0.000000, -0.000000)
  28 O  ( 0.000000,  0.000000,  0.000000)
  29 O  ( 0.000000,  0.000000,  0.000000)
  30 O  ( 0.000000,  0.000000,  0.000000)
  31 O  ( 0.000000,  0.000000,  0.000000)
  32 O  ( 0.000000,  0.000000,  0.000000)
  33 O  ( 0.000000,  0.000000,  0.000000)
  34 O  ( 0.000000,  0.000000, -0.000000)
  35 O  ( 0.000000,  0.000000,  0.000000)
  36 O  ( 0.000000,  0.000000,  0.000000)
  37 O  ( 0.000000,  0.000000,  0.000000)
  38 O  ( 0.000000,  0.000000, -0.000000)
  39 O  ( 0.000000,  0.000000,  0.000000)
  40 O  ( 0.000000,  0.000000, -0.000000)
  41 O  ( 0.000000,  0.000000, -0.000000)
  42 O  ( 0.000000,  0.000000, -0.000000)
  43 O  ( 0.000000,  0.000000,  0.000000)
  44 O  ( 0.000000,  0.000000, -0.000000)
  45 O  ( 0.000000,  0.000000,  0.000000)
  46 O  ( 0.000000,  0.000000,  0.000000)
  47 O  ( 0.000000,  0.000000,  0.000000)
  48 O  ( 0.000000,  0.000000,  0.000000)
  49 O  ( 0.000000,  0.000000, -0.000000)
  50 O  ( 0.000000,  0.000000, -0.000000)
  51 O  ( 0.000000,  0.000000,  0.000000)
  52 O  ( 0.000000,  0.000000, -0.000000)
  53 O  ( 0.000000,  0.000000, -0.000000)
  54 O  ( 0.000000,  0.000000,  0.000000)
  55 O  ( 0.000000,  0.000000, -0.000000)
  56 O  ( 0.000000,  0.000000,  0.000000)
  57 O  ( 0.000000,  0.000000, -0.000000)
  58 O  ( 0.000000,  0.000000, -0.000000)
  59 O  ( 0.000000,  0.000000,  0.000000)
  60 O  ( 0.000000,  0.000000, -0.000000)
  61 O  ( 0.000000,  0.000000,  0.000000)
  62 O  ( 0.000000,  0.000000, -0.000000)
  63 O  ( 0.000000,  0.000000,  0.000000)
  64 O  ( 0.000000,  0.000000, -0.000000)
  65 O  ( 0.000000,  0.000000, -0.000000)
  66 O  ( 0.000000,  0.000000, -0.000000)
  67 O  ( 0.000000,  0.000000, -0.000000)
  68 O  ( 0.000000,  0.000000,  0.000000)
  69 O  ( 0.000000,  0.000000, -0.000000)
  70 O  ( 0.000000,  0.000000,  0.000000)
  71 O  ( 0.000000,  0.000000, -0.000000)
  72 Au ( 0.000000,  0.000000,  0.000000)
  73 Au ( 0.000000,  0.000000,  0.000000)
  74 Au ( 0.000000,  0.000000,  0.000000)
  75 Au ( 0.000000,  0.000000, -0.000000)

Energy contributions relative to reference atoms: (reference = -2721730.337652)

Kinetic:       +538.953178
Potential:     -728.561515
External:        +0.000000
XC:            -382.548331
Entropy (-ST):   -0.001262
Local:          +43.199107
SIC:             +0.000000
--------------------------
Free energy:   -528.958823
Extrapolated:  -528.958192

Dipole-layer corrected work functions: 4.552202, 4.924950 eV

Spin contamination: 0.000000 electrons
                   Up                     Down
 Band  Eigenvalues  Occupancy  Eigenvalues  Occupancy
    0    -66.02071    1.00000    -66.02071    1.00000
    1    -66.01295    1.00000    -66.01295    1.00000
    2    -66.00773    1.00000    -66.00773    1.00000
    3    -66.00542    1.00000    -66.00542    1.00000
    4    -65.87943    1.00000    -65.87943    1.00000
    5    -65.80296    1.00000    -65.80296    1.00000
    6    -65.71085    1.00000    -65.71085    1.00000
    7    -65.70818    1.00000    -65.70818    1.00000
    8    -65.70604    1.00000    -65.70604    1.00000
    9    -65.69833    1.00000    -65.69833    1.00000
   10    -65.67360    1.00000    -65.67360    1.00000
   11    -65.67223    1.00000    -65.67223    1.00000
   12    -65.66133    1.00000    -65.66133    1.00000
   13    -65.62561    1.00000    -65.62561    1.00000
   14    -65.62050    1.00000    -65.62050    1.00000
   15    -65.56622    1.00000    -65.56622    1.00000
   16    -65.54478    1.00000    -65.54478    1.00000
   17    -65.53794    1.00000    -65.53794    1.00000
   18    -65.42136    1.00000    -65.42136    1.00000
   19    -65.39630    1.00000    -65.39630    1.00000
   20    -65.28381    1.00000    -65.28381    1.00000
   21    -65.27020    1.00000    -65.27020    1.00000
   22    -65.26246    1.00000    -65.26246    1.00000
   23    -65.25978    1.00000    -65.25978    1.00000
   24    -42.34252    1.00000    -42.34252    1.00000
   25    -42.33353    1.00000    -42.33353    1.00000
   26    -42.32755    1.00000    -42.32755    1.00000
   27    -42.32467    1.00000    -42.32467    1.00000
   28    -42.19536    1.00000    -42.19536    1.00000
   29    -42.18642    1.00000    -42.18642    1.00000
   30    -42.16014    1.00000    -42.16014    1.00000
   31    -42.12592    1.00000    -42.12592    1.00000
   32    -42.11680    1.00000    -42.11680    1.00000
   33    -42.05387    1.00000    -42.05387    1.00000
   34    -42.02369    1.00000    -42.02369    1.00000
   35    -42.01269    1.00000    -42.01269    1.00000
   36    -42.01024    1.00000    -42.01024    1.00000
   37    -42.00324    1.00000    -42.00324    1.00000
   38    -41.99217    1.00000    -41.99217    1.00000
   39    -41.99107    1.00000    -41.99107    1.00000
   40    -41.98459    1.00000    -41.98459    1.00000
   41    -41.98383    1.00000    -41.98383    1.00000
   42    -41.97941    1.00000    -41.97941    1.00000
   43    -41.96902    1.00000    -41.96902    1.00000
   44    -41.96268    1.00000    -41.96268    1.00000
   45    -41.95863    1.00000    -41.95863    1.00000
   46    -41.94112    1.00000    -41.94112    1.00000
   47    -41.93555    1.00000    -41.93555    1.00000
   48    -41.91716    1.00000    -41.91716    1.00000
   49    -41.89922    1.00000    -41.89922    1.00000
   50    -41.88648    1.00000    -41.88648    1.00000
   51    -41.88427    1.00000    -41.88427    1.00000
   52    -41.87039    1.00000    -41.87039    1.00000
   53    -41.86255    1.00000    -41.86255    1.00000
   54    -41.86011    1.00000    -41.86011    1.00000
   55    -41.83999    1.00000    -41.83999    1.00000
   56    -41.83699    1.00000    -41.83699    1.00000
   57    -41.82931    1.00000    -41.82931    1.00000
   58    -41.81933    1.00000    -41.81933    1.00000
   59    -41.80481    1.00000    -41.80481    1.00000
   60    -41.80306    1.00000    -41.80306    1.00000
   61    -41.79097    1.00000    -41.79097    1.00000
   62    -41.78864    1.00000    -41.78864    1.00000
   63    -41.78512    1.00000    -41.78512    1.00000
   64    -41.77699    1.00000    -41.77699    1.00000
   65    -41.76384    1.00000    -41.76384    1.00000
   66    -41.76270    1.00000    -41.76270    1.00000
   67    -41.75568    1.00000    -41.75568    1.00000
   68    -41.74670    1.00000    -41.74670    1.00000
   69    -41.73950    1.00000    -41.73950    1.00000
   70    -41.73110    1.00000    -41.73110    1.00000
   71    -41.72225    1.00000    -41.72225    1.00000
   72    -41.72142    1.00000    -41.72142    1.00000
   73    -41.71040    1.00000    -41.71040    1.00000
   74    -41.70614    1.00000    -41.70614    1.00000
   75    -41.69180    1.00000    -41.69180    1.00000
   76    -41.66237    1.00000    -41.66237    1.00000
   77    -41.64621    1.00000    -41.64621    1.00000
   78    -41.59536    1.00000    -41.59536    1.00000
   79    -41.58495    1.00000    -41.58495    1.00000
   80    -41.55287    1.00000    -41.55287    1.00000
   81    -41.51434    1.00000    -41.51434    1.00000
   82    -41.50900    1.00000    -41.50900    1.00000
   83    -41.50788    1.00000    -41.50788    1.00000
   84    -41.49576    1.00000    -41.49576    1.00000
   85    -41.49211    1.00000    -41.49211    1.00000
   86    -41.48149    1.00000    -41.48149    1.00000
   87    -41.47934    1.00000    -41.47934    1.00000
   88    -41.47728    1.00000    -41.47728    1.00000
   89    -41.47326    1.00000    -41.47326    1.00000
   90    -41.43734    1.00000    -41.43734    1.00000
   91    -41.42282    1.00000    -41.42282    1.00000
   92    -41.35981    1.00000    -41.35981    1.00000
   93    -41.34417    1.00000    -41.34417    1.00000
   94    -41.33611    1.00000    -41.33611    1.00000
   95    -41.33276    1.00000    -41.33276    1.00000
   96    -24.71830    1.00000    -24.71830    1.00000
   97    -24.51560    1.00000    -24.51560    1.00000
   98    -24.38696    1.00000    -24.38696    1.00000
   99    -24.35873    1.00000    -24.35873    1.00000
  100    -24.29707    1.00000    -24.29707    1.00000
  101    -24.25614    1.00000    -24.25614    1.00000
  102    -24.18238    1.00000    -24.18238    1.00000
  103    -24.10929    1.00000    -24.10929    1.00000
  104    -24.05250    1.00000    -24.05250    1.00000
  105    -23.93853    1.00000    -23.93853    1.00000
  106    -23.88792    1.00000    -23.88792    1.00000
  107    -23.82521    1.00000    -23.82521    1.00000
  108    -23.74754    1.00000    -23.74754    1.00000
  109    -23.62385    1.00000    -23.62385    1.00000
  110    -23.58768    1.00000    -23.58768    1.00000
  111    -23.57909    1.00000    -23.57909    1.00000
  112    -23.55940    1.00000    -23.55940    1.00000
  113    -23.54433    1.00000    -23.54433    1.00000
  114    -23.48654    1.00000    -23.48654    1.00000
  115    -23.45414    1.00000    -23.45414    1.00000
  116    -23.43550    1.00000    -23.43550    1.00000
  117    -23.41492    1.00000    -23.41492    1.00000
  118    -23.40238    1.00000    -23.40238    1.00000
  119    -23.39217    1.00000    -23.39217    1.00000
  120    -23.36439    1.00000    -23.36439    1.00000
  121    -23.35145    1.00000    -23.35145    1.00000
  122    -23.33440    1.00000    -23.33440    1.00000
  123    -23.33311    1.00000    -23.33311    1.00000
  124    -23.26873    1.00000    -23.26873    1.00000
  125    -23.25127    1.00000    -23.25127    1.00000
  126    -23.24986    1.00000    -23.24986    1.00000
  127    -23.24051    1.00000    -23.24051    1.00000
  128    -23.23696    1.00000    -23.23696    1.00000
  129    -23.23339    1.00000    -23.23339    1.00000
  130    -23.22552    1.00000    -23.22552    1.00000
  131    -23.21142    1.00000    -23.21142    1.00000
  132    -23.19469    1.00000    -23.19469    1.00000
  133    -23.19290    1.00000    -23.19290    1.00000
  134    -23.16105    1.00000    -23.16105    1.00000
  135    -23.05346    1.00000    -23.05346    1.00000
  136    -23.03612    1.00000    -23.03612    1.00000
  137    -22.84451    1.00000    -22.84451    1.00000
  138    -22.73518    1.00000    -22.73518    1.00000
  139    -22.65623    1.00000    -22.65623    1.00000
  140    -21.88319    1.00000    -21.88319    1.00000
  141    -21.84188    1.00000    -21.84188    1.00000
  142    -21.83560    1.00000    -21.83560    1.00000
  143    -21.82557    1.00000    -21.82557    1.00000
  144    -11.84494    1.00000    -11.84494    1.00000
  145    -11.72613    1.00000    -11.72613    1.00000
  146    -11.71816    1.00000    -11.71816    1.00000
  147    -11.66075    1.00000    -11.66075    1.00000
  148    -11.63854    1.00000    -11.63854    1.00000
  149    -11.61907    1.00000    -11.61907    1.00000
  150    -11.55554    1.00000    -11.55554    1.00000
  151    -11.54497    1.00000    -11.54497    1.00000
  152    -11.53056    1.00000    -11.53056    1.00000
  153    -11.48373    1.00000    -11.48373    1.00000
  154    -11.46943    1.00000    -11.46943    1.00000
  155    -11.42737    1.00000    -11.42737    1.00000
  156    -11.41544    1.00000    -11.41544    1.00000
  157    -11.37741    1.00000    -11.37741    1.00000
  158    -11.33969    1.00000    -11.33969    1.00000
  159    -11.30126    1.00000    -11.30126    1.00000
  160    -11.28697    1.00000    -11.28697    1.00000
  161    -11.25862    1.00000    -11.25862    1.00000
  162    -11.23850    1.00000    -11.23850    1.00000
  163    -11.16879    1.00000    -11.16879    1.00000
  164    -11.10988    1.00000    -11.10988    1.00000
  165    -11.02991    1.00000    -11.02991    1.00000
  166    -11.02616    1.00000    -11.02616    1.00000
  167    -10.99780    1.00000    -10.99780    1.00000
  168    -10.99202    1.00000    -10.99202    1.00000
  169    -10.97368    1.00000    -10.97368    1.00000
  170    -10.94008    1.00000    -10.94008    1.00000
  171    -10.92142    1.00000    -10.92142    1.00000
  172    -10.90173    1.00000    -10.90173    1.00000
  173    -10.89493    1.00000    -10.89493    1.00000
  174    -10.88818    1.00000    -10.88818    1.00000
  175    -10.85159    1.00000    -10.85159    1.00000
  176    -10.84020    1.00000    -10.84020    1.00000
  177    -10.82847    1.00000    -10.82847    1.00000
  178    -10.81466    1.00000    -10.81466    1.00000
  179    -10.79598    1.00000    -10.79598    1.00000
  180    -10.77991    1.00000    -10.77991    1.00000
  181    -10.76489    1.00000    -10.76489    1.00000
  182    -10.75672    1.00000    -10.75672    1.00000
  183    -10.71888    1.00000    -10.71888    1.00000
  184    -10.71067    1.00000    -10.71067    1.00000
  185    -10.66971    1.00000    -10.66971    1.00000
  186    -10.64064    1.00000    -10.64064    1.00000
  187    -10.63268    1.00000    -10.63268    1.00000
  188    -10.57486    1.00000    -10.57486    1.00000
  189    -10.53873    1.00000    -10.53873    1.00000
  190    -10.45944    1.00000    -10.45944    1.00000
  191    -10.42598    1.00000    -10.42598    1.00000
  192    -10.39534    1.00000    -10.39534    1.00000
  193    -10.33372    1.00000    -10.33372    1.00000
  194    -10.25145    1.00000    -10.25145    1.00000
  195    -10.23631    1.00000    -10.23631    1.00000
  196    -10.22416    1.00000    -10.22416    1.00000
  197    -10.15961    1.00000    -10.15961    1.00000
  198    -10.05128    1.00000    -10.05128    1.00000
  199    -10.01399    1.00000    -10.01399    1.00000
  200     -9.97858    1.00000     -9.97858    1.00000
  201     -9.94592    1.00000     -9.94592    1.00000
  202     -9.87072    1.00000     -9.87072    1.00000
  203     -9.86735    1.00000     -9.86735    1.00000
  204     -9.79997    1.00000     -9.79997    1.00000
  205     -9.78463    1.00000     -9.78463    1.00000
  206     -9.73209    1.00000     -9.73209    1.00000
  207     -9.67690    1.00000     -9.67690    1.00000
  208     -9.63535    1.00000     -9.63535    1.00000
  209     -9.62543    1.00000     -9.62543    1.00000
  210     -9.61432    1.00000     -9.61432    1.00000
  211     -9.58750    1.00000     -9.58750    1.00000
  212     -9.54691    1.00000     -9.54691    1.00000
  213     -9.53217    1.00000     -9.53217    1.00000
  214     -9.48790    1.00000     -9.48790    1.00000
  215     -9.44565    1.00000     -9.44565    1.00000
  216     -9.42166    1.00000     -9.42166    1.00000
  217     -9.35760    1.00000     -9.35760    1.00000
  218     -9.35002    1.00000     -9.35002    1.00000
  219     -9.33821    1.00000     -9.33821    1.00000
  220     -9.30097    1.00000     -9.30097    1.00000
  221     -9.28657    1.00000     -9.28657    1.00000
  222     -9.25308    1.00000     -9.25308    1.00000
  223     -9.23122    1.00000     -9.23122    1.00000
  224     -9.18566    1.00000     -9.18566    1.00000
  225     -9.16903    1.00000     -9.16903    1.00000
  226     -9.15712    1.00000     -9.15712    1.00000
  227     -9.14358    1.00000     -9.14358    1.00000
  228     -9.08838    1.00000     -9.08838    1.00000
  229     -9.07193    1.00000     -9.07193    1.00000
  230     -9.06447    1.00000     -9.06447    1.00000
  231     -9.03143    1.00000     -9.03143    1.00000
  232     -9.02806    1.00000     -9.02806    1.00000
  233     -9.01499    1.00000     -9.01499    1.00000
  234     -8.94138    1.00000     -8.94138    1.00000
  235     -8.87720    1.00000     -8.87720    1.00000
  236     -8.87456    1.00000     -8.87456    1.00000
  237     -8.82660    1.00000     -8.82660    1.00000
  238     -8.81233    1.00000     -8.81233    1.00000
  239     -8.79303    1.00000     -8.79303    1.00000
  240     -8.77172    1.00000     -8.77172    1.00000
  241     -8.74223    1.00000     -8.74223    1.00000
  242     -8.71670    1.00000     -8.71670    1.00000
  243     -8.67321    1.00000     -8.67321    1.00000
  244     -8.64177    1.00000     -8.64177    1.00000
  245     -8.54036    1.00000     -8.54036    1.00000
  246     -8.53185    1.00000     -8.53185    1.00000
  247     -8.45527    1.00000     -8.45527    1.00000
  248     -8.42656    1.00000     -8.42656    1.00000
  249     -8.38309    1.00000     -8.38309    1.00000
  250     -8.33423    1.00000     -8.33423    1.00000
  251     -8.31966    1.00000     -8.31966    1.00000
  252     -8.28106    1.00000     -8.28106    1.00000
  253     -8.27393    1.00000     -8.27393    1.00000
  254     -8.25050    1.00000     -8.25050    1.00000
  255     -8.23866    1.00000     -8.23866    1.00000
  256     -8.20871    1.00000     -8.20871    1.00000
  257     -8.19784    1.00000     -8.19784    1.00000
  258     -8.18565    1.00000     -8.18565    1.00000
  259     -8.17337    1.00000     -8.17337    1.00000
  260     -8.12925    1.00000     -8.12925    1.00000
  261     -8.10520    1.00000     -8.10520    1.00000
  262     -8.07454    1.00000     -8.07454    1.00000
  263     -8.06756    1.00000     -8.06756    1.00000
  264     -8.01124    1.00000     -8.01124    1.00000
  265     -8.00662    1.00000     -8.00662    1.00000
  266     -7.98473    1.00000     -7.98473    1.00000
  267     -7.95486    1.00000     -7.95486    1.00000
  268     -7.93395    1.00000     -7.93395    1.00000
  269     -7.92343    1.00000     -7.92343    1.00000
  270     -7.90269    1.00000     -7.90269    1.00000
  271     -7.87706    1.00000     -7.87706    1.00000
  272     -7.86916    1.00000     -7.86916    1.00000
  273     -7.83225    1.00000     -7.83225    1.00000
  274     -7.80467    1.00000     -7.80467    1.00000
  275     -7.78809    1.00000     -7.78809    1.00000
  276     -7.76827    1.00000     -7.76827    1.00000
  277     -7.75603    1.00000     -7.75603    1.00000
  278     -7.70475    1.00000     -7.70475    1.00000
  279     -7.67259    1.00000     -7.67259    1.00000
  280     -7.65933    1.00000     -7.65933    1.00000
  281     -7.63434    1.00000     -7.63434    1.00000
  282     -7.54012    1.00000     -7.54012    1.00000
  283     -7.51470    1.00000     -7.51470    1.00000
  284     -7.47551    1.00000     -7.47551    1.00000
  285     -7.45869    1.00000     -7.45869    1.00000
  286     -7.37637    1.00000     -7.37637    1.00000
  287     -7.33812    1.00000     -7.33812    1.00000
  288     -7.30016    1.00000     -7.30016    1.00000
  289     -7.23240    1.00000     -7.23240    1.00000
  290     -7.20753    1.00000     -7.20753    1.00000
  291     -7.19503    1.00000     -7.19503    1.00000
  292     -7.18663    1.00000     -7.18663    1.00000
  293     -7.16158    1.00000     -7.16158    1.00000
  294     -7.03611    1.00000     -7.03611    1.00000
  295     -7.00921    1.00000     -7.00921    1.00000
  296     -6.97308    1.00000     -6.97308    1.00000
  297     -6.92835    1.00000     -6.92835    1.00000
  298     -6.90865    1.00000     -6.90865    1.00000
  299     -6.83506    1.00000     -6.83506    1.00000
  300     -6.82391    1.00000     -6.82391    1.00000
  301     -6.74507    1.00000     -6.74507    1.00000
  302     -6.70378    1.00000     -6.70378    1.00000
  303     -6.65334    1.00000     -6.65334    1.00000
  304     -6.57930    1.00000     -6.57930    1.00000
  305     -6.54020    1.00000     -6.54020    1.00000
  306     -6.51479    1.00000     -6.51479    1.00000
  307     -6.45352    1.00000     -6.45352    1.00000
  308     -5.86108    0.99999     -5.86108    0.99999
  309     -5.54094    0.99967     -5.54094    0.99967
  310     -3.93239    0.00032     -3.93239    0.00032
  311     -3.63209    0.00002     -3.63209    0.00002
  312     -3.49751    0.00000     -3.49751    0.00000
  313     -3.44337    0.00000     -3.44337    0.00000
  314     -3.39747    0.00000     -3.39747    0.00000
  315     -3.36905    0.00000     -3.36905    0.00000
  316     -3.24007    0.00000     -3.24007    0.00000
  317     -3.22707    0.00000     -3.22707    0.00000
  318     -3.21154    0.00000     -3.21154    0.00000
  319     -3.11014    0.00000     -3.11014    0.00000
  320     -3.00770    0.00000     -3.00770    0.00000
  321     -2.95221    0.00000     -2.95221    0.00000
  322     -2.90604    0.00000     -2.90604    0.00000
  323     -2.88382    0.00000     -2.88382    0.00000
  324     -2.84420    0.00000     -2.84420    0.00000
  325     -2.83109    0.00000     -2.83109    0.00000
  326     -2.77965    0.00000     -2.77965    0.00000
  327     -2.73962    0.00000     -2.73962    0.00000
  328     -2.73370    0.00000     -2.73370    0.00000
  329     -2.70701    0.00000     -2.70701    0.00000
  330     -2.69084    0.00000     -2.69084    0.00000
  331     -2.67663    0.00000     -2.67663    0.00000
  332     -2.64951    0.00000     -2.64951    0.00000
  333     -2.62689    0.00000     -2.62689    0.00000
  334     -2.59893    0.00000     -2.59893    0.00000
  335     -2.56622    0.00000     -2.56622    0.00000
  336     -2.54329    0.00000     -2.54329    0.00000
  337     -2.51873    0.00000     -2.51873    0.00000
  338     -2.51052    0.00000     -2.51052    0.00000
  339     -2.50248    0.00000     -2.50248    0.00000
  340     -2.49361    0.00000     -2.49361    0.00000
  341     -2.48265    0.00000     -2.48265    0.00000
  342     -2.46035    0.00000     -2.46035    0.00000
  343     -2.44836    0.00000     -2.44836    0.00000
  344     -2.43684    0.00000     -2.43684    0.00000
  345     -2.42921    0.00000     -2.42921    0.00000
  346     -2.41185    0.00000     -2.41185    0.00000
  347     -2.39935    0.00000     -2.39935    0.00000
  348     -2.37189    0.00000     -2.37189    0.00000
  349     -2.36838    0.00000     -2.36838    0.00000
  350     -2.30124    0.00000     -2.30124    0.00000
  351     -2.28626    0.00000     -2.28626    0.00000
  352     -2.26918    0.00000     -2.26918    0.00000
  353     -2.25578    0.00000     -2.25578    0.00000
  354     -2.23854    0.00000     -2.23854    0.00000
  355     -2.22215    0.00000     -2.22215    0.00000
  356     -2.14234    0.00000     -2.14234    0.00000
  357     -2.10531    0.00000     -2.10531    0.00000
  358     -2.08960    0.00000     -2.08960    0.00000
  359     -2.07975    0.00000     -2.07975    0.00000
  360     -2.04801    0.00000     -2.04801    0.00000
  361     -2.03999    0.00000     -2.03999    0.00000
  362     -2.02797    0.00000     -2.02797    0.00000
  363     -2.02374    0.00000     -2.02374    0.00000
  364     -2.00379    0.00000     -2.00379    0.00000
  365     -1.99559    0.00000     -1.99559    0.00000
  366     -1.98890    0.00000     -1.98890    0.00000
  367     -1.98004    0.00000     -1.98004    0.00000
  368     -1.96831    0.00000     -1.96831    0.00000
  369     -1.92729    0.00000     -1.92729    0.00000
  370     -1.88753    0.00000     -1.88753    0.00000
  371     -1.88003    0.00000     -1.88003    0.00000
  372     -1.87067    0.00000     -1.87067    0.00000
  373     -1.83521    0.00000     -1.83521    0.00000
  374     -1.78118    0.00000     -1.78118    0.00000
  375     -1.76663    0.00000     -1.76663    0.00000

Fermi level: -4.73858

Gap: 1.609 eV
Transition (v -> c):
  (s=1, k=0, n=309, [[0.00, 0.00, 0.00]]) -> (s=0, k=0, n=310, [[0.00, 0.00, 0.00]])
No difference between direct/indirect transitions
System changes: positions 

Initializing position-dependent things.

Density initialized from wave functions
      .-------------------------.  
     /|                         |  
    / |                         |  
   /  |                         |  
  /   |                         |  
 *    |                         |  
 |    |                         |  
 |    |                         |  
 |    |                         |  
 |    |                         |  
 |    |                         |  
 |    |                         |  
 |    |                         |  
 |    |                         |  
 |    |        Au   OAu         |  
 |    |      O          Ti      |  
 |    O  Au      Ti     O    O  |  
 |    |   Ti   Au O   O         |  
 | O  |   O    O      Ti     Ti |  
 |    | Ti     Ti     O    O    |  
 |    |     O       O      Ti   |  
 |   O|Ti     O      O          |  
 |    |O    O      Ti     Ti    |  
 |  Ti|    Ti          O  O   O |  
 |    |  O  O   O O    TiO      |  
 |  O |         TiO         O Ti|  
 |    | OTiO   Ti    OTi        |  
 |    |       O     O O    O O  |  
 |    | Oi   O O           Ti   |  
 |    O      Ti     Ti     O    |  
 |   Ti          O      O       |  
 |    |   O                     |  
 |    |                         |  
 |    |                         |  
 |    |                         |  
 |    .-------------------------.  
 |   /                         /   
 |  /                         /    
 | /                         /     
 |/                         /      
 *-------------------------*       

Positions:
   0 Ti     1.771742    0.000000    8.228379    ( 0.0000,  0.0000,  0.0000)
   1 Ti     6.989192    1.896200    8.228379    ( 0.0000,  0.0000,  0.0000)
   2 Ti     1.771742    3.792400    8.228379    ( 0.0000,  0.0000,  0.0000)
   3 Ti     6.989192    5.688600    8.228379    ( 0.0000,  0.0000,  0.0000)
   4 Ti     4.725027    0.000000    9.111586    ( 0.0000,  0.0000,  0.0000)
   5 Ti     9.942477    1.896200    9.111586    ( 0.0000,  0.0000,  0.0000)
   6 Ti     4.725027    3.792400    9.111586    ( 0.0000,  0.0000,  0.0000)
   7 Ti     9.942477    5.688600    9.111586    ( 0.0000,  0.0000,  0.0000)
   8 Ti     3.149983    0.000000   11.761552    ( 0.0000,  0.0000,  0.0000)
   9 Ti     8.367433    1.896200   11.761552    ( 0.0000,  0.0000,  0.0000)
  10 Ti     3.149983    3.792400   11.761552    ( 0.0000,  0.0000,  0.0000)
  11 Ti     8.367433    5.688600   11.761552    ( 0.0000,  0.0000,  0.0000)
  12 Ti     6.103269    0.000000   12.644759    ( 0.0000,  0.0000,  0.0000)
  13 Ti     0.885819    1.896200   12.644759    ( 0.0000,  0.0000,  0.0000)
  14 Ti     6.103269    3.792400   12.644759    ( 0.0000,  0.0000,  0.0000)
  15 Ti     0.885819    5.688600   12.644759    ( 0.0000,  0.0000,  0.0000)
  16 Ti     4.482233   -0.001033   15.342543    ( 0.0000,  0.0000,  0.0000)
  17 Ti     9.753045    1.900753   15.389207    ( 0.0000,  0.0000,  0.0000)
  18 Ti     4.499047    3.797034   15.348687    ( 0.0000,  0.0000,  0.0000)
  19 Ti     9.736627    5.671166   15.407809    ( 0.0000,  0.0000,  0.0000)
  20 Ti     7.365001   -0.008670   16.091347    ( 0.0000,  0.0000,  0.0000)
  21 Ti     2.124206    1.919615   16.196452    ( 0.0000,  0.0000,  0.0000)
  22 Ti     7.324862    3.785370   16.124124    ( 0.0000,  0.0000,  0.0000)
  23 Ti     2.104658    5.692197   16.109406    ( 0.0000,  0.0000,  0.0000)
  24 O      3.638859    0.000000    7.500000    ( 0.0000,  0.0000,  0.0000)
  25 O      8.856309    1.896200    7.500000    ( 0.0000,  0.0000,  0.0000)
  26 O      3.638859    3.792400    7.500000    ( 0.0000,  0.0000,  0.0000)
  27 O      8.856309    5.688600    7.500000    ( 0.0000,  0.0000,  0.0000)
  28 O      6.592144    0.000000    8.383207    ( 0.0000,  0.0000,  0.0000)
  29 O      1.374694    1.896200    8.383207    ( 0.0000,  0.0000,  0.0000)
  30 O      6.592144    3.792400    8.383207    ( 0.0000,  0.0000,  0.0000)
  31 O      1.374694    5.688600    8.383207    ( 0.0000,  0.0000,  0.0000)
  32 O     10.339421    0.000000    8.956758    ( 0.0000,  0.0000,  0.0000)
  33 O      5.121971    1.896200    8.956758    ( 0.0000,  0.0000,  0.0000)
  34 O     10.339421    3.792400    8.956758    ( 0.0000,  0.0000,  0.0000)
  35 O      5.121971    5.688600    8.956758    ( 0.0000,  0.0000,  0.0000)
  36 O      2.857911    0.000000    9.839966    ( 0.0000,  0.0000,  0.0000)
  37 O      8.075361    1.896200    9.839966    ( 0.0000,  0.0000,  0.0000)
  38 O      2.857911    3.792400    9.839966    ( 0.0000,  0.0000,  0.0000)
  39 O      8.075361    5.688600    9.839966    ( 0.0000,  0.0000,  0.0000)
  40 O      5.017100    0.000000   11.033173    ( 0.0000,  0.0000,  0.0000)
  41 O     10.234550    1.896200   11.033173    ( 0.0000,  0.0000,  0.0000)
  42 O      5.017100    3.792400   11.033173    ( 0.0000,  0.0000,  0.0000)
  43 O     10.234550    5.688600   11.033173    ( 0.0000,  0.0000,  0.0000)
  44 O      7.970490    0.000000   11.916380    ( 0.0000,  0.0000,  0.0000)
  45 O      2.753040    1.896200   11.916380    ( 0.0000,  0.0000,  0.0000)
  46 O      7.970490    3.792400   11.916380    ( 0.0000,  0.0000,  0.0000)
  47 O      2.753040    5.688600   11.916380    ( 0.0000,  0.0000,  0.0000)
  48 O      1.282867    0.000000   12.489931    ( 0.0000,  0.0000,  0.0000)
  49 O      6.500317    1.896200   12.489931    ( 0.0000,  0.0000,  0.0000)
  50 O      1.282867    3.792400   12.489931    ( 0.0000,  0.0000,  0.0000)
  51 O      6.500317    5.688600   12.489931    ( 0.0000,  0.0000,  0.0000)
  52 O      4.236152    0.000000   13.373138    ( 0.0000,  0.0000,  0.0000)
  53 O      9.453603    1.896200   13.373138    ( 0.0000,  0.0000,  0.0000)
  54 O      4.236152    3.792400   13.373138    ( 0.0000,  0.0000,  0.0000)
  55 O      9.453603    5.688600   13.373138    ( 0.0000,  0.0000,  0.0000)
  56 O      6.412072   -0.010033   14.556610    ( 0.0000,  0.0000,  0.0000)
  57 O      1.198823    1.897930   14.569774    ( 0.0000,  0.0000,  0.0000)
  58 O      6.447668    3.793171   14.532625    ( 0.0000,  0.0000,  0.0000)
  59 O      1.199187    5.689336   14.547629    ( 0.0000,  0.0000,  0.0000)
  60 O      4.033722    1.891518   15.421462    ( 0.0000,  0.0000,  0.0000)
  61 O      9.263384   -0.007385   15.453502    ( 0.0000,  0.0000,  0.0000)
  62 O      4.056182    5.703956   15.417797    ( 0.0000,  0.0000,  0.0000)
  63 O      9.276983    3.794598   15.462247    ( 0.0000,  0.0000,  0.0000)
  64 O      2.642742   -0.013555   16.279518    ( 0.0000,  0.0000,  0.0000)
  65 O      7.840025    1.892632   16.276827    ( 0.0000,  0.0000,  0.0000)
  66 O      2.638424    3.815752   16.259314    ( 0.0000,  0.0000,  0.0000)
  67 O      7.851442    5.687213   16.316677    ( 0.0000,  0.0000,  0.0000)
  68 O      5.664333   -0.017638   16.912131    ( 0.0000,  0.0000,  0.0000)
  69 O      0.405331    1.895786   16.891848    ( 0.0000,  0.0000,  0.0000)
  70 O      0.447526    5.688107   16.892737    ( 0.0000,  0.0000,  0.0000)
  71 O      5.620240    3.815240   16.822627    ( 0.0000,  0.0000,  0.0000)
  72 Au     5.402004    1.459542   18.435638    ( 0.0000,  0.0000,  0.0000)
  73 Au     7.227773    3.254817   19.494175    ( 0.0000,  0.0000,  0.0000)
  74 Au     2.680675    1.867315   18.895591    ( 0.0000,  0.0000,  0.0000)
  75 Au     4.579183    3.616569   19.675117    ( 0.0000,  0.0000,  0.0000)

Unit cell:
           periodic     x           y           z      points  spacing
  1. axis:    yes   10.434900    0.000000    0.000000    52     0.2007
  2. axis:    yes    0.000000    7.584800    0.000000    36     0.2107
  3. axis:    no     0.000000    0.000000   28.826383   144     0.2002

  Lengths:  10.434900   7.584800  28.826383
  Angles:   90.000000  90.000000  90.000000

Effective grid spacing dv^(1/3) = 0.2038

     iter     time        total  log10-change:  magmom
                         energy   eigst   dens
iter:   1 17:04:02 -1291.926075   -2.47           +0.0000
iter:   2 17:04:07 -1290.570827   -2.90  -2.07    +0.0000
iter:   3 17:04:10 -1290.481475   -3.34  -2.46    -0.0000
iter:   4 17:04:14 -1290.414511   -3.68  -2.49    -0.0000
iter:   5 17:04:18 -1290.360925   -4.10  -2.52    -0.0000
iter:   6 17:04:22 -1290.315943   -4.37  -2.54    -0.0000
iter:   7 17:04:26 -1290.277660   -4.61  -2.56    -0.0000
iter:   8 17:04:30 -1290.244498   -4.64  -2.58    -0.0000
iter:   9 17:04:34 -1290.215664   -4.66  -2.60    -0.0000
iter:  10 17:04:38 -1290.190387   -4.63  -2.62    -0.0000
iter:  11 17:04:42 -1290.167986   -4.64  -2.64    -0.0000
iter:  12 17:04:46 -1290.148210   -4.64  -2.65    -0.0000
iter:  13 17:04:50 -1290.130657   -4.67  -2.67    -0.0000
iter:  14 17:04:54 -1290.114894   -4.70  -2.68    -0.0000
iter:  15 17:04:58 -1290.101016   -4.74  -2.70    -0.0000
iter:  16 17:05:02 -1290.088560   -4.77  -2.71    -0.0000
iter:  17 17:05:05 -1290.077246   -4.83  -2.73    -0.0000
iter:  18 17:05:09 -1290.067299   -4.87  -2.74    -0.0000
iter:  19 17:05:13 -1290.058318   -4.92  -2.76    -0.0000
iter:  20 17:05:17 -1290.050233   -4.96  -2.77    -0.0000
iter:  21 17:05:21 -1290.043113   -5.02  -2.78    -0.0000
iter:  22 17:05:25 -1290.036639   -5.07  -2.80    -0.0000
iter:  23 17:05:29 -1290.030792   -5.12  -2.81    -0.0000
iter:  24 17:05:33 -1290.025515   -5.17  -2.82    -0.0000
iter:  25 17:05:37 -1290.020930   -5.23  -2.83    -0.0000
iter:  26 17:05:41 -1290.016727   -5.28  -2.84    -0.0000
iter:  27 17:05:44 -1290.013102   -5.34  -2.86    -0.0000
iter:  28 17:05:48 -1290.009758   -5.38  -2.87    -0.0000
iter:  29 17:05:52 -1290.006909   -5.44  -2.88    -0.0000
iter:  30 17:05:56 -1290.004263   -5.49  -2.89    -0.0000
iter:  31 17:06:00 -1290.002049   -5.54  -2.90    -0.0000
iter:  32 17:06:04 -1289.999975   -5.59  -2.91    -0.0000
iter:  33 17:06:08 -1289.998282   -5.64  -2.92    -0.0000
iter:  34 17:06:12 -1289.996876   -5.68  -2.93    -0.0000
iter:  35 17:06:15 -1289.995519   -5.73  -2.94    -0.0000
iter:  36 17:06:19 -1289.994472   -5.78  -2.95    -0.0000
iter:  37 17:06:23 -1289.993654   -5.82  -2.96    -0.0000
iter:  38 17:06:27 -1289.992827   -5.87  -2.97    -0.0000
iter:  39 17:06:31 -1289.992259   -5.91  -2.98    -0.0000
iter:  40 17:06:35 -1289.991880   -5.95  -2.99    -0.0000
iter:  41 17:06:39 -1289.991449   -6.00  -2.99    -0.0000
iter:  42 17:06:42 -1289.991237   -6.04  -3.00    -0.0000
iter:  43 17:06:46 -1289.991185c  -6.08  -3.01    -0.0000
iter:  44 17:06:50 -1289.991261c  -6.12  -3.02    -0.0000
iter:  45 17:06:54 -1289.991237c  -6.16  -3.03    -0.0000
iter:  46 17:06:58 -1289.991385c  -6.20  -3.03    -0.0000
iter:  47 17:07:02 -1289.991662c  -6.24  -3.04    -0.0000
iter:  48 17:07:06 -1289.992037   -6.27  -3.05    -0.0000
iter:  49 17:07:09 -1289.992496   -6.31  -3.06    -0.0000
iter:  50 17:07:13 -1289.992819   -6.35  -3.06    -0.0000
iter:  51 17:07:17 -1289.993478   -6.39  -3.07    -0.0000
iter:  52 17:07:21 -1289.993967   -6.42  -3.08    -0.0000
iter:  53 17:07:25 -1289.994548   -6.46  -3.08    -0.0000
iter:  54 17:07:29 -1289.995207   -6.49  -3.09    -0.0000
iter:  55 17:07:32 -1289.995927   -6.53  -3.10    -0.0000
iter:  56 17:07:36 -1289.996492   -6.56  -3.10    -0.0000
iter:  57 17:07:40 -1289.997349   -6.60  -3.11    -0.0000
iter:  58 17:07:44 -1289.998034   -6.62  -3.11    -0.0000
iter:  59 17:07:48 -1289.998779   -6.67  -3.12    -0.0000
iter:  60 17:07:52 -1289.999581   -6.68  -3.13    -0.0000
iter:  61 17:07:56 -1290.000429   -6.72  -3.13    -0.0000
iter:  62 17:07:59 -1290.001312   -6.74  -3.14    -0.0000
iter:  63 17:08:03 -1290.002223   -6.78  -3.14    -0.0000
iter:  64 17:08:07 -1290.002958   -6.81  -3.15    -0.0000
iter:  65 17:08:11 -1290.003945   -6.84  -3.16    -0.0000
iter:  66 17:08:15 -1290.004754   -6.86  -3.16    -0.0000
iter:  67 17:08:19 -1290.005798   -6.90  -3.17    -0.0000
iter:  68 17:08:22 -1290.006654   -6.91  -3.17    -0.0000
iter:  69 17:08:26 -1290.007534   -6.96  -3.18    -0.0000
iter:  70 17:08:30 -1290.008444   -6.96  -3.18    -0.0000
iter:  71 17:08:34 -1290.009379   -7.00  -3.19    -0.0000
iter:  72 17:08:38 -1290.010334   -7.01  -3.19    -0.0000
iter:  73 17:08:42 -1290.011303   -7.04  -3.20    -0.0000
iter:  74 17:08:45 -1290.012283   -7.06  -3.21    -0.0000
iter:  75 17:08:49 -1290.013271   -7.09  -3.21    -0.0000
iter:  76 17:08:53 -1290.014264   -7.11  -3.22    -0.0000
iter:  77 17:08:57 -1290.015262   -7.13  -3.22    -0.0000
iter:  78 17:09:01 -1290.016261   -7.15  -3.23    -0.0000
iter:  79 17:09:05 -1290.017262   -7.17  -3.23    -0.0000
iter:  80 17:09:08 -1290.018262   -7.19  -3.24    -0.0000
iter:  81 17:09:12 -1290.019261   -7.21  -3.24    -0.0000
iter:  82 17:09:16 -1290.020071   -7.25  -3.25    -0.0000
iter:  83 17:09:20 -1290.021103   -7.27  -3.25    -0.0000
iter:  84 17:09:24 -1290.021930   -7.29  -3.26    -0.0000
iter:  85 17:09:28 -1290.022974   -7.32  -3.26    -0.0000
iter:  86 17:09:31 -1290.023813   -7.33  -3.27    -0.0000
iter:  87 17:09:35 -1290.024675   -7.38  -3.27    -0.0000
iter:  88 17:09:39 -1290.025543   -7.38  -3.28    -0.0000
iter:  89 17:09:43 -1290.026418   -7.41  -3.29    -0.0000
iter:  90 17:09:47 -1290.027299   -7.42  -3.29    -0.0000
iter:  91 17:09:51 -1290.028184   -7.44  -3.30    -0.0000
iter:  92 17:09:54 -1290.029072   -7.46  -3.30    -0.0000
iter:  93 17:09:58 -1290.029960   -7.48  -3.31    -0.0000
iter:  94 17:10:02 -1290.030847   -7.49  -3.31    -0.0000
iter:  95 17:10:06 -1290.031732   -7.51  -3.32    -0.0000
iter:  96 17:10:10 -1290.032615   -7.53  -3.32    -0.0000
iter:  97 17:10:14 -1290.033493   -7.55  -3.33    -0.0000
iter:  98 17:10:17 -1290.034367   -7.57  -3.33    -0.0000
iter:  99 17:10:21 -1290.035236   -7.59  -3.34    -0.0000
iter: 100 17:10:25 -1290.036100   -7.61  -3.34    -0.0000
iter: 101 17:10:29 -1290.036958   -7.63  -3.35    -0.0000
iter: 102 17:10:33 -1290.037809   -7.65  -3.35    -0.0000
iter: 103 17:10:37 -1290.038654   -7.67  -3.36    -0.0000
iter: 104 17:10:40 -1290.039492   -7.69  -3.37    -0.0000
iter: 105 17:10:44 -1290.040323   -7.71  -3.37    -0.0000
iter: 106 17:10:48 -1290.041147   -7.73  -3.38    -0.0000
iter: 107 17:10:52 -1290.041963   -7.74  -3.38    -0.0000
iter: 108 17:10:56 -1290.042772   -7.76  -3.39    -0.0000
iter: 109 17:11:00 -1290.043573   -7.78  -3.39    -0.0000
iter: 110 17:11:03 -1290.044366   -7.80  -3.40    -0.0000
iter: 111 17:11:07 -1290.045152   -7.82  -3.40    -0.0000
iter: 112 17:11:11 -1290.045929   -7.84  -3.41    -0.0000
iter: 113 17:11:15 -1290.046698   -7.85  -3.41    -0.0000
iter: 114 17:11:19 -1290.047460   -7.87  -3.42    -0.0000
iter: 115 17:11:23 -1290.048213   -7.89  -3.42    -0.0000
iter: 116 17:11:26 -1290.048958   -7.91  -3.43    -0.0000
iter: 117 17:11:30 -1290.049694   -7.92  -3.43    -0.0000
iter: 118 17:11:34 -1290.050423   -7.94  -3.44    -0.0000
iter: 119 17:11:38 -1290.051143   -7.96  -3.44    -0.0000
iter: 120 17:11:42 -1290.051855   -7.98  -3.45    -0.0000
iter: 121 17:11:45 -1290.052559   -7.99  -3.45    -0.0000
iter: 122 17:11:49 -1290.053255   -8.01  -3.46    -0.0000
iter: 123 17:11:53 -1290.053942   -8.03  -3.47    -0.0000
iter: 124 17:11:57 -1290.054622   -8.04  -3.47    -0.0000
iter: 125 17:12:01 -1290.055293   -8.06  -3.48    -0.0000
iter: 126 17:12:05 -1290.055956   -8.07  -3.48    -0.0000
iter: 127 17:12:08 -1290.056611   -8.09  -3.49    -0.0000
iter: 128 17:12:12 -1290.057259   -8.10  -3.49    -0.0000
iter: 129 17:12:16 -1290.057898   -8.12  -3.50    -0.0000
iter: 130 17:12:20 -1290.058530   -8.13  -3.50    -0.0000
iter: 131 17:12:24 -1290.059154   -8.15  -3.51    -0.0000
iter: 132 17:12:28 -1290.059770   -8.17  -3.51    -0.0000
iter: 133 17:12:31 -1290.060378   -8.18  -3.52    -0.0000
iter: 134 17:12:35 -1290.060979   -8.19  -3.52    -0.0000
iter: 135 17:12:39 -1290.061572   -8.21  -3.53    -0.0000
iter: 136 17:12:43 -1290.062158   -8.22  -3.53    -0.0000
iter: 137 17:12:47 -1290.062737   -8.24  -3.54    -0.0000
iter: 138 17:12:51 -1290.063308   -8.25  -3.54    -0.0000
iter: 139 17:12:54 -1290.063871   -8.27  -3.55    -0.0000
iter: 140 17:12:58 -1290.064428   -8.28  -3.55    -0.0000
iter: 141 17:13:02 -1290.064977   -8.30  -3.56    -0.0000
iter: 142 17:13:06 -1290.065520   -8.31  -3.56    -0.0000
iter: 143 17:13:10 -1290.066055   -8.32  -3.57    -0.0000
iter: 144 17:13:14 -1290.066584   -8.34  -3.57    -0.0000
iter: 145 17:13:17 -1290.067106   -8.35  -3.58    -0.0000
iter: 146 17:13:21 -1290.067621   -8.37  -3.59    -0.0000
iter: 147 17:13:25 -1290.068129   -8.38  -3.59    -0.0000
iter: 148 17:13:29 -1290.068631   -8.39  -3.60    -0.0000
iter: 149 17:13:33 -1290.069126   -8.41  -3.60    -0.0000
iter: 150 17:13:37 -1290.069614   -8.42  -3.61    -0.0000
iter: 151 17:13:40 -1290.070097   -8.43  -3.61    -0.0000
iter: 152 17:13:44 -1290.070573   -8.45  -3.62    -0.0000
iter: 153 17:13:48 -1290.071042   -8.46  -3.62    -0.0000
iter: 154 17:13:52 -1290.071506   -8.47  -3.63    -0.0000
iter: 155 17:13:56 -1290.071963   -8.49  -3.63    -0.0000
iter: 156 17:14:00 -1290.072415   -8.50  -3.64    -0.0000
iter: 157 17:14:03 -1290.072860   -8.51  -3.64    -0.0000
iter: 158 17:14:07 -1290.073300   -8.53  -3.65    -0.0000
iter: 159 17:14:11 -1290.073734   -8.54  -3.65    -0.0000
iter: 160 17:14:15 -1290.074162   -8.55  -3.66    -0.0000
iter: 161 17:14:19 -1290.074584   -8.57  -3.66    -0.0000
iter: 162 17:14:23 -1290.075001   -8.58  -3.67    -0.0000
iter: 163 17:14:26 -1290.075413   -8.59  -3.67    -0.0000
iter: 164 17:14:30 -1290.075819   -8.60  -3.68    -0.0000
iter: 165 17:14:34 -1290.076219   -8.62  -3.68    -0.0000
iter: 166 17:14:38 -1290.076614   -8.63  -3.69    -0.0000
iter: 167 17:14:42 -1290.077004   -8.64  -3.69    -0.0000
iter: 168 17:14:46 -1290.077389   -8.65  -3.70    -0.0000
iter: 169 17:14:49 -1290.077769   -8.67  -3.70    -0.0000
iter: 170 17:14:53 -1290.078143   -8.68  -3.71    -0.0000
iter: 171 17:14:57 -1290.078513   -8.69  -3.71    -0.0000
iter: 172 17:15:01 -1290.078878   -8.70  -3.72    -0.0000
iter: 173 17:15:05 -1290.079238   -8.72  -3.72    -0.0000
iter: 174 17:15:09 -1290.079593   -8.73  -3.73    -0.0000
iter: 175 17:15:12 -1290.079943   -8.74  -3.73    -0.0000
iter: 176 17:15:16 -1290.080289   -8.75  -3.74    -0.0000
iter: 177 17:15:20 -1290.080630   -8.76  -3.74    -0.0000
iter: 178 17:15:24 -1290.080966   -8.78  -3.75    -0.0000
iter: 179 17:15:28 -1290.081299   -8.79  -3.75    -0.0000
iter: 180 17:15:32 -1290.081626   -8.80  -3.76    -0.0000
iter: 181 17:15:35 -1290.081949   -8.81  -3.76    -0.0000
iter: 182 17:15:39 -1290.082269   -8.82  -3.77    -0.0000
iter: 183 17:15:43 -1290.082531c  -8.89  -3.77    -0.0000
iter: 184 17:15:47 -1290.082862c  -8.82  -3.78    -0.0000
iter: 185 17:15:51 -1290.083118c  -8.91  -3.78    -0.0000
iter: 186 17:15:55 -1290.083442c  -8.85  -3.79    -0.0000
iter: 187 17:15:58 -1290.083692c  -8.94  -3.79    -0.0000
iter: 188 17:16:02 -1290.084011c  -8.87  -3.80    -0.0000
iter: 189 17:16:06 -1290.084256c  -8.96  -3.80    -0.0000
iter: 190 17:16:10 -1290.084569c  -8.90  -3.81    -0.0000
iter: 191 17:16:14 -1290.084809c  -8.99  -3.81    -0.0000
iter: 192 17:16:18 -1290.085063c  -8.98  -3.82    -0.0000
iter: 193 17:16:21 -1290.085315c  -8.97  -3.82    -0.0000
iter: 194 17:16:25 -1290.085563c  -8.99  -3.83    -0.0000
iter: 195 17:16:29 -1290.085809c  -8.99  -3.83    -0.0000
iter: 196 17:16:33 -1290.086053c  -9.01  -3.84    -0.0000
iter: 197 17:16:37 -1290.086294c  -9.01  -3.84    -0.0000
iter: 198 17:16:41 -1290.086534c  -9.02  -3.85    -0.0000
iter: 199 17:16:44 -1290.086771c  -9.03  -3.85    -0.0000
iter: 200 17:16:48 -1290.087006c  -9.04  -3.86    -0.0000
iter: 201 17:16:52 -1290.087239c  -9.05  -3.86    -0.0000
iter: 202 17:16:56 -1290.087470c  -9.06  -3.87    -0.0000
iter: 203 17:17:00 -1290.087699c  -9.07  -3.87    -0.0000
iter: 204 17:17:04 -1290.087926c  -9.08  -3.88    -0.0000
iter: 205 17:17:07 -1290.088151c  -9.09  -3.88    -0.0000
iter: 206 17:17:11 -1290.088374c  -9.10  -3.89    -0.0000
iter: 207 17:17:15 -1290.088594c  -9.11  -3.89    -0.0000
iter: 208 17:17:19 -1290.088812c  -9.13  -3.90    -0.0000
iter: 209 17:17:23 -1290.089028c  -9.13  -3.90    -0.0000
iter: 210 17:17:27 -1290.089242c  -9.15  -3.91    -0.0000
iter: 211 17:17:30 -1290.089454c  -9.15  -3.91    -0.0000
iter: 212 17:17:34 -1290.089663c  -9.17  -3.92    -0.0000
iter: 213 17:17:38 -1290.089870c  -9.18  -3.92    -0.0000
iter: 214 17:17:42 -1290.090075c  -9.19  -3.93    -0.0000
iter: 215 17:17:46 -1290.090278c  -9.20  -3.93    -0.0000
iter: 216 17:17:50 -1290.090479c  -9.21  -3.94    -0.0000
iter: 217 17:17:54 -1290.090677c  -9.22  -3.94    -0.0000
iter: 218 17:17:57 -1290.090873c  -9.23  -3.94    -0.0000
iter: 219 17:18:01 -1290.091067c  -9.24  -3.95    -0.0000
iter: 220 17:18:05 -1290.091258c  -9.25  -3.95    -0.0000
iter: 221 17:18:09 -1290.091448c  -9.26  -3.96    -0.0000
iter: 222 17:18:13 -1290.091635c  -9.27  -3.96    -0.0000
iter: 223 17:18:17 -1290.091820c  -9.28  -3.97    -0.0000
iter: 224 17:18:20 -1290.092003c  -9.29  -3.97    -0.0000
iter: 225 17:18:24 -1290.092184c  -9.30  -3.98    -0.0000
iter: 226 17:18:28 -1290.092363c  -9.31  -3.98    -0.0000
iter: 227 17:18:32 -1290.092540c  -9.32  -3.99    -0.0000
iter: 228 17:18:36 -1290.092714c  -9.33  -3.99    -0.0000
iter: 229 17:18:40 -1290.092886c  -9.34  -4.00    -0.0000
iter: 230 17:18:43 -1290.093057c  -9.35  -4.00    -0.0000
iter: 231 17:18:47 -1290.093225c  -9.36  -4.01    -0.0000
iter: 232 17:18:51 -1290.093391c  -9.38  -4.01    -0.0000
iter: 233 17:18:55 -1290.093556c  -9.38  -4.02    -0.0000
iter: 234 17:18:59 -1290.093718c  -9.40  -4.02    -0.0000
iter: 235 17:19:03 -1290.093878c  -9.41  -4.03    -0.0000
iter: 236 17:19:06 -1290.094036c  -9.42  -4.03    -0.0000
iter: 237 17:19:10 -1290.094193c  -9.43  -4.04    -0.0000
iter: 238 17:19:14 -1290.094347c  -9.44  -4.04    -0.0000
iter: 239 17:19:18 -1290.094500c  -9.45  -4.04    -0.0000
iter: 240 17:19:22 -1290.094650c  -9.46  -4.05    -0.0000
iter: 241 17:19:26 -1290.094799c  -9.47  -4.05    -0.0000
iter: 242 17:19:29 -1290.094946c  -9.48  -4.06    -0.0000
iter: 243 17:19:33 -1290.095091c  -9.49  -4.06    -0.0000
iter: 244 17:19:37 -1290.095234c  -9.50  -4.07    -0.0000
iter: 245 17:19:41 -1290.095376c  -9.51  -4.07    -0.0000
iter: 246 17:19:45 -1290.095516c  -9.52  -4.08    -0.0000
iter: 247 17:19:49 -1290.095654c  -9.53  -4.08    -0.0000
iter: 248 17:19:52 -1290.095790c  -9.54  -4.09    -0.0000
iter: 249 17:19:56 -1290.095924c  -9.55  -4.09    -0.0000
iter: 250 17:20:00 -1290.096057c  -9.56  -4.10    -0.0000
iter: 251 17:20:04 -1290.096189c  -9.57  -4.10    +0.0000
iter: 252 17:20:08 -1290.096318c  -9.58  -4.11    -0.0000
iter: 253 17:20:12 -1290.096446c  -9.59  -4.11    -0.0000
iter: 254 17:20:15 -1290.096572c  -9.60  -4.11    -0.0000
iter: 255 17:20:19 -1290.096697c  -9.61  -4.12    -0.0000
iter: 256 17:20:23 -1290.096820c  -9.62  -4.12    -0.0000
iter: 257 17:20:27 -1290.096942c  -9.63  -4.13    -0.0000
iter: 258 17:20:31 -1290.097062c  -9.64  -4.13    -0.0000
iter: 259 17:20:35 -1290.097181c  -9.65  -4.14    +0.0000
iter: 260 17:20:38 -1290.097298c  -9.65  -4.14    -0.0000
iter: 261 17:20:42 -1290.097413c  -9.67  -4.15    -0.0000
iter: 262 17:20:46 -1290.097528c  -9.67  -4.15    -0.0000
iter: 263 17:20:50 -1290.097640c  -9.68  -4.16    -0.0000
iter: 264 17:20:54 -1290.097752c  -9.69  -4.16    -0.0000
iter: 265 17:20:58 -1290.097862c  -9.70  -4.17    -0.0000
iter: 266 17:21:01 -1290.097970c  -9.71  -4.17    -0.0000
iter: 267 17:21:05 -1290.098077c  -9.72  -4.17    -0.0000
iter: 268 17:21:09 -1290.098183c  -9.73  -4.18    +0.0000
iter: 269 17:21:13 -1290.098288c  -9.74  -4.18    -0.0000
iter: 270 17:21:17 -1290.098391c  -9.75  -4.19    -0.0000
iter: 271 17:21:21 -1290.098493c  -9.76  -4.19    -0.0000
iter: 272 17:21:24 -1290.098594c  -9.77  -4.20    -0.0000
iter: 273 17:21:28 -1290.098693c  -9.78  -4.20    -0.0000
iter: 274 17:21:32 -1290.098791c  -9.79  -4.21    -0.0000
iter: 275 17:21:36 -1290.098888c  -9.80  -4.21    -0.0000
iter: 276 17:21:40 -1290.098984c  -9.81  -4.22    -0.0000
iter: 277 17:21:44 -1290.099079c  -9.82  -4.22    -0.0000
iter: 278 17:21:47 -1290.099172c  -9.82  -4.22    -0.0000
iter: 279 17:21:51 -1290.099265c  -9.84  -4.23    -0.0000
iter: 280 17:21:55 -1290.099356c  -9.84  -4.23    -0.0000
iter: 281 17:21:59 -1290.099446c  -9.85  -4.24    -0.0000
iter: 282 17:22:03 -1290.099535c  -9.86  -4.24    -0.0000
iter: 283 17:22:07 -1290.099622c  -9.87  -4.25    -0.0000
iter: 284 17:22:10 -1290.099709c  -9.88  -4.25    -0.0000
iter: 285 17:22:14 -1290.099795c  -9.89  -4.26    -0.0000
iter: 286 17:22:18 -1290.099879c  -9.90  -4.26    -0.0000
iter: 287 17:22:22 -1290.099963c  -9.91  -4.27    -0.0000
iter: 288 17:22:26 -1290.100045c  -9.91  -4.27    -0.0000
iter: 289 17:22:30 -1290.100127c  -9.93  -4.27    -0.0000
iter: 290 17:22:33 -1290.100207c  -9.93  -4.28    -0.0000
iter: 291 17:22:37 -1290.100287c  -9.94  -4.28    -0.0000
iter: 292 17:22:41 -1290.100365c  -9.95  -4.29    -0.0000
iter: 293 17:22:45 -1290.100443c  -9.96  -4.29    -0.0000
iter: 294 17:22:49 -1290.100519c  -9.97  -4.30    -0.0000
iter: 295 17:22:53 -1290.100595c  -9.98  -4.30    -0.0000
iter: 296 17:22:56 -1290.100670c  -9.99  -4.31    -0.0000
iter: 297 17:23:00 -1290.100744c -10.00  -4.31    -0.0000
iter: 298 17:23:04 -1290.100816c -10.00c -4.31    -0.0000
iter: 299 17:23:08 -1290.100888c -10.02c -4.32    -0.0000
iter: 300 17:23:12 -1290.100960c -10.02c -4.32    -0.0000
iter: 301 17:23:16 -1290.101030c -10.03c -4.33    -0.0000
iter: 302 17:23:19 -1290.101099c -10.04c -4.33    -0.0000
iter: 303 17:23:23 -1290.101168c -10.05c -4.34    -0.0000
iter: 304 17:23:27 -1290.101235c -10.06c -4.34    -0.0000
iter: 305 17:23:31 -1290.101302c -10.07c -4.35    -0.0000
iter: 306 17:23:35 -1290.101368c -10.07c -4.35    -0.0000
iter: 307 17:23:39 -1290.101434c -10.08c -4.35    -0.0000
iter: 308 17:23:42 -1290.101498c -10.09c -4.36    -0.0000
iter: 309 17:23:46 -1290.101562c -10.10c -4.36    -0.0000
iter: 310 17:23:50 -1290.101625c -10.11c -4.37    -0.0000
iter: 311 17:23:54 -1290.101687c -10.12c -4.37    -0.0000
iter: 312 17:23:58 -1290.101748c -10.12c -4.38    -0.0000
iter: 313 17:24:01 -1290.101809c -10.14c -4.38    -0.0000
iter: 314 17:24:05 -1290.101869c -10.14c -4.39    -0.0000
iter: 315 17:24:09 -1290.101928c -10.15c -4.39    -0.0000
iter: 316 17:24:13 -1290.101986c -10.16c -4.39    -0.0000
iter: 317 17:24:17 -1290.102044c -10.17c -4.40    -0.0000
iter: 318 17:24:21 -1290.102101c -10.17c -4.40    -0.0000
iter: 319 17:24:24 -1290.102157c -10.19c -4.41    -0.0000
iter: 320 17:24:28 -1290.102213c -10.19c -4.41    -0.0000
iter: 321 17:24:32 -1290.102268c -10.20c -4.42    +0.0000
iter: 322 17:24:36 -1290.102322c -10.21c -4.42    +0.0000
iter: 323 17:24:40 -1290.102375c -10.22c -4.43    +0.0000
iter: 324 17:24:44 -1290.102428c -10.22c -4.43    +0.0000
iter: 325 17:24:47 -1290.102481c -10.24c -4.43    +0.0000
iter: 326 17:24:51 -1290.102532c -10.24c -4.44    +0.0000
iter: 327 17:24:55 -1290.102583c -10.25c -4.44    +0.0000
iter: 328 17:24:59 -1290.102634c -10.26c -4.45    +0.0000
iter: 329 17:25:03 -1290.102684c -10.27c -4.45    +0.0000
iter: 330 17:25:07 -1290.102733c -10.27c -4.46    +0.0000
iter: 331 17:25:10 -1290.102781c -10.28c -4.46    +0.0000
iter: 332 17:25:14 -1290.102829c -10.29c -4.46    +0.0000
iter: 333 17:25:18 -1290.102877c -10.30c -4.47    +0.0000
iter: 334 17:25:22 -1290.102924c -10.30c -4.47    +0.0000
iter: 335 17:25:26 -1290.102970c -10.32c -4.48    +0.0000
iter: 336 17:25:30 -1290.103016c -10.32c -4.48    +0.0000
iter: 337 17:25:33 -1290.103061c -10.33c -4.49    +0.0000
iter: 338 17:25:37 -1290.103106c -10.34c -4.49    +0.0000
iter: 339 17:25:41 -1290.103150c -10.35c -4.49    +0.0000
iter: 340 17:25:45 -1290.103193c -10.35c -4.50    +0.0000
iter: 341 17:25:49 -1290.103236c -10.36c -4.50    +0.0000
iter: 342 17:25:53 -1290.103279c -10.37c -4.51    +0.0000
iter: 343 17:25:56 -1290.103321c -10.38c -4.51    +0.0000
iter: 344 17:26:00 -1290.103362c -10.38c -4.52    +0.0000
iter: 345 17:26:04 -1290.103403c -10.39c -4.52    +0.0000
iter: 346 17:26:08 -1290.103444c -10.40c -4.52    -0.0000
iter: 347 17:26:12 -1290.103484c -10.41c -4.53    -0.0000
iter: 348 17:26:16 -1290.103523c -10.41c -4.53    -0.0000
iter: 349 17:26:19 -1290.103562c -10.43c -4.54    -0.0000
iter: 350 17:26:23 -1290.103601c -10.43c -4.54    -0.0000
iter: 351 17:26:27 -1290.103639c -10.44c -4.55    +0.0000
iter: 352 17:26:31 -1290.103676c -10.45c -4.55    +0.0000
iter: 353 17:26:35 -1290.103713c -10.46c -4.55    +0.0000
iter: 354 17:26:39 -1290.103750c -10.46c -4.56    -0.0000
iter: 355 17:26:42 -1290.103787c -10.47c -4.56    -0.0000
iter: 356 17:26:46 -1290.103822c -10.48c -4.57    -0.0000
iter: 357 17:26:50 -1290.103858c -10.49c -4.57    -0.0000
iter: 358 17:26:54 -1290.103893c -10.49c -4.58    -0.0000
iter: 359 17:26:58 -1290.103927c -10.50c -4.58    -0.0000
iter: 360 17:27:02 -1290.103961c -10.51c -4.58    -0.0000
iter: 361 17:27:05 -1290.103995c -10.52c -4.59    -0.0000
iter: 362 17:27:09 -1290.104029c -10.52c -4.59    -0.0000
iter: 363 17:27:13 -1290.104062c -10.53c -4.60    -0.0000
iter: 364 17:27:17 -1290.104094c -10.54c -4.60    -0.0000
iter: 365 17:27:21 -1290.104126c -10.55c -4.61    -0.0000
iter: 366 17:27:25 -1290.104158c -10.55c -4.61    -0.0000
iter: 367 17:27:28 -1290.104189c -10.56c -4.61    -0.0000
iter: 368 17:27:32 -1290.104220c -10.57c -4.62    -0.0000
iter: 369 17:27:36 -1290.104251c -10.58c -4.62    -0.0000
iter: 370 17:27:40 -1290.104281c -10.58c -4.63    -0.0000
iter: 371 17:27:44 -1290.104311c -10.59c -4.63    -0.0000
iter: 372 17:27:47 -1290.104341c -10.60c -4.64    -0.0000
iter: 373 17:27:51 -1290.104370c -10.61c -4.64    -0.0000
iter: 374 17:27:55 -1290.104399c -10.61c -4.64    -0.0000
iter: 375 17:27:59 -1290.104427c -10.62c -4.65    -0.0000
iter: 376 17:28:03 -1290.104456c -10.63c -4.65    -0.0000
iter: 377 17:28:07 -1290.104483c -10.64c -4.66    -0.0000
iter: 378 17:28:10 -1290.104511c -10.64c -4.66    -0.0000
iter: 379 17:28:14 -1290.104538c -10.65c -4.67    -0.0000
iter: 380 17:28:18 -1290.104565c -10.65c -4.67    -0.0000
iter: 381 17:28:22 -1290.104591c -10.67c -4.67    -0.0000
iter: 382 17:28:26 -1290.104618c -10.67c -4.68    -0.0000
iter: 383 17:28:30 -1290.104644c -10.68c -4.68    -0.0000
iter: 384 17:28:33 -1290.104669c -10.68c -4.69    -0.0000
iter: 385 17:28:37 -1290.104694c -10.69c -4.69    -0.0000
iter: 386 17:28:41 -1290.104719c -10.70c -4.69    -0.0000
iter: 387 17:28:45 -1290.104744c -10.71c -4.70    -0.0000
iter: 388 17:28:49 -1290.104769c -10.71c -4.70    -0.0000
iter: 389 17:28:53 -1290.104793c -10.72c -4.71    -0.0000
iter: 390 17:28:56 -1290.104817c -10.73c -4.71    -0.0000
iter: 391 17:29:00 -1290.104840c -10.74c -4.72    -0.0000
iter: 392 17:29:04 -1290.104863c -10.74c -4.72    -0.0000
iter: 393 17:29:08 -1290.104886c -10.75c -4.72    -0.0000
iter: 394 17:29:12 -1290.104909c -10.76c -4.73    -0.0000
iter: 395 17:29:16 -1290.104932c -10.77c -4.73    -0.0000
iter: 396 17:29:19 -1290.104954c -10.77c -4.74    -0.0000
iter: 397 17:29:23 -1290.104976c -10.78c -4.74    -0.0000
iter: 398 17:29:27 -1290.104997c -10.78c -4.74    -0.0000
iter: 399 17:29:31 -1290.105019c -10.79c -4.75    -0.0000
iter: 400 17:29:35 -1290.105040c -10.80c -4.75    -0.0000
iter: 401 17:29:39 -1290.105061c -10.81c -4.76    -0.0000
iter: 402 17:29:43 -1290.105082c -10.81c -4.76    -0.0000
iter: 403 17:29:46 -1290.105102c -10.82c -4.77    -0.0000
iter: 404 17:29:50 -1290.105122c -10.83c -4.77    -0.0000
iter: 405 17:29:54 -1290.105142c -10.83c -4.77    -0.0000
iter: 406 17:29:58 -1290.105162c -10.84c -4.78    -0.0000
iter: 407 17:30:02 -1290.105181c -10.85c -4.78    -0.0000
iter: 408 17:30:06 -1290.105201c -10.85c -4.79    -0.0000
iter: 409 17:30:09 -1290.105220c -10.86c -4.79    -0.0000
iter: 410 17:30:13 -1290.105239c -10.87c -4.79    -0.0000
iter: 411 17:30:17 -1290.105257c -10.88c -4.80    -0.0000
iter: 412 17:30:21 -1290.105276c -10.88c -4.80    -0.0000
iter: 413 17:30:25 -1290.105294c -10.89c -4.81    -0.0000
iter: 414 17:30:29 -1290.105312c -10.89c -4.81    -0.0000
iter: 415 17:30:32 -1290.105330c -10.90c -4.82    -0.0000
iter: 416 17:30:36 -1290.105347c -10.91c -4.82    -0.0000
iter: 417 17:30:40 -1290.105364c -10.92c -4.82    -0.0000
iter: 418 17:30:44 -1290.105382c -10.92c -4.83    -0.0000
iter: 419 17:30:48 -1290.105398c -10.93c -4.83    -0.0000
iter: 420 17:30:52 -1290.105415c -10.93c -4.84    -0.0000
iter: 421 17:30:55 -1290.105432c -10.94c -4.84    -0.0000
iter: 422 17:30:59 -1290.105448c -10.95c -4.84    -0.0000
iter: 423 17:31:03 -1290.105464c -10.96c -4.85    -0.0000
iter: 424 17:31:07 -1290.105480c -10.96c -4.85    -0.0000
iter: 425 17:31:11 -1290.105496c -10.97c -4.86    -0.0000
iter: 426 17:31:15 -1290.105512c -10.98c -4.86    -0.0000
iter: 427 17:31:18 -1290.105527c -10.98c -4.86    -0.0000
iter: 428 17:31:22 -1290.105542c -10.99c -4.87    -0.0000
iter: 429 17:31:26 -1290.105558c -11.00c -4.87    -0.0000
iter: 430 17:31:30 -1290.105572c -11.00c -4.88    -0.0000
iter: 431 17:31:34 -1290.105587c -11.01c -4.88    -0.0000
iter: 432 17:31:38 -1290.105602c -11.02c -4.89    -0.0000
iter: 433 17:31:41 -1290.105616c -11.02c -4.89    -0.0000
iter: 434 17:31:45 -1290.105630c -11.03c -4.89    -0.0000
iter: 435 17:31:49 -1290.105644c -11.04c -4.90    -0.0000
iter: 436 17:31:53 -1290.105658c -11.04c -4.90    -0.0000
iter: 437 17:31:57 -1290.105672c -11.05c -4.91    -0.0000
iter: 438 17:32:01 -1290.105686c -11.06c -4.91    -0.0000
iter: 439 17:32:04 -1290.105699c -11.06c -4.91    -0.0000
iter: 440 17:32:08 -1290.105712c -11.07c -4.92    -0.0000
iter: 441 17:32:12 -1290.105726c -11.08c -4.92    -0.0000
iter: 442 17:32:16 -1290.105739c -11.08c -4.93    -0.0000
iter: 443 17:32:20 -1290.105751c -11.09c -4.93    -0.0000
iter: 444 17:32:24 -1290.105764c -11.09c -4.93    -0.0000
iter: 445 17:32:27 -1290.105777c -11.10c -4.94    -0.0000
iter: 446 17:32:31 -1290.105789c -11.11c -4.94    -0.0000
iter: 447 17:32:35 -1290.105801c -11.12c -4.95    +0.0000
iter: 448 17:32:39 -1290.105813c -11.12c -4.95    +0.0000
iter: 449 17:32:43 -1290.105825c -11.13c -4.95    +0.0000
iter: 450 17:32:47 -1290.105837c -11.13c -4.96    +0.0000
iter: 451 17:32:50 -1290.105849c -11.14c -4.96    +0.0000
iter: 452 17:32:54 -1290.105860c -11.15c -4.97    +0.0000
iter: 453 17:32:58 -1290.105872c -11.16c -4.97    +0.0000
iter: 454 17:33:02 -1290.105883c -11.16c -4.97    +0.0000
iter: 455 17:33:06 -1290.105894c -11.17c -4.98    +0.0000
iter: 456 17:33:10 -1290.105905c -11.17c -4.98    +0.0000
iter: 457 17:33:13 -1290.105916c -11.18c -4.99    +0.0000
iter: 458 17:33:17 -1290.105927c -11.19c -4.99    +0.0000
iter: 459 17:33:21 -1290.105938c -11.19c -4.99    +0.0000
iter: 460 17:33:25 -1290.105948c -11.20c -5.00    +0.0000
iter: 461 17:33:29 -1290.105959c -11.21c -5.00c   +0.0000

Converged after 461 iterations.

Dipole moment: (52.397375, -54.805335, 0.530757) |e|*Ang

Total magnetic moment: (0.000000, 0.000000, 0.000000)
Local magnetic moments:
   0 Ti ( 0.000000,  0.000000,  0.000000)
   1 Ti ( 0.000000,  0.000000, -0.000000)
   2 Ti ( 0.000000,  0.000000,  0.000000)
   3 Ti ( 0.000000,  0.000000, -0.000000)
   4 Ti ( 0.000000,  0.000000,  0.000000)
   5 Ti ( 0.000000,  0.000000,  0.000000)
   6 Ti ( 0.000000,  0.000000, -0.000000)
   7 Ti ( 0.000000,  0.000000,  0.000000)
   8 Ti ( 0.000000,  0.000000,  0.000000)
   9 Ti ( 0.000000,  0.000000, -0.000000)
  10 Ti ( 0.000000,  0.000000,  0.000000)
  11 Ti ( 0.000000,  0.000000,  0.000000)
  12 Ti ( 0.000000,  0.000000,  0.000000)
  13 Ti ( 0.000000,  0.000000, -0.000000)
  14 Ti ( 0.000000,  0.000000, -0.000000)
  15 Ti ( 0.000000,  0.000000, -0.000000)
  16 Ti ( 0.000000,  0.000000, -0.000000)
  17 Ti ( 0.000000,  0.000000,  0.000000)
  18 Ti ( 0.000000,  0.000000, -0.000000)
  19 Ti ( 0.000000,  0.000000,  0.000000)
  20 Ti ( 0.000000,  0.000000, -0.000000)
  21 Ti ( 0.000000,  0.000000,  0.000000)
  22 Ti ( 0.000000,  0.000000, -0.000000)
  23 Ti ( 0.000000,  0.000000, -0.000000)
  24 O  ( 0.000000,  0.000000, -0.000000)
  25 O  ( 0.000000,  0.000000, -0.000000)
  26 O  ( 0.000000,  0.000000,  0.000000)
  27 O  ( 0.000000,  0.000000, -0.000000)
  28 O  ( 0.000000,  0.000000, -0.000000)
  29 O  ( 0.000000,  0.000000, -0.000000)
  30 O  ( 0.000000,  0.000000,  0.000000)
  31 O  ( 0.000000,  0.000000, -0.000000)
  32 O  ( 0.000000,  0.000000, -0.000000)
  33 O  ( 0.000000,  0.000000,  0.000000)
  34 O  ( 0.000000,  0.000000, -0.000000)
  35 O  ( 0.000000,  0.000000,  0.000000)
  36 O  ( 0.000000,  0.000000, -0.000000)
  37 O  ( 0.000000,  0.000000, -0.000000)
  38 O  ( 0.000000,  0.000000,  0.000000)
  39 O  ( 0.000000,  0.000000, -0.000000)
  40 O  ( 0.000000,  0.000000,  0.000000)
  41 O  ( 0.000000,  0.000000,  0.000000)
  42 O  ( 0.000000,  0.000000,  0.000000)
  43 O  ( 0.000000,  0.000000, -0.000000)
  44 O  ( 0.000000,  0.000000, -0.000000)
  45 O  ( 0.000000,  0.000000,  0.000000)
  46 O  ( 0.000000,  0.000000,  0.000000)
  47 O  ( 0.000000,  0.000000, -0.000000)
  48 O  ( 0.000000,  0.000000,  0.000000)
  49 O  ( 0.000000,  0.000000,  0.000000)
  50 O  ( 0.000000,  0.000000, -0.000000)
  51 O  ( 0.000000,  0.000000,  0.000000)
  52 O  ( 0.000000,  0.000000,  0.000000)
  53 O  ( 0.000000,  0.000000,  0.000000)
  54 O  ( 0.000000,  0.000000, -0.000000)
  55 O  ( 0.000000,  0.000000, -0.000000)
  56 O  ( 0.000000,  0.000000, -0.000000)
  57 O  ( 0.000000,  0.000000,  0.000000)
  58 O  ( 0.000000,  0.000000, -0.000000)
  59 O  ( 0.000000,  0.000000,  0.000000)
  60 O  ( 0.000000,  0.000000,  0.000000)
  61 O  ( 0.000000,  0.000000,  0.000000)
  62 O  ( 0.000000,  0.000000, -0.000000)
  63 O  ( 0.000000,  0.000000, -0.000000)
  64 O  ( 0.000000,  0.000000,  0.000000)
  65 O  ( 0.000000,  0.000000, -0.000000)
  66 O  ( 0.000000,  0.000000,  0.000000)
  67 O  ( 0.000000,  0.000000,  0.000000)
  68 O  ( 0.000000,  0.000000,  0.000000)
  69 O  ( 0.000000,  0.000000, -0.000000)
  70 O  ( 0.000000,  0.000000, -0.000000)
  71 O  ( 0.000000,  0.000000,  0.000000)
  72 Au ( 0.000000,  0.000000,  0.000000)
  73 Au ( 0.000000,  0.000000, -0.000000)
  74 Au ( 0.000000,  0.000000, -0.000000)
  75 Au ( 0.000000,  0.000000, -0.000000)

Energy contributions relative to reference atoms: (reference = -2721730.337652)

Kinetic:       +528.731375
Potential:     -718.104291
External:      -761.590415
XC:            -382.322423
Entropy (-ST):   -0.017777
Local:          +43.188684
SIC:             +0.000000
--------------------------
Free energy:   -1290.114847
Extrapolated:  -1290.105959

Dipole-layer corrected work functions: 4.003267, 2.789776 eV

Spin contamination: 0.000000 electrons
                   Up                     Down
 Band  Eigenvalues  Occupancy  Eigenvalues  Occupancy
    0    -65.22392    1.00000    -65.22392    1.00000
    1    -65.21692    1.00000    -65.21692    1.00000
    2    -65.21404    1.00000    -65.21404    1.00000
    3    -65.21013    1.00000    -65.21013    1.00000
    4    -65.08523    1.00000    -65.08523    1.00000
    5    -65.01983    1.00000    -65.01983    1.00000
    6    -64.99076    1.00000    -64.99076    1.00000
    7    -64.94330    1.00000    -64.94330    1.00000
    8    -64.93043    1.00000    -64.93043    1.00000
    9    -64.92098    1.00000    -64.92098    1.00000
   10    -64.88932    1.00000    -64.88932    1.00000
   11    -64.88513    1.00000    -64.88513    1.00000
   12    -64.87829    1.00000    -64.87829    1.00000
   13    -64.85421    1.00000    -64.85421    1.00000
   14    -64.83885    1.00000    -64.83885    1.00000
   15    -64.80813    1.00000    -64.80813    1.00000
   16    -64.78682    1.00000    -64.78682    1.00000
   17    -64.77796    1.00000    -64.77796    1.00000
   18    -64.73192    1.00000    -64.73192    1.00000
   19    -64.54030    1.00000    -64.54030    1.00000
   20    -64.49286    1.00000    -64.49286    1.00000
   21    -64.48024    1.00000    -64.48024    1.00000
   22    -64.47508    1.00000    -64.47508    1.00000
   23    -64.46949    1.00000    -64.46949    1.00000
   24    -41.54535    1.00000    -41.54535    1.00000
   25    -41.53724    1.00000    -41.53724    1.00000
   26    -41.53378    1.00000    -41.53378    1.00000
   27    -41.52917    1.00000    -41.52917    1.00000
   28    -41.39864    1.00000    -41.39864    1.00000
   29    -41.39161    1.00000    -41.39161    1.00000
   30    -41.36266    1.00000    -41.36266    1.00000
   31    -41.32912    1.00000    -41.32912    1.00000
   32    -41.32184    1.00000    -41.32184    1.00000
   33    -41.28924    1.00000    -41.28924    1.00000
   34    -41.26427    1.00000    -41.26427    1.00000
   35    -41.23511    1.00000    -41.23511    1.00000
   36    -41.22477    1.00000    -41.22477    1.00000
   37    -41.21239    1.00000    -41.21239    1.00000
   38    -41.20910    1.00000    -41.20910    1.00000
   39    -41.20684    1.00000    -41.20684    1.00000
   40    -41.19785    1.00000    -41.19785    1.00000
   41    -41.19416    1.00000    -41.19416    1.00000
   42    -41.19187    1.00000    -41.19187    1.00000
   43    -41.19114    1.00000    -41.19114    1.00000
   44    -41.18542    1.00000    -41.18542    1.00000
   45    -41.17438    1.00000    -41.17438    1.00000
   46    -41.17254    1.00000    -41.17254    1.00000
   47    -41.15894    1.00000    -41.15894    1.00000
   48    -41.15380    1.00000    -41.15380    1.00000
   49    -41.14799    1.00000    -41.14799    1.00000
   50    -41.13657    1.00000    -41.13657    1.00000
   51    -41.11068    1.00000    -41.11068    1.00000
   52    -41.10458    1.00000    -41.10458    1.00000
   53    -41.09884    1.00000    -41.09884    1.00000
   54    -41.08679    1.00000    -41.08679    1.00000
   55    -41.07634    1.00000    -41.07634    1.00000
   56    -41.07349    1.00000    -41.07349    1.00000
   57    -41.06086    1.00000    -41.06086    1.00000
   58    -41.05243    1.00000    -41.05243    1.00000
   59    -41.04560    1.00000    -41.04560    1.00000
   60    -41.02857    1.00000    -41.02857    1.00000
   61    -41.02539    1.00000    -41.02539    1.00000
   62    -41.01694    1.00000    -41.01694    1.00000
   63    -41.01084    1.00000    -41.01084    1.00000
   64    -41.00880    1.00000    -41.00880    1.00000
   65    -41.00369    1.00000    -41.00369    1.00000
   66    -40.99608    1.00000    -40.99608    1.00000
   67    -40.98901    1.00000    -40.98901    1.00000
   68    -40.98346    1.00000    -40.98346    1.00000
   69    -40.97018    1.00000    -40.97018    1.00000
   70    -40.96427    1.00000    -40.96427    1.00000
   71    -40.95845    1.00000    -40.95845    1.00000
   72    -40.95144    1.00000    -40.95144    1.00000
   73    -40.94115    1.00000    -40.94115    1.00000
   74    -40.93537    1.00000    -40.93537    1.00000
   75    -40.92206    1.00000    -40.92206    1.00000
   76    -40.89981    1.00000    -40.89981    1.00000
   77    -40.88695    1.00000    -40.88695    1.00000
   78    -40.84044    1.00000    -40.84044    1.00000
   79    -40.83548    1.00000    -40.83548    1.00000
   80    -40.80953    1.00000    -40.80953    1.00000
   81    -40.72786    1.00000    -40.72786    1.00000
   82    -40.71860    1.00000    -40.71860    1.00000
   83    -40.70724    1.00000    -40.70724    1.00000
   84    -40.70642    1.00000    -40.70642    1.00000
   85    -40.70207    1.00000    -40.70207    1.00000
   86    -40.69354    1.00000    -40.69354    1.00000
   87    -40.68909    1.00000    -40.68909    1.00000
   88    -40.68410    1.00000    -40.68410    1.00000
   89    -40.66067    1.00000    -40.66067    1.00000
   90    -40.64687    1.00000    -40.64687    1.00000
   91    -40.63368    1.00000    -40.63368    1.00000
   92    -40.56892    1.00000    -40.56892    1.00000
   93    -40.55445    1.00000    -40.55445    1.00000
   94    -40.54905    1.00000    -40.54905    1.00000
   95    -40.54262    1.00000    -40.54262    1.00000
   96    -23.94852    1.00000    -23.94852    1.00000
   97    -23.73799    1.00000    -23.73799    1.00000
   98    -23.62222    1.00000    -23.62222    1.00000
   99    -23.57072    1.00000    -23.57072    1.00000
  100    -23.53276    1.00000    -23.53276    1.00000
  101    -23.50086    1.00000    -23.50086    1.00000
  102    -23.42821    1.00000    -23.42821    1.00000
  103    -23.37956    1.00000    -23.37956    1.00000
  104    -23.30015    1.00000    -23.30015    1.00000
  105    -23.15593    1.00000    -23.15593    1.00000
  106    -23.12127    1.00000    -23.12127    1.00000
  107    -23.05386    1.00000    -23.05386    1.00000
  108    -22.96624    1.00000    -22.96624    1.00000
  109    -22.84146    1.00000    -22.84146    1.00000
  110    -22.80071    1.00000    -22.80071    1.00000
  111    -22.78691    1.00000    -22.78691    1.00000
  112    -22.77175    1.00000    -22.77175    1.00000
  113    -22.75948    1.00000    -22.75948    1.00000
  114    -22.69902    1.00000    -22.69902    1.00000
  115    -22.67628    1.00000    -22.67628    1.00000
  116    -22.66051    1.00000    -22.66051    1.00000
  117    -22.64398    1.00000    -22.64398    1.00000
  118    -22.63743    1.00000    -22.63743    1.00000
  119    -22.62845    1.00000    -22.62845    1.00000
  120    -22.61920    1.00000    -22.61920    1.00000
  121    -22.58370    1.00000    -22.58370    1.00000
  122    -22.57844    1.00000    -22.57844    1.00000
  123    -22.56476    1.00000    -22.56476    1.00000
  124    -22.55080    1.00000    -22.55080    1.00000
  125    -22.53400    1.00000    -22.53400    1.00000
  126    -22.51992    1.00000    -22.51992    1.00000
  127    -22.50100    1.00000    -22.50100    1.00000
  128    -22.47663    1.00000    -22.47663    1.00000
  129    -22.46096    1.00000    -22.46096    1.00000
  130    -22.45915    1.00000    -22.45915    1.00000
  131    -22.43813    1.00000    -22.43813    1.00000
  132    -22.41781    1.00000    -22.41781    1.00000
  133    -22.41428    1.00000    -22.41428    1.00000
  134    -22.40413    1.00000    -22.40413    1.00000
  135    -22.30641    1.00000    -22.30641    1.00000
  136    -22.26687    1.00000    -22.26687    1.00000
  137    -22.16309    1.00000    -22.16309    1.00000
  138    -22.10017    1.00000    -22.10017    1.00000
  139    -21.94859    1.00000    -21.94859    1.00000
  140    -21.09134    1.00000    -21.09134    1.00000
  141    -21.05023    1.00000    -21.05023    1.00000
  142    -21.04361    1.00000    -21.04361    1.00000
  143    -21.03454    1.00000    -21.03454    1.00000
  144    -11.02631    1.00000    -11.02631    1.00000
  145    -10.94635    1.00000    -10.94635    1.00000
  146    -10.93012    1.00000    -10.93012    1.00000
  147    -10.88327    1.00000    -10.88327    1.00000
  148    -10.86334    1.00000    -10.86334    1.00000
  149    -10.84312    1.00000    -10.84312    1.00000
  150    -10.78591    1.00000    -10.78591    1.00000
  151    -10.76948    1.00000    -10.76948    1.00000
  152    -10.75839    1.00000    -10.75839    1.00000
  153    -10.72607    1.00000    -10.72607    1.00000
  154    -10.70035    1.00000    -10.70035    1.00000
  155    -10.65140    1.00000    -10.65140    1.00000
  156    -10.64938    1.00000    -10.64938    1.00000
  157    -10.59635    1.00000    -10.59635    1.00000
  158    -10.57378    1.00000    -10.57378    1.00000
  159    -10.53182    1.00000    -10.53182    1.00000
  160    -10.53013    1.00000    -10.53013    1.00000
  161    -10.51744    1.00000    -10.51744    1.00000
  162    -10.46192    1.00000    -10.46192    1.00000
  163    -10.40849    1.00000    -10.40849    1.00000
  164    -10.34832    1.00000    -10.34832    1.00000
  165    -10.26506    1.00000    -10.26506    1.00000
  166    -10.23659    1.00000    -10.23659    1.00000
  167    -10.21842    1.00000    -10.21842    1.00000
  168    -10.20119    1.00000    -10.20119    1.00000
  169    -10.19476    1.00000    -10.19476    1.00000
  170    -10.15628    1.00000    -10.15628    1.00000
  171    -10.14494    1.00000    -10.14494    1.00000
  172    -10.12093    1.00000    -10.12093    1.00000
  173    -10.11606    1.00000    -10.11606    1.00000
  174    -10.10727    1.00000    -10.10727    1.00000
  175    -10.07502    1.00000    -10.07502    1.00000
  176    -10.06528    1.00000    -10.06528    1.00000
  177    -10.05631    1.00000    -10.05631    1.00000
  178    -10.04620    1.00000    -10.04620    1.00000
  179    -10.04098    1.00000    -10.04098    1.00000
  180    -10.02897    1.00000    -10.02897    1.00000
  181    -10.02202    1.00000    -10.02202    1.00000
  182     -9.99866    1.00000     -9.99866    1.00000
  183     -9.98880    1.00000     -9.98880    1.00000
  184     -9.96463    1.00000     -9.96463    1.00000
  185     -9.91610    1.00000     -9.91610    1.00000
  186     -9.86816    1.00000     -9.86816    1.00000
  187     -9.83488    1.00000     -9.83488    1.00000
  188     -9.80921    1.00000     -9.80921    1.00000
  189     -9.73872    1.00000     -9.73872    1.00000
  190     -9.68050    1.00000     -9.68050    1.00000
  191     -9.64621    1.00000     -9.64621    1.00000
  192     -9.58572    1.00000     -9.58572    1.00000
  193     -9.55511    1.00000     -9.55511    1.00000
  194     -9.49199    1.00000     -9.49199    1.00000
  195     -9.46164    1.00000     -9.46164    1.00000
  196     -9.44358    1.00000     -9.44358    1.00000
  197     -9.37045    1.00000     -9.37045    1.00000
  198     -9.31419    1.00000     -9.31419    1.00000
  199     -9.24241    1.00000     -9.24241    1.00000
  200     -9.20538    1.00000     -9.20538    1.00000
  201     -9.17919    1.00000     -9.17919    1.00000
  202     -9.11381    1.00000     -9.11381    1.00000
  203     -9.08969    1.00000     -9.08969    1.00000
  204     -9.05354    1.00000     -9.05354    1.00000
  205     -9.01954    1.00000     -9.01954    1.00000
  206     -8.93786    1.00000     -8.93786    1.00000
  207     -8.90762    1.00000     -8.90762    1.00000
  208     -8.87791    1.00000     -8.87791    1.00000
  209     -8.84240    1.00000     -8.84240    1.00000
  210     -8.82455    1.00000     -8.82455    1.00000
  211     -8.80762    1.00000     -8.80762    1.00000
  212     -8.75853    1.00000     -8.75853    1.00000
  213     -8.75141    1.00000     -8.75141    1.00000
  214     -8.65341    1.00000     -8.65341    1.00000
  215     -8.63936    1.00000     -8.63936    1.00000
  216     -8.59503    1.00000     -8.59503    1.00000
  217     -8.58733    1.00000     -8.58733    1.00000
  218     -8.53415    1.00000     -8.53415    1.00000
  219     -8.53077    1.00000     -8.53077    1.00000
  220     -8.52539    1.00000     -8.52539    1.00000
  221     -8.48412    1.00000     -8.48412    1.00000
  222     -8.43524    1.00000     -8.43524    1.00000
  223     -8.42481    1.00000     -8.42481    1.00000
  224     -8.41328    1.00000     -8.41328    1.00000
  225     -8.36977    1.00000     -8.36977    1.00000
  226     -8.33416    1.00000     -8.33416    1.00000
  227     -8.30695    1.00000     -8.30695    1.00000
  228     -8.28318    1.00000     -8.28318    1.00000
  229     -8.27709    1.00000     -8.27709    1.00000
  230     -8.26838    1.00000     -8.26838    1.00000
  231     -8.24292    1.00000     -8.24292    1.00000
  232     -8.21329    1.00000     -8.21329    1.00000
  233     -8.15912    1.00000     -8.15912    1.00000
  234     -8.09155    1.00000     -8.09155    1.00000
  235     -8.07032    1.00000     -8.07032    1.00000
  236     -8.05996    1.00000     -8.05996    1.00000
  237     -8.00930    1.00000     -8.00930    1.00000
  238     -7.98800    1.00000     -7.98800    1.00000
  239     -7.96709    1.00000     -7.96709    1.00000
  240     -7.94751    1.00000     -7.94751    1.00000
  241     -7.89709    1.00000     -7.89709    1.00000
  242     -7.80326    1.00000     -7.80326    1.00000
  243     -7.76995    1.00000     -7.76995    1.00000
  244     -7.71080    1.00000     -7.71080    1.00000
  245     -7.70076    1.00000     -7.70076    1.00000
  246     -7.68675    1.00000     -7.68675    1.00000
  247     -7.59658    1.00000     -7.59658    1.00000
  248     -7.56285    1.00000     -7.56285    1.00000
  249     -7.54133    1.00000     -7.54133    1.00000
  250     -7.49584    1.00000     -7.49584    1.00000
  251     -7.49147    1.00000     -7.49147    1.00000
  252     -7.47977    1.00000     -7.47977    1.00000
  253     -7.46383    1.00000     -7.46383    1.00000
  254     -7.45365    1.00000     -7.45365    1.00000
  255     -7.41029    1.00000     -7.41029    1.00000
  256     -7.40728    1.00000     -7.40728    1.00000
  257     -7.38520    1.00000     -7.38520    1.00000
  258     -7.34621    1.00000     -7.34621    1.00000
  259     -7.31217    1.00000     -7.31217    1.00000
  260     -7.26444    1.00000     -7.26444    1.00000
  261     -7.24315    1.00000     -7.24315    1.00000
  262     -7.23684    1.00000     -7.23684    1.00000
  263     -7.21258    1.00000     -7.21258    1.00000
  264     -7.20620    1.00000     -7.20620    1.00000
  265     -7.17493    1.00000     -7.17493    1.00000
  266     -7.15387    1.00000     -7.15387    1.00000
  267     -7.14865    1.00000     -7.14865    1.00000
  268     -7.11487    1.00000     -7.11487    1.00000
  269     -7.10294    1.00000     -7.10294    1.00000
  270     -7.06541    1.00000     -7.06541    1.00000
  271     -7.03500    1.00000     -7.03500    1.00000
  272     -7.03010    1.00000     -7.03010    1.00000
  273     -7.01443    1.00000     -7.01443    1.00000
  274     -6.96102    1.00000     -6.96102    1.00000
  275     -6.92665    1.00000     -6.92665    1.00000
  276     -6.87474    1.00000     -6.87474    1.00000
  277     -6.76775    1.00000     -6.76775    1.00000
  278     -6.76429    1.00000     -6.76429    1.00000
  279     -6.71577    1.00000     -6.71577    1.00000
  280     -6.69058    1.00000     -6.69058    1.00000
  281     -6.68654    1.00000     -6.68654    1.00000
  282     -6.62033    1.00000     -6.62033    1.00000
  283     -6.55764    1.00000     -6.55764    1.00000
  284     -6.49638    1.00000     -6.49638    1.00000
  285     -6.41884    1.00000     -6.41884    1.00000
  286     -6.40619    1.00000     -6.40619    1.00000
  287     -6.39783    1.00000     -6.39783    1.00000
  288     -6.37271    1.00000     -6.37271    1.00000
  289     -6.27936    1.00000     -6.27936    1.00000
  290     -6.18264    1.00000     -6.18264    1.00000
  291     -6.14000    1.00000     -6.14000    1.00000
  292     -6.13784    1.00000     -6.13784    1.00000
  293     -6.08640    1.00000     -6.08640    1.00000
  294     -6.04262    1.00000     -6.04262    1.00000
  295     -6.03367    1.00000     -6.03367    1.00000
  296     -5.75349    1.00000     -5.75349    1.00000
  297     -5.58269    1.00000     -5.58269    1.00000
  298     -5.35342    1.00000     -5.35342    1.00000
  299     -5.33399    1.00000     -5.33399    1.00000
  300     -5.27534    1.00000     -5.27534    1.00000
  301     -5.06567    1.00000     -5.06567    1.00000
  302     -5.04153    1.00000     -5.04153    1.00000
  303     -5.01689    1.00000     -5.01689    1.00000
  304     -4.90561    1.00000     -4.90561    1.00000
  305     -4.88073    1.00000     -4.88073    1.00000
  306     -4.82780    1.00000     -4.82780    1.00000
  307     -4.78709    1.00000     -4.78709    1.00000
  308     -4.19897    0.99967     -4.19897    0.99967
  309     -3.90312    0.99373     -3.90312    0.99373
  310     -2.84968    0.00420     -2.84968    0.00420
  311     -2.71266    0.00107     -2.71266    0.00107
  312     -2.64986    0.00057     -2.64986    0.00057
  313     -2.60476    0.00036     -2.60476    0.00036
  314     -2.49161    0.00012     -2.49161    0.00012
  315     -2.44762    0.00008     -2.44762    0.00008
  316     -2.44187    0.00007     -2.44187    0.00007
  317     -2.43505    0.00007     -2.43505    0.00007
  318     -2.34145    0.00003     -2.34145    0.00003
  319     -2.25259    0.00001     -2.25259    0.00001
  320     -2.19002    0.00001     -2.19002    0.00001
  321     -2.15541    0.00000     -2.15541    0.00000
  322     -2.12187    0.00000     -2.12187    0.00000
  323     -2.11179    0.00000     -2.11179    0.00000
  324     -2.08348    0.00000     -2.08348    0.00000
  325     -2.07249    0.00000     -2.07249    0.00000
  326     -1.97070    0.00000     -1.97070    0.00000
  327     -1.95609    0.00000     -1.95609    0.00000
  328     -1.94254    0.00000     -1.94254    0.00000
  329     -1.92384    0.00000     -1.92384    0.00000
  330     -1.91007    0.00000     -1.91007    0.00000
  331     -1.90091    0.00000     -1.90091    0.00000
  332     -1.88318    0.00000     -1.88318    0.00000
  333     -1.84953    0.00000     -1.84953    0.00000
  334     -1.77697    0.00000     -1.77697    0.00000
  335     -1.76416    0.00000     -1.76416    0.00000
  336     -1.74797    0.00000     -1.74797    0.00000
  337     -1.73281    0.00000     -1.73281    0.00000
  338     -1.72853    0.00000     -1.72853    0.00000
  339     -1.71636    0.00000     -1.71636    0.00000
  340     -1.71380    0.00000     -1.71380    0.00000
  341     -1.69528    0.00000     -1.69528    0.00000
  342     -1.67461    0.00000     -1.67461    0.00000
  343     -1.66006    0.00000     -1.66006    0.00000
  344     -1.64842    0.00000     -1.64842    0.00000
  345     -1.64652    0.00000     -1.64652    0.00000
  346     -1.62410    0.00000     -1.62410    0.00000
  347     -1.60494    0.00000     -1.60494    0.00000
  348     -1.59470    0.00000     -1.59470    0.00000
  349     -1.57025    0.00000     -1.57025    0.00000
  350     -1.51186    0.00000     -1.51186    0.00000
  351     -1.50889    0.00000     -1.50889    0.00000
  352     -1.48706    0.00000     -1.48706    0.00000
  353     -1.47751    0.00000     -1.47751    0.00000
  354     -1.45911    0.00000     -1.45911    0.00000
  355     -1.42467    0.00000     -1.42467    0.00000
  356     -1.35298    0.00000     -1.35298    0.00000
  357     -1.34856    0.00000     -1.34856    0.00000
  358     -1.31530    0.00000     -1.31530    0.00000
  359     -1.30098    0.00000     -1.30098    0.00000
  360     -1.26550    0.00000     -1.26550    0.00000
  361     -1.25618    0.00000     -1.25618    0.00000
  362     -1.24921    0.00000     -1.24921    0.00000
  363     -1.23598    0.00000     -1.23598    0.00000
  364     -1.22728    0.00000     -1.22728    0.00000
  365     -1.21931    0.00000     -1.21931    0.00000
  366     -1.19238    0.00000     -1.19238    0.00000
  367     -1.18333    0.00000     -1.18333    0.00000
  368     -1.15632    0.00000     -1.15632    0.00000
  369     -1.12849    0.00000     -1.12849    0.00000
  370     -1.11777    0.00000     -1.11777    0.00000
  371     -1.09502    0.00000     -1.09502    0.00000
  372     -1.09203    0.00000     -1.09203    0.00000
  373     -1.04765    0.00000     -1.04765    0.00000
  374     -1.00949    0.00000     -1.00949    0.00000
  375     -0.98245    0.00000     -0.98245    0.00000

Fermi level: -3.39652

Gap: 1.053 eV
Transition (v -> c):
  (s=1, k=0, n=309, [[0.00, 0.00, 0.00]]) -> (s=0, k=0, n=310, [[0.00, 0.00, 0.00]])
No difference between direct/indirect transitions
System changes: positions 

Initializing position-dependent things.

Density initialized from wave functions
      .-------------------------.  
     /|                         |  
    / |                         |  
   /  |                         |  
  /   |                         |  
 *    |                         |  
 |    |                         |  
 |    |                         |  
 |    |                         |  
 |    |                         |  
 |    |                         |  
 |    |                         |  
 |    |                         |  
 |    |                         |  
 |    |        Au   OAu         |  
 |    |      O          Ti      |  
 |    O  Au      Ti     O    O  |  
 |    |   Ti   Au O   O         |  
 | O  |   O    O      Ti     Ti |  
 |    | Ti     Ti     O    O    |  
 |    |     O       O      Ti   |  
 |   O|Ti     O      O          |  
 |    |O    O      Ti     Ti    |  
 |  Ti|    Ti          O  O   O |  
 |    |  O  O   O O    TiO      |  
 |  O |         TiO         O Ti|  
 |    | OTiO   Ti    OTi        |  
 |    |       O     O O    O O  |  
 |    | Oi   O O           Ti   |  
 |    O      Ti     Ti     O    |  
 |   Ti          O      O       |  
 |    |   O                     |  
 |    |                         |  
 |    |                         |  
 |    |                         |  
 |    .-------------------------.  
 |   /                         /   
 |  /                         /    
 | /                         /     
 |/                         /      
 *-------------------------*       

Positions:
   0 Ti     1.771742    0.000000    8.228379    ( 0.0000,  0.0000,  0.0000)
   1 Ti     6.989192    1.896200    8.228379    ( 0.0000,  0.0000,  0.0000)
   2 Ti     1.771742    3.792400    8.228379    ( 0.0000,  0.0000,  0.0000)
   3 Ti     6.989192    5.688600    8.228379    ( 0.0000,  0.0000,  0.0000)
   4 Ti     4.725027    0.000000    9.111586    ( 0.0000,  0.0000,  0.0000)
   5 Ti     9.942477    1.896200    9.111586    ( 0.0000,  0.0000,  0.0000)
   6 Ti     4.725027    3.792400    9.111586    ( 0.0000,  0.0000,  0.0000)
   7 Ti     9.942477    5.688600    9.111586    ( 0.0000,  0.0000,  0.0000)
   8 Ti     3.149983    0.000000   11.761552    ( 0.0000,  0.0000,  0.0000)
   9 Ti     8.367433    1.896200   11.761552    ( 0.0000,  0.0000,  0.0000)
  10 Ti     3.149983    3.792400   11.761552    ( 0.0000,  0.0000,  0.0000)
  11 Ti     8.367433    5.688600   11.761552    ( 0.0000,  0.0000,  0.0000)
  12 Ti     6.103269    0.000000   12.644759    ( 0.0000,  0.0000,  0.0000)
  13 Ti     0.885819    1.896200   12.644759    ( 0.0000,  0.0000,  0.0000)
  14 Ti     6.103269    3.792400   12.644759    ( 0.0000,  0.0000,  0.0000)
  15 Ti     0.885819    5.688600   12.644759    ( 0.0000,  0.0000,  0.0000)
  16 Ti     4.482233   -0.001033   15.342543    ( 0.0000,  0.0000,  0.0000)
  17 Ti     9.753045    1.900753   15.389207    ( 0.0000,  0.0000,  0.0000)
  18 Ti     4.499047    3.797034   15.348687    ( 0.0000,  0.0000,  0.0000)
  19 Ti     9.736627    5.671166   15.407809    ( 0.0000,  0.0000,  0.0000)
  20 Ti     7.365001   -0.008670   16.091347    ( 0.0000,  0.0000,  0.0000)
  21 Ti     2.124206    1.919615   16.196452    ( 0.0000,  0.0000,  0.0000)
  22 Ti     7.324862    3.785370   16.124124    ( 0.0000,  0.0000,  0.0000)
  23 Ti     2.104658    5.692197   16.109406    ( 0.0000,  0.0000,  0.0000)
  24 O      3.638859    0.000000    7.500000    ( 0.0000,  0.0000,  0.0000)
  25 O      8.856309    1.896200    7.500000    ( 0.0000,  0.0000,  0.0000)
  26 O      3.638859    3.792400    7.500000    ( 0.0000,  0.0000,  0.0000)
  27 O      8.856309    5.688600    7.500000    ( 0.0000,  0.0000,  0.0000)
  28 O      6.592144    0.000000    8.383207    ( 0.0000,  0.0000,  0.0000)
  29 O      1.374694    1.896200    8.383207    ( 0.0000,  0.0000,  0.0000)
  30 O      6.592144    3.792400    8.383207    ( 0.0000,  0.0000,  0.0000)
  31 O      1.374694    5.688600    8.383207    ( 0.0000,  0.0000,  0.0000)
  32 O     10.339421    0.000000    8.956758    ( 0.0000,  0.0000,  0.0000)
  33 O      5.121971    1.896200    8.956758    ( 0.0000,  0.0000,  0.0000)
  34 O     10.339421    3.792400    8.956758    ( 0.0000,  0.0000,  0.0000)
  35 O      5.121971    5.688600    8.956758    ( 0.0000,  0.0000,  0.0000)
  36 O      2.857911    0.000000    9.839966    ( 0.0000,  0.0000,  0.0000)
  37 O      8.075361    1.896200    9.839966    ( 0.0000,  0.0000,  0.0000)
  38 O      2.857911    3.792400    9.839966    ( 0.0000,  0.0000,  0.0000)
  39 O      8.075361    5.688600    9.839966    ( 0.0000,  0.0000,  0.0000)
  40 O      5.017100    0.000000   11.033173    ( 0.0000,  0.0000,  0.0000)
  41 O     10.234550    1.896200   11.033173    ( 0.0000,  0.0000,  0.0000)
  42 O      5.017100    3.792400   11.033173    ( 0.0000,  0.0000,  0.0000)
  43 O     10.234550    5.688600   11.033173    ( 0.0000,  0.0000,  0.0000)
  44 O      7.970490    0.000000   11.916380    ( 0.0000,  0.0000,  0.0000)
  45 O      2.753040    1.896200   11.916380    ( 0.0000,  0.0000,  0.0000)
  46 O      7.970490    3.792400   11.916380    ( 0.0000,  0.0000,  0.0000)
  47 O      2.753040    5.688600   11.916380    ( 0.0000,  0.0000,  0.0000)
  48 O      1.282867    0.000000   12.489931    ( 0.0000,  0.0000,  0.0000)
  49 O      6.500317    1.896200   12.489931    ( 0.0000,  0.0000,  0.0000)
  50 O      1.282867    3.792400   12.489931    ( 0.0000,  0.0000,  0.0000)
  51 O      6.500317    5.688600   12.489931    ( 0.0000,  0.0000,  0.0000)
  52 O      4.236152    0.000000   13.373138    ( 0.0000,  0.0000,  0.0000)
  53 O      9.453603    1.896200   13.373138    ( 0.0000,  0.0000,  0.0000)
  54 O      4.236152    3.792400   13.373138    ( 0.0000,  0.0000,  0.0000)
  55 O      9.453603    5.688600   13.373138    ( 0.0000,  0.0000,  0.0000)
  56 O      6.412072   -0.010033   14.556610    ( 0.0000,  0.0000,  0.0000)
  57 O      1.198823    1.897930   14.569774    ( 0.0000,  0.0000,  0.0000)
  58 O      6.447668    3.793171   14.532625    ( 0.0000,  0.0000,  0.0000)
  59 O      1.199187    5.689336   14.547629    ( 0.0000,  0.0000,  0.0000)
  60 O      4.033722    1.891518   15.421462    ( 0.0000,  0.0000,  0.0000)
  61 O      9.263384   -0.007385   15.453502    ( 0.0000,  0.0000,  0.0000)
  62 O      4.056182    5.703956   15.417797    ( 0.0000,  0.0000,  0.0000)
  63 O      9.276983    3.794598   15.462247    ( 0.0000,  0.0000,  0.0000)
  64 O      2.642742   -0.013555   16.279518    ( 0.0000,  0.0000,  0.0000)
  65 O      7.840025    1.892632   16.276827    ( 0.0000,  0.0000,  0.0000)
  66 O      2.638424    3.815752   16.259314    ( 0.0000,  0.0000,  0.0000)
  67 O      7.851442    5.687213   16.316677    ( 0.0000,  0.0000,  0.0000)
  68 O      5.664333   -0.017638   16.912131    ( 0.0000,  0.0000,  0.0000)
  69 O      0.405331    1.895786   16.891848    ( 0.0000,  0.0000,  0.0000)
  70 O      0.447526    5.688107   16.892737    ( 0.0000,  0.0000,  0.0000)
  71 O      5.620240    3.815240   16.822627    ( 0.0000,  0.0000,  0.0000)
  72 Au     5.402004    1.459542   18.435638    ( 0.0000,  0.0000,  0.0000)
  73 Au     7.227773    3.254817   19.494175    ( 0.0000,  0.0000,  0.0000)
  74 Au     2.680675    1.867315   18.895591    ( 0.0000,  0.0000,  0.0000)
  75 Au     4.579183    3.616569   19.675117    ( 0.0000,  0.0000,  0.0000)

Unit cell:
           periodic     x           y           z      points  spacing
  1. axis:    yes   10.434900    0.000000    0.000000    52     0.2007
  2. axis:    yes    0.000000    7.584800    0.000000    36     0.2107
  3. axis:    no     0.000000    0.000000   28.826383   144     0.2002

  Lengths:  10.434900   7.584800  28.826383
  Angles:   90.000000  90.000000  90.000000

Effective grid spacing dv^(1/3) = 0.2038

     iter     time        total  log10-change:  magmom
                         energy   eigst   dens
iter:   1 17:33:35 -1067.340724   -3.29           +0.0000
iter:   2 17:33:39 -1067.343540   -3.84  -3.17    -0.0000
iter:   3 17:33:43 -1067.340900   -4.29  -3.16    -0.0000
iter:   4 17:33:47 -1067.338166   -4.69  -3.17    -0.0000
iter:   5 17:33:51 -1067.335411   -5.04  -3.18    +0.0000
iter:   6 17:33:55 -1067.332990   -5.43  -3.19    +0.0000
iter:   7 17:33:59 -1067.330583   -5.65  -3.20    +0.0000
iter:   8 17:34:03 -1067.328316   -5.78  -3.21    +0.0000
iter:   9 17:34:06 -1067.326423   -5.80  -3.22    +0.0000
iter:  10 17:34:10 -1067.324552   -5.80  -3.24    +0.0000
iter:  11 17:34:14 -1067.323011   -5.78  -3.25    +0.0000
iter:  12 17:34:18 -1067.321461   -5.80  -3.26    +0.0000
iter:  13 17:34:22 -1067.319997   -5.79  -3.27    +0.0000
iter:  14 17:34:26 -1067.318842   -5.82  -3.28    +0.0000
iter:  15 17:34:30 -1067.317657   -5.84  -3.28    +0.0000
iter:  16 17:34:34 -1067.316735   -5.86  -3.29    +0.0000
iter:  17 17:34:37 -1067.315754   -5.89  -3.30    +0.0000
iter:  18 17:34:41 -1067.314801   -5.92  -3.31    +0.0000
iter:  19 17:34:45 -1067.314102   -5.95  -3.32    +0.0000
iter:  20 17:34:49 -1067.313335   -5.99  -3.33    +0.0000
iter:  21 17:34:53 -1067.312785   -6.02  -3.34    +0.0000
iter:  22 17:34:57 -1067.312145   -6.06  -3.34    +0.0000
iter:  23 17:35:01 -1067.311493   -6.08  -3.35    +0.0000
iter:  24 17:35:05 -1067.311064   -6.13  -3.36    +0.0000
iter:  25 17:35:08 -1067.310544   -6.16  -3.37    +0.0000
iter:  26 17:35:12 -1067.310001   -6.19  -3.37    +0.0000
iter:  27 17:35:16 -1067.309459   -6.23  -3.38    +0.0000
iter:  28 17:35:20 -1067.309128   -6.28  -3.39    +0.0000
iter:  29 17:35:24 -1067.308712   -6.32  -3.40    +0.0000
iter:  30 17:35:28 -1067.308263   -6.34  -3.40    +0.0000
iter:  31 17:35:32 -1067.308008   -6.39  -3.41    +0.0000
iter:  32 17:35:35 -1067.307663c  -6.42  -3.42    +0.0000
iter:  33 17:35:39 -1067.307275   -6.45  -3.42    +0.0000
iter:  34 17:35:43 -1067.306869   -6.49  -3.43    +0.0000
iter:  35 17:35:47 -1067.306654   -6.54  -3.44    +0.0000
iter:  36 17:35:51 -1067.306360c  -6.58  -3.44    +0.0000
iter:  37 17:35:55 -1067.306019   -6.59  -3.45    +0.0000
iter:  38 17:35:58 -1067.305653   -6.64  -3.46    +0.0000
iter:  39 17:36:02 -1067.305473c  -6.69  -3.46    +0.0000
iter:  40 17:36:06 -1067.305022   -6.72  -3.47    +0.0000
iter:  41 17:36:10 -1067.304779   -6.75  -3.48    +0.0000
iter:  42 17:36:14 -1067.304492c  -6.81  -3.48    +0.0000
iter:  43 17:36:18 -1067.304169c  -6.82  -3.49    +0.0000
iter:  44 17:36:22 -1067.304017c  -6.90  -3.49    +0.0000
iter:  45 17:36:25 -1067.303612c  -6.91  -3.50    +0.0000
iter:  46 17:36:29 -1067.303393   -6.95  -3.51    +0.0000
iter:  47 17:36:33 -1067.303139c  -7.00  -3.51    +0.0000
iter:  48 17:36:37 -1067.302849c  -7.02  -3.52    +0.0000
iter:  49 17:36:41 -1067.302535c  -7.06  -3.53    +0.0000
iter:  50 17:36:45 -1067.302205   -7.08  -3.53    +0.0000
iter:  51 17:36:48 -1067.302047c  -7.15  -3.54    +0.0000
iter:  52 17:36:52 -1067.301666c  -7.17  -3.54    +0.0000
iter:  53 17:36:56 -1067.301457c  -7.22  -3.55    +0.0000
iter:  54 17:37:00 -1067.301224c  -7.27  -3.55    +0.0000
iter:  55 17:37:04 -1067.300962c  -7.29  -3.56    +0.0000
iter:  56 17:37:08 -1067.300677c  -7.33  -3.57    +0.0000
iter:  57 17:37:12 -1067.300375c  -7.35  -3.57    +0.0000
iter:  58 17:37:15 -1067.300059c  -7.38  -3.58    +0.0000
iter:  59 17:37:19 -1067.299735   -7.41  -3.58    +0.0000
iter:  60 17:37:23 -1067.299403   -7.44  -3.59    +0.0000
iter:  61 17:37:27 -1067.299068   -7.46  -3.60    +0.0000
iter:  62 17:37:31 -1067.298729   -7.49  -3.60    +0.0000
iter:  63 17:37:35 -1067.298388   -7.52  -3.61    +0.0000
iter:  64 17:37:38 -1067.298047   -7.55  -3.61    +0.0000
iter:  65 17:37:42 -1067.297705   -7.59  -3.62    +0.0000
iter:  66 17:37:46 -1067.297525c  -7.64  -3.62    +0.0000
iter:  67 17:37:50 -1067.297155c  -7.68  -3.63    +0.0000
iter:  68 17:37:54 -1067.296953c  -7.71  -3.63    +0.0000
iter:  69 17:37:58 -1067.296727c  -7.76  -3.64    +0.0000
iter:  70 17:38:01 -1067.296488c  -7.78  -3.65    +0.0000
iter:  71 17:38:05 -1067.296237c  -7.82  -3.65    +0.0000
iter:  72 17:38:09 -1067.295974c  -7.84  -3.66    +0.0000
iter:  73 17:38:13 -1067.295702c  -7.87  -3.66    +0.0000
iter:  74 17:38:17 -1067.295422c  -7.89  -3.67    +0.0000
iter:  75 17:38:21 -1067.295137c  -7.91  -3.67    +0.0000
iter:  76 17:38:25 -1067.294848c  -7.93  -3.68    +0.0000
iter:  77 17:38:28 -1067.294556c  -7.96  -3.68    +0.0000
iter:  78 17:38:32 -1067.294262c  -7.98  -3.69    +0.0000
iter:  79 17:38:36 -1067.293967c  -8.00  -3.70    +0.0000
iter:  80 17:38:40 -1067.293672c  -8.02  -3.70    +0.0000
iter:  81 17:38:44 -1067.293377c  -8.05  -3.71    +0.0000
iter:  82 17:38:48 -1067.293082c  -8.07  -3.71    +0.0000
iter:  83 17:38:51 -1067.292788c  -8.09  -3.72    +0.0000
iter:  84 17:38:55 -1067.292496c  -8.11  -3.72    +0.0000
iter:  85 17:38:59 -1067.292205c  -8.14  -3.73    +0.0000
iter:  86 17:39:03 -1067.291916c  -8.16  -3.73    +0.0000
iter:  87 17:39:07 -1067.291629c  -8.18  -3.74    +0.0000
iter:  88 17:39:11 -1067.291345c  -8.21  -3.74    +0.0000
iter:  89 17:39:14 -1067.291062c  -8.23  -3.75    +0.0000
iter:  90 17:39:18 -1067.290782c  -8.25  -3.76    +0.0000
iter:  91 17:39:22 -1067.290505c  -8.28  -3.76    +0.0000
iter:  92 17:39:26 -1067.290231c  -8.30  -3.77    +0.0000
iter:  93 17:39:30 -1067.289959c  -8.32  -3.77    +0.0000
iter:  94 17:39:34 -1067.289690c  -8.34  -3.78    +0.0000
iter:  95 17:39:37 -1067.289424c  -8.37  -3.78    +0.0000
iter:  96 17:39:41 -1067.289161c  -8.39  -3.79    +0.0000
iter:  97 17:39:45 -1067.288901c  -8.41  -3.79    +0.0000
iter:  98 17:39:49 -1067.288645c  -8.43  -3.80    +0.0000
iter:  99 17:39:53 -1067.288391c  -8.45  -3.80    -0.0000
iter: 100 17:39:57 -1067.288140c  -8.48  -3.81    -0.0000
iter: 101 17:40:00 -1067.287892c  -8.50  -3.82    -0.0000
iter: 102 17:40:04 -1067.287647c  -8.52  -3.82    -0.0000
iter: 103 17:40:08 -1067.287405c  -8.54  -3.83    -0.0000
iter: 104 17:40:12 -1067.287166c  -8.56  -3.83    -0.0000
iter: 105 17:40:16 -1067.286931c  -8.58  -3.84    -0.0000
iter: 106 17:40:20 -1067.286698c  -8.60  -3.84    -0.0000
iter: 107 17:40:23 -1067.286468c  -8.62  -3.85    -0.0000
iter: 108 17:40:27 -1067.286241c  -8.64  -3.85    -0.0000
iter: 109 17:40:31 -1067.286017c  -8.66  -3.86    -0.0000
iter: 110 17:40:35 -1067.285796c  -8.68  -3.86    -0.0000
iter: 111 17:40:39 -1067.285578c  -8.69  -3.87    -0.0000
iter: 112 17:40:43 -1067.285363c  -8.71  -3.88    -0.0000
iter: 113 17:40:46 -1067.285151c  -8.73  -3.88    -0.0000
iter: 114 17:40:50 -1067.284941c  -8.75  -3.89    -0.0000
iter: 115 17:40:54 -1067.284735c  -8.77  -3.89    -0.0000
iter: 116 17:40:58 -1067.284531c  -8.78  -3.90    -0.0000
iter: 117 17:41:02 -1067.284329c  -8.80  -3.90    -0.0000
iter: 118 17:41:06 -1067.284131c  -8.82  -3.91    -0.0000
iter: 119 17:41:10 -1067.283935c  -8.84  -3.91    -0.0000
iter: 120 17:41:13 -1067.283742c  -8.85  -3.92    -0.0000
iter: 121 17:41:17 -1067.283551c  -8.87  -3.92    -0.0000
iter: 122 17:41:21 -1067.283363c  -8.89  -3.93    -0.0000
iter: 123 17:41:25 -1067.283178c  -8.90  -3.94    -0.0000
iter: 124 17:41:29 -1067.282995c  -8.92  -3.94    -0.0000
iter: 125 17:41:33 -1067.282814c  -8.93  -3.95    -0.0000
iter: 126 17:41:36 -1067.282636c  -8.95  -3.95    -0.0000
iter: 127 17:41:40 -1067.282461c  -8.97  -3.96    -0.0000
iter: 128 17:41:44 -1067.282379c  -9.03  -3.96    -0.0000
iter: 129 17:41:48 -1067.282154c  -8.98  -3.97    -0.0000
iter: 130 17:41:52 -1067.282072c  -9.07  -3.97    -0.0000
iter: 131 17:41:56 -1067.281852c  -9.02  -3.98    -0.0000
iter: 132 17:41:59 -1067.281769c  -9.10  -3.98    -0.0000
iter: 133 17:42:03 -1067.281553c  -9.05  -3.99    -0.0000
iter: 134 17:42:07 -1067.281469c  -9.13  -3.99    -0.0000
iter: 135 17:42:11 -1067.281343c  -9.14  -4.00    -0.0000
iter: 136 17:42:15 -1067.281215c  -9.14  -4.01    -0.0000
iter: 137 17:42:19 -1067.281088c  -9.16  -4.01    -0.0000
iter: 138 17:42:22 -1067.280962c  -9.16  -4.02    -0.0000
iter: 139 17:42:26 -1067.280836c  -9.18  -4.02    -0.0000
iter: 140 17:42:30 -1067.280711c  -9.18  -4.03    -0.0000
iter: 141 17:42:34 -1067.280586c  -9.20  -4.03    -0.0000
iter: 142 17:42:38 -1067.280461c  -9.21  -4.04    -0.0000
iter: 143 17:42:42 -1067.280337c  -9.23  -4.04    -0.0000
iter: 144 17:42:45 -1067.280214c  -9.23  -4.05    -0.0000
iter: 145 17:42:49 -1067.280090c  -9.25  -4.05    -0.0000
iter: 146 17:42:53 -1067.279968c  -9.26  -4.06    -0.0000
iter: 147 17:42:57 -1067.279846c  -9.27  -4.07    -0.0000
iter: 148 17:43:01 -1067.279725c  -9.28  -4.07    -0.0000
iter: 149 17:43:05 -1067.279604c  -9.30  -4.08    -0.0000
iter: 150 17:43:08 -1067.279485c  -9.31  -4.08    -0.0000
iter: 151 17:43:12 -1067.279366c  -9.32  -4.09    -0.0000
iter: 152 17:43:16 -1067.279248c  -9.33  -4.09    -0.0000
iter: 153 17:43:20 -1067.279131c  -9.34  -4.10    -0.0000
iter: 154 17:43:24 -1067.279015c  -9.36  -4.10    -0.0000
iter: 155 17:43:28 -1067.278900c  -9.37  -4.11    -0.0000
iter: 156 17:43:31 -1067.278786c  -9.38  -4.11    -0.0000
iter: 157 17:43:35 -1067.278673c  -9.39  -4.12    -0.0000
iter: 158 17:43:39 -1067.278561c  -9.40  -4.12    -0.0000
iter: 159 17:43:43 -1067.278450c  -9.41  -4.13    -0.0000
iter: 160 17:43:47 -1067.278340c  -9.43  -4.13    -0.0000
iter: 161 17:43:51 -1067.278232c  -9.44  -4.14    -0.0000
iter: 162 17:43:54 -1067.278124c  -9.45  -4.14    -0.0000
iter: 163 17:43:58 -1067.278017c  -9.46  -4.15    -0.0000
iter: 164 17:44:02 -1067.277912c  -9.48  -4.15    -0.0000
iter: 165 17:44:06 -1067.277808c  -9.49  -4.16    -0.0000
iter: 166 17:44:10 -1067.277705c  -9.50  -4.16    -0.0000
iter: 167 17:44:14 -1067.277603c  -9.51  -4.17    -0.0000
iter: 168 17:44:17 -1067.277502c  -9.53  -4.18    -0.0000
iter: 169 17:44:21 -1067.277402c  -9.54  -4.18    -0.0000
iter: 170 17:44:25 -1067.277304c  -9.55  -4.19    -0.0000
iter: 171 17:44:29 -1067.277206c  -9.56  -4.19    -0.0000
iter: 172 17:44:33 -1067.277110c  -9.58  -4.20    -0.0000
iter: 173 17:44:37 -1067.277015c  -9.59  -4.20    -0.0000
iter: 174 17:44:40 -1067.276921c  -9.60  -4.21    -0.0000
iter: 175 17:44:44 -1067.276828c  -9.61  -4.21    -0.0000
iter: 176 17:44:48 -1067.276736c  -9.63  -4.22    -0.0000
iter: 177 17:44:52 -1067.276646c  -9.64  -4.22    -0.0000
iter: 178 17:44:56 -1067.276556c  -9.65  -4.23    -0.0000
iter: 179 17:45:00 -1067.276468c  -9.66  -4.23    -0.0000
iter: 180 17:45:03 -1067.276381c  -9.68  -4.24    -0.0000
iter: 181 17:45:07 -1067.276294c  -9.69  -4.24    -0.0000
iter: 182 17:45:11 -1067.276209c  -9.70  -4.25    -0.0000
iter: 183 17:45:15 -1067.276125c  -9.71  -4.25    -0.0000
iter: 184 17:45:19 -1067.276042c  -9.73  -4.26    -0.0000
iter: 185 17:45:23 -1067.275960c  -9.74  -4.26    -0.0000
iter: 186 17:45:26 -1067.275880c  -9.75  -4.27    -0.0000
iter: 187 17:45:30 -1067.275800c  -9.77  -4.27    -0.0000
iter: 188 17:45:34 -1067.275721c  -9.78  -4.28    -0.0000
iter: 189 17:45:38 -1067.275643c  -9.79  -4.28    -0.0000
iter: 190 17:45:42 -1067.275567c  -9.80  -4.29    -0.0000
iter: 191 17:45:46 -1067.275491c  -9.82  -4.29    -0.0000
iter: 192 17:45:49 -1067.275416c  -9.83  -4.30    -0.0000
iter: 193 17:45:53 -1067.275342c  -9.84  -4.30    -0.0000
iter: 194 17:45:57 -1067.275270c  -9.85  -4.31    -0.0000
iter: 195 17:46:01 -1067.275198c  -9.86  -4.31    -0.0000
iter: 196 17:46:05 -1067.275127c  -9.88  -4.32    -0.0000
iter: 197 17:46:09 -1067.275057c  -9.89  -4.32    -0.0000
iter: 198 17:46:12 -1067.274988c  -9.90  -4.33    -0.0000
iter: 199 17:46:16 -1067.274920c  -9.91  -4.33    -0.0000
iter: 200 17:46:20 -1067.274853c  -9.93  -4.34    -0.0000
iter: 201 17:46:24 -1067.274786c  -9.94  -4.34    -0.0000
iter: 202 17:46:28 -1067.274721c  -9.95  -4.35    -0.0000
iter: 203 17:46:32 -1067.274656c  -9.96  -4.35    -0.0000
iter: 204 17:46:35 -1067.274593c  -9.97  -4.36    -0.0000
iter: 205 17:46:39 -1067.274530c  -9.98  -4.36    -0.0000
iter: 206 17:46:43 -1067.274468c -10.00  -4.37    -0.0000
iter: 207 17:46:47 -1067.274407c -10.01c -4.37    -0.0000
iter: 208 17:46:51 -1067.274346c -10.02c -4.38    -0.0000
iter: 209 17:46:54 -1067.274287c -10.03c -4.38    -0.0000
iter: 210 17:46:58 -1067.274228c -10.04c -4.39    -0.0000
iter: 211 17:47:02 -1067.274170c -10.05c -4.39    -0.0000
iter: 212 17:47:06 -1067.274113c -10.07c -4.40    -0.0000
iter: 213 17:47:10 -1067.274056c -10.08c -4.40    -0.0000
iter: 214 17:47:14 -1067.274001c -10.09c -4.41    -0.0000
iter: 215 17:47:17 -1067.273946c -10.10c -4.41    -0.0000
iter: 216 17:47:21 -1067.273891c -10.11c -4.42    +0.0000
iter: 217 17:47:25 -1067.273838c -10.12c -4.42    +0.0000
iter: 218 17:47:29 -1067.273785c -10.14c -4.43    +0.0000
iter: 219 17:47:33 -1067.273733c -10.15c -4.43    +0.0000
iter: 220 17:47:37 -1067.273681c -10.16c -4.44    +0.0000
iter: 221 17:47:40 -1067.273631c -10.17c -4.44    +0.0000
iter: 222 17:47:44 -1067.273581c -10.18c -4.45    +0.0000
iter: 223 17:47:48 -1067.273531c -10.19c -4.45    +0.0000
iter: 224 17:47:52 -1067.273482c -10.20c -4.46    +0.0000
iter: 225 17:47:56 -1067.273434c -10.21c -4.46    +0.0000
iter: 226 17:48:00 -1067.273387c -10.22c -4.47    +0.0000
iter: 227 17:48:04 -1067.273340c -10.23c -4.47    +0.0000
iter: 228 17:48:07 -1067.273294c -10.25c -4.48    +0.0000
iter: 229 17:48:11 -1067.273248c -10.26c -4.48    +0.0000
iter: 230 17:48:15 -1067.273203c -10.27c -4.49    +0.0000
iter: 231 17:48:19 -1067.273159c -10.28c -4.49    +0.0000
iter: 232 17:48:23 -1067.273115c -10.29c -4.50    +0.0000
iter: 233 17:48:26 -1067.273071c -10.30c -4.50    +0.0000
iter: 234 17:48:30 -1067.273029c -10.31c -4.51    +0.0000
iter: 235 17:48:34 -1067.272987c -10.32c -4.51    +0.0000
iter: 236 17:48:38 -1067.272945c -10.33c -4.52    +0.0000
iter: 237 17:48:42 -1067.272904c -10.34c -4.52    +0.0000
iter: 238 17:48:46 -1067.272863c -10.36c -4.53    +0.0000
iter: 239 17:48:49 -1067.272823c -10.37c -4.53    +0.0000
iter: 240 17:48:53 -1067.272784c -10.38c -4.54    +0.0000
iter: 241 17:48:57 -1067.272745c -10.39c -4.54    +0.0000
iter: 242 17:49:01 -1067.272706c -10.40c -4.54    +0.0000
iter: 243 17:49:05 -1067.272668c -10.41c -4.55    +0.0000
iter: 244 17:49:09 -1067.272631c -10.42c -4.55    +0.0000
iter: 245 17:49:12 -1067.272594c -10.43c -4.56    +0.0000
iter: 246 17:49:16 -1067.272558c -10.44c -4.56    +0.0000
iter: 247 17:49:20 -1067.272522c -10.45c -4.57    +0.0000
iter: 248 17:49:24 -1067.272486c -10.46c -4.57    +0.0000
iter: 249 17:49:28 -1067.272451c -10.47c -4.58    +0.0000
iter: 250 17:49:32 -1067.272416c -10.48c -4.58    +0.0000
iter: 251 17:49:35 -1067.272382c -10.49c -4.59    +0.0000
iter: 252 17:49:39 -1067.272348c -10.50c -4.59    +0.0000
iter: 253 17:49:43 -1067.272315c -10.51c -4.60    +0.0000
iter: 254 17:49:47 -1067.272282c -10.52c -4.60    +0.0000
iter: 255 17:49:51 -1067.272250c -10.53c -4.61    +0.0000
iter: 256 17:49:55 -1067.272218c -10.54c -4.61    +0.0000
iter: 257 17:49:58 -1067.272186c -10.56c -4.62    +0.0000
iter: 258 17:50:02 -1067.272155c -10.57c -4.62    +0.0000
iter: 259 17:50:06 -1067.272124c -10.58c -4.63    +0.0000
iter: 260 17:50:10 -1067.272094c -10.59c -4.63    +0.0000
iter: 261 17:50:14 -1067.272064c -10.60c -4.64    +0.0000
iter: 262 17:50:18 -1067.272034c -10.61c -4.64    +0.0000
iter: 263 17:50:21 -1067.272005c -10.62c -4.64    +0.0000
iter: 264 17:50:25 -1067.271976c -10.63c -4.65    +0.0000
iter: 265 17:50:29 -1067.271948c -10.64c -4.65    +0.0000
iter: 266 17:50:33 -1067.271920c -10.65c -4.66    +0.0000
iter: 267 17:50:37 -1067.271892c -10.66c -4.66    +0.0000
iter: 268 17:50:41 -1067.271865c -10.67c -4.67    +0.0000
iter: 269 17:50:44 -1067.271838c -10.68c -4.67    +0.0000
iter: 270 17:50:48 -1067.271811c -10.69c -4.68    +0.0000
iter: 271 17:50:52 -1067.271785c -10.70c -4.68    +0.0000
iter: 272 17:50:56 -1067.271759c -10.71c -4.69    +0.0000
iter: 273 17:51:00 -1067.271733c -10.72c -4.69    +0.0000
iter: 274 17:51:04 -1067.271708c -10.73c -4.70    +0.0000
iter: 275 17:51:07 -1067.271683c -10.74c -4.70    +0.0000
iter: 276 17:51:11 -1067.271658c -10.75c -4.71    +0.0000
iter: 277 17:51:15 -1067.271634c -10.76c -4.71    +0.0000
iter: 278 17:51:19 -1067.271610c -10.77c -4.71    +0.0000
iter: 279 17:51:23 -1067.271586c -10.78c -4.72    -0.0000
iter: 280 17:51:27 -1067.271562c -10.79c -4.72    -0.0000
iter: 281 17:51:30 -1067.271539c -10.80c -4.73    -0.0000
iter: 282 17:51:34 -1067.271517c -10.81c -4.73    -0.0000
iter: 283 17:51:38 -1067.271494c -10.82c -4.74    -0.0000
iter: 284 17:51:42 -1067.271472c -10.82c -4.74    -0.0000
iter: 285 17:51:46 -1067.271450c -10.83c -4.75    -0.0000
iter: 286 17:51:50 -1067.271428c -10.84c -4.75    -0.0000
iter: 287 17:51:53 -1067.271407c -10.85c -4.76    -0.0000
iter: 288 17:51:57 -1067.271386c -10.86c -4.76    -0.0000
iter: 289 17:52:01 -1067.271365c -10.87c -4.77    +0.0000
iter: 290 17:52:05 -1067.271344c -10.88c -4.77    +0.0000
iter: 291 17:52:09 -1067.271324c -10.89c -4.77    +0.0000
iter: 292 17:52:13 -1067.271304c -10.90c -4.78    +0.0000
iter: 293 17:52:16 -1067.271284c -10.91c -4.78    +0.0000
iter: 294 17:52:20 -1067.271265c -10.92c -4.79    +0.0000
iter: 295 17:52:24 -1067.271246c -10.93c -4.79    -0.0000
iter: 296 17:52:28 -1067.271227c -10.94c -4.80    -0.0000
iter: 297 17:52:32 -1067.271208c -10.95c -4.80    -0.0000
iter: 298 17:52:36 -1067.271189c -10.96c -4.81    -0.0000
iter: 299 17:52:39 -1067.271171c -10.97c -4.81    -0.0000
iter: 300 17:52:43 -1067.271153c -10.98c -4.82    -0.0000
iter: 301 17:52:47 -1067.271135c -10.99c -4.82    -0.0000
iter: 302 17:52:51 -1067.271118c -10.99c -4.82    -0.0000
iter: 303 17:52:55 -1067.271100c -11.00c -4.83    -0.0000
iter: 304 17:52:59 -1067.271083c -11.01c -4.83    -0.0000
iter: 305 17:53:02 -1067.271066c -11.02c -4.84    -0.0000
iter: 306 17:53:06 -1067.271049c -11.03c -4.84    -0.0000
iter: 307 17:53:10 -1067.271033c -11.04c -4.85    -0.0000
iter: 308 17:53:14 -1067.271017c -11.05c -4.85    -0.0000
iter: 309 17:53:18 -1067.271001c -11.06c -4.86    -0.0000
iter: 310 17:53:22 -1067.270985c -11.07c -4.86    -0.0000
iter: 311 17:53:26 -1067.270969c -11.08c -4.86    -0.0000
iter: 312 17:53:29 -1067.270954c -11.09c -4.87    -0.0000
iter: 313 17:53:33 -1067.270938c -11.09c -4.87    -0.0000
iter: 314 17:53:37 -1067.270923c -11.10c -4.88    -0.0000
iter: 315 17:53:41 -1067.270908c -11.11c -4.88    -0.0000
iter: 316 17:53:45 -1067.270894c -11.12c -4.89    -0.0000
iter: 317 17:53:48 -1067.270879c -11.13c -4.89    -0.0000
iter: 318 17:53:52 -1067.270865c -11.14c -4.90    -0.0000
iter: 319 17:53:56 -1067.270851c -11.15c -4.90    -0.0000
iter: 320 17:54:00 -1067.270837c -11.16c -4.91    -0.0000
iter: 321 17:54:04 -1067.270823c -11.17c -4.91    -0.0000
iter: 322 17:54:08 -1067.270810c -11.17c -4.91    -0.0000
iter: 323 17:54:11 -1067.270796c -11.18c -4.92    -0.0000
iter: 324 17:54:15 -1067.270783c -11.19c -4.92    -0.0000
iter: 325 17:54:19 -1067.270770c -11.20c -4.93    -0.0000
iter: 326 17:54:23 -1067.270757c -11.21c -4.93    -0.0000
iter: 327 17:54:27 -1067.270744c -11.22c -4.94    -0.0000
iter: 328 17:54:31 -1067.270732c -11.23c -4.94    -0.0000
iter: 329 17:54:34 -1067.270719c -11.23c -4.95    -0.0000
iter: 330 17:54:38 -1067.270707c -11.24c -4.95    -0.0000
iter: 331 17:54:42 -1067.270695c -11.25c -4.95    -0.0000
iter: 332 17:54:46 -1067.270683c -11.26c -4.96    -0.0000
iter: 333 17:54:50 -1067.270671c -11.27c -4.96    -0.0000
iter: 334 17:54:54 -1067.270659c -11.28c -4.97    -0.0000
iter: 335 17:54:57 -1067.270648c -11.29c -4.97    -0.0000
iter: 336 17:55:01 -1067.270637c -11.30c -4.98    -0.0000
iter: 337 17:55:05 -1067.270625c -11.30c -4.98    -0.0000
iter: 338 17:55:09 -1067.270614c -11.31c -4.98    -0.0000
iter: 339 17:55:13 -1067.270603c -11.32c -4.99    -0.0000
iter: 340 17:55:17 -1067.270593c -11.33c -4.99    -0.0000
iter: 341 17:55:20 -1067.270582c -11.34c -5.00    -0.0000
iter: 342 17:55:24 -1067.270571c -11.35c -5.00c   -0.0000

Converged after 342 iterations.

Dipole moment: (52.397478, -54.694720, 0.311240) |e|*Ang

Total magnetic moment: (0.000000, 0.000000, -0.000000)
Local magnetic moments:
   0 Ti ( 0.000000,  0.000000,  0.000000)
   1 Ti ( 0.000000,  0.000000,  0.000000)
   2 Ti ( 0.000000,  0.000000,  0.000000)
   3 Ti ( 0.000000,  0.000000,  0.000000)
   4 Ti ( 0.000000,  0.000000,  0.000000)
   5 Ti ( 0.000000,  0.000000, -0.000000)
   6 Ti ( 0.000000,  0.000000,  0.000000)
   7 Ti ( 0.000000,  0.000000,  0.000000)
   8 Ti ( 0.000000,  0.000000,  0.000000)
   9 Ti ( 0.000000,  0.000000, -0.000000)
  10 Ti ( 0.000000,  0.000000,  0.000000)
  11 Ti ( 0.000000,  0.000000, -0.000000)
  12 Ti ( 0.000000,  0.000000,  0.000000)
  13 Ti ( 0.000000,  0.000000,  0.000000)
  14 Ti ( 0.000000,  0.000000,  0.000000)
  15 Ti ( 0.000000,  0.000000, -0.000000)
  16 Ti ( 0.000000,  0.000000, -0.000000)
  17 Ti ( 0.000000,  0.000000,  0.000000)
  18 Ti ( 0.000000,  0.000000, -0.000000)
  19 Ti ( 0.000000,  0.000000,  0.000000)
  20 Ti ( 0.000000,  0.000000, -0.000000)
  21 Ti ( 0.000000,  0.000000, -0.000000)
  22 Ti ( 0.000000,  0.000000, -0.000000)
  23 Ti ( 0.000000,  0.000000,  0.000000)
  24 O  ( 0.000000,  0.000000, -0.000000)
  25 O  ( 0.000000,  0.000000, -0.000000)
  26 O  ( 0.000000,  0.000000, -0.000000)
  27 O  ( 0.000000,  0.000000, -0.000000)
  28 O  ( 0.000000,  0.000000, -0.000000)
  29 O  ( 0.000000,  0.000000,  0.000000)
  30 O  ( 0.000000,  0.000000, -0.000000)
  31 O  ( 0.000000,  0.000000,  0.000000)
  32 O  ( 0.000000,  0.000000, -0.000000)
  33 O  ( 0.000000,  0.000000, -0.000000)
  34 O  ( 0.000000,  0.000000, -0.000000)
  35 O  ( 0.000000,  0.000000, -0.000000)
  36 O  ( 0.000000,  0.000000, -0.000000)
  37 O  ( 0.000000,  0.000000,  0.000000)
  38 O  ( 0.000000,  0.000000, -0.000000)
  39 O  ( 0.000000,  0.000000,  0.000000)
  40 O  ( 0.000000,  0.000000,  0.000000)
  41 O  ( 0.000000,  0.000000,  0.000000)
  42 O  ( 0.000000,  0.000000, -0.000000)
  43 O  ( 0.000000,  0.000000,  0.000000)
  44 O  ( 0.000000,  0.000000, -0.000000)
  45 O  ( 0.000000,  0.000000, -0.000000)
  46 O  ( 0.000000,  0.000000, -0.000000)
  47 O  ( 0.000000,  0.000000,  0.000000)
  48 O  ( 0.000000,  0.000000, -0.000000)
  49 O  ( 0.000000,  0.000000,  0.000000)
  50 O  ( 0.000000,  0.000000, -0.000000)
  51 O  ( 0.000000,  0.000000,  0.000000)
  52 O  ( 0.000000,  0.000000,  0.000000)
  53 O  ( 0.000000,  0.000000,  0.000000)
  54 O  ( 0.000000,  0.000000, -0.000000)
  55 O  ( 0.000000,  0.000000,  0.000000)
  56 O  ( 0.000000,  0.000000,  0.000000)
  57 O  ( 0.000000,  0.000000, -0.000000)
  58 O  ( 0.000000,  0.000000,  0.000000)
  59 O  ( 0.000000,  0.000000, -0.000000)
  60 O  ( 0.000000,  0.000000,  0.000000)
  61 O  ( 0.000000,  0.000000,  0.000000)
  62 O  ( 0.000000,  0.000000,  0.000000)
  63 O  ( 0.000000,  0.000000,  0.000000)
  64 O  ( 0.000000,  0.000000,  0.000000)
  65 O  ( 0.000000,  0.000000,  0.000000)
  66 O  ( 0.000000,  0.000000,  0.000000)
  67 O  ( 0.000000,  0.000000, -0.000000)
  68 O  ( 0.000000,  0.000000,  0.000000)
  69 O  ( 0.000000,  0.000000, -0.000000)
  70 O  ( 0.000000,  0.000000, -0.000000)
  71 O  ( 0.000000,  0.000000,  0.000000)
  72 Au ( 0.000000,  0.000000,  0.000000)
  73 Au ( 0.000000,  0.000000,  0.000000)
  74 Au ( 0.000000,  0.000000, -0.000000)
  75 Au ( 0.000000,  0.000000,  0.000000)

Energy contributions relative to reference atoms: (reference = -2721730.337652)

Kinetic:       +531.818849
Potential:     -721.348720
External:      -538.526764
XC:            -382.403081
Entropy (-ST):   -0.007315
Local:          +43.192802
SIC:             +0.000000
--------------------------
Free energy:   -1067.274229
Extrapolated:  -1067.270571

Dipole-layer corrected work functions: 4.105994, 3.394393 eV

Spin contamination: 0.000000 electrons
                   Up                     Down
 Band  Eigenvalues  Occupancy  Eigenvalues  Occupancy
    0    -65.47694    1.00000    -65.47694    1.00000
    1    -65.46965    1.00000    -65.46965    1.00000
    2    -65.46562    1.00000    -65.46562    1.00000
    3    -65.46224    1.00000    -65.46224    1.00000
    4    -65.32315    1.00000    -65.32315    1.00000
    5    -65.26138    1.00000    -65.26138    1.00000
    6    -65.19719    1.00000    -65.19719    1.00000
    7    -65.17853    1.00000    -65.17853    1.00000
    8    -65.17059    1.00000    -65.17059    1.00000
    9    -65.16312    1.00000    -65.16312    1.00000
   10    -65.13319    1.00000    -65.13319    1.00000
   11    -65.13161    1.00000    -65.13161    1.00000
   12    -65.12093    1.00000    -65.12093    1.00000
   13    -65.09359    1.00000    -65.09359    1.00000
   14    -65.08117    1.00000    -65.08117    1.00000
   15    -65.03517    1.00000    -65.03517    1.00000
   16    -65.01418    1.00000    -65.01418    1.00000
   17    -65.00774    1.00000    -65.00774    1.00000
   18    -64.93852    1.00000    -64.93852    1.00000
   19    -64.79928    1.00000    -64.79928    1.00000
   20    -64.74182    1.00000    -64.74182    1.00000
   21    -64.72889    1.00000    -64.72889    1.00000
   22    -64.72288    1.00000    -64.72288    1.00000
   23    -64.71819    1.00000    -64.71819    1.00000
   24    -41.79859    1.00000    -41.79859    1.00000
   25    -41.79015    1.00000    -41.79015    1.00000
   26    -41.78546    1.00000    -41.78546    1.00000
   27    -41.78141    1.00000    -41.78141    1.00000
   28    -41.65174    1.00000    -41.65174    1.00000
   29    -41.64366    1.00000    -41.64366    1.00000
   30    -41.60227    1.00000    -41.60227    1.00000
   31    -41.58228    1.00000    -41.58228    1.00000
   32    -41.57398    1.00000    -41.57398    1.00000
   33    -41.50600    1.00000    -41.50600    1.00000
   34    -41.50061    1.00000    -41.50061    1.00000
   35    -41.47550    1.00000    -41.47550    1.00000
   36    -41.46056    1.00000    -41.46056    1.00000
   37    -41.45898    1.00000    -41.45898    1.00000
   38    -41.45238    1.00000    -41.45238    1.00000
   39    -41.44955    1.00000    -41.44955    1.00000
   40    -41.44938    1.00000    -41.44938    1.00000
   41    -41.44228    1.00000    -41.44228    1.00000
   42    -41.43697    1.00000    -41.43697    1.00000
   43    -41.43256    1.00000    -41.43256    1.00000
   44    -41.42717    1.00000    -41.42717    1.00000
   45    -41.41276    1.00000    -41.41276    1.00000
   46    -41.40805    1.00000    -41.40805    1.00000
   47    -41.39646    1.00000    -41.39646    1.00000
   48    -41.38468    1.00000    -41.38468    1.00000
   49    -41.37729    1.00000    -41.37729    1.00000
   50    -41.36595    1.00000    -41.36595    1.00000
   51    -41.34568    1.00000    -41.34568    1.00000
   52    -41.33864    1.00000    -41.33864    1.00000
   53    -41.32714    1.00000    -41.32714    1.00000
   54    -41.32620    1.00000    -41.32620    1.00000
   55    -41.31527    1.00000    -41.31527    1.00000
   56    -41.30057    1.00000    -41.30057    1.00000
   57    -41.29397    1.00000    -41.29397    1.00000
   58    -41.28849    1.00000    -41.28849    1.00000
   59    -41.28233    1.00000    -41.28233    1.00000
   60    -41.26544    1.00000    -41.26544    1.00000
   61    -41.26177    1.00000    -41.26177    1.00000
   62    -41.25284    1.00000    -41.25284    1.00000
   63    -41.24961    1.00000    -41.24961    1.00000
   64    -41.24543    1.00000    -41.24543    1.00000
   65    -41.24463    1.00000    -41.24463    1.00000
   66    -41.23063    1.00000    -41.23063    1.00000
   67    -41.22551    1.00000    -41.22551    1.00000
   68    -41.21585    1.00000    -41.21585    1.00000
   69    -41.20515    1.00000    -41.20515    1.00000
   70    -41.19701    1.00000    -41.19701    1.00000
   71    -41.19214    1.00000    -41.19214    1.00000
   72    -41.19027    1.00000    -41.19027    1.00000
   73    -41.17831    1.00000    -41.17831    1.00000
   74    -41.16847    1.00000    -41.16847    1.00000
   75    -41.16087    1.00000    -41.16087    1.00000
   76    -41.13032    1.00000    -41.13032    1.00000
   77    -41.11568    1.00000    -41.11568    1.00000
   78    -41.06028    1.00000    -41.06028    1.00000
   79    -41.04436    1.00000    -41.04436    1.00000
   80    -41.02556    1.00000    -41.02556    1.00000
   81    -40.99033    1.00000    -40.99033    1.00000
   82    -40.96727    1.00000    -40.96727    1.00000
   83    -40.95541    1.00000    -40.95541    1.00000
   84    -40.95476    1.00000    -40.95476    1.00000
   85    -40.95072    1.00000    -40.95072    1.00000
   86    -40.94151    1.00000    -40.94151    1.00000
   87    -40.93768    1.00000    -40.93768    1.00000
   88    -40.93255    1.00000    -40.93255    1.00000
   89    -40.90778    1.00000    -40.90778    1.00000
   90    -40.89574    1.00000    -40.89574    1.00000
   91    -40.88210    1.00000    -40.88210    1.00000
   92    -40.81780    1.00000    -40.81780    1.00000
   93    -40.80296    1.00000    -40.80296    1.00000
   94    -40.79668    1.00000    -40.79668    1.00000
   95    -40.79120    1.00000    -40.79120    1.00000
   96    -24.18466    1.00000    -24.18466    1.00000
   97    -23.97869    1.00000    -23.97869    1.00000
   98    -23.85537    1.00000    -23.85537    1.00000
   99    -23.81843    1.00000    -23.81843    1.00000
  100    -23.76697    1.00000    -23.76697    1.00000
  101    -23.73230    1.00000    -23.73230    1.00000
  102    -23.65957    1.00000    -23.65957    1.00000
  103    -23.59661    1.00000    -23.59661    1.00000
  104    -23.53123    1.00000    -23.53123    1.00000
  105    -23.39916    1.00000    -23.39916    1.00000
  106    -23.35884    1.00000    -23.35884    1.00000
  107    -23.29145    1.00000    -23.29145    1.00000
  108    -23.20513    1.00000    -23.20513    1.00000
  109    -23.08512    1.00000    -23.08512    1.00000
  110    -23.04688    1.00000    -23.04688    1.00000
  111    -23.02506    1.00000    -23.02506    1.00000
  112    -23.01215    1.00000    -23.01215    1.00000
  113    -23.00450    1.00000    -23.00450    1.00000
  114    -22.94604    1.00000    -22.94604    1.00000
  115    -22.91634    1.00000    -22.91634    1.00000
  116    -22.89801    1.00000    -22.89801    1.00000
  117    -22.87838    1.00000    -22.87838    1.00000
  118    -22.87045    1.00000    -22.87045    1.00000
  119    -22.85914    1.00000    -22.85914    1.00000
  120    -22.85865    1.00000    -22.85865    1.00000
  121    -22.81676    1.00000    -22.81676    1.00000
  122    -22.81448    1.00000    -22.81448    1.00000
  123    -22.79935    1.00000    -22.79935    1.00000
  124    -22.76810    1.00000    -22.76810    1.00000
  125    -22.74247    1.00000    -22.74247    1.00000
  126    -22.73590    1.00000    -22.73590    1.00000
  127    -22.72374    1.00000    -22.72374    1.00000
  128    -22.71188    1.00000    -22.71188    1.00000
  129    -22.70328    1.00000    -22.70328    1.00000
  130    -22.70108    1.00000    -22.70108    1.00000
  131    -22.67989    1.00000    -22.67989    1.00000
  132    -22.66041    1.00000    -22.66041    1.00000
  133    -22.65589    1.00000    -22.65589    1.00000
  134    -22.63720    1.00000    -22.63720    1.00000
  135    -22.53470    1.00000    -22.53470    1.00000
  136    -22.50284    1.00000    -22.50284    1.00000
  137    -22.36547    1.00000    -22.36547    1.00000
  138    -22.29064    1.00000    -22.29064    1.00000
  139    -22.15787    1.00000    -22.15787    1.00000
  140    -21.34128    1.00000    -21.34128    1.00000
  141    -21.30008    1.00000    -21.30008    1.00000
  142    -21.29365    1.00000    -21.29365    1.00000
  143    -21.28413    1.00000    -21.28413    1.00000
  144    -11.27141    1.00000    -11.27141    1.00000
  145    -11.18918    1.00000    -11.18918    1.00000
  146    -11.17594    1.00000    -11.17594    1.00000
  147    -11.11869    1.00000    -11.11869    1.00000
  148    -11.10154    1.00000    -11.10154    1.00000
  149    -11.08325    1.00000    -11.08325    1.00000
  150    -11.02140    1.00000    -11.02140    1.00000
  151    -11.00823    1.00000    -11.00823    1.00000
  152    -10.99425    1.00000    -10.99425    1.00000
  153    -10.95734    1.00000    -10.95734    1.00000
  154    -10.93677    1.00000    -10.93677    1.00000
  155    -10.89169    1.00000    -10.89169    1.00000
  156    -10.88585    1.00000    -10.88585    1.00000
  157    -10.83196    1.00000    -10.83196    1.00000
  158    -10.81080    1.00000    -10.81080    1.00000
  159    -10.76717    1.00000    -10.76717    1.00000
  160    -10.75574    1.00000    -10.75574    1.00000
  161    -10.74174    1.00000    -10.74174    1.00000
  162    -10.70067    1.00000    -10.70067    1.00000
  163    -10.64162    1.00000    -10.64162    1.00000
  164    -10.58227    1.00000    -10.58227    1.00000
  165    -10.50056    1.00000    -10.50056    1.00000
  166    -10.48505    1.00000    -10.48505    1.00000
  167    -10.45901    1.00000    -10.45901    1.00000
  168    -10.45050    1.00000    -10.45050    1.00000
  169    -10.43385    1.00000    -10.43385    1.00000
  170    -10.39625    1.00000    -10.39625    1.00000
  171    -10.38524    1.00000    -10.38524    1.00000
  172    -10.36165    1.00000    -10.36165    1.00000
  173    -10.35751    1.00000    -10.35751    1.00000
  174    -10.34739    1.00000    -10.34739    1.00000
  175    -10.31316    1.00000    -10.31316    1.00000
  176    -10.30270    1.00000    -10.30270    1.00000
  177    -10.29074    1.00000    -10.29074    1.00000
  178    -10.28194    1.00000    -10.28194    1.00000
  179    -10.26448    1.00000    -10.26448    1.00000
  180    -10.26021    1.00000    -10.26021    1.00000
  181    -10.25592    1.00000    -10.25592    1.00000
  182    -10.22860    1.00000    -10.22860    1.00000
  183    -10.20998    1.00000    -10.20998    1.00000
  184    -10.18764    1.00000    -10.18764    1.00000
  185    -10.14558    1.00000    -10.14558    1.00000
  186    -10.11004    1.00000    -10.11004    1.00000
  187    -10.07500    1.00000    -10.07500    1.00000
  188    -10.04243    1.00000    -10.04243    1.00000
  189     -9.98506    1.00000     -9.98506    1.00000
  190     -9.92000    1.00000     -9.92000    1.00000
  191     -9.88463    1.00000     -9.88463    1.00000
  192     -9.82553    1.00000     -9.82553    1.00000
  193     -9.79032    1.00000     -9.79032    1.00000
  194     -9.72202    1.00000     -9.72202    1.00000
  195     -9.70119    1.00000     -9.70119    1.00000
  196     -9.68675    1.00000     -9.68675    1.00000
  197     -9.60772    1.00000     -9.60772    1.00000
  198     -9.53301    1.00000     -9.53301    1.00000
  199     -9.47518    1.00000     -9.47518    1.00000
  200     -9.44544    1.00000     -9.44544    1.00000
  201     -9.40793    1.00000     -9.40793    1.00000
  202     -9.33650    1.00000     -9.33650    1.00000
  203     -9.32435    1.00000     -9.32435    1.00000
  204     -9.28146    1.00000     -9.28146    1.00000
  205     -9.25573    1.00000     -9.25573    1.00000
  206     -9.17101    1.00000     -9.17101    1.00000
  207     -9.14254    1.00000     -9.14254    1.00000
  208     -9.11005    1.00000     -9.11005    1.00000
  209     -9.07904    1.00000     -9.07904    1.00000
  210     -9.07018    1.00000     -9.07018    1.00000
  211     -9.05085    1.00000     -9.05085    1.00000
  212     -9.00111    1.00000     -9.00111    1.00000
  213     -8.99170    1.00000     -8.99170    1.00000
  214     -8.89215    1.00000     -8.89215    1.00000
  215     -8.88069    1.00000     -8.88069    1.00000
  216     -8.82405    1.00000     -8.82405    1.00000
  217     -8.81597    1.00000     -8.81597    1.00000
  218     -8.77664    1.00000     -8.77664    1.00000
  219     -8.76836    1.00000     -8.76836    1.00000
  220     -8.76480    1.00000     -8.76480    1.00000
  221     -8.72687    1.00000     -8.72687    1.00000
  222     -8.68281    1.00000     -8.68281    1.00000
  223     -8.65070    1.00000     -8.65070    1.00000
  224     -8.64142    1.00000     -8.64142    1.00000
  225     -8.61390    1.00000     -8.61390    1.00000
  226     -8.57868    1.00000     -8.57868    1.00000
  227     -8.55058    1.00000     -8.55058    1.00000
  228     -8.52646    1.00000     -8.52646    1.00000
  229     -8.50724    1.00000     -8.50724    1.00000
  230     -8.50563    1.00000     -8.50563    1.00000
  231     -8.49107    1.00000     -8.49107    1.00000
  232     -8.46675    1.00000     -8.46675    1.00000
  233     -8.39724    1.00000     -8.39724    1.00000
  234     -8.34184    1.00000     -8.34184    1.00000
  235     -8.31705    1.00000     -8.31705    1.00000
  236     -8.29564    1.00000     -8.29564    1.00000
  237     -8.25567    1.00000     -8.25567    1.00000
  238     -8.23943    1.00000     -8.23943    1.00000
  239     -8.21258    1.00000     -8.21258    1.00000
  240     -8.17834    1.00000     -8.17834    1.00000
  241     -8.12972    1.00000     -8.12972    1.00000
  242     -8.06800    1.00000     -8.06800    1.00000
  243     -8.04203    1.00000     -8.04203    1.00000
  244     -8.00246    1.00000     -8.00246    1.00000
  245     -7.95684    1.00000     -7.95684    1.00000
  246     -7.92449    1.00000     -7.92449    1.00000
  247     -7.86369    1.00000     -7.86369    1.00000
  248     -7.80006    1.00000     -7.80006    1.00000
  249     -7.76557    1.00000     -7.76557    1.00000
  250     -7.75784    1.00000     -7.75784    1.00000
  251     -7.73853    1.00000     -7.73853    1.00000
  252     -7.71762    1.00000     -7.71762    1.00000
  253     -7.70273    1.00000     -7.70273    1.00000
  254     -7.68499    1.00000     -7.68499    1.00000
  255     -7.65707    1.00000     -7.65707    1.00000
  256     -7.64853    1.00000     -7.64853    1.00000
  257     -7.62232    1.00000     -7.62232    1.00000
  258     -7.59930    1.00000     -7.59930    1.00000
  259     -7.57240    1.00000     -7.57240    1.00000
  260     -7.53699    1.00000     -7.53699    1.00000
  261     -7.49955    1.00000     -7.49955    1.00000
  262     -7.47980    1.00000     -7.47980    1.00000
  263     -7.47506    1.00000     -7.47506    1.00000
  264     -7.45148    1.00000     -7.45148    1.00000
  265     -7.43687    1.00000     -7.43687    1.00000
  266     -7.40318    1.00000     -7.40318    1.00000
  267     -7.38961    1.00000     -7.38961    1.00000
  268     -7.37530    1.00000     -7.37530    1.00000
  269     -7.35172    1.00000     -7.35172    1.00000
  270     -7.33267    1.00000     -7.33267    1.00000
  271     -7.27566    1.00000     -7.27566    1.00000
  272     -7.27337    1.00000     -7.27337    1.00000
  273     -7.25469    1.00000     -7.25469    1.00000
  274     -7.18563    1.00000     -7.18563    1.00000
  275     -7.16311    1.00000     -7.16311    1.00000
  276     -7.12593    1.00000     -7.12593    1.00000
  277     -7.11031    1.00000     -7.11031    1.00000
  278     -7.02709    1.00000     -7.02709    1.00000
  279     -6.97449    1.00000     -6.97449    1.00000
  280     -6.97123    1.00000     -6.97123    1.00000
  281     -6.93369    1.00000     -6.93369    1.00000
  282     -6.92179    1.00000     -6.92179    1.00000
  283     -6.87195    1.00000     -6.87195    1.00000
  284     -6.78621    1.00000     -6.78621    1.00000
  285     -6.72129    1.00000     -6.72129    1.00000
  286     -6.66721    1.00000     -6.66721    1.00000
  287     -6.65492    1.00000     -6.65492    1.00000
  288     -6.64815    1.00000     -6.64815    1.00000
  289     -6.62190    1.00000     -6.62190    1.00000
  290     -6.58615    1.00000     -6.58615    1.00000
  291     -6.53326    1.00000     -6.53326    1.00000
  292     -6.43159    1.00000     -6.43159    1.00000
  293     -6.38721    1.00000     -6.38721    1.00000
  294     -6.29303    1.00000     -6.29303    1.00000
  295     -6.28288    1.00000     -6.28288    1.00000
  296     -6.20535    1.00000     -6.20535    1.00000
  297     -6.04627    1.00000     -6.04627    1.00000
  298     -5.82287    1.00000     -5.82287    1.00000
  299     -5.80311    1.00000     -5.80311    1.00000
  300     -5.73612    1.00000     -5.73612    1.00000
  301     -5.53586    1.00000     -5.53586    1.00000
  302     -5.51175    1.00000     -5.51175    1.00000
  303     -5.47813    1.00000     -5.47813    1.00000
  304     -5.37430    1.00000     -5.37430    1.00000
  305     -5.34694    1.00000     -5.34694    1.00000
  306     -5.29897    1.00000     -5.29897    1.00000
  307     -5.25307    1.00000     -5.25307    1.00000
  308     -4.66209    0.99989     -4.66209    0.99989
  309     -4.36066    0.99777     -4.36066    0.99777
  310     -3.09351    0.00140     -3.09351    0.00140
  311     -2.95853    0.00036     -2.95853    0.00036
  312     -2.90064    0.00020     -2.90064    0.00020
  313     -2.86537    0.00014     -2.86537    0.00014
  314     -2.85455    0.00013     -2.85455    0.00013
  315     -2.69731    0.00003     -2.69731    0.00003
  316     -2.68691    0.00002     -2.68691    0.00002
  317     -2.67877    0.00002     -2.67877    0.00002
  318     -2.57650    0.00001     -2.57650    0.00001
  319     -2.48290    0.00000     -2.48290    0.00000
  320     -2.43896    0.00000     -2.43896    0.00000
  321     -2.41789    0.00000     -2.41789    0.00000
  322     -2.36670    0.00000     -2.36670    0.00000
  323     -2.35128    0.00000     -2.35128    0.00000
  324     -2.31516    0.00000     -2.31516    0.00000
  325     -2.30322    0.00000     -2.30322    0.00000
  326     -2.21914    0.00000     -2.21914    0.00000
  327     -2.19933    0.00000     -2.19933    0.00000
  328     -2.18348    0.00000     -2.18348    0.00000
  329     -2.16018    0.00000     -2.16018    0.00000
  330     -2.15760    0.00000     -2.15760    0.00000
  331     -2.14096    0.00000     -2.14096    0.00000
  332     -2.11508    0.00000     -2.11508    0.00000
  333     -2.08895    0.00000     -2.08895    0.00000
  334     -2.01999    0.00000     -2.01999    0.00000
  335     -2.00689    0.00000     -2.00689    0.00000
  336     -2.00224    0.00000     -2.00224    0.00000
  337     -1.97795    0.00000     -1.97795    0.00000
  338     -1.96582    0.00000     -1.96582    0.00000
  339     -1.95397    0.00000     -1.95397    0.00000
  340     -1.94593    0.00000     -1.94593    0.00000
  341     -1.93438    0.00000     -1.93438    0.00000
  342     -1.91683    0.00000     -1.91683    0.00000
  343     -1.90893    0.00000     -1.90893    0.00000
  344     -1.89165    0.00000     -1.89165    0.00000
  345     -1.89008    0.00000     -1.89008    0.00000
  346     -1.87449    0.00000     -1.87449    0.00000
  347     -1.84054    0.00000     -1.84054    0.00000
  348     -1.83720    0.00000     -1.83720    0.00000
  349     -1.82266    0.00000     -1.82266    0.00000
  350     -1.75349    0.00000     -1.75349    0.00000
  351     -1.74397    0.00000     -1.74397    0.00000
  352     -1.73541    0.00000     -1.73541    0.00000
  353     -1.71926    0.00000     -1.71926    0.00000
  354     -1.69813    0.00000     -1.69813    0.00000
  355     -1.67522    0.00000     -1.67522    0.00000
  356     -1.59225    0.00000     -1.59225    0.00000
  357     -1.58088    0.00000     -1.58088    0.00000
  358     -1.55000    0.00000     -1.55000    0.00000
  359     -1.53582    0.00000     -1.53582    0.00000
  360     -1.50336    0.00000     -1.50336    0.00000
  361     -1.49399    0.00000     -1.49399    0.00000
  362     -1.48467    0.00000     -1.48467    0.00000
  363     -1.47795    0.00000     -1.47795    0.00000
  364     -1.46321    0.00000     -1.46321    0.00000
  365     -1.46116    0.00000     -1.46116    0.00000
  366     -1.43830    0.00000     -1.43830    0.00000
  367     -1.41821    0.00000     -1.41821    0.00000
  368     -1.40688    0.00000     -1.40688    0.00000
  369     -1.38193    0.00000     -1.38193    0.00000
  370     -1.35523    0.00000     -1.35523    0.00000
  371     -1.33865    0.00000     -1.33865    0.00000
  372     -1.33686    0.00000     -1.33686    0.00000
  373     -1.28911    0.00000     -1.28911    0.00000
  374     -1.24416    0.00000     -1.24416    0.00000
  375     -1.22710    0.00000     -1.22710    0.00000

Fermi level: -3.75019

Gap: 1.267 eV
Transition (v -> c):
  (s=0, k=0, n=309, [[0.00, 0.00, 0.00]]) -> (s=1, k=0, n=310, [[0.00, 0.00, 0.00]])
No difference between direct/indirect transitions

Forces in eV/Ang:
  0 Ti    4.04546    0.00160    0.96955
  1 Ti    4.09749    0.00431    0.98182
  2 Ti    4.06352   -0.00157    0.97697
  3 Ti    4.09136   -0.00433    0.97974
  4 Ti   -1.95615    0.00122   -1.60019
  5 Ti   -1.96763    0.00345   -1.51088
  6 Ti   -1.95828   -0.00134   -1.54403
  7 Ti   -1.96760   -0.00349   -1.52922
  8 Ti    0.41908    0.03064   -0.02858
  9 Ti    0.72525    0.04828    0.27366
 10 Ti    0.55537   -0.02935    0.10328
 11 Ti    0.68802   -0.04924    0.24587
 12 Ti   -0.68925   -0.00343   -0.80023
 13 Ti   -0.91701    0.01475    0.02105
 14 Ti   -0.76002    0.00217   -0.66458
 15 Ti   -1.06614   -0.01025   -0.66498
 16 Ti    0.13289    0.11328    0.26987
 17 Ti   -0.24041   -0.03270   -0.32424
 18 Ti   -0.21168   -0.00095   -0.33015
 19 Ti   -0.27985    0.08471   -0.36954
 20 Ti    0.50480    0.11808    1.15764
 21 Ti    0.98689   -0.14078    1.16321
 22 Ti    1.07996    0.00297    1.27722
 23 Ti    1.24823    0.03558    0.67042
 24 O    -1.93433   -0.00017    0.56966
 25 O    -1.94798   -0.00047    0.55112
 26 O    -1.94200    0.00013    0.55823
 27 O    -1.94574    0.00051    0.55477
 28 O     0.22470   -0.00217   -1.18104
 29 O     0.24377   -0.00587   -1.18867
 30 O     0.23047    0.00217   -1.18536
 31 O     0.24179    0.00586   -1.18718
 32 O     0.50502   -0.00377   -0.20648
 33 O     0.48574   -0.01113   -0.19206
 34 O     0.50111    0.00381   -0.20582
 35 O     0.48714    0.01104   -0.19241
 36 O    -1.09608   -0.00233   -0.24281
 37 O    -1.12759   -0.00474   -0.32928
 38 O    -1.11135    0.00258   -0.27965
 39 O    -1.12195    0.00456   -0.31647
 40 O     0.13935   -0.00247    0.30822
 41 O     0.12194   -0.00300    0.13708
 42 O     0.09951   -0.00046    0.17161
 43 O     0.14017    0.00417    0.17876
 44 O    -0.23687   -0.00794    0.03076
 45 O    -0.08827   -0.03369   -0.01220
 46 O    -0.17786    0.00776   -0.03464
 47 O    -0.11007    0.03426    0.01446
 48 O     0.08947   -0.04587    0.08003
 49 O    -0.03379   -0.11217    0.12605
 50 O     0.06361    0.05012    0.07987
 51 O    -0.02171    0.09644    0.10299
 52 O     0.05009    0.01183    0.58854
 53 O     0.00202   -0.00727    0.50127
 54 O     0.07232    0.01982    0.33384
 55 O     0.08847   -0.00890    0.74424
 56 O    -0.47371    0.01678   -0.53951
 57 O    -0.30904   -0.00879   -0.42892
 58 O    -0.43221   -0.00191   -0.49833
 59 O    -0.43618   -0.00498   -0.44320
 60 O    -0.03118    0.03689   -0.06577
 61 O     0.00475   -0.04374   -0.04405
 62 O    -0.16352   -0.09406    0.05500
 63 O    -0.17778   -0.01926    0.00527
 64 O     0.03232   -0.12236   -0.01217
 65 O     0.16424   -0.11883   -0.04905
 66 O     0.08589    0.21985   -0.01772
 67 O     0.13882    0.02231    0.07136
 68 O     0.14032   -1.77854   -1.64436
 69 O    -0.39387   -0.00172    0.63156
 70 O    -0.26201    0.00709    0.79847
 71 O    -0.22942    0.19377    0.36566
 72 Au   -0.24936    1.53320    2.08326
 73 Au    0.05985    0.01651   -0.10492
 74 Au    0.06025    0.00425    0.15435
 75 Au    0.00565   -0.04280    0.21404

Timing:                                      incl.     excl.
-------------------------------------------------------------------
Density initialized from wave functions:     0.031     0.031   0.0% |
 Symmetrize density:                         0.000     0.000   0.0% |
Forces:                                      1.008     1.008   0.0% |
Hamiltonian:                                 2.820     0.193   0.0% |
 Atomic:                                     0.001     0.001   0.0% |
  XC Correction:                             0.000     0.000   0.0% |
 Calculate atomic Hamiltonians:              0.001     0.001   0.0% |
 Communicate:                                0.356     0.356   0.0% |
 Hartree integrate/restrict:                 0.006     0.006   0.0% |
 Initialize Hamiltonian:                     0.000     0.000   0.0% |
 Poisson:                                    2.207     2.207   0.0% |
 XC 3D grid:                                 0.054     0.054   0.0% |
 vbar:                                       0.002     0.002   0.0% |
LCAO initialization:                         1.555     0.377   0.0% |
 LCAO eigensolver:                           0.855     0.001   0.0% |
  Calculate projections:                     0.000     0.000   0.0% |
  DenseAtomicCorrection:                     0.000     0.000   0.0% |
  Distribute overlap matrix:                 0.494     0.494   0.0% |
  Orbital Layouts:                           0.355     0.355   0.0% |
  Potential matrix:                          0.004     0.004   0.0% |
 LCAO to grid:                               0.011     0.011   0.0% |
 Set positions (LCAO WFS):                   0.312     0.174   0.0% |
  Basic WFS set positions:                   0.003     0.003   0.0% |
  Basis functions set positions:             0.000     0.000   0.0% |
  P tci:                                     0.000     0.000   0.0% |
  ST tci:                                    0.029     0.029   0.0% |
  mktci:                                     0.106     0.106   0.0% |
Redistribute:                                0.002     0.002   0.0% |
SCF-cycle:                               12437.975     3.839   0.0% |
 Davidson:                               12067.562  2845.818  22.8% |--------|
  Apply hamiltonian:                       616.179   616.179   4.9% |-|
  Subspace diag:                           933.267     0.841   0.0% |
   calc_h_matrix:                          457.763   190.449   1.5% ||
    Apply hamiltonian:                     267.314   267.314   2.1% ||
   diagonalize:                            199.241   199.241   1.6% ||
   rotate_psi:                             275.421   275.421   2.2% ||
  calc. matrices:                         3856.512  1918.708  15.4% |-----|
   Apply hamiltonian:                     1937.804  1937.804  15.5% |-----|
  diagonalize:                            2758.801  2758.801  22.1% |--------|
  rotate_psi:                             1056.985  1056.985   8.5% |--|
 Density:                                   34.207     0.052   0.0% |
  Atomic density matrices:                  11.978    11.978   0.1% |
  Mix:                                       5.717     5.717   0.0% |
  Multipole moments:                         0.268     0.268   0.0% |
  Pseudo density:                           16.190    16.158   0.1% |
   Symmetrize density:                       0.033     0.033   0.0% |
 Hamiltonian:                              329.081     4.028   0.0% |
  Atomic:                                    0.917     0.907   0.0% |
   XC Correction:                            0.010     0.010   0.0% |
  Calculate atomic Hamiltonians:             0.913     0.913   0.0% |
  Communicate:                             233.468   233.468   1.9% ||
  Hartree integrate/restrict:                3.359     3.359   0.0% |
  Poisson:                                  52.362    52.362   0.4% |
  XC 3D grid:                               33.659    33.659   0.3% |
  vbar:                                      0.375     0.375   0.0% |
 Orthonormalize:                             3.288     0.002   0.0% |
  calc_s_matrix:                             0.116     0.116   0.0% |
  inverse-cholesky:                          2.916     2.916   0.0% |
  projections:                               0.001     0.001   0.0% |
  rotate_psi_s:                              0.253     0.253   0.0% |
Set symmetry:                                0.000     0.000   0.0% |
Other:                                      37.557    37.557   0.3% |
-------------------------------------------------------------------
Total:                                             12480.949 100.0%

Memory usage: 593.43 MiB
Date: Tue Feb 11 17:55:49 2025
