# Supplementary material for: Real-Space Constrained Density Functional Theory Investigation of Site-Specific, Interfacial Charge Recombination Dynamics Across the Au Nanoparticle/TiO2 Heterojunction
Source: J Phys Chem Lett. 2026 Jan 6;17(2):570–8. doi: 10.1021/acs.jpclett.5c02905 (PMC12814526; doi:10.1021/acs.jpclett.5c02905)
Supplement: Supplementary file 3 [file jz5c02905_si_003.zip › Site-Specific-Charge-Recombination-Dynamics-With-CDFT-main/AuTiO2/4Au/PBE+U+D3/HB/Au/0.63/neHB.txt]

(0	24.384343755462957)
(1	24.38534023924757)
(2	24.384839437415494)
(3	24.38513065658644)
(4	25.163306737737926)
(5	25.163968798250846)
(6	25.163948197072052)
(7	25.163761062849108)
(8	25.07269393679194)
(9	25.0844476788688)
(10	25.075761769336932)
(11	25.085936865409153)
(12	25.071367723479515)
(13	25.07670785062497)
(14	25.10597545755654)
(15	25.094681703418658)
(16	24.902512568939883)
(17	24.934423142835037)
(18	24.96766694289655)
(19	24.87900016735574)
(20	24.77939094957823)
(21	24.713386094040764)
(22	24.787218056273957)
(23	24.796395011961728)
(24	7.06031987536724)
(25	7.060888192748419)
(26	7.060713890837669)
(27	7.060751866994659)
(28	6.463681011903075)
(29	6.4636863030123415)
(30	6.463649429481286)
(31	6.463704596500072)
(32	6.468175459532029)
(33	6.468327369898422)
(34	6.468159300940945)
(35	6.46833376969577)
(36	6.458241060806696)
(37	6.4586848554196)
(38	6.458467752010001)
(39	6.458599841035737)
(40	6.466717649037507)
(41	6.467758655402368)
(42	6.467735882047139)
(43	6.467489990129932)
(44	6.4667054916908775)
(45	6.466912519305618)
(46	6.46706694416971)
(47	6.467035957973134)
(48	6.467278503260896)
(49	6.467769167489346)
(50	6.467282360172566)
(51	6.46803482497803)
(52	6.502971063193022)
(53	6.55272959960544)
(54	6.512439051170261)
(55	6.565042436000098)
(56	6.371010868656402)
(57	6.436582835013317)
(58	6.389492481879655)
(59	6.363681095078563)
(60	6.537527012335457)
(61	6.507274959490548)
(62	6.519211225421545)
(63	6.506513946889625)
(64	6.596587896455793)
(65	6.606799148521537)
(66	6.559654683633607)
(67	6.595799216212938)
(68	6.588063272072311)
(69	6.771524257351041)
(70	6.764262134256966)
(71	6.723086072713483)
(72	79.20194915510328)
(73	78.9788567115751)
(74	78.9246283615086)
(75	78.88607945044463)
