# Supplementary material for: Real-Space Constrained Density Functional Theory Investigation of Site-Specific, Interfacial Charge Recombination Dynamics Across the Au Nanoparticle/TiO2 Heterojunction
Source: J Phys Chem Lett. 2026 Jan 6;17(2):570–8. doi: 10.1021/acs.jpclett.5c02905 (PMC12814526; doi:10.1021/acs.jpclett.5c02905)
Supplement: Supplementary file 3 [file jz5c02905_si_003.zip › Site-Specific-Charge-Recombination-Dynamics-With-CDFT-main/AuTiO2/4Au/PBE+U+D3/HB/Au/0.64/ACF.dat]

    #         X           Y           Z       CHARGE      MIN DIST   ATOMIC VOL
 --------------------------------------------------------------------------------
    1    3.348107    0.000000   15.549383   19.536940     1.699113    98.796279
    2   13.207659    3.583299   15.549383   19.537755     1.699087    99.022954
    3    3.348107    7.166597   15.549383   19.537229     1.699113    98.970301
    4   13.207659   10.749896   15.549383   19.537463     1.699087    98.873028
    5    8.929007    0.000000   17.218402   19.501884     1.712675    46.918104
    6   18.788559    3.583299   17.218402   19.502202     1.712700    46.944876
    7    8.929007    7.166597   17.218402   19.502055     1.712674    46.935952
    8   18.788559   10.749896   17.218402   19.501762     1.712699    46.930598
    9    5.952605    0.000000   22.226112   19.478991     1.699608    46.652162
   10   15.812157    3.583299   22.226112   19.479920     1.699582    46.659302
   11    5.952605    7.166597   22.226112   19.478840     1.699607    46.637884
   12   15.812157   10.749896   22.226112   19.479647     1.699582    46.655732
   13   11.533507    0.000000   23.895131   19.473476     1.700340    46.582554
   14    1.673955    3.583299   23.895131   19.473430     1.700314    46.674473
   15   11.533507    7.166597   23.895131   19.472074     1.700340    46.432627
   16    1.673955   10.749896   23.895131   19.472585     1.700314    46.520084
   17    8.470193   -0.001952   28.993204   19.507925     1.705207    48.662785
   18   18.430584    3.591903   29.081387   19.516041     1.645216    48.894815
   19    8.501967    7.175354   29.004815   19.519848     1.648936    48.619949
   20   18.399558   10.716951   29.116539   19.511129     1.677814    49.038494
   21   13.917835   -0.016384   30.408239   19.561874     1.608200    61.735850
   22    4.014168    3.627547   30.606858   19.604107     1.656433    50.651098
   23   13.841983    7.153313   30.470178   19.573214     1.624616    55.562087
   24    3.977227   10.756693   30.442365   19.557992     1.617585    60.731877
   25    6.876447    0.000000   14.172946    9.168293     1.714748   857.028675
   26   16.735998    3.583299   14.172946    9.169044     1.714721   857.391890
   27    6.876447    7.166597   14.172946    9.168930     1.714748   857.009042
   28   16.735998   10.749896   14.172946    9.168849     1.714721   857.317820
   29   12.457347    0.000000   15.841965    9.290536     1.726762   188.340838
   30    2.597795    3.583299   15.841965    9.290547     1.726767   188.544310
   31   12.457347    7.166597   15.841965    9.290494     1.726757   188.294432
   32    2.597795   10.749896   15.841965    9.290617     1.726762   188.530031
   33   19.538674    0.000000   16.925820    9.268055     1.720161   109.084993
   34    9.679122    3.583299   16.925820    9.268378     1.720151   109.047511
   35   19.538674    7.166597   16.925820    9.268020     1.720156   109.057328
   36    9.679122   10.749896   16.925820    9.268379     1.720146   109.062682
   37    5.400669    0.000000   18.594841    9.230130     1.729884    94.025401
   38   15.260221    3.583299   18.594841    9.229925     1.729908    94.032540
   39    5.400669    7.166597   18.594841    9.229833     1.729884    94.016476
   40   15.260221   10.749896   18.594841    9.230478     1.729908    94.055743
   41    9.480945    0.000000   20.849675    9.260954     1.725319    94.432344
   42   19.340497    3.583299   20.849675    9.262875     1.725295    94.511770
   43    9.480945    7.166597   20.849675    9.263295     1.725319    94.485889
   44   19.340497   10.749896   20.849675    9.262073     1.725295    94.493029
   45   15.062043    0.000000   22.518695    9.261809     1.715671    94.708995
   46    5.202492    3.583299   22.518695    9.262734     1.715673    94.775926
   47   15.062043    7.166597   22.518695    9.261540     1.715666    94.548359
   48    5.202492   10.749896   22.518695    9.263101     1.715668    94.692039
   49    2.424267    0.000000   23.602549    9.266220     1.726137    95.254263
   50   12.283819    3.583299   23.602549    9.266663     1.726142    95.110584
   51    2.424267    7.166597   23.602549    9.266116     1.726132    95.165021
   52   12.283819   10.749896   23.602549    9.266260     1.726137    94.957980
   53    8.005167    0.000000   25.271568    9.256451     1.727481    95.312271
   54   17.864721    3.583299   25.271568    9.265674     1.727507    97.235436
   55    8.005167    7.166597   25.271568    9.267234     1.727481    95.949459
   56   17.864721   10.749896   25.271568    9.261569     1.727507    97.311292
   57   12.117060   -0.018960   27.508006    9.238814     1.573552    94.995461
   58    2.265447    3.586568   27.532883    9.255464     1.645182    96.526855
   59   12.184327    7.168054   27.462681    9.237350     1.598770    95.078457
   60    2.266135   10.751287   27.491035    9.232232     1.556193    94.396647
   61    7.622630    3.574451   29.142340    9.289579     1.738778    94.709887
   62   17.505259   -0.013956   29.202886    9.277772     1.753277   105.151204
   63    7.665073   10.778915   29.135414    9.278007     1.708945   102.629224
   64   17.530957    7.170751   29.219412    9.275188     1.713028   102.171413
   65    4.994059   -0.025615   30.763830    9.305782     1.751502   117.216726
   66   14.815500    3.576556   30.758745    9.317356     1.739942   114.484135
   67    4.985899    7.210726   30.725650    9.303275     1.733192   111.041178
   68   14.837075   10.747275   30.834051    9.302514     1.737664   140.605277
   69   10.704038   -0.033331   31.959296    9.189269     1.660803   123.436896
   70    0.765965    3.582516   31.920966    9.154885     1.596797   160.782007
   71    0.845702   10.748964   31.922646    9.155358     1.597759   234.703856
   72   10.620714    7.209759   31.790158    9.168217     1.590896   103.726009
   73   10.208308    2.758135   34.838307   78.621132     2.022633   362.708159
   74   13.658511    6.150713   36.838652   79.077038     2.472248  2341.734907
   75    5.065742    3.528714   35.707492   79.099998     2.414771  1019.754374
   76    8.653402    6.834325   37.180583   78.853252     2.351812  1882.607876
 --------------------------------------------------------------------------------
    VACUUM CHARGE:               0.0000
    VACUUM VOLUME:               0.0000
    NUMBER OF ELECTRONS:      1227.9959
