# Supplementary material for: Real-Space Constrained Density Functional Theory Investigation of Site-Specific, Interfacial Charge Recombination Dynamics Across the Au Nanoparticle/TiO2 Heterojunction
Source: J Phys Chem Lett. 2026 Jan 6;17(2):570–8. doi: 10.1021/acs.jpclett.5c02905 (PMC12814526; doi:10.1021/acs.jpclett.5c02905)
Supplement: Supplementary file 3 [file jz5c02905_si_003.zip › Site-Specific-Charge-Recombination-Dynamics-With-CDFT-main/AuTiO2/4Au/PBE+U+D3/HB/Au/0.64/HB.cdft]

Number of charge constrained regions: 1
Number of spin constrained regions: 0
Charge difference: False
Parameters
Atom      Width[A]      Rc[A]
  Ti       0.820        4.100
  O       0.700        3.160
  Au       0.640        3.860

Optimizer: SLSQP
Optimizer setups:{'gtol': 0.01}
----------------------------------------
Iteration: 0
Energy: -528.33380967 eV
Coefficients [eV]: 3.000   
Errors [e]: -0.0420   

----------------------------------------
Iteration: 1
Energy: -528.73570442 eV
Coefficients [eV]: 1.858   
Errors [e]: 0.1075   

----------------------------------------
Iteration: 2
Energy: -528.38782411 eV
Coefficients [eV]: 2.886   
Errors [e]: -0.0253   

----------------------------------------
Iteration: 3
Energy: -528.45617396 eV
Coefficients [eV]: 2.712   
Errors [e]: -0.0036   

Optimization terminated successfully

Final DFT energy : -528.4561739565021 eV 

CDFT free energy <A|H+Vw|A> : -409.1205764199462 eV 
