# Supplementary material for: Real-Space Constrained Density Functional Theory Investigation of Site-Specific, Interfacial Charge Recombination Dynamics Across the Au Nanoparticle/TiO2 Heterojunction
Source: J Phys Chem Lett. 2026 Jan 6;17(2):570–8. doi: 10.1021/acs.jpclett.5c02905 (PMC12814526; doi:10.1021/acs.jpclett.5c02905)
Supplement: Supplementary file 3 [file jz5c02905_si_003.zip › Site-Specific-Charge-Recombination-Dynamics-With-CDFT-main/AuTiO2/4Au/PBE+U+D3/HB/Au/0.64/HB.txt]

  ___ ___ ___ _ _ _  
 |   |   |_  | | | | 
 | | | | | . | | | | 
 |__ |  _|___|_____|  24.6.0
 |___|_|             

User:   dmglenna@nid004164
Date:   Tue Feb 11 12:38:05 2025
Arch:   x86_64
Pid:    1691000
CWD:    /pscratch/sd/d/dmglenna/PHD/ED/AuTiO2/3L/4Au/PBE+U+D3/HB/Au/0.64
Python: 3.12.1
gpaw:   /global/common/software/m4517/gpaw_gc/lib/python3.12/site-packages/gpaw
_gpaw:  /global/common/software/m4517/gpaw_gc/lib/python3.12/site-packages/
        _gpaw.cpython-312-x86_64-linux-gnu.so (f5c548012a)
ase:    /global/common/software/m4517/gpaw_gc/lib/python3.12/site-packages/ase (version 3.23.0)
numpy:  /global/common/software/m4517/gpaw_gc/lib/python3.12/site-packages/numpy (version 1.26.3)
scipy:  /global/common/software/m4517/gpaw_gc/lib/python3.12/site-packages/scipy (version 1.12.0)
libxc:  6.2.2
units:  Angstrom and eV
cores: 128
OpenMP: False
OMP_NUM_THREADS: 1

Input parameters:
  convergence: {density: 1e-05,
                eigenstates: 1e-10,
                energy: 1e-06}
  eigensolver: {name: dav,
                niter: 3}
  h: 0.2
  maxiter: 1500
  mixer: {backend: pulay,
          beta: 0.01,
          beta_m: 0.01,
          method: difference,
          nmaxold: 1,
          nmaxold_m: 8,
          weight: 100.0,
          weight_m: 100.0}
  mode: fd
  occupations: {fixmagmom: False,
                name: fermi-dirac,
                width: 0.1}
  poissonsolver: {dipolelayer: xy,
                  eps: 2e-10,
                  name: fd,
                  nn: 3,
                  relax: GS}
  setups: {Ti: :d,7.0}
  spinpol: True
  symmetry: off
  xc: PBE

System changes: positions, numbers, cell, pbc, initial_charges, initial_magmoms 

Initialize ...

species:
  Ti:
    name: Titanium
    id: d282db07e62ae71292040bf25b25ccdd
    Z: 22.0
    valence: 12
    core: 10
    charge: 0.0
    Hubbard: {U: 7.0,  # eV
              l: 2,
              scale: True}
    file: /global/common/software/m4517/setups/gpaw-setups-0.9.20000/Ti.PBE.gz
    compensation charges: {type: gauss,
                           rc: 0.38,
                           lmax: 2}
    cutoffs: {filter: 2.23,
              core: 1.02}
    projectors:
      #              energy  rcut
      - 3s(2.00)   -62.623   1.270
      - 4s(2.00)    -4.466   1.270
      - 3p(6.00)   -38.862   1.058
      - 4p(0.00)    -1.466   1.058
      - 3d(2.00)    -4.258   1.058
      -  d          22.953   1.058
  
    # Using partial waves for Ti as LCAO basis

  O:
    name: Oxygen
    id: 32ecd46bf208036f09c70b0ec9a88b78
    Z: 8.0
    valence: 6
    core: 2
    charge: 0.0
    file: /global/common/software/m4517/setups/gpaw-setups-0.9.20000/O.PBE.gz
    compensation charges: {type: gauss,
                           rc: 0.21,
                           lmax: 2}
    cutoffs: {filter: 1.17,
              core: 0.83}
    projectors:
      #              energy  rcut
      - 2s(2.00)   -23.961   0.688
      - 2p(4.00)    -9.029   0.598
      -  s           3.251   0.688
      -  p          18.182   0.598
      -  d           0.000   0.619
  
    # Using partial waves for O as LCAO basis

  Au:
    name: Gold
    id: b12133f335f6ca0d89c4b1ccaa844e9a
    Z: 79.0
    valence: 11
    core: 68
    charge: 0.0
    file: /global/common/software/m4517/setups/gpaw-setups-0.9.20000/Au.PBE.gz
    compensation charges: {type: gauss,
                           rc: 0.42,
                           lmax: 2}
    cutoffs: {filter: 2.33,
              core: 2.81}
    projectors:
      #              energy  rcut
      - 6s(1.00)    -5.728   1.323
      - 6p(0.00)    -0.775   1.323
      - 5d(10.00)    -6.891   1.323
      -  s          21.484   1.323
      -  p          26.436   1.323
      -  d          20.321   1.323
  
    # Using partial waves for Au as LCAO basis

Reference energy: -2721730.337652  # eV

Spin-polarized calculation.
Magnetic moment: 0.000000

Convergence criteria:
 Maximum [total energy] change in last 3 cyles: 1e-06 eV / valence electron
 Maximum integral of absolute [dens]ity change: 1e-05 electrons / valence electron
 Maximum integral of absolute [eigenst]ate change: 1e-10 eV^2 / valence electron
 Maximum number of scf [iter]ations: 1500
 (Square brackets indicate name in SCF output, whereas a 'c' in
 the SCF output indicates the quantity has converged.)

Symmetries present (total): 1

  ( 1  0  0)
  ( 0  1  0)
  ( 0  0  1)

1 k-point (Gamma)
1 k-point in the irreducible part of the Brillouin zone
       k-points in crystal coordinates                weights
   0:     0.00000000    0.00000000    0.00000000          1/1

Wave functions: Uniform real-space grid
  Kinetic energy operator: 6*3+1=19 point O(h^6) finite-difference Laplacian
  ScaLapack parameters: grid=1x1, blocksize=None
  Wavefunction extrapolation:
    Improved wavefunction reuse through dual PAW basis 

Occupation numbers: Fermi-Dirac:
  width: 0.1000  # eV
 

Eigensolver
   Davidson(niter=3) 

Densities:
  Coarse grid: 52*36*144 grid
  Fine grid: 104*72*288 grid
  Total Charge: 0.000000 

Density mixing:
  Method: difference
  Backend: pulay
  Linear mixing parameter: 0.01
  old densities: 1
  Damping of long wavelength oscillations: 100 

Hamiltonian:
  XC and Coulomb potentials evaluated on a 104*72*288 grid
  Using the PBE Exchange-Correlation functional
  Interpolation: tri-quintic (5. degree polynomial)
  Poisson solver: Gauss-Seidel solver with 4 multi-grid levels
    Coarsest grid: 13 x 9 x 36 points
    Warning: Coarse grid has more than 24 points.
             More multi-grid levels recommended.
    Stencil: 6*3+1=19 point O(h^6) finite-difference Laplacian
    Max iterations: 1000
    Tolerance: 2.000000e-10

Dipole correction along z-axis 

XC parameters: PBE with 2 nearest neighbor stencil

Memory estimate:
  Process memory now: 112.29 MiB
  Calculator: 30.06 MiB
    Density: 2.05 MiB
      Arrays: 0.53 MiB
      Localized functions: 1.26 MiB
      Mixer: 0.26 MiB
    Hamiltonian: 0.78 MiB
      Arrays: 0.39 MiB
      XC: 0.00 MiB
      Poisson: 0.29 MiB
      vbar: 0.09 MiB
    Wavefunctions: 27.23 MiB
      Arrays psit_nG: 10.74 MiB
      Eigensolver: 16.24 MiB
      Projections: 0.05 MiB
      Projectors: 0.20 MiB

Total number of cores used: 128
Domain decomposition: 4 x 2 x 16

Number of atoms: 76
Number of atomic orbitals: 540
Number of bands in calculation: 376
Number of valence electrons: 620
Bands to converge: occupied

... initialized

Initializing position-dependent things.

Density initialized from atomic densities
Creating initial wave functions:
  376 bands from LCAO basis set

      .-------------------------.  
     /|                         |  
    / |                         |  
   /  |                         |  
  /   |                         |  
 *    |                         |  
 |    |                         |  
 |    |                         |  
 |    |                         |  
 |    |                         |  
 |    |                         |  
 |    |                         |  
 |    |                         |  
 |    |                         |  
 |    |        Au   OAu         |  
 |    |      O          Ti      |  
 |    O  Au      Ti     O    O  |  
 |    |   Ti   Au O   O         |  
 | O  |   O    O      Ti     Ti |  
 |    | Ti     Ti     O    O    |  
 |    |     O       O      Ti   |  
 |   O|Ti     O      O          |  
 |    |O    O      Ti     Ti    |  
 |  Ti|    Ti          O  O   O |  
 |    |  O  O   O O    TiO      |  
 |  O |         TiO         O Ti|  
 |    | OTiO   Ti    OTi        |  
 |    |       O     O O    O O  |  
 |    | Oi   O O           Ti   |  
 |    O      Ti     Ti     O    |  
 |   Ti          O      O       |  
 |    |   O                     |  
 |    |                         |  
 |    |                         |  
 |    |                         |  
 |    .-------------------------.  
 |   /                         /   
 |  /                         /    
 | /                         /     
 |/                         /      
 *-------------------------*       

Positions:
   0 Ti     1.771742    0.000000    8.228379    ( 0.0000,  0.0000,  0.0000)
   1 Ti     6.989192    1.896200    8.228379    ( 0.0000,  0.0000,  0.0000)
   2 Ti     1.771742    3.792400    8.228379    ( 0.0000,  0.0000,  0.0000)
   3 Ti     6.989192    5.688600    8.228379    ( 0.0000,  0.0000,  0.0000)
   4 Ti     4.725027    0.000000    9.111586    ( 0.0000,  0.0000,  0.0000)
   5 Ti     9.942477    1.896200    9.111586    ( 0.0000,  0.0000,  0.0000)
   6 Ti     4.725027    3.792400    9.111586    ( 0.0000,  0.0000,  0.0000)
   7 Ti     9.942477    5.688600    9.111586    ( 0.0000,  0.0000,  0.0000)
   8 Ti     3.149983    0.000000   11.761552    ( 0.0000,  0.0000,  0.0000)
   9 Ti     8.367433    1.896200   11.761552    ( 0.0000,  0.0000,  0.0000)
  10 Ti     3.149983    3.792400   11.761552    ( 0.0000,  0.0000,  0.0000)
  11 Ti     8.367433    5.688600   11.761552    ( 0.0000,  0.0000,  0.0000)
  12 Ti     6.103269    0.000000   12.644759    ( 0.0000,  0.0000,  0.0000)
  13 Ti     0.885819    1.896200   12.644759    ( 0.0000,  0.0000,  0.0000)
  14 Ti     6.103269    3.792400   12.644759    ( 0.0000,  0.0000,  0.0000)
  15 Ti     0.885819    5.688600   12.644759    ( 0.0000,  0.0000,  0.0000)
  16 Ti     4.482233   -0.001033   15.342543    ( 0.0000,  0.0000,  0.0000)
  17 Ti     9.753045    1.900753   15.389207    ( 0.0000,  0.0000,  0.0000)
  18 Ti     4.499047    3.797034   15.348687    ( 0.0000,  0.0000,  0.0000)
  19 Ti     9.736627    5.671166   15.407809    ( 0.0000,  0.0000,  0.0000)
  20 Ti     7.365001   -0.008670   16.091347    ( 0.0000,  0.0000,  0.0000)
  21 Ti     2.124206    1.919615   16.196452    ( 0.0000,  0.0000,  0.0000)
  22 Ti     7.324862    3.785370   16.124124    ( 0.0000,  0.0000,  0.0000)
  23 Ti     2.104658    5.692197   16.109406    ( 0.0000,  0.0000,  0.0000)
  24 O      3.638859    0.000000    7.500000    ( 0.0000,  0.0000,  0.0000)
  25 O      8.856309    1.896200    7.500000    ( 0.0000,  0.0000,  0.0000)
  26 O      3.638859    3.792400    7.500000    ( 0.0000,  0.0000,  0.0000)
  27 O      8.856309    5.688600    7.500000    ( 0.0000,  0.0000,  0.0000)
  28 O      6.592144    0.000000    8.383207    ( 0.0000,  0.0000,  0.0000)
  29 O      1.374694    1.896200    8.383207    ( 0.0000,  0.0000,  0.0000)
  30 O      6.592144    3.792400    8.383207    ( 0.0000,  0.0000,  0.0000)
  31 O      1.374694    5.688600    8.383207    ( 0.0000,  0.0000,  0.0000)
  32 O     10.339421    0.000000    8.956758    ( 0.0000,  0.0000,  0.0000)
  33 O      5.121971    1.896200    8.956758    ( 0.0000,  0.0000,  0.0000)
  34 O     10.339421    3.792400    8.956758    ( 0.0000,  0.0000,  0.0000)
  35 O      5.121971    5.688600    8.956758    ( 0.0000,  0.0000,  0.0000)
  36 O      2.857911    0.000000    9.839966    ( 0.0000,  0.0000,  0.0000)
  37 O      8.075361    1.896200    9.839966    ( 0.0000,  0.0000,  0.0000)
  38 O      2.857911    3.792400    9.839966    ( 0.0000,  0.0000,  0.0000)
  39 O      8.075361    5.688600    9.839966    ( 0.0000,  0.0000,  0.0000)
  40 O      5.017100    0.000000   11.033173    ( 0.0000,  0.0000,  0.0000)
  41 O     10.234550    1.896200   11.033173    ( 0.0000,  0.0000,  0.0000)
  42 O      5.017100    3.792400   11.033173    ( 0.0000,  0.0000,  0.0000)
  43 O     10.234550    5.688600   11.033173    ( 0.0000,  0.0000,  0.0000)
  44 O      7.970490    0.000000   11.916380    ( 0.0000,  0.0000,  0.0000)
  45 O      2.753040    1.896200   11.916380    ( 0.0000,  0.0000,  0.0000)
  46 O      7.970490    3.792400   11.916380    ( 0.0000,  0.0000,  0.0000)
  47 O      2.753040    5.688600   11.916380    ( 0.0000,  0.0000,  0.0000)
  48 O      1.282867    0.000000   12.489931    ( 0.0000,  0.0000,  0.0000)
  49 O      6.500317    1.896200   12.489931    ( 0.0000,  0.0000,  0.0000)
  50 O      1.282867    3.792400   12.489931    ( 0.0000,  0.0000,  0.0000)
  51 O      6.500317    5.688600   12.489931    ( 0.0000,  0.0000,  0.0000)
  52 O      4.236152    0.000000   13.373138    ( 0.0000,  0.0000,  0.0000)
  53 O      9.453603    1.896200   13.373138    ( 0.0000,  0.0000,  0.0000)
  54 O      4.236152    3.792400   13.373138    ( 0.0000,  0.0000,  0.0000)
  55 O      9.453603    5.688600   13.373138    ( 0.0000,  0.0000,  0.0000)
  56 O      6.412072   -0.010033   14.556610    ( 0.0000,  0.0000,  0.0000)
  57 O      1.198823    1.897930   14.569774    ( 0.0000,  0.0000,  0.0000)
  58 O      6.447668    3.793171   14.532625    ( 0.0000,  0.0000,  0.0000)
  59 O      1.199187    5.689336   14.547629    ( 0.0000,  0.0000,  0.0000)
  60 O      4.033722    1.891518   15.421462    ( 0.0000,  0.0000,  0.0000)
  61 O      9.263384   -0.007385   15.453502    ( 0.0000,  0.0000,  0.0000)
  62 O      4.056182    5.703956   15.417797    ( 0.0000,  0.0000,  0.0000)
  63 O      9.276983    3.794598   15.462247    ( 0.0000,  0.0000,  0.0000)
  64 O      2.642742   -0.013555   16.279518    ( 0.0000,  0.0000,  0.0000)
  65 O      7.840025    1.892632   16.276827    ( 0.0000,  0.0000,  0.0000)
  66 O      2.638424    3.815752   16.259314    ( 0.0000,  0.0000,  0.0000)
  67 O      7.851442    5.687213   16.316677    ( 0.0000,  0.0000,  0.0000)
  68 O      5.664333   -0.017638   16.912131    ( 0.0000,  0.0000,  0.0000)
  69 O      0.405331    1.895786   16.891848    ( 0.0000,  0.0000,  0.0000)
  70 O      0.447526    5.688107   16.892737    ( 0.0000,  0.0000,  0.0000)
  71 O      5.620240    3.815240   16.822627    ( 0.0000,  0.0000,  0.0000)
  72 Au     5.402004    1.459542   18.435638    ( 0.0000,  0.0000,  0.0000)
  73 Au     7.227773    3.254817   19.494175    ( 0.0000,  0.0000,  0.0000)
  74 Au     2.680675    1.867315   18.895591    ( 0.0000,  0.0000,  0.0000)
  75 Au     4.579183    3.616569   19.675117    ( 0.0000,  0.0000,  0.0000)

Unit cell:
           periodic     x           y           z      points  spacing
  1. axis:    yes   10.434900    0.000000    0.000000    52     0.2007
  2. axis:    yes    0.000000    7.584800    0.000000    36     0.2107
  3. axis:    no     0.000000    0.000000   28.826383   144     0.2002

  Lengths:  10.434900   7.584800  28.826383
  Angles:   90.000000  90.000000  90.000000

Effective grid spacing dv^(1/3) = 0.2038

     iter     time        total  log10-change:  magmom
                         energy   eigst   dens
iter:   1 12:38:19  -691.908141                   +0.0000
iter:   2 12:38:23  -682.372551   -1.08  -0.87    -0.0000
iter:   3 12:38:26  -672.670873   -1.75  -0.88    +0.0000
iter:   4 12:38:30  -663.442495   -2.27  -0.89    +0.0000
iter:   5 12:38:34  -654.732906   -2.44  -0.90    +0.0000
iter:   6 12:38:38  -646.523402   -2.47  -0.91    +0.0000
iter:   7 12:38:42  -638.787170   -2.44  -0.92    -0.0000
iter:   8 12:38:46  -631.501808   -2.44  -0.93    -0.0000
iter:   9 12:38:50  -624.643184   -2.40  -0.94    -0.0000
iter:  10 12:38:54  -618.191566   -2.40  -0.95    -0.0000
iter:  11 12:38:58  -612.124540   -2.38  -0.96    -0.0000
iter:  12 12:39:02  -606.424108   -2.39  -0.97    +0.0000
iter:  13 12:39:06  -601.069753   -2.37  -0.98    -0.0000
iter:  14 12:39:10  -596.044616   -2.40  -1.00    -0.0000
iter:  15 12:39:14  -591.330166   -2.39  -1.01    -0.0000
iter:  16 12:39:18  -586.910557   -2.41  -1.02    -0.0000
iter:  17 12:39:21  -582.769095   -2.41  -1.03    +0.0000
iter:  18 12:39:25  -578.891068   -2.43  -1.04    +0.0000
iter:  19 12:39:29  -575.261345   -2.44  -1.05    -0.0000
iter:  20 12:39:33  -571.866415   -2.46  -1.06    -0.0000
iter:  21 12:39:37  -568.692640   -2.47  -1.07    -0.0000
iter:  22 12:39:41  -565.727427   -2.49  -1.08    -0.0000
iter:  23 12:39:45  -562.958627   -2.50  -1.09    +0.0000
iter:  24 12:39:49  -560.374716   -2.53  -1.10    -0.0000
iter:  25 12:39:53  -557.964766   -2.54  -1.11    -0.0000
iter:  26 12:39:57  -555.718384   -2.56  -1.12    +0.0000
iter:  27 12:40:01  -553.625500   -2.58  -1.13    +0.0000
iter:  28 12:40:04  -551.676897   -2.60  -1.14    +0.0000
iter:  29 12:40:08  -549.863607   -2.62  -1.15    -0.0000
iter:  30 12:40:12  -548.177065   -2.64  -1.16    -0.0000
iter:  31 12:40:16  -546.609434   -2.66  -1.17    +0.0000
iter:  32 12:40:20  -545.153096   -2.68  -1.18    +0.0000
iter:  33 12:40:24  -543.800782   -2.70  -1.19    +0.0000
iter:  34 12:40:28  -542.545888   -2.72  -1.20    +0.0000
iter:  35 12:40:32  -541.382003   -2.74  -1.21    +0.0000
iter:  36 12:40:36  -540.302971   -2.76  -1.22    +0.0000
iter:  37 12:40:40  -539.303306   -2.78  -1.23    +0.0000
iter:  38 12:40:43  -538.377617   -2.81  -1.24    +0.0000
iter:  39 12:40:47  -537.520761   -2.83  -1.25    +0.0000
iter:  40 12:40:51  -536.728189   -2.85  -1.26    +0.0000
iter:  41 12:40:55  -535.995430   -2.88  -1.27    +0.0000
iter:  42 12:40:59  -535.318187   -2.90  -1.28    +0.0000
iter:  43 12:41:03  -534.692747   -2.93  -1.29    +0.0000
iter:  44 12:41:07  -534.115407   -2.95  -1.30    +0.0000
iter:  45 12:41:11  -533.582615   -2.98  -1.31    +0.0000
iter:  46 12:41:14  -533.091356   -3.00  -1.31    +0.0000
iter:  47 12:41:18  -532.638599   -3.03  -1.32    +0.0000
iter:  48 12:41:22  -532.221405   -3.06  -1.33    +0.0000
iter:  49 12:41:26  -531.837368   -3.08  -1.34    +0.0000
iter:  50 12:41:30  -531.484004   -3.11  -1.35    +0.0000
iter:  51 12:41:34  -531.158908   -3.14  -1.35    +0.0000
iter:  52 12:41:38  -530.860166   -3.16  -1.36    +0.0000
iter:  53 12:41:42  -530.585769   -3.19  -1.37    +0.0000
iter:  54 12:41:46  -530.333737   -3.22  -1.37    +0.0000
iter:  55 12:41:49  -530.102581   -3.25  -1.38    +0.0000
iter:  56 12:41:53  -529.890672   -3.28  -1.39    +0.0000
iter:  57 12:41:57  -529.696393   -3.31  -1.39    +0.0000
iter:  58 12:42:01  -529.518595   -3.34  -1.40    +0.0000
iter:  59 12:42:05  -529.355967   -3.37  -1.41    +0.0000
iter:  60 12:42:09  -529.207179   -3.40  -1.41    +0.0000
iter:  61 12:42:13  -529.071369   -3.42  -1.42    +0.0000
iter:  62 12:42:16  -528.947480   -3.46  -1.42    +0.0000
iter:  63 12:42:20  -528.834418   -3.49  -1.43    +0.0000
iter:  64 12:42:24  -528.731550   -3.52  -1.43    +0.0000
iter:  65 12:42:28  -528.638028   -3.55  -1.44    +0.0000
iter:  66 12:42:32  -528.553101   -3.58  -1.44    +0.0000
iter:  67 12:42:36  -528.475931   -3.61  -1.45    +0.0000
iter:  68 12:42:40  -528.406122   -3.64  -1.46    +0.0000
iter:  69 12:42:43  -528.343040   -3.67  -1.46    -0.0000
iter:  70 12:42:47  -528.285974   -3.70  -1.47    -0.0000
iter:  71 12:42:51  -528.234673   -3.73  -1.47    -0.0000
iter:  72 12:42:55  -528.188620   -3.76  -1.48    -0.0000
iter:  73 12:42:59  -528.147211   -3.79  -1.48    -0.0000
iter:  74 12:43:03  -528.110310   -3.83  -1.49    -0.0000
iter:  75 12:43:07  -528.077498   -3.86  -1.49    -0.0000
iter:  76 12:43:10  -528.048429   -3.89  -1.50    -0.0000
iter:  77 12:43:14  -528.022617   -3.92  -1.50    -0.0000
iter:  78 12:43:18  -528.000044   -3.95  -1.51    -0.0000
iter:  79 12:43:22  -527.980390   -3.98  -1.51    -0.0000
iter:  80 12:43:26  -527.963402   -4.01  -1.52    -0.0000
iter:  81 12:43:30  -527.948669   -4.04  -1.52    -0.0000
iter:  82 12:43:33  -527.936451   -4.07  -1.52    -0.0000
iter:  83 12:43:37  -527.926035   -4.11  -1.53    -0.0000
iter:  84 12:43:41  -527.917572   -4.14  -1.53    -0.0000
iter:  85 12:43:45  -527.910653   -4.17  -1.54    -0.0000
iter:  86 12:43:49  -527.905612   -4.20  -1.54    -0.0000
iter:  87 12:43:53  -527.901758   -4.23  -1.55    -0.0000
iter:  88 12:43:56  -527.899306   -4.26  -1.55    -0.0000
iter:  89 12:44:00  -527.898084   -4.29  -1.56    -0.0000
iter:  90 12:44:04  -527.897772   -4.32  -1.56    -0.0000
iter:  91 12:44:08  -527.898780   -4.35  -1.57    -0.0000
iter:  92 12:44:12  -527.900439   -4.37  -1.57    -0.0000
iter:  93 12:44:16  -527.903021   -4.40  -1.58    -0.0000
iter:  94 12:44:19  -527.906392   -4.43  -1.58    -0.0000
iter:  95 12:44:23  -527.910470   -4.46  -1.58    -0.0000
iter:  96 12:44:27  -527.914975   -4.49  -1.59    -0.0000
iter:  97 12:44:31  -527.920376   -4.52  -1.59    -0.0000
iter:  98 12:44:35  -527.926016   -4.54  -1.60    -0.0000
iter:  99 12:44:39  -527.932215   -4.57  -1.60    -0.0000
iter: 100 12:44:42  -527.938866   -4.60  -1.61    -0.0000
iter: 101 12:44:46  -527.945914   -4.62  -1.61    -0.0000
iter: 102 12:44:50  -527.953315   -4.65  -1.62    -0.0000
iter: 103 12:44:54  -527.960809   -4.68  -1.62    -0.0000
iter: 104 12:44:58  -527.968692   -4.70  -1.63    -0.0000
iter: 105 12:45:02  -527.977081   -4.73  -1.63    -0.0000
iter: 106 12:45:05  -527.985381   -4.75  -1.63    -0.0000
iter: 107 12:45:09  -527.993960   -4.78  -1.64    -0.0000
iter: 108 12:45:13  -528.002734   -4.80  -1.64    -0.0000
iter: 109 12:45:17  -528.011669   -4.82  -1.65    -0.0000
iter: 110 12:45:21  -528.020504   -4.85  -1.65    -0.0000
iter: 111 12:45:25  -528.029812   -4.87  -1.66    -0.0000
iter: 112 12:45:28  -528.038899   -4.89  -1.66    -0.0000
iter: 113 12:45:32  -528.048400   -4.92  -1.67    -0.0000
iter: 114 12:45:36  -528.057653   -4.94  -1.67    -0.0000
iter: 115 12:45:40  -528.067051   -4.96  -1.67    -0.0000
iter: 116 12:45:44  -528.076516   -4.98  -1.68    -0.0000
iter: 117 12:45:48  -528.086023   -5.00  -1.68    -0.0000
iter: 118 12:45:52  -528.095559   -5.02  -1.69    -0.0000
iter: 119 12:45:55  -528.105110   -5.04  -1.69    -0.0000
iter: 120 12:45:59  -528.114667   -5.06  -1.70    -0.0000
iter: 121 12:46:03  -528.123976   -5.08  -1.70    -0.0000
iter: 122 12:46:07  -528.133643   -5.10  -1.71    -0.0000
iter: 123 12:46:11  -528.142961   -5.12  -1.71    -0.0000
iter: 124 12:46:14  -528.152352   -5.13  -1.71    -0.0000
iter: 125 12:46:18  -528.161743   -5.15  -1.72    -0.0000
iter: 126 12:46:22  -528.171114   -5.17  -1.72    -0.0000
iter: 127 12:46:26  -528.180452   -5.19  -1.73    -0.0000
iter: 128 12:46:30  -528.189753   -5.20  -1.73    -0.0000
iter: 129 12:46:34  -528.199010   -5.22  -1.74    -0.0000
iter: 130 12:46:37  -528.208218   -5.23  -1.74    -0.0000
iter: 131 12:46:41  -528.217375   -5.25  -1.74    -0.0000
iter: 132 12:46:45  -528.226475   -5.27  -1.75    -0.0000
iter: 133 12:46:49  -528.235517   -5.28  -1.75    -0.0000
iter: 134 12:46:53  -528.244496   -5.29  -1.76    -0.0000
iter: 135 12:46:56  -528.253166   -5.31  -1.76    -0.0000
iter: 136 12:47:00  -528.262131   -5.32  -1.77    -0.0000
iter: 137 12:47:04  -528.270704   -5.34  -1.77    -0.0000
iter: 138 12:47:08  -528.279294   -5.35  -1.78    -0.0000
iter: 139 12:47:12  -528.288093   -5.36  -1.78    -0.0000
iter: 140 12:47:16  -528.296478   -5.38  -1.78    -0.0000
iter: 141 12:47:19  -528.304865   -5.39  -1.79    -0.0000
iter: 142 12:47:23  -528.313205   -5.40  -1.79    -0.0000
iter: 143 12:47:27  -528.321479   -5.42  -1.80    -0.0000
iter: 144 12:47:31  -528.329684   -5.43  -1.80    -0.0000
iter: 145 12:47:35  -528.337815   -5.44  -1.81    -0.0000
iter: 146 12:47:38  -528.345871   -5.45  -1.81    -0.0000
iter: 147 12:47:42  -528.353851   -5.46  -1.81    -0.0000
iter: 148 12:47:46  -528.361754   -5.47  -1.82    -0.0000
iter: 149 12:47:50  -528.369579   -5.49  -1.82    +0.0000
iter: 150 12:47:54  -528.377326   -5.50  -1.83    -0.0000
iter: 151 12:47:57  -528.384994   -5.51  -1.83    -0.0000
iter: 152 12:48:01  -528.392583   -5.52  -1.84    -0.0000
iter: 153 12:48:05  -528.400093   -5.53  -1.84    -0.0000
iter: 154 12:48:09  -528.407524   -5.54  -1.85    -0.0000
iter: 155 12:48:13  -528.414781   -5.55  -1.85    -0.0000
iter: 156 12:48:17  -528.422015   -5.56  -1.85    -0.0000
iter: 157 12:48:20  -528.429148   -5.57  -1.86    -0.0000
iter: 158 12:48:24  -528.436243   -5.58  -1.86    -0.0000
iter: 159 12:48:28  -528.443227   -5.59  -1.87    -0.0000
iter: 160 12:48:32  -528.450170   -5.60  -1.87    -0.0000
iter: 161 12:48:36  -528.457002   -5.61  -1.88    -0.0000
iter: 162 12:48:39  -528.463686   -5.62  -1.88    -0.0000
iter: 163 12:48:43  -528.470324   -5.63  -1.88    -0.0000
iter: 164 12:48:47  -528.476900   -5.64  -1.89    -0.0000
iter: 165 12:48:51  -528.483407   -5.65  -1.89    -0.0000
iter: 166 12:48:55  -528.489842   -5.66  -1.90    -0.0000
iter: 167 12:48:58  -528.496205   -5.67  -1.90    -0.0000
iter: 168 12:49:02  -528.502495   -5.68  -1.91    -0.0000
iter: 169 12:49:06  -528.508713   -5.69  -1.91    -0.0000
iter: 170 12:49:10  -528.514858   -5.70  -1.91    -0.0000
iter: 171 12:49:14  -528.520931   -5.71  -1.92    -0.0000
iter: 172 12:49:18  -528.526932   -5.71  -1.92    -0.0000
iter: 173 12:49:21  -528.532861   -5.72  -1.93    -0.0000
iter: 174 12:49:25  -528.538720   -5.73  -1.93    -0.0000
iter: 175 12:49:29  -528.544508   -5.74  -1.94    -0.0000
iter: 176 12:49:33  -528.550226   -5.75  -1.94    -0.0000
iter: 177 12:49:37  -528.555874   -5.76  -1.95    -0.0000
iter: 178 12:49:40  -528.561453   -5.77  -1.95    -0.0000
iter: 179 12:49:44  -528.566964   -5.78  -1.95    -0.0000
iter: 180 12:49:48  -528.572406   -5.78  -1.96    -0.0000
iter: 181 12:49:52  -528.577781   -5.79  -1.96    -0.0000
iter: 182 12:49:56  -528.583088   -5.80  -1.97    -0.0000
iter: 183 12:49:59  -528.588329   -5.81  -1.97    -0.0000
iter: 184 12:50:03  -528.593504   -5.82  -1.98    -0.0000
iter: 185 12:50:07  -528.598613   -5.83  -1.98    -0.0000
iter: 186 12:50:11  -528.603657   -5.84  -1.98    -0.0000
iter: 187 12:50:15  -528.608637   -5.84  -1.99    -0.0000
iter: 188 12:50:18  -528.613553   -5.85  -1.99    -0.0000
iter: 189 12:50:22  -528.618406   -5.86  -2.00    -0.0000
iter: 190 12:50:26  -528.623197   -5.87  -2.00    -0.0000
iter: 191 12:50:30  -528.627925   -5.88  -2.01    -0.0000
iter: 192 12:50:34  -528.632592   -5.88  -2.01    -0.0000
iter: 193 12:50:38  -528.637198   -5.89  -2.01    -0.0000
iter: 194 12:50:41  -528.641743   -5.90  -2.02    -0.0000
iter: 195 12:50:45  -528.646230   -5.91  -2.02    -0.0000
iter: 196 12:50:49  -528.650657   -5.92  -2.03    -0.0000
iter: 197 12:50:53  -528.655025   -5.93  -2.03    -0.0000
iter: 198 12:50:57  -528.659336   -5.93  -2.04    -0.0000
iter: 199 12:51:00  -528.663590   -5.94  -2.04    -0.0000
iter: 200 12:51:04  -528.667787   -5.95  -2.04    -0.0000
iter: 201 12:51:08  -528.671928   -5.96  -2.05    -0.0000
iter: 202 12:51:12  -528.676014   -5.96  -2.05    -0.0000
iter: 203 12:51:16  -528.680045   -5.97  -2.06    -0.0000
iter: 204 12:51:19  -528.684022   -5.98  -2.06    -0.0000
iter: 205 12:51:23  -528.687945   -5.99  -2.07    -0.0000
iter: 206 12:51:27  -528.691815   -6.00  -2.07    -0.0000
iter: 207 12:51:31  -528.695633   -6.00  -2.07    -0.0000
iter: 208 12:51:35  -528.699399   -6.01  -2.08    -0.0000
iter: 209 12:51:39  -528.703115   -6.02  -2.08    -0.0000
iter: 210 12:51:42  -528.706779   -6.03  -2.09    -0.0000
iter: 211 12:51:46  -528.710393   -6.04  -2.09    -0.0000
iter: 212 12:51:50  -528.713959   -6.04  -2.10    -0.0000
iter: 213 12:51:54  -528.717475   -6.05  -2.10    -0.0000
iter: 214 12:51:58  -528.720943   -6.06  -2.10    -0.0000
iter: 215 12:52:01  -528.724364   -6.07  -2.11    -0.0000
iter: 216 12:52:05  -528.727737   -6.07  -2.11    -0.0000
iter: 217 12:52:09  -528.731064   -6.08  -2.12    -0.0000
iter: 218 12:52:13  -528.734345   -6.09  -2.12    -0.0000
iter: 219 12:52:17  -528.737580   -6.10  -2.13    -0.0000
iter: 220 12:52:20  -528.740771   -6.10  -2.13    -0.0000
iter: 221 12:52:24  -528.743918   -6.11  -2.13    -0.0000
iter: 222 12:52:28  -528.747021   -6.12  -2.14    -0.0000
iter: 223 12:52:32  -528.750080   -6.13  -2.14    -0.0000
iter: 224 12:52:36  -528.753097   -6.13  -2.15    -0.0000
iter: 225 12:52:40  -528.756072   -6.14  -2.15    -0.0000
iter: 226 12:52:43  -528.759006   -6.15  -2.16    -0.0000
iter: 227 12:52:47  -528.761898   -6.16  -2.16    -0.0000
iter: 228 12:52:51  -528.764750   -6.16  -2.16    -0.0000
iter: 229 12:52:55  -528.767562   -6.17  -2.17    -0.0000
iter: 230 12:52:59  -528.770334   -6.18  -2.17    -0.0000
iter: 231 12:53:02  -528.773068   -6.19  -2.18    -0.0000
iter: 232 12:53:06  -528.775763   -6.19  -2.18    -0.0000
iter: 233 12:53:10  -528.778420   -6.20  -2.19    -0.0000
iter: 234 12:53:14  -528.781039   -6.21  -2.19    -0.0000
iter: 235 12:53:18  -528.783622   -6.22  -2.19    -0.0000
iter: 236 12:53:21  -528.786168   -6.22  -2.20    -0.0000
iter: 237 12:53:25  -528.788678   -6.23  -2.20    -0.0000
iter: 238 12:53:29  -528.791152   -6.24  -2.21    -0.0000
iter: 239 12:53:33  -528.793592   -6.24  -2.21    -0.0000
iter: 240 12:53:37  -528.795996   -6.25  -2.22    -0.0000
iter: 241 12:53:40  -528.798367   -6.26  -2.22    -0.0000
iter: 242 12:53:44  -528.800704   -6.27  -2.22    -0.0000
iter: 243 12:53:48  -528.803008   -6.27  -2.23    -0.0000
iter: 244 12:53:52  -528.805278   -6.28  -2.23    -0.0000
iter: 245 12:53:56  -528.807517   -6.29  -2.24    -0.0000
iter: 246 12:54:00  -528.809723   -6.30  -2.24    -0.0000
iter: 247 12:54:03  -528.811898   -6.30  -2.25    -0.0000
iter: 248 12:54:07  -528.814042   -6.31  -2.25    -0.0000
iter: 249 12:54:11  -528.816155   -6.32  -2.25    -0.0000
iter: 250 12:54:15  -528.818238   -6.33  -2.26    -0.0000
iter: 251 12:54:19  -528.820291   -6.33  -2.26    -0.0000
iter: 252 12:54:22  -528.822315   -6.34  -2.27    -0.0000
iter: 253 12:54:26  -528.824309   -6.35  -2.27    -0.0000
iter: 254 12:54:30  -528.826275   -6.36  -2.27    -0.0000
iter: 255 12:54:34  -528.828683   -6.36  -2.28    -0.0000
iter: 256 12:54:38  -528.830535   -6.37  -2.28    -0.0000
iter: 257 12:54:42  -528.832375   -6.38  -2.29    -0.0000
iter: 258 12:54:45  -528.834196   -6.39  -2.29    -0.0000
iter: 259 12:54:49  -528.835995   -6.39  -2.30    -0.0000
iter: 260 12:54:53  -528.837770   -6.40  -2.30    -0.0000
iter: 261 12:54:57  -528.839521   -6.40  -2.30    -0.0000
iter: 262 12:55:01  -528.841248   -6.41  -2.31    -0.0000
iter: 263 12:55:05  -528.842950   -6.42  -2.31    -0.0000
iter: 264 12:55:08  -528.844629   -6.43  -2.32    -0.0000
iter: 265 12:55:12  -528.846283   -6.43  -2.32    -0.0000
iter: 266 12:55:16  -528.847915   -6.44  -2.33    -0.0000
iter: 267 12:55:20  -528.849523   -6.45  -2.33    -0.0000
iter: 268 12:55:24  -528.851108   -6.46  -2.33    -0.0000
iter: 269 12:55:27  -528.852671   -6.46  -2.34    -0.0000
iter: 270 12:55:31  -528.854211   -6.47  -2.34    -0.0000
iter: 271 12:55:35  -528.855730   -6.48  -2.35    -0.0000
iter: 272 12:55:39  -528.857227   -6.49  -2.35    -0.0000
iter: 273 12:55:43  -528.858703   -6.49  -2.35    -0.0000
iter: 274 12:55:46  -528.860158   -6.50  -2.36    -0.0000
iter: 275 12:55:50  -528.861592   -6.51  -2.36    -0.0000
iter: 276 12:55:54  -528.863006   -6.51  -2.37    -0.0000
iter: 277 12:55:58  -528.864400   -6.52  -2.37    -0.0000
iter: 278 12:56:02  -528.865773   -6.53  -2.38    -0.0000
iter: 279 12:56:05  -528.867128   -6.53  -2.38    -0.0000
iter: 280 12:56:09  -528.868463   -6.54  -2.38    -0.0000
iter: 281 12:56:13  -528.869778   -6.55  -2.39    -0.0000
iter: 282 12:56:17  -528.871076   -6.56  -2.39    -0.0000
iter: 283 12:56:21  -528.872354   -6.56  -2.40    -0.0000
iter: 284 12:56:25  -528.873614   -6.57  -2.40    -0.0000
iter: 285 12:56:28  -528.874857   -6.58  -2.41    -0.0000
iter: 286 12:56:32  -528.876081   -6.59  -2.41    -0.0000
iter: 287 12:56:36  -528.877288   -6.59  -2.41    -0.0000
iter: 288 12:56:40  -528.878478   -6.60  -2.42    -0.0000
iter: 289 12:56:44  -528.879650   -6.61  -2.42    -0.0000
iter: 290 12:56:47  -528.880806   -6.61  -2.43    -0.0000
iter: 291 12:56:51  -528.881945   -6.62  -2.43    -0.0000
iter: 292 12:56:55  -528.883067   -6.63  -2.43    -0.0000
iter: 293 12:56:59  -528.884174   -6.63  -2.44    -0.0000
iter: 294 12:57:03  -528.885265   -6.64  -2.44    -0.0000
iter: 295 12:57:06  -528.886339   -6.65  -2.45    -0.0000
iter: 296 12:57:10  -528.887399   -6.66  -2.45    -0.0000
iter: 297 12:57:14  -528.888443   -6.66  -2.46    -0.0000
iter: 298 12:57:18  -528.889472   -6.67  -2.46    -0.0000
iter: 299 12:57:22  -528.890486   -6.68  -2.46    -0.0000
iter: 300 12:57:26  -528.891485   -6.68  -2.47    -0.0000
iter: 301 12:57:29  -528.892470   -6.69  -2.47    -0.0000
iter: 302 12:57:33  -528.893440   -6.70  -2.48    -0.0000
iter: 303 12:57:37  -528.894397   -6.70  -2.48    -0.0000
iter: 304 12:57:41  -528.895339   -6.71  -2.48    -0.0000
iter: 305 12:57:45  -528.896268   -6.72  -2.49    -0.0000
iter: 306 12:57:48  -528.897183   -6.73  -2.49    -0.0000
iter: 307 12:57:52  -528.898085   -6.73  -2.50    -0.0000
iter: 308 12:57:56  -528.898974   -6.74  -2.50    -0.0000
iter: 309 12:58:00  -528.899850   -6.75  -2.51    -0.0000
iter: 310 12:58:04  -528.900713   -6.76  -2.51    -0.0000
iter: 311 12:58:08  -528.901564   -6.76  -2.51    -0.0000
iter: 312 12:58:11  -528.902402   -6.77  -2.52    -0.0000
iter: 313 12:58:15  -528.903228   -6.78  -2.52    -0.0000
iter: 314 12:58:19  -528.904042   -6.78  -2.53    -0.0000
iter: 315 12:58:23  -528.904843   -6.79  -2.53    -0.0000
iter: 316 12:58:27  -528.905634   -6.80  -2.53    -0.0000
iter: 317 12:58:30  -528.906412   -6.80  -2.54    -0.0000
iter: 318 12:58:34  -528.907179   -6.81  -2.54    -0.0000
iter: 319 12:58:38  -528.907935   -6.82  -2.55    -0.0000
iter: 320 12:58:42  -528.908680   -6.83  -2.55    -0.0000
iter: 321 12:58:46  -528.909414   -6.83  -2.56    -0.0000
iter: 322 12:58:49  -528.910137   -6.84  -2.56    -0.0000
iter: 323 12:58:53  -528.910849   -6.85  -2.56    -0.0000
iter: 324 12:58:57  -528.911551   -6.85  -2.57    -0.0000
iter: 325 12:59:01  -528.912243   -6.86  -2.57    -0.0000
iter: 326 12:59:05  -528.912924   -6.87  -2.58    -0.0000
iter: 327 12:59:08  -528.913596   -6.87  -2.58    -0.0000
iter: 328 12:59:12  -528.914257   -6.88  -2.58    -0.0000
iter: 329 12:59:16  -528.914909   -6.89  -2.59    -0.0000
iter: 330 12:59:20  -528.915551   -6.90  -2.59    -0.0000
iter: 331 12:59:24  -528.916184   -6.90  -2.60    -0.0000
iter: 332 12:59:28  -528.916808   -6.91  -2.60    -0.0000
iter: 333 12:59:31  -528.917422   -6.92  -2.61    -0.0000
iter: 334 12:59:35  -528.918027   -6.92  -2.61    -0.0000
iter: 335 12:59:39  -528.918623   -6.93  -2.61    -0.0000
iter: 336 12:59:43  -528.919210   -6.94  -2.62    -0.0000
iter: 337 12:59:47  -528.919789   -6.94  -2.62    -0.0000
iter: 338 12:59:50  -528.920359   -6.95  -2.63    -0.0000
iter: 339 12:59:54  -528.920921   -6.96  -2.63    -0.0000
iter: 340 12:59:58  -528.921474   -6.97  -2.63    -0.0000
iter: 341 13:00:02  -528.922019   -6.97  -2.64    -0.0000
iter: 342 13:00:06  -528.922556   -6.98  -2.64    -0.0000
iter: 343 13:00:09  -528.923086   -6.99  -2.65    -0.0000
iter: 344 13:00:13  -528.923607   -6.99  -2.65    -0.0000
iter: 345 13:00:17  -528.924121   -7.00  -2.66    -0.0000
iter: 346 13:00:21  -528.924627   -7.01  -2.66    -0.0000
iter: 347 13:00:25  -528.925125   -7.01  -2.66    -0.0000
iter: 348 13:00:28  -528.925616   -7.02  -2.67    -0.0000
iter: 349 13:00:32  -528.926100   -7.03  -2.67    -0.0000
iter: 350 13:00:36  -528.926577   -7.04  -2.68    -0.0000
iter: 351 13:00:40  -528.927046   -7.04  -2.68    -0.0000
iter: 352 13:00:44  -528.927509   -7.05  -2.68    -0.0000
iter: 353 13:00:47  -528.927964   -7.06  -2.69    -0.0000
iter: 354 13:00:51  -528.928413   -7.06  -2.69    -0.0000
iter: 355 13:00:55  -528.928856   -7.07  -2.70    -0.0000
iter: 356 13:00:59  -528.929291   -7.08  -2.70    -0.0000
iter: 357 13:01:03  -528.929721   -7.08  -2.70    -0.0000
iter: 358 13:01:07  -528.930143   -7.09  -2.71    -0.0000
iter: 359 13:01:10  -528.930560   -7.10  -2.71    -0.0000
iter: 360 13:01:14  -528.930970   -7.10  -2.72    -0.0000
iter: 361 13:01:18  -528.931375   -7.11  -2.72    -0.0000
iter: 362 13:01:22  -528.931773   -7.12  -2.73    -0.0000
iter: 363 13:01:26  -528.932165   -7.13  -2.73    -0.0000
iter: 364 13:01:29  -528.932552   -7.13  -2.73    -0.0000
iter: 365 13:01:33  -528.932933   -7.14  -2.74    -0.0000
iter: 366 13:01:37  -528.933308   -7.15  -2.74    -0.0000
iter: 367 13:01:41  -528.933677   -7.15  -2.75    -0.0000
iter: 368 13:01:45  -528.934041   -7.16  -2.75    -0.0000
iter: 369 13:01:48  -528.934400   -7.17  -2.75    -0.0000
iter: 370 13:01:52  -528.934753   -7.17  -2.76    -0.0000
iter: 371 13:01:56  -528.935101   -7.18  -2.76    -0.0000
iter: 372 13:02:00  -528.935444   -7.19  -2.77    -0.0000
iter: 373 13:02:04  -528.935781   -7.19  -2.77    -0.0000
iter: 374 13:02:08  -528.936114   -7.20  -2.77    -0.0000
iter: 375 13:02:11  -528.936442   -7.21  -2.78    -0.0000
iter: 376 13:02:15  -528.936765   -7.22  -2.78    -0.0000
iter: 377 13:02:19  -528.937083   -7.22  -2.79    -0.0000
iter: 378 13:02:23  -528.937396   -7.23  -2.79    -0.0000
iter: 379 13:02:27  -528.937705   -7.24  -2.79    -0.0000
iter: 380 13:02:30  -528.938009c  -7.24  -2.80    -0.0000
iter: 381 13:02:34  -528.938308c  -7.25  -2.80    -0.0000
iter: 382 13:02:38  -528.938603c  -7.26  -2.81    -0.0000
iter: 383 13:02:42  -528.938894c  -7.26  -2.81    -0.0000
iter: 384 13:02:46  -528.939180c  -7.27  -2.82    -0.0000
iter: 385 13:02:49  -528.939462c  -7.28  -2.82    -0.0000
iter: 386 13:02:53  -528.939740c  -7.28  -2.82    -0.0000
iter: 387 13:02:57  -528.940014c  -7.29  -2.83    -0.0000
iter: 388 13:03:01  -528.940283c  -7.30  -2.83    -0.0000
iter: 389 13:03:05  -528.940549c  -7.31  -2.84    -0.0000
iter: 390 13:03:09  -528.940810c  -7.31  -2.84    -0.0000
iter: 391 13:03:12  -528.941068c  -7.32  -2.84    -0.0000
iter: 392 13:03:16  -528.941322c  -7.33  -2.85    -0.0000
iter: 393 13:03:20  -528.941572c  -7.33  -2.85    -0.0000
iter: 394 13:03:24  -528.941818c  -7.34  -2.86    -0.0000
iter: 395 13:03:28  -528.942061c  -7.35  -2.86    -0.0000
iter: 396 13:03:31  -528.942300c  -7.35  -2.86    -0.0000
iter: 397 13:03:35  -528.942535c  -7.36  -2.87    -0.0000
iter: 398 13:03:39  -528.942767c  -7.37  -2.87    -0.0000
iter: 399 13:03:43  -528.942996c  -7.37  -2.88    -0.0000
iter: 400 13:03:47  -528.943221c  -7.38  -2.88    -0.0000
iter: 401 13:03:51  -528.943443c  -7.39  -2.88    -0.0000
iter: 402 13:03:54  -528.943661c  -7.39  -2.89    -0.0000
iter: 403 13:03:58  -528.943876c  -7.40  -2.89    -0.0000
iter: 404 13:04:02  -528.944088c  -7.41  -2.90    -0.0000
iter: 405 13:04:06  -528.944297c  -7.42  -2.90    -0.0000
iter: 406 13:04:10  -528.944503c  -7.42  -2.90    -0.0000
iter: 407 13:04:14  -528.944705c  -7.43  -2.91    -0.0000
iter: 408 13:04:17  -528.944905c  -7.44  -2.91    -0.0000
iter: 409 13:04:21  -528.945101c  -7.44  -2.92    -0.0000
iter: 410 13:04:25  -528.945295c  -7.45  -2.92    -0.0000
iter: 411 13:04:29  -528.945486c  -7.46  -2.93    -0.0000
iter: 412 13:04:33  -528.945674c  -7.46  -2.93    -0.0000
iter: 413 13:04:36  -528.945859c  -7.47  -2.93    -0.0000
iter: 414 13:04:40  -528.946041c  -7.48  -2.94    -0.0000
iter: 415 13:04:44  -528.946221c  -7.48  -2.94    -0.0000
iter: 416 13:04:48  -528.946398c  -7.49  -2.95    -0.0000
iter: 417 13:04:52  -528.946572c  -7.50  -2.95    -0.0000
iter: 418 13:04:55  -528.946744c  -7.50  -2.95    -0.0000
iter: 419 13:04:59  -528.946913c  -7.51  -2.96    -0.0000
iter: 420 13:05:03  -528.947079c  -7.52  -2.96    -0.0000
iter: 421 13:05:07  -528.947244c  -7.53  -2.97    -0.0000
iter: 422 13:05:11  -528.947405c  -7.53  -2.97    -0.0000
iter: 423 13:05:14  -528.947565c  -7.54  -2.97    -0.0000
iter: 424 13:05:18  -528.947721c  -7.55  -2.98    -0.0000
iter: 425 13:05:22  -528.947876c  -7.55  -2.98    -0.0000
iter: 426 13:05:26  -528.948028c  -7.56  -2.99    -0.0000
iter: 427 13:05:30  -528.948178c  -7.57  -2.99    -0.0000
iter: 428 13:05:33  -528.948326c  -7.57  -2.99    -0.0000
iter: 429 13:05:37  -528.948471c  -7.58  -3.00    -0.0000
iter: 430 13:05:41  -528.948615c  -7.59  -3.00    -0.0000
iter: 431 13:05:45  -528.948756c  -7.59  -3.01    -0.0000
iter: 432 13:05:49  -528.948895c  -7.60  -3.01    -0.0000
iter: 433 13:05:53  -528.949032c  -7.61  -3.01    -0.0000
iter: 434 13:05:56  -528.949167c  -7.61  -3.02    -0.0000
iter: 435 13:06:00  -528.949300c  -7.62  -3.02    -0.0000
iter: 436 13:06:04  -528.949431c  -7.63  -3.03    -0.0000
iter: 437 13:06:08  -528.949560c  -7.63  -3.03    -0.0000
iter: 438 13:06:12  -528.949687c  -7.64  -3.03    -0.0000
iter: 439 13:06:15  -528.949812c  -7.65  -3.04    -0.0000
iter: 440 13:06:19  -528.949936c  -7.65  -3.04    -0.0000
iter: 441 13:06:23  -528.950057c  -7.66  -3.05    -0.0000
iter: 442 13:06:27  -528.950177c  -7.67  -3.05    -0.0000
iter: 443 13:06:31  -528.950295c  -7.68  -3.05    -0.0000
iter: 444 13:06:34  -528.950411c  -7.68  -3.06    -0.0000
iter: 445 13:06:38  -528.950525c  -7.69  -3.06    -0.0000
iter: 446 13:06:42  -528.950638c  -7.70  -3.07    -0.0000
iter: 447 13:06:46  -528.950749c  -7.70  -3.07    -0.0000
iter: 448 13:06:50  -528.950858c  -7.71  -3.07    -0.0000
iter: 449 13:06:53  -528.950966c  -7.72  -3.08    -0.0000
iter: 450 13:06:57  -528.951072c  -7.72  -3.08    -0.0000
iter: 451 13:07:01  -528.951177c  -7.73  -3.09    -0.0000
iter: 452 13:07:05  -528.951280c  -7.74  -3.09    -0.0000
iter: 453 13:07:09  -528.951381c  -7.74  -3.09    -0.0000
iter: 454 13:07:13  -528.951481c  -7.75  -3.10    -0.0000
iter: 455 13:07:16  -528.951580c  -7.76  -3.10    -0.0000
iter: 456 13:07:20  -528.951677c  -7.76  -3.11    -0.0000
iter: 457 13:07:24  -528.951772c  -7.77  -3.11    -0.0000
iter: 458 13:07:28  -528.951866c  -7.78  -3.11    -0.0000
iter: 459 13:07:32  -528.951959c  -7.78  -3.12    -0.0000
iter: 460 13:07:35  -528.952050c  -7.79  -3.12    -0.0000
iter: 461 13:07:39  -528.952140c  -7.80  -3.13    -0.0000
iter: 462 13:07:43  -528.952229c  -7.80  -3.13    -0.0000
iter: 463 13:07:47  -528.952316c  -7.81  -3.13    -0.0000
iter: 464 13:07:51  -528.952402c  -7.82  -3.14    -0.0000
iter: 465 13:07:54  -528.952487c  -7.82  -3.14    -0.0000
iter: 466 13:07:58  -528.952570c  -7.83  -3.15    -0.0000
iter: 467 13:08:02  -528.952652c  -7.84  -3.15    -0.0000
iter: 468 13:08:06  -528.952733c  -7.84  -3.15    -0.0000
iter: 469 13:08:10  -528.952813c  -7.85  -3.16    -0.0000
iter: 470 13:08:14  -528.952892c  -7.86  -3.16    -0.0000
iter: 471 13:08:17  -528.952969c  -7.87  -3.17    -0.0000
iter: 472 13:08:21  -528.953045c  -7.87  -3.17    -0.0000
iter: 473 13:08:25  -528.953120c  -7.88  -3.17    -0.0000
iter: 474 13:08:29  -528.953194c  -7.88  -3.18    -0.0000
iter: 475 13:08:33  -528.953267c  -7.89  -3.18    -0.0000
iter: 476 13:08:36  -528.953339c  -7.90  -3.19    -0.0000
iter: 477 13:08:40  -528.953410c  -7.91  -3.19    -0.0000
iter: 478 13:08:44  -528.953480c  -7.91  -3.19    -0.0000
iter: 479 13:08:48  -528.953548c  -7.92  -3.20    -0.0000
iter: 480 13:08:52  -528.953616c  -7.92  -3.20    -0.0000
iter: 481 13:08:55  -528.953682c  -7.93  -3.21    -0.0000
iter: 482 13:08:59  -528.953748c  -7.94  -3.21    -0.0000
iter: 483 13:09:03  -528.953813c  -7.95  -3.21    -0.0000
iter: 484 13:09:07  -528.953876c  -7.95  -3.22    -0.0000
iter: 485 13:09:11  -528.953939c  -7.96  -3.22    -0.0000
iter: 486 13:09:15  -528.954001c  -7.96  -3.23    -0.0000
iter: 487 13:09:18  -528.954062c  -7.97  -3.23    -0.0000
iter: 488 13:09:22  -528.954122c  -7.98  -3.23    -0.0000
iter: 489 13:09:26  -528.954181c  -7.99  -3.24    -0.0000
iter: 490 13:09:30  -528.954239c  -7.99  -3.24    -0.0000
iter: 491 13:09:34  -528.954296c  -8.00  -3.25    -0.0000
iter: 492 13:09:37  -528.954353c  -8.00  -3.25    -0.0000
iter: 493 13:09:41  -528.954409c  -8.01  -3.25    -0.0000
iter: 494 13:09:45  -528.954463c  -8.02  -3.26    -0.0000
iter: 495 13:09:49  -528.954517c  -8.03  -3.26    -0.0000
iter: 496 13:09:53  -528.954571c  -8.03  -3.27    -0.0000
iter: 497 13:09:56  -528.954623c  -8.04  -3.27    -0.0000
iter: 498 13:10:00  -528.954675c  -8.04  -3.27    -0.0000
iter: 499 13:10:04  -528.954726c  -8.05  -3.28    -0.0000
iter: 500 13:10:08  -528.954776c  -8.06  -3.28    -0.0000
iter: 501 13:10:12  -528.954825c  -8.06  -3.28    -0.0000
iter: 502 13:10:15  -528.954874c  -8.07  -3.29    -0.0000
iter: 503 13:10:19  -528.954922c  -8.08  -3.29    -0.0000
iter: 504 13:10:23  -528.955132c  -8.08  -3.30    -0.0000
iter: 505 13:10:27  -528.955012c  -8.09  -3.30    -0.0000
iter: 506 13:10:31  -528.955217c  -8.10  -3.30    -0.0000
iter: 507 13:10:35  -528.955102c  -8.11  -3.31    -0.0000
iter: 508 13:10:38  -528.955300c  -8.11  -3.31    -0.0000
iter: 509 13:10:42  -528.955190c  -8.12  -3.32    -0.0000
iter: 510 13:10:46  -528.955381c  -8.12  -3.32    -0.0000
iter: 511 13:10:50  -528.955275c  -8.13  -3.32    -0.0000
iter: 512 13:10:54  -528.955459c  -8.14  -3.33    -0.0000
iter: 513 13:10:57  -528.955501c  -8.14  -3.33    -0.0000
iter: 514 13:11:01  -528.955536c  -8.15  -3.34    -0.0000
iter: 515 13:11:05  -528.955572c  -8.16  -3.34    -0.0000
iter: 516 13:11:09  -528.955608c  -8.16  -3.34    -0.0000
iter: 517 13:11:13  -528.955643c  -8.17  -3.35    -0.0000
iter: 518 13:11:16  -528.955678c  -8.18  -3.35    -0.0000
iter: 519 13:11:20  -528.955713c  -8.18  -3.36    -0.0000
iter: 520 13:11:24  -528.955747c  -8.19  -3.36    -0.0000
iter: 521 13:11:28  -528.955781c  -8.20  -3.36    -0.0000
iter: 522 13:11:32  -528.955814c  -8.20  -3.37    -0.0000
iter: 523 13:11:35  -528.955847c  -8.21  -3.37    -0.0000
iter: 524 13:11:39  -528.955879c  -8.22  -3.38    -0.0000
iter: 525 13:11:43  -528.955911c  -8.22  -3.38    -0.0000
iter: 526 13:11:47  -528.955942c  -8.23  -3.38    -0.0000
iter: 527 13:11:51  -528.955973c  -8.24  -3.39    -0.0000
iter: 528 13:11:54  -528.956003c  -8.24  -3.39    -0.0000
iter: 529 13:11:58  -528.956033c  -8.25  -3.39    -0.0000
iter: 530 13:12:02  -528.956062c  -8.26  -3.40    -0.0000
iter: 531 13:12:06  -528.956091c  -8.26  -3.40    -0.0000
iter: 532 13:12:10  -528.956120c  -8.27  -3.41    -0.0000
iter: 533 13:12:13  -528.956148c  -8.28  -3.41    -0.0000
iter: 534 13:12:17  -528.956175c  -8.28  -3.41    -0.0000
iter: 535 13:12:21  -528.956202c  -8.29  -3.42    -0.0000
iter: 536 13:12:25  -528.956229c  -8.30  -3.42    -0.0000
iter: 537 13:12:29  -528.956256c  -8.30  -3.43    -0.0000
iter: 538 13:12:33  -528.956282c  -8.31  -3.43    -0.0000
iter: 539 13:12:36  -528.956307c  -8.32  -3.43    -0.0000
iter: 540 13:12:40  -528.956333c  -8.32  -3.44    -0.0000
iter: 541 13:12:44  -528.956358c  -8.33  -3.44    -0.0000
iter: 542 13:12:48  -528.956382c  -8.34  -3.45    -0.0000
iter: 543 13:12:52  -528.956406c  -8.34  -3.45    -0.0000
iter: 544 13:12:55  -528.956430c  -8.35  -3.45    -0.0000
iter: 545 13:12:59  -528.956453c  -8.36  -3.46    -0.0000
iter: 546 13:13:03  -528.956477c  -8.36  -3.46    -0.0000
iter: 547 13:13:07  -528.956499c  -8.37  -3.46    -0.0000
iter: 548 13:13:11  -528.956522c  -8.38  -3.47    -0.0000
iter: 549 13:13:15  -528.956544c  -8.38  -3.47    -0.0000
iter: 550 13:13:18  -528.956566c  -8.39  -3.48    -0.0000
iter: 551 13:13:22  -528.956587c  -8.40  -3.48    -0.0000
iter: 552 13:13:26  -528.956608c  -8.40  -3.48    -0.0000
iter: 553 13:13:30  -528.956629c  -8.41  -3.49    -0.0000
iter: 554 13:13:34  -528.956650c  -8.42  -3.49    -0.0000
iter: 555 13:13:37  -528.956670c  -8.42  -3.50    -0.0000
iter: 556 13:13:41  -528.956690c  -8.43  -3.50    -0.0000
iter: 557 13:13:45  -528.956710c  -8.44  -3.50    -0.0000
iter: 558 13:13:49  -528.956729c  -8.44  -3.51    -0.0000
iter: 559 13:13:53  -528.956748c  -8.45  -3.51    -0.0000
iter: 560 13:13:56  -528.956767c  -8.45  -3.51    -0.0000
iter: 561 13:14:00  -528.956786c  -8.46  -3.52    -0.0000
iter: 562 13:14:04  -528.956804c  -8.47  -3.52    -0.0000
iter: 563 13:14:08  -528.956822c  -8.47  -3.53    -0.0000
iter: 564 13:14:12  -528.956840c  -8.48  -3.53    -0.0000
iter: 565 13:14:15  -528.956858c  -8.49  -3.53    -0.0000
iter: 566 13:14:19  -528.956875c  -8.49  -3.54    -0.0000
iter: 567 13:14:23  -528.956892c  -8.50  -3.54    -0.0000
iter: 568 13:14:27  -528.956909c  -8.51  -3.55    -0.0000
iter: 569 13:14:31  -528.956926c  -8.51  -3.55    -0.0000
iter: 570 13:14:34  -528.956942c  -8.52  -3.55    -0.0000
iter: 571 13:14:38  -528.956958c  -8.53  -3.56    -0.0000
iter: 572 13:14:42  -528.956974c  -8.53  -3.56    -0.0000
iter: 573 13:14:46  -528.956990c  -8.54  -3.56    -0.0000
iter: 574 13:14:50  -528.957005c  -8.55  -3.57    -0.0000
iter: 575 13:14:53  -528.957021c  -8.55  -3.57    -0.0000
iter: 576 13:14:57  -528.957036c  -8.56  -3.58    -0.0000
iter: 577 13:15:01  -528.957051c  -8.57  -3.58    -0.0000
iter: 578 13:15:05  -528.957065c  -8.57  -3.58    -0.0000
iter: 579 13:15:09  -528.957080c  -8.58  -3.59    -0.0000
iter: 580 13:15:12  -528.957094c  -8.59  -3.59    -0.0000
iter: 581 13:15:16  -528.957108c  -8.59  -3.60    -0.0000
iter: 582 13:15:20  -528.957122c  -8.60  -3.60    -0.0000
iter: 583 13:15:24  -528.957135c  -8.61  -3.60    -0.0000
iter: 584 13:15:28  -528.957149c  -8.61  -3.61    -0.0000
iter: 585 13:15:32  -528.957162c  -8.62  -3.61    -0.0000
iter: 586 13:15:35  -528.957175c  -8.62  -3.61    -0.0000
iter: 587 13:15:39  -528.957188c  -8.63  -3.62    -0.0000
iter: 588 13:15:43  -528.957201c  -8.64  -3.62    -0.0000
iter: 589 13:15:47  -528.957213c  -8.64  -3.63    -0.0000
iter: 590 13:15:51  -528.957226c  -8.65  -3.63    -0.0000
iter: 591 13:15:54  -528.957238c  -8.66  -3.63    -0.0000
iter: 592 13:15:58  -528.957250c  -8.66  -3.64    -0.0000
iter: 593 13:16:02  -528.957262c  -8.67  -3.64    -0.0000
iter: 594 13:16:06  -528.957273c  -8.68  -3.65    -0.0000
iter: 595 13:16:10  -528.957285c  -8.68  -3.65    -0.0000
iter: 596 13:16:13  -528.957296c  -8.69  -3.65    -0.0000
iter: 597 13:16:17  -528.957307c  -8.70  -3.66    -0.0000
iter: 598 13:16:21  -528.957318c  -8.70  -3.66    -0.0000
iter: 599 13:16:25  -528.957329c  -8.71  -3.66    -0.0000
iter: 600 13:16:29  -528.957340c  -8.72  -3.67    -0.0000
iter: 601 13:16:32  -528.957351c  -8.72  -3.67    -0.0000
iter: 602 13:16:36  -528.957361c  -8.73  -3.68    -0.0000
iter: 603 13:16:40  -528.957371c  -8.74  -3.68    -0.0000
iter: 604 13:16:44  -528.957382c  -8.74  -3.68    -0.0000
iter: 605 13:16:48  -528.957392c  -8.75  -3.69    -0.0000
iter: 606 13:16:51  -528.957401c  -8.75  -3.69    -0.0000
iter: 607 13:16:55  -528.957411c  -8.76  -3.69    -0.0000
iter: 608 13:16:59  -528.957421c  -8.77  -3.70    -0.0000
iter: 609 13:17:03  -528.957430c  -8.77  -3.70    -0.0000
iter: 610 13:17:07  -528.957440c  -8.78  -3.71    -0.0000
iter: 611 13:17:11  -528.957449c  -8.79  -3.71    -0.0000
iter: 612 13:17:14  -528.957458c  -8.79  -3.71    -0.0000
iter: 613 13:17:18  -528.957467c  -8.80  -3.72    -0.0000
iter: 614 13:17:22  -528.957476c  -8.81  -3.72    -0.0000
iter: 615 13:17:26  -528.957484c  -8.81  -3.72    -0.0000
iter: 616 13:17:30  -528.957493c  -8.82  -3.73    -0.0000
iter: 617 13:17:33  -528.957501c  -8.83  -3.73    -0.0000
iter: 618 13:17:37  -528.957510c  -8.83  -3.74    -0.0000
iter: 619 13:17:41  -528.957518c  -8.84  -3.74    -0.0000
iter: 620 13:17:45  -528.957526c  -8.85  -3.74    -0.0000
iter: 621 13:17:49  -528.957534c  -8.85  -3.75    -0.0000
iter: 622 13:17:52  -528.957542c  -8.86  -3.75    -0.0000
iter: 623 13:17:56  -528.957550c  -8.87  -3.76    -0.0000
iter: 624 13:18:00  -528.957557c  -8.87  -3.76    -0.0000
iter: 625 13:18:04  -528.957565c  -8.88  -3.76    -0.0000
iter: 626 13:18:08  -528.957572c  -8.88  -3.77    -0.0000
iter: 627 13:18:11  -528.957580c  -8.89  -3.77    -0.0000
iter: 628 13:18:15  -528.957587c  -8.90  -3.77    -0.0000
iter: 629 13:18:19  -528.957594c  -8.90  -3.78    -0.0000
iter: 630 13:18:23  -528.957601c  -8.91  -3.78    -0.0000
iter: 631 13:18:27  -528.957608c  -8.92  -3.79    -0.0000
iter: 632 13:18:31  -528.957615c  -8.92  -3.79    -0.0000
iter: 633 13:18:34  -528.957621c  -8.93  -3.79    -0.0000
iter: 634 13:18:38  -528.957628c  -8.94  -3.80    -0.0000
iter: 635 13:18:42  -528.957635c  -8.94  -3.80    -0.0000
iter: 636 13:18:46  -528.957641c  -8.95  -3.80    -0.0000
iter: 637 13:18:50  -528.957647c  -8.96  -3.81    -0.0000
iter: 638 13:18:53  -528.957654c  -8.96  -3.81    -0.0000
iter: 639 13:18:57  -528.957660c  -8.97  -3.82    -0.0000
iter: 640 13:19:01  -528.957666c  -8.97  -3.82    -0.0000
iter: 641 13:19:05  -528.957672c  -8.98  -3.82    -0.0000
iter: 642 13:19:09  -528.957678c  -8.99  -3.83    -0.0000
iter: 643 13:19:12  -528.957684c  -9.00  -3.83    -0.0000
iter: 644 13:19:16  -528.957690c  -9.00  -3.83    -0.0000
iter: 645 13:19:20  -528.957695c  -9.01  -3.84    -0.0000
iter: 646 13:19:24  -528.957701c  -9.01  -3.84    -0.0000
iter: 647 13:19:28  -528.957707c  -9.02  -3.85    -0.0000
iter: 648 13:19:31  -528.957712c  -9.03  -3.85    -0.0000
iter: 649 13:19:35  -528.957717c  -9.03  -3.85    -0.0000
iter: 650 13:19:39  -528.957723c  -9.04  -3.86    -0.0000
iter: 651 13:19:43  -528.957728c  -9.05  -3.86    -0.0000
iter: 652 13:19:47  -528.957733c  -9.05  -3.86    -0.0000
iter: 653 13:19:50  -528.957738c  -9.06  -3.87    -0.0000
iter: 654 13:19:54  -528.957743c  -9.07  -3.87    -0.0000
iter: 655 13:19:58  -528.957748c  -9.07  -3.88    -0.0000
iter: 656 13:20:02  -528.957753c  -9.08  -3.88    -0.0000
iter: 657 13:20:06  -528.957758c  -9.09  -3.88    -0.0000
iter: 658 13:20:09  -528.957763c  -9.09  -3.89    -0.0000
iter: 659 13:20:13  -528.957767c  -9.10  -3.89    -0.0000
iter: 660 13:20:17  -528.957772c  -9.10  -3.89    -0.0000
iter: 661 13:20:21  -528.957776c  -9.11  -3.90    -0.0000
iter: 662 13:20:25  -528.957781c  -9.12  -3.90    -0.0000
iter: 663 13:20:29  -528.957785c  -9.13  -3.91    -0.0000
iter: 664 13:20:32  -528.957790c  -9.13  -3.91    -0.0000
iter: 665 13:20:36  -528.957794c  -9.14  -3.91    -0.0000
iter: 666 13:20:40  -528.957798c  -9.14  -3.92    -0.0000
iter: 667 13:20:44  -528.957802c  -9.15  -3.92    -0.0000
iter: 668 13:20:48  -528.957807c  -9.16  -3.92    -0.0000
iter: 669 13:20:51  -528.957811c  -9.16  -3.93    -0.0000
iter: 670 13:20:55  -528.957815c  -9.17  -3.93    -0.0000
iter: 671 13:20:59  -528.957819c  -9.18  -3.94    -0.0000
iter: 672 13:21:03  -528.957823c  -9.18  -3.94    -0.0000
iter: 673 13:21:07  -528.957826c  -9.19  -3.94    -0.0000
iter: 674 13:21:10  -528.957830c  -9.19  -3.95    -0.0000
iter: 675 13:21:14  -528.957834c  -9.20  -3.95    -0.0000
iter: 676 13:21:18  -528.957838c  -9.21  -3.95    -0.0000
iter: 677 13:21:22  -528.957841c  -9.22  -3.96    -0.0000
iter: 678 13:21:26  -528.957845c  -9.22  -3.96    -0.0000
iter: 679 13:21:30  -528.957848c  -9.23  -3.97    -0.0000
iter: 680 13:21:33  -528.957852c  -9.23  -3.97    -0.0000
iter: 681 13:21:37  -528.957855c  -9.24  -3.97    -0.0000
iter: 682 13:21:41  -528.957859c  -9.25  -3.98    -0.0000
iter: 683 13:21:45  -528.957862c  -9.25  -3.98    -0.0000
iter: 684 13:21:49  -528.957865c  -9.26  -3.98    -0.0000
iter: 685 13:21:52  -528.957869c  -9.27  -3.99    -0.0000
iter: 686 13:21:56  -528.957872c  -9.27  -3.99    -0.0000
iter: 687 13:22:00  -528.957875c  -9.28  -3.99    -0.0000
iter: 688 13:22:04  -528.957878c  -9.29  -4.00    -0.0000
iter: 689 13:22:08  -528.957881c  -9.29  -4.00    -0.0000
iter: 690 13:22:11  -528.957884c  -9.30  -4.01    -0.0000
iter: 691 13:22:15  -528.957887c  -9.31  -4.01    -0.0000
iter: 692 13:22:19  -528.957890c  -9.31  -4.01    -0.0000
iter: 693 13:22:23  -528.957893c  -9.32  -4.02    -0.0000
iter: 694 13:22:27  -528.957896c  -9.32  -4.02    -0.0000
iter: 695 13:22:31  -528.957899c  -9.33  -4.02    -0.0000
iter: 696 13:22:34  -528.957902c  -9.34  -4.03    -0.0000
iter: 697 13:22:38  -528.957905c  -9.35  -4.03    -0.0000
iter: 698 13:22:42  -528.957907c  -9.35  -4.04    -0.0000
iter: 699 13:22:46  -528.957910c  -9.36  -4.04    -0.0000
iter: 700 13:22:50  -528.957913c  -9.36  -4.04    -0.0000
iter: 701 13:22:53  -528.957915c  -9.37  -4.05    -0.0000
iter: 702 13:22:57  -528.957918c  -9.38  -4.05    -0.0000
iter: 703 13:23:01  -528.957920c  -9.38  -4.05    -0.0000
iter: 704 13:23:05  -528.957923c  -9.39  -4.06    -0.0000
iter: 705 13:23:09  -528.957925c  -9.40  -4.06    -0.0000
iter: 706 13:23:12  -528.957928c  -9.40  -4.07    -0.0000
iter: 707 13:23:16  -528.957930c  -9.41  -4.07    -0.0000
iter: 708 13:23:20  -528.957933c  -9.41  -4.07    -0.0000
iter: 709 13:23:24  -528.957935c  -9.42  -4.08    -0.0000
iter: 710 13:23:28  -528.957937c  -9.43  -4.08    -0.0000
iter: 711 13:23:31  -528.957940c  -9.43  -4.08    -0.0000
iter: 712 13:23:35  -528.957942c  -9.44  -4.09    -0.0000
iter: 713 13:23:39  -528.957944c  -9.45  -4.09    -0.0000
iter: 714 13:23:43  -528.957946c  -9.45  -4.09    -0.0000
iter: 715 13:23:47  -528.957948c  -9.46  -4.10    -0.0000
iter: 716 13:23:50  -528.957951c  -9.46  -4.10    -0.0000
iter: 717 13:23:54  -528.957953c  -9.47  -4.11    -0.0000
iter: 718 13:23:58  -528.957955c  -9.48  -4.11    -0.0000
iter: 719 13:24:02  -528.957957c  -9.49  -4.11    -0.0000
iter: 720 13:24:06  -528.957959c  -9.49  -4.12    -0.0000
iter: 721 13:24:09  -528.957961c  -9.50  -4.12    -0.0000
iter: 722 13:24:13  -528.957963c  -9.50  -4.12    -0.0000
iter: 723 13:24:17  -528.957965c  -9.51  -4.13    -0.0000
iter: 724 13:24:21  -528.957967c  -9.52  -4.13    -0.0000
iter: 725 13:24:25  -528.957969c  -9.52  -4.13    -0.0000
iter: 726 13:24:29  -528.957970c  -9.53  -4.14    -0.0000
iter: 727 13:24:32  -528.957972c  -9.54  -4.14    -0.0000
iter: 728 13:24:36  -528.957974c  -9.54  -4.15    -0.0000
iter: 729 13:24:40  -528.957976c  -9.55  -4.15    -0.0000
iter: 730 13:24:44  -528.957978c  -9.55  -4.15    -0.0000
iter: 731 13:24:48  -528.957979c  -9.56  -4.16    -0.0000
iter: 732 13:24:51  -528.957981c  -9.57  -4.16    -0.0000
iter: 733 13:24:55  -528.957983c  -9.58  -4.16    -0.0000
iter: 734 13:24:59  -528.957985c  -9.58  -4.17    -0.0000
iter: 735 13:25:03  -528.957986c  -9.59  -4.17    -0.0000
iter: 736 13:25:07  -528.957988c  -9.59  -4.18    -0.0000
iter: 737 13:25:10  -528.957989c  -9.60  -4.18    -0.0000
iter: 738 13:25:14  -528.957991c  -9.60  -4.18    -0.0000
iter: 739 13:25:18  -528.957993c  -9.61  -4.19    -0.0000
iter: 740 13:25:22  -528.957994c  -9.62  -4.19    -0.0000
iter: 741 13:25:26  -528.957996c  -9.63  -4.19    -0.0000
iter: 742 13:25:29  -528.957997c  -9.63  -4.20    -0.0000
iter: 743 13:25:33  -528.957999c  -9.64  -4.20    -0.0000
iter: 744 13:25:37  -528.958000c  -9.64  -4.20    -0.0000
iter: 745 13:25:41  -528.958002c  -9.65  -4.21    -0.0000
iter: 746 13:25:45  -528.958003c  -9.66  -4.21    -0.0000
iter: 747 13:25:49  -528.958004c  -9.66  -4.22    -0.0000
iter: 748 13:25:52  -528.958006c  -9.67  -4.22    -0.0000
iter: 749 13:25:56  -528.958007c  -9.68  -4.22    -0.0000
iter: 750 13:26:00  -528.958009c  -9.68  -4.23    -0.0000
iter: 751 13:26:04  -528.958010c  -9.69  -4.23    -0.0000
iter: 752 13:26:08  -528.958011c  -9.69  -4.23    -0.0000
iter: 753 13:26:11  -528.958013c  -9.70  -4.24    -0.0000
iter: 754 13:26:15  -528.958014c  -9.71  -4.24    -0.0000
iter: 755 13:26:19  -528.958015c  -9.72  -4.24    -0.0000
iter: 756 13:26:23  -528.958016c  -9.72  -4.25    -0.0000
iter: 757 13:26:27  -528.958018c  -9.73  -4.25    -0.0000
iter: 758 13:26:30  -528.958019c  -9.73  -4.26    -0.0000
iter: 759 13:26:34  -528.958020c  -9.74  -4.26    -0.0000
iter: 760 13:26:38  -528.958021c  -9.74  -4.26    -0.0000
iter: 761 13:26:42  -528.958022c  -9.75  -4.27    -0.0000
iter: 762 13:26:46  -528.958024c  -9.76  -4.27    -0.0000
iter: 763 13:26:49  -528.958025c  -9.77  -4.27    -0.0000
iter: 764 13:26:53  -528.958026c  -9.77  -4.28    -0.0000
iter: 765 13:26:57  -528.958027c  -9.78  -4.28    -0.0000
iter: 766 13:27:01  -528.958028c  -9.78  -4.28    -0.0000
iter: 767 13:27:05  -528.958029c  -9.79  -4.29    -0.0000
iter: 768 13:27:08  -528.958030c  -9.79  -4.29    -0.0000
iter: 769 13:27:12  -528.958031c  -9.80  -4.30    -0.0000
iter: 770 13:27:16  -528.958032c  -9.81  -4.30    -0.0000
iter: 771 13:27:20  -528.958033c  -9.82  -4.30    -0.0000
iter: 772 13:27:24  -528.958034c  -9.82  -4.31    -0.0000
iter: 773 13:27:27  -528.958035c  -9.83  -4.31    -0.0000
iter: 774 13:27:31  -528.958036c  -9.83  -4.31    -0.0000
iter: 775 13:27:35  -528.958037c  -9.84  -4.32    -0.0000
iter: 776 13:27:39  -528.958038c  -9.85  -4.32    -0.0000
iter: 777 13:27:43  -528.958039c  -9.86  -4.32    -0.0000
iter: 778 13:27:46  -528.958040c  -9.86  -4.33    -0.0000
iter: 779 13:27:50  -528.958041c  -9.87  -4.33    -0.0000
iter: 780 13:27:54  -528.958042c  -9.87  -4.33    -0.0000
iter: 781 13:27:58  -528.958043c  -9.88  -4.34    -0.0000
iter: 782 13:28:02  -528.958044c  -9.88  -4.34    -0.0000
iter: 783 13:28:05  -528.958045c  -9.89  -4.35    -0.0000
iter: 784 13:28:09  -528.958046c  -9.90  -4.35    -0.0000
iter: 785 13:28:13  -528.958047c  -9.91  -4.35    -0.0000
iter: 786 13:28:17  -528.958047c  -9.91  -4.36    -0.0000
iter: 787 13:28:21  -528.958048c  -9.92  -4.36    -0.0000
iter: 788 13:28:25  -528.958049c  -9.92  -4.36    -0.0000
iter: 789 13:28:28  -528.958050c  -9.93  -4.37    -0.0000
iter: 790 13:28:32  -528.958051c  -9.93  -4.37    -0.0000
iter: 791 13:28:36  -528.958052c  -9.94  -4.37    -0.0000
iter: 792 13:28:40  -528.958052c  -9.95  -4.38    -0.0000
iter: 793 13:28:44  -528.958053c  -9.96  -4.38    -0.0000
iter: 794 13:28:47  -528.958054c  -9.96  -4.39    -0.0000
iter: 795 13:28:51  -528.958055c  -9.97  -4.39    -0.0000
iter: 796 13:28:55  -528.958055c  -9.97  -4.39    -0.0000
iter: 797 13:28:59  -528.958056c  -9.98  -4.40    -0.0000
iter: 798 13:29:03  -528.958057c  -9.99  -4.40    -0.0000
iter: 799 13:29:06  -528.958058c  -9.99  -4.40    -0.0000
iter: 800 13:29:10  -528.958058c -10.00  -4.41    -0.0000
iter: 801 13:29:14  -528.958059c -10.01c -4.41    -0.0000
iter: 802 13:29:18  -528.958060c -10.01c -4.41    -0.0000
iter: 803 13:29:22  -528.958061c -10.02c -4.42    -0.0000
iter: 804 13:29:25  -528.958061c -10.02c -4.42    -0.0000
iter: 805 13:29:29  -528.958062c -10.03c -4.42    -0.0000
iter: 806 13:29:33  -528.958063c -10.04c -4.43    -0.0000
iter: 807 13:29:37  -528.958063c -10.05c -4.43    -0.0000
iter: 808 13:29:41  -528.958064c -10.05c -4.44    -0.0000
iter: 809 13:29:44  -528.958065c -10.06c -4.44    -0.0000
iter: 810 13:29:48  -528.958065c -10.06c -4.44    -0.0000
iter: 811 13:29:52  -528.958066c -10.07c -4.45    -0.0000
iter: 812 13:29:56  -528.958066c -10.07c -4.45    -0.0000
iter: 813 13:30:00  -528.958067c -10.08c -4.45    -0.0000
iter: 814 13:30:03  -528.958068c -10.09c -4.46    -0.0000
iter: 815 13:30:07  -528.958068c -10.10c -4.46    -0.0000
iter: 816 13:30:11  -528.958069c -10.10c -4.46    -0.0000
iter: 817 13:30:15  -528.958069c -10.11c -4.47    -0.0000
iter: 818 13:30:19  -528.958070c -10.11c -4.47    -0.0000
iter: 819 13:30:22  -528.958071c -10.12c -4.47    -0.0000
iter: 820 13:30:26  -528.958071c -10.12c -4.48    -0.0000
iter: 821 13:30:30  -528.958072c -10.13c -4.48    -0.0000
iter: 822 13:30:34  -528.958072c -10.14c -4.49    -0.0000
iter: 823 13:30:38  -528.958073c -10.15c -4.49    -0.0000
iter: 824 13:30:42  -528.958073c -10.15c -4.49    -0.0000
iter: 825 13:30:45  -528.958074c -10.16c -4.50    -0.0000
iter: 826 13:30:49  -528.958074c -10.16c -4.50    -0.0000
iter: 827 13:30:53  -528.958075c -10.17c -4.50    -0.0000
iter: 828 13:30:57  -528.958075c -10.18c -4.51    -0.0000
iter: 829 13:31:01  -528.958076c -10.18c -4.51    -0.0000
iter: 830 13:31:04  -528.958076c -10.19c -4.51    -0.0000
iter: 831 13:31:08  -528.958077c -10.20c -4.52    -0.0000
iter: 832 13:31:12  -528.958077c -10.20c -4.52    -0.0000
iter: 833 13:31:16  -528.958078c -10.21c -4.52    -0.0000
iter: 834 13:31:20  -528.958078c -10.21c -4.53    -0.0000
iter: 835 13:31:23  -528.958079c -10.22c -4.53    -0.0000
iter: 836 13:31:27  -528.958079c -10.23c -4.53    -0.0000
iter: 837 13:31:31  -528.958080c -10.23c -4.54    -0.0000
iter: 838 13:31:35  -528.958080c -10.24c -4.54    -0.0000
iter: 839 13:31:39  -528.958081c -10.25c -4.55    -0.0000
iter: 840 13:31:42  -528.958081c -10.25c -4.55    -0.0000
iter: 841 13:31:46  -528.958082c -10.26c -4.55    -0.0000
iter: 842 13:31:50  -528.958082c -10.26c -4.56    -0.0000
iter: 843 13:31:54  -528.958082c -10.27c -4.56    -0.0000
iter: 844 13:31:58  -528.958083c -10.28c -4.56    -0.0000
iter: 845 13:32:01  -528.958083c -10.28c -4.57    -0.0000
iter: 846 13:32:05  -528.958084c -10.29c -4.57    -0.0000
iter: 847 13:32:09  -528.958084c -10.30c -4.57    -0.0000
iter: 848 13:32:13  -528.958084c -10.30c -4.58    -0.0000
iter: 849 13:32:17  -528.958085c -10.31c -4.58    -0.0000
iter: 850 13:32:21  -528.958085c -10.31c -4.58    -0.0000
iter: 851 13:32:24  -528.958086c -10.32c -4.59    -0.0000
iter: 852 13:32:28  -528.958086c -10.33c -4.59    -0.0000
iter: 853 13:32:32  -528.958086c -10.33c -4.59    -0.0000
iter: 854 13:32:36  -528.958087c -10.34c -4.60    -0.0000
iter: 855 13:32:40  -528.958087c -10.35c -4.60    -0.0000
iter: 856 13:32:43  -528.958088c -10.35c -4.61    -0.0000
iter: 857 13:32:47  -528.958088c -10.36c -4.61    -0.0000
iter: 858 13:32:51  -528.958088c -10.36c -4.61    -0.0000
iter: 859 13:32:55  -528.958089c -10.37c -4.62    -0.0000
iter: 860 13:32:59  -528.958089c -10.38c -4.62    -0.0000
iter: 861 13:33:02  -528.958089c -10.39c -4.62    -0.0000
iter: 862 13:33:06  -528.958090c -10.39c -4.63    -0.0000
iter: 863 13:33:10  -528.958090c -10.40c -4.63    -0.0000
iter: 864 13:33:14  -528.958090c -10.40c -4.63    -0.0000
iter: 865 13:33:18  -528.958091c -10.41c -4.64    -0.0000
iter: 866 13:33:21  -528.958091c -10.41c -4.64    -0.0000
iter: 867 13:33:25  -528.958091c -10.42c -4.64    -0.0000
iter: 868 13:33:29  -528.958092c -10.43c -4.65    -0.0000
iter: 869 13:33:33  -528.958092c -10.44c -4.65    -0.0000
iter: 870 13:33:37  -528.958092c -10.44c -4.65    -0.0000
iter: 871 13:33:40  -528.958093c -10.45c -4.66    -0.0000
iter: 872 13:33:44  -528.958093c -10.45c -4.66    -0.0000
iter: 873 13:33:48  -528.958093c -10.46c -4.67    -0.0000
iter: 874 13:33:52  -528.958094c -10.46c -4.67    -0.0000
iter: 875 13:33:56  -528.958094c -10.47c -4.67    -0.0000
iter: 876 13:33:59  -528.958094c -10.48c -4.68    -0.0000
iter: 877 13:34:03  -528.958094c -10.49c -4.68    -0.0000
iter: 878 13:34:07  -528.958095c -10.49c -4.68    -0.0000
iter: 879 13:34:11  -528.958095c -10.50c -4.69    -0.0000
iter: 880 13:34:15  -528.958095c -10.50c -4.69    -0.0000
iter: 881 13:34:18  -528.958096c -10.51c -4.69    -0.0000
iter: 882 13:34:22  -528.958096c -10.52c -4.70    -0.0000
iter: 883 13:34:26  -528.958096c -10.52c -4.70    -0.0000
iter: 884 13:34:30  -528.958096c -10.53c -4.70    -0.0000
iter: 885 13:34:34  -528.958097c -10.54c -4.71    -0.0000
iter: 886 13:34:37  -528.958097c -10.54c -4.71    -0.0000
iter: 887 13:34:41  -528.958097c -10.55c -4.71    -0.0000
iter: 888 13:34:45  -528.958097c -10.55c -4.72    -0.0000
iter: 889 13:34:49  -528.958098c -10.56c -4.72    -0.0000
iter: 890 13:34:53  -528.958098c -10.57c -4.72    -0.0000
iter: 891 13:34:56  -528.958098c -10.57c -4.73    -0.0000
iter: 892 13:35:00  -528.958098c -10.58c -4.73    -0.0000
iter: 893 13:35:04  -528.958099c -10.59c -4.74    -0.0000
iter: 894 13:35:08  -528.958099c -10.59c -4.74    -0.0000
iter: 895 13:35:12  -528.958099c -10.60c -4.74    -0.0000
iter: 896 13:35:15  -528.958099c -10.60c -4.75    -0.0000
iter: 897 13:35:19  -528.958100c -10.61c -4.75    -0.0000
iter: 898 13:35:23  -528.958100c -10.62c -4.75    -0.0000
iter: 899 13:35:27  -528.958100c -10.62c -4.76    -0.0000
iter: 900 13:35:31  -528.958100c -10.63c -4.76    -0.0000
iter: 901 13:35:35  -528.958101c -10.64c -4.76    -0.0000
iter: 902 13:35:38  -528.958101c -10.64c -4.77    -0.0000
iter: 903 13:35:42  -528.958101c -10.65c -4.77    -0.0000
iter: 904 13:35:46  -528.958101c -10.65c -4.77    -0.0000
iter: 905 13:35:50  -528.958101c -10.66c -4.78    -0.0000
iter: 906 13:35:54  -528.958102c -10.66c -4.78    -0.0000
iter: 907 13:35:57  -528.958102c -10.67c -4.78    -0.0000
iter: 908 13:36:01  -528.958102c -10.68c -4.79    -0.0000
iter: 909 13:36:05  -528.958102c -10.69c -4.79    -0.0000
iter: 910 13:36:09  -528.958103c -10.69c -4.79    -0.0000
iter: 911 13:36:13  -528.958103c -10.70c -4.80    -0.0000
iter: 912 13:36:16  -528.958103c -10.70c -4.80    -0.0000
iter: 913 13:36:20  -528.958103c -10.71c -4.80    -0.0000
iter: 914 13:36:24  -528.958103c -10.71c -4.81    -0.0000
iter: 915 13:36:28  -528.958104c -10.72c -4.81    -0.0000
iter: 916 13:36:32  -528.958104c -10.73c -4.82    -0.0000
iter: 917 13:36:35  -528.958104c -10.74c -4.82    -0.0000
iter: 918 13:36:39  -528.958104c -10.74c -4.82    -0.0000
iter: 919 13:36:43  -528.958104c -10.75c -4.83    -0.0000
iter: 920 13:36:47  -528.958104c -10.75c -4.83    -0.0000
iter: 921 13:36:51  -528.958105c -10.76c -4.83    -0.0000
iter: 922 13:36:54  -528.958105c -10.76c -4.84    -0.0000
iter: 923 13:36:58  -528.958105c -10.77c -4.84    -0.0000
iter: 924 13:37:02  -528.958105c -10.78c -4.84    -0.0000
iter: 925 13:37:06  -528.958105c -10.79c -4.85    -0.0000
iter: 926 13:37:10  -528.958106c -10.79c -4.85    -0.0000
iter: 927 13:37:13  -528.958106c -10.80c -4.85    -0.0000
iter: 928 13:37:17  -528.958106c -10.80c -4.86    -0.0000
iter: 929 13:37:21  -528.958106c -10.81c -4.86    -0.0000
iter: 930 13:37:25  -528.958106c -10.81c -4.86    -0.0000
iter: 931 13:37:29  -528.958106c -10.82c -4.87    -0.0000
iter: 932 13:37:33  -528.958107c -10.83c -4.87    -0.0000
iter: 933 13:37:36  -528.958107c -10.83c -4.87    -0.0000
iter: 934 13:37:40  -528.958107c -10.84c -4.88    -0.0000
iter: 935 13:37:44  -528.958107c -10.85c -4.88    -0.0000
iter: 936 13:37:48  -528.958107c -10.85c -4.88    -0.0000
iter: 937 13:37:52  -528.958107c -10.86c -4.89    -0.0000
iter: 938 13:37:55  -528.958108c -10.86c -4.89    -0.0000
iter: 939 13:37:59  -528.958108c -10.87c -4.89    -0.0000
iter: 940 13:38:03  -528.958108c -10.88c -4.90    -0.0000
iter: 941 13:38:07  -528.958108c -10.88c -4.90    -0.0000
iter: 942 13:38:11  -528.958108c -10.89c -4.90    -0.0000
iter: 943 13:38:14  -528.958108c -10.90c -4.91    -0.0000
iter: 944 13:38:18  -528.958108c -10.90c -4.91    -0.0000
iter: 945 13:38:22  -528.958109c -10.91c -4.92    -0.0000
iter: 946 13:38:26  -528.958109c -10.91c -4.92    -0.0000
iter: 947 13:38:30  -528.958109c -10.92c -4.92    -0.0000
iter: 948 13:38:33  -528.958109c -10.93c -4.93    -0.0000
iter: 949 13:38:37  -528.958109c -10.93c -4.93    -0.0000
iter: 950 13:38:41  -528.958109c -10.94c -4.93    -0.0000
iter: 951 13:38:45  -528.958109c -10.95c -4.94    -0.0000
iter: 952 13:38:49  -528.958110c -10.95c -4.94    -0.0000
iter: 953 13:38:52  -528.958110c -10.96c -4.94    -0.0000
iter: 954 13:38:56  -528.958110c -10.96c -4.95    -0.0000
iter: 955 13:39:00  -528.958110c -10.97c -4.95    -0.0000
iter: 956 13:39:04  -528.958110c -10.98c -4.95    -0.0000
iter: 957 13:39:08  -528.958110c -10.98c -4.96    -0.0000
iter: 958 13:39:11  -528.958110c -10.99c -4.96    -0.0000
iter: 959 13:39:15  -528.958110c -11.00c -4.96    -0.0000
iter: 960 13:39:19  -528.958111c -11.00c -4.97    -0.0000
iter: 961 13:39:23  -528.958111c -11.01c -4.97    -0.0000
iter: 962 13:39:27  -528.958111c -11.01c -4.97    -0.0000
iter: 963 13:39:31  -528.958111c -11.02c -4.98    -0.0000
iter: 964 13:39:34  -528.958111c -11.02c -4.98    -0.0000
iter: 965 13:39:38  -528.958111c -11.03c -4.98    -0.0000
iter: 966 13:39:42  -528.958111c -11.04c -4.99    -0.0000
iter: 967 13:39:46  -528.958111c -11.05c -4.99    -0.0000
iter: 968 13:39:50  -528.958112c -11.05c -4.99    -0.0000
iter: 969 13:39:53  -528.958112c -11.06c -5.00    -0.0000
iter: 970 13:39:57  -528.958112c -11.06c -5.00c   -0.0000

Converged after 970 iterations.

Dipole moment: (52.392992, -54.448985, -0.163198) |e|*Ang

Total magnetic moment: (0.000000, 0.000000, -0.000000)
Local magnetic moments:
   0 Ti ( 0.000000,  0.000000,  0.000000)
   1 Ti ( 0.000000,  0.000000, -0.000000)
   2 Ti ( 0.000000,  0.000000,  0.000000)
   3 Ti ( 0.000000,  0.000000, -0.000000)
   4 Ti ( 0.000000,  0.000000, -0.000000)
   5 Ti ( 0.000000,  0.000000, -0.000000)
   6 Ti ( 0.000000,  0.000000, -0.000000)
   7 Ti ( 0.000000,  0.000000, -0.000000)
   8 Ti ( 0.000000,  0.000000, -0.000000)
   9 Ti ( 0.000000,  0.000000, -0.000000)
  10 Ti ( 0.000000,  0.000000,  0.000000)
  11 Ti ( 0.000000,  0.000000,  0.000000)
  12 Ti ( 0.000000,  0.000000, -0.000000)
  13 Ti ( 0.000000,  0.000000, -0.000000)
  14 Ti ( 0.000000,  0.000000, -0.000000)
  15 Ti ( 0.000000,  0.000000, -0.000000)
  16 Ti ( 0.000000,  0.000000,  0.000000)
  17 Ti ( 0.000000,  0.000000, -0.000000)
  18 Ti ( 0.000000,  0.000000, -0.000000)
  19 Ti ( 0.000000,  0.000000, -0.000000)
  20 Ti ( 0.000000,  0.000000,  0.000000)
  21 Ti ( 0.000000,  0.000000,  0.000000)
  22 Ti ( 0.000000,  0.000000, -0.000000)
  23 Ti ( 0.000000,  0.000000,  0.000000)
  24 O  ( 0.000000,  0.000000,  0.000000)
  25 O  ( 0.000000,  0.000000, -0.000000)
  26 O  ( 0.000000,  0.000000, -0.000000)
  27 O  ( 0.000000,  0.000000, -0.000000)
  28 O  ( 0.000000,  0.000000,  0.000000)
  29 O  ( 0.000000,  0.000000, -0.000000)
  30 O  ( 0.000000,  0.000000,  0.000000)
  31 O  ( 0.000000,  0.000000, -0.000000)
  32 O  ( 0.000000,  0.000000, -0.000000)
  33 O  ( 0.000000,  0.000000,  0.000000)
  34 O  ( 0.000000,  0.000000, -0.000000)
  35 O  ( 0.000000,  0.000000,  0.000000)
  36 O  ( 0.000000,  0.000000, -0.000000)
  37 O  ( 0.000000,  0.000000,  0.000000)
  38 O  ( 0.000000,  0.000000, -0.000000)
  39 O  ( 0.000000,  0.000000,  0.000000)
  40 O  ( 0.000000,  0.000000, -0.000000)
  41 O  ( 0.000000,  0.000000,  0.000000)
  42 O  ( 0.000000,  0.000000, -0.000000)
  43 O  ( 0.000000,  0.000000,  0.000000)
  44 O  ( 0.000000,  0.000000, -0.000000)
  45 O  ( 0.000000,  0.000000, -0.000000)
  46 O  ( 0.000000,  0.000000,  0.000000)
  47 O  ( 0.000000,  0.000000,  0.000000)
  48 O  ( 0.000000,  0.000000, -0.000000)
  49 O  ( 0.000000,  0.000000,  0.000000)
  50 O  ( 0.000000,  0.000000,  0.000000)
  51 O  ( 0.000000,  0.000000,  0.000000)
  52 O  ( 0.000000,  0.000000, -0.000000)
  53 O  ( 0.000000,  0.000000,  0.000000)
  54 O  ( 0.000000,  0.000000, -0.000000)
  55 O  ( 0.000000,  0.000000, -0.000000)
  56 O  ( 0.000000,  0.000000, -0.000000)
  57 O  ( 0.000000,  0.000000, -0.000000)
  58 O  ( 0.000000,  0.000000,  0.000000)
  59 O  ( 0.000000,  0.000000, -0.000000)
  60 O  ( 0.000000,  0.000000,  0.000000)
  61 O  ( 0.000000,  0.000000,  0.000000)
  62 O  ( 0.000000,  0.000000, -0.000000)
  63 O  ( 0.000000,  0.000000,  0.000000)
  64 O  ( 0.000000,  0.000000, -0.000000)
  65 O  ( 0.000000,  0.000000,  0.000000)
  66 O  ( 0.000000,  0.000000, -0.000000)
  67 O  ( 0.000000,  0.000000,  0.000000)
  68 O  ( 0.000000,  0.000000,  0.000000)
  69 O  ( 0.000000,  0.000000,  0.000000)
  70 O  ( 0.000000,  0.000000,  0.000000)
  71 O  ( 0.000000,  0.000000, -0.000000)
  72 Au ( 0.000000,  0.000000, -0.000000)
  73 Au ( 0.000000,  0.000000, -0.000000)
  74 Au ( 0.000000,  0.000000, -0.000000)
  75 Au ( 0.000000,  0.000000, -0.000000)

Energy contributions relative to reference atoms: (reference = -2721730.337652)

Kinetic:       +538.868740
Potential:     -728.501957
External:        +0.000000
XC:            -382.529732
Entropy (-ST):   -0.001262
Local:          +43.205468
SIC:             +0.000000
--------------------------
Free energy:   -528.958743
Extrapolated:  -528.958112

Dipole-layer corrected work functions: 4.551918, 4.925045 eV

Spin contamination: 0.000000 electrons
                   Up                     Down
 Band  Eigenvalues  Occupancy  Eigenvalues  Occupancy
    0    -66.02145    1.00000    -66.02145    1.00000
    1    -66.01369    1.00000    -66.01369    1.00000
    2    -66.00848    1.00000    -66.00848    1.00000
    3    -66.00617    1.00000    -66.00617    1.00000
    4    -65.87996    1.00000    -65.87996    1.00000
    5    -65.80350    1.00000    -65.80350    1.00000
    6    -65.71140    1.00000    -65.71140    1.00000
    7    -65.70870    1.00000    -65.70870    1.00000
    8    -65.70660    1.00000    -65.70660    1.00000
    9    -65.69889    1.00000    -65.69889    1.00000
   10    -65.67411    1.00000    -65.67411    1.00000
   11    -65.67294    1.00000    -65.67294    1.00000
   12    -65.66185    1.00000    -65.66185    1.00000
   13    -65.62616    1.00000    -65.62616    1.00000
   14    -65.62102    1.00000    -65.62102    1.00000
   15    -65.56689    1.00000    -65.56689    1.00000
   16    -65.54545    1.00000    -65.54545    1.00000
   17    -65.53867    1.00000    -65.53867    1.00000
   18    -65.42211    1.00000    -65.42211    1.00000
   19    -65.39746    1.00000    -65.39746    1.00000
   20    -65.28440    1.00000    -65.28440    1.00000
   21    -65.27080    1.00000    -65.27080    1.00000
   22    -65.26306    1.00000    -65.26306    1.00000
   23    -65.26038    1.00000    -65.26038    1.00000
   24    -42.34320    1.00000    -42.34320    1.00000
   25    -42.33422    1.00000    -42.33422    1.00000
   26    -42.32824    1.00000    -42.32824    1.00000
   27    -42.32537    1.00000    -42.32537    1.00000
   28    -42.19599    1.00000    -42.19599    1.00000
   29    -42.18705    1.00000    -42.18705    1.00000
   30    -42.16070    1.00000    -42.16070    1.00000
   31    -42.12655    1.00000    -42.12655    1.00000
   32    -42.11743    1.00000    -42.11743    1.00000
   33    -42.05444    1.00000    -42.05444    1.00000
   34    -42.02426    1.00000    -42.02426    1.00000
   35    -42.01331    1.00000    -42.01331    1.00000
   36    -42.01082    1.00000    -42.01082    1.00000
   37    -42.00407    1.00000    -42.00407    1.00000
   38    -41.99302    1.00000    -41.99302    1.00000
   39    -41.99161    1.00000    -41.99161    1.00000
   40    -41.98539    1.00000    -41.98539    1.00000
   41    -41.98451    1.00000    -41.98451    1.00000
   42    -41.98026    1.00000    -41.98026    1.00000
   43    -41.96957    1.00000    -41.96957    1.00000
   44    -41.96331    1.00000    -41.96331    1.00000
   45    -41.95919    1.00000    -41.95919    1.00000
   46    -41.94168    1.00000    -41.94168    1.00000
   47    -41.93608    1.00000    -41.93608    1.00000
   48    -41.91778    1.00000    -41.91778    1.00000
   49    -41.89979    1.00000    -41.89979    1.00000
   50    -41.88703    1.00000    -41.88703    1.00000
   51    -41.88486    1.00000    -41.88486    1.00000
   52    -41.87102    1.00000    -41.87102    1.00000
   53    -41.86314    1.00000    -41.86314    1.00000
   54    -41.86067    1.00000    -41.86067    1.00000
   55    -41.84054    1.00000    -41.84054    1.00000
   56    -41.83752    1.00000    -41.83752    1.00000
   57    -41.82987    1.00000    -41.82987    1.00000
   58    -41.81990    1.00000    -41.81990    1.00000
   59    -41.80545    1.00000    -41.80545    1.00000
   60    -41.80358    1.00000    -41.80358    1.00000
   61    -41.79153    1.00000    -41.79153    1.00000
   62    -41.78918    1.00000    -41.78918    1.00000
   63    -41.78569    1.00000    -41.78569    1.00000
   64    -41.77766    1.00000    -41.77766    1.00000
   65    -41.76441    1.00000    -41.76441    1.00000
   66    -41.76331    1.00000    -41.76331    1.00000
   67    -41.75635    1.00000    -41.75635    1.00000
   68    -41.74740    1.00000    -41.74740    1.00000
   69    -41.74007    1.00000    -41.74007    1.00000
   70    -41.73162    1.00000    -41.73162    1.00000
   71    -41.72286    1.00000    -41.72286    1.00000
   72    -41.72208    1.00000    -41.72208    1.00000
   73    -41.71098    1.00000    -41.71098    1.00000
   74    -41.70670    1.00000    -41.70670    1.00000
   75    -41.69243    1.00000    -41.69243    1.00000
   76    -41.66301    1.00000    -41.66301    1.00000
   77    -41.64686    1.00000    -41.64686    1.00000
   78    -41.59693    1.00000    -41.59693    1.00000
   79    -41.58566    1.00000    -41.58566    1.00000
   80    -41.55356    1.00000    -41.55356    1.00000
   81    -41.51508    1.00000    -41.51508    1.00000
   82    -41.50957    1.00000    -41.50957    1.00000
   83    -41.50859    1.00000    -41.50859    1.00000
   84    -41.49632    1.00000    -41.49632    1.00000
   85    -41.49267    1.00000    -41.49267    1.00000
   86    -41.48207    1.00000    -41.48207    1.00000
   87    -41.47992    1.00000    -41.47992    1.00000
   88    -41.47811    1.00000    -41.47811    1.00000
   89    -41.47383    1.00000    -41.47383    1.00000
   90    -41.43790    1.00000    -41.43790    1.00000
   91    -41.42338    1.00000    -41.42338    1.00000
   92    -41.36046    1.00000    -41.36046    1.00000
   93    -41.34482    1.00000    -41.34482    1.00000
   94    -41.33676    1.00000    -41.33676    1.00000
   95    -41.33340    1.00000    -41.33340    1.00000
   96    -24.71872    1.00000    -24.71872    1.00000
   97    -24.51605    1.00000    -24.51605    1.00000
   98    -24.38740    1.00000    -24.38740    1.00000
   99    -24.35918    1.00000    -24.35918    1.00000
  100    -24.29748    1.00000    -24.29748    1.00000
  101    -24.25659    1.00000    -24.25659    1.00000
  102    -24.18281    1.00000    -24.18281    1.00000
  103    -24.10973    1.00000    -24.10973    1.00000
  104    -24.05298    1.00000    -24.05298    1.00000
  105    -23.93893    1.00000    -23.93893    1.00000
  106    -23.88834    1.00000    -23.88834    1.00000
  107    -23.82559    1.00000    -23.82559    1.00000
  108    -23.74785    1.00000    -23.74785    1.00000
  109    -23.62425    1.00000    -23.62425    1.00000
  110    -23.58813    1.00000    -23.58813    1.00000
  111    -23.57948    1.00000    -23.57948    1.00000
  112    -23.55984    1.00000    -23.55984    1.00000
  113    -23.54473    1.00000    -23.54473    1.00000
  114    -23.48695    1.00000    -23.48695    1.00000
  115    -23.45454    1.00000    -23.45454    1.00000
  116    -23.43590    1.00000    -23.43590    1.00000
  117    -23.41530    1.00000    -23.41530    1.00000
  118    -23.40278    1.00000    -23.40278    1.00000
  119    -23.39257    1.00000    -23.39257    1.00000
  120    -23.36491    1.00000    -23.36491    1.00000
  121    -23.35187    1.00000    -23.35187    1.00000
  122    -23.33481    1.00000    -23.33481    1.00000
  123    -23.33359    1.00000    -23.33359    1.00000
  124    -23.26925    1.00000    -23.26925    1.00000
  125    -23.25173    1.00000    -23.25173    1.00000
  126    -23.25033    1.00000    -23.25033    1.00000
  127    -23.24105    1.00000    -23.24105    1.00000
  128    -23.23742    1.00000    -23.23742    1.00000
  129    -23.23388    1.00000    -23.23388    1.00000
  130    -23.22605    1.00000    -23.22605    1.00000
  131    -23.21192    1.00000    -23.21192    1.00000
  132    -23.19512    1.00000    -23.19512    1.00000
  133    -23.19332    1.00000    -23.19332    1.00000
  134    -23.16152    1.00000    -23.16152    1.00000
  135    -23.05389    1.00000    -23.05389    1.00000
  136    -23.03651    1.00000    -23.03651    1.00000
  137    -22.84495    1.00000    -22.84495    1.00000
  138    -22.73580    1.00000    -22.73580    1.00000
  139    -22.65673    1.00000    -22.65673    1.00000
  140    -21.88351    1.00000    -21.88351    1.00000
  141    -21.84221    1.00000    -21.84221    1.00000
  142    -21.83593    1.00000    -21.83593    1.00000
  143    -21.82589    1.00000    -21.82589    1.00000
  144    -11.84532    1.00000    -11.84532    1.00000
  145    -11.72659    1.00000    -11.72659    1.00000
  146    -11.71859    1.00000    -11.71859    1.00000
  147    -11.66111    1.00000    -11.66111    1.00000
  148    -11.63891    1.00000    -11.63891    1.00000
  149    -11.61949    1.00000    -11.61949    1.00000
  150    -11.55594    1.00000    -11.55594    1.00000
  151    -11.54537    1.00000    -11.54537    1.00000
  152    -11.53090    1.00000    -11.53090    1.00000
  153    -11.48415    1.00000    -11.48415    1.00000
  154    -11.46984    1.00000    -11.46984    1.00000
  155    -11.42777    1.00000    -11.42777    1.00000
  156    -11.41583    1.00000    -11.41583    1.00000
  157    -11.37779    1.00000    -11.37779    1.00000
  158    -11.34010    1.00000    -11.34010    1.00000
  159    -11.30160    1.00000    -11.30160    1.00000
  160    -11.28733    1.00000    -11.28733    1.00000
  161    -11.25913    1.00000    -11.25913    1.00000
  162    -11.23898    1.00000    -11.23898    1.00000
  163    -11.16921    1.00000    -11.16921    1.00000
  164    -11.11027    1.00000    -11.11027    1.00000
  165    -11.03031    1.00000    -11.03031    1.00000
  166    -11.02667    1.00000    -11.02667    1.00000
  167    -10.99808    1.00000    -10.99808    1.00000
  168    -10.99254    1.00000    -10.99254    1.00000
  169    -10.97400    1.00000    -10.97400    1.00000
  170    -10.94043    1.00000    -10.94043    1.00000
  171    -10.92188    1.00000    -10.92188    1.00000
  172    -10.90210    1.00000    -10.90210    1.00000
  173    -10.89537    1.00000    -10.89537    1.00000
  174    -10.88852    1.00000    -10.88852    1.00000
  175    -10.85191    1.00000    -10.85191    1.00000
  176    -10.84053    1.00000    -10.84053    1.00000
  177    -10.82879    1.00000    -10.82879    1.00000
  178    -10.81498    1.00000    -10.81498    1.00000
  179    -10.79633    1.00000    -10.79633    1.00000
  180    -10.78039    1.00000    -10.78039    1.00000
  181    -10.76547    1.00000    -10.76547    1.00000
  182    -10.75720    1.00000    -10.75720    1.00000
  183    -10.71951    1.00000    -10.71951    1.00000
  184    -10.71111    1.00000    -10.71111    1.00000
  185    -10.67010    1.00000    -10.67010    1.00000
  186    -10.64108    1.00000    -10.64108    1.00000
  187    -10.63309    1.00000    -10.63309    1.00000
  188    -10.57526    1.00000    -10.57526    1.00000
  189    -10.53911    1.00000    -10.53911    1.00000
  190    -10.45978    1.00000    -10.45978    1.00000
  191    -10.42639    1.00000    -10.42639    1.00000
  192    -10.39571    1.00000    -10.39571    1.00000
  193    -10.33410    1.00000    -10.33410    1.00000
  194    -10.25179    1.00000    -10.25179    1.00000
  195    -10.23671    1.00000    -10.23671    1.00000
  196    -10.22454    1.00000    -10.22454    1.00000
  197    -10.16004    1.00000    -10.16004    1.00000
  198    -10.05174    1.00000    -10.05174    1.00000
  199    -10.01431    1.00000    -10.01431    1.00000
  200     -9.97894    1.00000     -9.97894    1.00000
  201     -9.94629    1.00000     -9.94629    1.00000
  202     -9.87109    1.00000     -9.87109    1.00000
  203     -9.86767    1.00000     -9.86767    1.00000
  204     -9.80037    1.00000     -9.80037    1.00000
  205     -9.78502    1.00000     -9.78502    1.00000
  206     -9.73246    1.00000     -9.73246    1.00000
  207     -9.67730    1.00000     -9.67730    1.00000
  208     -9.63579    1.00000     -9.63579    1.00000
  209     -9.62578    1.00000     -9.62578    1.00000
  210     -9.61469    1.00000     -9.61469    1.00000
  211     -9.58785    1.00000     -9.58785    1.00000
  212     -9.54732    1.00000     -9.54732    1.00000
  213     -9.53259    1.00000     -9.53259    1.00000
  214     -9.48815    1.00000     -9.48815    1.00000
  215     -9.44589    1.00000     -9.44589    1.00000
  216     -9.42205    1.00000     -9.42205    1.00000
  217     -9.35795    1.00000     -9.35795    1.00000
  218     -9.35043    1.00000     -9.35043    1.00000
  219     -9.33864    1.00000     -9.33864    1.00000
  220     -9.30135    1.00000     -9.30135    1.00000
  221     -9.28697    1.00000     -9.28697    1.00000
  222     -9.25346    1.00000     -9.25346    1.00000
  223     -9.23156    1.00000     -9.23156    1.00000
  224     -9.18605    1.00000     -9.18605    1.00000
  225     -9.16953    1.00000     -9.16953    1.00000
  226     -9.15761    1.00000     -9.15761    1.00000
  227     -9.14399    1.00000     -9.14399    1.00000
  228     -9.08882    1.00000     -9.08882    1.00000
  229     -9.07225    1.00000     -9.07225    1.00000
  230     -9.06481    1.00000     -9.06481    1.00000
  231     -9.03193    1.00000     -9.03193    1.00000
  232     -9.02851    1.00000     -9.02851    1.00000
  233     -9.01538    1.00000     -9.01538    1.00000
  234     -8.94178    1.00000     -8.94178    1.00000
  235     -8.87755    1.00000     -8.87755    1.00000
  236     -8.87496    1.00000     -8.87496    1.00000
  237     -8.82700    1.00000     -8.82700    1.00000
  238     -8.81251    1.00000     -8.81251    1.00000
  239     -8.79340    1.00000     -8.79340    1.00000
  240     -8.77216    1.00000     -8.77216    1.00000
  241     -8.74248    1.00000     -8.74248    1.00000
  242     -8.71701    1.00000     -8.71701    1.00000
  243     -8.67358    1.00000     -8.67358    1.00000
  244     -8.64216    1.00000     -8.64216    1.00000
  245     -8.54078    1.00000     -8.54078    1.00000
  246     -8.53230    1.00000     -8.53230    1.00000
  247     -8.45575    1.00000     -8.45575    1.00000
  248     -8.42698    1.00000     -8.42698    1.00000
  249     -8.38333    1.00000     -8.38333    1.00000
  250     -8.33459    1.00000     -8.33459    1.00000
  251     -8.31999    1.00000     -8.31999    1.00000
  252     -8.28147    1.00000     -8.28147    1.00000
  253     -8.27443    1.00000     -8.27443    1.00000
  254     -8.25090    1.00000     -8.25090    1.00000
  255     -8.23906    1.00000     -8.23906    1.00000
  256     -8.20912    1.00000     -8.20912    1.00000
  257     -8.19827    1.00000     -8.19827    1.00000
  258     -8.18606    1.00000     -8.18606    1.00000
  259     -8.17384    1.00000     -8.17384    1.00000
  260     -8.12972    1.00000     -8.12972    1.00000
  261     -8.10554    1.00000     -8.10554    1.00000
  262     -8.07496    1.00000     -8.07496    1.00000
  263     -8.06791    1.00000     -8.06791    1.00000
  264     -8.01167    1.00000     -8.01167    1.00000
  265     -8.00699    1.00000     -8.00699    1.00000
  266     -7.98515    1.00000     -7.98515    1.00000
  267     -7.95527    1.00000     -7.95527    1.00000
  268     -7.93428    1.00000     -7.93428    1.00000
  269     -7.92383    1.00000     -7.92383    1.00000
  270     -7.90309    1.00000     -7.90309    1.00000
  271     -7.87745    1.00000     -7.87745    1.00000
  272     -7.86964    1.00000     -7.86964    1.00000
  273     -7.83257    1.00000     -7.83257    1.00000
  274     -7.80488    1.00000     -7.80488    1.00000
  275     -7.78842    1.00000     -7.78842    1.00000
  276     -7.76860    1.00000     -7.76860    1.00000
  277     -7.75623    1.00000     -7.75623    1.00000
  278     -7.70507    1.00000     -7.70507    1.00000
  279     -7.67302    1.00000     -7.67302    1.00000
  280     -7.65972    1.00000     -7.65972    1.00000
  281     -7.63478    1.00000     -7.63478    1.00000
  282     -7.54051    1.00000     -7.54051    1.00000
  283     -7.51512    1.00000     -7.51512    1.00000
  284     -7.47587    1.00000     -7.47587    1.00000
  285     -7.45910    1.00000     -7.45910    1.00000
  286     -7.37678    1.00000     -7.37678    1.00000
  287     -7.33814    1.00000     -7.33814    1.00000
  288     -7.30065    1.00000     -7.30065    1.00000
  289     -7.23235    1.00000     -7.23235    1.00000
  290     -7.20780    1.00000     -7.20780    1.00000
  291     -7.19532    1.00000     -7.19532    1.00000
  292     -7.18692    1.00000     -7.18692    1.00000
  293     -7.16187    1.00000     -7.16187    1.00000
  294     -7.03602    1.00000     -7.03602    1.00000
  295     -7.00910    1.00000     -7.00910    1.00000
  296     -6.97355    1.00000     -6.97355    1.00000
  297     -6.92882    1.00000     -6.92882    1.00000
  298     -6.90859    1.00000     -6.90859    1.00000
  299     -6.83551    1.00000     -6.83551    1.00000
  300     -6.82437    1.00000     -6.82437    1.00000
  301     -6.74499    1.00000     -6.74499    1.00000
  302     -6.70373    1.00000     -6.70373    1.00000
  303     -6.65331    1.00000     -6.65331    1.00000
  304     -6.57923    1.00000     -6.57923    1.00000
  305     -6.54014    1.00000     -6.54014    1.00000
  306     -6.51470    1.00000     -6.51470    1.00000
  307     -6.45346    1.00000     -6.45346    1.00000
  308     -5.86102    0.99999     -5.86102    0.99999
  309     -5.54086    0.99967     -5.54086    0.99967
  310     -3.93221    0.00031     -3.93221    0.00031
  311     -3.63284    0.00002     -3.63284    0.00002
  312     -3.49824    0.00000     -3.49824    0.00000
  313     -3.44365    0.00000     -3.44365    0.00000
  314     -3.39791    0.00000     -3.39791    0.00000
  315     -3.36906    0.00000     -3.36906    0.00000
  316     -3.24029    0.00000     -3.24029    0.00000
  317     -3.22731    0.00000     -3.22731    0.00000
  318     -3.21236    0.00000     -3.21236    0.00000
  319     -3.11106    0.00000     -3.11106    0.00000
  320     -3.00857    0.00000     -3.00857    0.00000
  321     -2.95280    0.00000     -2.95280    0.00000
  322     -2.90706    0.00000     -2.90706    0.00000
  323     -2.88439    0.00000     -2.88439    0.00000
  324     -2.84498    0.00000     -2.84498    0.00000
  325     -2.83183    0.00000     -2.83183    0.00000
  326     -2.78005    0.00000     -2.78005    0.00000
  327     -2.74056    0.00000     -2.74056    0.00000
  328     -2.73459    0.00000     -2.73459    0.00000
  329     -2.70785    0.00000     -2.70785    0.00000
  330     -2.69165    0.00000     -2.69165    0.00000
  331     -2.67751    0.00000     -2.67751    0.00000
  332     -2.65039    0.00000     -2.65039    0.00000
  333     -2.62768    0.00000     -2.62768    0.00000
  334     -2.59921    0.00000     -2.59921    0.00000
  335     -2.56717    0.00000     -2.56717    0.00000
  336     -2.54417    0.00000     -2.54417    0.00000
  337     -2.51976    0.00000     -2.51976    0.00000
  338     -2.51067    0.00000     -2.51067    0.00000
  339     -2.50342    0.00000     -2.50342    0.00000
  340     -2.49434    0.00000     -2.49434    0.00000
  341     -2.48349    0.00000     -2.48349    0.00000
  342     -2.46111    0.00000     -2.46111    0.00000
  343     -2.44925    0.00000     -2.44925    0.00000
  344     -2.43757    0.00000     -2.43757    0.00000
  345     -2.42998    0.00000     -2.42998    0.00000
  346     -2.41270    0.00000     -2.41270    0.00000
  347     -2.40005    0.00000     -2.40005    0.00000
  348     -2.37282    0.00000     -2.37282    0.00000
  349     -2.36909    0.00000     -2.36909    0.00000
  350     -2.30211    0.00000     -2.30211    0.00000
  351     -2.28706    0.00000     -2.28706    0.00000
  352     -2.26982    0.00000     -2.26982    0.00000
  353     -2.25671    0.00000     -2.25671    0.00000
  354     -2.23938    0.00000     -2.23938    0.00000
  355     -2.22293    0.00000     -2.22293    0.00000
  356     -2.14282    0.00000     -2.14282    0.00000
  357     -2.10590    0.00000     -2.10590    0.00000
  358     -2.09007    0.00000     -2.09007    0.00000
  359     -2.08052    0.00000     -2.08052    0.00000
  360     -2.04877    0.00000     -2.04877    0.00000
  361     -2.04074    0.00000     -2.04074    0.00000
  362     -2.02890    0.00000     -2.02890    0.00000
  363     -2.02450    0.00000     -2.02450    0.00000
  364     -2.00464    0.00000     -2.00464    0.00000
  365     -1.99646    0.00000     -1.99646    0.00000
  366     -1.98961    0.00000     -1.98961    0.00000
  367     -1.98079    0.00000     -1.98079    0.00000
  368     -1.96905    0.00000     -1.96905    0.00000
  369     -1.92813    0.00000     -1.92813    0.00000
  370     -1.88827    0.00000     -1.88827    0.00000
  371     -1.88017    0.00000     -1.88017    0.00000
  372     -1.87148    0.00000     -1.87148    0.00000
  373     -1.83599    0.00000     -1.83599    0.00000
  374     -1.78174    0.00000     -1.78174    0.00000
  375     -1.76718    0.00000     -1.76718    0.00000

Fermi level: -4.73848

Gap: 1.609 eV
Transition (v -> c):
  (s=0, k=0, n=309, [[0.00, 0.00, 0.00]]) -> (s=1, k=0, n=310, [[0.00, 0.00, 0.00]])
No difference between direct/indirect transitions
Input parameters:
  external: {constraints: [3.],
             difference: False,
             n_charge_regions: 1,
             name: CDFTPotential,
             regions: [[72, 73, 74, 75]]}

Initialize ...

species:
  Ti:
    name: Titanium
    id: d282db07e62ae71292040bf25b25ccdd
    Z: 22.0
    valence: 12
    core: 10
    charge: 0.0
    Hubbard: {U: 7.0,  # eV
              l: 2,
              scale: True}
    file: /global/common/software/m4517/setups/gpaw-setups-0.9.20000/Ti.PBE.gz
    compensation charges: {type: gauss,
                           rc: 0.38,
                           lmax: 2}
    cutoffs: {filter: 2.23,
              core: 1.02}
    projectors:
      #              energy  rcut
      - 3s(2.00)   -62.623   1.270
      - 4s(2.00)    -4.466   1.270
      - 3p(6.00)   -38.862   1.058
      - 4p(0.00)    -1.466   1.058
      - 3d(2.00)    -4.258   1.058
      -  d          22.953   1.058
  
    # Using partial waves for Ti as LCAO basis

  O:
    name: Oxygen
    id: 32ecd46bf208036f09c70b0ec9a88b78
    Z: 8.0
    valence: 6
    core: 2
    charge: 0.0
    file: /global/common/software/m4517/setups/gpaw-setups-0.9.20000/O.PBE.gz
    compensation charges: {type: gauss,
                           rc: 0.21,
                           lmax: 2}
    cutoffs: {filter: 1.17,
              core: 0.83}
    projectors:
      #              energy  rcut
      - 2s(2.00)   -23.961   0.688
      - 2p(4.00)    -9.029   0.598
      -  s           3.251   0.688
      -  p          18.182   0.598
      -  d           0.000   0.619
  
    # Using partial waves for O as LCAO basis

  Au:
    name: Gold
    id: b12133f335f6ca0d89c4b1ccaa844e9a
    Z: 79.0
    valence: 11
    core: 68
    charge: 0.0
    file: /global/common/software/m4517/setups/gpaw-setups-0.9.20000/Au.PBE.gz
    compensation charges: {type: gauss,
                           rc: 0.42,
                           lmax: 2}
    cutoffs: {filter: 2.33,
              core: 2.81}
    projectors:
      #              energy  rcut
      - 6s(1.00)    -5.728   1.323
      - 6p(0.00)    -0.775   1.323
      - 5d(10.00)    -6.891   1.323
      -  s          21.484   1.323
      -  p          26.436   1.323
      -  d          20.321   1.323
  
    # Using partial waves for Au as LCAO basis

Reference energy: -2721730.337652  # eV

Spin-polarized calculation.
Magnetic moment: 0.000000

Convergence criteria:
 Maximum [total energy] change in last 3 cyles: 1e-06 eV / valence electron
 Maximum integral of absolute [dens]ity change: 1e-05 electrons / valence electron
 Maximum integral of absolute [eigenst]ate change: 1e-10 eV^2 / valence electron
 Maximum number of scf [iter]ations: 1500
 (Square brackets indicate name in SCF output, whereas a 'c' in
 the SCF output indicates the quantity has converged.)

Symmetries present (total): 1

  ( 1  0  0)
  ( 0  1  0)
  ( 0  0  1)

1 k-point (Gamma)
1 k-point in the irreducible part of the Brillouin zone
       k-points in crystal coordinates                weights
   0:     0.00000000    0.00000000    0.00000000          1/1

Wave functions: Uniform real-space grid
  Kinetic energy operator: 6*3+1=19 point O(h^6) finite-difference Laplacian
  ScaLapack parameters: grid=1x1, blocksize=None
  Wavefunction extrapolation:
    Improved wavefunction reuse through dual PAW basis 

Occupation numbers: Fermi-Dirac:
  width: 0.1000  # eV
 

Eigensolver
   Davidson(niter=3) 

Densities:
  Coarse grid: 52*36*144 grid
  Fine grid: 104*72*288 grid
  Total Charge: 0.000000 

Density mixing:
  Method: difference
  Backend: pulay
  Linear mixing parameter: 0.01
  old densities: 1
  Damping of long wavelength oscillations: 100 

Hamiltonian:
  XC and Coulomb potentials evaluated on a 104*72*288 grid
  Using the PBE Exchange-Correlation functional
  External potential:
    CDFTPotential
  Interpolation: tri-quintic (5. degree polynomial)
  Poisson solver: Gauss-Seidel solver with 4 multi-grid levels
    Coarsest grid: 13 x 9 x 36 points
    Warning: Coarse grid has more than 24 points.
             More multi-grid levels recommended.
    Stencil: 6*3+1=19 point O(h^6) finite-difference Laplacian
    Max iterations: 1000
    Tolerance: 2.000000e-10

Dipole correction along z-axis 

XC parameters: PBE with 2 nearest neighbor stencil

Memory estimate:
  Process memory now: 208.86 MiB
  Calculator: 30.06 MiB
    Density: 2.05 MiB
      Arrays: 0.53 MiB
      Localized functions: 1.26 MiB
      Mixer: 0.26 MiB
    Hamiltonian: 0.78 MiB
      Arrays: 0.39 MiB
      XC: 0.00 MiB
      Poisson: 0.29 MiB
      vbar: 0.09 MiB
    Wavefunctions: 27.23 MiB
      Arrays psit_nG: 10.74 MiB
      Eigensolver: 16.24 MiB
      Projections: 0.05 MiB
      Projectors: 0.20 MiB

Total number of cores used: 128
Domain decomposition: 4 x 2 x 16

Number of atoms: 76
Number of atomic orbitals: 540
Number of bands in calculation: 376
Number of valence electrons: 620
Bands to converge: occupied

... initialized

Initializing position-dependent things.

Density initialized from atomic densities
Creating initial wave functions:
  376 bands from LCAO basis set

      .-------------------------.  
     /|                         |  
    / |                         |  
   /  |                         |  
  /   |                         |  
 *    |                         |  
 |    |                         |  
 |    |                         |  
 |    |                         |  
 |    |                         |  
 |    |                         |  
 |    |                         |  
 |    |                         |  
 |    |                         |  
 |    |        Au   OAu         |  
 |    |      O          Ti      |  
 |    O  Au      Ti     O    O  |  
 |    |   Ti   Au O   O         |  
 | O  |   O    O      Ti     Ti |  
 |    | Ti     Ti     O    O    |  
 |    |     O       O      Ti   |  
 |   O|Ti     O      O          |  
 |    |O    O      Ti     Ti    |  
 |  Ti|    Ti          O  O   O |  
 |    |  O  O   O O    TiO      |  
 |  O |         TiO         O Ti|  
 |    | OTiO   Ti    OTi        |  
 |    |       O     O O    O O  |  
 |    | Oi   O O           Ti   |  
 |    O      Ti     Ti     O    |  
 |   Ti          O      O       |  
 |    |   O                     |  
 |    |                         |  
 |    |                         |  
 |    |                         |  
 |    .-------------------------.  
 |   /                         /   
 |  /                         /    
 | /                         /     
 |/                         /      
 *-------------------------*       

Positions:
   0 Ti     1.771742    0.000000    8.228379    ( 0.0000,  0.0000,  0.0000)
   1 Ti     6.989192    1.896200    8.228379    ( 0.0000,  0.0000,  0.0000)
   2 Ti     1.771742    3.792400    8.228379    ( 0.0000,  0.0000,  0.0000)
   3 Ti     6.989192    5.688600    8.228379    ( 0.0000,  0.0000,  0.0000)
   4 Ti     4.725027    0.000000    9.111586    ( 0.0000,  0.0000,  0.0000)
   5 Ti     9.942477    1.896200    9.111586    ( 0.0000,  0.0000,  0.0000)
   6 Ti     4.725027    3.792400    9.111586    ( 0.0000,  0.0000,  0.0000)
   7 Ti     9.942477    5.688600    9.111586    ( 0.0000,  0.0000,  0.0000)
   8 Ti     3.149983    0.000000   11.761552    ( 0.0000,  0.0000,  0.0000)
   9 Ti     8.367433    1.896200   11.761552    ( 0.0000,  0.0000,  0.0000)
  10 Ti     3.149983    3.792400   11.761552    ( 0.0000,  0.0000,  0.0000)
  11 Ti     8.367433    5.688600   11.761552    ( 0.0000,  0.0000,  0.0000)
  12 Ti     6.103269    0.000000   12.644759    ( 0.0000,  0.0000,  0.0000)
  13 Ti     0.885819    1.896200   12.644759    ( 0.0000,  0.0000,  0.0000)
  14 Ti     6.103269    3.792400   12.644759    ( 0.0000,  0.0000,  0.0000)
  15 Ti     0.885819    5.688600   12.644759    ( 0.0000,  0.0000,  0.0000)
  16 Ti     4.482233   -0.001033   15.342543    ( 0.0000,  0.0000,  0.0000)
  17 Ti     9.753045    1.900753   15.389207    ( 0.0000,  0.0000,  0.0000)
  18 Ti     4.499047    3.797034   15.348687    ( 0.0000,  0.0000,  0.0000)
  19 Ti     9.736627    5.671166   15.407809    ( 0.0000,  0.0000,  0.0000)
  20 Ti     7.365001   -0.008670   16.091347    ( 0.0000,  0.0000,  0.0000)
  21 Ti     2.124206    1.919615   16.196452    ( 0.0000,  0.0000,  0.0000)
  22 Ti     7.324862    3.785370   16.124124    ( 0.0000,  0.0000,  0.0000)
  23 Ti     2.104658    5.692197   16.109406    ( 0.0000,  0.0000,  0.0000)
  24 O      3.638859    0.000000    7.500000    ( 0.0000,  0.0000,  0.0000)
  25 O      8.856309    1.896200    7.500000    ( 0.0000,  0.0000,  0.0000)
  26 O      3.638859    3.792400    7.500000    ( 0.0000,  0.0000,  0.0000)
  27 O      8.856309    5.688600    7.500000    ( 0.0000,  0.0000,  0.0000)
  28 O      6.592144    0.000000    8.383207    ( 0.0000,  0.0000,  0.0000)
  29 O      1.374694    1.896200    8.383207    ( 0.0000,  0.0000,  0.0000)
  30 O      6.592144    3.792400    8.383207    ( 0.0000,  0.0000,  0.0000)
  31 O      1.374694    5.688600    8.383207    ( 0.0000,  0.0000,  0.0000)
  32 O     10.339421    0.000000    8.956758    ( 0.0000,  0.0000,  0.0000)
  33 O      5.121971    1.896200    8.956758    ( 0.0000,  0.0000,  0.0000)
  34 O     10.339421    3.792400    8.956758    ( 0.0000,  0.0000,  0.0000)
  35 O      5.121971    5.688600    8.956758    ( 0.0000,  0.0000,  0.0000)
  36 O      2.857911    0.000000    9.839966    ( 0.0000,  0.0000,  0.0000)
  37 O      8.075361    1.896200    9.839966    ( 0.0000,  0.0000,  0.0000)
  38 O      2.857911    3.792400    9.839966    ( 0.0000,  0.0000,  0.0000)
  39 O      8.075361    5.688600    9.839966    ( 0.0000,  0.0000,  0.0000)
  40 O      5.017100    0.000000   11.033173    ( 0.0000,  0.0000,  0.0000)
  41 O     10.234550    1.896200   11.033173    ( 0.0000,  0.0000,  0.0000)
  42 O      5.017100    3.792400   11.033173    ( 0.0000,  0.0000,  0.0000)
  43 O     10.234550    5.688600   11.033173    ( 0.0000,  0.0000,  0.0000)
  44 O      7.970490    0.000000   11.916380    ( 0.0000,  0.0000,  0.0000)
  45 O      2.753040    1.896200   11.916380    ( 0.0000,  0.0000,  0.0000)
  46 O      7.970490    3.792400   11.916380    ( 0.0000,  0.0000,  0.0000)
  47 O      2.753040    5.688600   11.916380    ( 0.0000,  0.0000,  0.0000)
  48 O      1.282867    0.000000   12.489931    ( 0.0000,  0.0000,  0.0000)
  49 O      6.500317    1.896200   12.489931    ( 0.0000,  0.0000,  0.0000)
  50 O      1.282867    3.792400   12.489931    ( 0.0000,  0.0000,  0.0000)
  51 O      6.500317    5.688600   12.489931    ( 0.0000,  0.0000,  0.0000)
  52 O      4.236152    0.000000   13.373138    ( 0.0000,  0.0000,  0.0000)
  53 O      9.453603    1.896200   13.373138    ( 0.0000,  0.0000,  0.0000)
  54 O      4.236152    3.792400   13.373138    ( 0.0000,  0.0000,  0.0000)
  55 O      9.453603    5.688600   13.373138    ( 0.0000,  0.0000,  0.0000)
  56 O      6.412072   -0.010033   14.556610    ( 0.0000,  0.0000,  0.0000)
  57 O      1.198823    1.897930   14.569774    ( 0.0000,  0.0000,  0.0000)
  58 O      6.447668    3.793171   14.532625    ( 0.0000,  0.0000,  0.0000)
  59 O      1.199187    5.689336   14.547629    ( 0.0000,  0.0000,  0.0000)
  60 O      4.033722    1.891518   15.421462    ( 0.0000,  0.0000,  0.0000)
  61 O      9.263384   -0.007385   15.453502    ( 0.0000,  0.0000,  0.0000)
  62 O      4.056182    5.703956   15.417797    ( 0.0000,  0.0000,  0.0000)
  63 O      9.276983    3.794598   15.462247    ( 0.0000,  0.0000,  0.0000)
  64 O      2.642742   -0.013555   16.279518    ( 0.0000,  0.0000,  0.0000)
  65 O      7.840025    1.892632   16.276827    ( 0.0000,  0.0000,  0.0000)
  66 O      2.638424    3.815752   16.259314    ( 0.0000,  0.0000,  0.0000)
  67 O      7.851442    5.687213   16.316677    ( 0.0000,  0.0000,  0.0000)
  68 O      5.664333   -0.017638   16.912131    ( 0.0000,  0.0000,  0.0000)
  69 O      0.405331    1.895786   16.891848    ( 0.0000,  0.0000,  0.0000)
  70 O      0.447526    5.688107   16.892737    ( 0.0000,  0.0000,  0.0000)
  71 O      5.620240    3.815240   16.822627    ( 0.0000,  0.0000,  0.0000)
  72 Au     5.402004    1.459542   18.435638    ( 0.0000,  0.0000,  0.0000)
  73 Au     7.227773    3.254817   19.494175    ( 0.0000,  0.0000,  0.0000)
  74 Au     2.680675    1.867315   18.895591    ( 0.0000,  0.0000,  0.0000)
  75 Au     4.579183    3.616569   19.675117    ( 0.0000,  0.0000,  0.0000)

Unit cell:
           periodic     x           y           z      points  spacing
  1. axis:    yes   10.434900    0.000000    0.000000    52     0.2007
  2. axis:    yes    0.000000    7.584800    0.000000    36     0.2107
  3. axis:    no     0.000000    0.000000   28.826383   144     0.2002

  Lengths:  10.434900   7.584800  28.826383
  Angles:   90.000000  90.000000  90.000000

Effective grid spacing dv^(1/3) = 0.2038

     iter     time        total  log10-change:  magmom
                         energy   eigst   dens
iter:   1 13:40:05 -1569.733265                   +0.0000
iter:   2 13:40:09 -1551.200771   -1.00  -0.89    +0.0000
iter:   3 13:40:13 -1541.316644   -1.61  -0.88    +0.0000
iter:   4 13:40:17 -1531.924254   -1.92  -0.89    +0.0000
iter:   5 13:40:21 -1523.071390   -2.14  -0.90    +0.0000
iter:   6 13:40:25 -1514.731220   -2.17  -0.91    +0.0000
iter:   7 13:40:29 -1506.875347   -2.27  -0.92    +0.0000
iter:   8 13:40:33 -1499.479001   -2.28  -0.93    +0.0000
iter:   9 13:40:37 -1492.517283   -2.32  -0.94    +0.0000
iter:  10 13:40:41 -1485.968990   -2.33  -0.95    +0.0000
iter:  11 13:40:45 -1479.811421   -2.34  -0.96    +0.0000
iter:  12 13:40:49 -1474.025512   -2.36  -0.97    +0.0000
iter:  13 13:40:53 -1468.590596   -2.36  -0.98    +0.0000
iter:  14 13:40:57 -1463.489105   -2.38  -1.00    +0.0000
iter:  15 13:41:01 -1458.702470   -2.38  -1.01    +0.0000
iter:  16 13:41:05 -1454.214211   -2.40  -1.02    -0.0000
iter:  17 13:41:09 -1450.007609   -2.41  -1.03    -0.0000
iter:  18 13:41:13 -1446.067511   -2.43  -1.04    -0.0000
iter:  19 13:41:17 -1442.378874   -2.44  -1.05    -0.0000
iter:  20 13:41:21 -1438.927682   -2.46  -1.06    -0.0000
iter:  21 13:41:24 -1435.700280   -2.47  -1.07    -0.0000
iter:  22 13:41:28 -1432.684054   -2.49  -1.08    +0.0000
iter:  23 13:41:32 -1429.866530   -2.51  -1.09    +0.0000
iter:  24 13:41:36 -1427.236256   -2.53  -1.10    +0.0000
iter:  25 13:41:40 -1424.781973   -2.54  -1.11    +0.0000
iter:  26 13:41:44 -1422.493235   -2.56  -1.12    -0.0000
iter:  27 13:41:48 -1420.360084   -2.58  -1.13    -0.0000
iter:  28 13:41:52 -1418.372955   -2.60  -1.14    -0.0000
iter:  29 13:41:56 -1416.522914   -2.62  -1.15    -0.0000
iter:  30 13:42:00 -1414.801359   -2.64  -1.16    +0.0000
iter:  31 13:42:04 -1413.200290   -2.66  -1.17    +0.0000
iter:  32 13:42:08 -1411.711986   -2.68  -1.18    +0.0000
iter:  33 13:42:12 -1410.329310   -2.70  -1.19    +0.0000
iter:  34 13:42:16 -1409.045349   -2.72  -1.20    +0.0000
iter:  35 13:42:20 -1407.853669   -2.74  -1.21    -0.0000
iter:  36 13:42:23 -1406.748320   -2.76  -1.22    -0.0000
iter:  37 13:42:27 -1405.723517   -2.78  -1.23    -0.0000
iter:  38 13:42:31 -1404.773781   -2.81  -1.24    -0.0000
iter:  39 13:42:35 -1403.894057   -2.83  -1.25    -0.0000
iter:  40 13:42:39 -1403.079707   -2.86  -1.26    +0.0000
iter:  41 13:42:43 -1402.326094   -2.88  -1.27    +0.0000
iter:  42 13:42:47 -1401.629162   -2.90  -1.28    +0.0000
iter:  43 13:42:51 -1400.984814   -2.93  -1.29    +0.0000
iter:  44 13:42:55 -1400.389508   -2.95  -1.30    +0.0000
iter:  45 13:42:59 -1399.839731   -2.98  -1.30    +0.0000
iter:  46 13:43:03 -1399.332139   -3.00  -1.31    +0.0000
iter:  47 13:43:06 -1398.863738   -3.03  -1.32    +0.0000
iter:  48 13:43:10 -1398.431840   -3.06  -1.33    +0.0000
iter:  49 13:43:14 -1398.033746   -3.08  -1.34    +0.0000
iter:  50 13:43:18 -1397.666874   -3.11  -1.35    +0.0000
iter:  51 13:43:22 -1397.329084   -3.13  -1.35    +0.0000
iter:  52 13:43:26 -1397.018087   -3.16  -1.36    +0.0000
iter:  53 13:43:30 -1396.732049   -3.19  -1.37    +0.0000
iter:  54 13:43:34 -1396.468960   -3.22  -1.37    +0.0000
iter:  55 13:43:38 -1396.227261   -3.25  -1.38    +0.0000
iter:  56 13:43:42 -1396.005185   -3.28  -1.39    +0.0000
iter:  57 13:43:45 -1395.801416   -3.30  -1.39    +0.0000
iter:  58 13:43:49 -1395.614527   -3.34  -1.40    +0.0000
iter:  59 13:43:53 -1395.443097   -3.36  -1.40    +0.0000
iter:  60 13:43:57 -1395.286122   -3.40  -1.41    +0.0000
iter:  61 13:44:01 -1395.142325   -3.42  -1.42    -0.0000
iter:  62 13:44:05 -1395.010870   -3.46  -1.42    -0.0000
iter:  63 13:44:09 -1394.890762   -3.48  -1.43    -0.0000
iter:  64 13:44:13 -1394.780983   -3.52  -1.43    -0.0000
iter:  65 13:44:16 -1394.680913   -3.55  -1.44    -0.0000
iter:  66 13:44:20 -1394.589755   -3.58  -1.44    -0.0000
iter:  67 13:44:24 -1394.506673   -3.61  -1.45    -0.0000
iter:  68 13:44:28 -1394.431219   -3.64  -1.45    -0.0000
iter:  69 13:44:32 -1394.362616   -3.67  -1.46    -0.0000
iter:  70 13:44:36 -1394.300512   -3.70  -1.46    -0.0000
iter:  71 13:44:40 -1394.244351   -3.73  -1.47    +0.0000
iter:  72 13:44:43 -1394.193652   -3.77  -1.47    +0.0000
iter:  73 13:44:47 -1394.147842   -3.80  -1.48    +0.0000
iter:  74 13:44:51 -1394.106723   -3.83  -1.48    +0.0000
iter:  75 13:44:55 -1394.069879   -3.86  -1.49    +0.0000
iter:  76 13:44:59 -1394.036824   -3.89  -1.49    +0.0000
iter:  77 13:45:03 -1394.007445   -3.92  -1.50    +0.0000
iter:  78 13:45:07 -1393.981406   -3.96  -1.50    +0.0000
iter:  79 13:45:11 -1393.958287   -3.98  -1.51    +0.0000
iter:  80 13:45:14 -1393.938191   -4.02  -1.51    +0.0000
iter:  81 13:45:18 -1393.920494   -4.05  -1.52    +0.0000
iter:  82 13:45:22 -1393.905227   -4.08  -1.52    +0.0000
iter:  83 13:45:26 -1393.892011   -4.11  -1.53    +0.0000
iter:  84 13:45:30 -1393.880875   -4.14  -1.53    +0.0000
iter:  85 13:45:34 -1393.871604   -4.17  -1.54    +0.0000
iter:  86 13:45:38 -1393.864037   -4.20  -1.54    -0.0000
iter:  87 13:45:41 -1393.858030   -4.23  -1.55    -0.0000
iter:  88 13:45:45 -1393.853307   -4.26  -1.55    -0.0000
iter:  89 13:45:49 -1393.849961   -4.29  -1.56    +0.0000
iter:  90 13:45:53 -1393.847833   -4.32  -1.56    +0.0000
iter:  91 13:45:57 -1393.846814   -4.35  -1.57    +0.0000
iter:  92 13:46:01 -1393.846807   -4.38  -1.57    +0.0000
iter:  93 13:46:04 -1393.847579   -4.40  -1.57    +0.0000
iter:  94 13:46:08 -1393.849266   -4.43  -1.58    +0.0000
iter:  95 13:46:12 -1393.851741   -4.46  -1.58    +0.0000
iter:  96 13:46:16 -1393.854930   -4.49  -1.59    +0.0000
iter:  97 13:46:20 -1393.858768   -4.52  -1.59    +0.0000
iter:  98 13:46:24 -1393.863046   -4.54  -1.60    +0.0000
iter:  99 13:46:28 -1393.868084   -4.57  -1.60    +0.0000
iter: 100 13:46:31 -1393.873406   -4.60  -1.61    +0.0000
iter: 101 13:46:35 -1393.879234   -4.62  -1.61    -0.0000
iter: 102 13:46:39 -1393.885475   -4.65  -1.62    +0.0000
iter: 103 13:46:43 -1393.892086   -4.67  -1.62    +0.0000
iter: 104 13:46:47 -1393.899028   -4.70  -1.62    +0.0000
iter: 105 13:46:51 -1393.906118   -4.72  -1.63    +0.0000
iter: 106 13:46:54 -1393.913702   -4.75  -1.63    +0.0000
iter: 107 13:46:58 -1393.921319   -4.77  -1.64    +0.0000
iter: 108 13:47:02 -1393.929214   -4.80  -1.64    +0.0000
iter: 109 13:47:06 -1393.937313   -4.82  -1.65    +0.0000
iter: 110 13:47:10 -1393.945587   -4.85  -1.65    -0.0000
iter: 111 13:47:14 -1393.954014   -4.87  -1.66    -0.0000
iter: 112 13:47:18 -1393.962575   -4.89  -1.66    -0.0000
iter: 113 13:47:21 -1393.971097   -4.91  -1.66    -0.0000
iter: 114 13:47:25 -1393.979952   -4.94  -1.67    -0.0000
iter: 115 13:47:29 -1393.988677   -4.95  -1.67    -0.0000
iter: 116 13:47:33 -1393.997540   -4.98  -1.68    -0.0000
iter: 117 13:47:37 -1394.006476   -5.00  -1.68    -0.0000
iter: 118 13:47:41 -1394.015464   -5.02  -1.69    -0.0000
iter: 119 13:47:44 -1394.024493   -5.04  -1.69    -0.0000
iter: 120 13:47:48 -1394.033551   -5.06  -1.70    -0.0000
iter: 121 13:47:52 -1394.042630   -5.07  -1.70    -0.0000
iter: 122 13:47:56 -1394.051560   -5.09  -1.70    -0.0000
iter: 123 13:48:00 -1394.060740   -5.11  -1.71    -0.0000
iter: 124 13:48:04 -1394.069689   -5.13  -1.71    -0.0000
iter: 125 13:48:07 -1394.078855   -5.15  -1.72    -0.0000
iter: 126 13:48:11 -1394.087785   -5.16  -1.72    -0.0000
iter: 127 13:48:15 -1394.096761   -5.18  -1.73    -0.0000
iter: 128 13:48:19 -1394.105724   -5.20  -1.73    -0.0000
iter: 129 13:48:23 -1394.114659   -5.21  -1.73    -0.0000
iter: 130 13:48:27 -1394.123560   -5.23  -1.74    -0.0000
iter: 131 13:48:31 -1394.132422   -5.24  -1.74    -0.0000
iter: 132 13:48:34 -1394.141243   -5.26  -1.75    -0.0000
iter: 133 13:48:38 -1394.150018   -5.27  -1.75    -0.0000
iter: 134 13:48:42 -1394.158579   -5.29  -1.76    -0.0000
iter: 135 13:48:46 -1394.167346   -5.30  -1.76    -0.0000
iter: 136 13:48:50 -1394.175820   -5.31  -1.77    -0.0000
iter: 137 13:48:54 -1394.184476   -5.33  -1.77    -0.0000
iter: 138 13:48:57 -1394.192840   -5.34  -1.77    -0.0000
iter: 139 13:49:01 -1394.201215   -5.35  -1.78    -0.0000
iter: 140 13:49:05 -1394.209544   -5.37  -1.78    -0.0000
iter: 141 13:49:09 -1394.217813   -5.38  -1.79    -0.0000
iter: 142 13:49:13 -1394.226017   -5.39  -1.79    -0.0000
iter: 143 13:49:17 -1394.234155   -5.40  -1.80    -0.0000
iter: 144 13:49:20 -1394.242227   -5.42  -1.80    -0.0000
iter: 145 13:49:24 -1394.250230   -5.43  -1.80    -0.0000
iter: 146 13:49:28 -1394.258164   -5.44  -1.81    -0.0000
iter: 147 13:49:32 -1394.266027   -5.45  -1.81    -0.0000
iter: 148 13:49:36 -1394.273820   -5.46  -1.82    -0.0000
iter: 149 13:49:40 -1394.281377   -5.47  -1.82    -0.0000
iter: 150 13:49:44 -1394.289117   -5.48  -1.83    -0.0000
iter: 151 13:49:47 -1394.296551   -5.49  -1.83    -0.0000
iter: 152 13:49:51 -1394.304147   -5.51  -1.84    -0.0000
iter: 153 13:49:55 -1394.311438   -5.52  -1.84    -0.0000
iter: 154 13:49:59 -1394.318884   -5.53  -1.84    -0.0000
iter: 155 13:50:03 -1394.326031   -5.54  -1.85    -0.0000
iter: 156 13:50:06 -1394.333170   -5.55  -1.85    -0.0000
iter: 157 13:50:10 -1394.340252   -5.56  -1.86    -0.0000
iter: 158 13:50:14 -1394.347266   -5.57  -1.86    -0.0000
iter: 159 13:50:18 -1394.354207   -5.58  -1.87    -0.0000
iter: 160 13:50:22 -1394.361075   -5.59  -1.87    -0.0000
iter: 161 13:50:26 -1394.367869   -5.60  -1.87    -0.0000
iter: 162 13:50:29 -1394.374589   -5.61  -1.88    -0.0000
iter: 163 13:50:33 -1394.381237   -5.61  -1.88    -0.0000
iter: 164 13:50:37 -1394.387811   -5.63  -1.89    -0.0000
iter: 165 13:50:41 -1394.394313   -5.63  -1.89    -0.0000
iter: 166 13:50:45 -1394.400742   -5.64  -1.90    -0.0000
iter: 167 13:50:49 -1394.407100   -5.65  -1.90    -0.0000
iter: 168 13:50:52 -1394.413385   -5.66  -1.91    -0.0000
iter: 169 13:50:56 -1394.419599   -5.67  -1.91    -0.0000
iter: 170 13:51:00 -1394.425742   -5.68  -1.91    -0.0000
iter: 171 13:51:04 -1394.431769   -5.69  -1.92    -0.0000
iter: 172 13:51:08 -1394.437743   -5.70  -1.92    -0.0000
iter: 173 13:51:12 -1394.443697   -5.71  -1.93    -0.0000
iter: 174 13:51:15 -1394.449520   -5.72  -1.93    -0.0000
iter: 175 13:51:19 -1394.455286   -5.72  -1.94    -0.0000
iter: 176 13:51:23 -1394.460987   -5.73  -1.94    -0.0000
iter: 177 13:51:27 -1394.466622   -5.74  -1.94    -0.0000
iter: 178 13:51:31 -1394.472187   -5.75  -1.95    -0.0000
iter: 179 13:51:35 -1394.477635   -5.76  -1.95    -0.0000
iter: 180 13:51:38 -1394.483093   -5.77  -1.96    -0.0000
iter: 181 13:51:42 -1394.488462   -5.78  -1.96    -0.0000
iter: 182 13:51:46 -1394.493715   -5.78  -1.97    -0.0000
iter: 183 13:51:50 -1394.498923   -5.79  -1.97    -0.0000
iter: 184 13:51:54 -1394.504072   -5.80  -1.97    -0.0000
iter: 185 13:51:58 -1394.509160   -5.81  -1.98    -0.0000
iter: 186 13:52:01 -1394.514186   -5.82  -1.98    -0.0000
iter: 187 13:52:05 -1394.519148   -5.83  -1.99    -0.0000
iter: 188 13:52:09 -1394.524048   -5.83  -1.99    -0.0000
iter: 189 13:52:13 -1394.528887   -5.84  -2.00    -0.0000
iter: 190 13:52:17 -1394.533665   -5.85  -2.00    -0.0000
iter: 191 13:52:20 -1394.538382   -5.86  -2.00    -0.0000
iter: 192 13:52:24 -1394.543039   -5.87  -2.01    -0.0000
iter: 193 13:52:28 -1394.547638   -5.88  -2.01    -0.0000
iter: 194 13:52:32 -1394.552178   -5.88  -2.02    -0.0000
iter: 195 13:52:36 -1394.556660   -5.89  -2.02    -0.0000
iter: 196 13:52:40 -1394.561085   -5.90  -2.03    -0.0000
iter: 197 13:52:43 -1394.565454   -5.91  -2.03    -0.0000
iter: 198 13:52:47 -1394.569766   -5.92  -2.03    -0.0000
iter: 199 13:52:51 -1394.574023   -5.92  -2.04    -0.0000
iter: 200 13:52:55 -1394.578225   -5.93  -2.04    -0.0000
iter: 201 13:52:59 -1394.582372   -5.94  -2.05    -0.0000
iter: 202 13:53:03 -1394.586466   -5.95  -2.05    -0.0000
iter: 203 13:53:06 -1394.590506   -5.96  -2.06    -0.0000
iter: 204 13:53:10 -1394.594494   -5.96  -2.06    -0.0000
iter: 205 13:53:14 -1394.598429   -5.97  -2.06    -0.0000
iter: 206 13:53:18 -1394.602313   -5.98  -2.07    -0.0000
iter: 207 13:53:22 -1394.606145   -5.99  -2.07    -0.0000
iter: 208 13:53:26 -1394.609927   -5.99  -2.08    -0.0000
iter: 209 13:53:29 -1394.613658   -6.00  -2.08    -0.0000
iter: 210 13:53:33 -1394.617340   -6.01  -2.09    -0.0000
iter: 211 13:53:37 -1394.620972   -6.02  -2.09    -0.0000
iter: 212 13:53:41 -1394.624556   -6.02  -2.09    -0.0000
iter: 213 13:53:45 -1394.628092   -6.03  -2.10    -0.0000
iter: 214 13:53:48 -1394.631580   -6.04  -2.10    -0.0000
iter: 215 13:53:52 -1394.635022   -6.05  -2.11    -0.0000
iter: 216 13:53:56 -1394.638417   -6.06  -2.11    -0.0000
iter: 217 13:54:00 -1394.641765   -6.06  -2.12    -0.0000
iter: 218 13:54:04 -1394.645069   -6.07  -2.12    -0.0000
iter: 219 13:54:08 -1394.648327   -6.08  -2.12    -0.0000
iter: 220 13:54:11 -1394.651541   -6.09  -2.13    -0.0000
iter: 221 13:54:15 -1394.654711   -6.09  -2.13    -0.0000
iter: 222 13:54:19 -1394.657837   -6.10  -2.14    -0.0000
iter: 223 13:54:23 -1394.660921   -6.11  -2.14    -0.0000
iter: 224 13:54:27 -1394.663962   -6.12  -2.15    -0.0000
iter: 225 13:54:31 -1394.666962   -6.12  -2.15    -0.0000
iter: 226 13:54:34 -1394.669919   -6.13  -2.15    -0.0000
iter: 227 13:54:38 -1394.672837   -6.14  -2.16    -0.0000
iter: 228 13:54:42 -1394.675713   -6.15  -2.16    -0.0000
iter: 229 13:54:46 -1394.678550   -6.15  -2.17    -0.0000
iter: 230 13:54:50 -1394.681347   -6.16  -2.17    -0.0000
iter: 231 13:54:53 -1394.684106   -6.17  -2.18    -0.0000
iter: 232 13:54:57 -1394.686826   -6.18  -2.18    -0.0000
iter: 233 13:55:01 -1394.689508   -6.18  -2.18    -0.0000
iter: 234 13:55:05 -1394.692153   -6.19  -2.19    -0.0000
iter: 235 13:55:09 -1394.694760   -6.20  -2.19    -0.0000
iter: 236 13:55:13 -1394.697331   -6.21  -2.20    -0.0000
iter: 237 13:55:16 -1394.699867   -6.21  -2.20    -0.0000
iter: 238 13:55:20 -1394.702366   -6.22  -2.21    -0.0000
iter: 239 13:55:24 -1394.704830   -6.23  -2.21    -0.0000
iter: 240 13:55:28 -1394.707260   -6.24  -2.21    -0.0000
iter: 241 13:55:32 -1394.709655   -6.24  -2.22    -0.0000
iter: 242 13:55:36 -1394.712017   -6.25  -2.22    -0.0000
iter: 243 13:55:39 -1394.714345   -6.26  -2.23    -0.0000
iter: 244 13:55:43 -1394.716641   -6.26  -2.23    -0.0000
iter: 245 13:55:47 -1394.718904   -6.27  -2.24    -0.0000
iter: 246 13:55:51 -1394.721134   -6.28  -2.24    -0.0000
iter: 247 13:55:55 -1394.723334   -6.29  -2.24    -0.0000
iter: 248 13:55:59 -1394.725502   -6.29  -2.25    -0.0000
iter: 249 13:56:02 -1394.727639   -6.30  -2.25    -0.0000
iter: 250 13:56:06 -1394.729746   -6.31  -2.26    -0.0000
iter: 251 13:56:10 -1394.731823   -6.32  -2.26    -0.0000
iter: 252 13:56:14 -1394.733870   -6.32  -2.26    -0.0000
iter: 253 13:56:18 -1394.735888   -6.33  -2.27    -0.0000
iter: 254 13:56:21 -1394.737877   -6.34  -2.27    -0.0000
iter: 255 13:56:25 -1394.739838   -6.34  -2.28    -0.0000
iter: 256 13:56:29 -1394.741771   -6.35  -2.28    -0.0000
iter: 257 13:56:33 -1394.743676   -6.36  -2.29    -0.0000
iter: 258 13:56:37 -1394.745554   -6.37  -2.29    -0.0000
iter: 259 13:56:41 -1394.747406   -6.37  -2.29    -0.0000
iter: 260 13:56:44 -1394.749230   -6.38  -2.30    -0.0000
iter: 261 13:56:48 -1394.751029   -6.39  -2.30    -0.0000
iter: 262 13:56:52 -1394.752802   -6.39  -2.31    -0.0000
iter: 263 13:56:56 -1394.754549   -6.40  -2.31    -0.0000
iter: 264 13:57:00 -1394.756271   -6.41  -2.32    -0.0000
iter: 265 13:57:03 -1394.758386   -6.42  -2.32    -0.0000
iter: 266 13:57:07 -1394.759619   -6.42  -2.32    -0.0000
iter: 267 13:57:11 -1394.761683   -6.43  -2.33    -0.0000
iter: 268 13:57:15 -1394.763276   -6.44  -2.33    -0.0000
iter: 269 13:57:19 -1394.764857   -6.44  -2.34    -0.0000
iter: 270 13:57:23 -1394.766420   -6.45  -2.34    -0.0000
iter: 271 13:57:27 -1394.767962   -6.46  -2.35    -0.0000
iter: 272 13:57:30 -1394.769482   -6.47  -2.35    -0.0000
iter: 273 13:57:34 -1394.770979   -6.47  -2.35    -0.0000
iter: 274 13:57:38 -1394.772455   -6.48  -2.36    -0.0000
iter: 275 13:57:42 -1394.773909   -6.49  -2.36    -0.0000
iter: 276 13:57:46 -1394.775341   -6.49  -2.37    -0.0000
iter: 277 13:57:50 -1394.776751   -6.50  -2.37    -0.0000
iter: 278 13:57:53 -1394.778141   -6.51  -2.37    -0.0000
iter: 279 13:57:57 -1394.779511   -6.52  -2.38    -0.0000
iter: 280 13:58:01 -1394.780860   -6.52  -2.38    -0.0000
iter: 281 13:58:05 -1394.782190   -6.53  -2.39    -0.0000
iter: 282 13:58:09 -1394.783500   -6.54  -2.39    -0.0000
iter: 283 13:58:12 -1394.784792   -6.54  -2.40    -0.0000
iter: 284 13:58:16 -1394.786064   -6.55  -2.40    -0.0000
iter: 285 13:58:20 -1394.787319   -6.56  -2.40    -0.0000
iter: 286 13:58:24 -1394.788555   -6.57  -2.41    -0.0000
iter: 287 13:58:28 -1394.789774   -6.57  -2.41    -0.0000
iter: 288 13:58:32 -1394.790975   -6.58  -2.42    -0.0000
iter: 289 13:58:35 -1394.792159   -6.59  -2.42    -0.0000
iter: 290 13:58:39 -1394.793326   -6.59  -2.42    -0.0000
iter: 291 13:58:43 -1394.794477   -6.60  -2.43    -0.0000
iter: 292 13:58:47 -1394.795611   -6.61  -2.43    -0.0000
iter: 293 13:58:51 -1394.796729   -6.61  -2.44    -0.0000
iter: 294 13:58:54 -1394.797832   -6.62  -2.44    -0.0000
iter: 295 13:58:58 -1394.798919   -6.63  -2.45    -0.0000
iter: 296 13:59:02 -1394.799990   -6.64  -2.45    -0.0000
iter: 297 13:59:06 -1394.801046   -6.64  -2.45    -0.0000
iter: 298 13:59:10 -1394.802087   -6.65  -2.46    -0.0000
iter: 299 13:59:14 -1394.803114   -6.66  -2.46    -0.0000
iter: 300 13:59:17 -1394.804126   -6.66  -2.47    -0.0000
iter: 301 13:59:21 -1394.805124   -6.67  -2.47    -0.0000
iter: 302 13:59:25 -1394.806107   -6.68  -2.48    -0.0000
iter: 303 13:59:29 -1394.807077   -6.69  -2.48    -0.0000
iter: 304 13:59:33 -1394.808033   -6.69  -2.48    -0.0000
iter: 305 13:59:37 -1394.808975   -6.70  -2.49    -0.0000
iter: 306 13:59:40 -1394.809904   -6.71  -2.49    -0.0000
iter: 307 13:59:44 -1394.810819   -6.71  -2.50    -0.0000
iter: 308 13:59:48 -1394.811722   -6.72  -2.50    -0.0000
iter: 309 13:59:52 -1394.812612   -6.73  -2.50    -0.0000
iter: 310 13:59:56 -1394.813489   -6.74  -2.51    -0.0000
iter: 311 13:59:59 -1394.814354   -6.74  -2.51    -0.0000
iter: 312 14:00:03 -1394.815206   -6.75  -2.52    -0.0000
iter: 313 14:00:07 -1394.816046   -6.76  -2.52    -0.0000
iter: 314 14:00:11 -1394.816874   -6.76  -2.53    -0.0000
iter: 315 14:00:15 -1394.817690   -6.77  -2.53    -0.0000
iter: 316 14:00:19 -1394.818495   -6.78  -2.53    -0.0000
iter: 317 14:00:22 -1394.819288   -6.78  -2.54    -0.0000
iter: 318 14:00:26 -1394.820069   -6.79  -2.54    -0.0000
iter: 319 14:00:30 -1394.820840   -6.80  -2.55    -0.0000
iter: 320 14:00:34 -1394.821599   -6.81  -2.55    -0.0000
iter: 321 14:00:38 -1394.822348   -6.81  -2.55    -0.0000
iter: 322 14:00:42 -1394.823085   -6.82  -2.56    -0.0000
iter: 323 14:00:45 -1394.823812   -6.83  -2.56    -0.0000
iter: 324 14:00:49 -1394.824529   -6.83  -2.57    -0.0000
iter: 325 14:00:53 -1394.825235   -6.84  -2.57    -0.0000
iter: 326 14:00:57 -1394.825931   -6.85  -2.58    -0.0000
iter: 327 14:01:01 -1394.826617   -6.85  -2.58    -0.0000
iter: 328 14:01:04 -1394.827293   -6.86  -2.58    -0.0000
iter: 329 14:01:08 -1394.827959   -6.87  -2.59    -0.0000
iter: 330 14:01:12 -1394.828616   -6.88  -2.59    -0.0000
iter: 331 14:01:16 -1394.829263   -6.88  -2.60    -0.0000
iter: 332 14:01:20 -1394.829901   -6.89  -2.60    -0.0000
iter: 333 14:01:24 -1394.830530   -6.89  -2.60    -0.0000
iter: 334 14:01:27 -1394.831149   -6.90  -2.61    -0.0000
iter: 335 14:01:31 -1394.831760   -6.91  -2.61    -0.0000
iter: 336 14:01:35 -1394.832362   -6.92  -2.62    -0.0000
iter: 337 14:01:39 -1394.832955   -6.92  -2.62    -0.0000
iter: 338 14:01:43 -1394.833539   -6.93  -2.62    -0.0000
iter: 339 14:01:47 -1394.834115   -6.94  -2.63    -0.0000
iter: 340 14:01:50 -1394.834683   -6.95  -2.63    -0.0000
iter: 341 14:01:54 -1394.835242   -6.95  -2.64    -0.0000
iter: 342 14:01:58 -1394.835793   -6.96  -2.64    -0.0000
iter: 343 14:02:02 -1394.836337   -6.96  -2.65    -0.0000
iter: 344 14:02:06 -1394.836872   -6.97  -2.65    -0.0000
iter: 345 14:02:09 -1394.837400   -6.98  -2.65    -0.0000
iter: 346 14:02:13 -1394.837920   -6.99  -2.66    -0.0000
iter: 347 14:02:17 -1394.838432   -6.99  -2.66    -0.0000
iter: 348 14:02:21 -1394.838937   -7.00  -2.67    -0.0000
iter: 349 14:02:25 -1394.839435   -7.01  -2.67    -0.0000
iter: 350 14:02:29 -1394.839925   -7.02  -2.67    -0.0000
iter: 351 14:02:32 -1394.840409   -7.02  -2.68    -0.0000
iter: 352 14:02:36 -1394.840885   -7.03  -2.68    -0.0000
iter: 353 14:02:40 -1394.841355   -7.03  -2.69    -0.0000
iter: 354 14:02:44 -1394.841817   -7.04  -2.69    -0.0000
iter: 355 14:02:48 -1394.842273   -7.05  -2.69    -0.0000
iter: 356 14:02:51 -1394.842723   -7.06  -2.70    -0.0000
iter: 357 14:02:55 -1394.843165   -7.06  -2.70    -0.0000
iter: 358 14:02:59 -1394.843602   -7.07  -2.71    -0.0000
iter: 359 14:03:03 -1394.844032   -7.08  -2.71    -0.0000
iter: 360 14:03:07 -1394.844456   -7.09  -2.72    -0.0000
iter: 361 14:03:11 -1394.844874   -7.09  -2.72    -0.0000
iter: 362 14:03:14 -1394.845285   -7.10  -2.72    -0.0000
iter: 363 14:03:18 -1394.845691   -7.10  -2.73    -0.0000
iter: 364 14:03:22 -1394.846091   -7.11  -2.73    -0.0000
iter: 365 14:03:26 -1394.846485   -7.12  -2.74    -0.0000
iter: 366 14:03:30 -1394.846873   -7.13  -2.74    -0.0000
iter: 367 14:03:34 -1394.847256   -7.13  -2.74    -0.0000
iter: 368 14:03:37 -1394.847633   -7.14  -2.75    -0.0000
iter: 369 14:03:41 -1394.848005   -7.15  -2.75    -0.0000
iter: 370 14:03:45 -1394.848372   -7.15  -2.76    -0.0000
iter: 371 14:03:49 -1394.848733   -7.16  -2.76    -0.0000
iter: 372 14:03:53 -1394.849089   -7.17  -2.76    -0.0000
iter: 373 14:03:56 -1394.849439   -7.17  -2.77    -0.0000
iter: 374 14:04:00 -1394.849785   -7.18  -2.77    -0.0000
iter: 375 14:04:04 -1394.850126   -7.19  -2.78    -0.0000
iter: 376 14:04:08 -1394.850461   -7.20  -2.78    -0.0000
iter: 377 14:04:12 -1394.850792   -7.20  -2.78    -0.0000
iter: 378 14:04:16 -1394.851119   -7.21  -2.79    -0.0000
iter: 379 14:04:19 -1394.851440   -7.21  -2.79    -0.0000
iter: 380 14:04:23 -1394.851757   -7.22  -2.80    -0.0000
iter: 381 14:04:27 -1394.852069   -7.23  -2.80    -0.0000
iter: 382 14:04:31 -1394.852377   -7.24  -2.81    -0.0000
iter: 383 14:04:35 -1394.852680c  -7.24  -2.81    -0.0000
iter: 384 14:04:38 -1394.852979c  -7.25  -2.81    -0.0000
iter: 385 14:04:42 -1394.853274c  -7.26  -2.82    -0.0000
iter: 386 14:04:46 -1394.853564c  -7.26  -2.82    -0.0000
iter: 387 14:04:50 -1394.853850c  -7.27  -2.83    -0.0000
iter: 388 14:04:54 -1394.854133c  -7.28  -2.83    -0.0000
iter: 389 14:04:58 -1394.854411c  -7.28  -2.83    -0.0000
iter: 390 14:05:01 -1394.854685c  -7.29  -2.84    -0.0000
iter: 391 14:05:05 -1394.854955c  -7.30  -2.84    -0.0000
iter: 392 14:05:09 -1394.855221c  -7.31  -2.85    -0.0000
iter: 393 14:05:13 -1394.855484c  -7.31  -2.85    -0.0000
iter: 394 14:05:17 -1394.855742c  -7.32  -2.85    -0.0000
iter: 395 14:05:21 -1394.855997c  -7.33  -2.86    -0.0000
iter: 396 14:05:24 -1394.856248c  -7.33  -2.86    -0.0000
iter: 397 14:05:28 -1394.856496c  -7.34  -2.87    -0.0000
iter: 398 14:05:32 -1394.856740c  -7.35  -2.87    -0.0000
iter: 399 14:05:36 -1394.856981c  -7.35  -2.87    -0.0000
iter: 400 14:05:40 -1394.857218c  -7.36  -2.88    -0.0000
iter: 401 14:05:43 -1394.857452c  -7.37  -2.88    -0.0000
iter: 402 14:05:47 -1394.857683c  -7.37  -2.89    -0.0000
iter: 403 14:05:51 -1394.857910c  -7.38  -2.89    -0.0000
iter: 404 14:05:55 -1394.858134c  -7.39  -2.89    -0.0000
iter: 405 14:05:59 -1394.858354c  -7.39  -2.90    -0.0000
iter: 406 14:06:03 -1394.858572c  -7.40  -2.90    -0.0000
iter: 407 14:06:07 -1394.858787c  -7.41  -2.91    -0.0000
iter: 408 14:06:10 -1394.858998c  -7.41  -2.91    -0.0000
iter: 409 14:06:14 -1394.859207c  -7.42  -2.92    -0.0000
iter: 410 14:06:18 -1394.859412c  -7.43  -2.92    -0.0000
iter: 411 14:06:22 -1394.859615c  -7.43  -2.92    -0.0000
iter: 412 14:06:26 -1394.859814c  -7.44  -2.93    -0.0000
iter: 413 14:06:30 -1394.860011c  -7.45  -2.93    -0.0000
iter: 414 14:06:33 -1394.860205c  -7.46  -2.94    -0.0000
iter: 415 14:06:37 -1394.860396c  -7.46  -2.94    -0.0000
iter: 416 14:06:41 -1394.860585c  -7.47  -2.94    -0.0000
iter: 417 14:06:45 -1394.860771c  -7.48  -2.95    -0.0000
iter: 418 14:06:49 -1394.860954c  -7.48  -2.95    -0.0000
iter: 419 14:06:53 -1394.861135c  -7.49  -2.96    -0.0000
iter: 420 14:06:56 -1394.861313c  -7.50  -2.96    -0.0000
iter: 421 14:07:00 -1394.861489c  -7.50  -2.96    -0.0000
iter: 422 14:07:04 -1394.861662c  -7.51  -2.97    -0.0000
iter: 423 14:07:08 -1394.861832c  -7.52  -2.97    -0.0000
iter: 424 14:07:12 -1394.862001c  -7.52  -2.98    -0.0000
iter: 425 14:07:15 -1394.862166c  -7.53  -2.98    -0.0000
iter: 426 14:07:19 -1394.862330c  -7.54  -2.98    -0.0000
iter: 427 14:07:23 -1394.862491c  -7.54  -2.99    -0.0000
iter: 428 14:07:27 -1394.862650c  -7.55  -2.99    -0.0000
iter: 429 14:07:31 -1394.862807c  -7.56  -3.00    -0.0000
iter: 430 14:07:35 -1394.862962c  -7.56  -3.00    -0.0000
iter: 431 14:07:38 -1394.863114c  -7.57  -3.00    -0.0000
iter: 432 14:07:42 -1394.863264c  -7.58  -3.01    -0.0000
iter: 433 14:07:46 -1394.863412c  -7.58  -3.01    -0.0000
iter: 434 14:07:50 -1394.863558c  -7.59  -3.02    -0.0000
iter: 435 14:07:54 -1394.863702c  -7.60  -3.02    -0.0000
iter: 436 14:07:58 -1394.863844c  -7.60  -3.02    -0.0000
iter: 437 14:08:01 -1394.863984c  -7.61  -3.03    -0.0000
iter: 438 14:08:05 -1394.864122c  -7.62  -3.03    -0.0000
iter: 439 14:08:09 -1394.864258c  -7.62  -3.04    -0.0000
iter: 440 14:08:13 -1394.864393c  -7.63  -3.04    -0.0000
iter: 441 14:08:17 -1394.864525c  -7.64  -3.04    -0.0000
iter: 442 14:08:20 -1394.864655c  -7.64  -3.05    -0.0000
iter: 443 14:08:24 -1394.864784c  -7.65  -3.05    -0.0000
iter: 444 14:08:28 -1394.864911c  -7.66  -3.06    -0.0000
iter: 445 14:08:32 -1394.865036c  -7.67  -3.06    -0.0000
iter: 446 14:08:36 -1394.865159c  -7.67  -3.06    -0.0000
iter: 447 14:08:40 -1394.865281c  -7.68  -3.07    -0.0000
iter: 448 14:08:43 -1394.865401c  -7.68  -3.07    -0.0000
iter: 449 14:08:47 -1394.865519c  -7.69  -3.08    -0.0000
iter: 450 14:08:51 -1394.865636c  -7.70  -3.08    -0.0000
iter: 451 14:08:55 -1394.865751c  -7.71  -3.08    -0.0000
iter: 452 14:08:59 -1394.865865c  -7.71  -3.09    -0.0000
iter: 453 14:09:03 -1394.865976c  -7.72  -3.09    -0.0000
iter: 454 14:09:06 -1394.866087c  -7.73  -3.10    -0.0000
iter: 455 14:09:10 -1394.866196c  -7.73  -3.10    -0.0000
iter: 456 14:09:14 -1394.866303c  -7.74  -3.10    -0.0000
iter: 457 14:09:18 -1394.866409c  -7.75  -3.11    -0.0000
iter: 458 14:09:22 -1394.866513c  -7.75  -3.11    -0.0000
iter: 459 14:09:25 -1394.866616c  -7.76  -3.12    -0.0000
iter: 460 14:09:29 -1394.866718c  -7.77  -3.12    -0.0000
iter: 461 14:09:33 -1394.866818c  -7.77  -3.12    -0.0000
iter: 462 14:09:37 -1394.866917c  -7.78  -3.13    -0.0000
iter: 463 14:09:41 -1394.867014c  -7.79  -3.13    -0.0000
iter: 464 14:09:45 -1394.867110c  -7.79  -3.14    -0.0000
iter: 465 14:09:48 -1394.867205c  -7.80  -3.14    -0.0000
iter: 466 14:09:52 -1394.867298c  -7.81  -3.14    -0.0000
iter: 467 14:09:56 -1394.867390c  -7.81  -3.15    -0.0000
iter: 468 14:10:00 -1394.867481c  -7.82  -3.15    -0.0000
iter: 469 14:10:04 -1394.867571c  -7.83  -3.16    -0.0000
iter: 470 14:10:08 -1394.867660c  -7.83  -3.16    -0.0000
iter: 471 14:10:11 -1394.867747c  -7.84  -3.16    -0.0000
iter: 472 14:10:15 -1394.867833c  -7.85  -3.17    -0.0000
iter: 473 14:10:19 -1394.867918c  -7.85  -3.17    -0.0000
iter: 474 14:10:23 -1394.868002c  -7.86  -3.18    -0.0000
iter: 475 14:10:27 -1394.868084c  -7.87  -3.18    -0.0000
iter: 476 14:10:30 -1394.868166c  -7.87  -3.18    -0.0000
iter: 477 14:10:34 -1394.868246c  -7.88  -3.19    -0.0000
iter: 478 14:10:38 -1394.868325c  -7.89  -3.19    -0.0000
iter: 479 14:10:42 -1394.868404c  -7.89  -3.20    -0.0000
iter: 480 14:10:46 -1394.868481c  -7.90  -3.20    -0.0000
iter: 481 14:10:50 -1394.868557c  -7.91  -3.20    -0.0000
iter: 482 14:10:53 -1394.868632c  -7.91  -3.21    -0.0000
iter: 483 14:10:57 -1394.868706c  -7.92  -3.21    -0.0000
iter: 484 14:11:01 -1394.868779c  -7.93  -3.21    -0.0000
iter: 485 14:11:05 -1394.868852c  -7.93  -3.22    -0.0000
iter: 486 14:11:09 -1394.868923c  -7.94  -3.22    -0.0000
iter: 487 14:11:12 -1394.868993c  -7.95  -3.23    -0.0000
iter: 488 14:11:16 -1394.869062c  -7.95  -3.23    -0.0000
iter: 489 14:11:20 -1394.869131c  -7.96  -3.23    -0.0000
iter: 490 14:11:24 -1394.869198c  -7.97  -3.24    -0.0000
iter: 491 14:11:28 -1394.869265c  -7.97  -3.24    -0.0000
iter: 492 14:11:32 -1394.869330c  -7.98  -3.25    -0.0000
iter: 493 14:11:35 -1394.869395c  -7.99  -3.25    -0.0000
iter: 494 14:11:39 -1394.869459c  -7.99  -3.25    -0.0000
iter: 495 14:11:43 -1394.869522c  -8.00  -3.26    -0.0000
iter: 496 14:11:47 -1394.869584c  -8.01  -3.26    -0.0000
iter: 497 14:11:51 -1394.869646c  -8.01  -3.27    -0.0000
iter: 498 14:11:55 -1394.869706c  -8.02  -3.27    -0.0000
iter: 499 14:11:58 -1394.869766c  -8.03  -3.27    -0.0000
iter: 500 14:12:02 -1394.869825c  -8.03  -3.28    -0.0000
iter: 501 14:12:06 -1394.869883c  -8.04  -3.28    -0.0000
iter: 502 14:12:10 -1394.869941c  -8.05  -3.29    -0.0000
iter: 503 14:12:14 -1394.869998c  -8.05  -3.29    -0.0000
iter: 504 14:12:17 -1394.870054c  -8.06  -3.29    -0.0000
iter: 505 14:12:21 -1394.870109c  -8.07  -3.30    -0.0000
iter: 506 14:12:25 -1394.870163c  -8.07  -3.30    -0.0000
iter: 507 14:12:29 -1394.870217c  -8.08  -3.31    -0.0000
iter: 508 14:12:33 -1394.870270c  -8.09  -3.31    -0.0000
iter: 509 14:12:37 -1394.870323c  -8.09  -3.31    -0.0000
iter: 510 14:12:40 -1394.870517c  -8.10  -3.32    -0.0000
iter: 511 14:12:44 -1394.870425c  -8.11  -3.32    -0.0000
iter: 512 14:12:48 -1394.870614c  -8.11  -3.32    -0.0000
iter: 513 14:12:52 -1394.870526c  -8.12  -3.33    -0.0000
iter: 514 14:12:56 -1394.870709c  -8.12  -3.33    -0.0000
iter: 515 14:12:59 -1394.870626c  -8.13  -3.34    -0.0000
iter: 516 14:13:03 -1394.870802c  -8.14  -3.34    -0.0000
iter: 517 14:13:07 -1394.870722c  -8.15  -3.34    -0.0000
iter: 518 14:13:11 -1394.870892c  -8.15  -3.35    -0.0000
iter: 519 14:13:15 -1394.870815c  -8.16  -3.35    -0.0000
iter: 520 14:13:19 -1394.870979c  -8.16  -3.36    -0.0000
iter: 521 14:13:22 -1394.871025c  -8.17  -3.36    -0.0000
iter: 522 14:13:26 -1394.871066c  -8.18  -3.36    -0.0000
iter: 523 14:13:30 -1394.871107c  -8.19  -3.37    -0.0000
iter: 524 14:13:34 -1394.871149c  -8.19  -3.37    -0.0000
iter: 525 14:13:38 -1394.871190c  -8.20  -3.38    -0.0000
iter: 526 14:13:41 -1394.871231c  -8.20  -3.38    -0.0000
iter: 527 14:13:45 -1394.871272c  -8.21  -3.38    -0.0000
iter: 528 14:13:49 -1394.871311c  -8.22  -3.39    -0.0000
iter: 529 14:13:53 -1394.871351c  -8.22  -3.39    -0.0000
iter: 530 14:13:57 -1394.871389c  -8.23  -3.39    -0.0000
iter: 531 14:14:01 -1394.871427c  -8.24  -3.40    -0.0000
iter: 532 14:14:04 -1394.871464c  -8.24  -3.40    -0.0000
iter: 533 14:14:08 -1394.871501c  -8.25  -3.41    -0.0000
iter: 534 14:14:12 -1394.871537c  -8.25  -3.41    -0.0000
iter: 535 14:14:16 -1394.871573c  -8.26  -3.41    -0.0000
iter: 536 14:14:20 -1394.871608c  -8.27  -3.42    -0.0000
iter: 537 14:14:23 -1394.871643c  -8.27  -3.42    -0.0000
iter: 538 14:14:27 -1394.871677c  -8.28  -3.43    -0.0000
iter: 539 14:14:31 -1394.871710c  -8.29  -3.43    -0.0000
iter: 540 14:14:35 -1394.871743c  -8.29  -3.43    -0.0000
iter: 541 14:14:39 -1394.871776c  -8.30  -3.44    -0.0000
iter: 542 14:14:43 -1394.871808c  -8.31  -3.44    -0.0000
iter: 543 14:14:46 -1394.871839c  -8.31  -3.44    -0.0000
iter: 544 14:14:50 -1394.871870c  -8.32  -3.45    -0.0000
iter: 545 14:14:54 -1394.871901c  -8.33  -3.45    -0.0000
iter: 546 14:14:58 -1394.871931c  -8.33  -3.46    -0.0000
iter: 547 14:15:02 -1394.871961c  -8.34  -3.46    -0.0000
iter: 548 14:15:06 -1394.871990c  -8.35  -3.46    -0.0000
iter: 549 14:15:09 -1394.872019c  -8.35  -3.47    -0.0000
iter: 550 14:15:13 -1394.872048c  -8.36  -3.47    -0.0000
iter: 551 14:15:17 -1394.872076c  -8.37  -3.48    -0.0000
iter: 552 14:15:21 -1394.872104c  -8.37  -3.48    -0.0000
iter: 553 14:15:25 -1394.872131c  -8.38  -3.48    -0.0000
iter: 554 14:15:29 -1394.872158c  -8.39  -3.49    -0.0000
iter: 555 14:15:32 -1394.872185c  -8.39  -3.49    -0.0000
iter: 556 14:15:36 -1394.872211c  -8.40  -3.50    -0.0000
iter: 557 14:15:40 -1394.872237c  -8.41  -3.50    -0.0000
iter: 558 14:15:44 -1394.872263c  -8.41  -3.50    -0.0000
iter: 559 14:15:48 -1394.872289c  -8.42  -3.51    -0.0000
iter: 560 14:15:51 -1394.872314c  -8.43  -3.51    -0.0000
iter: 561 14:15:55 -1394.872339c  -8.43  -3.51    -0.0000
iter: 562 14:15:59 -1394.872363c  -8.44  -3.52    -0.0000
iter: 563 14:16:03 -1394.872387c  -8.45  -3.52    -0.0000
iter: 564 14:16:07 -1394.872411c  -8.45  -3.53    -0.0000
iter: 565 14:16:11 -1394.872435c  -8.46  -3.53    -0.0000
iter: 566 14:16:14 -1394.872459c  -8.46  -3.53    -0.0000
iter: 567 14:16:18 -1394.872482c  -8.47  -3.54    -0.0000
iter: 568 14:16:22 -1394.872505c  -8.48  -3.54    -0.0000
iter: 569 14:16:26 -1394.872528c  -8.48  -3.54    -0.0000
iter: 570 14:16:30 -1394.872550c  -8.49  -3.55    -0.0000
iter: 571 14:16:33 -1394.872572c  -8.50  -3.55    -0.0000
iter: 572 14:16:37 -1394.872594c  -8.50  -3.56    -0.0000
iter: 573 14:16:41 -1394.872616c  -8.51  -3.56    -0.0000
iter: 574 14:16:45 -1394.872638c  -8.52  -3.56    -0.0000
iter: 575 14:16:49 -1394.872659c  -8.52  -3.57    -0.0000
iter: 576 14:16:52 -1394.872680c  -8.53  -3.57    -0.0000
iter: 577 14:16:56 -1394.872701c  -8.54  -3.58    -0.0000
iter: 578 14:17:00 -1394.872722c  -8.54  -3.58    -0.0000
iter: 579 14:17:04 -1394.872742c  -8.55  -3.58    -0.0000
iter: 580 14:17:08 -1394.872763c  -8.56  -3.59    -0.0000
iter: 581 14:17:12 -1394.872783c  -8.56  -3.59    -0.0000
iter: 582 14:17:15 -1394.872802c  -8.57  -3.59    -0.0000
iter: 583 14:17:19 -1394.872822c  -8.58  -3.60    -0.0000
iter: 584 14:17:23 -1394.872841c  -8.58  -3.60    -0.0000
iter: 585 14:17:27 -1394.872861c  -8.59  -3.61    -0.0000
iter: 586 14:17:31 -1394.872880c  -8.59  -3.61    -0.0000
iter: 587 14:17:34 -1394.872898c  -8.60  -3.61    -0.0000
iter: 588 14:17:38 -1394.872917c  -8.61  -3.62    -0.0000
iter: 589 14:17:42 -1394.872936c  -8.61  -3.62    -0.0000
iter: 590 14:17:46 -1394.872954c  -8.62  -3.62    -0.0000
iter: 591 14:17:50 -1394.872972c  -8.63  -3.63    -0.0000
iter: 592 14:17:54 -1394.872990c  -8.63  -3.63    -0.0000
iter: 593 14:17:57 -1394.873007c  -8.64  -3.64    -0.0000
iter: 594 14:18:01 -1394.873025c  -8.65  -3.64    -0.0000
iter: 595 14:18:05 -1394.873042c  -8.65  -3.64    -0.0000
iter: 596 14:18:09 -1394.873059c  -8.66  -3.65    -0.0000
iter: 597 14:18:13 -1394.873076c  -8.67  -3.65    -0.0000
iter: 598 14:18:16 -1394.873093c  -8.67  -3.66    -0.0000
iter: 599 14:18:20 -1394.873110c  -8.68  -3.66    -0.0000
iter: 600 14:18:24 -1394.873126c  -8.69  -3.66    -0.0000
iter: 601 14:18:28 -1394.873142c  -8.69  -3.67    -0.0000
iter: 602 14:18:32 -1394.873158c  -8.70  -3.67    -0.0000
iter: 603 14:18:36 -1394.873174c  -8.70  -3.67    -0.0000
iter: 604 14:18:39 -1394.873190c  -8.71  -3.68    -0.0000
iter: 605 14:18:43 -1394.873206c  -8.72  -3.68    -0.0000
iter: 606 14:18:47 -1394.873221c  -8.72  -3.69    -0.0000
iter: 607 14:18:51 -1394.873236c  -8.73  -3.69    -0.0000
iter: 608 14:18:55 -1394.873251c  -8.74  -3.69    -0.0000
iter: 609 14:18:58 -1394.873266c  -8.74  -3.70    -0.0000
iter: 610 14:19:02 -1394.873281c  -8.75  -3.70    -0.0000
iter: 611 14:19:06 -1394.873296c  -8.76  -3.70    -0.0000
iter: 612 14:19:10 -1394.873310c  -8.76  -3.71    -0.0000
iter: 613 14:19:14 -1394.873325c  -8.77  -3.71    -0.0000
iter: 614 14:19:17 -1394.873339c  -8.78  -3.72    -0.0000
iter: 615 14:19:21 -1394.873353c  -8.78  -3.72    -0.0000
iter: 616 14:19:25 -1394.873367c  -8.79  -3.72    -0.0000
iter: 617 14:19:29 -1394.873380c  -8.80  -3.73    -0.0000
iter: 618 14:19:33 -1394.873394c  -8.80  -3.73    -0.0000
iter: 619 14:19:37 -1394.873407c  -8.81  -3.73    -0.0000
iter: 620 14:19:40 -1394.873420c  -8.81  -3.74    -0.0000
iter: 621 14:19:44 -1394.873434c  -8.82  -3.74    -0.0000
iter: 622 14:19:48 -1394.873447c  -8.83  -3.75    -0.0000
iter: 623 14:19:52 -1394.873459c  -8.83  -3.75    -0.0000
iter: 624 14:19:56 -1394.873472c  -8.84  -3.75    -0.0000
iter: 625 14:19:59 -1394.873485c  -8.85  -3.76    -0.0000
iter: 626 14:20:03 -1394.873497c  -8.85  -3.76    -0.0000
iter: 627 14:20:07 -1394.873509c  -8.86  -3.76    -0.0000
iter: 628 14:20:11 -1394.873522c  -8.87  -3.77    -0.0000
iter: 629 14:20:15 -1394.873534c  -8.87  -3.77    -0.0000
iter: 630 14:20:19 -1394.873546c  -8.88  -3.78    -0.0000
iter: 631 14:20:22 -1394.873557c  -8.89  -3.78    -0.0000
iter: 632 14:20:26 -1394.873569c  -8.89  -3.78    -0.0000
iter: 633 14:20:30 -1394.873581c  -8.90  -3.79    -0.0000
iter: 634 14:20:34 -1394.873592c  -8.91  -3.79    -0.0000
iter: 635 14:20:38 -1394.873603c  -8.91  -3.79    -0.0000
iter: 636 14:20:41 -1394.873615c  -8.92  -3.80    -0.0000
iter: 637 14:20:45 -1394.873626c  -8.92  -3.80    -0.0000
iter: 638 14:20:49 -1394.873637c  -8.93  -3.81    -0.0000
iter: 639 14:20:53 -1394.873648c  -8.94  -3.81    -0.0000
iter: 640 14:20:57 -1394.873658c  -8.94  -3.81    -0.0000
iter: 641 14:21:01 -1394.873669c  -8.95  -3.82    -0.0000
iter: 642 14:21:04 -1394.873679c  -8.96  -3.82    -0.0000
iter: 643 14:21:08 -1394.873690c  -8.96  -3.82    -0.0000
iter: 644 14:21:12 -1394.873700c  -8.97  -3.83    -0.0000
iter: 645 14:21:16 -1394.873710c  -8.98  -3.83    -0.0000
iter: 646 14:21:20 -1394.873721c  -8.98  -3.84    -0.0000
iter: 647 14:21:23 -1394.873730c  -8.99  -3.84    -0.0000
iter: 648 14:21:27 -1394.873740c  -9.00  -3.84    -0.0000
iter: 649 14:21:31 -1394.873750c  -9.00  -3.85    -0.0000
iter: 650 14:21:35 -1394.873760c  -9.01  -3.85    -0.0000
iter: 651 14:21:39 -1394.873770c  -9.01  -3.85    -0.0000
iter: 652 14:21:43 -1394.873779c  -9.02  -3.86    -0.0000
iter: 653 14:21:46 -1394.873788c  -9.03  -3.86    -0.0000
iter: 654 14:21:50 -1394.873798c  -9.03  -3.87    -0.0000
iter: 655 14:21:54 -1394.873807c  -9.04  -3.87    -0.0000
iter: 656 14:21:58 -1394.873816c  -9.05  -3.87    -0.0000
iter: 657 14:22:02 -1394.873825c  -9.05  -3.88    -0.0000
iter: 658 14:22:05 -1394.873834c  -9.06  -3.88    -0.0000
iter: 659 14:22:09 -1394.873843c  -9.07  -3.88    -0.0000
iter: 660 14:22:13 -1394.873852c  -9.07  -3.89    -0.0000
iter: 661 14:22:17 -1394.873860c  -9.08  -3.89    -0.0000
iter: 662 14:22:21 -1394.873869c  -9.09  -3.90    -0.0000
iter: 663 14:22:24 -1394.873878c  -9.09  -3.90    -0.0000
iter: 664 14:22:28 -1394.873886c  -9.10  -3.90    -0.0000
iter: 665 14:22:32 -1394.873894c  -9.10  -3.91    -0.0000
iter: 666 14:22:36 -1394.873903c  -9.11  -3.91    -0.0000
iter: 667 14:22:40 -1394.873911c  -9.12  -3.91    -0.0000
iter: 668 14:22:44 -1394.873919c  -9.12  -3.92    -0.0000
iter: 669 14:22:47 -1394.873927c  -9.13  -3.92    -0.0000
iter: 670 14:22:51 -1394.873935c  -9.14  -3.92    -0.0000
iter: 671 14:22:55 -1394.873943c  -9.14  -3.93    -0.0000
iter: 672 14:22:59 -1394.873951c  -9.15  -3.93    -0.0000
iter: 673 14:23:03 -1394.873958c  -9.15  -3.94    -0.0000
iter: 674 14:23:06 -1394.873966c  -9.16  -3.94    -0.0000
iter: 675 14:23:10 -1394.873974c  -9.17  -3.94    -0.0000
iter: 676 14:23:14 -1394.873981c  -9.18  -3.95    -0.0000
iter: 677 14:23:18 -1394.873988c  -9.18  -3.95    -0.0000
iter: 678 14:23:22 -1394.873996c  -9.19  -3.95    -0.0000
iter: 679 14:23:26 -1394.874003c  -9.19  -3.96    -0.0000
iter: 680 14:23:29 -1394.874010c  -9.20  -3.96    -0.0000
iter: 681 14:23:33 -1394.874018c  -9.21  -3.97    -0.0000
iter: 682 14:23:37 -1394.874025c  -9.21  -3.97    -0.0000
iter: 683 14:23:41 -1394.874032c  -9.22  -3.97    -0.0000
iter: 684 14:23:45 -1394.874039c  -9.23  -3.98    -0.0000
iter: 685 14:23:49 -1394.874045c  -9.23  -3.98    -0.0000
iter: 686 14:23:52 -1394.874052c  -9.24  -3.98    -0.0000
iter: 687 14:23:56 -1394.874059c  -9.24  -3.99    -0.0000
iter: 688 14:24:00 -1394.874066c  -9.25  -3.99    -0.0000
iter: 689 14:24:04 -1394.874072c  -9.26  -3.99    -0.0000
iter: 690 14:24:08 -1394.874079c  -9.26  -4.00    -0.0000
iter: 691 14:24:12 -1394.874085c  -9.27  -4.00    -0.0000
iter: 692 14:24:15 -1394.874092c  -9.28  -4.01    -0.0000
iter: 693 14:24:19 -1394.874098c  -9.28  -4.01    -0.0000
iter: 694 14:24:23 -1394.874105c  -9.29  -4.01    -0.0000
iter: 695 14:24:27 -1394.874111c  -9.29  -4.02    -0.0000
iter: 696 14:24:31 -1394.874117c  -9.30  -4.02    -0.0000
iter: 697 14:24:34 -1394.874123c  -9.31  -4.02    -0.0000
iter: 698 14:24:38 -1394.874129c  -9.31  -4.03    -0.0000
iter: 699 14:24:42 -1394.874135c  -9.32  -4.03    -0.0000
iter: 700 14:24:46 -1394.874141c  -9.33  -4.04    -0.0000
iter: 701 14:24:50 -1394.874147c  -9.33  -4.04    -0.0000
iter: 702 14:24:54 -1394.874153c  -9.34  -4.04    -0.0000
iter: 703 14:24:57 -1394.874159c  -9.35  -4.05    -0.0000
iter: 704 14:25:01 -1394.874165c  -9.35  -4.05    -0.0000
iter: 705 14:25:05 -1394.874171c  -9.36  -4.05    -0.0000
iter: 706 14:25:09 -1394.874176c  -9.37  -4.06    -0.0000
iter: 707 14:25:13 -1394.874182c  -9.37  -4.06    -0.0000
iter: 708 14:25:16 -1394.874187c  -9.38  -4.06    -0.0000
iter: 709 14:25:20 -1394.874193c  -9.38  -4.07    -0.0000
iter: 710 14:25:24 -1394.874198c  -9.39  -4.07    -0.0000
iter: 711 14:25:28 -1394.874204c  -9.40  -4.08    -0.0000
iter: 712 14:25:32 -1394.874209c  -9.40  -4.08    -0.0000
iter: 713 14:25:35 -1394.874214c  -9.41  -4.08    -0.0000
iter: 714 14:25:39 -1394.874220c  -9.42  -4.09    -0.0000
iter: 715 14:25:43 -1394.874225c  -9.42  -4.09    -0.0000
iter: 716 14:25:47 -1394.874230c  -9.43  -4.09    -0.0000
iter: 717 14:25:51 -1394.874235c  -9.43  -4.10    -0.0000
iter: 718 14:25:55 -1394.874240c  -9.44  -4.10    -0.0000
iter: 719 14:25:58 -1394.874245c  -9.45  -4.10    -0.0000
iter: 720 14:26:02 -1394.874250c  -9.45  -4.11    -0.0000
iter: 721 14:26:06 -1394.874255c  -9.46  -4.11    -0.0000
iter: 722 14:26:10 -1394.874260c  -9.47  -4.12    -0.0000
iter: 723 14:26:14 -1394.874265c  -9.47  -4.12    -0.0000
iter: 724 14:26:17 -1394.874270c  -9.48  -4.12    -0.0000
iter: 725 14:26:21 -1394.874275c  -9.48  -4.13    -0.0000
iter: 726 14:26:25 -1394.874279c  -9.49  -4.13    -0.0000
iter: 727 14:26:29 -1394.874284c  -9.50  -4.13    -0.0000
iter: 728 14:26:33 -1394.874289c  -9.51  -4.14    -0.0000
iter: 729 14:26:37 -1394.874293c  -9.51  -4.14    -0.0000
iter: 730 14:26:40 -1394.874298c  -9.52  -4.14    -0.0000
iter: 731 14:26:44 -1394.874302c  -9.52  -4.15    -0.0000
iter: 732 14:26:48 -1394.874307c  -9.53  -4.15    -0.0000
iter: 733 14:26:52 -1394.874311c  -9.54  -4.16    -0.0000
iter: 734 14:26:56 -1394.874316c  -9.54  -4.16    -0.0000
iter: 735 14:26:59 -1394.874320c  -9.55  -4.16    -0.0000
iter: 736 14:27:03 -1394.874324c  -9.56  -4.17    -0.0000
iter: 737 14:27:07 -1394.874329c  -9.56  -4.17    -0.0000
iter: 738 14:27:11 -1394.874333c  -9.57  -4.17    -0.0000
iter: 739 14:27:15 -1394.874337c  -9.57  -4.18    -0.0000
iter: 740 14:27:19 -1394.874341c  -9.58  -4.18    -0.0000
iter: 741 14:27:22 -1394.874346c  -9.59  -4.18    -0.0000
iter: 742 14:27:26 -1394.874350c  -9.59  -4.19    -0.0000
iter: 743 14:27:30 -1394.874354c  -9.60  -4.19    -0.0000
iter: 744 14:27:34 -1394.874358c  -9.61  -4.20    -0.0000
iter: 745 14:27:38 -1394.874362c  -9.61  -4.20    -0.0000
iter: 746 14:27:41 -1394.874366c  -9.62  -4.20    -0.0000
iter: 747 14:27:45 -1394.874370c  -9.62  -4.21    -0.0000
iter: 748 14:27:49 -1394.874374c  -9.63  -4.21    -0.0000
iter: 749 14:27:53 -1394.874377c  -9.64  -4.21    -0.0000
iter: 750 14:27:57 -1394.874381c  -9.65  -4.22    -0.0000
iter: 751 14:28:00 -1394.874385c  -9.65  -4.22    -0.0000
iter: 752 14:28:04 -1394.874389c  -9.66  -4.22    -0.0000
iter: 753 14:28:08 -1394.874393c  -9.66  -4.23    -0.0000
iter: 754 14:28:12 -1394.874396c  -9.67  -4.23    -0.0000
iter: 755 14:28:16 -1394.874400c  -9.67  -4.23    -0.0000
iter: 756 14:28:20 -1394.874404c  -9.68  -4.24    -0.0000
iter: 757 14:28:23 -1394.874407c  -9.69  -4.24    -0.0000
iter: 758 14:28:27 -1394.874411c  -9.70  -4.25    -0.0000
iter: 759 14:28:31 -1394.874414c  -9.70  -4.25    -0.0000
iter: 760 14:28:35 -1394.874418c  -9.71  -4.25    -0.0000
iter: 761 14:28:39 -1394.874421c  -9.71  -4.26    -0.0000
iter: 762 14:28:42 -1394.874425c  -9.72  -4.26    -0.0000
iter: 763 14:28:46 -1394.874428c  -9.73  -4.26    -0.0000
iter: 764 14:28:50 -1394.874432c  -9.73  -4.27    -0.0000
iter: 765 14:28:54 -1394.874435c  -9.74  -4.27    -0.0000
iter: 766 14:28:58 -1394.874438c  -9.75  -4.27    -0.0000
iter: 767 14:29:02 -1394.874442c  -9.75  -4.28    -0.0000
iter: 768 14:29:05 -1394.874445c  -9.76  -4.28    -0.0000
iter: 769 14:29:09 -1394.874448c  -9.76  -4.28    -0.0000
iter: 770 14:29:13 -1394.874452c  -9.77  -4.29    -0.0000
iter: 771 14:29:17 -1394.874455c  -9.78  -4.29    -0.0000
iter: 772 14:29:21 -1394.874458c  -9.78  -4.30    -0.0000
iter: 773 14:29:24 -1394.874461c  -9.79  -4.30    -0.0000
iter: 774 14:29:28 -1394.874464c  -9.80  -4.30    -0.0000
iter: 775 14:29:32 -1394.874467c  -9.80  -4.31    -0.0000
iter: 776 14:29:36 -1394.874470c  -9.81  -4.31    -0.0000
iter: 777 14:29:40 -1394.874474c  -9.81  -4.31    -0.0000
iter: 778 14:29:44 -1394.874477c  -9.82  -4.32    -0.0000
iter: 779 14:29:47 -1394.874480c  -9.83  -4.32    -0.0000
iter: 780 14:29:51 -1394.874483c  -9.83  -4.32    -0.0000
iter: 781 14:29:55 -1394.874486c  -9.84  -4.33    -0.0000
iter: 782 14:29:59 -1394.874488c  -9.85  -4.33    -0.0000
iter: 783 14:30:03 -1394.874491c  -9.85  -4.33    -0.0000
iter: 784 14:30:06 -1394.874494c  -9.86  -4.34    -0.0000
iter: 785 14:30:10 -1394.874497c  -9.86  -4.34    -0.0000
iter: 786 14:30:14 -1394.874500c  -9.87  -4.35    -0.0000
iter: 787 14:30:18 -1394.874503c  -9.88  -4.35    -0.0000
iter: 788 14:30:22 -1394.874506c  -9.88  -4.35    -0.0000
iter: 789 14:30:25 -1394.874508c  -9.89  -4.36    -0.0000
iter: 790 14:30:29 -1394.874511c  -9.90  -4.36    -0.0000
iter: 791 14:30:33 -1394.874514c  -9.90  -4.36    -0.0000
iter: 792 14:30:37 -1394.874517c  -9.91  -4.37    -0.0000
iter: 793 14:30:41 -1394.874519c  -9.91  -4.37    -0.0000
iter: 794 14:30:45 -1394.874522c  -9.92  -4.37    -0.0000
iter: 795 14:30:48 -1394.874525c  -9.93  -4.38    -0.0000
iter: 796 14:30:52 -1394.874527c  -9.93  -4.38    -0.0000
iter: 797 14:30:56 -1394.874530c  -9.94  -4.38    -0.0000
iter: 798 14:31:00 -1394.874532c  -9.95  -4.39    -0.0000
iter: 799 14:31:04 -1394.874535c  -9.95  -4.39    -0.0000
iter: 800 14:31:07 -1394.874537c  -9.96  -4.40    -0.0000
iter: 801 14:31:11 -1394.874540c  -9.96  -4.40    -0.0000
iter: 802 14:31:15 -1394.874542c  -9.97  -4.40    -0.0000
iter: 803 14:31:19 -1394.874545c  -9.98  -4.41    -0.0000
iter: 804 14:31:23 -1394.874547c  -9.98  -4.41    -0.0000
iter: 805 14:31:27 -1394.874550c  -9.99  -4.41    -0.0000
iter: 806 14:31:30 -1394.874552c -10.00  -4.42    -0.0000
iter: 807 14:31:34 -1394.874555c -10.00c -4.42    -0.0000
iter: 808 14:31:38 -1394.874557c -10.01c -4.42    -0.0000
iter: 809 14:31:42 -1394.874559c -10.01c -4.43    -0.0000
iter: 810 14:31:46 -1394.874562c -10.02c -4.43    -0.0000
iter: 811 14:31:49 -1394.874564c -10.03c -4.43    -0.0000
iter: 812 14:31:53 -1394.874566c -10.03c -4.44    -0.0000
iter: 813 14:31:57 -1394.874569c -10.04c -4.44    -0.0000
iter: 814 14:32:01 -1394.874571c -10.05c -4.44    -0.0000
iter: 815 14:32:05 -1394.874573c -10.05c -4.45    -0.0000
iter: 816 14:32:08 -1394.874575c -10.06c -4.45    -0.0000
iter: 817 14:32:12 -1394.874578c -10.06c -4.46    -0.0000
iter: 818 14:32:16 -1394.874580c -10.07c -4.46    -0.0000
iter: 819 14:32:20 -1394.874582c -10.08c -4.46    -0.0000
iter: 820 14:32:24 -1394.874584c -10.08c -4.47    -0.0000
iter: 821 14:32:28 -1394.874586c -10.09c -4.47    -0.0000
iter: 822 14:32:32 -1394.874588c -10.10c -4.47    -0.0000
iter: 823 14:32:35 -1394.874591c -10.10c -4.48    -0.0000
iter: 824 14:32:39 -1394.874593c -10.11c -4.48    -0.0000
iter: 825 14:32:43 -1394.874595c -10.11c -4.48    -0.0000
iter: 826 14:32:47 -1394.874597c -10.12c -4.49    -0.0000
iter: 827 14:32:51 -1394.874599c -10.13c -4.49    -0.0000
iter: 828 14:32:54 -1394.874601c -10.13c -4.49    -0.0000
iter: 829 14:32:58 -1394.874603c -10.14c -4.50    -0.0000
iter: 830 14:33:02 -1394.874605c -10.15c -4.50    -0.0000
iter: 831 14:33:06 -1394.874607c -10.15c -4.50    -0.0000
iter: 832 14:33:10 -1394.874609c -10.16c -4.51    -0.0000
iter: 833 14:33:14 -1394.874611c -10.16c -4.51    -0.0000
iter: 834 14:33:17 -1394.874613c -10.17c -4.52    -0.0000
iter: 835 14:33:21 -1394.874615c -10.18c -4.52    -0.0000
iter: 836 14:33:25 -1394.874617c -10.18c -4.52    -0.0000
iter: 837 14:33:29 -1394.874618c -10.19c -4.53    -0.0000
iter: 838 14:33:33 -1394.874620c -10.20c -4.53    -0.0000
iter: 839 14:33:36 -1394.874622c -10.20c -4.53    -0.0000
iter: 840 14:33:40 -1394.874624c -10.21c -4.54    -0.0000
iter: 841 14:33:44 -1394.874626c -10.21c -4.54    -0.0000
iter: 842 14:33:48 -1394.874628c -10.22c -4.54    -0.0000
iter: 843 14:33:52 -1394.874630c -10.23c -4.55    -0.0000
iter: 844 14:33:55 -1394.874631c -10.23c -4.55    -0.0000
iter: 845 14:33:59 -1394.874633c -10.24c -4.55    -0.0000
iter: 846 14:34:03 -1394.874635c -10.25c -4.56    -0.0000
iter: 847 14:34:07 -1394.874637c -10.25c -4.56    -0.0000
iter: 848 14:34:11 -1394.874638c -10.26c -4.56    -0.0000
iter: 849 14:34:15 -1394.874640c -10.26c -4.57    -0.0000
iter: 850 14:34:18 -1394.874642c -10.27c -4.57    -0.0000
iter: 851 14:34:22 -1394.874644c -10.28c -4.57    -0.0000
iter: 852 14:34:26 -1394.874645c -10.28c -4.58    -0.0000
iter: 853 14:34:30 -1394.874647c -10.29c -4.58    -0.0000
iter: 854 14:34:34 -1394.874649c -10.30c -4.59    -0.0000
iter: 855 14:34:37 -1394.874650c -10.30c -4.59    -0.0000
iter: 856 14:34:41 -1394.874652c -10.31c -4.59    -0.0000
iter: 857 14:34:45 -1394.874654c -10.31c -4.60    -0.0000
iter: 858 14:34:49 -1394.874655c -10.32c -4.60    -0.0000
iter: 859 14:34:53 -1394.874657c -10.33c -4.60    -0.0000
iter: 860 14:34:57 -1394.874658c -10.33c -4.61    -0.0000
iter: 861 14:35:00 -1394.874660c -10.34c -4.61    -0.0000
iter: 862 14:35:04 -1394.874661c -10.34c -4.61    -0.0000
iter: 863 14:35:08 -1394.874663c -10.35c -4.62    -0.0000
iter: 864 14:35:12 -1394.874665c -10.36c -4.62    -0.0000
iter: 865 14:35:16 -1394.874666c -10.36c -4.62    -0.0000
iter: 866 14:35:19 -1394.874668c -10.37c -4.63    -0.0000
iter: 867 14:35:23 -1394.874669c -10.38c -4.63    -0.0000
iter: 868 14:35:27 -1394.874671c -10.38c -4.63    -0.0000
iter: 869 14:35:31 -1394.874672c -10.39c -4.64    -0.0000
iter: 870 14:35:35 -1394.874674c -10.39c -4.64    -0.0000
iter: 871 14:35:39 -1394.874675c -10.40c -4.64    -0.0000
iter: 872 14:35:42 -1394.874677c -10.41c -4.65    -0.0000
iter: 873 14:35:46 -1394.874678c -10.41c -4.65    -0.0000
iter: 874 14:35:50 -1394.874679c -10.42c -4.65    -0.0000
iter: 875 14:35:54 -1394.874681c -10.43c -4.66    -0.0000
iter: 876 14:35:58 -1394.874682c -10.43c -4.66    -0.0000
iter: 877 14:36:01 -1394.874684c -10.44c -4.67    -0.0000
iter: 878 14:36:05 -1394.874685c -10.44c -4.67    -0.0000
iter: 879 14:36:09 -1394.874686c -10.45c -4.67    -0.0000
iter: 880 14:36:13 -1394.874688c -10.46c -4.68    -0.0000
iter: 881 14:36:17 -1394.874689c -10.46c -4.68    -0.0000
iter: 882 14:36:21 -1394.874690c -10.47c -4.68    -0.0000
iter: 883 14:36:24 -1394.874692c -10.48c -4.69    -0.0000
iter: 884 14:36:28 -1394.874693c -10.48c -4.69    -0.0000
iter: 885 14:36:32 -1394.874694c -10.49c -4.69    -0.0000
iter: 886 14:36:36 -1394.874696c -10.49c -4.70    -0.0000
iter: 887 14:36:40 -1394.874697c -10.50c -4.70    -0.0000
iter: 888 14:36:43 -1394.874698c -10.51c -4.70    -0.0000
iter: 889 14:36:47 -1394.874700c -10.51c -4.71    -0.0000
iter: 890 14:36:51 -1394.874701c -10.52c -4.71    -0.0000
iter: 891 14:36:55 -1394.874702c -10.53c -4.71    -0.0000
iter: 892 14:36:59 -1394.874703c -10.53c -4.72    -0.0000
iter: 893 14:37:02 -1394.874705c -10.54c -4.72    -0.0000
iter: 894 14:37:06 -1394.874706c -10.54c -4.72    -0.0000
iter: 895 14:37:10 -1394.874707c -10.55c -4.73    -0.0000
iter: 896 14:37:14 -1394.874708c -10.56c -4.73    -0.0000
iter: 897 14:37:18 -1394.874710c -10.56c -4.73    -0.0000
iter: 898 14:37:22 -1394.874711c -10.57c -4.74    -0.0000
iter: 899 14:37:25 -1394.874712c -10.57c -4.74    -0.0000
iter: 900 14:37:29 -1394.874713c -10.58c -4.74    -0.0000
iter: 901 14:37:33 -1394.874714c -10.59c -4.75    -0.0000
iter: 902 14:37:37 -1394.874715c -10.59c -4.75    -0.0000
iter: 903 14:37:41 -1394.874717c -10.60c -4.76    -0.0000
iter: 904 14:37:44 -1394.874718c -10.61c -4.76    -0.0000
iter: 905 14:37:48 -1394.874719c -10.61c -4.76    -0.0000
iter: 906 14:37:52 -1394.874720c -10.62c -4.77    -0.0000
iter: 907 14:37:56 -1394.874721c -10.62c -4.77    -0.0000
iter: 908 14:38:00 -1394.874722c -10.63c -4.77    -0.0000
iter: 909 14:38:03 -1394.874723c -10.64c -4.78    -0.0000
iter: 910 14:38:07 -1394.874724c -10.64c -4.78    -0.0000
iter: 911 14:38:11 -1394.874726c -10.65c -4.78    -0.0000
iter: 912 14:38:15 -1394.874727c -10.66c -4.79    -0.0000
iter: 913 14:38:19 -1394.874728c -10.66c -4.79    -0.0000
iter: 914 14:38:23 -1394.874729c -10.67c -4.79    -0.0000
iter: 915 14:38:26 -1394.874730c -10.67c -4.80    -0.0000
iter: 916 14:38:30 -1394.874731c -10.68c -4.80    -0.0000
iter: 917 14:38:34 -1394.874732c -10.69c -4.80    -0.0000
iter: 918 14:38:38 -1394.874733c -10.69c -4.81    -0.0000
iter: 919 14:38:42 -1394.874734c -10.70c -4.81    -0.0000
iter: 920 14:38:45 -1394.874735c -10.70c -4.81    -0.0000
iter: 921 14:38:49 -1394.874736c -10.71c -4.82    -0.0000
iter: 922 14:38:53 -1394.874737c -10.72c -4.82    -0.0000
iter: 923 14:38:57 -1394.874738c -10.72c -4.82    -0.0000
iter: 924 14:39:01 -1394.874739c -10.73c -4.83    -0.0000
iter: 925 14:39:05 -1394.874740c -10.74c -4.83    -0.0000
iter: 926 14:39:08 -1394.874741c -10.74c -4.83    -0.0000
iter: 927 14:39:12 -1394.874742c -10.75c -4.84    -0.0000
iter: 928 14:39:16 -1394.874743c -10.75c -4.84    -0.0000
iter: 929 14:39:20 -1394.874744c -10.76c -4.84    -0.0000
iter: 930 14:39:24 -1394.874745c -10.77c -4.85    -0.0000
iter: 931 14:39:27 -1394.874746c -10.77c -4.85    -0.0000
iter: 932 14:39:31 -1394.874747c -10.78c -4.85    -0.0000
iter: 933 14:39:35 -1394.874748c -10.79c -4.86    -0.0000
iter: 934 14:39:39 -1394.874749c -10.79c -4.86    -0.0000
iter: 935 14:39:43 -1394.874749c -10.80c -4.86    -0.0000
iter: 936 14:39:47 -1394.874750c -10.80c -4.87    -0.0000
iter: 937 14:39:50 -1394.874751c -10.81c -4.87    -0.0000
iter: 938 14:39:54 -1394.874752c -10.82c -4.87    -0.0000
iter: 939 14:39:58 -1394.874753c -10.82c -4.88    -0.0000
iter: 940 14:40:02 -1394.874754c -10.83c -4.88    -0.0000
iter: 941 14:40:06 -1394.874755c -10.83c -4.89    -0.0000
iter: 942 14:40:09 -1394.874756c -10.84c -4.89    -0.0000
iter: 943 14:40:13 -1394.874757c -10.85c -4.89    -0.0000
iter: 944 14:40:17 -1394.874757c -10.85c -4.90    -0.0000
iter: 945 14:40:21 -1394.874758c -10.86c -4.90    -0.0000
iter: 946 14:40:25 -1394.874759c -10.86c -4.90    -0.0000
iter: 947 14:40:28 -1394.874760c -10.87c -4.91    -0.0000
iter: 948 14:40:32 -1394.874761c -10.88c -4.91    -0.0000
iter: 949 14:40:36 -1394.874762c -10.88c -4.91    -0.0000
iter: 950 14:40:40 -1394.874762c -10.89c -4.92    -0.0000
iter: 951 14:40:44 -1394.874763c -10.90c -4.92    -0.0000
iter: 952 14:40:48 -1394.874764c -10.90c -4.92    -0.0000
iter: 953 14:40:51 -1394.874765c -10.91c -4.93    -0.0000
iter: 954 14:40:55 -1394.874766c -10.91c -4.93    -0.0000
iter: 955 14:40:59 -1394.874766c -10.92c -4.93    -0.0000
iter: 956 14:41:03 -1394.874767c -10.93c -4.94    -0.0000
iter: 957 14:41:07 -1394.874768c -10.93c -4.94    -0.0000
iter: 958 14:41:10 -1394.874769c -10.94c -4.94    -0.0000
iter: 959 14:41:14 -1394.874770c -10.95c -4.95    -0.0000
iter: 960 14:41:18 -1394.874770c -10.95c -4.95    -0.0000
iter: 961 14:41:22 -1394.874771c -10.96c -4.95    -0.0000
iter: 962 14:41:26 -1394.874772c -10.96c -4.96    -0.0000
iter: 963 14:41:29 -1394.874773c -10.97c -4.96    -0.0000
iter: 964 14:41:33 -1394.874773c -10.98c -4.96    -0.0000
iter: 965 14:41:37 -1394.874774c -10.98c -4.97    -0.0000
iter: 966 14:41:41 -1394.874775c -10.99c -4.97    -0.0000
iter: 967 14:41:45 -1394.874775c -11.00c -4.97    -0.0000
iter: 968 14:41:49 -1394.874776c -11.00c -4.98    -0.0000
iter: 969 14:41:53 -1394.874777c -11.01c -4.98    -0.0000
iter: 970 14:41:56 -1394.874778c -11.01c -4.98    -0.0000
iter: 971 14:42:00 -1394.874778c -11.02c -4.99    -0.0000
iter: 972 14:42:04 -1394.874779c -11.03c -4.99    -0.0000
iter: 973 14:42:08 -1394.874780c -11.03c -4.99    -0.0000
iter: 974 14:42:12 -1394.874780c -11.04c -5.00    -0.0000
iter: 975 14:42:15 -1394.874781c -11.04c -5.00c   -0.0000

Converged after 975 iterations.

Dipole moment: (52.396139, -54.862300, 0.641995) |e|*Ang

Total magnetic moment: (0.000000, 0.000000, -0.000000)
Local magnetic moments:
   0 Ti ( 0.000000,  0.000000, -0.000000)
   1 Ti ( 0.000000,  0.000000, -0.000000)
   2 Ti ( 0.000000,  0.000000, -0.000000)
   3 Ti ( 0.000000,  0.000000, -0.000000)
   4 Ti ( 0.000000,  0.000000, -0.000000)
   5 Ti ( 0.000000,  0.000000, -0.000000)
   6 Ti ( 0.000000,  0.000000, -0.000000)
   7 Ti ( 0.000000,  0.000000,  0.000000)
   8 Ti ( 0.000000,  0.000000,  0.000000)
   9 Ti ( 0.000000,  0.000000, -0.000000)
  10 Ti ( 0.000000,  0.000000,  0.000000)
  11 Ti ( 0.000000,  0.000000, -0.000000)
  12 Ti ( 0.000000,  0.000000,  0.000000)
  13 Ti ( 0.000000,  0.000000, -0.000000)
  14 Ti ( 0.000000,  0.000000,  0.000000)
  15 Ti ( 0.000000,  0.000000,  0.000000)
  16 Ti ( 0.000000,  0.000000,  0.000000)
  17 Ti ( 0.000000,  0.000000,  0.000000)
  18 Ti ( 0.000000,  0.000000,  0.000000)
  19 Ti ( 0.000000,  0.000000,  0.000000)
  20 Ti ( 0.000000,  0.000000,  0.000000)
  21 Ti ( 0.000000,  0.000000,  0.000000)
  22 Ti ( 0.000000,  0.000000,  0.000000)
  23 Ti ( 0.000000,  0.000000,  0.000000)
  24 O  ( 0.000000,  0.000000, -0.000000)
  25 O  ( 0.000000,  0.000000,  0.000000)
  26 O  ( 0.000000,  0.000000,  0.000000)
  27 O  ( 0.000000,  0.000000,  0.000000)
  28 O  ( 0.000000,  0.000000, -0.000000)
  29 O  ( 0.000000,  0.000000,  0.000000)
  30 O  ( 0.000000,  0.000000,  0.000000)
  31 O  ( 0.000000,  0.000000,  0.000000)
  32 O  ( 0.000000,  0.000000,  0.000000)
  33 O  ( 0.000000,  0.000000, -0.000000)
  34 O  ( 0.000000,  0.000000,  0.000000)
  35 O  ( 0.000000,  0.000000, -0.000000)
  36 O  ( 0.000000,  0.000000,  0.000000)
  37 O  ( 0.000000,  0.000000, -0.000000)
  38 O  ( 0.000000,  0.000000,  0.000000)
  39 O  ( 0.000000,  0.000000, -0.000000)
  40 O  ( 0.000000,  0.000000, -0.000000)
  41 O  ( 0.000000,  0.000000, -0.000000)
  42 O  ( 0.000000,  0.000000,  0.000000)
  43 O  ( 0.000000,  0.000000, -0.000000)
  44 O  ( 0.000000,  0.000000,  0.000000)
  45 O  ( 0.000000,  0.000000, -0.000000)
  46 O  ( 0.000000,  0.000000, -0.000000)
  47 O  ( 0.000000,  0.000000,  0.000000)
  48 O  ( 0.000000,  0.000000,  0.000000)
  49 O  ( 0.000000,  0.000000, -0.000000)
  50 O  ( 0.000000,  0.000000,  0.000000)
  51 O  ( 0.000000,  0.000000,  0.000000)
  52 O  ( 0.000000,  0.000000,  0.000000)
  53 O  ( 0.000000,  0.000000, -0.000000)
  54 O  ( 0.000000,  0.000000,  0.000000)
  55 O  ( 0.000000,  0.000000, -0.000000)
  56 O  ( 0.000000,  0.000000,  0.000000)
  57 O  ( 0.000000,  0.000000, -0.000000)
  58 O  ( 0.000000,  0.000000,  0.000000)
  59 O  ( 0.000000,  0.000000, -0.000000)
  60 O  ( 0.000000,  0.000000,  0.000000)
  61 O  ( 0.000000,  0.000000, -0.000000)
  62 O  ( 0.000000,  0.000000, -0.000000)
  63 O  ( 0.000000,  0.000000, -0.000000)
  64 O  ( 0.000000,  0.000000, -0.000000)
  65 O  ( 0.000000,  0.000000, -0.000000)
  66 O  ( 0.000000,  0.000000,  0.000000)
  67 O  ( 0.000000,  0.000000, -0.000000)
  68 O  ( 0.000000,  0.000000,  0.000000)
  69 O  ( 0.000000,  0.000000, -0.000000)
  70 O  ( 0.000000,  0.000000, -0.000000)
  71 O  ( 0.000000,  0.000000,  0.000000)
  72 Au ( 0.000000,  0.000000, -0.000000)
  73 Au ( 0.000000,  0.000000,  0.000000)
  74 Au ( 0.000000,  0.000000, -0.000000)
  75 Au ( 0.000000,  0.000000,  0.000000)

Energy contributions relative to reference atoms: (reference = -2721730.337652)

Kinetic:       +528.536460
Potential:     -717.662883
External:      -866.502353
XC:            -382.419809
Entropy (-ST):   -0.025746
Local:          +43.186677
SIC:             +0.000000
--------------------------
Free energy:   -1394.887654
Extrapolated:  -1394.874781

Dipole-layer corrected work functions: 3.963366, 2.495546 eV

Spin contamination: 0.000000 electrons
                   Up                     Down
 Band  Eigenvalues  Occupancy  Eigenvalues  Occupancy
    0    -65.09517    1.00000    -65.09517    1.00000
    1    -65.08836    1.00000    -65.08836    1.00000
    2    -65.08629    1.00000    -65.08629    1.00000
    3    -65.08215    1.00000    -65.08215    1.00000
    4    -64.97151    1.00000    -64.97151    1.00000
    5    -64.90084    1.00000    -64.90084    1.00000
    6    -64.89334    1.00000    -64.89334    1.00000
    7    -64.82776    1.00000    -64.82776    1.00000
    8    -64.81227    1.00000    -64.81227    1.00000
    9    -64.80060    1.00000    -64.80060    1.00000
   10    -64.76961    1.00000    -64.76961    1.00000
   11    -64.76579    1.00000    -64.76579    1.00000
   12    -64.75872    1.00000    -64.75872    1.00000
   13    -64.73561    1.00000    -64.73561    1.00000
   14    -64.71886    1.00000    -64.71886    1.00000
   15    -64.70078    1.00000    -64.70078    1.00000
   16    -64.67963    1.00000    -64.67963    1.00000
   17    -64.66764    1.00000    -64.66764    1.00000
   18    -64.63508    1.00000    -64.63508    1.00000
   19    -64.41890    1.00000    -64.41890    1.00000
   20    -64.36731    1.00000    -64.36731    1.00000
   21    -64.35487    1.00000    -64.35487    1.00000
   22    -64.35018    1.00000    -64.35018    1.00000
   23    -64.34416    1.00000    -64.34416    1.00000
   24    -41.41643    1.00000    -41.41643    1.00000
   25    -41.40853    1.00000    -41.40853    1.00000
   26    -41.40595    1.00000    -41.40595    1.00000
   27    -41.40106    1.00000    -41.40106    1.00000
   28    -41.26967    1.00000    -41.26967    1.00000
   29    -41.26345    1.00000    -41.26345    1.00000
   30    -41.24818    1.00000    -41.24818    1.00000
   31    -41.20009    1.00000    -41.20009    1.00000
   32    -41.19361    1.00000    -41.19361    1.00000
   33    -41.18900    1.00000    -41.18900    1.00000
   34    -41.14731    1.00000    -41.14731    1.00000
   35    -41.11745    1.00000    -41.11745    1.00000
   36    -41.11274    1.00000    -41.11274    1.00000
   37    -41.09460    1.00000    -41.09460    1.00000
   38    -41.08949    1.00000    -41.08949    1.00000
   39    -41.08211    1.00000    -41.08211    1.00000
   40    -41.08128    1.00000    -41.08128    1.00000
   41    -41.07473    1.00000    -41.07473    1.00000
   42    -41.07011    1.00000    -41.07011    1.00000
   43    -41.06443    1.00000    -41.06443    1.00000
   44    -41.06187    1.00000    -41.06187    1.00000
   45    -41.05933    1.00000    -41.05933    1.00000
   46    -41.05748    1.00000    -41.05748    1.00000
   47    -41.05006    1.00000    -41.05006    1.00000
   48    -41.03851    1.00000    -41.03851    1.00000
   49    -41.03266    1.00000    -41.03266    1.00000
   50    -41.02131    1.00000    -41.02131    1.00000
   51    -41.00499    1.00000    -41.00499    1.00000
   52    -40.99011    1.00000    -40.99011    1.00000
   53    -40.98205    1.00000    -40.98205    1.00000
   54    -40.97280    1.00000    -40.97280    1.00000
   55    -40.96865    1.00000    -40.96865    1.00000
   56    -40.95728    1.00000    -40.95728    1.00000
   57    -40.94275    1.00000    -40.94275    1.00000
   58    -40.93640    1.00000    -40.93640    1.00000
   59    -40.92652    1.00000    -40.92652    1.00000
   60    -40.91294    1.00000    -40.91294    1.00000
   61    -40.90989    1.00000    -40.90989    1.00000
   62    -40.90304    1.00000    -40.90304    1.00000
   63    -40.89312    1.00000    -40.89312    1.00000
   64    -40.89133    1.00000    -40.89133    1.00000
   65    -40.88514    1.00000    -40.88514    1.00000
   66    -40.88322    1.00000    -40.88322    1.00000
   67    -40.87975    1.00000    -40.87975    1.00000
   68    -40.86744    1.00000    -40.86744    1.00000
   69    -40.85802    1.00000    -40.85802    1.00000
   70    -40.85128    1.00000    -40.85128    1.00000
   71    -40.84334    1.00000    -40.84334    1.00000
   72    -40.83213    1.00000    -40.83213    1.00000
   73    -40.82627    1.00000    -40.82627    1.00000
   74    -40.82157    1.00000    -40.82157    1.00000
   75    -40.80409    1.00000    -40.80409    1.00000
   76    -40.79012    1.00000    -40.79012    1.00000
   77    -40.77738    1.00000    -40.77738    1.00000
   78    -40.73960    1.00000    -40.73960    1.00000
   79    -40.73727    1.00000    -40.73727    1.00000
   80    -40.70499    1.00000    -40.70499    1.00000
   81    -40.60316    1.00000    -40.60316    1.00000
   82    -40.59323    1.00000    -40.59323    1.00000
   83    -40.59108    1.00000    -40.59108    1.00000
   84    -40.58125    1.00000    -40.58125    1.00000
   85    -40.57669    1.00000    -40.57669    1.00000
   86    -40.56851    1.00000    -40.56851    1.00000
   87    -40.56381    1.00000    -40.56381    1.00000
   88    -40.55881    1.00000    -40.55881    1.00000
   89    -40.54477    1.00000    -40.54477    1.00000
   90    -40.52132    1.00000    -40.52132    1.00000
   91    -40.50841    1.00000    -40.50841    1.00000
   92    -40.44349    1.00000    -40.44349    1.00000
   93    -40.42926    1.00000    -40.42926    1.00000
   94    -40.42433    1.00000    -40.42433    1.00000
   95    -40.41745    1.00000    -40.41745    1.00000
   96    -23.83333    1.00000    -23.83333    1.00000
   97    -23.61866    1.00000    -23.61866    1.00000
   98    -23.50965    1.00000    -23.50965    1.00000
   99    -23.44540    1.00000    -23.44540    1.00000
  100    -23.41771    1.00000    -23.41771    1.00000
  101    -23.38843    1.00000    -23.38843    1.00000
  102    -23.31524    1.00000    -23.31524    1.00000
  103    -23.27779    1.00000    -23.27779    1.00000
  104    -23.18759    1.00000    -23.18759    1.00000
  105    -23.03507    1.00000    -23.03507    1.00000
  106    -23.00361    1.00000    -23.00361    1.00000
  107    -22.93699    1.00000    -22.93699    1.00000
  108    -22.84944    1.00000    -22.84944    1.00000
  109    -22.72030    1.00000    -22.72030    1.00000
  110    -22.67744    1.00000    -22.67744    1.00000
  111    -22.67196    1.00000    -22.67196    1.00000
  112    -22.64930    1.00000    -22.64930    1.00000
  113    -22.63715    1.00000    -22.63715    1.00000
  114    -22.57630    1.00000    -22.57630    1.00000
  115    -22.55888    1.00000    -22.55888    1.00000
  116    -22.55191    1.00000    -22.55191    1.00000
  117    -22.52837    1.00000    -22.52837    1.00000
  118    -22.51803    1.00000    -22.51803    1.00000
  119    -22.51520    1.00000    -22.51520    1.00000
  120    -22.49902    1.00000    -22.49902    1.00000
  121    -22.46967    1.00000    -22.46967    1.00000
  122    -22.46261    1.00000    -22.46261    1.00000
  123    -22.45824    1.00000    -22.45824    1.00000
  124    -22.43782    1.00000    -22.43782    1.00000
  125    -22.43627    1.00000    -22.43627    1.00000
  126    -22.41818    1.00000    -22.41818    1.00000
  127    -22.39551    1.00000    -22.39551    1.00000
  128    -22.35975    1.00000    -22.35975    1.00000
  129    -22.34059    1.00000    -22.34059    1.00000
  130    -22.33765    1.00000    -22.33765    1.00000
  131    -22.31783    1.00000    -22.31783    1.00000
  132    -22.29820    1.00000    -22.29820    1.00000
  133    -22.29398    1.00000    -22.29398    1.00000
  134    -22.28659    1.00000    -22.28659    1.00000
  135    -22.19550    1.00000    -22.19550    1.00000
  136    -22.15176    1.00000    -22.15176    1.00000
  137    -22.06645    1.00000    -22.06645    1.00000
  138    -22.01019    1.00000    -22.01019    1.00000
  139    -21.85077    1.00000    -21.85077    1.00000
  140    -20.96463    1.00000    -20.96463    1.00000
  141    -20.92359    1.00000    -20.92359    1.00000
  142    -20.91681    1.00000    -20.91681    1.00000
  143    -20.90808    1.00000    -20.90808    1.00000
  144    -10.90663    1.00000    -10.90663    1.00000
  145    -10.82686    1.00000    -10.82686    1.00000
  146    -10.80776    1.00000    -10.80776    1.00000
  147    -10.76607    1.00000    -10.76607    1.00000
  148    -10.74664    1.00000    -10.74664    1.00000
  149    -10.72486    1.00000    -10.72486    1.00000
  150    -10.67144    1.00000    -10.67144    1.00000
  151    -10.65328    1.00000    -10.65328    1.00000
  152    -10.64329    1.00000    -10.64329    1.00000
  153    -10.61302    1.00000    -10.61302    1.00000
  154    -10.58553    1.00000    -10.58553    1.00000
  155    -10.53356    1.00000    -10.53356    1.00000
  156    -10.53010    1.00000    -10.53010    1.00000
  157    -10.48266    1.00000    -10.48266    1.00000
  158    -10.45666    1.00000    -10.45666    1.00000
  159    -10.42450    1.00000    -10.42450    1.00000
  160    -10.41838    1.00000    -10.41838    1.00000
  161    -10.40507    1.00000    -10.40507    1.00000
  162    -10.34570    1.00000    -10.34570    1.00000
  163    -10.29383    1.00000    -10.29383    1.00000
  164    -10.23348    1.00000    -10.23348    1.00000
  165    -10.14885    1.00000    -10.14885    1.00000
  166    -10.11150    1.00000    -10.11150    1.00000
  167    -10.09985    1.00000    -10.09985    1.00000
  168    -10.07702    1.00000    -10.07702    1.00000
  169    -10.07527    1.00000    -10.07527    1.00000
  170    -10.03813    1.00000    -10.03813    1.00000
  171    -10.02621    1.00000    -10.02621    1.00000
  172    -10.00215    1.00000    -10.00215    1.00000
  173     -9.99676    1.00000     -9.99676    1.00000
  174     -9.98930    1.00000     -9.98930    1.00000
  175     -9.96084    1.00000     -9.96084    1.00000
  176     -9.95147    1.00000     -9.95147    1.00000
  177     -9.94500    1.00000     -9.94500    1.00000
  178     -9.93705    1.00000     -9.93705    1.00000
  179     -9.92200    1.00000     -9.92200    1.00000
  180     -9.92001    1.00000     -9.92001    1.00000
  181     -9.90388    1.00000     -9.90388    1.00000
  182     -9.88535    1.00000     -9.88535    1.00000
  183     -9.88096    1.00000     -9.88096    1.00000
  184     -9.85904    1.00000     -9.85904    1.00000
  185     -9.80391    1.00000     -9.80391    1.00000
  186     -9.74682    1.00000     -9.74682    1.00000
  187     -9.71823    1.00000     -9.71823    1.00000
  188     -9.69529    1.00000     -9.69529    1.00000
  189     -9.61700    1.00000     -9.61700    1.00000
  190     -9.56229    1.00000     -9.56229    1.00000
  191     -9.52930    1.00000     -9.52930    1.00000
  192     -9.47036    1.00000     -9.47036    1.00000
  193     -9.44171    1.00000     -9.44171    1.00000
  194     -9.37970    1.00000     -9.37970    1.00000
  195     -9.34275    1.00000     -9.34275    1.00000
  196     -9.32217    1.00000     -9.32217    1.00000
  197     -9.25480    1.00000     -9.25480    1.00000
  198     -9.21064    1.00000     -9.21064    1.00000
  199     -9.12936    1.00000     -9.12936    1.00000
  200     -9.08751    1.00000     -9.08751    1.00000
  201     -9.06673    1.00000     -9.06673    1.00000
  202     -9.00625    1.00000     -9.00625    1.00000
  203     -8.97541    1.00000     -8.97541    1.00000
  204     -8.94098    1.00000     -8.94098    1.00000
  205     -8.90277    1.00000     -8.90277    1.00000
  206     -8.82615    1.00000     -8.82615    1.00000
  207     -8.79301    1.00000     -8.79301    1.00000
  208     -8.76355    1.00000     -8.76355    1.00000
  209     -8.72724    1.00000     -8.72724    1.00000
  210     -8.70118    1.00000     -8.70118    1.00000
  211     -8.68586    1.00000     -8.68586    1.00000
  212     -8.64492    1.00000     -8.64492    1.00000
  213     -8.62583    1.00000     -8.62583    1.00000
  214     -8.53581    1.00000     -8.53581    1.00000
  215     -8.52108    1.00000     -8.52108    1.00000
  216     -8.48527    1.00000     -8.48527    1.00000
  217     -8.47785    1.00000     -8.47785    1.00000
  218     -8.41558    1.00000     -8.41558    1.00000
  219     -8.41249    1.00000     -8.41249    1.00000
  220     -8.40843    1.00000     -8.40843    1.00000
  221     -8.36334    1.00000     -8.36334    1.00000
  222     -8.31915    1.00000     -8.31915    1.00000
  223     -8.31596    1.00000     -8.31596    1.00000
  224     -8.29937    1.00000     -8.29937    1.00000
  225     -8.24877    1.00000     -8.24877    1.00000
  226     -8.21781    1.00000     -8.21781    1.00000
  227     -8.18556    1.00000     -8.18556    1.00000
  228     -8.16617    1.00000     -8.16617    1.00000
  229     -8.16277    1.00000     -8.16277    1.00000
  230     -8.15198    1.00000     -8.15198    1.00000
  231     -8.12652    1.00000     -8.12652    1.00000
  232     -8.09046    1.00000     -8.09046    1.00000
  233     -8.04235    1.00000     -8.04235    1.00000
  234     -7.97408    1.00000     -7.97408    1.00000
  235     -7.95144    1.00000     -7.95144    1.00000
  236     -7.94487    1.00000     -7.94487    1.00000
  237     -7.89134    1.00000     -7.89134    1.00000
  238     -7.86898    1.00000     -7.86898    1.00000
  239     -7.84766    1.00000     -7.84766    1.00000
  240     -7.83295    1.00000     -7.83295    1.00000
  241     -7.78423    1.00000     -7.78423    1.00000
  242     -7.68904    1.00000     -7.68904    1.00000
  243     -7.65573    1.00000     -7.65573    1.00000
  244     -7.59846    1.00000     -7.59846    1.00000
  245     -7.56998    1.00000     -7.56998    1.00000
  246     -7.54387    1.00000     -7.54387    1.00000
  247     -7.45587    1.00000     -7.45587    1.00000
  248     -7.44495    1.00000     -7.44495    1.00000
  249     -7.43942    1.00000     -7.43942    1.00000
  250     -7.38038    1.00000     -7.38038    1.00000
  251     -7.37469    1.00000     -7.37469    1.00000
  252     -7.36542    1.00000     -7.36542    1.00000
  253     -7.35714    1.00000     -7.35714    1.00000
  254     -7.32872    1.00000     -7.32872    1.00000
  255     -7.28793    1.00000     -7.28793    1.00000
  256     -7.28594    1.00000     -7.28594    1.00000
  257     -7.26444    1.00000     -7.26444    1.00000
  258     -7.23256    1.00000     -7.23256    1.00000
  259     -7.18032    1.00000     -7.18032    1.00000
  260     -7.14345    1.00000     -7.14345    1.00000
  261     -7.12002    1.00000     -7.12002    1.00000
  262     -7.11442    1.00000     -7.11442    1.00000
  263     -7.10002    1.00000     -7.10002    1.00000
  264     -7.08958    1.00000     -7.08958    1.00000
  265     -7.05629    1.00000     -7.05629    1.00000
  266     -7.03161    1.00000     -7.03161    1.00000
  267     -7.02351    1.00000     -7.02351    1.00000
  268     -6.99546    1.00000     -6.99546    1.00000
  269     -6.98033    1.00000     -6.98033    1.00000
  270     -6.93654    1.00000     -6.93654    1.00000
  271     -6.92096    1.00000     -6.92096    1.00000
  272     -6.90870    1.00000     -6.90870    1.00000
  273     -6.85799    1.00000     -6.85799    1.00000
  274     -6.84241    1.00000     -6.84241    1.00000
  275     -6.81424    1.00000     -6.81424    1.00000
  276     -6.75802    1.00000     -6.75802    1.00000
  277     -6.64588    1.00000     -6.64588    1.00000
  278     -6.62871    1.00000     -6.62871    1.00000
  279     -6.58183    1.00000     -6.58183    1.00000
  280     -6.57178    1.00000     -6.57178    1.00000
  281     -6.56243    1.00000     -6.56243    1.00000
  282     -6.44652    1.00000     -6.44652    1.00000
  283     -6.44267    1.00000     -6.44267    1.00000
  284     -6.30316    1.00000     -6.30316    1.00000
  285     -6.28988    1.00000     -6.28988    1.00000
  286     -6.28026    1.00000     -6.28026    1.00000
  287     -6.26962    1.00000     -6.26962    1.00000
  288     -6.24543    1.00000     -6.24543    1.00000
  289     -6.07577    1.00000     -6.07577    1.00000
  290     -6.05607    1.00000     -6.05607    1.00000
  291     -6.01229    1.00000     -6.01229    1.00000
  292     -5.93598    1.00000     -5.93598    1.00000
  293     -5.91506    1.00000     -5.91506    1.00000
  294     -5.90771    1.00000     -5.90771    1.00000
  295     -5.87682    1.00000     -5.87682    1.00000
  296     -5.54531    1.00000     -5.54531    1.00000
  297     -5.37050    1.00000     -5.37050    1.00000
  298     -5.13929    1.00000     -5.13929    1.00000
  299     -5.11956    1.00000     -5.11956    1.00000
  300     -5.06344    1.00000     -5.06344    1.00000
  301     -4.85059    1.00000     -4.85059    1.00000
  302     -4.82586    1.00000     -4.82586    1.00000
  303     -4.80476    1.00000     -4.80476    1.00000
  304     -4.69164    1.00000     -4.69164    1.00000
  305     -4.66712    1.00000     -4.66712    1.00000
  306     -4.61271    1.00000     -4.61271    1.00000
  307     -4.57420    1.00000     -4.57420    1.00000
  308     -3.98759    0.99949     -3.98759    0.99949
  309     -3.69166    0.99026     -3.69166    0.99026
  310     -2.72858    0.00663     -2.72858    0.00663
  311     -2.58988    0.00167     -2.58988    0.00167
  312     -2.52238    0.00085     -2.52238    0.00085
  313     -2.47737    0.00054     -2.47737    0.00054
  314     -2.34036    0.00014     -2.34036    0.00014
  315     -2.33013    0.00012     -2.33013    0.00012
  316     -2.30928    0.00010     -2.30928    0.00010
  317     -2.30341    0.00010     -2.30341    0.00010
  318     -2.22691    0.00004     -2.22691    0.00004
  319     -2.14156    0.00002     -2.14156    0.00002
  320     -2.07910    0.00001     -2.07910    0.00001
  321     -2.03181    0.00001     -2.03181    0.00001
  322     -2.00637    0.00000     -2.00637    0.00000
  323     -1.99259    0.00000     -1.99259    0.00000
  324     -1.97135    0.00000     -1.97135    0.00000
  325     -1.95627    0.00000     -1.95627    0.00000
  326     -1.84973    0.00000     -1.84973    0.00000
  327     -1.84006    0.00000     -1.84006    0.00000
  328     -1.82090    0.00000     -1.82090    0.00000
  329     -1.81109    0.00000     -1.81109    0.00000
  330     -1.79060    0.00000     -1.79060    0.00000
  331     -1.78227    0.00000     -1.78227    0.00000
  332     -1.77089    0.00000     -1.77089    0.00000
  333     -1.73324    0.00000     -1.73324    0.00000
  334     -1.65926    0.00000     -1.65926    0.00000
  335     -1.64869    0.00000     -1.64869    0.00000
  336     -1.62346    0.00000     -1.62346    0.00000
  337     -1.61231    0.00000     -1.61231    0.00000
  338     -1.60935    0.00000     -1.60935    0.00000
  339     -1.60424    0.00000     -1.60424    0.00000
  340     -1.59801    0.00000     -1.59801    0.00000
  341     -1.57744    0.00000     -1.57744    0.00000
  342     -1.55718    0.00000     -1.55718    0.00000
  343     -1.54085    0.00000     -1.54085    0.00000
  344     -1.52962    0.00000     -1.52962    0.00000
  345     -1.52618    0.00000     -1.52618    0.00000
  346     -1.50333    0.00000     -1.50333    0.00000
  347     -1.48993    0.00000     -1.48993    0.00000
  348     -1.47344    0.00000     -1.47344    0.00000
  349     -1.44716    0.00000     -1.44716    0.00000
  350     -1.39543    0.00000     -1.39543    0.00000
  351     -1.39329    0.00000     -1.39329    0.00000
  352     -1.36755    0.00000     -1.36755    0.00000
  353     -1.35453    0.00000     -1.35453    0.00000
  354     -1.34189    0.00000     -1.34189    0.00000
  355     -1.30001    0.00000     -1.30001    0.00000
  356     -1.24276    0.00000     -1.24276    0.00000
  357     -1.22849    0.00000     -1.22849    0.00000
  358     -1.20109    0.00000     -1.20109    0.00000
  359     -1.18805    0.00000     -1.18805    0.00000
  360     -1.15379    0.00000     -1.15379    0.00000
  361     -1.13610    0.00000     -1.13610    0.00000
  362     -1.13468    0.00000     -1.13468    0.00000
  363     -1.12159    0.00000     -1.12159    0.00000
  364     -1.10809    0.00000     -1.10809    0.00000
  365     -1.10011    0.00000     -1.10011    0.00000
  366     -1.07383    0.00000     -1.07383    0.00000
  367     -1.06903    0.00000     -1.06903    0.00000
  368     -1.03107    0.00000     -1.03107    0.00000
  369     -1.01038    0.00000     -1.01038    0.00000
  370     -0.99901    0.00000     -0.99901    0.00000
  371     -0.97464    0.00000     -0.97464    0.00000
  372     -0.96887    0.00000     -0.96887    0.00000
  373     -0.93035    0.00000     -0.93035    0.00000
  374     -0.89528    0.00000     -0.89528    0.00000
  375     -0.86163    0.00000     -0.86163    0.00000

Fermi level: -3.22946

Gap: 0.963 eV
Transition (v -> c):
  (s=0, k=0, n=309, [[0.00, 0.00, 0.00]]) -> (s=1, k=0, n=310, [[0.00, 0.00, 0.00]])
No difference between direct/indirect transitions
System changes: positions 

Initializing position-dependent things.

Density initialized from wave functions
      .-------------------------.  
     /|                         |  
    / |                         |  
   /  |                         |  
  /   |                         |  
 *    |                         |  
 |    |                         |  
 |    |                         |  
 |    |                         |  
 |    |                         |  
 |    |                         |  
 |    |                         |  
 |    |                         |  
 |    |                         |  
 |    |        Au   OAu         |  
 |    |      O          Ti      |  
 |    O  Au      Ti     O    O  |  
 |    |   Ti   Au O   O         |  
 | O  |   O    O      Ti     Ti |  
 |    | Ti     Ti     O    O    |  
 |    |     O       O      Ti   |  
 |   O|Ti     O      O          |  
 |    |O    O      Ti     Ti    |  
 |  Ti|    Ti          O  O   O |  
 |    |  O  O   O O    TiO      |  
 |  O |         TiO         O Ti|  
 |    | OTiO   Ti    OTi        |  
 |    |       O     O O    O O  |  
 |    | Oi   O O           Ti   |  
 |    O      Ti     Ti     O    |  
 |   Ti          O      O       |  
 |    |   O                     |  
 |    |                         |  
 |    |                         |  
 |    |                         |  
 |    .-------------------------.  
 |   /                         /   
 |  /                         /    
 | /                         /     
 |/                         /      
 *-------------------------*       

Positions:
   0 Ti     1.771742    0.000000    8.228379    ( 0.0000,  0.0000,  0.0000)
   1 Ti     6.989192    1.896200    8.228379    ( 0.0000,  0.0000,  0.0000)
   2 Ti     1.771742    3.792400    8.228379    ( 0.0000,  0.0000,  0.0000)
   3 Ti     6.989192    5.688600    8.228379    ( 0.0000,  0.0000,  0.0000)
   4 Ti     4.725027    0.000000    9.111586    ( 0.0000,  0.0000,  0.0000)
   5 Ti     9.942477    1.896200    9.111586    ( 0.0000,  0.0000,  0.0000)
   6 Ti     4.725027    3.792400    9.111586    ( 0.0000,  0.0000,  0.0000)
   7 Ti     9.942477    5.688600    9.111586    ( 0.0000,  0.0000,  0.0000)
   8 Ti     3.149983    0.000000   11.761552    ( 0.0000,  0.0000,  0.0000)
   9 Ti     8.367433    1.896200   11.761552    ( 0.0000,  0.0000,  0.0000)
  10 Ti     3.149983    3.792400   11.761552    ( 0.0000,  0.0000,  0.0000)
  11 Ti     8.367433    5.688600   11.761552    ( 0.0000,  0.0000,  0.0000)
  12 Ti     6.103269    0.000000   12.644759    ( 0.0000,  0.0000,  0.0000)
  13 Ti     0.885819    1.896200   12.644759    ( 0.0000,  0.0000,  0.0000)
  14 Ti     6.103269    3.792400   12.644759    ( 0.0000,  0.0000,  0.0000)
  15 Ti     0.885819    5.688600   12.644759    ( 0.0000,  0.0000,  0.0000)
  16 Ti     4.482233   -0.001033   15.342543    ( 0.0000,  0.0000,  0.0000)
  17 Ti     9.753045    1.900753   15.389207    ( 0.0000,  0.0000,  0.0000)
  18 Ti     4.499047    3.797034   15.348687    ( 0.0000,  0.0000,  0.0000)
  19 Ti     9.736627    5.671166   15.407809    ( 0.0000,  0.0000,  0.0000)
  20 Ti     7.365001   -0.008670   16.091347    ( 0.0000,  0.0000,  0.0000)
  21 Ti     2.124206    1.919615   16.196452    ( 0.0000,  0.0000,  0.0000)
  22 Ti     7.324862    3.785370   16.124124    ( 0.0000,  0.0000,  0.0000)
  23 Ti     2.104658    5.692197   16.109406    ( 0.0000,  0.0000,  0.0000)
  24 O      3.638859    0.000000    7.500000    ( 0.0000,  0.0000,  0.0000)
  25 O      8.856309    1.896200    7.500000    ( 0.0000,  0.0000,  0.0000)
  26 O      3.638859    3.792400    7.500000    ( 0.0000,  0.0000,  0.0000)
  27 O      8.856309    5.688600    7.500000    ( 0.0000,  0.0000,  0.0000)
  28 O      6.592144    0.000000    8.383207    ( 0.0000,  0.0000,  0.0000)
  29 O      1.374694    1.896200    8.383207    ( 0.0000,  0.0000,  0.0000)
  30 O      6.592144    3.792400    8.383207    ( 0.0000,  0.0000,  0.0000)
  31 O      1.374694    5.688600    8.383207    ( 0.0000,  0.0000,  0.0000)
  32 O     10.339421    0.000000    8.956758    ( 0.0000,  0.0000,  0.0000)
  33 O      5.121971    1.896200    8.956758    ( 0.0000,  0.0000,  0.0000)
  34 O     10.339421    3.792400    8.956758    ( 0.0000,  0.0000,  0.0000)
  35 O      5.121971    5.688600    8.956758    ( 0.0000,  0.0000,  0.0000)
  36 O      2.857911    0.000000    9.839966    ( 0.0000,  0.0000,  0.0000)
  37 O      8.075361    1.896200    9.839966    ( 0.0000,  0.0000,  0.0000)
  38 O      2.857911    3.792400    9.839966    ( 0.0000,  0.0000,  0.0000)
  39 O      8.075361    5.688600    9.839966    ( 0.0000,  0.0000,  0.0000)
  40 O      5.017100    0.000000   11.033173    ( 0.0000,  0.0000,  0.0000)
  41 O     10.234550    1.896200   11.033173    ( 0.0000,  0.0000,  0.0000)
  42 O      5.017100    3.792400   11.033173    ( 0.0000,  0.0000,  0.0000)
  43 O     10.234550    5.688600   11.033173    ( 0.0000,  0.0000,  0.0000)
  44 O      7.970490    0.000000   11.916380    ( 0.0000,  0.0000,  0.0000)
  45 O      2.753040    1.896200   11.916380    ( 0.0000,  0.0000,  0.0000)
  46 O      7.970490    3.792400   11.916380    ( 0.0000,  0.0000,  0.0000)
  47 O      2.753040    5.688600   11.916380    ( 0.0000,  0.0000,  0.0000)
  48 O      1.282867    0.000000   12.489931    ( 0.0000,  0.0000,  0.0000)
  49 O      6.500317    1.896200   12.489931    ( 0.0000,  0.0000,  0.0000)
  50 O      1.282867    3.792400   12.489931    ( 0.0000,  0.0000,  0.0000)
  51 O      6.500317    5.688600   12.489931    ( 0.0000,  0.0000,  0.0000)
  52 O      4.236152    0.000000   13.373138    ( 0.0000,  0.0000,  0.0000)
  53 O      9.453603    1.896200   13.373138    ( 0.0000,  0.0000,  0.0000)
  54 O      4.236152    3.792400   13.373138    ( 0.0000,  0.0000,  0.0000)
  55 O      9.453603    5.688600   13.373138    ( 0.0000,  0.0000,  0.0000)
  56 O      6.412072   -0.010033   14.556610    ( 0.0000,  0.0000,  0.0000)
  57 O      1.198823    1.897930   14.569774    ( 0.0000,  0.0000,  0.0000)
  58 O      6.447668    3.793171   14.532625    ( 0.0000,  0.0000,  0.0000)
  59 O      1.199187    5.689336   14.547629    ( 0.0000,  0.0000,  0.0000)
  60 O      4.033722    1.891518   15.421462    ( 0.0000,  0.0000,  0.0000)
  61 O      9.263384   -0.007385   15.453502    ( 0.0000,  0.0000,  0.0000)
  62 O      4.056182    5.703956   15.417797    ( 0.0000,  0.0000,  0.0000)
  63 O      9.276983    3.794598   15.462247    ( 0.0000,  0.0000,  0.0000)
  64 O      2.642742   -0.013555   16.279518    ( 0.0000,  0.0000,  0.0000)
  65 O      7.840025    1.892632   16.276827    ( 0.0000,  0.0000,  0.0000)
  66 O      2.638424    3.815752   16.259314    ( 0.0000,  0.0000,  0.0000)
  67 O      7.851442    5.687213   16.316677    ( 0.0000,  0.0000,  0.0000)
  68 O      5.664333   -0.017638   16.912131    ( 0.0000,  0.0000,  0.0000)
  69 O      0.405331    1.895786   16.891848    ( 0.0000,  0.0000,  0.0000)
  70 O      0.447526    5.688107   16.892737    ( 0.0000,  0.0000,  0.0000)
  71 O      5.620240    3.815240   16.822627    ( 0.0000,  0.0000,  0.0000)
  72 Au     5.402004    1.459542   18.435638    ( 0.0000,  0.0000,  0.0000)
  73 Au     7.227773    3.254817   19.494175    ( 0.0000,  0.0000,  0.0000)
  74 Au     2.680675    1.867315   18.895591    ( 0.0000,  0.0000,  0.0000)
  75 Au     4.579183    3.616569   19.675117    ( 0.0000,  0.0000,  0.0000)

Unit cell:
           periodic     x           y           z      points  spacing
  1. axis:    yes   10.434900    0.000000    0.000000    52     0.2007
  2. axis:    yes    0.000000    7.584800    0.000000    36     0.2107
  3. axis:    no     0.000000    0.000000   28.826383   144     0.2002

  Lengths:  10.434900   7.584800  28.826383
  Angles:   90.000000  90.000000  90.000000

Effective grid spacing dv^(1/3) = 0.2038

     iter     time        total  log10-change:  magmom
                         energy   eigst   dens
iter:   1 14:42:22 -1065.243139   -2.92           +0.0000
iter:   2 14:42:26 -1065.245522   -3.49  -3.01    +0.0000
iter:   3 14:42:30 -1065.238693   -3.98  -3.00    +0.0000
iter:   4 14:42:33 -1065.231507   -4.34  -3.00    +0.0000
iter:   5 14:42:37 -1065.224383   -4.73  -3.01    +0.0000
iter:   6 14:42:41 -1065.217677   -5.11  -3.02    +0.0000
iter:   7 14:42:45 -1065.211661   -5.32  -3.03    +0.0000
iter:   8 14:42:49 -1065.205969   -5.45  -3.05    +0.0000
iter:   9 14:42:53 -1065.200924   -5.47  -3.06    +0.0000
iter:  10 14:42:57 -1065.196149   -5.48  -3.07    +0.0000
iter:  11 14:43:01 -1065.191951   -5.47  -3.08    +0.0000
iter:  12 14:43:04 -1065.187956   -5.49  -3.09    +0.0000
iter:  13 14:43:08 -1065.184470   -5.49  -3.10    +0.0000
iter:  14 14:43:12 -1065.181125   -5.52  -3.10    +0.0000
iter:  15 14:43:16 -1065.178229   -5.53  -3.11    +0.0000
iter:  16 14:43:20 -1065.175420   -5.57  -3.12    +0.0000
iter:  17 14:43:24 -1065.172794   -5.59  -3.13    +0.0000
iter:  18 14:43:28 -1065.170562   -5.62  -3.14    +0.0000
iter:  19 14:43:31 -1065.168370   -5.65  -3.15    +0.0000
iter:  20 14:43:35 -1065.166512   -5.68  -3.15    +0.0000
iter:  21 14:43:39 -1065.164654   -5.72  -3.16    +0.0000
iter:  22 14:43:43 -1065.163096   -5.75  -3.17    +0.0000
iter:  23 14:43:47 -1065.161508   -5.79  -3.18    +0.0000
iter:  24 14:43:51 -1065.159982   -5.82  -3.18    +0.0000
iter:  25 14:43:54 -1065.158739   -5.86  -3.19    +0.0000
iter:  26 14:43:58 -1065.157449   -5.89  -3.20    +0.0000
iter:  27 14:44:02 -1065.156405   -5.93  -3.21    +0.0000
iter:  28 14:44:06 -1065.155288   -5.97  -3.21    +0.0000
iter:  29 14:44:10 -1065.154183   -6.00  -3.22    +0.0000
iter:  30 14:44:14 -1065.153322   -6.04  -3.23    +0.0000
iter:  31 14:44:17 -1065.152383   -6.07  -3.23    +0.0000
iter:  32 14:44:21 -1065.151440   -6.10  -3.24    +0.0000
iter:  33 14:44:25 -1065.150726   -6.15  -3.25    +0.0000
iter:  34 14:44:29 -1065.149925   -6.18  -3.25    +0.0000
iter:  35 14:44:33 -1065.149107   -6.20  -3.26    +0.0000
iter:  36 14:44:37 -1065.148294   -6.24  -3.27    +0.0000
iter:  37 14:44:40 -1065.147698   -6.29  -3.27    +0.0000
iter:  38 14:44:44 -1065.147020   -6.33  -3.28    +0.0000
iter:  39 14:44:48 -1065.146313   -6.34  -3.28    +0.0000
iter:  40 14:44:52 -1065.145808   -6.40  -3.29    +0.0000
iter:  41 14:44:56 -1065.145216   -6.43  -3.30    +0.0000
iter:  42 14:44:59 -1065.144584   -6.45  -3.30    +0.0000
iter:  43 14:45:03 -1065.143937   -6.49  -3.31    +0.0000
iter:  44 14:45:07 -1065.143490   -6.54  -3.31    +0.0000
iter:  45 14:45:11 -1065.142967   -6.58  -3.32    +0.0000
iter:  46 14:45:15 -1065.142399   -6.60  -3.33    +0.0000
iter:  47 14:45:19 -1065.141810   -6.63  -3.33    +0.0000
iter:  48 14:45:22 -1065.141213   -6.66  -3.34    +0.0000
iter:  49 14:45:26 -1065.140809   -6.72  -3.34    +0.0000
iter:  50 14:45:30 -1065.140344   -6.76  -3.35    +0.0000
iter:  51 14:45:34 -1065.139833   -6.78  -3.36    +0.0000
iter:  52 14:45:38 -1065.139298   -6.81  -3.36    +0.0000
iter:  53 14:45:41 -1065.138748   -6.84  -3.37    +0.0000
iter:  54 14:45:45 -1065.138192   -6.87  -3.37    +0.0000
iter:  55 14:45:49 -1065.137821   -6.93  -3.38    +0.0000
iter:  56 14:45:53 -1065.137406   -6.97  -3.38    +0.0000
iter:  57 14:45:57 -1065.136950   -7.00  -3.39    +0.0000
iter:  58 14:46:01 -1065.136466   -7.03  -3.40    +0.0000
iter:  59 14:46:04 -1065.135964   -7.06  -3.40    +0.0000
iter:  60 14:46:08 -1065.135452   -7.09  -3.41    +0.0000
iter:  61 14:46:12 -1065.134934   -7.11  -3.41    +0.0000
iter:  62 14:46:16 -1065.134597   -7.17  -3.42    +0.0000
iter:  63 14:46:20 -1065.134041   -7.19  -3.42    +0.0000
iter:  64 14:46:23 -1065.133663   -7.22  -3.43    +0.0000
iter:  65 14:46:27 -1065.133266   -7.27  -3.44    +0.0000
iter:  66 14:46:31 -1065.132845   -7.29  -3.44    +0.0000
iter:  67 14:46:35 -1065.132404   -7.32  -3.45    +0.0000
iter:  68 14:46:39 -1065.131949   -7.34  -3.45    +0.0000
iter:  69 14:46:42 -1065.131484   -7.37  -3.46    +0.0000
iter:  70 14:46:46 -1065.131013   -7.39  -3.46    +0.0000
iter:  71 14:46:50 -1065.130538   -7.42  -3.47    +0.0000
iter:  72 14:46:54 -1065.130061   -7.44  -3.47    +0.0000
iter:  73 14:46:58 -1065.129584   -7.47  -3.48    +0.0000
iter:  74 14:47:01 -1065.129107   -7.49  -3.48    +0.0000
iter:  75 14:47:05 -1065.128632   -7.52  -3.49    +0.0000
iter:  76 14:47:09 -1065.128159   -7.54  -3.50    +0.0000
iter:  77 14:47:13 -1065.127689   -7.57  -3.50    +0.0000
iter:  78 14:47:17 -1065.127221   -7.59  -3.51    +0.0000
iter:  79 14:47:21 -1065.126920   -7.64  -3.51    +0.0000
iter:  80 14:47:24 -1065.126590   -7.69  -3.52    +0.0000
iter:  81 14:47:28 -1065.126248   -7.71  -3.52    +0.0000
iter:  82 14:47:32 -1065.125893   -7.74  -3.53    +0.0000
iter:  83 14:47:36 -1065.125526   -7.76  -3.53    +0.0000
iter:  84 14:47:40 -1065.125150   -7.78  -3.54    +0.0000
iter:  85 14:47:43 -1065.124768   -7.80  -3.54    +0.0000
iter:  86 14:47:47 -1065.124380   -7.82  -3.55    +0.0000
iter:  87 14:47:51 -1065.123989   -7.84  -3.56    +0.0000
iter:  88 14:47:55 -1065.123596   -7.86  -3.56    +0.0000
iter:  89 14:47:59 -1065.123201   -7.88  -3.57    +0.0000
iter:  90 14:48:02 -1065.122807   -7.90  -3.57    +0.0000
iter:  91 14:48:06 -1065.122414   -7.92  -3.58    +0.0000
iter:  92 14:48:10 -1065.122022   -7.94  -3.58    +0.0000
iter:  93 14:48:14 -1065.121631   -7.96  -3.59    +0.0000
iter:  94 14:48:18 -1065.121243   -7.98  -3.59    +0.0000
iter:  95 14:48:21 -1065.120857   -8.00  -3.60    +0.0000
iter:  96 14:48:25 -1065.120474   -8.02  -3.60    +0.0000
iter:  97 14:48:29 -1065.120093   -8.04  -3.61    +0.0000
iter:  98 14:48:33 -1065.119717   -8.06  -3.61    +0.0000
iter:  99 14:48:37 -1065.119343   -8.08  -3.62    +0.0000
iter: 100 14:48:40 -1065.118973   -8.10  -3.63    +0.0000
iter: 101 14:48:44 -1065.118607   -8.12  -3.63    +0.0000
iter: 102 14:48:48 -1065.118244   -8.14  -3.64    +0.0000
iter: 103 14:48:52 -1065.117886   -8.16  -3.64    +0.0000
iter: 104 14:48:56 -1065.117531   -8.18  -3.65    +0.0000
iter: 105 14:48:59 -1065.117180   -8.20  -3.65    +0.0000
iter: 106 14:49:03 -1065.116834   -8.22  -3.66    +0.0000
iter: 107 14:49:07 -1065.116491   -8.24  -3.66    +0.0000
iter: 108 14:49:11 -1065.116153   -8.26  -3.67    +0.0000
iter: 109 14:49:15 -1065.115818   -8.28  -3.67    +0.0000
iter: 110 14:49:18 -1065.115488   -8.29  -3.68    +0.0000
iter: 111 14:49:22 -1065.115162   -8.31  -3.68    +0.0000
iter: 112 14:49:26 -1065.114840   -8.33  -3.69    +0.0000
iter: 113 14:49:30 -1065.114522   -8.35  -3.69    +0.0000
iter: 114 14:49:34 -1065.114208   -8.37  -3.70    +0.0000
iter: 115 14:49:37 -1065.113898   -8.39  -3.71    +0.0000
iter: 116 14:49:41 -1065.113592c  -8.41  -3.71    +0.0000
iter: 117 14:49:45 -1065.113290c  -8.42  -3.72    +0.0000
iter: 118 14:49:49 -1065.112992c  -8.44  -3.72    +0.0000
iter: 119 14:49:53 -1065.112698c  -8.46  -3.73    +0.0000
iter: 120 14:49:57 -1065.112408c  -8.48  -3.73    -0.0000
iter: 121 14:50:00 -1065.112122c  -8.49  -3.74    -0.0000
iter: 122 14:50:04 -1065.111840c  -8.51  -3.74    -0.0000
iter: 123 14:50:08 -1065.111561c  -8.53  -3.75    -0.0000
iter: 124 14:50:12 -1065.111286c  -8.54  -3.75    -0.0000
iter: 125 14:50:16 -1065.111015c  -8.56  -3.76    -0.0000
iter: 126 14:50:19 -1065.110748c  -8.58  -3.76    -0.0000
iter: 127 14:50:23 -1065.110484c  -8.59  -3.77    -0.0000
iter: 128 14:50:27 -1065.110224c  -8.61  -3.78    -0.0000
iter: 129 14:50:31 -1065.109967c  -8.62  -3.78    -0.0000
iter: 130 14:50:35 -1065.109714c  -8.64  -3.79    -0.0000
iter: 131 14:50:38 -1065.109465c  -8.65  -3.79    -0.0000
iter: 132 14:50:42 -1065.109219c  -8.67  -3.80    -0.0000
iter: 133 14:50:46 -1065.108976c  -8.68  -3.80    -0.0000
iter: 134 14:50:50 -1065.108736c  -8.70  -3.81    -0.0000
iter: 135 14:50:54 -1065.108500c  -8.71  -3.81    -0.0000
iter: 136 14:50:57 -1065.108267c  -8.73  -3.82    -0.0000
iter: 137 14:51:01 -1065.108038c  -8.74  -3.82    -0.0000
iter: 138 14:51:05 -1065.107811c  -8.76  -3.83    -0.0000
iter: 139 14:51:09 -1065.107588c  -8.77  -3.83    -0.0000
iter: 140 14:51:13 -1065.107368c  -8.79  -3.84    -0.0000
iter: 141 14:51:17 -1065.107150c  -8.80  -3.85    -0.0000
iter: 142 14:51:20 -1065.106936c  -8.82  -3.85    -0.0000
iter: 143 14:51:24 -1065.106725c  -8.83  -3.86    -0.0000
iter: 144 14:51:28 -1065.106517c  -8.85  -3.86    -0.0000
iter: 145 14:51:32 -1065.106312c  -8.86  -3.87    -0.0000
iter: 146 14:51:36 -1065.106109c  -8.87  -3.87    -0.0000
iter: 147 14:51:39 -1065.105910c  -8.89  -3.88    -0.0000
iter: 148 14:51:43 -1065.105713c  -8.90  -3.88    -0.0000
iter: 149 14:51:47 -1065.105519c  -8.92  -3.89    -0.0000
iter: 150 14:51:51 -1065.105327c  -8.93  -3.89    -0.0000
iter: 151 14:51:55 -1065.105139c  -8.94  -3.90    -0.0000
iter: 152 14:51:58 -1065.104953c  -8.96  -3.90    -0.0000
iter: 153 14:52:02 -1065.104851c  -9.02  -3.91    -0.0000
iter: 154 14:52:06 -1065.104622c  -8.96  -3.91    -0.0000
iter: 155 14:52:10 -1065.104522c  -9.05  -3.92    -0.0000
iter: 156 14:52:14 -1065.104298c  -8.99  -3.92    -0.0000
iter: 157 14:52:17 -1065.104198c  -9.08  -3.93    -0.0000
iter: 158 14:52:21 -1065.103978c  -9.03  -3.94    -0.0000
iter: 159 14:52:25 -1065.103878c  -9.11  -3.94    -0.0000
iter: 160 14:52:29 -1065.103740c  -9.11  -3.95    -0.0000
iter: 161 14:52:33 -1065.103602c  -9.11  -3.95    -0.0000
iter: 162 14:52:36 -1065.103464c  -9.13  -3.96    -0.0000
iter: 163 14:52:40 -1065.103328c  -9.13  -3.96    -0.0000
iter: 164 14:52:44 -1065.103193c  -9.14  -3.97    -0.0000
iter: 165 14:52:48 -1065.103058c  -9.15  -3.97    -0.0000
iter: 166 14:52:52 -1065.102924c  -9.17  -3.98    -0.0000
iter: 167 14:52:55 -1065.102791c  -9.17  -3.98    -0.0000
iter: 168 14:52:59 -1065.102658c  -9.19  -3.99    -0.0000
iter: 169 14:53:03 -1065.102526c  -9.20  -3.99    -0.0000
iter: 170 14:53:07 -1065.102395c  -9.21  -4.00    -0.0000
iter: 171 14:53:11 -1065.102264c  -9.22  -4.00    -0.0000
iter: 172 14:53:14 -1065.102134c  -9.23  -4.01    -0.0000
iter: 173 14:53:18 -1065.102006c  -9.24  -4.01    -0.0000
iter: 174 14:53:22 -1065.101878c  -9.25  -4.02    -0.0000
iter: 175 14:53:26 -1065.101751c  -9.26  -4.02    -0.0000
iter: 176 14:53:30 -1065.101625c  -9.27  -4.03    -0.0000
iter: 177 14:53:33 -1065.101500c  -9.28  -4.03    -0.0000
iter: 178 14:53:37 -1065.101376c  -9.30  -4.04    -0.0000
iter: 179 14:53:41 -1065.101254c  -9.31  -4.04    -0.0000
iter: 180 14:53:45 -1065.101132c  -9.32  -4.05    -0.0000
iter: 181 14:53:49 -1065.101012c  -9.33  -4.05    -0.0000
iter: 182 14:53:52 -1065.100892c  -9.34  -4.06    -0.0000
iter: 183 14:53:56 -1065.100774c  -9.35  -4.06    -0.0000
iter: 184 14:54:00 -1065.100657c  -9.36  -4.07    -0.0000
iter: 185 14:54:04 -1065.100541c  -9.37  -4.07    -0.0000
iter: 186 14:54:08 -1065.100427c  -9.39  -4.08    -0.0000
iter: 187 14:54:11 -1065.100314c  -9.40  -4.08    -0.0000
iter: 188 14:54:15 -1065.100202c  -9.41  -4.09    -0.0000
iter: 189 14:54:19 -1065.100091c  -9.42  -4.09    -0.0000
iter: 190 14:54:23 -1065.099981c  -9.43  -4.10    -0.0000
iter: 191 14:54:27 -1065.099873c  -9.44  -4.10    -0.0000
iter: 192 14:54:30 -1065.099765c  -9.46  -4.11    -0.0000
iter: 193 14:54:34 -1065.099659c  -9.47  -4.11    -0.0000
iter: 194 14:54:38 -1065.099554c  -9.48  -4.12    -0.0000
iter: 195 14:54:42 -1065.099451c  -9.49  -4.12    -0.0000
iter: 196 14:54:46 -1065.099349c  -9.50  -4.13    -0.0000
iter: 197 14:54:49 -1065.099247c  -9.51  -4.13    -0.0000
iter: 198 14:54:53 -1065.099148c  -9.53  -4.14    -0.0000
iter: 199 14:54:57 -1065.099049c  -9.54  -4.14    -0.0000
iter: 200 14:55:01 -1065.098951c  -9.55  -4.15    -0.0000
iter: 201 14:55:05 -1065.098855c  -9.56  -4.15    -0.0000
iter: 202 14:55:08 -1065.098760c  -9.57  -4.16    -0.0000
iter: 203 14:55:12 -1065.098666c  -9.59  -4.16    -0.0000
iter: 204 14:55:16 -1065.098573c  -9.60  -4.17    -0.0000
iter: 205 14:55:20 -1065.098481c  -9.61  -4.17    -0.0000
iter: 206 14:55:24 -1065.098391c  -9.62  -4.18    -0.0000
iter: 207 14:55:27 -1065.098302c  -9.63  -4.18    -0.0000
iter: 208 14:55:31 -1065.098213c  -9.64  -4.19    -0.0000
iter: 209 14:55:35 -1065.098126c  -9.66  -4.19    -0.0000
iter: 210 14:55:39 -1065.098040c  -9.67  -4.20    -0.0000
iter: 211 14:55:43 -1065.097956c  -9.68  -4.20    -0.0000
iter: 212 14:55:46 -1065.097872c  -9.69  -4.21    -0.0000
iter: 213 14:55:50 -1065.097789c  -9.70  -4.21    -0.0000
iter: 214 14:55:54 -1065.097707c  -9.71  -4.22    -0.0000
iter: 215 14:55:58 -1065.097627c  -9.72  -4.22    -0.0000
iter: 216 14:56:02 -1065.097547c  -9.74  -4.23    -0.0000
iter: 217 14:56:05 -1065.097469c  -9.75  -4.23    -0.0000
iter: 218 14:56:09 -1065.097392c  -9.76  -4.24    -0.0000
iter: 219 14:56:13 -1065.097315c  -9.77  -4.24    -0.0000
iter: 220 14:56:17 -1065.097240c  -9.78  -4.25    -0.0000
iter: 221 14:56:21 -1065.097165c  -9.79  -4.25    -0.0000
iter: 222 14:56:24 -1065.097092c  -9.80  -4.26    -0.0000
iter: 223 14:56:28 -1065.097019c  -9.82  -4.26    -0.0000
iter: 224 14:56:32 -1065.096948c  -9.83  -4.27    -0.0000
iter: 225 14:56:36 -1065.096877c  -9.84  -4.27    -0.0000
iter: 226 14:56:40 -1065.096808c  -9.85  -4.28    -0.0000
iter: 227 14:56:43 -1065.096739c  -9.86  -4.28    -0.0000
iter: 228 14:56:47 -1065.096671c  -9.87  -4.29    -0.0000
iter: 229 14:56:51 -1065.096604c  -9.88  -4.29    -0.0000
iter: 230 14:56:55 -1065.096538c  -9.89  -4.30    -0.0000
iter: 231 14:56:59 -1065.096473c  -9.90  -4.30    -0.0000
iter: 232 14:57:02 -1065.096409c  -9.91  -4.31    -0.0000
iter: 233 14:57:06 -1065.096345c  -9.93  -4.31    -0.0000
iter: 234 14:57:10 -1065.096283c  -9.94  -4.32    -0.0000
iter: 235 14:57:14 -1065.096221c  -9.95  -4.32    -0.0000
iter: 236 14:57:18 -1065.096160c  -9.96  -4.33    -0.0000
iter: 237 14:57:21 -1065.096100c  -9.97  -4.33    -0.0000
iter: 238 14:57:25 -1065.096040c  -9.98  -4.33    -0.0000
iter: 239 14:57:29 -1065.095982c  -9.99  -4.34    -0.0000
iter: 240 14:57:33 -1065.095924c -10.00  -4.34    -0.0000
iter: 241 14:57:36 -1065.095867c -10.01c -4.35    -0.0000
iter: 242 14:57:40 -1065.095811c -10.02c -4.35    -0.0000
iter: 243 14:57:44 -1065.095755c -10.03c -4.36    -0.0000
iter: 244 14:57:48 -1065.095700c -10.04c -4.36    -0.0000
iter: 245 14:57:52 -1065.095646c -10.05c -4.37    -0.0000
iter: 246 14:57:55 -1065.095593c -10.06c -4.37    -0.0000
iter: 247 14:57:59 -1065.095540c -10.07c -4.38    -0.0000
iter: 248 14:58:03 -1065.095488c -10.08c -4.38    -0.0000
iter: 249 14:58:07 -1065.095437c -10.09c -4.39    -0.0000
iter: 250 14:58:11 -1065.095386c -10.10c -4.39    -0.0000
iter: 251 14:58:14 -1065.095336c -10.11c -4.40    -0.0000
iter: 252 14:58:18 -1065.095287c -10.12c -4.40    -0.0000
iter: 253 14:58:22 -1065.095238c -10.13c -4.41    -0.0000
iter: 254 14:58:26 -1065.095190c -10.15c -4.41    -0.0000
iter: 255 14:58:30 -1065.095142c -10.15c -4.42    -0.0000
iter: 256 14:58:33 -1065.095095c -10.17c -4.42    -0.0000
iter: 257 14:58:37 -1065.095049c -10.18c -4.43    -0.0000
iter: 258 14:58:41 -1065.095004c -10.19c -4.43    -0.0000
iter: 259 14:58:45 -1065.094959c -10.20c -4.43    -0.0000
iter: 260 14:58:49 -1065.094914c -10.21c -4.44    -0.0000
iter: 261 14:58:52 -1065.094870c -10.22c -4.44    -0.0000
iter: 262 14:58:56 -1065.094827c -10.23c -4.45    -0.0000
iter: 263 14:59:00 -1065.094784c -10.24c -4.45    -0.0000
iter: 264 14:59:04 -1065.094742c -10.25c -4.46    -0.0000
iter: 265 14:59:08 -1065.094700c -10.26c -4.46    -0.0000
iter: 266 14:59:11 -1065.094659c -10.27c -4.47    -0.0000
iter: 267 14:59:15 -1065.094619c -10.27c -4.47    -0.0000
iter: 268 14:59:19 -1065.094579c -10.29c -4.48    -0.0000
iter: 269 14:59:23 -1065.094539c -10.29c -4.48    -0.0000
iter: 270 14:59:27 -1065.094500c -10.31c -4.49    -0.0000
iter: 271 14:59:30 -1065.094462c -10.31c -4.49    -0.0000
iter: 272 14:59:34 -1065.094424c -10.33c -4.50    -0.0000
iter: 273 14:59:38 -1065.094386c -10.33c -4.50    -0.0000
iter: 274 14:59:42 -1065.094349c -10.34c -4.50    -0.0000
iter: 275 14:59:46 -1065.094312c -10.35c -4.51    -0.0000
iter: 276 14:59:49 -1065.094276c -10.36c -4.51    -0.0000
iter: 277 14:59:53 -1065.094241c -10.37c -4.52    -0.0000
iter: 278 14:59:57 -1065.094206c -10.38c -4.52    -0.0000
iter: 279 15:00:01 -1065.094171c -10.39c -4.53    -0.0000
iter: 280 15:00:05 -1065.094137c -10.40c -4.53    -0.0000
iter: 281 15:00:09 -1065.094103c -10.41c -4.54    -0.0000
iter: 282 15:00:12 -1065.094069c -10.42c -4.54    -0.0000
iter: 283 15:00:16 -1065.094036c -10.43c -4.55    -0.0000
iter: 284 15:00:20 -1065.094004c -10.44c -4.55    -0.0000
iter: 285 15:00:24 -1065.093972c -10.45c -4.55    -0.0000
iter: 286 15:00:28 -1065.093940c -10.46c -4.56    -0.0000
iter: 287 15:00:31 -1065.093909c -10.47c -4.56    -0.0000
iter: 288 15:00:35 -1065.093878c -10.48c -4.57    -0.0000
iter: 289 15:00:39 -1065.093847c -10.49c -4.57    -0.0000
iter: 290 15:00:43 -1065.093817c -10.50c -4.58    -0.0000
iter: 291 15:00:47 -1065.093787c -10.51c -4.58    -0.0000
iter: 292 15:00:50 -1065.093758c -10.52c -4.59    -0.0000
iter: 293 15:00:54 -1065.093729c -10.52c -4.59    -0.0000
iter: 294 15:00:58 -1065.093700c -10.53c -4.60    -0.0000
iter: 295 15:01:02 -1065.093672c -10.54c -4.60    -0.0000
iter: 296 15:01:06 -1065.093644c -10.55c -4.60    -0.0000
iter: 297 15:01:09 -1065.093617c -10.56c -4.61    -0.0000
iter: 298 15:01:13 -1065.093590c -10.57c -4.61    -0.0000
iter: 299 15:01:17 -1065.093563c -10.58c -4.62    -0.0000
iter: 300 15:01:21 -1065.093536c -10.59c -4.62    -0.0000
iter: 301 15:01:25 -1065.093510c -10.60c -4.63    -0.0000
iter: 302 15:01:28 -1065.093484c -10.61c -4.63    -0.0000
iter: 303 15:01:32 -1065.093459c -10.62c -4.64    -0.0000
iter: 304 15:01:36 -1065.093434c -10.62c -4.64    -0.0000
iter: 305 15:01:40 -1065.093409c -10.63c -4.65    -0.0000
iter: 306 15:01:44 -1065.093384c -10.64c -4.65    -0.0000
iter: 307 15:01:47 -1065.093360c -10.65c -4.65    -0.0000
iter: 308 15:01:51 -1065.093336c -10.66c -4.66    -0.0000
iter: 309 15:01:55 -1065.093313c -10.67c -4.66    -0.0000
iter: 310 15:01:59 -1065.093290c -10.68c -4.67    -0.0000
iter: 311 15:02:03 -1065.093267c -10.69c -4.67    -0.0000
iter: 312 15:02:06 -1065.093244c -10.70c -4.68    -0.0000
iter: 313 15:02:10 -1065.093222c -10.71c -4.68    -0.0000
iter: 314 15:02:14 -1065.093199c -10.71c -4.69    -0.0000
iter: 315 15:02:18 -1065.093178c -10.72c -4.69    -0.0000
iter: 316 15:02:22 -1065.093156c -10.73c -4.69    -0.0000
iter: 317 15:02:25 -1065.093135c -10.74c -4.70    -0.0000
iter: 318 15:02:29 -1065.093114c -10.75c -4.70    -0.0000
iter: 319 15:02:33 -1065.093093c -10.76c -4.71    -0.0000
iter: 320 15:02:37 -1065.093073c -10.76c -4.71    -0.0000
iter: 321 15:02:41 -1065.093052c -10.77c -4.72    -0.0000
iter: 322 15:02:44 -1065.093032c -10.78c -4.72    -0.0000
iter: 323 15:02:48 -1065.093013c -10.79c -4.73    -0.0000
iter: 324 15:02:52 -1065.092993c -10.80c -4.73    -0.0000
iter: 325 15:02:56 -1065.092974c -10.81c -4.73    -0.0000
iter: 326 15:03:00 -1065.092955c -10.82c -4.74    -0.0000
iter: 327 15:03:03 -1065.092936c -10.83c -4.74    -0.0000
iter: 328 15:03:07 -1065.092918c -10.83c -4.75    -0.0000
iter: 329 15:03:11 -1065.092900c -10.84c -4.75    -0.0000
iter: 330 15:03:15 -1065.092882c -10.85c -4.76    -0.0000
iter: 331 15:03:19 -1065.092864c -10.86c -4.76    -0.0000
iter: 332 15:03:22 -1065.092846c -10.87c -4.76    -0.0000
iter: 333 15:03:26 -1065.092829c -10.88c -4.77    -0.0000
iter: 334 15:03:30 -1065.092812c -10.88c -4.77    -0.0000
iter: 335 15:03:34 -1065.092795c -10.89c -4.78    -0.0000
iter: 336 15:03:38 -1065.092778c -10.90c -4.78    -0.0000
iter: 337 15:03:41 -1065.092762c -10.91c -4.79    -0.0000
iter: 338 15:03:45 -1065.092746c -10.92c -4.79    -0.0000
iter: 339 15:03:49 -1065.092730c -10.93c -4.80    -0.0000
iter: 340 15:03:53 -1065.092714c -10.93c -4.80    -0.0000
iter: 341 15:03:57 -1065.092698c -10.94c -4.80    -0.0000
iter: 342 15:04:00 -1065.092683c -10.95c -4.81    -0.0000
iter: 343 15:04:04 -1065.092668c -10.96c -4.81    -0.0000
iter: 344 15:04:08 -1065.092653c -10.96c -4.82    -0.0000
iter: 345 15:04:12 -1065.092638c -10.98c -4.82    -0.0000
iter: 346 15:04:16 -1065.092623c -10.98c -4.83    -0.0000
iter: 347 15:04:19 -1065.092608c -10.99c -4.83    -0.0000
iter: 348 15:04:23 -1065.092594c -11.00c -4.83    -0.0000
iter: 349 15:04:27 -1065.092580c -11.01c -4.84    -0.0000
iter: 350 15:04:31 -1065.092566c -11.01c -4.84    -0.0000
iter: 351 15:04:34 -1065.092552c -11.02c -4.85    -0.0000
iter: 352 15:04:38 -1065.092539c -11.03c -4.85    -0.0000
iter: 353 15:04:42 -1065.092525c -11.04c -4.86    -0.0000
iter: 354 15:04:46 -1065.092512c -11.04c -4.86    -0.0000
iter: 355 15:04:50 -1065.092499c -11.06c -4.86    -0.0000
iter: 356 15:04:53 -1065.092486c -11.06c -4.87    -0.0000
iter: 357 15:04:57 -1065.092473c -11.07c -4.87    -0.0000
iter: 358 15:05:01 -1065.092461c -11.07c -4.88    -0.0000
iter: 359 15:05:05 -1065.092448c -11.09c -4.88    -0.0000
iter: 360 15:05:09 -1065.092436c -11.09c -4.89    -0.0000
iter: 361 15:05:12 -1065.092424c -11.10c -4.89    -0.0000
iter: 362 15:05:16 -1065.092412c -11.10c -4.89    -0.0000
iter: 363 15:05:20 -1065.092400c -11.12c -4.90    -0.0000
iter: 364 15:05:24 -1065.092388c -11.12c -4.90    -0.0000
iter: 365 15:05:28 -1065.092377c -11.13c -4.91    -0.0000
iter: 366 15:05:31 -1065.092365c -11.14c -4.91    -0.0000
iter: 367 15:05:35 -1065.092354c -11.15c -4.92    -0.0000
iter: 368 15:05:39 -1065.092343c -11.15c -4.92    -0.0000
iter: 369 15:05:43 -1065.092332c -11.16c -4.92    -0.0000
iter: 370 15:05:47 -1065.092321c -11.17c -4.93    -0.0000
iter: 371 15:05:50 -1065.092311c -11.18c -4.93    -0.0000
iter: 372 15:05:54 -1065.092300c -11.18c -4.94    -0.0000
iter: 373 15:05:58 -1065.092290c -11.19c -4.94    -0.0000
iter: 374 15:06:02 -1065.092279c -11.20c -4.95    -0.0000
iter: 375 15:06:06 -1065.092269c -11.21c -4.95    -0.0000
iter: 376 15:06:09 -1065.092259c -11.21c -4.95    -0.0000
iter: 377 15:06:13 -1065.092249c -11.22c -4.96    -0.0000
iter: 378 15:06:17 -1065.092239c -11.23c -4.96    -0.0000
iter: 379 15:06:21 -1065.092230c -11.24c -4.97    -0.0000
iter: 380 15:06:25 -1065.092220c -11.24c -4.97    -0.0000
iter: 381 15:06:28 -1065.092211c -11.25c -4.98    -0.0000
iter: 382 15:06:32 -1065.092201c -11.26c -4.98    -0.0000
iter: 383 15:06:36 -1065.092192c -11.27c -4.98    -0.0000
iter: 384 15:06:40 -1065.092183c -11.27c -4.99    -0.0000
iter: 385 15:06:44 -1065.092174c -11.28c -4.99    -0.0000
iter: 386 15:06:47 -1065.092165c -11.29c -5.00    -0.0000
iter: 387 15:06:51 -1065.092156c -11.30c -5.00c   -0.0000

Converged after 387 iterations.

Dipole moment: (52.397032, -54.693926, 0.308940) |e|*Ang

Total magnetic moment: (0.000000, 0.000000, -0.000000)
Local magnetic moments:
   0 Ti ( 0.000000,  0.000000, -0.000000)
   1 Ti ( 0.000000,  0.000000, -0.000000)
   2 Ti ( 0.000000,  0.000000, -0.000000)
   3 Ti ( 0.000000,  0.000000, -0.000000)
   4 Ti ( 0.000000,  0.000000, -0.000000)
   5 Ti ( 0.000000,  0.000000, -0.000000)
   6 Ti ( 0.000000,  0.000000, -0.000000)
   7 Ti ( 0.000000,  0.000000, -0.000000)
   8 Ti ( 0.000000,  0.000000, -0.000000)
   9 Ti ( 0.000000,  0.000000, -0.000000)
  10 Ti ( 0.000000,  0.000000, -0.000000)
  11 Ti ( 0.000000,  0.000000, -0.000000)
  12 Ti ( 0.000000,  0.000000,  0.000000)
  13 Ti ( 0.000000,  0.000000,  0.000000)
  14 Ti ( 0.000000,  0.000000,  0.000000)
  15 Ti ( 0.000000,  0.000000, -0.000000)
  16 Ti ( 0.000000,  0.000000, -0.000000)
  17 Ti ( 0.000000,  0.000000,  0.000000)
  18 Ti ( 0.000000,  0.000000, -0.000000)
  19 Ti ( 0.000000,  0.000000, -0.000000)
  20 Ti ( 0.000000,  0.000000, -0.000000)
  21 Ti ( 0.000000,  0.000000, -0.000000)
  22 Ti ( 0.000000,  0.000000, -0.000000)
  23 Ti ( 0.000000,  0.000000,  0.000000)
  24 O  ( 0.000000,  0.000000, -0.000000)
  25 O  ( 0.000000,  0.000000,  0.000000)
  26 O  ( 0.000000,  0.000000,  0.000000)
  27 O  ( 0.000000,  0.000000,  0.000000)
  28 O  ( 0.000000,  0.000000, -0.000000)
  29 O  ( 0.000000,  0.000000, -0.000000)
  30 O  ( 0.000000,  0.000000, -0.000000)
  31 O  ( 0.000000,  0.000000,  0.000000)
  32 O  ( 0.000000,  0.000000,  0.000000)
  33 O  ( 0.000000,  0.000000, -0.000000)
  34 O  ( 0.000000,  0.000000,  0.000000)
  35 O  ( 0.000000,  0.000000, -0.000000)
  36 O  ( 0.000000,  0.000000,  0.000000)
  37 O  ( 0.000000,  0.000000,  0.000000)
  38 O  ( 0.000000,  0.000000,  0.000000)
  39 O  ( 0.000000,  0.000000, -0.000000)
  40 O  ( 0.000000,  0.000000,  0.000000)
  41 O  ( 0.000000,  0.000000, -0.000000)
  42 O  ( 0.000000,  0.000000, -0.000000)
  43 O  ( 0.000000,  0.000000,  0.000000)
  44 O  ( 0.000000,  0.000000, -0.000000)
  45 O  ( 0.000000,  0.000000, -0.000000)
  46 O  ( 0.000000,  0.000000, -0.000000)
  47 O  ( 0.000000,  0.000000,  0.000000)
  48 O  ( 0.000000,  0.000000,  0.000000)
  49 O  ( 0.000000,  0.000000, -0.000000)
  50 O  ( 0.000000,  0.000000,  0.000000)
  51 O  ( 0.000000,  0.000000,  0.000000)
  52 O  ( 0.000000,  0.000000,  0.000000)
  53 O  ( 0.000000,  0.000000,  0.000000)
  54 O  ( 0.000000,  0.000000,  0.000000)
  55 O  ( 0.000000,  0.000000,  0.000000)
  56 O  ( 0.000000,  0.000000,  0.000000)
  57 O  ( 0.000000,  0.000000,  0.000000)
  58 O  ( 0.000000,  0.000000, -0.000000)
  59 O  ( 0.000000,  0.000000, -0.000000)
  60 O  ( 0.000000,  0.000000,  0.000000)
  61 O  ( 0.000000,  0.000000, -0.000000)
  62 O  ( 0.000000,  0.000000, -0.000000)
  63 O  ( 0.000000,  0.000000,  0.000000)
  64 O  ( 0.000000,  0.000000, -0.000000)
  65 O  ( 0.000000,  0.000000,  0.000000)
  66 O  ( 0.000000,  0.000000,  0.000000)
  67 O  ( 0.000000,  0.000000, -0.000000)
  68 O  ( 0.000000,  0.000000, -0.000000)
  69 O  ( 0.000000,  0.000000,  0.000000)
  70 O  ( 0.000000,  0.000000, -0.000000)
  71 O  ( 0.000000,  0.000000,  0.000000)
  72 Au ( 0.000000,  0.000000,  0.000000)
  73 Au ( 0.000000,  0.000000,  0.000000)
  74 Au ( 0.000000,  0.000000,  0.000000)
  75 Au ( 0.000000,  0.000000,  0.000000)

Energy contributions relative to reference atoms: (reference = -2721730.337652)

Kinetic:       +532.566603
Potential:     -722.006646
External:      -536.345387
XC:            -382.494116
Entropy (-ST):   -0.007377
Local:          +43.191078
SIC:             +0.000000
--------------------------
Free energy:   -1065.095845
Extrapolated:  -1065.092156

Dipole-layer corrected work functions: 4.104922, 3.398581 eV

Spin contamination: 0.000000 electrons
                   Up                     Down
 Band  Eigenvalues  Occupancy  Eigenvalues  Occupancy
    0    -65.47960    1.00000    -65.47960    1.00000
    1    -65.47232    1.00000    -65.47232    1.00000
    2    -65.46831    1.00000    -65.46831    1.00000
    3    -65.46491    1.00000    -65.46491    1.00000
    4    -65.32542    1.00000    -65.32542    1.00000
    5    -65.26404    1.00000    -65.26404    1.00000
    6    -65.20037    1.00000    -65.20037    1.00000
    7    -65.18135    1.00000    -65.18135    1.00000
    8    -65.17332    1.00000    -65.17332    1.00000
    9    -65.16583    1.00000    -65.16583    1.00000
   10    -65.13556    1.00000    -65.13556    1.00000
   11    -65.13434    1.00000    -65.13434    1.00000
   12    -65.12368    1.00000    -65.12368    1.00000
   13    -65.09635    1.00000    -65.09635    1.00000
   14    -65.08389    1.00000    -65.08389    1.00000
   15    -65.03785    1.00000    -65.03785    1.00000
   16    -65.01693    1.00000    -65.01693    1.00000
   17    -65.01047    1.00000    -65.01047    1.00000
   18    -64.94178    1.00000    -64.94178    1.00000
   19    -64.80371    1.00000    -64.80371    1.00000
   20    -64.74448    1.00000    -64.74448    1.00000
   21    -64.73156    1.00000    -64.73156    1.00000
   22    -64.72557    1.00000    -64.72557    1.00000
   23    -64.72087    1.00000    -64.72087    1.00000
   24    -41.80125    1.00000    -41.80125    1.00000
   25    -41.79281    1.00000    -41.79281    1.00000
   26    -41.78814    1.00000    -41.78814    1.00000
   27    -41.78409    1.00000    -41.78409    1.00000
   28    -41.65440    1.00000    -41.65440    1.00000
   29    -41.64633    1.00000    -41.64633    1.00000
   30    -41.60466    1.00000    -41.60466    1.00000
   31    -41.58494    1.00000    -41.58494    1.00000
   32    -41.57665    1.00000    -41.57665    1.00000
   33    -41.50864    1.00000    -41.50864    1.00000
   34    -41.50361    1.00000    -41.50361    1.00000
   35    -41.47812    1.00000    -41.47812    1.00000
   36    -41.46325    1.00000    -41.46325    1.00000
   37    -41.46151    1.00000    -41.46151    1.00000
   38    -41.45498    1.00000    -41.45498    1.00000
   39    -41.45211    1.00000    -41.45211    1.00000
   40    -41.45204    1.00000    -41.45204    1.00000
   41    -41.44497    1.00000    -41.44497    1.00000
   42    -41.43966    1.00000    -41.43966    1.00000
   43    -41.43530    1.00000    -41.43530    1.00000
   44    -41.43003    1.00000    -41.43003    1.00000
   45    -41.41533    1.00000    -41.41533    1.00000
   46    -41.41080    1.00000    -41.41080    1.00000
   47    -41.39920    1.00000    -41.39920    1.00000
   48    -41.38753    1.00000    -41.38753    1.00000
   49    -41.38015    1.00000    -41.38015    1.00000
   50    -41.36891    1.00000    -41.36891    1.00000
   51    -41.34848    1.00000    -41.34848    1.00000
   52    -41.34145    1.00000    -41.34145    1.00000
   53    -41.32994    1.00000    -41.32994    1.00000
   54    -41.32910    1.00000    -41.32910    1.00000
   55    -41.31808    1.00000    -41.31808    1.00000
   56    -41.30332    1.00000    -41.30332    1.00000
   57    -41.29676    1.00000    -41.29676    1.00000
   58    -41.29127    1.00000    -41.29127    1.00000
   59    -41.28526    1.00000    -41.28526    1.00000
   60    -41.26820    1.00000    -41.26820    1.00000
   61    -41.26464    1.00000    -41.26464    1.00000
   62    -41.25558    1.00000    -41.25558    1.00000
   63    -41.25237    1.00000    -41.25237    1.00000
   64    -41.24823    1.00000    -41.24823    1.00000
   65    -41.24738    1.00000    -41.24738    1.00000
   66    -41.23330    1.00000    -41.23330    1.00000
   67    -41.22824    1.00000    -41.22824    1.00000
   68    -41.21856    1.00000    -41.21856    1.00000
   69    -41.20789    1.00000    -41.20789    1.00000
   70    -41.19971    1.00000    -41.19971    1.00000
   71    -41.19483    1.00000    -41.19483    1.00000
   72    -41.19298    1.00000    -41.19298    1.00000
   73    -41.18106    1.00000    -41.18106    1.00000
   74    -41.17121    1.00000    -41.17121    1.00000
   75    -41.16359    1.00000    -41.16359    1.00000
   76    -41.13329    1.00000    -41.13329    1.00000
   77    -41.11845    1.00000    -41.11845    1.00000
   78    -41.06316    1.00000    -41.06316    1.00000
   79    -41.04760    1.00000    -41.04760    1.00000
   80    -41.02862    1.00000    -41.02862    1.00000
   81    -40.99427    1.00000    -40.99427    1.00000
   82    -40.96994    1.00000    -40.96994    1.00000
   83    -40.95965    1.00000    -40.95965    1.00000
   84    -40.95743    1.00000    -40.95743    1.00000
   85    -40.95340    1.00000    -40.95340    1.00000
   86    -40.94420    1.00000    -40.94420    1.00000
   87    -40.94036    1.00000    -40.94036    1.00000
   88    -40.93524    1.00000    -40.93524    1.00000
   89    -40.91170    1.00000    -40.91170    1.00000
   90    -40.89841    1.00000    -40.89841    1.00000
   91    -40.88479    1.00000    -40.88479    1.00000
   92    -40.82046    1.00000    -40.82046    1.00000
   93    -40.80563    1.00000    -40.80563    1.00000
   94    -40.79938    1.00000    -40.79938    1.00000
   95    -40.79388    1.00000    -40.79388    1.00000
   96    -24.18737    1.00000    -24.18737    1.00000
   97    -23.98133    1.00000    -23.98133    1.00000
   98    -23.85812    1.00000    -23.85812    1.00000
   99    -23.82110    1.00000    -23.82110    1.00000
  100    -23.76965    1.00000    -23.76965    1.00000
  101    -23.73512    1.00000    -23.73512    1.00000
  102    -23.66241    1.00000    -23.66241    1.00000
  103    -23.59969    1.00000    -23.59969    1.00000
  104    -23.53418    1.00000    -23.53418    1.00000
  105    -23.40184    1.00000    -23.40184    1.00000
  106    -23.36161    1.00000    -23.36161    1.00000
  107    -23.29419    1.00000    -23.29419    1.00000
  108    -23.20779    1.00000    -23.20779    1.00000
  109    -23.08779    1.00000    -23.08779    1.00000
  110    -23.04954    1.00000    -23.04954    1.00000
  111    -23.02699    1.00000    -23.02699    1.00000
  112    -23.01278    1.00000    -23.01278    1.00000
  113    -23.00693    1.00000    -23.00693    1.00000
  114    -22.94870    1.00000    -22.94870    1.00000
  115    -22.91894    1.00000    -22.91894    1.00000
  116    -22.90074    1.00000    -22.90074    1.00000
  117    -22.88110    1.00000    -22.88110    1.00000
  118    -22.87335    1.00000    -22.87335    1.00000
  119    -22.86190    1.00000    -22.86190    1.00000
  120    -22.86155    1.00000    -22.86155    1.00000
  121    -22.81946    1.00000    -22.81946    1.00000
  122    -22.81734    1.00000    -22.81734    1.00000
  123    -22.80210    1.00000    -22.80210    1.00000
  124    -22.77125    1.00000    -22.77125    1.00000
  125    -22.74571    1.00000    -22.74571    1.00000
  126    -22.73883    1.00000    -22.73883    1.00000
  127    -22.72603    1.00000    -22.72603    1.00000
  128    -22.71475    1.00000    -22.71475    1.00000
  129    -22.70601    1.00000    -22.70601    1.00000
  130    -22.70380    1.00000    -22.70380    1.00000
  131    -22.68243    1.00000    -22.68243    1.00000
  132    -22.66313    1.00000    -22.66313    1.00000
  133    -22.65846    1.00000    -22.65846    1.00000
  134    -22.63996    1.00000    -22.63996    1.00000
  135    -22.53758    1.00000    -22.53758    1.00000
  136    -22.50559    1.00000    -22.50559    1.00000
  137    -22.36757    1.00000    -22.36757    1.00000
  138    -22.29400    1.00000    -22.29400    1.00000
  139    -22.16081    1.00000    -22.16081    1.00000
  140    -21.34394    1.00000    -21.34394    1.00000
  141    -21.30275    1.00000    -21.30275    1.00000
  142    -21.29631    1.00000    -21.29631    1.00000
  143    -21.28680    1.00000    -21.28680    1.00000
  144    -11.27362    1.00000    -11.27362    1.00000
  145    -11.19191    1.00000    -11.19191    1.00000
  146    -11.17858    1.00000    -11.17858    1.00000
  147    -11.12143    1.00000    -11.12143    1.00000
  148    -11.10414    1.00000    -11.10414    1.00000
  149    -11.08576    1.00000    -11.08576    1.00000
  150    -11.02415    1.00000    -11.02415    1.00000
  151    -11.01094    1.00000    -11.01094    1.00000
  152    -10.99695    1.00000    -10.99695    1.00000
  153    -10.96014    1.00000    -10.96014    1.00000
  154    -10.93951    1.00000    -10.93951    1.00000
  155    -10.89440    1.00000    -10.89440    1.00000
  156    -10.88865    1.00000    -10.88865    1.00000
  157    -10.83452    1.00000    -10.83452    1.00000
  158    -10.81353    1.00000    -10.81353    1.00000
  159    -10.76996    1.00000    -10.76996    1.00000
  160    -10.75865    1.00000    -10.75865    1.00000
  161    -10.74474    1.00000    -10.74474    1.00000
  162    -10.70309    1.00000    -10.70309    1.00000
  163    -10.64434    1.00000    -10.64434    1.00000
  164    -10.58500    1.00000    -10.58500    1.00000
  165    -10.50329    1.00000    -10.50329    1.00000
  166    -10.48773    1.00000    -10.48773    1.00000
  167    -10.46167    1.00000    -10.46167    1.00000
  168    -10.45318    1.00000    -10.45318    1.00000
  169    -10.43642    1.00000    -10.43642    1.00000
  170    -10.39878    1.00000    -10.39878    1.00000
  171    -10.38798    1.00000    -10.38798    1.00000
  172    -10.36432    1.00000    -10.36432    1.00000
  173    -10.36019    1.00000    -10.36019    1.00000
  174    -10.34999    1.00000    -10.34999    1.00000
  175    -10.31584    1.00000    -10.31584    1.00000
  176    -10.30539    1.00000    -10.30539    1.00000
  177    -10.29352    1.00000    -10.29352    1.00000
  178    -10.28471    1.00000    -10.28471    1.00000
  179    -10.26754    1.00000    -10.26754    1.00000
  180    -10.26304    1.00000    -10.26304    1.00000
  181    -10.25890    1.00000    -10.25890    1.00000
  182    -10.23140    1.00000    -10.23140    1.00000
  183    -10.21311    1.00000    -10.21311    1.00000
  184    -10.19062    1.00000    -10.19062    1.00000
  185    -10.14850    1.00000    -10.14850    1.00000
  186    -10.11280    1.00000    -10.11280    1.00000
  187    -10.07740    1.00000    -10.07740    1.00000
  188    -10.04505    1.00000    -10.04505    1.00000
  189     -9.98753    1.00000     -9.98753    1.00000
  190     -9.92260    1.00000     -9.92260    1.00000
  191     -9.88724    1.00000     -9.88724    1.00000
  192     -9.82707    1.00000     -9.82707    1.00000
  193     -9.79277    1.00000     -9.79277    1.00000
  194     -9.72460    1.00000     -9.72460    1.00000
  195     -9.70380    1.00000     -9.70380    1.00000
  196     -9.68945    1.00000     -9.68945    1.00000
  197     -9.60968    1.00000     -9.60968    1.00000
  198     -9.53564    1.00000     -9.53564    1.00000
  199     -9.47787    1.00000     -9.47787    1.00000
  200     -9.44823    1.00000     -9.44823    1.00000
  201     -9.41021    1.00000     -9.41021    1.00000
  202     -9.33915    1.00000     -9.33915    1.00000
  203     -9.32672    1.00000     -9.32672    1.00000
  204     -9.28391    1.00000     -9.28391    1.00000
  205     -9.25850    1.00000     -9.25850    1.00000
  206     -9.17316    1.00000     -9.17316    1.00000
  207     -9.14515    1.00000     -9.14515    1.00000
  208     -9.11265    1.00000     -9.11265    1.00000
  209     -9.08150    1.00000     -9.08150    1.00000
  210     -9.07282    1.00000     -9.07282    1.00000
  211     -9.05351    1.00000     -9.05351    1.00000
  212     -9.00377    1.00000     -9.00377    1.00000
  213     -8.99425    1.00000     -8.99425    1.00000
  214     -8.89470    1.00000     -8.89470    1.00000
  215     -8.88330    1.00000     -8.88330    1.00000
  216     -8.82672    1.00000     -8.82672    1.00000
  217     -8.81891    1.00000     -8.81891    1.00000
  218     -8.77927    1.00000     -8.77927    1.00000
  219     -8.77108    1.00000     -8.77108    1.00000
  220     -8.76753    1.00000     -8.76753    1.00000
  221     -8.72952    1.00000     -8.72952    1.00000
  222     -8.68543    1.00000     -8.68543    1.00000
  223     -8.65344    1.00000     -8.65344    1.00000
  224     -8.64410    1.00000     -8.64410    1.00000
  225     -8.61655    1.00000     -8.61655    1.00000
  226     -8.58102    1.00000     -8.58102    1.00000
  227     -8.55330    1.00000     -8.55330    1.00000
  228     -8.52914    1.00000     -8.52914    1.00000
  229     -8.51003    1.00000     -8.51003    1.00000
  230     -8.50816    1.00000     -8.50816    1.00000
  231     -8.49292    1.00000     -8.49292    1.00000
  232     -8.46922    1.00000     -8.46922    1.00000
  233     -8.39963    1.00000     -8.39963    1.00000
  234     -8.34439    1.00000     -8.34439    1.00000
  235     -8.31948    1.00000     -8.31948    1.00000
  236     -8.29827    1.00000     -8.29827    1.00000
  237     -8.25828    1.00000     -8.25828    1.00000
  238     -8.24198    1.00000     -8.24198    1.00000
  239     -8.21504    1.00000     -8.21504    1.00000
  240     -8.18103    1.00000     -8.18103    1.00000
  241     -8.13256    1.00000     -8.13256    1.00000
  242     -8.07021    1.00000     -8.07021    1.00000
  243     -8.04476    1.00000     -8.04476    1.00000
  244     -8.00521    1.00000     -8.00521    1.00000
  245     -7.95942    1.00000     -7.95942    1.00000
  246     -7.92740    1.00000     -7.92740    1.00000
  247     -7.86618    1.00000     -7.86618    1.00000
  248     -7.80283    1.00000     -7.80283    1.00000
  249     -7.76756    1.00000     -7.76756    1.00000
  250     -7.76090    1.00000     -7.76090    1.00000
  251     -7.74107    1.00000     -7.74107    1.00000
  252     -7.71991    1.00000     -7.71991    1.00000
  253     -7.70558    1.00000     -7.70558    1.00000
  254     -7.68771    1.00000     -7.68771    1.00000
  255     -7.65976    1.00000     -7.65976    1.00000
  256     -7.65117    1.00000     -7.65117    1.00000
  257     -7.62514    1.00000     -7.62514    1.00000
  258     -7.60163    1.00000     -7.60163    1.00000
  259     -7.57498    1.00000     -7.57498    1.00000
  260     -7.53953    1.00000     -7.53953    1.00000
  261     -7.50169    1.00000     -7.50169    1.00000
  262     -7.48253    1.00000     -7.48253    1.00000
  263     -7.47780    1.00000     -7.47780    1.00000
  264     -7.45403    1.00000     -7.45403    1.00000
  265     -7.43955    1.00000     -7.43955    1.00000
  266     -7.40598    1.00000     -7.40598    1.00000
  267     -7.39228    1.00000     -7.39228    1.00000
  268     -7.37803    1.00000     -7.37803    1.00000
  269     -7.35449    1.00000     -7.35449    1.00000
  270     -7.33522    1.00000     -7.33522    1.00000
  271     -7.27843    1.00000     -7.27843    1.00000
  272     -7.27596    1.00000     -7.27596    1.00000
  273     -7.25741    1.00000     -7.25741    1.00000
  274     -7.18849    1.00000     -7.18849    1.00000
  275     -7.16585    1.00000     -7.16585    1.00000
  276     -7.12839    1.00000     -7.12839    1.00000
  277     -7.11311    1.00000     -7.11311    1.00000
  278     -7.02960    1.00000     -7.02960    1.00000
  279     -6.97713    1.00000     -6.97713    1.00000
  280     -6.97369    1.00000     -6.97369    1.00000
  281     -6.93634    1.00000     -6.93634    1.00000
  282     -6.92454    1.00000     -6.92454    1.00000
  283     -6.87419    1.00000     -6.87419    1.00000
  284     -6.78911    1.00000     -6.78911    1.00000
  285     -6.72318    1.00000     -6.72318    1.00000
  286     -6.66984    1.00000     -6.66984    1.00000
  287     -6.65757    1.00000     -6.65757    1.00000
  288     -6.65080    1.00000     -6.65080    1.00000
  289     -6.62456    1.00000     -6.62456    1.00000
  290     -6.58819    1.00000     -6.58819    1.00000
  291     -6.53507    1.00000     -6.53507    1.00000
  292     -6.43425    1.00000     -6.43425    1.00000
  293     -6.38989    1.00000     -6.38989    1.00000
  294     -6.29570    1.00000     -6.29570    1.00000
  295     -6.28556    1.00000     -6.28556    1.00000
  296     -6.20709    1.00000     -6.20709    1.00000
  297     -6.04806    1.00000     -6.04806    1.00000
  298     -5.82476    1.00000     -5.82476    1.00000
  299     -5.80493    1.00000     -5.80493    1.00000
  300     -5.73776    1.00000     -5.73776    1.00000
  301     -5.53749    1.00000     -5.53749    1.00000
  302     -5.51417    1.00000     -5.51417    1.00000
  303     -5.47985    1.00000     -5.47985    1.00000
  304     -5.37618    1.00000     -5.37618    1.00000
  305     -5.34899    1.00000     -5.34899    1.00000
  306     -5.30065    1.00000     -5.30065    1.00000
  307     -5.25498    1.00000     -5.25498    1.00000
  308     -4.66386    0.99989     -4.66386    0.99989
  309     -4.36116    0.99775     -4.36116    0.99775
  310     -3.09627    0.00142     -3.09627    0.00142
  311     -2.96128    0.00037     -2.96128    0.00037
  312     -2.90326    0.00021     -2.90326    0.00021
  313     -2.86539    0.00014     -2.86539    0.00014
  314     -2.85692    0.00013     -2.85692    0.00013
  315     -2.69992    0.00003     -2.69992    0.00003
  316     -2.68959    0.00002     -2.68959    0.00002
  317     -2.68157    0.00002     -2.68157    0.00002
  318     -2.57939    0.00001     -2.57939    0.00001
  319     -2.48569    0.00000     -2.48569    0.00000
  320     -2.44063    0.00000     -2.44063    0.00000
  321     -2.41989    0.00000     -2.41989    0.00000
  322     -2.36937    0.00000     -2.36937    0.00000
  323     -2.35382    0.00000     -2.35382    0.00000
  324     -2.31795    0.00000     -2.31795    0.00000
  325     -2.30588    0.00000     -2.30588    0.00000
  326     -2.22178    0.00000     -2.22178    0.00000
  327     -2.20204    0.00000     -2.20204    0.00000
  328     -2.18626    0.00000     -2.18626    0.00000
  329     -2.16289    0.00000     -2.16289    0.00000
  330     -2.16041    0.00000     -2.16041    0.00000
  331     -2.14374    0.00000     -2.14374    0.00000
  332     -2.11786    0.00000     -2.11786    0.00000
  333     -2.09162    0.00000     -2.09162    0.00000
  334     -2.02277    0.00000     -2.02277    0.00000
  335     -2.00937    0.00000     -2.00937    0.00000
  336     -2.00491    0.00000     -2.00491    0.00000
  337     -1.98069    0.00000     -1.98069    0.00000
  338     -1.96858    0.00000     -1.96858    0.00000
  339     -1.95673    0.00000     -1.95673    0.00000
  340     -1.94867    0.00000     -1.94867    0.00000
  341     -1.93713    0.00000     -1.93713    0.00000
  342     -1.91929    0.00000     -1.91929    0.00000
  343     -1.91155    0.00000     -1.91155    0.00000
  344     -1.89428    0.00000     -1.89428    0.00000
  345     -1.89279    0.00000     -1.89279    0.00000
  346     -1.87722    0.00000     -1.87722    0.00000
  347     -1.84330    0.00000     -1.84330    0.00000
  348     -1.83977    0.00000     -1.83977    0.00000
  349     -1.82529    0.00000     -1.82529    0.00000
  350     -1.75622    0.00000     -1.75622    0.00000
  351     -1.74671    0.00000     -1.74671    0.00000
  352     -1.73814    0.00000     -1.73814    0.00000
  353     -1.72205    0.00000     -1.72205    0.00000
  354     -1.70082    0.00000     -1.70082    0.00000
  355     -1.67791    0.00000     -1.67791    0.00000
  356     -1.59476    0.00000     -1.59476    0.00000
  357     -1.58340    0.00000     -1.58340    0.00000
  358     -1.55270    0.00000     -1.55270    0.00000
  359     -1.53852    0.00000     -1.53852    0.00000
  360     -1.50608    0.00000     -1.50608    0.00000
  361     -1.49687    0.00000     -1.49687    0.00000
  362     -1.48752    0.00000     -1.48752    0.00000
  363     -1.48066    0.00000     -1.48066    0.00000
  364     -1.46605    0.00000     -1.46605    0.00000
  365     -1.46388    0.00000     -1.46388    0.00000
  366     -1.44094    0.00000     -1.44094    0.00000
  367     -1.42090    0.00000     -1.42090    0.00000
  368     -1.40962    0.00000     -1.40962    0.00000
  369     -1.38392    0.00000     -1.38392    0.00000
  370     -1.35804    0.00000     -1.35804    0.00000
  371     -1.34123    0.00000     -1.34123    0.00000
  372     -1.33960    0.00000     -1.33960    0.00000
  373     -1.29184    0.00000     -1.29184    0.00000
  374     -1.24699    0.00000     -1.24699    0.00000
  375     -1.22963    0.00000     -1.22963    0.00000

Fermi level: -3.75175

Gap: 1.265 eV
Transition (v -> c):
  (s=0, k=0, n=309, [[0.00, 0.00, 0.00]]) -> (s=1, k=0, n=310, [[0.00, 0.00, 0.00]])
No difference between direct/indirect transitions
System changes: positions 

Initializing position-dependent things.

Density initialized from wave functions
      .-------------------------.  
     /|                         |  
    / |                         |  
   /  |                         |  
  /   |                         |  
 *    |                         |  
 |    |                         |  
 |    |                         |  
 |    |                         |  
 |    |                         |  
 |    |                         |  
 |    |                         |  
 |    |                         |  
 |    |                         |  
 |    |        Au   OAu         |  
 |    |      O          Ti      |  
 |    O  Au      Ti     O    O  |  
 |    |   Ti   Au O   O         |  
 | O  |   O    O      Ti     Ti |  
 |    | Ti     Ti     O    O    |  
 |    |     O       O      Ti   |  
 |   O|Ti     O      O          |  
 |    |O    O      Ti     Ti    |  
 |  Ti|    Ti          O  O   O |  
 |    |  O  O   O O    TiO      |  
 |  O |         TiO         O Ti|  
 |    | OTiO   Ti    OTi        |  
 |    |       O     O O    O O  |  
 |    | Oi   O O           Ti   |  
 |    O      Ti     Ti     O    |  
 |   Ti          O      O       |  
 |    |   O                     |  
 |    |                         |  
 |    |                         |  
 |    |                         |  
 |    .-------------------------.  
 |   /                         /   
 |  /                         /    
 | /                         /     
 |/                         /      
 *-------------------------*       

Positions:
   0 Ti     1.771742    0.000000    8.228379    ( 0.0000,  0.0000,  0.0000)
   1 Ti     6.989192    1.896200    8.228379    ( 0.0000,  0.0000,  0.0000)
   2 Ti     1.771742    3.792400    8.228379    ( 0.0000,  0.0000,  0.0000)
   3 Ti     6.989192    5.688600    8.228379    ( 0.0000,  0.0000,  0.0000)
   4 Ti     4.725027    0.000000    9.111586    ( 0.0000,  0.0000,  0.0000)
   5 Ti     9.942477    1.896200    9.111586    ( 0.0000,  0.0000,  0.0000)
   6 Ti     4.725027    3.792400    9.111586    ( 0.0000,  0.0000,  0.0000)
   7 Ti     9.942477    5.688600    9.111586    ( 0.0000,  0.0000,  0.0000)
   8 Ti     3.149983    0.000000   11.761552    ( 0.0000,  0.0000,  0.0000)
   9 Ti     8.367433    1.896200   11.761552    ( 0.0000,  0.0000,  0.0000)
  10 Ti     3.149983    3.792400   11.761552    ( 0.0000,  0.0000,  0.0000)
  11 Ti     8.367433    5.688600   11.761552    ( 0.0000,  0.0000,  0.0000)
  12 Ti     6.103269    0.000000   12.644759    ( 0.0000,  0.0000,  0.0000)
  13 Ti     0.885819    1.896200   12.644759    ( 0.0000,  0.0000,  0.0000)
  14 Ti     6.103269    3.792400   12.644759    ( 0.0000,  0.0000,  0.0000)
  15 Ti     0.885819    5.688600   12.644759    ( 0.0000,  0.0000,  0.0000)
  16 Ti     4.482233   -0.001033   15.342543    ( 0.0000,  0.0000,  0.0000)
  17 Ti     9.753045    1.900753   15.389207    ( 0.0000,  0.0000,  0.0000)
  18 Ti     4.499047    3.797034   15.348687    ( 0.0000,  0.0000,  0.0000)
  19 Ti     9.736627    5.671166   15.407809    ( 0.0000,  0.0000,  0.0000)
  20 Ti     7.365001   -0.008670   16.091347    ( 0.0000,  0.0000,  0.0000)
  21 Ti     2.124206    1.919615   16.196452    ( 0.0000,  0.0000,  0.0000)
  22 Ti     7.324862    3.785370   16.124124    ( 0.0000,  0.0000,  0.0000)
  23 Ti     2.104658    5.692197   16.109406    ( 0.0000,  0.0000,  0.0000)
  24 O      3.638859    0.000000    7.500000    ( 0.0000,  0.0000,  0.0000)
  25 O      8.856309    1.896200    7.500000    ( 0.0000,  0.0000,  0.0000)
  26 O      3.638859    3.792400    7.500000    ( 0.0000,  0.0000,  0.0000)
  27 O      8.856309    5.688600    7.500000    ( 0.0000,  0.0000,  0.0000)
  28 O      6.592144    0.000000    8.383207    ( 0.0000,  0.0000,  0.0000)
  29 O      1.374694    1.896200    8.383207    ( 0.0000,  0.0000,  0.0000)
  30 O      6.592144    3.792400    8.383207    ( 0.0000,  0.0000,  0.0000)
  31 O      1.374694    5.688600    8.383207    ( 0.0000,  0.0000,  0.0000)
  32 O     10.339421    0.000000    8.956758    ( 0.0000,  0.0000,  0.0000)
  33 O      5.121971    1.896200    8.956758    ( 0.0000,  0.0000,  0.0000)
  34 O     10.339421    3.792400    8.956758    ( 0.0000,  0.0000,  0.0000)
  35 O      5.121971    5.688600    8.956758    ( 0.0000,  0.0000,  0.0000)
  36 O      2.857911    0.000000    9.839966    ( 0.0000,  0.0000,  0.0000)
  37 O      8.075361    1.896200    9.839966    ( 0.0000,  0.0000,  0.0000)
  38 O      2.857911    3.792400    9.839966    ( 0.0000,  0.0000,  0.0000)
  39 O      8.075361    5.688600    9.839966    ( 0.0000,  0.0000,  0.0000)
  40 O      5.017100    0.000000   11.033173    ( 0.0000,  0.0000,  0.0000)
  41 O     10.234550    1.896200   11.033173    ( 0.0000,  0.0000,  0.0000)
  42 O      5.017100    3.792400   11.033173    ( 0.0000,  0.0000,  0.0000)
  43 O     10.234550    5.688600   11.033173    ( 0.0000,  0.0000,  0.0000)
  44 O      7.970490    0.000000   11.916380    ( 0.0000,  0.0000,  0.0000)
  45 O      2.753040    1.896200   11.916380    ( 0.0000,  0.0000,  0.0000)
  46 O      7.970490    3.792400   11.916380    ( 0.0000,  0.0000,  0.0000)
  47 O      2.753040    5.688600   11.916380    ( 0.0000,  0.0000,  0.0000)
  48 O      1.282867    0.000000   12.489931    ( 0.0000,  0.0000,  0.0000)
  49 O      6.500317    1.896200   12.489931    ( 0.0000,  0.0000,  0.0000)
  50 O      1.282867    3.792400   12.489931    ( 0.0000,  0.0000,  0.0000)
  51 O      6.500317    5.688600   12.489931    ( 0.0000,  0.0000,  0.0000)
  52 O      4.236152    0.000000   13.373138    ( 0.0000,  0.0000,  0.0000)
  53 O      9.453603    1.896200   13.373138    ( 0.0000,  0.0000,  0.0000)
  54 O      4.236152    3.792400   13.373138    ( 0.0000,  0.0000,  0.0000)
  55 O      9.453603    5.688600   13.373138    ( 0.0000,  0.0000,  0.0000)
  56 O      6.412072   -0.010033   14.556610    ( 0.0000,  0.0000,  0.0000)
  57 O      1.198823    1.897930   14.569774    ( 0.0000,  0.0000,  0.0000)
  58 O      6.447668    3.793171   14.532625    ( 0.0000,  0.0000,  0.0000)
  59 O      1.199187    5.689336   14.547629    ( 0.0000,  0.0000,  0.0000)
  60 O      4.033722    1.891518   15.421462    ( 0.0000,  0.0000,  0.0000)
  61 O      9.263384   -0.007385   15.453502    ( 0.0000,  0.0000,  0.0000)
  62 O      4.056182    5.703956   15.417797    ( 0.0000,  0.0000,  0.0000)
  63 O      9.276983    3.794598   15.462247    ( 0.0000,  0.0000,  0.0000)
  64 O      2.642742   -0.013555   16.279518    ( 0.0000,  0.0000,  0.0000)
  65 O      7.840025    1.892632   16.276827    ( 0.0000,  0.0000,  0.0000)
  66 O      2.638424    3.815752   16.259314    ( 0.0000,  0.0000,  0.0000)
  67 O      7.851442    5.687213   16.316677    ( 0.0000,  0.0000,  0.0000)
  68 O      5.664333   -0.017638   16.912131    ( 0.0000,  0.0000,  0.0000)
  69 O      0.405331    1.895786   16.891848    ( 0.0000,  0.0000,  0.0000)
  70 O      0.447526    5.688107   16.892737    ( 0.0000,  0.0000,  0.0000)
  71 O      5.620240    3.815240   16.822627    ( 0.0000,  0.0000,  0.0000)
  72 Au     5.402004    1.459542   18.435638    ( 0.0000,  0.0000,  0.0000)
  73 Au     7.227773    3.254817   19.494175    ( 0.0000,  0.0000,  0.0000)
  74 Au     2.680675    1.867315   18.895591    ( 0.0000,  0.0000,  0.0000)
  75 Au     4.579183    3.616569   19.675117    ( 0.0000,  0.0000,  0.0000)

Unit cell:
           periodic     x           y           z      points  spacing
  1. axis:    yes   10.434900    0.000000    0.000000    52     0.2007
  2. axis:    yes    0.000000    7.584800    0.000000    36     0.2107
  3. axis:    no     0.000000    0.000000   28.826383   144     0.2002

  Lengths:  10.434900   7.584800  28.826383
  Angles:   90.000000  90.000000  90.000000

Effective grid spacing dv^(1/3) = 0.2038

     iter     time        total  log10-change:  magmom
                         energy   eigst   dens
iter:   1 15:06:58 -1361.968769   -3.08           -0.0000
iter:   2 15:07:02 -1361.950560   -3.58  -2.80    +0.0000
iter:   3 15:07:05 -1361.934713   -4.07  -2.86    +0.0000
iter:   4 15:07:09 -1361.921416   -4.43  -2.90    +0.0000
iter:   5 15:07:13 -1361.910218   -4.78  -2.93    +0.0000
iter:   6 15:07:17 -1361.900429   -5.05  -2.95    +0.0000
iter:   7 15:07:21 -1361.891979   -5.18  -2.97    +0.0000
iter:   8 15:07:25 -1361.884416   -5.22  -2.99    +0.0000
iter:   9 15:07:29 -1361.877822   -5.22  -3.01    +0.0000
iter:  10 15:07:33 -1361.871989   -5.21  -3.02    +0.0000
iter:  11 15:07:36 -1361.866797   -5.21  -3.04    +0.0000
iter:  12 15:07:40 -1361.862159   -5.21  -3.05    +0.0000
iter:  13 15:07:44 -1361.858184   -5.23  -3.06    +0.0000
iter:  14 15:07:48 -1361.854342   -5.26  -3.08    +0.0000
iter:  15 15:07:52 -1361.851139   -5.31  -3.09    +0.0000
iter:  16 15:07:56 -1361.848173   -5.35  -3.10    +0.0000
iter:  17 15:08:00 -1361.845469   -5.42  -3.11    +0.0000
iter:  18 15:08:03 -1361.843213   -5.45  -3.12    +0.0000
iter:  19 15:08:07 -1361.841070   -5.52  -3.13    +0.0000
iter:  20 15:08:11 -1361.839296   -5.57  -3.15    +0.0000
iter:  21 15:08:15 -1361.837579   -5.63  -3.16    +0.0000
iter:  22 15:08:19 -1361.836183   -5.69  -3.17    +0.0000
iter:  23 15:08:23 -1361.834805   -5.74  -3.18    +0.0000
iter:  24 15:08:26 -1361.833711   -5.80  -3.19    +0.0000
iter:  25 15:08:30 -1361.832605   -5.85  -3.20    +0.0000
iter:  26 15:08:34 -1361.831754   -5.90  -3.21    +0.0000
iter:  27 15:08:38 -1361.830864   -5.95  -3.22    +0.0000
iter:  28 15:08:42 -1361.830206   -6.01  -3.23    +0.0000
iter:  29 15:08:45 -1361.829713   -6.04  -3.24    +0.0000
iter:  30 15:08:49 -1361.829127   -6.11  -3.25    +0.0000
iter:  31 15:08:53 -1361.828727   -6.15  -3.26    +0.0000
iter:  32 15:08:57 -1361.828466   -6.20  -3.27    +0.0000
iter:  33 15:09:01 -1361.828311c  -6.25  -3.28    +0.0000
iter:  34 15:09:05 -1361.828026c  -6.31  -3.29    +0.0000
iter:  35 15:09:08 -1361.827880c  -6.35  -3.30    +0.0000
iter:  36 15:09:12 -1361.827847c  -6.40  -3.30    +0.0000
iter:  37 15:09:16 -1361.827898c  -6.44  -3.31    +0.0000
iter:  38 15:09:20 -1361.827804c  -6.50  -3.32    +0.0000
iter:  39 15:09:24 -1361.827814c  -6.55  -3.33    +0.0000
iter:  40 15:09:28 -1361.827920c  -6.59  -3.34    +0.0000
iter:  41 15:09:31 -1361.828100c  -6.64  -3.35    +0.0000
iter:  42 15:09:35 -1361.828338c  -6.68  -3.36    +0.0000
iter:  43 15:09:39 -1361.828623c  -6.72  -3.36    +0.0000
iter:  44 15:09:43 -1361.828739c  -6.78  -3.37    +0.0000
iter:  45 15:09:47 -1361.829135c  -6.82  -3.38    +0.0000
iter:  46 15:09:50 -1361.829359c  -6.86  -3.39    +0.0000
iter:  47 15:09:54 -1361.829631c  -6.92  -3.40    +0.0000
iter:  48 15:09:58 -1361.829955c  -6.95  -3.40    +0.0000
iter:  49 15:10:02 -1361.830323   -6.99  -3.41    +0.0000
iter:  50 15:10:06 -1361.830727   -7.02  -3.42    +0.0000
iter:  51 15:10:09 -1361.831160   -7.07  -3.43    +0.0000
iter:  52 15:10:13 -1361.831616   -7.09  -3.43    +0.0000
iter:  53 15:10:17 -1361.832092   -7.14  -3.44    +0.0000
iter:  54 15:10:21 -1361.832584   -7.17  -3.45    +0.0000
iter:  55 15:10:25 -1361.833090   -7.21  -3.46    +0.0000
iter:  56 15:10:29 -1361.833407   -7.25  -3.46    +0.0000
iter:  57 15:10:32 -1361.833772   -7.32  -3.47    +0.0000
iter:  58 15:10:36 -1361.834373   -7.30  -3.48    +0.0000
iter:  59 15:10:40 -1361.834766   -7.35  -3.48    +0.0000
iter:  60 15:10:44 -1361.835197   -7.40  -3.49    +0.0000
iter:  61 15:10:48 -1361.835647   -7.43  -3.50    +0.0000
iter:  62 15:10:51 -1361.836116   -7.45  -3.50    +0.0000
iter:  63 15:10:55 -1361.836602   -7.48  -3.51    +0.0000
iter:  64 15:10:59 -1361.837101   -7.51  -3.52    +0.0000
iter:  65 15:11:03 -1361.837612   -7.54  -3.52    +0.0000
iter:  66 15:11:07 -1361.838132   -7.57  -3.53    +0.0000
iter:  67 15:11:10 -1361.838658   -7.60  -3.54    +0.0000
iter:  68 15:11:14 -1361.839190   -7.62  -3.54    +0.0000
iter:  69 15:11:18 -1361.839725   -7.65  -3.55    +0.0000
iter:  70 15:11:22 -1361.840264   -7.68  -3.56    +0.0000
iter:  71 15:11:26 -1361.840804   -7.70  -3.56    +0.0000
iter:  72 15:11:29 -1361.841346   -7.73  -3.57    +0.0000
iter:  73 15:11:33 -1361.841888   -7.75  -3.58    +0.0000
iter:  74 15:11:37 -1361.842430   -7.78  -3.58    +0.0000
iter:  75 15:11:41 -1361.842970   -7.80  -3.59    +0.0000
iter:  76 15:11:45 -1361.843510   -7.83  -3.59    +0.0000
iter:  77 15:11:48 -1361.844048   -7.85  -3.60    +0.0000
iter:  78 15:11:52 -1361.844583   -7.88  -3.61    +0.0000
iter:  79 15:11:56 -1361.845116   -7.90  -3.61    +0.0000
iter:  80 15:12:00 -1361.845647   -7.93  -3.62    +0.0000
iter:  81 15:12:04 -1361.846174   -7.95  -3.62    +0.0000
iter:  82 15:12:07 -1361.846698   -7.98  -3.63    +0.0000
iter:  83 15:12:11 -1361.847218   -8.00  -3.64    +0.0000
iter:  84 15:12:15 -1361.847735   -8.02  -3.64    +0.0000
iter:  85 15:12:19 -1361.848248   -8.04  -3.65    +0.0000
iter:  86 15:12:23 -1361.848756   -8.07  -3.65    +0.0000
iter:  87 15:12:26 -1361.849260   -8.09  -3.66    +0.0000
iter:  88 15:12:30 -1361.849760   -8.11  -3.67    +0.0000
iter:  89 15:12:34 -1361.850256   -8.13  -3.67    +0.0000
iter:  90 15:12:38 -1361.850747   -8.15  -3.68    +0.0000
iter:  91 15:12:42 -1361.851233   -8.18  -3.68    +0.0000
iter:  92 15:12:45 -1361.851714   -8.19  -3.69    +0.0000
iter:  93 15:12:49 -1361.852191   -8.22  -3.69    +0.0000
iter:  94 15:12:53 -1361.852663   -8.24  -3.70    +0.0000
iter:  95 15:12:57 -1361.853130   -8.26  -3.71    +0.0000
iter:  96 15:13:01 -1361.853592   -8.28  -3.71    +0.0000
iter:  97 15:13:04 -1361.854049   -8.30  -3.72    +0.0000
iter:  98 15:13:08 -1361.854501   -8.31  -3.72    +0.0000
iter:  99 15:13:12 -1361.854947   -8.34  -3.73    +0.0000
iter: 100 15:13:16 -1361.855389   -8.35  -3.73    +0.0000
iter: 101 15:13:20 -1361.855826   -8.38  -3.74    +0.0000
iter: 102 15:13:23 -1361.856258   -8.39  -3.75    +0.0000
iter: 103 15:13:27 -1361.856685   -8.41  -3.75    +0.0000
iter: 104 15:13:31 -1361.857106   -8.43  -3.76    +0.0000
iter: 105 15:13:35 -1361.857523   -8.45  -3.76    +0.0000
iter: 106 15:13:39 -1361.857935   -8.46  -3.77    +0.0000
iter: 107 15:13:42 -1361.858341   -8.48  -3.77    +0.0000
iter: 108 15:13:46 -1361.858743   -8.50  -3.78    +0.0000
iter: 109 15:13:50 -1361.859140   -8.52  -3.78    +0.0000
iter: 110 15:13:54 -1361.859532   -8.53  -3.79    +0.0000
iter: 111 15:13:58 -1361.859918   -8.55  -3.80    +0.0000
iter: 112 15:14:01 -1361.860301   -8.57  -3.80    +0.0000
iter: 113 15:14:05 -1361.860678   -8.59  -3.81    +0.0000
iter: 114 15:14:09 -1361.861050   -8.60  -3.81    +0.0000
iter: 115 15:14:13 -1361.861418   -8.62  -3.82    +0.0000
iter: 116 15:14:17 -1361.861780   -8.63  -3.82    +0.0000
iter: 117 15:14:20 -1361.862139   -8.65  -3.83    +0.0000
iter: 118 15:14:24 -1361.862492   -8.67  -3.83    +0.0000
iter: 119 15:14:28 -1361.862841   -8.69  -3.84    +0.0000
iter: 120 15:14:32 -1361.863185   -8.70  -3.85    +0.0000
iter: 121 15:14:36 -1361.863525   -8.72  -3.85    +0.0000
iter: 122 15:14:39 -1361.863860   -8.73  -3.86    +0.0000
iter: 123 15:14:43 -1361.864101c  -8.81  -3.86    +0.0000
iter: 124 15:14:47 -1361.864478c  -8.75  -3.87    +0.0000
iter: 125 15:14:51 -1361.864714c  -8.84  -3.87    +0.0000
iter: 126 15:14:55 -1361.865082c  -8.78  -3.88    +0.0000
iter: 127 15:14:58 -1361.865315c  -8.87  -3.88    +0.0000
iter: 128 15:15:02 -1361.865675c  -8.82  -3.89    +0.0000
iter: 129 15:15:06 -1361.865905c  -8.90  -3.89    +0.0000
iter: 130 15:15:10 -1361.866174c  -8.92  -3.90    +0.0000
iter: 131 15:15:14 -1361.866442c  -8.91  -3.91    +0.0000
iter: 132 15:15:17 -1361.866706c  -8.94  -3.91    +0.0000
iter: 133 15:15:21 -1361.866968c  -8.93  -3.92    +0.0000
iter: 134 15:15:25 -1361.867227c  -8.96  -3.92    +0.0000
iter: 135 15:15:29 -1361.867484c  -8.96  -3.93    +0.0000
iter: 136 15:15:33 -1361.867739c  -8.98  -3.93    +0.0000
iter: 137 15:15:36 -1361.867992c  -8.98  -3.94    +0.0000
iter: 138 15:15:40 -1361.868243c  -9.00  -3.94    +0.0000
iter: 139 15:15:44 -1361.868492c  -9.00  -3.95    +0.0000
iter: 140 15:15:48 -1361.868739c  -9.02  -3.95    +0.0000
iter: 141 15:15:52 -1361.868983c  -9.03  -3.96    +0.0000
iter: 142 15:15:55 -1361.869226c  -9.05  -3.97    +0.0000
iter: 143 15:15:59 -1361.869466c  -9.05  -3.97    +0.0000
iter: 144 15:16:03 -1361.869704c  -9.07  -3.98    +0.0000
iter: 145 15:16:07 -1361.869940c  -9.08  -3.98    +0.0000
iter: 146 15:16:11 -1361.870173c  -9.09  -3.99    +0.0000
iter: 147 15:16:14 -1361.870404c  -9.10  -3.99    +0.0000
iter: 148 15:16:18 -1361.870633c  -9.12  -4.00    +0.0000
iter: 149 15:16:22 -1361.870859c  -9.13  -4.00    +0.0000
iter: 150 15:16:26 -1361.871083c  -9.14  -4.01    +0.0000
iter: 151 15:16:30 -1361.871305c  -9.16  -4.01    +0.0000
iter: 152 15:16:33 -1361.871524c  -9.17  -4.02    +0.0000
iter: 153 15:16:37 -1361.871740c  -9.18  -4.02    +0.0000
iter: 154 15:16:41 -1361.871955c  -9.19  -4.03    +0.0000
iter: 155 15:16:45 -1361.872167c  -9.21  -4.03    +0.0000
iter: 156 15:16:49 -1361.872376c  -9.22  -4.04    +0.0000
iter: 157 15:16:52 -1361.872583c  -9.23  -4.05    +0.0000
iter: 158 15:16:56 -1361.872788c  -9.25  -4.05    +0.0000
iter: 159 15:17:00 -1361.872990c  -9.26  -4.06    +0.0000
iter: 160 15:17:04 -1361.873189c  -9.27  -4.06    +0.0000
iter: 161 15:17:08 -1361.873387c  -9.29  -4.07    +0.0000
iter: 162 15:17:11 -1361.873582c  -9.30  -4.07    +0.0000
iter: 163 15:17:15 -1361.873774c  -9.31  -4.08    +0.0000
iter: 164 15:17:19 -1361.873965c  -9.32  -4.08    +0.0000
iter: 165 15:17:23 -1361.874153c  -9.34  -4.09    +0.0000
iter: 166 15:17:27 -1361.874338c  -9.35  -4.09    +0.0000
iter: 167 15:17:30 -1361.874521c  -9.36  -4.10    +0.0000
iter: 168 15:17:34 -1361.874702c  -9.37  -4.10    +0.0000
iter: 169 15:17:38 -1361.874881c  -9.39  -4.11    +0.0000
iter: 170 15:17:42 -1361.875057c  -9.40  -4.11    +0.0000
iter: 171 15:17:46 -1361.875231c  -9.41  -4.12    +0.0000
iter: 172 15:17:49 -1361.875403c  -9.42  -4.12    +0.0000
iter: 173 15:17:53 -1361.875573c  -9.44  -4.13    +0.0000
iter: 174 15:17:57 -1361.875740c  -9.45  -4.13    +0.0000
iter: 175 15:18:01 -1361.875906c  -9.46  -4.14    +0.0000
iter: 176 15:18:04 -1361.876069c  -9.47  -4.14    +0.0000
iter: 177 15:18:08 -1361.876230c  -9.49  -4.15    +0.0000
iter: 178 15:18:12 -1361.876389c  -9.50  -4.15    +0.0000
iter: 179 15:18:16 -1361.876546c  -9.51  -4.16    +0.0000
iter: 180 15:18:20 -1361.876700c  -9.52  -4.16    +0.0000
iter: 181 15:18:24 -1361.876853c  -9.53  -4.17    +0.0000
iter: 182 15:18:27 -1361.877004c  -9.55  -4.18    +0.0000
iter: 183 15:18:31 -1361.877152c  -9.56  -4.18    +0.0000
iter: 184 15:18:35 -1361.877299c  -9.57  -4.19    +0.0000
iter: 185 15:18:39 -1361.877444c  -9.58  -4.19    +0.0000
iter: 186 15:18:43 -1361.877587c  -9.59  -4.20    +0.0000
iter: 187 15:18:47 -1361.877728c  -9.61  -4.20    +0.0000
iter: 188 15:18:50 -1361.877867c  -9.62  -4.21    +0.0000
iter: 189 15:18:54 -1361.878004c  -9.63  -4.21    +0.0000
iter: 190 15:18:58 -1361.878139c  -9.64  -4.22    +0.0000
iter: 191 15:19:02 -1361.878273c  -9.65  -4.22    +0.0000
iter: 192 15:19:06 -1361.878405c  -9.66  -4.23    +0.0000
iter: 193 15:19:09 -1361.878535c  -9.68  -4.23    +0.0000
iter: 194 15:19:13 -1361.878663c  -9.69  -4.24    +0.0000
iter: 195 15:19:17 -1361.878790c  -9.70  -4.24    +0.0000
iter: 196 15:19:21 -1361.878915c  -9.71  -4.25    +0.0000
iter: 197 15:19:25 -1361.879038c  -9.72  -4.25    +0.0000
iter: 198 15:19:28 -1361.879159c  -9.73  -4.26    +0.0000
iter: 199 15:19:32 -1361.879279c  -9.75  -4.26    +0.0000
iter: 200 15:19:36 -1361.879398c  -9.76  -4.27    +0.0000
iter: 201 15:19:40 -1361.879514c  -9.77  -4.27    +0.0000
iter: 202 15:19:44 -1361.879630c  -9.78  -4.28    +0.0000
iter: 203 15:19:47 -1361.879743c  -9.79  -4.28    +0.0000
iter: 204 15:19:51 -1361.879856c  -9.80  -4.29    +0.0000
iter: 205 15:19:55 -1361.879966c  -9.81  -4.29    +0.0000
iter: 206 15:19:59 -1361.880075c  -9.83  -4.30    +0.0000
iter: 207 15:20:03 -1361.880183c  -9.84  -4.30    +0.0000
iter: 208 15:20:06 -1361.880290c  -9.85  -4.31    +0.0000
iter: 209 15:20:10 -1361.880394c  -9.86  -4.31    +0.0000
iter: 210 15:20:14 -1361.880498c  -9.87  -4.32    +0.0000
iter: 211 15:20:18 -1361.880600c  -9.88  -4.32    +0.0000
iter: 212 15:20:22 -1361.880701c  -9.89  -4.33    +0.0000
iter: 213 15:20:25 -1361.880800c  -9.90  -4.33    +0.0000
iter: 214 15:20:29 -1361.880899c  -9.91  -4.34    +0.0000
iter: 215 15:20:33 -1361.880995c  -9.93  -4.34    +0.0000
iter: 216 15:20:37 -1361.881091c  -9.94  -4.35    +0.0000
iter: 217 15:20:41 -1361.881185c  -9.95  -4.35    +0.0000
iter: 218 15:20:44 -1361.881278c  -9.96  -4.35    +0.0000
iter: 219 15:20:48 -1361.881370c  -9.97  -4.36    +0.0000
iter: 220 15:20:52 -1361.881461c  -9.98  -4.36    +0.0000
iter: 221 15:20:56 -1361.881550c  -9.99  -4.37    +0.0000
iter: 222 15:21:00 -1361.881639c -10.00c -4.37    +0.0000
iter: 223 15:21:03 -1361.881726c -10.01c -4.38    +0.0000
iter: 224 15:21:07 -1361.881812c -10.02c -4.38    +0.0000
iter: 225 15:21:11 -1361.881896c -10.03c -4.39    +0.0000
iter: 226 15:21:15 -1361.881980c -10.04c -4.39    +0.0000
iter: 227 15:21:19 -1361.882063c -10.05c -4.40    +0.0000
iter: 228 15:21:22 -1361.882144c -10.07c -4.40    +0.0000
iter: 229 15:21:26 -1361.882225c -10.08c -4.41    +0.0000
iter: 230 15:21:30 -1361.882304c -10.09c -4.41    +0.0000
iter: 231 15:21:34 -1361.882383c -10.10c -4.42    +0.0000
iter: 232 15:21:37 -1361.882460c -10.11c -4.42    +0.0000
iter: 233 15:21:41 -1361.882536c -10.12c -4.43    +0.0000
iter: 234 15:21:45 -1361.882612c -10.13c -4.43    +0.0000
iter: 235 15:21:49 -1361.882686c -10.14c -4.44    +0.0000
iter: 236 15:21:53 -1361.882759c -10.15c -4.44    +0.0000
iter: 237 15:21:56 -1361.882832c -10.16c -4.45    +0.0000
iter: 238 15:22:00 -1361.882903c -10.17c -4.45    +0.0000
iter: 239 15:22:04 -1361.882974c -10.18c -4.46    +0.0000
iter: 240 15:22:08 -1361.883043c -10.19c -4.46    +0.0000
iter: 241 15:22:12 -1361.883112c -10.20c -4.47    +0.0000
iter: 242 15:22:15 -1361.883180c -10.21c -4.47    +0.0000
iter: 243 15:22:19 -1361.883247c -10.22c -4.48    +0.0000
iter: 244 15:22:23 -1361.883313c -10.23c -4.48    +0.0000
iter: 245 15:22:27 -1361.883378c -10.24c -4.48    +0.0000
iter: 246 15:22:31 -1361.883442c -10.25c -4.49    +0.0000
iter: 247 15:22:34 -1361.883506c -10.26c -4.49    +0.0000
iter: 248 15:22:38 -1361.883568c -10.27c -4.50    +0.0000
iter: 249 15:22:42 -1361.883630c -10.28c -4.50    +0.0000
iter: 250 15:22:46 -1361.883691c -10.29c -4.51    +0.0000
iter: 251 15:22:50 -1361.883752c -10.30c -4.51    +0.0000
iter: 252 15:22:53 -1361.883811c -10.31c -4.52    +0.0000
iter: 253 15:22:57 -1361.883870c -10.32c -4.52    +0.0000
iter: 254 15:23:01 -1361.883928c -10.33c -4.53    +0.0000
iter: 255 15:23:05 -1361.883985c -10.34c -4.53    +0.0000
iter: 256 15:23:09 -1361.884041c -10.35c -4.54    +0.0000
iter: 257 15:23:12 -1361.884097c -10.36c -4.54    +0.0000
iter: 258 15:23:16 -1361.884152c -10.37c -4.55    +0.0000
iter: 259 15:23:20 -1361.884206c -10.38c -4.55    +0.0000
iter: 260 15:23:24 -1361.884260c -10.39c -4.56    +0.0000
iter: 261 15:23:28 -1361.884312c -10.40c -4.56    +0.0000
iter: 262 15:23:31 -1361.884365c -10.41c -4.56    +0.0000
iter: 263 15:23:35 -1361.884416c -10.42c -4.57    +0.0000
iter: 264 15:23:39 -1361.884467c -10.43c -4.57    +0.0000
iter: 265 15:23:43 -1361.884517c -10.44c -4.58    +0.0000
iter: 266 15:23:47 -1361.884566c -10.45c -4.58    +0.0000
iter: 267 15:23:50 -1361.884615c -10.46c -4.59    +0.0000
iter: 268 15:23:54 -1361.884664c -10.47c -4.59    +0.0000
iter: 269 15:23:58 -1361.884711c -10.48c -4.60    +0.0000
iter: 270 15:24:02 -1361.884758c -10.49c -4.60    +0.0000
iter: 271 15:24:06 -1361.884804c -10.49c -4.61    +0.0000
iter: 272 15:24:09 -1361.884850c -10.51c -4.61    +0.0000
iter: 273 15:24:13 -1361.884895c -10.51c -4.62    +0.0000
iter: 274 15:24:17 -1361.884940c -10.52c -4.62    +0.0000
iter: 275 15:24:21 -1361.884984c -10.53c -4.62    +0.0000
iter: 276 15:24:25 -1361.885027c -10.54c -4.63    +0.0000
iter: 277 15:24:28 -1361.885070c -10.55c -4.63    +0.0000
iter: 278 15:24:32 -1361.885113c -10.56c -4.64    +0.0000
iter: 279 15:24:36 -1361.885154c -10.57c -4.64    +0.0000
iter: 280 15:24:40 -1361.885196c -10.58c -4.65    +0.0000
iter: 281 15:24:44 -1361.885236c -10.59c -4.65    +0.0000
iter: 282 15:24:47 -1361.885276c -10.60c -4.66    +0.0000
iter: 283 15:24:51 -1361.885316c -10.61c -4.66    +0.0000
iter: 284 15:24:55 -1361.885355c -10.62c -4.67    +0.0000
iter: 285 15:24:59 -1361.885394c -10.62c -4.67    +0.0000
iter: 286 15:25:03 -1361.885432c -10.63c -4.67    +0.0000
iter: 287 15:25:06 -1361.885470c -10.64c -4.68    +0.0000
iter: 288 15:25:10 -1361.885507c -10.65c -4.68    +0.0000
iter: 289 15:25:14 -1361.885544c -10.66c -4.69    +0.0000
iter: 290 15:25:18 -1361.885580c -10.67c -4.69    +0.0000
iter: 291 15:25:22 -1361.885615c -10.68c -4.70    +0.0000
iter: 292 15:25:25 -1361.885651c -10.69c -4.70    +0.0000
iter: 293 15:25:29 -1361.885686c -10.69c -4.71    +0.0000
iter: 294 15:25:33 -1361.885720c -10.71c -4.71    +0.0000
iter: 295 15:25:37 -1361.885754c -10.71c -4.72    +0.0000
iter: 296 15:25:41 -1361.885787c -10.72c -4.72    +0.0000
iter: 297 15:25:44 -1361.885820c -10.73c -4.72    +0.0000
iter: 298 15:25:48 -1361.885853c -10.74c -4.73    +0.0000
iter: 299 15:25:52 -1361.885885c -10.75c -4.73    +0.0000
iter: 300 15:25:56 -1361.885917c -10.76c -4.74    +0.0000
iter: 301 15:26:00 -1361.885949c -10.76c -4.74    +0.0000
iter: 302 15:26:03 -1361.885980c -10.77c -4.75    +0.0000
iter: 303 15:26:07 -1361.886010c -10.78c -4.75    +0.0000
iter: 304 15:26:11 -1361.886040c -10.79c -4.76    +0.0000
iter: 305 15:26:15 -1361.886070c -10.80c -4.76    +0.0000
iter: 306 15:26:19 -1361.886100c -10.81c -4.76    +0.0000
iter: 307 15:26:22 -1361.886129c -10.81c -4.77    +0.0000
iter: 308 15:26:26 -1361.886158c -10.82c -4.77    +0.0000
iter: 309 15:26:30 -1361.886186c -10.83c -4.78    +0.0000
iter: 310 15:26:34 -1361.886214c -10.84c -4.78    +0.0000
iter: 311 15:26:38 -1361.886242c -10.85c -4.79    +0.0000
iter: 312 15:26:41 -1361.886269c -10.86c -4.79    +0.0000
iter: 313 15:26:45 -1361.886296c -10.86c -4.80    +0.0000
iter: 314 15:26:49 -1361.886322c -10.87c -4.80    +0.0000
iter: 315 15:26:53 -1361.886349c -10.88c -4.80    +0.0000
iter: 316 15:26:57 -1361.886375c -10.89c -4.81    +0.0000
iter: 317 15:27:00 -1361.886400c -10.90c -4.81    +0.0000
iter: 318 15:27:04 -1361.886425c -10.91c -4.82    +0.0000
iter: 319 15:27:08 -1361.886450c -10.91c -4.82    +0.0000
iter: 320 15:27:12 -1361.886475c -10.92c -4.83    +0.0000
iter: 321 15:27:16 -1361.886499c -10.93c -4.83    +0.0000
iter: 322 15:27:19 -1361.886523c -10.94c -4.84    +0.0000
iter: 323 15:27:23 -1361.886547c -10.94c -4.84    +0.0000
iter: 324 15:27:27 -1361.886570c -10.96c -4.84    +0.0000
iter: 325 15:27:31 -1361.886594c -10.96c -4.85    +0.0000
iter: 326 15:27:35 -1361.886616c -10.97c -4.85    +0.0000
iter: 327 15:27:39 -1361.886639c -10.98c -4.86    +0.0000
iter: 328 15:27:42 -1361.886661c -10.99c -4.86    +0.0000
iter: 329 15:27:46 -1361.886683c -10.99c -4.87    +0.0000
iter: 330 15:27:50 -1361.886705c -11.00c -4.87    +0.0000
iter: 331 15:27:54 -1361.886726c -11.01c -4.87    +0.0000
iter: 332 15:27:58 -1361.886747c -11.02c -4.88    +0.0000
iter: 333 15:28:01 -1361.886768c -11.03c -4.88    +0.0000
iter: 334 15:28:05 -1361.886789c -11.04c -4.89    +0.0000
iter: 335 15:28:09 -1361.886809c -11.04c -4.89    +0.0000
iter: 336 15:28:13 -1361.886830c -11.05c -4.90    +0.0000
iter: 337 15:28:16 -1361.886849c -11.06c -4.90    +0.0000
iter: 338 15:28:20 -1361.886869c -11.07c -4.91    +0.0000
iter: 339 15:28:24 -1361.886888c -11.07c -4.91    +0.0000
iter: 340 15:28:28 -1361.886908c -11.08c -4.91    +0.0000
iter: 341 15:28:32 -1361.886926c -11.09c -4.92    +0.0000
iter: 342 15:28:36 -1361.886945c -11.10c -4.92    +0.0000
iter: 343 15:28:39 -1361.886963c -11.10c -4.93    +0.0000
iter: 344 15:28:43 -1361.886982c -11.11c -4.93    +0.0000
iter: 345 15:28:47 -1361.887000c -11.12c -4.94    +0.0000
iter: 346 15:28:51 -1361.887017c -11.13c -4.94    +0.0000
iter: 347 15:28:54 -1361.887035c -11.13c -4.94    +0.0000
iter: 348 15:28:58 -1361.887052c -11.14c -4.95    +0.0000
iter: 349 15:29:02 -1361.887069c -11.15c -4.95    +0.0000
iter: 350 15:29:06 -1361.887086c -11.16c -4.96    +0.0000
iter: 351 15:29:10 -1361.887103c -11.16c -4.96    +0.0000
iter: 352 15:29:13 -1361.887119c -11.17c -4.97    +0.0000
iter: 353 15:29:17 -1361.887136c -11.18c -4.97    +0.0000
iter: 354 15:29:21 -1361.887152c -11.19c -4.97    +0.0000
iter: 355 15:29:25 -1361.887168c -11.19c -4.98    +0.0000
iter: 356 15:29:29 -1361.887183c -11.20c -4.98    +0.0000
iter: 357 15:29:32 -1361.887199c -11.21c -4.99    +0.0000
iter: 358 15:29:36 -1361.887214c -11.22c -4.99    +0.0000
iter: 359 15:29:40 -1361.887229c -11.22c -5.00    +0.0000
iter: 360 15:29:44 -1361.887244c -11.23c -5.00    +0.0000
iter: 361 15:29:48 -1361.887259c -11.24c -5.00c   +0.0000

Converged after 361 iterations.

Dipole moment: (52.396375, -54.843585, 0.606312) |e|*Ang

Total magnetic moment: (0.000000, 0.000000, 0.000000)
Local magnetic moments:
   0 Ti ( 0.000000,  0.000000,  0.000000)
   1 Ti ( 0.000000,  0.000000,  0.000000)
   2 Ti ( 0.000000,  0.000000, -0.000000)
   3 Ti ( 0.000000,  0.000000,  0.000000)
   4 Ti ( 0.000000,  0.000000,  0.000000)
   5 Ti ( 0.000000,  0.000000, -0.000000)
   6 Ti ( 0.000000,  0.000000, -0.000000)
   7 Ti ( 0.000000,  0.000000, -0.000000)
   8 Ti ( 0.000000,  0.000000, -0.000000)
   9 Ti ( 0.000000,  0.000000,  0.000000)
  10 Ti ( 0.000000,  0.000000,  0.000000)
  11 Ti ( 0.000000,  0.000000, -0.000000)
  12 Ti ( 0.000000,  0.000000,  0.000000)
  13 Ti ( 0.000000,  0.000000,  0.000000)
  14 Ti ( 0.000000,  0.000000, -0.000000)
  15 Ti ( 0.000000,  0.000000, -0.000000)
  16 Ti ( 0.000000,  0.000000,  0.000000)
  17 Ti ( 0.000000,  0.000000,  0.000000)
  18 Ti ( 0.000000,  0.000000,  0.000000)
  19 Ti ( 0.000000,  0.000000,  0.000000)
  20 Ti ( 0.000000,  0.000000, -0.000000)
  21 Ti ( 0.000000,  0.000000,  0.000000)
  22 Ti ( 0.000000,  0.000000, -0.000000)
  23 Ti ( 0.000000,  0.000000, -0.000000)
  24 O  ( 0.000000,  0.000000, -0.000000)
  25 O  ( 0.000000,  0.000000, -0.000000)
  26 O  ( 0.000000,  0.000000,  0.000000)
  27 O  ( 0.000000,  0.000000,  0.000000)
  28 O  ( 0.000000,  0.000000,  0.000000)
  29 O  ( 0.000000,  0.000000,  0.000000)
  30 O  ( 0.000000,  0.000000,  0.000000)
  31 O  ( 0.000000,  0.000000, -0.000000)
  32 O  ( 0.000000,  0.000000,  0.000000)
  33 O  ( 0.000000,  0.000000, -0.000000)
  34 O  ( 0.000000,  0.000000,  0.000000)
  35 O  ( 0.000000,  0.000000, -0.000000)
  36 O  ( 0.000000,  0.000000, -0.000000)
  37 O  ( 0.000000,  0.000000, -0.000000)
  38 O  ( 0.000000,  0.000000, -0.000000)
  39 O  ( 0.000000,  0.000000, -0.000000)
  40 O  ( 0.000000,  0.000000, -0.000000)
  41 O  ( 0.000000,  0.000000,  0.000000)
  42 O  ( 0.000000,  0.000000,  0.000000)
  43 O  ( 0.000000,  0.000000, -0.000000)
  44 O  ( 0.000000,  0.000000, -0.000000)
  45 O  ( 0.000000,  0.000000, -0.000000)
  46 O  ( 0.000000,  0.000000,  0.000000)
  47 O  ( 0.000000,  0.000000,  0.000000)
  48 O  ( 0.000000,  0.000000,  0.000000)
  49 O  ( 0.000000,  0.000000, -0.000000)
  50 O  ( 0.000000,  0.000000,  0.000000)
  51 O  ( 0.000000,  0.000000,  0.000000)
  52 O  ( 0.000000,  0.000000,  0.000000)
  53 O  ( 0.000000,  0.000000, -0.000000)
  54 O  ( 0.000000,  0.000000, -0.000000)
  55 O  ( 0.000000,  0.000000,  0.000000)
  56 O  ( 0.000000,  0.000000,  0.000000)
  57 O  ( 0.000000,  0.000000, -0.000000)
  58 O  ( 0.000000,  0.000000,  0.000000)
  59 O  ( 0.000000,  0.000000, -0.000000)
  60 O  ( 0.000000,  0.000000, -0.000000)
  61 O  ( 0.000000,  0.000000,  0.000000)
  62 O  ( 0.000000,  0.000000, -0.000000)
  63 O  ( 0.000000,  0.000000,  0.000000)
  64 O  ( 0.000000,  0.000000, -0.000000)
  65 O  ( 0.000000,  0.000000, -0.000000)
  66 O  ( 0.000000,  0.000000,  0.000000)
  67 O  ( 0.000000,  0.000000, -0.000000)
  68 O  ( 0.000000,  0.000000,  0.000000)
  69 O  ( 0.000000,  0.000000, -0.000000)
  70 O  ( 0.000000,  0.000000, -0.000000)
  71 O  ( 0.000000,  0.000000, -0.000000)
  72 Au ( 0.000000,  0.000000,  0.000000)
  73 Au ( 0.000000,  0.000000,  0.000000)
  74 Au ( 0.000000,  0.000000, -0.000000)
  75 Au ( 0.000000,  0.000000,  0.000000)

Energy contributions relative to reference atoms: (reference = -2721730.337652)

Kinetic:       +528.909573
Potential:     -718.062355
External:      -833.464630
XC:            -382.441749
Entropy (-ST):   -0.023203
Local:          +43.183504
SIC:             +0.000000
--------------------------
Free energy:   -1361.898860
Extrapolated:  -1361.887259

Dipole-layer corrected work functions: 3.974109, 2.587874 eV

Spin contamination: 0.000000 electrons
                   Up                     Down
 Band  Eigenvalues  Occupancy  Eigenvalues  Occupancy
    0    -65.13625    1.00000    -65.13625    1.00000
    1    -65.12938    1.00000    -65.12938    1.00000
    2    -65.12706    1.00000    -65.12706    1.00000
    3    -65.12298    1.00000    -65.12298    1.00000
    4    -65.00751    1.00000    -65.00751    1.00000
    5    -64.93892    1.00000    -64.93892    1.00000
    6    -64.92492    1.00000    -64.92492    1.00000
    7    -64.86486    1.00000    -64.86486    1.00000
    8    -64.85012    1.00000    -64.85012    1.00000
    9    -64.83919    1.00000    -64.83919    1.00000
   10    -64.80796    1.00000    -64.80796    1.00000
   11    -64.80361    1.00000    -64.80361    1.00000
   12    -64.79701    1.00000    -64.79701    1.00000
   13    -64.77367    1.00000    -64.77367    1.00000
   14    -64.75731    1.00000    -64.75731    1.00000
   15    -64.73496    1.00000    -64.73496    1.00000
   16    -64.71382    1.00000    -64.71382    1.00000
   17    -64.70306    1.00000    -64.70306    1.00000
   18    -64.66641    1.00000    -64.66641    1.00000
   19    -64.45846    1.00000    -64.45846    1.00000
   20    -64.40750    1.00000    -64.40750    1.00000
   21    -64.39501    1.00000    -64.39501    1.00000
   22    -64.39019    1.00000    -64.39019    1.00000
   23    -64.38429    1.00000    -64.38429    1.00000
   24    -41.45761    1.00000    -41.45761    1.00000
   25    -41.44963    1.00000    -41.44963    1.00000
   26    -41.44678    1.00000    -41.44678    1.00000
   27    -41.44197    1.00000    -41.44197    1.00000
   28    -41.31093    1.00000    -41.31093    1.00000
   29    -41.30445    1.00000    -41.30445    1.00000
   30    -41.28450    1.00000    -41.28450    1.00000
   31    -41.24136    1.00000    -41.24136    1.00000
   32    -41.23464    1.00000    -41.23464    1.00000
   33    -41.22141    1.00000    -41.22141    1.00000
   34    -41.18459    1.00000    -41.18459    1.00000
   35    -41.15496    1.00000    -41.15496    1.00000
   36    -41.14843    1.00000    -41.14843    1.00000
   37    -41.13224    1.00000    -41.13224    1.00000
   38    -41.12698    1.00000    -41.12698    1.00000
   39    -41.12248    1.00000    -41.12248    1.00000
   40    -41.11716    1.00000    -41.11716    1.00000
   41    -41.11257    1.00000    -41.11257    1.00000
   42    -41.11058    1.00000    -41.11058    1.00000
   43    -41.10483    1.00000    -41.10483    1.00000
   44    -41.09939    1.00000    -41.09939    1.00000
   45    -41.09648    1.00000    -41.09648    1.00000
   46    -41.09527    1.00000    -41.09527    1.00000
   47    -41.08514    1.00000    -41.08514    1.00000
   48    -41.07569    1.00000    -41.07569    1.00000
   49    -41.06997    1.00000    -41.06997    1.00000
   50    -41.05833    1.00000    -41.05833    1.00000
   51    -41.03890    1.00000    -41.03890    1.00000
   52    -41.02703    1.00000    -41.02703    1.00000
   53    -41.01935    1.00000    -41.01935    1.00000
   54    -41.00722    1.00000    -41.00722    1.00000
   55    -41.00483    1.00000    -41.00483    1.00000
   56    -40.99543    1.00000    -40.99543    1.00000
   57    -40.98059    1.00000    -40.98059    1.00000
   58    -40.97362    1.00000    -40.97362    1.00000
   59    -40.96472    1.00000    -40.96472    1.00000
   60    -40.94975    1.00000    -40.94975    1.00000
   61    -40.94677    1.00000    -40.94677    1.00000
   62    -40.94000    1.00000    -40.94000    1.00000
   63    -40.93064    1.00000    -40.93064    1.00000
   64    -40.92904    1.00000    -40.92904    1.00000
   65    -40.92283    1.00000    -40.92283    1.00000
   66    -40.91935    1.00000    -40.91935    1.00000
   67    -40.91461    1.00000    -40.91461    1.00000
   68    -40.90442    1.00000    -40.90442    1.00000
   69    -40.89423    1.00000    -40.89423    1.00000
   70    -40.88696    1.00000    -40.88696    1.00000
   71    -40.88072    1.00000    -40.88072    1.00000
   72    -40.87040    1.00000    -40.87040    1.00000
   73    -40.86265    1.00000    -40.86265    1.00000
   74    -40.85847    1.00000    -40.85847    1.00000
   75    -40.84182    1.00000    -40.84182    1.00000
   76    -40.82530    1.00000    -40.82530    1.00000
   77    -40.81250    1.00000    -40.81250    1.00000
   78    -40.77183    1.00000    -40.77183    1.00000
   79    -40.76905    1.00000    -40.76905    1.00000
   80    -40.73859    1.00000    -40.73859    1.00000
   81    -40.64379    1.00000    -40.64379    1.00000
   82    -40.63339    1.00000    -40.63339    1.00000
   83    -40.62887    1.00000    -40.62887    1.00000
   84    -40.62136    1.00000    -40.62136    1.00000
   85    -40.61686    1.00000    -40.61686    1.00000
   86    -40.60857    1.00000    -40.60857    1.00000
   87    -40.60394    1.00000    -40.60394    1.00000
   88    -40.59896    1.00000    -40.59896    1.00000
   89    -40.58226    1.00000    -40.58226    1.00000
   90    -40.56155    1.00000    -40.56155    1.00000
   91    -40.54856    1.00000    -40.54856    1.00000
   92    -40.48361    1.00000    -40.48361    1.00000
   93    -40.46931    1.00000    -40.46931    1.00000
   94    -40.46425    1.00000    -40.46425    1.00000
   95    -40.45750    1.00000    -40.45750    1.00000
   96    -23.87029    1.00000    -23.87029    1.00000
   97    -23.65695    1.00000    -23.65695    1.00000
   98    -23.54578    1.00000    -23.54578    1.00000
   99    -23.48564    1.00000    -23.48564    1.00000
  100    -23.45471    1.00000    -23.45471    1.00000
  101    -23.42459    1.00000    -23.42459    1.00000
  102    -23.35163    1.00000    -23.35163    1.00000
  103    -23.31071    1.00000    -23.31071    1.00000
  104    -23.22387    1.00000    -23.22387    1.00000
  105    -23.07387    1.00000    -23.07387    1.00000
  106    -23.04147    1.00000    -23.04147    1.00000
  107    -22.97456    1.00000    -22.97456    1.00000
  108    -22.88691    1.00000    -22.88691    1.00000
  109    -22.75914    1.00000    -22.75914    1.00000
  110    -22.71694    1.00000    -22.71694    1.00000
  111    -22.70751    1.00000    -22.70751    1.00000
  112    -22.68857    1.00000    -22.68857    1.00000
  113    -22.67637    1.00000    -22.67637    1.00000
  114    -22.61543    1.00000    -22.61543    1.00000
  115    -22.59641    1.00000    -22.59641    1.00000
  116    -22.58653    1.00000    -22.58653    1.00000
  117    -22.56617    1.00000    -22.56617    1.00000
  118    -22.55633    1.00000    -22.55633    1.00000
  119    -22.55188    1.00000    -22.55188    1.00000
  120    -22.53767    1.00000    -22.53767    1.00000
  121    -22.50629    1.00000    -22.50629    1.00000
  122    -22.49953    1.00000    -22.49953    1.00000
  123    -22.49238    1.00000    -22.49238    1.00000
  124    -22.47494    1.00000    -22.47494    1.00000
  125    -22.46824    1.00000    -22.46824    1.00000
  126    -22.45100    1.00000    -22.45100    1.00000
  127    -22.42918    1.00000    -22.42918    1.00000
  128    -22.39738    1.00000    -22.39738    1.00000
  129    -22.37923    1.00000    -22.37923    1.00000
  130    -22.37669    1.00000    -22.37669    1.00000
  131    -22.35637    1.00000    -22.35637    1.00000
  132    -22.33615    1.00000    -22.33615    1.00000
  133    -22.33283    1.00000    -22.33283    1.00000
  134    -22.32485    1.00000    -22.32485    1.00000
  135    -22.23126    1.00000    -22.23126    1.00000
  136    -22.18874    1.00000    -22.18874    1.00000
  137    -22.09749    1.00000    -22.09749    1.00000
  138    -22.03981    1.00000    -22.03981    1.00000
  139    -21.88247    1.00000    -21.88247    1.00000
  140    -21.00539    1.00000    -21.00539    1.00000
  141    -20.96433    1.00000    -20.96433    1.00000
  142    -20.95760    1.00000    -20.95760    1.00000
  143    -20.94876    1.00000    -20.94876    1.00000
  144    -10.94476    1.00000    -10.94476    1.00000
  145    -10.86510    1.00000    -10.86510    1.00000
  146    -10.84696    1.00000    -10.84696    1.00000
  147    -10.80391    1.00000    -10.80391    1.00000
  148    -10.78404    1.00000    -10.78404    1.00000
  149    -10.76271    1.00000    -10.76271    1.00000
  150    -10.70815    1.00000    -10.70815    1.00000
  151    -10.69046    1.00000    -10.69046    1.00000
  152    -10.68031    1.00000    -10.68031    1.00000
  153    -10.64948    1.00000    -10.64948    1.00000
  154    -10.62234    1.00000    -10.62234    1.00000
  155    -10.57138    1.00000    -10.57138    1.00000
  156    -10.56865    1.00000    -10.56865    1.00000
  157    -10.51910    1.00000    -10.51910    1.00000
  158    -10.49429    1.00000    -10.49429    1.00000
  159    -10.45920    1.00000    -10.45920    1.00000
  160    -10.45380    1.00000    -10.45380    1.00000
  161    -10.44193    1.00000    -10.44193    1.00000
  162    -10.38283    1.00000    -10.38283    1.00000
  163    -10.33074    1.00000    -10.33074    1.00000
  164    -10.27043    1.00000    -10.27043    1.00000
  165    -10.18624    1.00000    -10.18624    1.00000
  166    -10.15159    1.00000    -10.15159    1.00000
  167    -10.13794    1.00000    -10.13794    1.00000
  168    -10.11570    1.00000    -10.11570    1.00000
  169    -10.11472    1.00000    -10.11472    1.00000
  170    -10.07600    1.00000    -10.07600    1.00000
  171    -10.06433    1.00000    -10.06433    1.00000
  172    -10.04027    1.00000    -10.04027    1.00000
  173    -10.03500    1.00000    -10.03500    1.00000
  174    -10.02718    1.00000    -10.02718    1.00000
  175     -9.99729    1.00000     -9.99729    1.00000
  176     -9.98701    1.00000     -9.98701    1.00000
  177     -9.98153    1.00000     -9.98153    1.00000
  178     -9.97281    1.00000     -9.97281    1.00000
  179     -9.95944    1.00000     -9.95944    1.00000
  180     -9.95605    1.00000     -9.95605    1.00000
  181     -9.94191    1.00000     -9.94191    1.00000
  182     -9.92203    1.00000     -9.92203    1.00000
  183     -9.91602    1.00000     -9.91602    1.00000
  184     -9.89325    1.00000     -9.89325    1.00000
  185     -9.84017    1.00000     -9.84017    1.00000
  186     -9.78590    1.00000     -9.78590    1.00000
  187     -9.75548    1.00000     -9.75548    1.00000
  188     -9.73186    1.00000     -9.73186    1.00000
  189     -9.65591    1.00000     -9.65591    1.00000
  190     -9.60022    1.00000     -9.60022    1.00000
  191     -9.56675    1.00000     -9.56675    1.00000
  192     -9.50667    1.00000     -9.50667    1.00000
  193     -9.47797    1.00000     -9.47797    1.00000
  194     -9.41586    1.00000     -9.41586    1.00000
  195     -9.38093    1.00000     -9.38093    1.00000
  196     -9.36121    1.00000     -9.36121    1.00000
  197     -9.29154    1.00000     -9.29154    1.00000
  198     -9.24395    1.00000     -9.24395    1.00000
  199     -9.16566    1.00000     -9.16566    1.00000
  200     -9.12535    1.00000     -9.12535    1.00000
  201     -9.10292    1.00000     -9.10292    1.00000
  202     -9.04106    1.00000     -9.04106    1.00000
  203     -9.01199    1.00000     -9.01199    1.00000
  204     -8.97725    1.00000     -8.97725    1.00000
  205     -8.94042    1.00000     -8.94042    1.00000
  206     -8.86171    1.00000     -8.86171    1.00000
  207     -8.82972    1.00000     -8.82972    1.00000
  208     -8.80031    1.00000     -8.80031    1.00000
  209     -8.76406    1.00000     -8.76406    1.00000
  210     -8.74087    1.00000     -8.74087    1.00000
  211     -8.72504    1.00000     -8.72504    1.00000
  212     -8.68128    1.00000     -8.68128    1.00000
  213     -8.66620    1.00000     -8.66620    1.00000
  214     -8.57351    1.00000     -8.57351    1.00000
  215     -8.55904    1.00000     -8.55904    1.00000
  216     -8.52052    1.00000     -8.52052    1.00000
  217     -8.51308    1.00000     -8.51308    1.00000
  218     -8.45364    1.00000     -8.45364    1.00000
  219     -8.45046    1.00000     -8.45046    1.00000
  220     -8.44603    1.00000     -8.44603    1.00000
  221     -8.40216    1.00000     -8.40216    1.00000
  222     -8.35581    1.00000     -8.35581    1.00000
  223     -8.35099    1.00000     -8.35099    1.00000
  224     -8.33636    1.00000     -8.33636    1.00000
  225     -8.28755    1.00000     -8.28755    1.00000
  226     -8.25488    1.00000     -8.25488    1.00000
  227     -8.22451    1.00000     -8.22451    1.00000
  228     -8.20279    1.00000     -8.20279    1.00000
  229     -8.20031    1.00000     -8.20031    1.00000
  230     -8.18945    1.00000     -8.18945    1.00000
  231     -8.16356    1.00000     -8.16356    1.00000
  232     -8.12929    1.00000     -8.12929    1.00000
  233     -8.07964    1.00000     -8.07964    1.00000
  234     -8.01151    1.00000     -8.01151    1.00000
  235     -7.98935    1.00000     -7.98935    1.00000
  236     -7.98177    1.00000     -7.98177    1.00000
  237     -7.92910    1.00000     -7.92910    1.00000
  238     -7.90665    1.00000     -7.90665    1.00000
  239     -7.88581    1.00000     -7.88581    1.00000
  240     -7.86982    1.00000     -7.86982    1.00000
  241     -7.82062    1.00000     -7.82062    1.00000
  242     -7.72571    1.00000     -7.72571    1.00000
  243     -7.69236    1.00000     -7.69236    1.00000
  244     -7.63408    1.00000     -7.63408    1.00000
  245     -7.60728    1.00000     -7.60728    1.00000
  246     -7.59105    1.00000     -7.59105    1.00000
  247     -7.50065    1.00000     -7.50065    1.00000
  248     -7.48360    1.00000     -7.48360    1.00000
  249     -7.47243    1.00000     -7.47243    1.00000
  250     -7.41683    1.00000     -7.41683    1.00000
  251     -7.41006    1.00000     -7.41006    1.00000
  252     -7.40443    1.00000     -7.40443    1.00000
  253     -7.39174    1.00000     -7.39174    1.00000
  254     -7.36790    1.00000     -7.36790    1.00000
  255     -7.32642    1.00000     -7.32642    1.00000
  256     -7.32576    1.00000     -7.32576    1.00000
  257     -7.30347    1.00000     -7.30347    1.00000
  258     -7.26889    1.00000     -7.26889    1.00000
  259     -7.22208    1.00000     -7.22208    1.00000
  260     -7.18068    1.00000     -7.18068    1.00000
  261     -7.15769    1.00000     -7.15769    1.00000
  262     -7.15627    1.00000     -7.15627    1.00000
  263     -7.13512    1.00000     -7.13512    1.00000
  264     -7.12800    1.00000     -7.12800    1.00000
  265     -7.09475    1.00000     -7.09475    1.00000
  266     -7.06944    1.00000     -7.06944    1.00000
  267     -7.06457    1.00000     -7.06457    1.00000
  268     -7.03367    1.00000     -7.03367    1.00000
  269     -7.01929    1.00000     -7.01929    1.00000
  270     -6.97518    1.00000     -6.97518    1.00000
  271     -6.95747    1.00000     -6.95747    1.00000
  272     -6.94616    1.00000     -6.94616    1.00000
  273     -6.90541    1.00000     -6.90541    1.00000
  274     -6.88694    1.00000     -6.88694    1.00000
  275     -6.85050    1.00000     -6.85050    1.00000
  276     -6.79570    1.00000     -6.79570    1.00000
  277     -6.68495    1.00000     -6.68495    1.00000
  278     -6.66995    1.00000     -6.66995    1.00000
  279     -6.62374    1.00000     -6.62374    1.00000
  280     -6.60986    1.00000     -6.60986    1.00000
  281     -6.60229    1.00000     -6.60229    1.00000
  282     -6.50005    1.00000     -6.50005    1.00000
  283     -6.48224    1.00000     -6.48224    1.00000
  284     -6.36087    1.00000     -6.36087    1.00000
  285     -6.33245    1.00000     -6.33245    1.00000
  286     -6.32083    1.00000     -6.32083    1.00000
  287     -6.31149    1.00000     -6.31149    1.00000
  288     -6.28671    1.00000     -6.28671    1.00000
  289     -6.13804    1.00000     -6.13804    1.00000
  290     -6.09683    1.00000     -6.09683    1.00000
  291     -6.05275    1.00000     -6.05275    1.00000
  292     -5.99753    1.00000     -5.99753    1.00000
  293     -5.95768    1.00000     -5.95768    1.00000
  294     -5.94820    1.00000     -5.94820    1.00000
  295     -5.94001    1.00000     -5.94001    1.00000
  296     -5.60897    1.00000     -5.60897    1.00000
  297     -5.43530    1.00000     -5.43530    1.00000
  298     -5.20471    1.00000     -5.20471    1.00000
  299     -5.18506    1.00000     -5.18506    1.00000
  300     -5.12815    1.00000     -5.12815    1.00000
  301     -4.91611    1.00000     -4.91611    1.00000
  302     -4.89209    1.00000     -4.89209    1.00000
  303     -4.86966    1.00000     -4.86966    1.00000
  304     -4.75705    1.00000     -4.75705    1.00000
  305     -4.73255    1.00000     -4.73255    1.00000
  306     -4.67832    1.00000     -4.67832    1.00000
  307     -4.63929    1.00000     -4.63929    1.00000
  308     -4.05215    0.99955     -4.05215    0.99955
  309     -3.75571    0.99140     -3.75571    0.99140
  310     -2.76707    0.00583     -2.76707    0.00583
  311     -2.62887    0.00147     -2.62887    0.00147
  312     -2.56348    0.00076     -2.56348    0.00076
  313     -2.51832    0.00049     -2.51832    0.00049
  314     -2.38368    0.00013     -2.38368    0.00013
  315     -2.36842    0.00011     -2.36842    0.00011
  316     -2.35025    0.00009     -2.35025    0.00009
  317     -2.34825    0.00009     -2.34825    0.00009
  318     -2.26357    0.00004     -2.26357    0.00004
  319     -2.17695    0.00002     -2.17695    0.00002
  320     -2.11399    0.00001     -2.11399    0.00001
  321     -2.07026    0.00001     -2.07026    0.00001
  322     -2.04210    0.00000     -2.04210    0.00000
  323     -2.03091    0.00000     -2.03091    0.00000
  324     -2.00703    0.00000     -2.00703    0.00000
  325     -1.99375    0.00000     -1.99375    0.00000
  326     -1.88811    0.00000     -1.88811    0.00000
  327     -1.87699    0.00000     -1.87699    0.00000
  328     -1.85991    0.00000     -1.85991    0.00000
  329     -1.84719    0.00000     -1.84719    0.00000
  330     -1.82845    0.00000     -1.82845    0.00000
  331     -1.82010    0.00000     -1.82010    0.00000
  332     -1.80678    0.00000     -1.80678    0.00000
  333     -1.77019    0.00000     -1.77019    0.00000
  334     -1.69660    0.00000     -1.69660    0.00000
  335     -1.68527    0.00000     -1.68527    0.00000
  336     -1.66258    0.00000     -1.66258    0.00000
  337     -1.65045    0.00000     -1.65045    0.00000
  338     -1.64769    0.00000     -1.64769    0.00000
  339     -1.63975    0.00000     -1.63975    0.00000
  340     -1.63540    0.00000     -1.63540    0.00000
  341     -1.61502    0.00000     -1.61502    0.00000
  342     -1.59458    0.00000     -1.59458    0.00000
  343     -1.57872    0.00000     -1.57872    0.00000
  344     -1.56746    0.00000     -1.56746    0.00000
  345     -1.56445    0.00000     -1.56445    0.00000
  346     -1.54144    0.00000     -1.54144    0.00000
  347     -1.52661    0.00000     -1.52661    0.00000
  348     -1.51207    0.00000     -1.51207    0.00000
  349     -1.48619    0.00000     -1.48619    0.00000
  350     -1.43219    0.00000     -1.43219    0.00000
  351     -1.43067    0.00000     -1.43067    0.00000
  352     -1.40534    0.00000     -1.40534    0.00000
  353     -1.39388    0.00000     -1.39388    0.00000
  354     -1.37933    0.00000     -1.37933    0.00000
  355     -1.33968    0.00000     -1.33968    0.00000
  356     -1.27784    0.00000     -1.27784    0.00000
  357     -1.26678    0.00000     -1.26678    0.00000
  358     -1.23753    0.00000     -1.23753    0.00000
  359     -1.22405    0.00000     -1.22405    0.00000
  360     -1.18936    0.00000     -1.18936    0.00000
  361     -1.17431    0.00000     -1.17431    0.00000
  362     -1.17157    0.00000     -1.17157    0.00000
  363     -1.15796    0.00000     -1.15796    0.00000
  364     -1.14625    0.00000     -1.14625    0.00000
  365     -1.13802    0.00000     -1.13802    0.00000
  366     -1.11030    0.00000     -1.11030    0.00000
  367     -1.10714    0.00000     -1.10714    0.00000
  368     -1.07072    0.00000     -1.07072    0.00000
  369     -1.04774    0.00000     -1.04774    0.00000
  370     -1.03719    0.00000     -1.03719    0.00000
  371     -1.01311    0.00000     -1.01311    0.00000
  372     -1.00844    0.00000     -1.00844    0.00000
  373     -0.96779    0.00000     -0.96779    0.00000
  374     -0.93181    0.00000     -0.93181    0.00000
  375     -0.90050    0.00000     -0.90050    0.00000

Fermi level: -3.28099

Gap: 0.989 eV
Transition (v -> c):
  (s=1, k=0, n=309, [[0.00, 0.00, 0.00]]) -> (s=1, k=0, n=310, [[0.00, 0.00, 0.00]])
No difference between direct/indirect transitions
System changes: positions 

Initializing position-dependent things.

Density initialized from wave functions
      .-------------------------.  
     /|                         |  
    / |                         |  
   /  |                         |  
  /   |                         |  
 *    |                         |  
 |    |                         |  
 |    |                         |  
 |    |                         |  
 |    |                         |  
 |    |                         |  
 |    |                         |  
 |    |                         |  
 |    |                         |  
 |    |        Au   OAu         |  
 |    |      O          Ti      |  
 |    O  Au      Ti     O    O  |  
 |    |   Ti   Au O   O         |  
 | O  |   O    O      Ti     Ti |  
 |    | Ti     Ti     O    O    |  
 |    |     O       O      Ti   |  
 |   O|Ti     O      O          |  
 |    |O    O      Ti     Ti    |  
 |  Ti|    Ti          O  O   O |  
 |    |  O  O   O O    TiO      |  
 |  O |         TiO         O Ti|  
 |    | OTiO   Ti    OTi        |  
 |    |       O     O O    O O  |  
 |    | Oi   O O           Ti   |  
 |    O      Ti     Ti     O    |  
 |   Ti          O      O       |  
 |    |   O                     |  
 |    |                         |  
 |    |                         |  
 |    |                         |  
 |    .-------------------------.  
 |   /                         /   
 |  /                         /    
 | /                         /     
 |/                         /      
 *-------------------------*       

Positions:
   0 Ti     1.771742    0.000000    8.228379    ( 0.0000,  0.0000,  0.0000)
   1 Ti     6.989192    1.896200    8.228379    ( 0.0000,  0.0000,  0.0000)
   2 Ti     1.771742    3.792400    8.228379    ( 0.0000,  0.0000,  0.0000)
   3 Ti     6.989192    5.688600    8.228379    ( 0.0000,  0.0000,  0.0000)
   4 Ti     4.725027    0.000000    9.111586    ( 0.0000,  0.0000,  0.0000)
   5 Ti     9.942477    1.896200    9.111586    ( 0.0000,  0.0000,  0.0000)
   6 Ti     4.725027    3.792400    9.111586    ( 0.0000,  0.0000,  0.0000)
   7 Ti     9.942477    5.688600    9.111586    ( 0.0000,  0.0000,  0.0000)
   8 Ti     3.149983    0.000000   11.761552    ( 0.0000,  0.0000,  0.0000)
   9 Ti     8.367433    1.896200   11.761552    ( 0.0000,  0.0000,  0.0000)
  10 Ti     3.149983    3.792400   11.761552    ( 0.0000,  0.0000,  0.0000)
  11 Ti     8.367433    5.688600   11.761552    ( 0.0000,  0.0000,  0.0000)
  12 Ti     6.103269    0.000000   12.644759    ( 0.0000,  0.0000,  0.0000)
  13 Ti     0.885819    1.896200   12.644759    ( 0.0000,  0.0000,  0.0000)
  14 Ti     6.103269    3.792400   12.644759    ( 0.0000,  0.0000,  0.0000)
  15 Ti     0.885819    5.688600   12.644759    ( 0.0000,  0.0000,  0.0000)
  16 Ti     4.482233   -0.001033   15.342543    ( 0.0000,  0.0000,  0.0000)
  17 Ti     9.753045    1.900753   15.389207    ( 0.0000,  0.0000,  0.0000)
  18 Ti     4.499047    3.797034   15.348687    ( 0.0000,  0.0000,  0.0000)
  19 Ti     9.736627    5.671166   15.407809    ( 0.0000,  0.0000,  0.0000)
  20 Ti     7.365001   -0.008670   16.091347    ( 0.0000,  0.0000,  0.0000)
  21 Ti     2.124206    1.919615   16.196452    ( 0.0000,  0.0000,  0.0000)
  22 Ti     7.324862    3.785370   16.124124    ( 0.0000,  0.0000,  0.0000)
  23 Ti     2.104658    5.692197   16.109406    ( 0.0000,  0.0000,  0.0000)
  24 O      3.638859    0.000000    7.500000    ( 0.0000,  0.0000,  0.0000)
  25 O      8.856309    1.896200    7.500000    ( 0.0000,  0.0000,  0.0000)
  26 O      3.638859    3.792400    7.500000    ( 0.0000,  0.0000,  0.0000)
  27 O      8.856309    5.688600    7.500000    ( 0.0000,  0.0000,  0.0000)
  28 O      6.592144    0.000000    8.383207    ( 0.0000,  0.0000,  0.0000)
  29 O      1.374694    1.896200    8.383207    ( 0.0000,  0.0000,  0.0000)
  30 O      6.592144    3.792400    8.383207    ( 0.0000,  0.0000,  0.0000)
  31 O      1.374694    5.688600    8.383207    ( 0.0000,  0.0000,  0.0000)
  32 O     10.339421    0.000000    8.956758    ( 0.0000,  0.0000,  0.0000)
  33 O      5.121971    1.896200    8.956758    ( 0.0000,  0.0000,  0.0000)
  34 O     10.339421    3.792400    8.956758    ( 0.0000,  0.0000,  0.0000)
  35 O      5.121971    5.688600    8.956758    ( 0.0000,  0.0000,  0.0000)
  36 O      2.857911    0.000000    9.839966    ( 0.0000,  0.0000,  0.0000)
  37 O      8.075361    1.896200    9.839966    ( 0.0000,  0.0000,  0.0000)
  38 O      2.857911    3.792400    9.839966    ( 0.0000,  0.0000,  0.0000)
  39 O      8.075361    5.688600    9.839966    ( 0.0000,  0.0000,  0.0000)
  40 O      5.017100    0.000000   11.033173    ( 0.0000,  0.0000,  0.0000)
  41 O     10.234550    1.896200   11.033173    ( 0.0000,  0.0000,  0.0000)
  42 O      5.017100    3.792400   11.033173    ( 0.0000,  0.0000,  0.0000)
  43 O     10.234550    5.688600   11.033173    ( 0.0000,  0.0000,  0.0000)
  44 O      7.970490    0.000000   11.916380    ( 0.0000,  0.0000,  0.0000)
  45 O      2.753040    1.896200   11.916380    ( 0.0000,  0.0000,  0.0000)
  46 O      7.970490    3.792400   11.916380    ( 0.0000,  0.0000,  0.0000)
  47 O      2.753040    5.688600   11.916380    ( 0.0000,  0.0000,  0.0000)
  48 O      1.282867    0.000000   12.489931    ( 0.0000,  0.0000,  0.0000)
  49 O      6.500317    1.896200   12.489931    ( 0.0000,  0.0000,  0.0000)
  50 O      1.282867    3.792400   12.489931    ( 0.0000,  0.0000,  0.0000)
  51 O      6.500317    5.688600   12.489931    ( 0.0000,  0.0000,  0.0000)
  52 O      4.236152    0.000000   13.373138    ( 0.0000,  0.0000,  0.0000)
  53 O      9.453603    1.896200   13.373138    ( 0.0000,  0.0000,  0.0000)
  54 O      4.236152    3.792400   13.373138    ( 0.0000,  0.0000,  0.0000)
  55 O      9.453603    5.688600   13.373138    ( 0.0000,  0.0000,  0.0000)
  56 O      6.412072   -0.010033   14.556610    ( 0.0000,  0.0000,  0.0000)
  57 O      1.198823    1.897930   14.569774    ( 0.0000,  0.0000,  0.0000)
  58 O      6.447668    3.793171   14.532625    ( 0.0000,  0.0000,  0.0000)
  59 O      1.199187    5.689336   14.547629    ( 0.0000,  0.0000,  0.0000)
  60 O      4.033722    1.891518   15.421462    ( 0.0000,  0.0000,  0.0000)
  61 O      9.263384   -0.007385   15.453502    ( 0.0000,  0.0000,  0.0000)
  62 O      4.056182    5.703956   15.417797    ( 0.0000,  0.0000,  0.0000)
  63 O      9.276983    3.794598   15.462247    ( 0.0000,  0.0000,  0.0000)
  64 O      2.642742   -0.013555   16.279518    ( 0.0000,  0.0000,  0.0000)
  65 O      7.840025    1.892632   16.276827    ( 0.0000,  0.0000,  0.0000)
  66 O      2.638424    3.815752   16.259314    ( 0.0000,  0.0000,  0.0000)
  67 O      7.851442    5.687213   16.316677    ( 0.0000,  0.0000,  0.0000)
  68 O      5.664333   -0.017638   16.912131    ( 0.0000,  0.0000,  0.0000)
  69 O      0.405331    1.895786   16.891848    ( 0.0000,  0.0000,  0.0000)
  70 O      0.447526    5.688107   16.892737    ( 0.0000,  0.0000,  0.0000)
  71 O      5.620240    3.815240   16.822627    ( 0.0000,  0.0000,  0.0000)
  72 Au     5.402004    1.459542   18.435638    ( 0.0000,  0.0000,  0.0000)
  73 Au     7.227773    3.254817   19.494175    ( 0.0000,  0.0000,  0.0000)
  74 Au     2.680675    1.867315   18.895591    ( 0.0000,  0.0000,  0.0000)
  75 Au     4.579183    3.616569   19.675117    ( 0.0000,  0.0000,  0.0000)

Unit cell:
           periodic     x           y           z      points  spacing
  1. axis:    yes   10.434900    0.000000    0.000000    52     0.2007
  2. axis:    yes    0.000000    7.584800    0.000000    36     0.2107
  3. axis:    no     0.000000    0.000000   28.826383   144     0.2002

  Lengths:  10.434900   7.584800  28.826383
  Angles:   90.000000  90.000000  90.000000

Effective grid spacing dv^(1/3) = 0.2038

     iter     time        total  log10-change:  magmom
                         energy   eigst   dens
iter:   1 15:29:54 -1311.819800   -4.57           +0.0000
iter:   2 15:29:58 -1311.821682   -5.04  -3.76    -0.0000
iter:   3 15:30:02 -1311.822508   -5.42  -3.74    -0.0000
iter:   4 15:30:05 -1311.822739   -5.88  -3.75    -0.0000
iter:   5 15:30:09 -1311.823076c  -6.19  -3.77    -0.0000
iter:   6 15:30:13 -1311.823287c  -6.58  -3.78    -0.0000
iter:   7 15:30:17 -1311.823417c  -6.77  -3.79    -0.0000
iter:   8 15:30:21 -1311.823496c  -6.87  -3.80    -0.0000
iter:   9 15:30:25 -1311.823714c  -6.88  -3.82    -0.0000
iter:  10 15:30:28 -1311.823841c  -6.88  -3.83    -0.0000
iter:  11 15:30:32 -1311.823904c  -6.86  -3.84    -0.0000
iter:  12 15:30:36 -1311.824103c  -6.87  -3.85    -0.0000
iter:  13 15:30:40 -1311.824043c  -6.87  -3.86    -0.0000
iter:  14 15:30:44 -1311.824146c  -6.89  -3.87    -0.0000
iter:  15 15:30:47 -1311.824197c  -6.93  -3.88    -0.0000
iter:  16 15:30:51 -1311.824372c  -6.96  -3.89    -0.0000
iter:  17 15:30:55 -1311.824481c  -7.00  -3.89    -0.0000
iter:  18 15:30:59 -1311.824529c  -7.02  -3.90    -0.0000
iter:  19 15:31:03 -1311.824533c  -7.06  -3.91    -0.0000
iter:  20 15:31:07 -1311.824505c  -7.08  -3.92    -0.0000
iter:  21 15:31:10 -1311.824619c  -7.15  -3.93    -0.0000
iter:  22 15:31:14 -1311.824523c  -7.17  -3.94    -0.0000
iter:  23 15:31:18 -1311.824568c  -7.22  -3.94    -0.0000
iter:  24 15:31:22 -1311.824585c  -7.26  -3.95    -0.0000
iter:  25 15:31:26 -1311.824569c  -7.28  -3.96    -0.0000
iter:  26 15:31:29 -1311.824523c  -7.32  -3.97    -0.0000
iter:  27 15:31:33 -1311.824455c  -7.35  -3.98    -0.0000
iter:  28 15:31:37 -1311.824370c  -7.40  -3.98    -0.0000
iter:  29 15:31:41 -1311.824272c  -7.43  -3.99    -0.0000
iter:  30 15:31:45 -1311.824163c  -7.48  -4.00    -0.0000
iter:  31 15:31:48 -1311.824193c  -7.56  -4.00    -0.0000
iter:  32 15:31:52 -1311.824198c  -7.64  -4.01    -0.0000
iter:  33 15:31:56 -1311.824180c  -7.66  -4.02    -0.0000
iter:  34 15:32:00 -1311.824139c  -7.71  -4.03    -0.0000
iter:  35 15:32:04 -1311.824078c  -7.73  -4.03    -0.0000
iter:  36 15:32:07 -1311.823999c  -7.78  -4.04    -0.0000
iter:  37 15:32:11 -1311.823906c  -7.79  -4.05    -0.0000
iter:  38 15:32:15 -1311.823801c  -7.84  -4.06    -0.0000
iter:  39 15:32:19 -1311.823686c  -7.86  -4.06    -0.0000
iter:  40 15:32:23 -1311.823564c  -7.91  -4.07    -0.0000
iter:  41 15:32:26 -1311.823436c  -7.94  -4.08    -0.0000
iter:  42 15:32:30 -1311.823303c  -7.98  -4.08    -0.0000
iter:  43 15:32:34 -1311.823166c  -8.02  -4.09    -0.0000
iter:  44 15:32:38 -1311.823026c  -8.06  -4.10    -0.0000
iter:  45 15:32:42 -1311.822884c  -8.10  -4.10    -0.0000
iter:  46 15:32:45 -1311.822740c  -8.15  -4.11    -0.0000
iter:  47 15:32:49 -1311.822595c  -8.19  -4.12    -0.0000
iter:  48 15:32:53 -1311.822449c  -8.24  -4.12    -0.0000
iter:  49 15:32:57 -1311.822303c  -8.29  -4.13    -0.0000
iter:  50 15:33:01 -1311.822158c  -8.33  -4.14    -0.0000
iter:  51 15:33:04 -1311.822012c  -8.38  -4.14    -0.0000
iter:  52 15:33:08 -1311.821868c  -8.42  -4.15    -0.0000
iter:  53 15:33:12 -1311.821724c  -8.47  -4.15    -0.0000
iter:  54 15:33:16 -1311.821581c  -8.51  -4.16    -0.0000
iter:  55 15:33:20 -1311.821439c  -8.55  -4.17    -0.0000
iter:  56 15:33:23 -1311.821434c  -8.64  -4.17    -0.0000
iter:  57 15:33:27 -1311.821364c  -8.72  -4.18    -0.0000
iter:  58 15:33:31 -1311.821287c  -8.74  -4.19    -0.0000
iter:  59 15:33:35 -1311.821206c  -8.78  -4.19    -0.0000
iter:  60 15:33:39 -1311.821122c  -8.80  -4.20    -0.0000
iter:  61 15:33:42 -1311.821034c  -8.84  -4.21    -0.0000
iter:  62 15:33:46 -1311.820942c  -8.86  -4.21    -0.0000
iter:  63 15:33:50 -1311.820848c  -8.90  -4.22    -0.0000
iter:  64 15:33:54 -1311.820750c  -8.92  -4.23    -0.0000
iter:  65 15:33:58 -1311.820650c  -8.95  -4.23    -0.0000
iter:  66 15:34:01 -1311.820548c  -8.98  -4.24    -0.0000
iter:  67 15:34:05 -1311.820444c  -9.01  -4.25    -0.0000
iter:  68 15:34:09 -1311.820338c  -9.03  -4.25    -0.0000
iter:  69 15:34:13 -1311.820231c  -9.06  -4.26    -0.0000
iter:  70 15:34:17 -1311.820123c  -9.08  -4.27    -0.0000
iter:  71 15:34:20 -1311.820015c  -9.11  -4.27    -0.0000
iter:  72 15:34:24 -1311.819906c  -9.14  -4.28    -0.0000
iter:  73 15:34:28 -1311.819797c  -9.16  -4.28    -0.0000
iter:  74 15:34:32 -1311.819687c  -9.19  -4.29    -0.0000
iter:  75 15:34:36 -1311.819578c  -9.21  -4.30    -0.0000
iter:  76 15:34:39 -1311.819469c  -9.24  -4.30    -0.0000
iter:  77 15:34:43 -1311.819360c  -9.26  -4.31    -0.0000
iter:  78 15:34:47 -1311.819251c  -9.29  -4.32    -0.0000
iter:  79 15:34:51 -1311.819143c  -9.31  -4.32    -0.0000
iter:  80 15:34:55 -1311.819035c  -9.34  -4.33    -0.0000
iter:  81 15:34:58 -1311.818928c  -9.36  -4.33    +0.0000
iter:  82 15:35:02 -1311.818822c  -9.38  -4.34    +0.0000
iter:  83 15:35:06 -1311.818717c  -9.41  -4.35    +0.0000
iter:  84 15:35:10 -1311.818612c  -9.43  -4.35    +0.0000
iter:  85 15:35:14 -1311.818508c  -9.46  -4.36    +0.0000
iter:  86 15:35:17 -1311.818405c  -9.48  -4.36    +0.0000
iter:  87 15:35:21 -1311.818303c  -9.50  -4.37    +0.0000
iter:  88 15:35:25 -1311.818202c  -9.52  -4.37    +0.0000
iter:  89 15:35:29 -1311.818102c  -9.55  -4.38    +0.0000
iter:  90 15:35:33 -1311.818003c  -9.57  -4.39    +0.0000
iter:  91 15:35:36 -1311.817905c  -9.59  -4.39    +0.0000
iter:  92 15:35:40 -1311.817808c  -9.61  -4.40    +0.0000
iter:  93 15:35:44 -1311.817712c  -9.63  -4.40    +0.0000
iter:  94 15:35:48 -1311.817618c  -9.66  -4.41    +0.0000
iter:  95 15:35:52 -1311.817524c  -9.68  -4.42    +0.0000
iter:  96 15:35:55 -1311.817431c  -9.70  -4.42    +0.0000
iter:  97 15:35:59 -1311.817340c  -9.72  -4.43    +0.0000
iter:  98 15:36:03 -1311.817249c  -9.74  -4.43    +0.0000
iter:  99 15:36:07 -1311.817160c  -9.76  -4.44    +0.0000
iter: 100 15:36:11 -1311.817071c  -9.78  -4.45    +0.0000
iter: 101 15:36:14 -1311.816984c  -9.80  -4.45    +0.0000
iter: 102 15:36:18 -1311.816898c  -9.82  -4.46    +0.0000
iter: 103 15:36:22 -1311.816813c  -9.84  -4.46    +0.0000
iter: 104 15:36:26 -1311.816729c  -9.86  -4.47    +0.0000
iter: 105 15:36:30 -1311.816645c  -9.88  -4.47    +0.0000
iter: 106 15:36:33 -1311.816564c  -9.90  -4.48    +0.0000
iter: 107 15:36:37 -1311.816483c  -9.92  -4.49    +0.0000
iter: 108 15:36:41 -1311.816403c  -9.94  -4.49    +0.0000
iter: 109 15:36:45 -1311.816324c  -9.95  -4.50    +0.0000
iter: 110 15:36:49 -1311.816246c  -9.98  -4.50    +0.0000
iter: 111 15:36:53 -1311.816169c  -9.99  -4.51    +0.0000
iter: 112 15:36:56 -1311.816093c -10.01c -4.51    +0.0000
iter: 113 15:37:00 -1311.816019c -10.03c -4.52    +0.0000
iter: 114 15:37:04 -1311.815945c -10.05c -4.53    +0.0000
iter: 115 15:37:08 -1311.815872c -10.06c -4.53    +0.0000
iter: 116 15:37:12 -1311.815800c -10.08c -4.54    +0.0000
iter: 117 15:37:15 -1311.815729c -10.10c -4.54    +0.0000
iter: 118 15:37:19 -1311.815659c -10.12c -4.55    +0.0000
iter: 119 15:37:23 -1311.815590c -10.13c -4.55    +0.0000
iter: 120 15:37:27 -1311.815522c -10.15c -4.56    +0.0000
iter: 121 15:37:31 -1311.815454c -10.16c -4.56    +0.0000
iter: 122 15:37:34 -1311.815388c -10.18c -4.57    +0.0000
iter: 123 15:37:38 -1311.815323c -10.20c -4.58    +0.0000
iter: 124 15:37:42 -1311.815258c -10.21c -4.58    +0.0000
iter: 125 15:37:46 -1311.815194c -10.23c -4.59    +0.0000
iter: 126 15:37:50 -1311.815132c -10.25c -4.59    +0.0000
iter: 127 15:37:53 -1311.815070c -10.26c -4.60    +0.0000
iter: 128 15:37:57 -1311.815008c -10.28c -4.60    +0.0000
iter: 129 15:38:01 -1311.814948c -10.29c -4.61    +0.0000
iter: 130 15:38:05 -1311.814889c -10.31c -4.62    +0.0000
iter: 131 15:38:09 -1311.814830c -10.32c -4.62    +0.0000
iter: 132 15:38:12 -1311.814772c -10.34c -4.63    +0.0000
iter: 133 15:38:16 -1311.814715c -10.35c -4.63    +0.0000
iter: 134 15:38:20 -1311.814658c -10.37c -4.64    +0.0000
iter: 135 15:38:24 -1311.814603c -10.38c -4.64    +0.0000
iter: 136 15:38:28 -1311.814548c -10.40c -4.65    +0.0000
iter: 137 15:38:31 -1311.814494c -10.41c -4.65    +0.0000
iter: 138 15:38:35 -1311.814441c -10.43c -4.66    +0.0000
iter: 139 15:38:39 -1311.814388c -10.44c -4.66    +0.0000
iter: 140 15:38:43 -1311.814336c -10.46c -4.67    +0.0000
iter: 141 15:38:47 -1311.814285c -10.47c -4.68    +0.0000
iter: 142 15:38:50 -1311.814235c -10.48c -4.68    +0.0000
iter: 143 15:38:54 -1311.814185c -10.50c -4.69    +0.0000
iter: 144 15:38:58 -1311.814136c -10.51c -4.69    +0.0000
iter: 145 15:39:02 -1311.814087c -10.53c -4.70    +0.0000
iter: 146 15:39:06 -1311.814040c -10.54c -4.70    +0.0000
iter: 147 15:39:09 -1311.813993c -10.56c -4.71    +0.0000
iter: 148 15:39:13 -1311.813946c -10.57c -4.71    +0.0000
iter: 149 15:39:17 -1311.813901c -10.58c -4.72    +0.0000
iter: 150 15:39:21 -1311.813855c -10.60c -4.72    +0.0000
iter: 151 15:39:25 -1311.813811c -10.61c -4.73    +0.0000
iter: 152 15:39:28 -1311.813767c -10.63c -4.74    +0.0000
iter: 153 15:39:32 -1311.813724c -10.64c -4.74    +0.0000
iter: 154 15:39:36 -1311.813681c -10.65c -4.75    +0.0000
iter: 155 15:39:40 -1311.813639c -10.67c -4.75    +0.0000
iter: 156 15:39:44 -1311.813598c -10.68c -4.76    +0.0000
iter: 157 15:39:47 -1311.813557c -10.69c -4.76    +0.0000
iter: 158 15:39:51 -1311.813517c -10.71c -4.77    +0.0000
iter: 159 15:39:55 -1311.813477c -10.72c -4.77    +0.0000
iter: 160 15:39:59 -1311.813438c -10.73c -4.78    +0.0000
iter: 161 15:40:03 -1311.813399c -10.75c -4.78    +0.0000
iter: 162 15:40:06 -1311.813361c -10.76c -4.79    +0.0000
iter: 163 15:40:10 -1311.813323c -10.78c -4.79    +0.0000
iter: 164 15:40:14 -1311.813286c -10.79c -4.80    +0.0000
iter: 165 15:40:18 -1311.813250c -10.80c -4.81    +0.0000
iter: 166 15:40:22 -1311.813214c -10.81c -4.81    +0.0000
iter: 167 15:40:25 -1311.813179c -10.83c -4.82    +0.0000
iter: 168 15:40:29 -1311.813144c -10.84c -4.82    +0.0000
iter: 169 15:40:33 -1311.813109c -10.86c -4.83    +0.0000
iter: 170 15:40:37 -1311.813075c -10.87c -4.83    +0.0000
iter: 171 15:40:41 -1311.813042c -10.88c -4.84    +0.0000
iter: 172 15:40:45 -1311.813009c -10.89c -4.84    +0.0000
iter: 173 15:40:48 -1311.812976c -10.91c -4.85    +0.0000
iter: 174 15:40:52 -1311.812944c -10.92c -4.85    +0.0000
iter: 175 15:40:56 -1311.812912c -10.93c -4.86    +0.0000
iter: 176 15:41:00 -1311.812881c -10.95c -4.86    +0.0000
iter: 177 15:41:04 -1311.812851c -10.96c -4.87    +0.0000
iter: 178 15:41:07 -1311.812820c -10.97c -4.87    +0.0000
iter: 179 15:41:11 -1311.812790c -10.99c -4.88    +0.0000
iter: 180 15:41:15 -1311.812761c -11.00c -4.88    +0.0000
iter: 181 15:41:19 -1311.812732c -11.01c -4.89    +0.0000
iter: 182 15:41:23 -1311.812703c -11.02c -4.89    +0.0000
iter: 183 15:41:26 -1311.812675c -11.04c -4.90    +0.0000
iter: 184 15:41:30 -1311.812647c -11.05c -4.90    +0.0000
iter: 185 15:41:34 -1311.812620c -11.06c -4.91    +0.0000
iter: 186 15:41:38 -1311.812593c -11.07c -4.92    +0.0000
iter: 187 15:41:42 -1311.812567c -11.09c -4.92    +0.0000
iter: 188 15:41:45 -1311.812540c -11.10c -4.93    +0.0000
iter: 189 15:41:49 -1311.812514c -11.11c -4.93    +0.0000
iter: 190 15:41:53 -1311.812489c -11.12c -4.94    +0.0000
iter: 191 15:41:57 -1311.812464c -11.13c -4.94    +0.0000
iter: 192 15:42:01 -1311.812439c -11.15c -4.95    +0.0000
iter: 193 15:42:04 -1311.812415c -11.16c -4.95    +0.0000
iter: 194 15:42:08 -1311.812391c -11.17c -4.96    +0.0000
iter: 195 15:42:12 -1311.812367c -11.18c -4.96    +0.0000
iter: 196 15:42:16 -1311.812344c -11.20c -4.97    +0.0000
iter: 197 15:42:19 -1311.812320c -11.21c -4.97    +0.0000
iter: 198 15:42:23 -1311.812298c -11.22c -4.98    +0.0000
iter: 199 15:42:27 -1311.812275c -11.23c -4.98    +0.0000
iter: 200 15:42:31 -1311.812253c -11.24c -4.99    +0.0000
iter: 201 15:42:35 -1311.812232c -11.26c -4.99    +0.0000
iter: 202 15:42:38 -1311.812210c -11.27c -5.00    +0.0000
iter: 203 15:42:42 -1311.812189c -11.28c -5.00c   +0.0000

Converged after 203 iterations.

Dipole moment: (52.396202, -54.818739, 0.553859) |e|*Ang

Total magnetic moment: (0.000000, 0.000000, 0.000000)
Local magnetic moments:
   0 Ti ( 0.000000,  0.000000,  0.000000)
   1 Ti ( 0.000000,  0.000000, -0.000000)
   2 Ti ( 0.000000,  0.000000,  0.000000)
   3 Ti ( 0.000000,  0.000000, -0.000000)
   4 Ti ( 0.000000,  0.000000,  0.000000)
   5 Ti ( 0.000000,  0.000000, -0.000000)
   6 Ti ( 0.000000,  0.000000, -0.000000)
   7 Ti ( 0.000000,  0.000000,  0.000000)
   8 Ti ( 0.000000,  0.000000, -0.000000)
   9 Ti ( 0.000000,  0.000000, -0.000000)
  10 Ti ( 0.000000,  0.000000, -0.000000)
  11 Ti ( 0.000000,  0.000000,  0.000000)
  12 Ti ( 0.000000,  0.000000, -0.000000)
  13 Ti ( 0.000000,  0.000000,  0.000000)
  14 Ti ( 0.000000,  0.000000, -0.000000)
  15 Ti ( 0.000000,  0.000000, -0.000000)
  16 Ti ( 0.000000,  0.000000,  0.000000)
  17 Ti ( 0.000000,  0.000000, -0.000000)
  18 Ti ( 0.000000,  0.000000,  0.000000)
  19 Ti ( 0.000000,  0.000000, -0.000000)
  20 Ti ( 0.000000,  0.000000,  0.000000)
  21 Ti ( 0.000000,  0.000000,  0.000000)
  22 Ti ( 0.000000,  0.000000,  0.000000)
  23 Ti ( 0.000000,  0.000000, -0.000000)
  24 O  ( 0.000000,  0.000000, -0.000000)
  25 O  ( 0.000000,  0.000000,  0.000000)
  26 O  ( 0.000000,  0.000000, -0.000000)
  27 O  ( 0.000000,  0.000000,  0.000000)
  28 O  ( 0.000000,  0.000000,  0.000000)
  29 O  ( 0.000000,  0.000000, -0.000000)
  30 O  ( 0.000000,  0.000000,  0.000000)
  31 O  ( 0.000000,  0.000000, -0.000000)
  32 O  ( 0.000000,  0.000000, -0.000000)
  33 O  ( 0.000000,  0.000000,  0.000000)
  34 O  ( 0.000000,  0.000000, -0.000000)
  35 O  ( 0.000000,  0.000000,  0.000000)
  36 O  ( 0.000000,  0.000000, -0.000000)
  37 O  ( 0.000000,  0.000000,  0.000000)
  38 O  ( 0.000000,  0.000000, -0.000000)
  39 O  ( 0.000000,  0.000000,  0.000000)
  40 O  ( 0.000000,  0.000000,  0.000000)
  41 O  ( 0.000000,  0.000000, -0.000000)
  42 O  ( 0.000000,  0.000000,  0.000000)
  43 O  ( 0.000000,  0.000000, -0.000000)
  44 O  ( 0.000000,  0.000000,  0.000000)
  45 O  ( 0.000000,  0.000000, -0.000000)
  46 O  ( 0.000000,  0.000000,  0.000000)
  47 O  ( 0.000000,  0.000000,  0.000000)
  48 O  ( 0.000000,  0.000000,  0.000000)
  49 O  ( 0.000000,  0.000000, -0.000000)
  50 O  ( 0.000000,  0.000000,  0.000000)
  51 O  ( 0.000000,  0.000000, -0.000000)
  52 O  ( 0.000000,  0.000000,  0.000000)
  53 O  ( 0.000000,  0.000000,  0.000000)
  54 O  ( 0.000000,  0.000000, -0.000000)
  55 O  ( 0.000000,  0.000000,  0.000000)
  56 O  ( 0.000000,  0.000000,  0.000000)
  57 O  ( 0.000000,  0.000000, -0.000000)
  58 O  ( 0.000000,  0.000000, -0.000000)
  59 O  ( 0.000000,  0.000000,  0.000000)
  60 O  ( 0.000000,  0.000000,  0.000000)
  61 O  ( 0.000000,  0.000000,  0.000000)
  62 O  ( 0.000000,  0.000000, -0.000000)
  63 O  ( 0.000000,  0.000000,  0.000000)
  64 O  ( 0.000000,  0.000000,  0.000000)
  65 O  ( 0.000000,  0.000000,  0.000000)
  66 O  ( 0.000000,  0.000000, -0.000000)
  67 O  ( 0.000000,  0.000000,  0.000000)
  68 O  ( 0.000000,  0.000000, -0.000000)
  69 O  ( 0.000000,  0.000000,  0.000000)
  70 O  ( 0.000000,  0.000000,  0.000000)
  71 O  ( 0.000000,  0.000000, -0.000000)
  72 Au ( 0.000000,  0.000000, -0.000000)
  73 Au ( 0.000000,  0.000000, -0.000000)
  74 Au ( 0.000000,  0.000000,  0.000000)
  75 Au ( 0.000000,  0.000000,  0.000000)

Energy contributions relative to reference atoms: (reference = -2721730.337652)

Kinetic:       +529.626262
Potential:     -718.832769
External:      -783.326698
XC:            -382.453138
Entropy (-ST):   -0.019544
Local:          +43.183927
SIC:             +0.000000
--------------------------
Free energy:   -1311.821961
Extrapolated:  -1311.812189

Dipole-layer corrected work functions: 3.992288, 2.725977 eV

Spin contamination: 0.000000 electrons
                   Up                     Down
 Band  Eigenvalues  Occupancy  Eigenvalues  Occupancy
    0    -65.19667    1.00000    -65.19667    1.00000
    1    -65.18972    1.00000    -65.18972    1.00000
    2    -65.18702    1.00000    -65.18702    1.00000
    3    -65.18306    1.00000    -65.18306    1.00000
    4    -65.06075    1.00000    -65.06075    1.00000
    5    -64.99470    1.00000    -64.99470    1.00000
    6    -64.97076    1.00000    -64.97076    1.00000
    7    -64.91906    1.00000    -64.91906    1.00000
    8    -64.90559    1.00000    -64.90559    1.00000
    9    -64.89559    1.00000    -64.89559    1.00000
   10    -64.86412    1.00000    -64.86412    1.00000
   11    -64.85954    1.00000    -64.85954    1.00000
   12    -64.85315    1.00000    -64.85315    1.00000
   13    -64.82928    1.00000    -64.82928    1.00000
   14    -64.81357    1.00000    -64.81357    1.00000
   15    -64.78534    1.00000    -64.78534    1.00000
   16    -64.76403    1.00000    -64.76403    1.00000
   17    -64.75501    1.00000    -64.75501    1.00000
   18    -64.71220    1.00000    -64.71220    1.00000
   19    -64.51554    1.00000    -64.51554    1.00000
   20    -64.46634    1.00000    -64.46634    1.00000
   21    -64.45377    1.00000    -64.45377    1.00000
   22    -64.44873    1.00000    -64.44873    1.00000
   23    -64.44304    1.00000    -64.44304    1.00000
   24    -41.51809    1.00000    -41.51809    1.00000
   25    -41.51003    1.00000    -41.51003    1.00000
   26    -41.50677    1.00000    -41.50677    1.00000
   27    -41.50208    1.00000    -41.50208    1.00000
   28    -41.37139    1.00000    -41.37139    1.00000
   29    -41.36453    1.00000    -41.36453    1.00000
   30    -41.33811    1.00000    -41.33811    1.00000
   31    -41.30185    1.00000    -41.30185    1.00000
   32    -41.29475    1.00000    -41.29475    1.00000
   33    -41.26858    1.00000    -41.26858    1.00000
   34    -41.23937    1.00000    -41.23937    1.00000
   35    -41.21012    1.00000    -41.21012    1.00000
   36    -41.20098    1.00000    -41.20098    1.00000
   37    -41.18746    1.00000    -41.18746    1.00000
   38    -41.18243    1.00000    -41.18243    1.00000
   39    -41.18157    1.00000    -41.18157    1.00000
   40    -41.17096    1.00000    -41.17096    1.00000
   41    -41.17004    1.00000    -41.17004    1.00000
   42    -41.16720    1.00000    -41.16720    1.00000
   43    -41.16446    1.00000    -41.16446    1.00000
   44    -41.15856    1.00000    -41.15856    1.00000
   45    -41.15002    1.00000    -41.15002    1.00000
   46    -41.14864    1.00000    -41.14864    1.00000
   47    -41.13593    1.00000    -41.13593    1.00000
   48    -41.12987    1.00000    -41.12987    1.00000
   49    -41.12410    1.00000    -41.12410    1.00000
   50    -41.11244    1.00000    -41.11244    1.00000
   51    -41.08844    1.00000    -41.08844    1.00000
   52    -41.08093    1.00000    -41.08093    1.00000
   53    -41.07420    1.00000    -41.07420    1.00000
   54    -41.06200    1.00000    -41.06200    1.00000
   55    -41.05298    1.00000    -41.05298    1.00000
   56    -41.05106    1.00000    -41.05106    1.00000
   57    -41.03600    1.00000    -41.03600    1.00000
   58    -41.02803    1.00000    -41.02803    1.00000
   59    -41.02056    1.00000    -41.02056    1.00000
   60    -41.00415    1.00000    -41.00415    1.00000
   61    -41.00093    1.00000    -41.00093    1.00000
   62    -40.99333    1.00000    -40.99333    1.00000
   63    -40.98596    1.00000    -40.98596    1.00000
   64    -40.98411    1.00000    -40.98411    1.00000
   65    -40.97862    1.00000    -40.97862    1.00000
   66    -40.97231    1.00000    -40.97231    1.00000
   67    -40.96582    1.00000    -40.96582    1.00000
   68    -40.95898    1.00000    -40.95898    1.00000
   69    -40.94669    1.00000    -40.94669    1.00000
   70    -40.94009    1.00000    -40.94009    1.00000
   71    -40.93461    1.00000    -40.93461    1.00000
   72    -40.92634    1.00000    -40.92634    1.00000
   73    -40.91667    1.00000    -40.91667    1.00000
   74    -40.91165    1.00000    -40.91165    1.00000
   75    -40.89719    1.00000    -40.89719    1.00000
   76    -40.87706    1.00000    -40.87706    1.00000
   77    -40.86387    1.00000    -40.86387    1.00000
   78    -40.81941    1.00000    -40.81941    1.00000
   79    -40.81548    1.00000    -40.81548    1.00000
   80    -40.78789    1.00000    -40.78789    1.00000
   81    -40.70126    1.00000    -40.70126    1.00000
   82    -40.69212    1.00000    -40.69212    1.00000
   83    -40.68396    1.00000    -40.68396    1.00000
   84    -40.68001    1.00000    -40.68001    1.00000
   85    -40.67560    1.00000    -40.67560    1.00000
   86    -40.66716    1.00000    -40.66716    1.00000
   87    -40.66265    1.00000    -40.66265    1.00000
   88    -40.65767    1.00000    -40.65767    1.00000
   89    -40.63705    1.00000    -40.63705    1.00000
   90    -40.62037    1.00000    -40.62037    1.00000
   91    -40.60726    1.00000    -40.60726    1.00000
   92    -40.54241    1.00000    -40.54241    1.00000
   93    -40.52801    1.00000    -40.52801    1.00000
   94    -40.52273    1.00000    -40.52273    1.00000
   95    -40.51619    1.00000    -40.51619    1.00000
   96    -23.92422    1.00000    -23.92422    1.00000
   97    -23.71277    1.00000    -23.71277    1.00000
   98    -23.59850    1.00000    -23.59850    1.00000
   99    -23.54430    1.00000    -23.54430    1.00000
  100    -23.50854    1.00000    -23.50854    1.00000
  101    -23.47730    1.00000    -23.47730    1.00000
  102    -23.40458    1.00000    -23.40458    1.00000
  103    -23.35849    1.00000    -23.35849    1.00000
  104    -23.27671    1.00000    -23.27671    1.00000
  105    -23.13044    1.00000    -23.13044    1.00000
  106    -23.09656    1.00000    -23.09656    1.00000
  107    -23.02933    1.00000    -23.02933    1.00000
  108    -22.94169    1.00000    -22.94169    1.00000
  109    -22.81583    1.00000    -22.81583    1.00000
  110    -22.77466    1.00000    -22.77466    1.00000
  111    -22.75992    1.00000    -22.75992    1.00000
  112    -22.74548    1.00000    -22.74548    1.00000
  113    -22.73359    1.00000    -22.73359    1.00000
  114    -22.67297    1.00000    -22.67297    1.00000
  115    -22.65135    1.00000    -22.65135    1.00000
  116    -22.63735    1.00000    -22.63735    1.00000
  117    -22.62033    1.00000    -22.62033    1.00000
  118    -22.61229    1.00000    -22.61229    1.00000
  119    -22.60480    1.00000    -22.60480    1.00000
  120    -22.59396    1.00000    -22.59396    1.00000
  121    -22.55978    1.00000    -22.55978    1.00000
  122    -22.55388    1.00000    -22.55388    1.00000
  123    -22.54213    1.00000    -22.54213    1.00000
  124    -22.52795    1.00000    -22.52795    1.00000
  125    -22.51404    1.00000    -22.51404    1.00000
  126    -22.49859    1.00000    -22.49859    1.00000
  127    -22.47815    1.00000    -22.47815    1.00000
  128    -22.45207    1.00000    -22.45207    1.00000
  129    -22.43560    1.00000    -22.43560    1.00000
  130    -22.43358    1.00000    -22.43358    1.00000
  131    -22.41257    1.00000    -22.41257    1.00000
  132    -22.39232    1.00000    -22.39232    1.00000
  133    -22.38899    1.00000    -22.38899    1.00000
  134    -22.37973    1.00000    -22.37973    1.00000
  135    -22.28322    1.00000    -22.28322    1.00000
  136    -22.24269    1.00000    -22.24269    1.00000
  137    -22.14227    1.00000    -22.14227    1.00000
  138    -22.08191    1.00000    -22.08191    1.00000
  139    -21.92816    1.00000    -21.92816    1.00000
  140    -21.06463    1.00000    -21.06463    1.00000
  141    -21.02353    1.00000    -21.02353    1.00000
  142    -21.01687    1.00000    -21.01687    1.00000
  143    -21.00788    1.00000    -21.00788    1.00000
  144    -11.00052    1.00000    -11.00052    1.00000
  145    -10.92111    1.00000    -10.92111    1.00000
  146    -10.90426    1.00000    -10.90426    1.00000
  147    -10.85876    1.00000    -10.85876    1.00000
  148    -10.83870    1.00000    -10.83870    1.00000
  149    -10.81797    1.00000    -10.81797    1.00000
  150    -10.76180    1.00000    -10.76180    1.00000
  151    -10.74494    1.00000    -10.74494    1.00000
  152    -10.73418    1.00000    -10.73418    1.00000
  153    -10.70245    1.00000    -10.70245    1.00000
  154    -10.67614    1.00000    -10.67614    1.00000
  155    -10.62653    1.00000    -10.62653    1.00000
  156    -10.62454    1.00000    -10.62454    1.00000
  157    -10.57228    1.00000    -10.57228    1.00000
  158    -10.54910    1.00000    -10.54910    1.00000
  159    -10.50952    1.00000    -10.50952    1.00000
  160    -10.50634    1.00000    -10.50634    1.00000
  161    -10.49447    1.00000    -10.49447    1.00000
  162    -10.43704    1.00000    -10.43704    1.00000
  163    -10.38435    1.00000    -10.38435    1.00000
  164    -10.32418    1.00000    -10.32418    1.00000
  165    -10.24061    1.00000    -10.24061    1.00000
  166    -10.21018    1.00000    -10.21018    1.00000
  167    -10.19340    1.00000    -10.19340    1.00000
  168    -10.17462    1.00000    -10.17462    1.00000
  169    -10.16985    1.00000    -10.16985    1.00000
  170    -10.13122    1.00000    -10.13122    1.00000
  171    -10.11996    1.00000    -10.11996    1.00000
  172    -10.09588    1.00000    -10.09588    1.00000
  173    -10.09083    1.00000    -10.09083    1.00000
  174    -10.08233    1.00000    -10.08233    1.00000
  175    -10.05074    1.00000    -10.05074    1.00000
  176    -10.04076    1.00000    -10.04076    1.00000
  177    -10.03330    1.00000    -10.03330    1.00000
  178    -10.02396    1.00000    -10.02396    1.00000
  179    -10.01581    1.00000    -10.01581    1.00000
  180    -10.00651    1.00000    -10.00651    1.00000
  181     -9.99723    1.00000     -9.99723    1.00000
  182     -9.97501    1.00000     -9.97501    1.00000
  183     -9.96651    1.00000     -9.96651    1.00000
  184     -9.94256    1.00000     -9.94256    1.00000
  185     -9.89272    1.00000     -9.89272    1.00000
  186     -9.84267    1.00000     -9.84267    1.00000
  187     -9.80991    1.00000     -9.80991    1.00000
  188     -9.78512    1.00000     -9.78512    1.00000
  189     -9.71274    1.00000     -9.71274    1.00000
  190     -9.65550    1.00000     -9.65550    1.00000
  191     -9.62145    1.00000     -9.62145    1.00000
  192     -9.55988    1.00000     -9.55988    1.00000
  193     -9.53088    1.00000     -9.53088    1.00000
  194     -9.46823    1.00000     -9.46823    1.00000
  195     -9.43649    1.00000     -9.43649    1.00000
  196     -9.41801    1.00000     -9.41801    1.00000
  197     -9.34513    1.00000     -9.34513    1.00000
  198     -9.29225    1.00000     -9.29225    1.00000
  199     -9.21851    1.00000     -9.21851    1.00000
  200     -9.18049    1.00000     -9.18049    1.00000
  201     -9.15513    1.00000     -9.15513    1.00000
  202     -9.09110    1.00000     -9.09110    1.00000
  203     -9.06518    1.00000     -9.06518    1.00000
  204     -9.02957    1.00000     -9.02957    1.00000
  205     -8.99502    1.00000     -8.99502    1.00000
  206     -8.91366    1.00000     -8.91366    1.00000
  207     -8.88328    1.00000     -8.88328    1.00000
  208     -8.85370    1.00000     -8.85370    1.00000
  209     -8.81784    1.00000     -8.81784    1.00000
  210     -8.79853    1.00000     -8.79853    1.00000
  211     -8.78195    1.00000     -8.78195    1.00000
  212     -8.73434    1.00000     -8.73434    1.00000
  213     -8.72496    1.00000     -8.72496    1.00000
  214     -8.62850    1.00000     -8.62850    1.00000
  215     -8.61436    1.00000     -8.61436    1.00000
  216     -8.57178    1.00000     -8.57178    1.00000
  217     -8.56446    1.00000     -8.56446    1.00000
  218     -8.50913    1.00000     -8.50913    1.00000
  219     -8.50583    1.00000     -8.50583    1.00000
  220     -8.50070    1.00000     -8.50070    1.00000
  221     -8.45866    1.00000     -8.45866    1.00000
  222     -8.41017    1.00000     -8.41017    1.00000
  223     -8.40190    1.00000     -8.40190    1.00000
  224     -8.38952    1.00000     -8.38952    1.00000
  225     -8.34418    1.00000     -8.34418    1.00000
  226     -8.30911    1.00000     -8.30911    1.00000
  227     -8.28138    1.00000     -8.28138    1.00000
  228     -8.25793    1.00000     -8.25793    1.00000
  229     -8.25349    1.00000     -8.25349    1.00000
  230     -8.24377    1.00000     -8.24377    1.00000
  231     -8.21776    1.00000     -8.21776    1.00000
  232     -8.18651    1.00000     -8.18651    1.00000
  233     -8.13412    1.00000     -8.13412    1.00000
  234     -8.06640    1.00000     -8.06640    1.00000
  235     -8.04493    1.00000     -8.04493    1.00000
  236     -8.03557    1.00000     -8.03557    1.00000
  237     -7.98436    1.00000     -7.98436    1.00000
  238     -7.96220    1.00000     -7.96220    1.00000
  239     -7.94163    1.00000     -7.94163    1.00000
  240     -7.92327    1.00000     -7.92327    1.00000
  241     -7.87349    1.00000     -7.87349    1.00000
  242     -7.77918    1.00000     -7.77918    1.00000
  243     -7.74582    1.00000     -7.74582    1.00000
  244     -7.68644    1.00000     -7.68644    1.00000
  245     -7.66548    1.00000     -7.66548    1.00000
  246     -7.66184    1.00000     -7.66184    1.00000
  247     -7.56703    1.00000     -7.56703    1.00000
  248     -7.53846    1.00000     -7.53846    1.00000
  249     -7.52019    1.00000     -7.52019    1.00000
  250     -7.47066    1.00000     -7.47066    1.00000
  251     -7.46512    1.00000     -7.46512    1.00000
  252     -7.45728    1.00000     -7.45728    1.00000
  253     -7.44147    1.00000     -7.44147    1.00000
  254     -7.42632    1.00000     -7.42632    1.00000
  255     -7.38410    1.00000     -7.38410    1.00000
  256     -7.38205    1.00000     -7.38205    1.00000
  257     -7.35995    1.00000     -7.35995    1.00000
  258     -7.32204    1.00000     -7.32204    1.00000
  259     -7.28383    1.00000     -7.28383    1.00000
  260     -7.23735    1.00000     -7.23735    1.00000
  261     -7.21693    1.00000     -7.21693    1.00000
  262     -7.21211    1.00000     -7.21211    1.00000
  263     -7.18762    1.00000     -7.18762    1.00000
  264     -7.18249    1.00000     -7.18249    1.00000
  265     -7.15019    1.00000     -7.15019    1.00000
  266     -7.12617    1.00000     -7.12617    1.00000
  267     -7.12352    1.00000     -7.12352    1.00000
  268     -7.08956    1.00000     -7.08956    1.00000
  269     -7.07651    1.00000     -7.07651    1.00000
  270     -7.03520    1.00000     -7.03520    1.00000
  271     -7.01073    1.00000     -7.01073    1.00000
  272     -7.00269    1.00000     -7.00269    1.00000
  273     -6.98376    1.00000     -6.98376    1.00000
  274     -6.93855    1.00000     -6.93855    1.00000
  275     -6.90308    1.00000     -6.90308    1.00000
  276     -6.85033    1.00000     -6.85033    1.00000
  277     -6.74195    1.00000     -6.74195    1.00000
  278     -6.73344    1.00000     -6.73344    1.00000
  279     -6.68683    1.00000     -6.68683    1.00000
  280     -6.66548    1.00000     -6.66548    1.00000
  281     -6.66036    1.00000     -6.66036    1.00000
  282     -6.58350    1.00000     -6.58350    1.00000
  283     -6.53440    1.00000     -6.53440    1.00000
  284     -6.45293    1.00000     -6.45293    1.00000
  285     -6.39209    1.00000     -6.39209    1.00000
  286     -6.37967    1.00000     -6.37967    1.00000
  287     -6.37111    1.00000     -6.37111    1.00000
  288     -6.34606    1.00000     -6.34606    1.00000
  289     -6.23396    1.00000     -6.23396    1.00000
  290     -6.15596    1.00000     -6.15596    1.00000
  291     -6.11175    1.00000     -6.11175    1.00000
  292     -6.09370    1.00000     -6.09370    1.00000
  293     -6.04024    1.00000     -6.04024    1.00000
  294     -6.01546    1.00000     -6.01546    1.00000
  295     -6.00709    1.00000     -6.00709    1.00000
  296     -5.70692    1.00000     -5.70692    1.00000
  297     -5.53522    1.00000     -5.53522    1.00000
  298     -5.30556    1.00000     -5.30556    1.00000
  299     -5.28601    1.00000     -5.28601    1.00000
  300     -5.22775    1.00000     -5.22775    1.00000
  301     -5.01720    1.00000     -5.01720    1.00000
  302     -4.99399    1.00000     -4.99399    1.00000
  303     -4.96945    1.00000     -4.96945    1.00000
  304     -4.85782    1.00000     -4.85782    1.00000
  305     -4.83322    1.00000     -4.83322    1.00000
  306     -4.77954    1.00000     -4.77954    1.00000
  307     -4.73951    1.00000     -4.73951    1.00000
  308     -4.15157    0.99964     -4.15157    0.99964
  309     -3.85435    0.99298     -3.85435    0.99298
  310     -2.82401    0.00472     -2.82401    0.00472
  311     -2.68662    0.00120     -2.68662    0.00120
  312     -2.62298    0.00063     -2.62298    0.00063
  313     -2.57787    0.00040     -2.57787    0.00040
  314     -2.45462    0.00012     -2.45462    0.00012
  315     -2.42302    0.00009     -2.42302    0.00009
  316     -2.41334    0.00008     -2.41334    0.00008
  317     -2.40856    0.00007     -2.40856    0.00007
  318     -2.31725    0.00003     -2.31725    0.00003
  319     -2.22915    0.00001     -2.22915    0.00001
  320     -2.16637    0.00001     -2.16637    0.00001
  321     -2.12804    0.00000     -2.12804    0.00000
  322     -2.09652    0.00000     -2.09652    0.00000
  323     -2.08679    0.00000     -2.08679    0.00000
  324     -2.05977    0.00000     -2.05977    0.00000
  325     -2.04825    0.00000     -2.04825    0.00000
  326     -1.94500    0.00000     -1.94500    0.00000
  327     -1.93138    0.00000     -1.93138    0.00000
  328     -1.91705    0.00000     -1.91705    0.00000
  329     -1.90004    0.00000     -1.90004    0.00000
  330     -1.88451    0.00000     -1.88451    0.00000
  331     -1.87585    0.00000     -1.87585    0.00000
  332     -1.85943    0.00000     -1.85943    0.00000
  333     -1.82468    0.00000     -1.82468    0.00000
  334     -1.75201    0.00000     -1.75201    0.00000
  335     -1.73961    0.00000     -1.73961    0.00000
  336     -1.72124    0.00000     -1.72124    0.00000
  337     -1.70718    0.00000     -1.70718    0.00000
  338     -1.70381    0.00000     -1.70381    0.00000
  339     -1.69227    0.00000     -1.69227    0.00000
  340     -1.68996    0.00000     -1.68996    0.00000
  341     -1.67028    0.00000     -1.67028    0.00000
  342     -1.64968    0.00000     -1.64968    0.00000
  343     -1.63460    0.00000     -1.63460    0.00000
  344     -1.62322    0.00000     -1.62322    0.00000
  345     -1.62100    0.00000     -1.62100    0.00000
  346     -1.59793    0.00000     -1.59793    0.00000
  347     -1.58057    0.00000     -1.58057    0.00000
  348     -1.56891    0.00000     -1.56891    0.00000
  349     -1.54406    0.00000     -1.54406    0.00000
  350     -1.48695    0.00000     -1.48695    0.00000
  351     -1.48465    0.00000     -1.48465    0.00000
  352     -1.46144    0.00000     -1.46144    0.00000
  353     -1.45171    0.00000     -1.45171    0.00000
  354     -1.43431    0.00000     -1.43431    0.00000
  355     -1.39813    0.00000     -1.39813    0.00000
  356     -1.32983    0.00000     -1.32983    0.00000
  357     -1.32311    0.00000     -1.32311    0.00000
  358     -1.29113    0.00000     -1.29113    0.00000
  359     -1.27703    0.00000     -1.27703    0.00000
  360     -1.24186    0.00000     -1.24186    0.00000
  361     -1.23088    0.00000     -1.23088    0.00000
  362     -1.22500    0.00000     -1.22500    0.00000
  363     -1.21178    0.00000     -1.21178    0.00000
  364     -1.20223    0.00000     -1.20223    0.00000
  365     -1.19404    0.00000     -1.19404    0.00000
  366     -1.16652    0.00000     -1.16652    0.00000
  367     -1.16005    0.00000     -1.16005    0.00000
  368     -1.12926    0.00000     -1.12926    0.00000
  369     -1.10299    0.00000     -1.10299    0.00000
  370     -1.09268    0.00000     -1.09268    0.00000
  371     -1.06955    0.00000     -1.06955    0.00000
  372     -1.06616    0.00000     -1.06616    0.00000
  373     -1.02252    0.00000     -1.02252    0.00000
  374     -0.98538    0.00000     -0.98538    0.00000
  375     -0.95689    0.00000     -0.95689    0.00000

Fermi level: -3.35913

Gap: 1.030 eV
Transition (v -> c):
  (s=0, k=0, n=309, [[0.00, 0.00, 0.00]]) -> (s=1, k=0, n=310, [[0.00, 0.00, 0.00]])
No difference between direct/indirect transitions

Forces in eV/Ang:
  0 Ti    4.04067    0.00195    0.96202
  1 Ti    4.09224    0.00420    0.97480
  2 Ti    4.05815   -0.00192    0.96927
  3 Ti    4.08460   -0.00422    0.97208
  4 Ti   -1.95637    0.00153   -1.61169
  5 Ti   -1.96650    0.00332   -1.52229
  6 Ti   -1.95822   -0.00165   -1.55669
  7 Ti   -1.96628   -0.00336   -1.54539
  8 Ti    0.42120    0.03417   -0.04713
  9 Ti    0.72374    0.04732    0.25413
 10 Ti    0.55413   -0.03272    0.08047
 11 Ti    0.67722   -0.04829    0.21676
 12 Ti   -0.68991   -0.00239   -0.80866
 13 Ti   -0.91286    0.01390    0.01372
 14 Ti   -0.75839    0.00111   -0.68755
 15 Ti   -1.06161   -0.00947   -0.71036
 16 Ti    0.24688    0.11119    0.32544
 17 Ti   -0.22795   -0.03812   -0.38056
 18 Ti   -0.19748    0.00006   -0.38044
 19 Ti   -0.31565    0.09074   -0.45226
 20 Ti    0.33004    0.13135    1.19705
 21 Ti    1.05179   -0.14251    1.20446
 22 Ti    1.08928   -0.00938    1.32400
 23 Ti    1.28258    0.04144    0.55871
 24 O    -1.93034   -0.00022    0.57241
 25 O    -1.94460   -0.00045    0.55384
 26 O    -1.93795    0.00017    0.56128
 27 O    -1.94188    0.00049    0.55835
 28 O     0.22460   -0.00271   -1.17927
 29 O     0.24306   -0.00559   -1.18672
 30 O     0.23019    0.00271   -1.18348
 31 O     0.24061    0.00559   -1.18488
 32 O     0.50228   -0.00469   -0.20296
 33 O     0.48400   -0.01082   -0.18916
 34 O     0.49854    0.00474   -0.20235
 35 O     0.48575    0.01073   -0.18957
 36 O    -1.09321   -0.00266   -0.23029
 37 O    -1.12502   -0.00464   -0.31689
 38 O    -1.10818    0.00291   -0.26577
 39 O    -1.11786    0.00446   -0.30058
 40 O     0.14135   -0.00253    0.31881
 41 O     0.12211   -0.00291    0.14783
 42 O     0.10143   -0.00030    0.18495
 43 O     0.14457    0.00408    0.19874
 44 O    -0.23542   -0.01083    0.03411
 45 O    -0.08795   -0.03240   -0.00867
 46 O    -0.17749    0.01059   -0.02991
 47 O    -0.11486    0.03296    0.02125
 48 O     0.08561   -0.05383    0.08685
 49 O    -0.03547   -0.10984    0.13032
 50 O     0.06049    0.05802    0.08668
 51 O    -0.02134    0.09438    0.10749
 52 O     0.04636    0.01038    0.59677
 53 O    -0.00318   -0.00648    0.51826
 54 O     0.07377    0.02134    0.35519
 55 O     0.09602   -0.00969    0.78197
 56 O    -0.47546    0.02724   -0.55321
 57 O    -0.34346   -0.01093   -0.46547
 58 O    -0.44238   -0.00402   -0.49897
 59 O    -0.43144   -0.00576   -0.39376
 60 O    -0.02607    0.05532   -0.05226
 61 O     0.02577   -0.05873   -0.03047
 62 O    -0.18182   -0.11104    0.08005
 63 O    -0.17211   -0.00387    0.02162
 64 O     0.02688   -0.18105   -0.00003
 65 O     0.17865   -0.11139   -0.04528
 66 O     0.08765    0.27172    0.00411
 67 O     0.15536    0.01464    0.10529
 68 O     0.31777   -2.66374   -2.66450
 69 O    -0.50208    0.00290    0.62972
 70 O    -0.25839    0.00504    0.88824
 71 O    -0.24257    0.32021    0.19334
 72 Au   -0.41031    2.27958    3.08271
 73 Au    0.08220    0.01366   -0.12919
 74 Au    0.13703   -0.00647    0.22874
 75 Au   -0.02144   -0.02740    0.26990

Timing:                                      incl.     excl.
-------------------------------------------------------------------
Density initialized from wave functions:     0.031     0.031   0.0% |
 Symmetrize density:                         0.000     0.000   0.0% |
Forces:                                      0.942     0.942   0.0% |
Hamiltonian:                                 2.798     0.191   0.0% |
 Atomic:                                     0.001     0.001   0.0% |
  XC Correction:                             0.000     0.000   0.0% |
 Calculate atomic Hamiltonians:              0.001     0.001   0.0% |
 Communicate:                                0.355     0.355   0.0% |
 Hartree integrate/restrict:                 0.006     0.006   0.0% |
 Initialize Hamiltonian:                     0.000     0.000   0.0% |
 Poisson:                                    2.183     2.183   0.0% |
 XC 3D grid:                                 0.054     0.054   0.0% |
 vbar:                                       0.006     0.006   0.0% |
LCAO initialization:                         1.555     0.376   0.0% |
 LCAO eigensolver:                           0.851     0.001   0.0% |
  Calculate projections:                     0.000     0.000   0.0% |
  DenseAtomicCorrection:                     0.000     0.000   0.0% |
  Distribute overlap matrix:                 0.488     0.488   0.0% |
  Orbital Layouts:                           0.357     0.357   0.0% |
  Potential matrix:                          0.004     0.004   0.0% |
 LCAO to grid:                               0.012     0.012   0.0% |
 Set positions (LCAO WFS):                   0.315     0.176   0.0% |
  Basic WFS set positions:                   0.003     0.003   0.0% |
  Basis functions set positions:             0.000     0.000   0.0% |
  P tci:                                     0.000     0.000   0.0% |
  ST tci:                                    0.031     0.031   0.0% |
  mktci:                                     0.104     0.104   0.0% |
Redistribute:                                0.001     0.001   0.0% |
SCF-cycle:                               11058.772     3.397   0.0% |
 Davidson:                               10730.438  2526.826  22.8% |--------|
  Apply hamiltonian:                       518.141   518.141   4.7% |-|
  Subspace diag:                           829.308     0.750   0.0% |
   calc_h_matrix:                          395.764   167.559   1.5% ||
    Apply hamiltonian:                     228.205   228.205   2.1% ||
   diagonalize:                            182.160   182.160   1.6% ||
   rotate_psi:                             250.634   250.634   2.3% ||
  calc. matrices:                         3428.616  1730.804  15.6% |-----|
   Apply hamiltonian:                     1697.812  1697.812  15.3% |-----|
  diagonalize:                            2453.767  2453.767  22.1% |--------|
  rotate_psi:                              973.780   973.780   8.8% |---|
 Density:                                   31.005     0.046   0.0% |
  Atomic density matrices:                  11.250    11.250   0.1% |
  Mix:                                       5.114     5.114   0.0% |
  Multipole moments:                         0.249     0.249   0.0% |
  Pseudo density:                           14.345    14.312   0.1% |
   Symmetrize density:                       0.033     0.033   0.0% |
 Hamiltonian:                              290.713     3.443   0.0% |
  Atomic:                                    0.792     0.783   0.0% |
   XC Correction:                            0.009     0.009   0.0% |
  Calculate atomic Hamiltonians:             0.822     0.822   0.0% |
  Communicate:                             207.559   207.559   1.9% ||
  Hartree integrate/restrict:                3.001     3.001   0.0% |
  Poisson:                                  44.539    44.539   0.4% |
  XC 3D grid:                               30.225    30.225   0.3% |
  vbar:                                      0.331     0.331   0.0% |
 Orthonormalize:                             3.220     0.002   0.0% |
  calc_s_matrix:                             0.121     0.121   0.0% |
  inverse-cholesky:                          2.834     2.834   0.0% |
  projections:                               0.001     0.001   0.0% |
  rotate_psi_s:                              0.261     0.261   0.0% |
Set symmetry:                                0.000     0.000   0.0% |
Other:                                      37.909    37.909   0.3% |
-------------------------------------------------------------------
Total:                                             11102.008 100.0%

Memory usage: 590.34 MiB
Date: Tue Feb 11 15:43:07 2025
