# Supplementary material for: Real-Space Constrained Density Functional Theory Investigation of Site-Specific, Interfacial Charge Recombination Dynamics Across the Au Nanoparticle/TiO2 Heterojunction
Source: J Phys Chem Lett. 2026 Jan 6;17(2):570–8. doi: 10.1021/acs.jpclett.5c02905 (PMC12814526; doi:10.1021/acs.jpclett.5c02905)
Supplement: Supplementary file 3 [file jz5c02905_si_003.zip › Site-Specific-Charge-Recombination-Dynamics-With-CDFT-main/AuTiO2/4Au/PBE+U+D3/HB/Au/0.64/neHB.txt]

(0	24.38468310727521)
(1	24.385615416124715)
(2	24.385155040352533)
(3	24.385357970397045)
(4	25.163389297499478)
(5	25.164048016901557)
(6	25.164013090037923)
(7	25.16379066112848)
(8	25.072883497665146)
(9	25.084586074676622)
(10	25.075879387957666)
(11	25.085927068830255)
(12	25.07167560349808)
(13	25.07717668382083)
(14	25.106221722681184)
(15	25.09467741078858)
(16	24.90173012770983)
(17	24.9371155963252)
(18	24.96953897527083)
(19	24.88041505243251)
(20	24.782588656776717)
(21	24.70797072790902)
(22	24.79095300465982)
(23	24.80320276686684)
(24	7.060313992408025)
(25	7.06086817086673)
(26	7.060696025054237)
(27	7.060699903993765)
(28	6.463709498069391)
(29	6.46371632662469)
(30	6.463678277126155)
(31	6.463737439864259)
(32	6.468229185491137)
(33	6.468369205903173)
(34	6.468212696761627)
(35	6.468376249924902)
(36	6.4582835718517)
(37	6.458725289355234)
(38	6.458504121468492)
(39	6.458620613679307)
(40	6.466706055990093)
(41	6.467761088238597)
(42	6.467705427357139)
(43	6.467413502559479)
(44	6.466716400814988)
(45	6.466916987214985)
(46	6.4670802780801555)
(47	6.467021199536132)
(48	6.467346661265854)
(49	6.467836854543457)
(50	6.46735496621849)
(51	6.468080185748371)
(52	6.503085290535904)
(53	6.552889971034571)
(54	6.512515478245337)
(55	6.5650234318769645)
(56	6.371273225727668)
(57	6.4368953529551405)
(58	6.3895967713317585)
(59	6.363356373115359)
(60	6.537496203391889)
(61	6.507751077596099)
(62	6.519888987815282)
(63	6.507002721671136)
(64	6.5973077863931815)
(65	6.607552443611849)
(66	6.56044904197103)
(67	6.59836353249026)
(68	6.558155132143671)
(69	6.774164070428763)
(70	6.769970371274898)
(71	6.715406812256722)
(72	79.23954882732787)
(73	78.95927023792754)
(74	78.91931569999498)
(75	78.87827329130009)
