# Supplementary material for: Real-Space Constrained Density Functional Theory Investigation of Site-Specific, Interfacial Charge Recombination Dynamics Across the Au Nanoparticle/TiO2 Heterojunction
Source: J Phys Chem Lett. 2026 Jan 6;17(2):570–8. doi: 10.1021/acs.jpclett.5c02905 (PMC12814526; doi:10.1021/acs.jpclett.5c02905)
Supplement: Supplementary file 3 [file jz5c02905_si_003.zip › Site-Specific-Charge-Recombination-Dynamics-With-CDFT-main/AuTiO2/4Au/PBE+U+D3/HB/Au/0.65/ACF.dat]

    #         X           Y           Z       CHARGE      MIN DIST   ATOMIC VOL
 --------------------------------------------------------------------------------
    1    3.348107    0.000000   15.549383   19.537665     1.699113    99.443284
    2   13.207659    3.583299   15.549383   19.538117     1.699087    99.503076
    3    3.348107    7.166597   15.549383   19.537923     1.699113    99.473626
    4   13.207659   10.749896   15.549383   19.537940     1.699087    99.342441
    5    8.929007    0.000000   17.218402   19.502041     1.712675    46.923458
    6   18.788559    3.583299   17.218402   19.502174     1.712700    46.931490
    7    8.929007    7.166597   17.218402   19.501996     1.712674    46.926136
    8   18.788559   10.749896   17.218402   19.501895     1.712699    46.928813
    9    5.952605    0.000000   22.226112   19.479148     1.699608    46.645023
   10   15.812157    3.583299   22.226112   19.480136     1.699582    46.664656
   11    5.952605    7.166597   22.226112   19.478978     1.699607    46.635207
   12   15.812157   10.749896   22.226112   19.479712     1.699582    46.656625
   13   11.533507    0.000000   23.895131   19.473797     1.700340    46.583446
   14    1.673955    3.583299   23.895131   19.474198     1.700314    46.686967
   15   11.533507    7.166597   23.895131   19.472633     1.700340    46.440659
   16    1.673955   10.749896   23.895131   19.472749     1.700314    46.521869
   17    8.470193   -0.001952   28.993204   19.511181     1.705207    48.664570
   18   18.430584    3.591903   29.081387   19.516341     1.645216    48.889460
   19    8.501967    7.175354   29.004815   19.521811     1.648936    48.631551
   20   18.399558   10.716951   29.116539   19.510687     1.677814    49.033140
   21   13.917835   -0.016384   30.408239   19.571434     1.608200    62.751424
   22    4.014168    3.627547   30.606858   19.619742     1.656433    50.913469
   23   13.841983    7.153313   30.470178   19.584435     1.624616    56.077905
   24    3.977227   10.756693   30.442365   19.561522     1.617585    61.046902
   25    6.876447    0.000000   14.172946    9.168223     1.714748   853.518786
   26   16.735998    3.583299   14.172946    9.169100     1.714721   853.259092
   27    6.876447    7.166597   14.172946    9.168875     1.714748   852.872674
   28   16.735998   10.749896   14.172946    9.168752     1.714721   853.009214
   29   12.457347    0.000000   15.841965    9.290861     1.726762   189.082439
   30    2.597795    3.583299   15.841965    9.290865     1.726767   189.347488
   31   12.457347    7.166597   15.841965    9.290792     1.726757   189.119921
   32    2.597795   10.749896   15.841965    9.290888     1.726762   189.376045
   33   19.538674    0.000000   16.925820    9.268236     1.720161   109.071606
   34    9.679122    3.583299   16.925820    9.268567     1.720151   109.022523
   35   19.538674    7.166597   16.925820    9.268233     1.720156   109.055543
   36    9.679122   10.749896   16.925820    9.268602     1.720146   109.052866
   37    5.400669    0.000000   18.594841    9.230337     1.729884    94.032540
   38   15.260221    3.583299   18.594841    9.230478     1.729908    94.049496
   39    5.400669    7.166597   18.594841    9.230539     1.729884    94.040572
   40   15.260221   10.749896   18.594841    9.230688     1.729908    94.055743
   41    9.480945    0.000000   20.849675    9.260928     1.725319    94.431452
   42   19.340497    3.583299   20.849675    9.262615     1.725295    94.501061
   43    9.480945    7.166597   20.849675    9.263099     1.725319    94.492136
   44   19.340497   10.749896   20.849675    9.262063     1.725295    94.488567
   45   15.062043    0.000000   22.518695    9.261836     1.715671    94.712564
   46    5.202492    3.583299   22.518695    9.262806     1.715673    94.779496
   47   15.062043    7.166597   22.518695    9.261472     1.715666    94.539435
   48    5.202492   10.749896   22.518695    9.262988     1.715668    94.684007
   49    2.424267    0.000000   23.602549    9.266400     1.726137    95.262295
   50   12.283819    3.583299   23.602549    9.266901     1.726142    95.115046
   51    2.424267    7.166597   23.602549    9.266325     1.726132    95.172161
   52   12.283819   10.749896   23.602549    9.266589     1.726137    94.982075
   53    8.005167    0.000000   25.271568    9.256658     1.727481    95.324764
   54   17.864721    3.583299   25.271568    9.265541     1.727507    97.234544
   55    8.005167    7.166597   25.271568    9.267380     1.727481    95.959275
   56   17.864721   10.749896   25.271568    9.261726     1.727507    97.334495
   57   12.117060   -0.018960   27.508006    9.238722     1.573552    94.986537
   58    2.265447    3.586568   27.532883    9.255804     1.645182    96.560767
   59   12.184327    7.168054   27.462681    9.236850     1.570021    95.065070
   60    2.266135   10.751287   27.491035    9.231160     1.556193    94.368090
   61    7.622630    3.574451   29.142340    9.292807     1.738778    94.743799
   62   17.505259   -0.013956   29.202886    9.278343     1.753277   105.013771
   63    7.665073   10.778915   29.135414    9.279054     1.708945   102.596205
   64   17.530957    7.170751   29.219412    9.276002     1.713028   102.123222
   65    4.994059   -0.025615   30.763830    9.312225     1.751502   117.836066
   66   14.815500    3.576556   30.758745    9.324697     1.739942   114.891972
   67    4.985899    7.210726   30.725650    9.309239     1.733192   111.378513
   68   14.837075   10.747275   30.834051    9.307735     1.737664   141.604788
   69   10.704038   -0.033331   31.959296    9.199504     1.660803   124.858521
   70    0.765965    3.582516   31.920966    9.164529     1.596797   161.716371
   71    0.845702   10.748964   31.922646    9.163676     1.597759   237.886227
   72   10.620714    7.209759   31.790158    9.178862     1.590896   103.901816
   73   10.208308    2.758135   34.838307   78.590321     2.039540   367.542399
   74   13.658511    6.150713   36.838652   79.041711     2.472248  2365.283201
   75    5.065742    3.528714   35.707492   79.059860     2.414771   995.465371
   76    8.653402    6.834325   37.180583   78.837222     2.351812  1879.230958
 --------------------------------------------------------------------------------
    VACUUM CHARGE:               0.0000
    VACUUM VOLUME:               0.0000
    NUMBER OF ELECTRONS:      1227.9959
