# Supplementary material for: Real-Space Constrained Density Functional Theory Investigation of Site-Specific, Interfacial Charge Recombination Dynamics Across the Au Nanoparticle/TiO2 Heterojunction
Source: J Phys Chem Lett. 2026 Jan 6;17(2):570–8. doi: 10.1021/acs.jpclett.5c02905 (PMC12814526; doi:10.1021/acs.jpclett.5c02905)
Supplement: Supplementary file 3 [file jz5c02905_si_003.zip › Site-Specific-Charge-Recombination-Dynamics-With-CDFT-main/AuTiO2/4Au/PBE+U+D3/HB/Au/0.65/HB.txt]

  ___ ___ ___ _ _ _  
 |   |   |_  | | | | 
 | | | | | . | | | | 
 |__ |  _|___|_____|  24.6.0
 |___|_|             

User:   dmglenna@nid004202
Date:   Tue Feb 11 12:35:09 2025
Arch:   x86_64
Pid:    429360
CWD:    /pscratch/sd/d/dmglenna/PHD/ED/AuTiO2/3L/4Au/PBE+U+D3/HB/Au/0.65
Python: 3.12.1
gpaw:   /global/common/software/m4517/gpaw_gc/lib/python3.12/site-packages/gpaw
_gpaw:  /global/common/software/m4517/gpaw_gc/lib/python3.12/site-packages/
        _gpaw.cpython-312-x86_64-linux-gnu.so (f5c548012a)
ase:    /global/common/software/m4517/gpaw_gc/lib/python3.12/site-packages/ase (version 3.23.0)
numpy:  /global/common/software/m4517/gpaw_gc/lib/python3.12/site-packages/numpy (version 1.26.3)
scipy:  /global/common/software/m4517/gpaw_gc/lib/python3.12/site-packages/scipy (version 1.12.0)
libxc:  6.2.2
units:  Angstrom and eV
cores: 128
OpenMP: False
OMP_NUM_THREADS: 1

Input parameters:
  convergence: {density: 1e-05,
                eigenstates: 1e-10,
                energy: 1e-06}
  eigensolver: {name: dav,
                niter: 3}
  h: 0.2
  maxiter: 1500
  mixer: {backend: pulay,
          beta: 0.01,
          beta_m: 0.01,
          method: difference,
          nmaxold: 1,
          nmaxold_m: 8,
          weight: 100.0,
          weight_m: 100.0}
  mode: fd
  occupations: {fixmagmom: False,
                name: fermi-dirac,
                width: 0.1}
  poissonsolver: {dipolelayer: xy,
                  eps: 2e-10,
                  name: fd,
                  nn: 3,
                  relax: GS}
  setups: {Ti: :d,7.0}
  spinpol: True
  symmetry: off
  xc: PBE

System changes: positions, numbers, cell, pbc, initial_charges, initial_magmoms 

Initialize ...

species:
  Ti:
    name: Titanium
    id: d282db07e62ae71292040bf25b25ccdd
    Z: 22.0
    valence: 12
    core: 10
    charge: 0.0
    Hubbard: {U: 7.0,  # eV
              l: 2,
              scale: True}
    file: /global/common/software/m4517/setups/gpaw-setups-0.9.20000/Ti.PBE.gz
    compensation charges: {type: gauss,
                           rc: 0.38,
                           lmax: 2}
    cutoffs: {filter: 2.23,
              core: 1.02}
    projectors:
      #              energy  rcut
      - 3s(2.00)   -62.623   1.270
      - 4s(2.00)    -4.466   1.270
      - 3p(6.00)   -38.862   1.058
      - 4p(0.00)    -1.466   1.058
      - 3d(2.00)    -4.258   1.058
      -  d          22.953   1.058
  
    # Using partial waves for Ti as LCAO basis

  O:
    name: Oxygen
    id: 32ecd46bf208036f09c70b0ec9a88b78
    Z: 8.0
    valence: 6
    core: 2
    charge: 0.0
    file: /global/common/software/m4517/setups/gpaw-setups-0.9.20000/O.PBE.gz
    compensation charges: {type: gauss,
                           rc: 0.21,
                           lmax: 2}
    cutoffs: {filter: 1.17,
              core: 0.83}
    projectors:
      #              energy  rcut
      - 2s(2.00)   -23.961   0.688
      - 2p(4.00)    -9.029   0.598
      -  s           3.251   0.688
      -  p          18.182   0.598
      -  d           0.000   0.619
  
    # Using partial waves for O as LCAO basis

  Au:
    name: Gold
    id: b12133f335f6ca0d89c4b1ccaa844e9a
    Z: 79.0
    valence: 11
    core: 68
    charge: 0.0
    file: /global/common/software/m4517/setups/gpaw-setups-0.9.20000/Au.PBE.gz
    compensation charges: {type: gauss,
                           rc: 0.42,
                           lmax: 2}
    cutoffs: {filter: 2.33,
              core: 2.81}
    projectors:
      #              energy  rcut
      - 6s(1.00)    -5.728   1.323
      - 6p(0.00)    -0.775   1.323
      - 5d(10.00)    -6.891   1.323
      -  s          21.484   1.323
      -  p          26.436   1.323
      -  d          20.321   1.323
  
    # Using partial waves for Au as LCAO basis

Reference energy: -2721730.337652  # eV

Spin-polarized calculation.
Magnetic moment: 0.000000

Convergence criteria:
 Maximum [total energy] change in last 3 cyles: 1e-06 eV / valence electron
 Maximum integral of absolute [dens]ity change: 1e-05 electrons / valence electron
 Maximum integral of absolute [eigenst]ate change: 1e-10 eV^2 / valence electron
 Maximum number of scf [iter]ations: 1500
 (Square brackets indicate name in SCF output, whereas a 'c' in
 the SCF output indicates the quantity has converged.)

Symmetries present (total): 1

  ( 1  0  0)
  ( 0  1  0)
  ( 0  0  1)

1 k-point (Gamma)
1 k-point in the irreducible part of the Brillouin zone
       k-points in crystal coordinates                weights
   0:     0.00000000    0.00000000    0.00000000          1/1

Wave functions: Uniform real-space grid
  Kinetic energy operator: 6*3+1=19 point O(h^6) finite-difference Laplacian
  ScaLapack parameters: grid=1x1, blocksize=None
  Wavefunction extrapolation:
    Improved wavefunction reuse through dual PAW basis 

Occupation numbers: Fermi-Dirac:
  width: 0.1000  # eV
 

Eigensolver
   Davidson(niter=3) 

Densities:
  Coarse grid: 52*36*144 grid
  Fine grid: 104*72*288 grid
  Total Charge: 0.000000 

Density mixing:
  Method: difference
  Backend: pulay
  Linear mixing parameter: 0.01
  old densities: 1
  Damping of long wavelength oscillations: 100 

Hamiltonian:
  XC and Coulomb potentials evaluated on a 104*72*288 grid
  Using the PBE Exchange-Correlation functional
  Interpolation: tri-quintic (5. degree polynomial)
  Poisson solver: Gauss-Seidel solver with 4 multi-grid levels
    Coarsest grid: 13 x 9 x 36 points
    Warning: Coarse grid has more than 24 points.
             More multi-grid levels recommended.
    Stencil: 6*3+1=19 point O(h^6) finite-difference Laplacian
    Max iterations: 1000
    Tolerance: 2.000000e-10

Dipole correction along z-axis 

XC parameters: PBE with 2 nearest neighbor stencil

Memory estimate:
  Process memory now: 112.32 MiB
  Calculator: 30.06 MiB
    Density: 2.05 MiB
      Arrays: 0.53 MiB
      Localized functions: 1.26 MiB
      Mixer: 0.26 MiB
    Hamiltonian: 0.78 MiB
      Arrays: 0.39 MiB
      XC: 0.00 MiB
      Poisson: 0.29 MiB
      vbar: 0.09 MiB
    Wavefunctions: 27.23 MiB
      Arrays psit_nG: 10.74 MiB
      Eigensolver: 16.24 MiB
      Projections: 0.05 MiB
      Projectors: 0.20 MiB

Total number of cores used: 128
Domain decomposition: 4 x 2 x 16

Number of atoms: 76
Number of atomic orbitals: 540
Number of bands in calculation: 376
Number of valence electrons: 620
Bands to converge: occupied

... initialized

Initializing position-dependent things.

Density initialized from atomic densities
Creating initial wave functions:
  376 bands from LCAO basis set

      .-------------------------.  
     /|                         |  
    / |                         |  
   /  |                         |  
  /   |                         |  
 *    |                         |  
 |    |                         |  
 |    |                         |  
 |    |                         |  
 |    |                         |  
 |    |                         |  
 |    |                         |  
 |    |                         |  
 |    |                         |  
 |    |        Au   OAu         |  
 |    |      O          Ti      |  
 |    O  Au      Ti     O    O  |  
 |    |   Ti   Au O   O         |  
 | O  |   O    O      Ti     Ti |  
 |    | Ti     Ti     O    O    |  
 |    |     O       O      Ti   |  
 |   O|Ti     O      O          |  
 |    |O    O      Ti     Ti    |  
 |  Ti|    Ti          O  O   O |  
 |    |  O  O   O O    TiO      |  
 |  O |         TiO         O Ti|  
 |    | OTiO   Ti    OTi        |  
 |    |       O     O O    O O  |  
 |    | Oi   O O           Ti   |  
 |    O      Ti     Ti     O    |  
 |   Ti          O      O       |  
 |    |   O                     |  
 |    |                         |  
 |    |                         |  
 |    |                         |  
 |    .-------------------------.  
 |   /                         /   
 |  /                         /    
 | /                         /     
 |/                         /      
 *-------------------------*       

Positions:
   0 Ti     1.771742    0.000000    8.228379    ( 0.0000,  0.0000,  0.0000)
   1 Ti     6.989192    1.896200    8.228379    ( 0.0000,  0.0000,  0.0000)
   2 Ti     1.771742    3.792400    8.228379    ( 0.0000,  0.0000,  0.0000)
   3 Ti     6.989192    5.688600    8.228379    ( 0.0000,  0.0000,  0.0000)
   4 Ti     4.725027    0.000000    9.111586    ( 0.0000,  0.0000,  0.0000)
   5 Ti     9.942477    1.896200    9.111586    ( 0.0000,  0.0000,  0.0000)
   6 Ti     4.725027    3.792400    9.111586    ( 0.0000,  0.0000,  0.0000)
   7 Ti     9.942477    5.688600    9.111586    ( 0.0000,  0.0000,  0.0000)
   8 Ti     3.149983    0.000000   11.761552    ( 0.0000,  0.0000,  0.0000)
   9 Ti     8.367433    1.896200   11.761552    ( 0.0000,  0.0000,  0.0000)
  10 Ti     3.149983    3.792400   11.761552    ( 0.0000,  0.0000,  0.0000)
  11 Ti     8.367433    5.688600   11.761552    ( 0.0000,  0.0000,  0.0000)
  12 Ti     6.103269    0.000000   12.644759    ( 0.0000,  0.0000,  0.0000)
  13 Ti     0.885819    1.896200   12.644759    ( 0.0000,  0.0000,  0.0000)
  14 Ti     6.103269    3.792400   12.644759    ( 0.0000,  0.0000,  0.0000)
  15 Ti     0.885819    5.688600   12.644759    ( 0.0000,  0.0000,  0.0000)
  16 Ti     4.482233   -0.001033   15.342543    ( 0.0000,  0.0000,  0.0000)
  17 Ti     9.753045    1.900753   15.389207    ( 0.0000,  0.0000,  0.0000)
  18 Ti     4.499047    3.797034   15.348687    ( 0.0000,  0.0000,  0.0000)
  19 Ti     9.736627    5.671166   15.407809    ( 0.0000,  0.0000,  0.0000)
  20 Ti     7.365001   -0.008670   16.091347    ( 0.0000,  0.0000,  0.0000)
  21 Ti     2.124206    1.919615   16.196452    ( 0.0000,  0.0000,  0.0000)
  22 Ti     7.324862    3.785370   16.124124    ( 0.0000,  0.0000,  0.0000)
  23 Ti     2.104658    5.692197   16.109406    ( 0.0000,  0.0000,  0.0000)
  24 O      3.638859    0.000000    7.500000    ( 0.0000,  0.0000,  0.0000)
  25 O      8.856309    1.896200    7.500000    ( 0.0000,  0.0000,  0.0000)
  26 O      3.638859    3.792400    7.500000    ( 0.0000,  0.0000,  0.0000)
  27 O      8.856309    5.688600    7.500000    ( 0.0000,  0.0000,  0.0000)
  28 O      6.592144    0.000000    8.383207    ( 0.0000,  0.0000,  0.0000)
  29 O      1.374694    1.896200    8.383207    ( 0.0000,  0.0000,  0.0000)
  30 O      6.592144    3.792400    8.383207    ( 0.0000,  0.0000,  0.0000)
  31 O      1.374694    5.688600    8.383207    ( 0.0000,  0.0000,  0.0000)
  32 O     10.339421    0.000000    8.956758    ( 0.0000,  0.0000,  0.0000)
  33 O      5.121971    1.896200    8.956758    ( 0.0000,  0.0000,  0.0000)
  34 O     10.339421    3.792400    8.956758    ( 0.0000,  0.0000,  0.0000)
  35 O      5.121971    5.688600    8.956758    ( 0.0000,  0.0000,  0.0000)
  36 O      2.857911    0.000000    9.839966    ( 0.0000,  0.0000,  0.0000)
  37 O      8.075361    1.896200    9.839966    ( 0.0000,  0.0000,  0.0000)
  38 O      2.857911    3.792400    9.839966    ( 0.0000,  0.0000,  0.0000)
  39 O      8.075361    5.688600    9.839966    ( 0.0000,  0.0000,  0.0000)
  40 O      5.017100    0.000000   11.033173    ( 0.0000,  0.0000,  0.0000)
  41 O     10.234550    1.896200   11.033173    ( 0.0000,  0.0000,  0.0000)
  42 O      5.017100    3.792400   11.033173    ( 0.0000,  0.0000,  0.0000)
  43 O     10.234550    5.688600   11.033173    ( 0.0000,  0.0000,  0.0000)
  44 O      7.970490    0.000000   11.916380    ( 0.0000,  0.0000,  0.0000)
  45 O      2.753040    1.896200   11.916380    ( 0.0000,  0.0000,  0.0000)
  46 O      7.970490    3.792400   11.916380    ( 0.0000,  0.0000,  0.0000)
  47 O      2.753040    5.688600   11.916380    ( 0.0000,  0.0000,  0.0000)
  48 O      1.282867    0.000000   12.489931    ( 0.0000,  0.0000,  0.0000)
  49 O      6.500317    1.896200   12.489931    ( 0.0000,  0.0000,  0.0000)
  50 O      1.282867    3.792400   12.489931    ( 0.0000,  0.0000,  0.0000)
  51 O      6.500317    5.688600   12.489931    ( 0.0000,  0.0000,  0.0000)
  52 O      4.236152    0.000000   13.373138    ( 0.0000,  0.0000,  0.0000)
  53 O      9.453603    1.896200   13.373138    ( 0.0000,  0.0000,  0.0000)
  54 O      4.236152    3.792400   13.373138    ( 0.0000,  0.0000,  0.0000)
  55 O      9.453603    5.688600   13.373138    ( 0.0000,  0.0000,  0.0000)
  56 O      6.412072   -0.010033   14.556610    ( 0.0000,  0.0000,  0.0000)
  57 O      1.198823    1.897930   14.569774    ( 0.0000,  0.0000,  0.0000)
  58 O      6.447668    3.793171   14.532625    ( 0.0000,  0.0000,  0.0000)
  59 O      1.199187    5.689336   14.547629    ( 0.0000,  0.0000,  0.0000)
  60 O      4.033722    1.891518   15.421462    ( 0.0000,  0.0000,  0.0000)
  61 O      9.263384   -0.007385   15.453502    ( 0.0000,  0.0000,  0.0000)
  62 O      4.056182    5.703956   15.417797    ( 0.0000,  0.0000,  0.0000)
  63 O      9.276983    3.794598   15.462247    ( 0.0000,  0.0000,  0.0000)
  64 O      2.642742   -0.013555   16.279518    ( 0.0000,  0.0000,  0.0000)
  65 O      7.840025    1.892632   16.276827    ( 0.0000,  0.0000,  0.0000)
  66 O      2.638424    3.815752   16.259314    ( 0.0000,  0.0000,  0.0000)
  67 O      7.851442    5.687213   16.316677    ( 0.0000,  0.0000,  0.0000)
  68 O      5.664333   -0.017638   16.912131    ( 0.0000,  0.0000,  0.0000)
  69 O      0.405331    1.895786   16.891848    ( 0.0000,  0.0000,  0.0000)
  70 O      0.447526    5.688107   16.892737    ( 0.0000,  0.0000,  0.0000)
  71 O      5.620240    3.815240   16.822627    ( 0.0000,  0.0000,  0.0000)
  72 Au     5.402004    1.459542   18.435638    ( 0.0000,  0.0000,  0.0000)
  73 Au     7.227773    3.254817   19.494175    ( 0.0000,  0.0000,  0.0000)
  74 Au     2.680675    1.867315   18.895591    ( 0.0000,  0.0000,  0.0000)
  75 Au     4.579183    3.616569   19.675117    ( 0.0000,  0.0000,  0.0000)

Unit cell:
           periodic     x           y           z      points  spacing
  1. axis:    yes   10.434900    0.000000    0.000000    52     0.2007
  2. axis:    yes    0.000000    7.584800    0.000000    36     0.2107
  3. axis:    no     0.000000    0.000000   28.826383   144     0.2002

  Lengths:  10.434900   7.584800  28.826383
  Angles:   90.000000  90.000000  90.000000

Effective grid spacing dv^(1/3) = 0.2038

     iter     time        total  log10-change:  magmom
                         energy   eigst   dens
iter:   1 12:35:23  -691.908141                   +0.0000
iter:   2 12:35:27  -682.372551   -1.08  -0.87    -0.0000
iter:   3 12:35:31  -672.670873   -1.75  -0.88    +0.0000
iter:   4 12:35:35  -663.442495   -2.27  -0.89    +0.0000
iter:   5 12:35:39  -654.732906   -2.44  -0.90    +0.0000
iter:   6 12:35:43  -646.523402   -2.47  -0.91    +0.0000
iter:   7 12:35:47  -638.787170   -2.44  -0.92    -0.0000
iter:   8 12:35:51  -631.501808   -2.44  -0.93    -0.0000
iter:   9 12:35:55  -624.643184   -2.40  -0.94    -0.0000
iter:  10 12:35:59  -618.191566   -2.40  -0.95    -0.0000
iter:  11 12:36:03  -612.124540   -2.38  -0.96    -0.0000
iter:  12 12:36:07  -606.424108   -2.39  -0.97    +0.0000
iter:  13 12:36:11  -601.069753   -2.37  -0.98    -0.0000
iter:  14 12:36:15  -596.044616   -2.40  -1.00    -0.0000
iter:  15 12:36:19  -591.330166   -2.39  -1.01    -0.0000
iter:  16 12:36:23  -586.910557   -2.41  -1.02    -0.0000
iter:  17 12:36:27  -582.769095   -2.41  -1.03    +0.0000
iter:  18 12:36:31  -578.891068   -2.43  -1.04    +0.0000
iter:  19 12:36:35  -575.261345   -2.44  -1.05    -0.0000
iter:  20 12:36:39  -571.866415   -2.46  -1.06    -0.0000
iter:  21 12:36:43  -568.692640   -2.47  -1.07    -0.0000
iter:  22 12:36:47  -565.727427   -2.49  -1.08    -0.0000
iter:  23 12:36:51  -562.958627   -2.50  -1.09    +0.0000
iter:  24 12:36:55  -560.374716   -2.53  -1.10    -0.0000
iter:  25 12:36:59  -557.964766   -2.54  -1.11    -0.0000
iter:  26 12:37:03  -555.718384   -2.56  -1.12    +0.0000
iter:  27 12:37:07  -553.625500   -2.58  -1.13    +0.0000
iter:  28 12:37:11  -551.676897   -2.60  -1.14    +0.0000
iter:  29 12:37:15  -549.863607   -2.62  -1.15    -0.0000
iter:  30 12:37:19  -548.177065   -2.64  -1.16    -0.0000
iter:  31 12:37:23  -546.609434   -2.66  -1.17    +0.0000
iter:  32 12:37:27  -545.153096   -2.68  -1.18    +0.0000
iter:  33 12:37:30  -543.800782   -2.70  -1.19    +0.0000
iter:  34 12:37:34  -542.545888   -2.72  -1.20    +0.0000
iter:  35 12:37:38  -541.382003   -2.74  -1.21    +0.0000
iter:  36 12:37:42  -540.302971   -2.76  -1.22    +0.0000
iter:  37 12:37:46  -539.303306   -2.78  -1.23    +0.0000
iter:  38 12:37:50  -538.377617   -2.81  -1.24    +0.0000
iter:  39 12:37:54  -537.520761   -2.83  -1.25    +0.0000
iter:  40 12:37:58  -536.728189   -2.85  -1.26    +0.0000
iter:  41 12:38:02  -535.995430   -2.88  -1.27    +0.0000
iter:  42 12:38:06  -535.318187   -2.90  -1.28    +0.0000
iter:  43 12:38:10  -534.692747   -2.93  -1.29    +0.0000
iter:  44 12:38:14  -534.115407   -2.95  -1.30    +0.0000
iter:  45 12:38:18  -533.582615   -2.98  -1.31    +0.0000
iter:  46 12:38:22  -533.091356   -3.00  -1.31    +0.0000
iter:  47 12:38:26  -532.638599   -3.03  -1.32    +0.0000
iter:  48 12:38:30  -532.221405   -3.06  -1.33    +0.0000
iter:  49 12:38:33  -531.837368   -3.08  -1.34    +0.0000
iter:  50 12:38:37  -531.484004   -3.11  -1.35    +0.0000
iter:  51 12:38:41  -531.158908   -3.14  -1.35    +0.0000
iter:  52 12:38:45  -530.860166   -3.16  -1.36    +0.0000
iter:  53 12:38:49  -530.585769   -3.19  -1.37    +0.0000
iter:  54 12:38:53  -530.333737   -3.22  -1.37    +0.0000
iter:  55 12:38:57  -530.102581   -3.25  -1.38    +0.0000
iter:  56 12:39:01  -529.890672   -3.28  -1.39    +0.0000
iter:  57 12:39:05  -529.696393   -3.31  -1.39    +0.0000
iter:  58 12:39:09  -529.518595   -3.34  -1.40    +0.0000
iter:  59 12:39:13  -529.355967   -3.37  -1.41    +0.0000
iter:  60 12:39:17  -529.207179   -3.40  -1.41    +0.0000
iter:  61 12:39:20  -529.071369   -3.42  -1.42    +0.0000
iter:  62 12:39:24  -528.947480   -3.46  -1.42    +0.0000
iter:  63 12:39:28  -528.834418   -3.49  -1.43    +0.0000
iter:  64 12:39:32  -528.731550   -3.52  -1.43    +0.0000
iter:  65 12:39:36  -528.638028   -3.55  -1.44    +0.0000
iter:  66 12:39:40  -528.553101   -3.58  -1.44    +0.0000
iter:  67 12:39:44  -528.475931   -3.61  -1.45    +0.0000
iter:  68 12:39:48  -528.406122   -3.64  -1.46    +0.0000
iter:  69 12:39:52  -528.343040   -3.67  -1.46    -0.0000
iter:  70 12:39:56  -528.285974   -3.70  -1.47    -0.0000
iter:  71 12:40:00  -528.234673   -3.73  -1.47    -0.0000
iter:  72 12:40:04  -528.188620   -3.76  -1.48    -0.0000
iter:  73 12:40:07  -528.147211   -3.79  -1.48    -0.0000
iter:  74 12:40:11  -528.110310   -3.83  -1.49    -0.0000
iter:  75 12:40:15  -528.077498   -3.86  -1.49    -0.0000
iter:  76 12:40:19  -528.048429   -3.89  -1.50    -0.0000
iter:  77 12:40:23  -528.022617   -3.92  -1.50    -0.0000
iter:  78 12:40:27  -528.000044   -3.95  -1.51    -0.0000
iter:  79 12:40:31  -527.980390   -3.98  -1.51    -0.0000
iter:  80 12:40:35  -527.963402   -4.01  -1.52    -0.0000
iter:  81 12:40:39  -527.948669   -4.04  -1.52    -0.0000
iter:  82 12:40:42  -527.936451   -4.07  -1.52    -0.0000
iter:  83 12:40:46  -527.926035   -4.11  -1.53    -0.0000
iter:  84 12:40:50  -527.917572   -4.14  -1.53    -0.0000
iter:  85 12:40:54  -527.910653   -4.17  -1.54    -0.0000
iter:  86 12:40:58  -527.905612   -4.20  -1.54    -0.0000
iter:  87 12:41:02  -527.901758   -4.23  -1.55    -0.0000
iter:  88 12:41:06  -527.899306   -4.26  -1.55    -0.0000
iter:  89 12:41:10  -527.898084   -4.29  -1.56    -0.0000
iter:  90 12:41:14  -527.897772   -4.32  -1.56    -0.0000
iter:  91 12:41:17  -527.898780   -4.35  -1.57    -0.0000
iter:  92 12:41:21  -527.900439   -4.37  -1.57    -0.0000
iter:  93 12:41:25  -527.903021   -4.40  -1.58    -0.0000
iter:  94 12:41:29  -527.906392   -4.43  -1.58    -0.0000
iter:  95 12:41:33  -527.910470   -4.46  -1.58    -0.0000
iter:  96 12:41:37  -527.914975   -4.49  -1.59    -0.0000
iter:  97 12:41:41  -527.920376   -4.52  -1.59    -0.0000
iter:  98 12:41:45  -527.926016   -4.54  -1.60    -0.0000
iter:  99 12:41:49  -527.932215   -4.57  -1.60    -0.0000
iter: 100 12:41:52  -527.938866   -4.60  -1.61    -0.0000
iter: 101 12:41:56  -527.945914   -4.62  -1.61    -0.0000
iter: 102 12:42:00  -527.953315   -4.65  -1.62    -0.0000
iter: 103 12:42:04  -527.960809   -4.68  -1.62    -0.0000
iter: 104 12:42:08  -527.968692   -4.70  -1.63    -0.0000
iter: 105 12:42:12  -527.977081   -4.73  -1.63    -0.0000
iter: 106 12:42:16  -527.985381   -4.75  -1.63    -0.0000
iter: 107 12:42:20  -527.993960   -4.78  -1.64    -0.0000
iter: 108 12:42:23  -528.002734   -4.80  -1.64    -0.0000
iter: 109 12:42:27  -528.011669   -4.82  -1.65    -0.0000
iter: 110 12:42:31  -528.020504   -4.85  -1.65    -0.0000
iter: 111 12:42:35  -528.029812   -4.87  -1.66    -0.0000
iter: 112 12:42:39  -528.038899   -4.89  -1.66    -0.0000
iter: 113 12:42:43  -528.048400   -4.92  -1.67    -0.0000
iter: 114 12:42:47  -528.057653   -4.94  -1.67    -0.0000
iter: 115 12:42:51  -528.067051   -4.96  -1.67    -0.0000
iter: 116 12:42:55  -528.076516   -4.98  -1.68    -0.0000
iter: 117 12:42:58  -528.086023   -5.00  -1.68    -0.0000
iter: 118 12:43:02  -528.095559   -5.02  -1.69    -0.0000
iter: 119 12:43:06  -528.105110   -5.04  -1.69    -0.0000
iter: 120 12:43:10  -528.114667   -5.06  -1.70    -0.0000
iter: 121 12:43:14  -528.123976   -5.08  -1.70    -0.0000
iter: 122 12:43:18  -528.133643   -5.10  -1.71    -0.0000
iter: 123 12:43:22  -528.142961   -5.12  -1.71    -0.0000
iter: 124 12:43:25  -528.152352   -5.13  -1.71    -0.0000
iter: 125 12:43:29  -528.161743   -5.15  -1.72    -0.0000
iter: 126 12:43:33  -528.171114   -5.17  -1.72    -0.0000
iter: 127 12:43:37  -528.180452   -5.19  -1.73    -0.0000
iter: 128 12:43:41  -528.189753   -5.20  -1.73    -0.0000
iter: 129 12:43:45  -528.199010   -5.22  -1.74    -0.0000
iter: 130 12:43:49  -528.208218   -5.23  -1.74    -0.0000
iter: 131 12:43:53  -528.217375   -5.25  -1.74    -0.0000
iter: 132 12:43:56  -528.226475   -5.27  -1.75    -0.0000
iter: 133 12:44:00  -528.235517   -5.28  -1.75    -0.0000
iter: 134 12:44:04  -528.244496   -5.29  -1.76    -0.0000
iter: 135 12:44:08  -528.253166   -5.31  -1.76    -0.0000
iter: 136 12:44:12  -528.262131   -5.32  -1.77    -0.0000
iter: 137 12:44:16  -528.270704   -5.34  -1.77    -0.0000
iter: 138 12:44:20  -528.279294   -5.35  -1.78    -0.0000
iter: 139 12:44:24  -528.288093   -5.36  -1.78    -0.0000
iter: 140 12:44:27  -528.296478   -5.38  -1.78    -0.0000
iter: 141 12:44:31  -528.304865   -5.39  -1.79    -0.0000
iter: 142 12:44:35  -528.313205   -5.40  -1.79    -0.0000
iter: 143 12:44:39  -528.321479   -5.42  -1.80    -0.0000
iter: 144 12:44:43  -528.329684   -5.43  -1.80    -0.0000
iter: 145 12:44:47  -528.337815   -5.44  -1.81    -0.0000
iter: 146 12:44:51  -528.345871   -5.45  -1.81    -0.0000
iter: 147 12:44:54  -528.353851   -5.46  -1.81    -0.0000
iter: 148 12:44:58  -528.361754   -5.47  -1.82    -0.0000
iter: 149 12:45:02  -528.369579   -5.49  -1.82    +0.0000
iter: 150 12:45:06  -528.377326   -5.50  -1.83    -0.0000
iter: 151 12:45:10  -528.384994   -5.51  -1.83    -0.0000
iter: 152 12:45:14  -528.392583   -5.52  -1.84    -0.0000
iter: 153 12:45:18  -528.400093   -5.53  -1.84    -0.0000
iter: 154 12:45:22  -528.407524   -5.54  -1.85    -0.0000
iter: 155 12:45:25  -528.414781   -5.55  -1.85    -0.0000
iter: 156 12:45:29  -528.422015   -5.56  -1.85    -0.0000
iter: 157 12:45:33  -528.429148   -5.57  -1.86    -0.0000
iter: 158 12:45:37  -528.436243   -5.58  -1.86    -0.0000
iter: 159 12:45:41  -528.443227   -5.59  -1.87    -0.0000
iter: 160 12:45:45  -528.450170   -5.60  -1.87    -0.0000
iter: 161 12:45:49  -528.457002   -5.61  -1.88    -0.0000
iter: 162 12:45:53  -528.463686   -5.62  -1.88    -0.0000
iter: 163 12:45:57  -528.470324   -5.63  -1.88    -0.0000
iter: 164 12:46:00  -528.476900   -5.64  -1.89    -0.0000
iter: 165 12:46:04  -528.483407   -5.65  -1.89    -0.0000
iter: 166 12:46:08  -528.489842   -5.66  -1.90    -0.0000
iter: 167 12:46:12  -528.496205   -5.67  -1.90    -0.0000
iter: 168 12:46:16  -528.502495   -5.68  -1.91    -0.0000
iter: 169 12:46:20  -528.508713   -5.69  -1.91    -0.0000
iter: 170 12:46:24  -528.514858   -5.70  -1.91    -0.0000
iter: 171 12:46:27  -528.520931   -5.71  -1.92    -0.0000
iter: 172 12:46:31  -528.526932   -5.71  -1.92    -0.0000
iter: 173 12:46:35  -528.532861   -5.72  -1.93    -0.0000
iter: 174 12:46:39  -528.538720   -5.73  -1.93    -0.0000
iter: 175 12:46:43  -528.544508   -5.74  -1.94    -0.0000
iter: 176 12:46:47  -528.550226   -5.75  -1.94    -0.0000
iter: 177 12:46:51  -528.555874   -5.76  -1.95    -0.0000
iter: 178 12:46:54  -528.561453   -5.77  -1.95    -0.0000
iter: 179 12:46:58  -528.566964   -5.78  -1.95    -0.0000
iter: 180 12:47:02  -528.572406   -5.78  -1.96    -0.0000
iter: 181 12:47:06  -528.577781   -5.79  -1.96    -0.0000
iter: 182 12:47:10  -528.583088   -5.80  -1.97    -0.0000
iter: 183 12:47:14  -528.588329   -5.81  -1.97    -0.0000
iter: 184 12:47:18  -528.593504   -5.82  -1.98    -0.0000
iter: 185 12:47:22  -528.598613   -5.83  -1.98    -0.0000
iter: 186 12:47:25  -528.603657   -5.84  -1.98    -0.0000
iter: 187 12:47:29  -528.608637   -5.84  -1.99    -0.0000
iter: 188 12:47:33  -528.613553   -5.85  -1.99    -0.0000
iter: 189 12:47:37  -528.618406   -5.86  -2.00    -0.0000
iter: 190 12:47:41  -528.623197   -5.87  -2.00    -0.0000
iter: 191 12:47:45  -528.627925   -5.88  -2.01    -0.0000
iter: 192 12:47:49  -528.632592   -5.88  -2.01    -0.0000
iter: 193 12:47:52  -528.637198   -5.89  -2.01    -0.0000
iter: 194 12:47:56  -528.641743   -5.90  -2.02    -0.0000
iter: 195 12:48:00  -528.646230   -5.91  -2.02    -0.0000
iter: 196 12:48:04  -528.650657   -5.92  -2.03    -0.0000
iter: 197 12:48:08  -528.655025   -5.93  -2.03    -0.0000
iter: 198 12:48:12  -528.659336   -5.93  -2.04    -0.0000
iter: 199 12:48:16  -528.663590   -5.94  -2.04    -0.0000
iter: 200 12:48:19  -528.667787   -5.95  -2.04    -0.0000
iter: 201 12:48:23  -528.671928   -5.96  -2.05    -0.0000
iter: 202 12:48:27  -528.676014   -5.96  -2.05    -0.0000
iter: 203 12:48:31  -528.680045   -5.97  -2.06    -0.0000
iter: 204 12:48:35  -528.684022   -5.98  -2.06    -0.0000
iter: 205 12:48:39  -528.687945   -5.99  -2.07    -0.0000
iter: 206 12:48:43  -528.691815   -6.00  -2.07    -0.0000
iter: 207 12:48:46  -528.695633   -6.00  -2.07    -0.0000
iter: 208 12:48:50  -528.699399   -6.01  -2.08    -0.0000
iter: 209 12:48:54  -528.703115   -6.02  -2.08    -0.0000
iter: 210 12:48:58  -528.706779   -6.03  -2.09    -0.0000
iter: 211 12:49:02  -528.710393   -6.04  -2.09    -0.0000
iter: 212 12:49:06  -528.713959   -6.04  -2.10    -0.0000
iter: 213 12:49:10  -528.717475   -6.05  -2.10    -0.0000
iter: 214 12:49:14  -528.720943   -6.06  -2.10    -0.0000
iter: 215 12:49:17  -528.724364   -6.07  -2.11    -0.0000
iter: 216 12:49:21  -528.727737   -6.07  -2.11    -0.0000
iter: 217 12:49:25  -528.731064   -6.08  -2.12    -0.0000
iter: 218 12:49:29  -528.734345   -6.09  -2.12    -0.0000
iter: 219 12:49:33  -528.737580   -6.10  -2.13    -0.0000
iter: 220 12:49:37  -528.740771   -6.10  -2.13    -0.0000
iter: 221 12:49:41  -528.743918   -6.11  -2.13    -0.0000
iter: 222 12:49:44  -528.747021   -6.12  -2.14    -0.0000
iter: 223 12:49:48  -528.750080   -6.13  -2.14    -0.0000
iter: 224 12:49:52  -528.753097   -6.13  -2.15    -0.0000
iter: 225 12:49:56  -528.756072   -6.14  -2.15    -0.0000
iter: 226 12:50:00  -528.759006   -6.15  -2.16    -0.0000
iter: 227 12:50:04  -528.761898   -6.16  -2.16    -0.0000
iter: 228 12:50:08  -528.764750   -6.16  -2.16    -0.0000
iter: 229 12:50:11  -528.767562   -6.17  -2.17    -0.0000
iter: 230 12:50:15  -528.770334   -6.18  -2.17    -0.0000
iter: 231 12:50:19  -528.773068   -6.19  -2.18    -0.0000
iter: 232 12:50:23  -528.775763   -6.19  -2.18    -0.0000
iter: 233 12:50:27  -528.778420   -6.20  -2.19    -0.0000
iter: 234 12:50:31  -528.781039   -6.21  -2.19    -0.0000
iter: 235 12:50:35  -528.783622   -6.22  -2.19    -0.0000
iter: 236 12:50:38  -528.786168   -6.22  -2.20    -0.0000
iter: 237 12:50:42  -528.788678   -6.23  -2.20    -0.0000
iter: 238 12:50:46  -528.791152   -6.24  -2.21    -0.0000
iter: 239 12:50:50  -528.793592   -6.24  -2.21    -0.0000
iter: 240 12:50:54  -528.795996   -6.25  -2.22    -0.0000
iter: 241 12:50:58  -528.798367   -6.26  -2.22    -0.0000
iter: 242 12:51:02  -528.800704   -6.27  -2.22    -0.0000
iter: 243 12:51:06  -528.803008   -6.27  -2.23    -0.0000
iter: 244 12:51:09  -528.805278   -6.28  -2.23    -0.0000
iter: 245 12:51:13  -528.807517   -6.29  -2.24    -0.0000
iter: 246 12:51:17  -528.809723   -6.30  -2.24    -0.0000
iter: 247 12:51:21  -528.811898   -6.30  -2.25    -0.0000
iter: 248 12:51:25  -528.814042   -6.31  -2.25    -0.0000
iter: 249 12:51:29  -528.816155   -6.32  -2.25    -0.0000
iter: 250 12:51:33  -528.818238   -6.33  -2.26    -0.0000
iter: 251 12:51:36  -528.820291   -6.33  -2.26    -0.0000
iter: 252 12:51:40  -528.822315   -6.34  -2.27    -0.0000
iter: 253 12:51:44  -528.824309   -6.35  -2.27    -0.0000
iter: 254 12:51:48  -528.826275   -6.36  -2.27    -0.0000
iter: 255 12:51:52  -528.828683   -6.36  -2.28    -0.0000
iter: 256 12:51:56  -528.830535   -6.37  -2.28    -0.0000
iter: 257 12:52:00  -528.832375   -6.38  -2.29    -0.0000
iter: 258 12:52:03  -528.834196   -6.39  -2.29    -0.0000
iter: 259 12:52:07  -528.835995   -6.39  -2.30    -0.0000
iter: 260 12:52:11  -528.837770   -6.40  -2.30    -0.0000
iter: 261 12:52:15  -528.839521   -6.40  -2.30    -0.0000
iter: 262 12:52:19  -528.841248   -6.41  -2.31    -0.0000
iter: 263 12:52:23  -528.842950   -6.42  -2.31    -0.0000
iter: 264 12:52:27  -528.844629   -6.43  -2.32    -0.0000
iter: 265 12:52:30  -528.846283   -6.43  -2.32    -0.0000
iter: 266 12:52:34  -528.847915   -6.44  -2.33    -0.0000
iter: 267 12:52:38  -528.849523   -6.45  -2.33    -0.0000
iter: 268 12:52:42  -528.851108   -6.46  -2.33    -0.0000
iter: 269 12:52:46  -528.852671   -6.46  -2.34    -0.0000
iter: 270 12:52:50  -528.854211   -6.47  -2.34    -0.0000
iter: 271 12:52:54  -528.855730   -6.48  -2.35    -0.0000
iter: 272 12:52:57  -528.857227   -6.49  -2.35    -0.0000
iter: 273 12:53:01  -528.858703   -6.49  -2.35    -0.0000
iter: 274 12:53:05  -528.860158   -6.50  -2.36    -0.0000
iter: 275 12:53:09  -528.861592   -6.51  -2.36    -0.0000
iter: 276 12:53:13  -528.863006   -6.51  -2.37    -0.0000
iter: 277 12:53:17  -528.864400   -6.52  -2.37    -0.0000
iter: 278 12:53:21  -528.865773   -6.53  -2.38    -0.0000
iter: 279 12:53:24  -528.867128   -6.53  -2.38    -0.0000
iter: 280 12:53:28  -528.868463   -6.54  -2.38    -0.0000
iter: 281 12:53:32  -528.869778   -6.55  -2.39    -0.0000
iter: 282 12:53:36  -528.871076   -6.56  -2.39    -0.0000
iter: 283 12:53:40  -528.872354   -6.56  -2.40    -0.0000
iter: 284 12:53:44  -528.873614   -6.57  -2.40    -0.0000
iter: 285 12:53:48  -528.874857   -6.58  -2.41    -0.0000
iter: 286 12:53:51  -528.876081   -6.59  -2.41    -0.0000
iter: 287 12:53:55  -528.877288   -6.59  -2.41    -0.0000
iter: 288 12:53:59  -528.878478   -6.60  -2.42    -0.0000
iter: 289 12:54:03  -528.879650   -6.61  -2.42    -0.0000
iter: 290 12:54:07  -528.880806   -6.61  -2.43    -0.0000
iter: 291 12:54:11  -528.881945   -6.62  -2.43    -0.0000
iter: 292 12:54:15  -528.883067   -6.63  -2.43    -0.0000
iter: 293 12:54:18  -528.884174   -6.63  -2.44    -0.0000
iter: 294 12:54:22  -528.885265   -6.64  -2.44    -0.0000
iter: 295 12:54:26  -528.886339   -6.65  -2.45    -0.0000
iter: 296 12:54:30  -528.887399   -6.66  -2.45    -0.0000
iter: 297 12:54:34  -528.888443   -6.66  -2.46    -0.0000
iter: 298 12:54:38  -528.889472   -6.67  -2.46    -0.0000
iter: 299 12:54:42  -528.890486   -6.68  -2.46    -0.0000
iter: 300 12:54:46  -528.891485   -6.68  -2.47    -0.0000
iter: 301 12:54:50  -528.892470   -6.69  -2.47    -0.0000
iter: 302 12:54:53  -528.893440   -6.70  -2.48    -0.0000
iter: 303 12:54:57  -528.894397   -6.70  -2.48    -0.0000
iter: 304 12:55:01  -528.895339   -6.71  -2.48    -0.0000
iter: 305 12:55:05  -528.896268   -6.72  -2.49    -0.0000
iter: 306 12:55:09  -528.897183   -6.73  -2.49    -0.0000
iter: 307 12:55:13  -528.898085   -6.73  -2.50    -0.0000
iter: 308 12:55:17  -528.898974   -6.74  -2.50    -0.0000
iter: 309 12:55:20  -528.899850   -6.75  -2.51    -0.0000
iter: 310 12:55:24  -528.900713   -6.76  -2.51    -0.0000
iter: 311 12:55:28  -528.901564   -6.76  -2.51    -0.0000
iter: 312 12:55:32  -528.902402   -6.77  -2.52    -0.0000
iter: 313 12:55:36  -528.903228   -6.78  -2.52    -0.0000
iter: 314 12:55:40  -528.904042   -6.78  -2.53    -0.0000
iter: 315 12:55:44  -528.904843   -6.79  -2.53    -0.0000
iter: 316 12:55:47  -528.905634   -6.80  -2.53    -0.0000
iter: 317 12:55:51  -528.906412   -6.80  -2.54    -0.0000
iter: 318 12:55:55  -528.907179   -6.81  -2.54    -0.0000
iter: 319 12:55:59  -528.907935   -6.82  -2.55    -0.0000
iter: 320 12:56:03  -528.908680   -6.83  -2.55    -0.0000
iter: 321 12:56:07  -528.909414   -6.83  -2.56    -0.0000
iter: 322 12:56:11  -528.910137   -6.84  -2.56    -0.0000
iter: 323 12:56:14  -528.910849   -6.85  -2.56    -0.0000
iter: 324 12:56:18  -528.911551   -6.85  -2.57    -0.0000
iter: 325 12:56:22  -528.912243   -6.86  -2.57    -0.0000
iter: 326 12:56:26  -528.912924   -6.87  -2.58    -0.0000
iter: 327 12:56:30  -528.913596   -6.87  -2.58    -0.0000
iter: 328 12:56:34  -528.914257   -6.88  -2.58    -0.0000
iter: 329 12:56:38  -528.914909   -6.89  -2.59    -0.0000
iter: 330 12:56:41  -528.915551   -6.90  -2.59    -0.0000
iter: 331 12:56:45  -528.916184   -6.90  -2.60    -0.0000
iter: 332 12:56:49  -528.916808   -6.91  -2.60    -0.0000
iter: 333 12:56:53  -528.917422   -6.92  -2.61    -0.0000
iter: 334 12:56:57  -528.918027   -6.92  -2.61    -0.0000
iter: 335 12:57:01  -528.918623   -6.93  -2.61    -0.0000
iter: 336 12:57:05  -528.919210   -6.94  -2.62    -0.0000
iter: 337 12:57:08  -528.919789   -6.94  -2.62    -0.0000
iter: 338 12:57:12  -528.920359   -6.95  -2.63    -0.0000
iter: 339 12:57:16  -528.920921   -6.96  -2.63    -0.0000
iter: 340 12:57:20  -528.921474   -6.97  -2.63    -0.0000
iter: 341 12:57:24  -528.922019   -6.97  -2.64    -0.0000
iter: 342 12:57:28  -528.922556   -6.98  -2.64    -0.0000
iter: 343 12:57:32  -528.923086   -6.99  -2.65    -0.0000
iter: 344 12:57:35  -528.923607   -6.99  -2.65    -0.0000
iter: 345 12:57:39  -528.924121   -7.00  -2.66    -0.0000
iter: 346 12:57:43  -528.924627   -7.01  -2.66    -0.0000
iter: 347 12:57:47  -528.925125   -7.01  -2.66    -0.0000
iter: 348 12:57:51  -528.925616   -7.02  -2.67    -0.0000
iter: 349 12:57:55  -528.926100   -7.03  -2.67    -0.0000
iter: 350 12:57:59  -528.926577   -7.04  -2.68    -0.0000
iter: 351 12:58:02  -528.927046   -7.04  -2.68    -0.0000
iter: 352 12:58:06  -528.927509   -7.05  -2.68    -0.0000
iter: 353 12:58:10  -528.927964   -7.06  -2.69    -0.0000
iter: 354 12:58:14  -528.928413   -7.06  -2.69    -0.0000
iter: 355 12:58:18  -528.928856   -7.07  -2.70    -0.0000
iter: 356 12:58:22  -528.929291   -7.08  -2.70    -0.0000
iter: 357 12:58:26  -528.929721   -7.08  -2.70    -0.0000
iter: 358 12:58:30  -528.930143   -7.09  -2.71    -0.0000
iter: 359 12:58:33  -528.930560   -7.10  -2.71    -0.0000
iter: 360 12:58:37  -528.930970   -7.10  -2.72    -0.0000
iter: 361 12:58:41  -528.931375   -7.11  -2.72    -0.0000
iter: 362 12:58:45  -528.931773   -7.12  -2.73    -0.0000
iter: 363 12:58:49  -528.932165   -7.13  -2.73    -0.0000
iter: 364 12:58:53  -528.932552   -7.13  -2.73    -0.0000
iter: 365 12:58:56  -528.932933   -7.14  -2.74    -0.0000
iter: 366 12:59:00  -528.933308   -7.15  -2.74    -0.0000
iter: 367 12:59:04  -528.933677   -7.15  -2.75    -0.0000
iter: 368 12:59:08  -528.934041   -7.16  -2.75    -0.0000
iter: 369 12:59:12  -528.934400   -7.17  -2.75    -0.0000
iter: 370 12:59:16  -528.934753   -7.17  -2.76    -0.0000
iter: 371 12:59:20  -528.935101   -7.18  -2.76    -0.0000
iter: 372 12:59:24  -528.935444   -7.19  -2.77    -0.0000
iter: 373 12:59:27  -528.935781   -7.19  -2.77    -0.0000
iter: 374 12:59:31  -528.936114   -7.20  -2.77    -0.0000
iter: 375 12:59:35  -528.936442   -7.21  -2.78    -0.0000
iter: 376 12:59:39  -528.936765   -7.22  -2.78    -0.0000
iter: 377 12:59:43  -528.937083   -7.22  -2.79    -0.0000
iter: 378 12:59:47  -528.937396   -7.23  -2.79    -0.0000
iter: 379 12:59:51  -528.937705   -7.24  -2.79    -0.0000
iter: 380 12:59:54  -528.938009c  -7.24  -2.80    -0.0000
iter: 381 12:59:58  -528.938308c  -7.25  -2.80    -0.0000
iter: 382 13:00:02  -528.938603c  -7.26  -2.81    -0.0000
iter: 383 13:00:06  -528.938894c  -7.26  -2.81    -0.0000
iter: 384 13:00:10  -528.939180c  -7.27  -2.82    -0.0000
iter: 385 13:00:14  -528.939462c  -7.28  -2.82    -0.0000
iter: 386 13:00:18  -528.939740c  -7.28  -2.82    -0.0000
iter: 387 13:00:21  -528.940014c  -7.29  -2.83    -0.0000
iter: 388 13:00:25  -528.940283c  -7.30  -2.83    -0.0000
iter: 389 13:00:29  -528.940549c  -7.31  -2.84    -0.0000
iter: 390 13:00:33  -528.940810c  -7.31  -2.84    -0.0000
iter: 391 13:00:37  -528.941068c  -7.32  -2.84    -0.0000
iter: 392 13:00:41  -528.941322c  -7.33  -2.85    -0.0000
iter: 393 13:00:45  -528.941572c  -7.33  -2.85    -0.0000
iter: 394 13:00:48  -528.941818c  -7.34  -2.86    -0.0000
iter: 395 13:00:52  -528.942061c  -7.35  -2.86    -0.0000
iter: 396 13:00:56  -528.942300c  -7.35  -2.86    -0.0000
iter: 397 13:01:00  -528.942535c  -7.36  -2.87    -0.0000
iter: 398 13:01:04  -528.942767c  -7.37  -2.87    -0.0000
iter: 399 13:01:08  -528.942996c  -7.37  -2.88    -0.0000
iter: 400 13:01:12  -528.943221c  -7.38  -2.88    -0.0000
iter: 401 13:01:16  -528.943443c  -7.39  -2.88    -0.0000
iter: 402 13:01:19  -528.943661c  -7.39  -2.89    -0.0000
iter: 403 13:01:23  -528.943876c  -7.40  -2.89    -0.0000
iter: 404 13:01:27  -528.944088c  -7.41  -2.90    -0.0000
iter: 405 13:01:31  -528.944297c  -7.42  -2.90    -0.0000
iter: 406 13:01:35  -528.944503c  -7.42  -2.90    -0.0000
iter: 407 13:01:39  -528.944705c  -7.43  -2.91    -0.0000
iter: 408 13:01:43  -528.944905c  -7.44  -2.91    -0.0000
iter: 409 13:01:46  -528.945101c  -7.44  -2.92    -0.0000
iter: 410 13:01:50  -528.945295c  -7.45  -2.92    -0.0000
iter: 411 13:01:54  -528.945486c  -7.46  -2.93    -0.0000
iter: 412 13:01:58  -528.945674c  -7.46  -2.93    -0.0000
iter: 413 13:02:02  -528.945859c  -7.47  -2.93    -0.0000
iter: 414 13:02:06  -528.946041c  -7.48  -2.94    -0.0000
iter: 415 13:02:10  -528.946221c  -7.48  -2.94    -0.0000
iter: 416 13:02:13  -528.946398c  -7.49  -2.95    -0.0000
iter: 417 13:02:17  -528.946572c  -7.50  -2.95    -0.0000
iter: 418 13:02:21  -528.946744c  -7.50  -2.95    -0.0000
iter: 419 13:02:25  -528.946913c  -7.51  -2.96    -0.0000
iter: 420 13:02:29  -528.947079c  -7.52  -2.96    -0.0000
iter: 421 13:02:33  -528.947244c  -7.53  -2.97    -0.0000
iter: 422 13:02:37  -528.947405c  -7.53  -2.97    -0.0000
iter: 423 13:02:40  -528.947565c  -7.54  -2.97    -0.0000
iter: 424 13:02:44  -528.947721c  -7.55  -2.98    -0.0000
iter: 425 13:02:48  -528.947876c  -7.55  -2.98    -0.0000
iter: 426 13:02:52  -528.948028c  -7.56  -2.99    -0.0000
iter: 427 13:02:56  -528.948178c  -7.57  -2.99    -0.0000
iter: 428 13:03:00  -528.948326c  -7.57  -2.99    -0.0000
iter: 429 13:03:04  -528.948471c  -7.58  -3.00    -0.0000
iter: 430 13:03:07  -528.948615c  -7.59  -3.00    -0.0000
iter: 431 13:03:11  -528.948756c  -7.59  -3.01    -0.0000
iter: 432 13:03:15  -528.948895c  -7.60  -3.01    -0.0000
iter: 433 13:03:19  -528.949032c  -7.61  -3.01    -0.0000
iter: 434 13:03:23  -528.949167c  -7.61  -3.02    -0.0000
iter: 435 13:03:27  -528.949300c  -7.62  -3.02    -0.0000
iter: 436 13:03:31  -528.949431c  -7.63  -3.03    -0.0000
iter: 437 13:03:34  -528.949560c  -7.63  -3.03    -0.0000
iter: 438 13:03:38  -528.949687c  -7.64  -3.03    -0.0000
iter: 439 13:03:42  -528.949812c  -7.65  -3.04    -0.0000
iter: 440 13:03:46  -528.949936c  -7.65  -3.04    -0.0000
iter: 441 13:03:50  -528.950057c  -7.66  -3.05    -0.0000
iter: 442 13:03:54  -528.950177c  -7.67  -3.05    -0.0000
iter: 443 13:03:58  -528.950295c  -7.68  -3.05    -0.0000
iter: 444 13:04:02  -528.950411c  -7.68  -3.06    -0.0000
iter: 445 13:04:06  -528.950525c  -7.69  -3.06    -0.0000
iter: 446 13:04:09  -528.950638c  -7.70  -3.07    -0.0000
iter: 447 13:04:13  -528.950749c  -7.70  -3.07    -0.0000
iter: 448 13:04:17  -528.950858c  -7.71  -3.07    -0.0000
iter: 449 13:04:21  -528.950966c  -7.72  -3.08    -0.0000
iter: 450 13:04:25  -528.951072c  -7.72  -3.08    -0.0000
iter: 451 13:04:29  -528.951177c  -7.73  -3.09    -0.0000
iter: 452 13:04:33  -528.951280c  -7.74  -3.09    -0.0000
iter: 453 13:04:36  -528.951381c  -7.74  -3.09    -0.0000
iter: 454 13:04:40  -528.951481c  -7.75  -3.10    -0.0000
iter: 455 13:04:44  -528.951580c  -7.76  -3.10    -0.0000
iter: 456 13:04:48  -528.951677c  -7.76  -3.11    -0.0000
iter: 457 13:04:52  -528.951772c  -7.77  -3.11    -0.0000
iter: 458 13:04:56  -528.951866c  -7.78  -3.11    -0.0000
iter: 459 13:05:00  -528.951959c  -7.78  -3.12    -0.0000
iter: 460 13:05:03  -528.952050c  -7.79  -3.12    -0.0000
iter: 461 13:05:07  -528.952140c  -7.80  -3.13    -0.0000
iter: 462 13:05:11  -528.952229c  -7.80  -3.13    -0.0000
iter: 463 13:05:15  -528.952316c  -7.81  -3.13    -0.0000
iter: 464 13:05:19  -528.952402c  -7.82  -3.14    -0.0000
iter: 465 13:05:23  -528.952487c  -7.82  -3.14    -0.0000
iter: 466 13:05:27  -528.952570c  -7.83  -3.15    -0.0000
iter: 467 13:05:30  -528.952652c  -7.84  -3.15    -0.0000
iter: 468 13:05:34  -528.952733c  -7.84  -3.15    -0.0000
iter: 469 13:05:38  -528.952813c  -7.85  -3.16    -0.0000
iter: 470 13:05:42  -528.952892c  -7.86  -3.16    -0.0000
iter: 471 13:05:46  -528.952969c  -7.87  -3.17    -0.0000
iter: 472 13:05:50  -528.953045c  -7.87  -3.17    -0.0000
iter: 473 13:05:54  -528.953120c  -7.88  -3.17    -0.0000
iter: 474 13:05:57  -528.953194c  -7.88  -3.18    -0.0000
iter: 475 13:06:01  -528.953267c  -7.89  -3.18    -0.0000
iter: 476 13:06:05  -528.953339c  -7.90  -3.19    -0.0000
iter: 477 13:06:09  -528.953410c  -7.91  -3.19    -0.0000
iter: 478 13:06:13  -528.953480c  -7.91  -3.19    -0.0000
iter: 479 13:06:17  -528.953548c  -7.92  -3.20    -0.0000
iter: 480 13:06:21  -528.953616c  -7.92  -3.20    -0.0000
iter: 481 13:06:24  -528.953682c  -7.93  -3.21    -0.0000
iter: 482 13:06:28  -528.953748c  -7.94  -3.21    -0.0000
iter: 483 13:06:32  -528.953813c  -7.95  -3.21    -0.0000
iter: 484 13:06:36  -528.953876c  -7.95  -3.22    -0.0000
iter: 485 13:06:40  -528.953939c  -7.96  -3.22    -0.0000
iter: 486 13:06:44  -528.954001c  -7.96  -3.23    -0.0000
iter: 487 13:06:48  -528.954062c  -7.97  -3.23    -0.0000
iter: 488 13:06:51  -528.954122c  -7.98  -3.23    -0.0000
iter: 489 13:06:55  -528.954181c  -7.99  -3.24    -0.0000
iter: 490 13:06:59  -528.954239c  -7.99  -3.24    -0.0000
iter: 491 13:07:03  -528.954296c  -8.00  -3.25    -0.0000
iter: 492 13:07:07  -528.954353c  -8.00  -3.25    -0.0000
iter: 493 13:07:11  -528.954409c  -8.01  -3.25    -0.0000
iter: 494 13:07:15  -528.954463c  -8.02  -3.26    -0.0000
iter: 495 13:07:18  -528.954517c  -8.03  -3.26    -0.0000
iter: 496 13:07:22  -528.954571c  -8.03  -3.27    -0.0000
iter: 497 13:07:26  -528.954623c  -8.04  -3.27    -0.0000
iter: 498 13:07:30  -528.954675c  -8.04  -3.27    -0.0000
iter: 499 13:07:34  -528.954726c  -8.05  -3.28    -0.0000
iter: 500 13:07:38  -528.954776c  -8.06  -3.28    -0.0000
iter: 501 13:07:42  -528.954825c  -8.06  -3.28    -0.0000
iter: 502 13:07:45  -528.954874c  -8.07  -3.29    -0.0000
iter: 503 13:07:49  -528.954922c  -8.08  -3.29    -0.0000
iter: 504 13:07:53  -528.955132c  -8.08  -3.30    -0.0000
iter: 505 13:07:57  -528.955012c  -8.09  -3.30    -0.0000
iter: 506 13:08:01  -528.955217c  -8.10  -3.30    -0.0000
iter: 507 13:08:05  -528.955102c  -8.11  -3.31    -0.0000
iter: 508 13:08:09  -528.955300c  -8.11  -3.31    -0.0000
iter: 509 13:08:12  -528.955190c  -8.12  -3.32    -0.0000
iter: 510 13:08:16  -528.955381c  -8.12  -3.32    -0.0000
iter: 511 13:08:20  -528.955275c  -8.13  -3.32    -0.0000
iter: 512 13:08:24  -528.955459c  -8.14  -3.33    -0.0000
iter: 513 13:08:28  -528.955501c  -8.14  -3.33    -0.0000
iter: 514 13:08:32  -528.955536c  -8.15  -3.34    -0.0000
iter: 515 13:08:36  -528.955572c  -8.16  -3.34    -0.0000
iter: 516 13:08:39  -528.955608c  -8.16  -3.34    -0.0000
iter: 517 13:08:43  -528.955643c  -8.17  -3.35    -0.0000
iter: 518 13:08:47  -528.955678c  -8.18  -3.35    -0.0000
iter: 519 13:08:51  -528.955713c  -8.18  -3.36    -0.0000
iter: 520 13:08:55  -528.955747c  -8.19  -3.36    -0.0000
iter: 521 13:08:59  -528.955781c  -8.20  -3.36    -0.0000
iter: 522 13:09:03  -528.955814c  -8.20  -3.37    -0.0000
iter: 523 13:09:06  -528.955847c  -8.21  -3.37    -0.0000
iter: 524 13:09:10  -528.955879c  -8.22  -3.38    -0.0000
iter: 525 13:09:14  -528.955911c  -8.22  -3.38    -0.0000
iter: 526 13:09:18  -528.955942c  -8.23  -3.38    -0.0000
iter: 527 13:09:22  -528.955973c  -8.24  -3.39    -0.0000
iter: 528 13:09:26  -528.956003c  -8.24  -3.39    -0.0000
iter: 529 13:09:30  -528.956033c  -8.25  -3.39    -0.0000
iter: 530 13:09:33  -528.956062c  -8.26  -3.40    -0.0000
iter: 531 13:09:37  -528.956091c  -8.26  -3.40    -0.0000
iter: 532 13:09:41  -528.956120c  -8.27  -3.41    -0.0000
iter: 533 13:09:45  -528.956148c  -8.28  -3.41    -0.0000
iter: 534 13:09:49  -528.956175c  -8.28  -3.41    -0.0000
iter: 535 13:09:53  -528.956202c  -8.29  -3.42    -0.0000
iter: 536 13:09:56  -528.956229c  -8.30  -3.42    -0.0000
iter: 537 13:10:00  -528.956256c  -8.30  -3.43    -0.0000
iter: 538 13:10:04  -528.956282c  -8.31  -3.43    -0.0000
iter: 539 13:10:08  -528.956307c  -8.32  -3.43    -0.0000
iter: 540 13:10:12  -528.956333c  -8.32  -3.44    -0.0000
iter: 541 13:10:16  -528.956358c  -8.33  -3.44    -0.0000
iter: 542 13:10:20  -528.956382c  -8.34  -3.45    -0.0000
iter: 543 13:10:23  -528.956406c  -8.34  -3.45    -0.0000
iter: 544 13:10:27  -528.956430c  -8.35  -3.45    -0.0000
iter: 545 13:10:31  -528.956453c  -8.36  -3.46    -0.0000
iter: 546 13:10:35  -528.956477c  -8.36  -3.46    -0.0000
iter: 547 13:10:39  -528.956499c  -8.37  -3.46    -0.0000
iter: 548 13:10:43  -528.956522c  -8.38  -3.47    -0.0000
iter: 549 13:10:47  -528.956544c  -8.38  -3.47    -0.0000
iter: 550 13:10:50  -528.956566c  -8.39  -3.48    -0.0000
iter: 551 13:10:54  -528.956587c  -8.40  -3.48    -0.0000
iter: 552 13:10:58  -528.956608c  -8.40  -3.48    -0.0000
iter: 553 13:11:02  -528.956629c  -8.41  -3.49    -0.0000
iter: 554 13:11:06  -528.956650c  -8.42  -3.49    -0.0000
iter: 555 13:11:10  -528.956670c  -8.42  -3.50    -0.0000
iter: 556 13:11:14  -528.956690c  -8.43  -3.50    -0.0000
iter: 557 13:11:17  -528.956710c  -8.44  -3.50    -0.0000
iter: 558 13:11:21  -528.956729c  -8.44  -3.51    -0.0000
iter: 559 13:11:25  -528.956748c  -8.45  -3.51    -0.0000
iter: 560 13:11:29  -528.956767c  -8.45  -3.51    -0.0000
iter: 561 13:11:33  -528.956786c  -8.46  -3.52    -0.0000
iter: 562 13:11:37  -528.956804c  -8.47  -3.52    -0.0000
iter: 563 13:11:41  -528.956822c  -8.47  -3.53    -0.0000
iter: 564 13:11:44  -528.956840c  -8.48  -3.53    -0.0000
iter: 565 13:11:48  -528.956858c  -8.49  -3.53    -0.0000
iter: 566 13:11:52  -528.956875c  -8.49  -3.54    -0.0000
iter: 567 13:11:56  -528.956892c  -8.50  -3.54    -0.0000
iter: 568 13:12:00  -528.956909c  -8.51  -3.55    -0.0000
iter: 569 13:12:04  -528.956926c  -8.51  -3.55    -0.0000
iter: 570 13:12:08  -528.956942c  -8.52  -3.55    -0.0000
iter: 571 13:12:11  -528.956958c  -8.53  -3.56    -0.0000
iter: 572 13:12:15  -528.956974c  -8.53  -3.56    -0.0000
iter: 573 13:12:19  -528.956990c  -8.54  -3.56    -0.0000
iter: 574 13:12:23  -528.957005c  -8.55  -3.57    -0.0000
iter: 575 13:12:27  -528.957021c  -8.55  -3.57    -0.0000
iter: 576 13:12:31  -528.957036c  -8.56  -3.58    -0.0000
iter: 577 13:12:35  -528.957051c  -8.57  -3.58    -0.0000
iter: 578 13:12:39  -528.957065c  -8.57  -3.58    -0.0000
iter: 579 13:12:42  -528.957080c  -8.58  -3.59    -0.0000
iter: 580 13:12:46  -528.957094c  -8.59  -3.59    -0.0000
iter: 581 13:12:50  -528.957108c  -8.59  -3.60    -0.0000
iter: 582 13:12:54  -528.957122c  -8.60  -3.60    -0.0000
iter: 583 13:12:58  -528.957135c  -8.61  -3.60    -0.0000
iter: 584 13:13:02  -528.957149c  -8.61  -3.61    -0.0000
iter: 585 13:13:06  -528.957162c  -8.62  -3.61    -0.0000
iter: 586 13:13:09  -528.957175c  -8.62  -3.61    -0.0000
iter: 587 13:13:13  -528.957188c  -8.63  -3.62    -0.0000
iter: 588 13:13:17  -528.957201c  -8.64  -3.62    -0.0000
iter: 589 13:13:21  -528.957213c  -8.64  -3.63    -0.0000
iter: 590 13:13:25  -528.957226c  -8.65  -3.63    -0.0000
iter: 591 13:13:29  -528.957238c  -8.66  -3.63    -0.0000
iter: 592 13:13:32  -528.957250c  -8.66  -3.64    -0.0000
iter: 593 13:13:36  -528.957262c  -8.67  -3.64    -0.0000
iter: 594 13:13:40  -528.957273c  -8.68  -3.65    -0.0000
iter: 595 13:13:44  -528.957285c  -8.68  -3.65    -0.0000
iter: 596 13:13:48  -528.957296c  -8.69  -3.65    -0.0000
iter: 597 13:13:52  -528.957307c  -8.70  -3.66    -0.0000
iter: 598 13:13:56  -528.957318c  -8.70  -3.66    -0.0000
iter: 599 13:13:59  -528.957329c  -8.71  -3.66    -0.0000
iter: 600 13:14:03  -528.957340c  -8.72  -3.67    -0.0000
iter: 601 13:14:07  -528.957351c  -8.72  -3.67    -0.0000
iter: 602 13:14:11  -528.957361c  -8.73  -3.68    -0.0000
iter: 603 13:14:15  -528.957371c  -8.74  -3.68    -0.0000
iter: 604 13:14:19  -528.957382c  -8.74  -3.68    -0.0000
iter: 605 13:14:23  -528.957392c  -8.75  -3.69    -0.0000
iter: 606 13:14:26  -528.957401c  -8.75  -3.69    -0.0000
iter: 607 13:14:30  -528.957411c  -8.76  -3.69    -0.0000
iter: 608 13:14:34  -528.957421c  -8.77  -3.70    -0.0000
iter: 609 13:14:38  -528.957430c  -8.77  -3.70    -0.0000
iter: 610 13:14:42  -528.957440c  -8.78  -3.71    -0.0000
iter: 611 13:14:46  -528.957449c  -8.79  -3.71    -0.0000
iter: 612 13:14:50  -528.957458c  -8.79  -3.71    -0.0000
iter: 613 13:14:53  -528.957467c  -8.80  -3.72    -0.0000
iter: 614 13:14:57  -528.957476c  -8.81  -3.72    -0.0000
iter: 615 13:15:01  -528.957484c  -8.81  -3.72    -0.0000
iter: 616 13:15:05  -528.957493c  -8.82  -3.73    -0.0000
iter: 617 13:15:09  -528.957501c  -8.83  -3.73    -0.0000
iter: 618 13:15:13  -528.957510c  -8.83  -3.74    -0.0000
iter: 619 13:15:17  -528.957518c  -8.84  -3.74    -0.0000
iter: 620 13:15:20  -528.957526c  -8.85  -3.74    -0.0000
iter: 621 13:15:24  -528.957534c  -8.85  -3.75    -0.0000
iter: 622 13:15:28  -528.957542c  -8.86  -3.75    -0.0000
iter: 623 13:15:32  -528.957550c  -8.87  -3.76    -0.0000
iter: 624 13:15:36  -528.957557c  -8.87  -3.76    -0.0000
iter: 625 13:15:40  -528.957565c  -8.88  -3.76    -0.0000
iter: 626 13:15:44  -528.957572c  -8.88  -3.77    -0.0000
iter: 627 13:15:47  -528.957580c  -8.89  -3.77    -0.0000
iter: 628 13:15:51  -528.957587c  -8.90  -3.77    -0.0000
iter: 629 13:15:55  -528.957594c  -8.90  -3.78    -0.0000
iter: 630 13:15:59  -528.957601c  -8.91  -3.78    -0.0000
iter: 631 13:16:03  -528.957608c  -8.92  -3.79    -0.0000
iter: 632 13:16:07  -528.957615c  -8.92  -3.79    -0.0000
iter: 633 13:16:11  -528.957621c  -8.93  -3.79    -0.0000
iter: 634 13:16:14  -528.957628c  -8.94  -3.80    -0.0000
iter: 635 13:16:18  -528.957635c  -8.94  -3.80    -0.0000
iter: 636 13:16:22  -528.957641c  -8.95  -3.80    -0.0000
iter: 637 13:16:26  -528.957647c  -8.96  -3.81    -0.0000
iter: 638 13:16:30  -528.957654c  -8.96  -3.81    -0.0000
iter: 639 13:16:34  -528.957660c  -8.97  -3.82    -0.0000
iter: 640 13:16:38  -528.957666c  -8.97  -3.82    -0.0000
iter: 641 13:16:41  -528.957672c  -8.98  -3.82    -0.0000
iter: 642 13:16:45  -528.957678c  -8.99  -3.83    -0.0000
iter: 643 13:16:49  -528.957684c  -9.00  -3.83    -0.0000
iter: 644 13:16:53  -528.957690c  -9.00  -3.83    -0.0000
iter: 645 13:16:57  -528.957695c  -9.01  -3.84    -0.0000
iter: 646 13:17:01  -528.957701c  -9.01  -3.84    -0.0000
iter: 647 13:17:04  -528.957707c  -9.02  -3.85    -0.0000
iter: 648 13:17:08  -528.957712c  -9.03  -3.85    -0.0000
iter: 649 13:17:12  -528.957717c  -9.03  -3.85    -0.0000
iter: 650 13:17:16  -528.957723c  -9.04  -3.86    -0.0000
iter: 651 13:17:20  -528.957728c  -9.05  -3.86    -0.0000
iter: 652 13:17:24  -528.957733c  -9.05  -3.86    -0.0000
iter: 653 13:17:28  -528.957738c  -9.06  -3.87    -0.0000
iter: 654 13:17:31  -528.957743c  -9.07  -3.87    -0.0000
iter: 655 13:17:35  -528.957748c  -9.07  -3.88    -0.0000
iter: 656 13:17:39  -528.957753c  -9.08  -3.88    -0.0000
iter: 657 13:17:43  -528.957758c  -9.09  -3.88    -0.0000
iter: 658 13:17:47  -528.957763c  -9.09  -3.89    -0.0000
iter: 659 13:17:51  -528.957767c  -9.10  -3.89    -0.0000
iter: 660 13:17:54  -528.957772c  -9.10  -3.89    -0.0000
iter: 661 13:17:58  -528.957776c  -9.11  -3.90    -0.0000
iter: 662 13:18:02  -528.957781c  -9.12  -3.90    -0.0000
iter: 663 13:18:06  -528.957785c  -9.13  -3.91    -0.0000
iter: 664 13:18:10  -528.957790c  -9.13  -3.91    -0.0000
iter: 665 13:18:14  -528.957794c  -9.14  -3.91    -0.0000
iter: 666 13:18:18  -528.957798c  -9.14  -3.92    -0.0000
iter: 667 13:18:21  -528.957802c  -9.15  -3.92    -0.0000
iter: 668 13:18:25  -528.957807c  -9.16  -3.92    -0.0000
iter: 669 13:18:29  -528.957811c  -9.16  -3.93    -0.0000
iter: 670 13:18:33  -528.957815c  -9.17  -3.93    -0.0000
iter: 671 13:18:37  -528.957819c  -9.18  -3.94    -0.0000
iter: 672 13:18:41  -528.957823c  -9.18  -3.94    -0.0000
iter: 673 13:18:45  -528.957826c  -9.19  -3.94    -0.0000
iter: 674 13:18:48  -528.957830c  -9.19  -3.95    -0.0000
iter: 675 13:18:52  -528.957834c  -9.20  -3.95    -0.0000
iter: 676 13:18:56  -528.957838c  -9.21  -3.95    -0.0000
iter: 677 13:19:00  -528.957841c  -9.22  -3.96    -0.0000
iter: 678 13:19:04  -528.957845c  -9.22  -3.96    -0.0000
iter: 679 13:19:08  -528.957848c  -9.23  -3.97    -0.0000
iter: 680 13:19:12  -528.957852c  -9.23  -3.97    -0.0000
iter: 681 13:19:15  -528.957855c  -9.24  -3.97    -0.0000
iter: 682 13:19:19  -528.957859c  -9.25  -3.98    -0.0000
iter: 683 13:19:23  -528.957862c  -9.25  -3.98    -0.0000
iter: 684 13:19:27  -528.957865c  -9.26  -3.98    -0.0000
iter: 685 13:19:31  -528.957869c  -9.27  -3.99    -0.0000
iter: 686 13:19:35  -528.957872c  -9.27  -3.99    -0.0000
iter: 687 13:19:39  -528.957875c  -9.28  -3.99    -0.0000
iter: 688 13:19:42  -528.957878c  -9.29  -4.00    -0.0000
iter: 689 13:19:46  -528.957881c  -9.29  -4.00    -0.0000
iter: 690 13:19:50  -528.957884c  -9.30  -4.01    -0.0000
iter: 691 13:19:54  -528.957887c  -9.31  -4.01    -0.0000
iter: 692 13:19:58  -528.957890c  -9.31  -4.01    -0.0000
iter: 693 13:20:02  -528.957893c  -9.32  -4.02    -0.0000
iter: 694 13:20:06  -528.957896c  -9.32  -4.02    -0.0000
iter: 695 13:20:09  -528.957899c  -9.33  -4.02    -0.0000
iter: 696 13:20:13  -528.957902c  -9.34  -4.03    -0.0000
iter: 697 13:20:17  -528.957905c  -9.35  -4.03    -0.0000
iter: 698 13:20:21  -528.957907c  -9.35  -4.04    -0.0000
iter: 699 13:20:25  -528.957910c  -9.36  -4.04    -0.0000
iter: 700 13:20:29  -528.957913c  -9.36  -4.04    -0.0000
iter: 701 13:20:32  -528.957915c  -9.37  -4.05    -0.0000
iter: 702 13:20:36  -528.957918c  -9.38  -4.05    -0.0000
iter: 703 13:20:40  -528.957920c  -9.38  -4.05    -0.0000
iter: 704 13:20:44  -528.957923c  -9.39  -4.06    -0.0000
iter: 705 13:20:48  -528.957925c  -9.40  -4.06    -0.0000
iter: 706 13:20:52  -528.957928c  -9.40  -4.07    -0.0000
iter: 707 13:20:56  -528.957930c  -9.41  -4.07    -0.0000
iter: 708 13:20:59  -528.957933c  -9.41  -4.07    -0.0000
iter: 709 13:21:03  -528.957935c  -9.42  -4.08    -0.0000
iter: 710 13:21:07  -528.957937c  -9.43  -4.08    -0.0000
iter: 711 13:21:11  -528.957940c  -9.43  -4.08    -0.0000
iter: 712 13:21:15  -528.957942c  -9.44  -4.09    -0.0000
iter: 713 13:21:19  -528.957944c  -9.45  -4.09    -0.0000
iter: 714 13:21:23  -528.957946c  -9.45  -4.09    -0.0000
iter: 715 13:21:27  -528.957948c  -9.46  -4.10    -0.0000
iter: 716 13:21:31  -528.957951c  -9.46  -4.10    -0.0000
iter: 717 13:21:34  -528.957953c  -9.47  -4.11    -0.0000
iter: 718 13:21:38  -528.957955c  -9.48  -4.11    -0.0000
iter: 719 13:21:42  -528.957957c  -9.49  -4.11    -0.0000
iter: 720 13:21:46  -528.957959c  -9.49  -4.12    -0.0000
iter: 721 13:21:50  -528.957961c  -9.50  -4.12    -0.0000
iter: 722 13:21:54  -528.957963c  -9.50  -4.12    -0.0000
iter: 723 13:21:58  -528.957965c  -9.51  -4.13    -0.0000
iter: 724 13:22:01  -528.957967c  -9.52  -4.13    -0.0000
iter: 725 13:22:05  -528.957969c  -9.52  -4.13    -0.0000
iter: 726 13:22:09  -528.957970c  -9.53  -4.14    -0.0000
iter: 727 13:22:13  -528.957972c  -9.54  -4.14    -0.0000
iter: 728 13:22:17  -528.957974c  -9.54  -4.15    -0.0000
iter: 729 13:22:21  -528.957976c  -9.55  -4.15    -0.0000
iter: 730 13:22:25  -528.957978c  -9.55  -4.15    -0.0000
iter: 731 13:22:28  -528.957979c  -9.56  -4.16    -0.0000
iter: 732 13:22:32  -528.957981c  -9.57  -4.16    -0.0000
iter: 733 13:22:36  -528.957983c  -9.58  -4.16    -0.0000
iter: 734 13:22:40  -528.957985c  -9.58  -4.17    -0.0000
iter: 735 13:22:44  -528.957986c  -9.59  -4.17    -0.0000
iter: 736 13:22:48  -528.957988c  -9.59  -4.18    -0.0000
iter: 737 13:22:51  -528.957989c  -9.60  -4.18    -0.0000
iter: 738 13:22:55  -528.957991c  -9.60  -4.18    -0.0000
iter: 739 13:22:59  -528.957993c  -9.61  -4.19    -0.0000
iter: 740 13:23:03  -528.957994c  -9.62  -4.19    -0.0000
iter: 741 13:23:07  -528.957996c  -9.63  -4.19    -0.0000
iter: 742 13:23:11  -528.957997c  -9.63  -4.20    -0.0000
iter: 743 13:23:15  -528.957999c  -9.64  -4.20    -0.0000
iter: 744 13:23:18  -528.958000c  -9.64  -4.20    -0.0000
iter: 745 13:23:22  -528.958002c  -9.65  -4.21    -0.0000
iter: 746 13:23:26  -528.958003c  -9.66  -4.21    -0.0000
iter: 747 13:23:30  -528.958004c  -9.66  -4.22    -0.0000
iter: 748 13:23:34  -528.958006c  -9.67  -4.22    -0.0000
iter: 749 13:23:38  -528.958007c  -9.68  -4.22    -0.0000
iter: 750 13:23:42  -528.958009c  -9.68  -4.23    -0.0000
iter: 751 13:23:45  -528.958010c  -9.69  -4.23    -0.0000
iter: 752 13:23:49  -528.958011c  -9.69  -4.23    -0.0000
iter: 753 13:23:53  -528.958013c  -9.70  -4.24    -0.0000
iter: 754 13:23:57  -528.958014c  -9.71  -4.24    -0.0000
iter: 755 13:24:01  -528.958015c  -9.72  -4.24    -0.0000
iter: 756 13:24:05  -528.958016c  -9.72  -4.25    -0.0000
iter: 757 13:24:08  -528.958018c  -9.73  -4.25    -0.0000
iter: 758 13:24:12  -528.958019c  -9.73  -4.26    -0.0000
iter: 759 13:24:16  -528.958020c  -9.74  -4.26    -0.0000
iter: 760 13:24:20  -528.958021c  -9.74  -4.26    -0.0000
iter: 761 13:24:24  -528.958022c  -9.75  -4.27    -0.0000
iter: 762 13:24:28  -528.958024c  -9.76  -4.27    -0.0000
iter: 763 13:24:32  -528.958025c  -9.77  -4.27    -0.0000
iter: 764 13:24:35  -528.958026c  -9.77  -4.28    -0.0000
iter: 765 13:24:39  -528.958027c  -9.78  -4.28    -0.0000
iter: 766 13:24:43  -528.958028c  -9.78  -4.28    -0.0000
iter: 767 13:24:47  -528.958029c  -9.79  -4.29    -0.0000
iter: 768 13:24:51  -528.958030c  -9.79  -4.29    -0.0000
iter: 769 13:24:55  -528.958031c  -9.80  -4.30    -0.0000
iter: 770 13:24:59  -528.958032c  -9.81  -4.30    -0.0000
iter: 771 13:25:02  -528.958033c  -9.82  -4.30    -0.0000
iter: 772 13:25:06  -528.958034c  -9.82  -4.31    -0.0000
iter: 773 13:25:10  -528.958035c  -9.83  -4.31    -0.0000
iter: 774 13:25:14  -528.958036c  -9.83  -4.31    -0.0000
iter: 775 13:25:18  -528.958037c  -9.84  -4.32    -0.0000
iter: 776 13:25:22  -528.958038c  -9.85  -4.32    -0.0000
iter: 777 13:25:26  -528.958039c  -9.86  -4.32    -0.0000
iter: 778 13:25:29  -528.958040c  -9.86  -4.33    -0.0000
iter: 779 13:25:33  -528.958041c  -9.87  -4.33    -0.0000
iter: 780 13:25:37  -528.958042c  -9.87  -4.33    -0.0000
iter: 781 13:25:41  -528.958043c  -9.88  -4.34    -0.0000
iter: 782 13:25:45  -528.958044c  -9.88  -4.34    -0.0000
iter: 783 13:25:49  -528.958045c  -9.89  -4.35    -0.0000
iter: 784 13:25:52  -528.958046c  -9.90  -4.35    -0.0000
iter: 785 13:25:56  -528.958047c  -9.91  -4.35    -0.0000
iter: 786 13:26:00  -528.958047c  -9.91  -4.36    -0.0000
iter: 787 13:26:04  -528.958048c  -9.92  -4.36    -0.0000
iter: 788 13:26:08  -528.958049c  -9.92  -4.36    -0.0000
iter: 789 13:26:12  -528.958050c  -9.93  -4.37    -0.0000
iter: 790 13:26:16  -528.958051c  -9.93  -4.37    -0.0000
iter: 791 13:26:19  -528.958052c  -9.94  -4.37    -0.0000
iter: 792 13:26:23  -528.958052c  -9.95  -4.38    -0.0000
iter: 793 13:26:27  -528.958053c  -9.96  -4.38    -0.0000
iter: 794 13:26:31  -528.958054c  -9.96  -4.39    -0.0000
iter: 795 13:26:35  -528.958055c  -9.97  -4.39    -0.0000
iter: 796 13:26:39  -528.958055c  -9.97  -4.39    -0.0000
iter: 797 13:26:43  -528.958056c  -9.98  -4.40    -0.0000
iter: 798 13:26:46  -528.958057c  -9.99  -4.40    -0.0000
iter: 799 13:26:50  -528.958058c  -9.99  -4.40    -0.0000
iter: 800 13:26:54  -528.958058c -10.00  -4.41    -0.0000
iter: 801 13:26:58  -528.958059c -10.01c -4.41    -0.0000
iter: 802 13:27:02  -528.958060c -10.01c -4.41    -0.0000
iter: 803 13:27:06  -528.958061c -10.02c -4.42    -0.0000
iter: 804 13:27:09  -528.958061c -10.02c -4.42    -0.0000
iter: 805 13:27:13  -528.958062c -10.03c -4.42    -0.0000
iter: 806 13:27:17  -528.958063c -10.04c -4.43    -0.0000
iter: 807 13:27:21  -528.958063c -10.05c -4.43    -0.0000
iter: 808 13:27:25  -528.958064c -10.05c -4.44    -0.0000
iter: 809 13:27:29  -528.958065c -10.06c -4.44    -0.0000
iter: 810 13:27:33  -528.958065c -10.06c -4.44    -0.0000
iter: 811 13:27:36  -528.958066c -10.07c -4.45    -0.0000
iter: 812 13:27:40  -528.958066c -10.07c -4.45    -0.0000
iter: 813 13:27:44  -528.958067c -10.08c -4.45    -0.0000
iter: 814 13:27:48  -528.958068c -10.09c -4.46    -0.0000
iter: 815 13:27:52  -528.958068c -10.10c -4.46    -0.0000
iter: 816 13:27:56  -528.958069c -10.10c -4.46    -0.0000
iter: 817 13:28:00  -528.958069c -10.11c -4.47    -0.0000
iter: 818 13:28:03  -528.958070c -10.11c -4.47    -0.0000
iter: 819 13:28:07  -528.958071c -10.12c -4.47    -0.0000
iter: 820 13:28:11  -528.958071c -10.12c -4.48    -0.0000
iter: 821 13:28:15  -528.958072c -10.13c -4.48    -0.0000
iter: 822 13:28:19  -528.958072c -10.14c -4.49    -0.0000
iter: 823 13:28:23  -528.958073c -10.15c -4.49    -0.0000
iter: 824 13:28:26  -528.958073c -10.15c -4.49    -0.0000
iter: 825 13:28:30  -528.958074c -10.16c -4.50    -0.0000
iter: 826 13:28:34  -528.958074c -10.16c -4.50    -0.0000
iter: 827 13:28:38  -528.958075c -10.17c -4.50    -0.0000
iter: 828 13:28:42  -528.958075c -10.18c -4.51    -0.0000
iter: 829 13:28:46  -528.958076c -10.18c -4.51    -0.0000
iter: 830 13:28:50  -528.958076c -10.19c -4.51    -0.0000
iter: 831 13:28:53  -528.958077c -10.20c -4.52    -0.0000
iter: 832 13:28:57  -528.958077c -10.20c -4.52    -0.0000
iter: 833 13:29:01  -528.958078c -10.21c -4.52    -0.0000
iter: 834 13:29:05  -528.958078c -10.21c -4.53    -0.0000
iter: 835 13:29:09  -528.958079c -10.22c -4.53    -0.0000
iter: 836 13:29:13  -528.958079c -10.23c -4.53    -0.0000
iter: 837 13:29:16  -528.958080c -10.23c -4.54    -0.0000
iter: 838 13:29:20  -528.958080c -10.24c -4.54    -0.0000
iter: 839 13:29:24  -528.958081c -10.25c -4.55    -0.0000
iter: 840 13:29:28  -528.958081c -10.25c -4.55    -0.0000
iter: 841 13:29:32  -528.958082c -10.26c -4.55    -0.0000
iter: 842 13:29:36  -528.958082c -10.26c -4.56    -0.0000
iter: 843 13:29:40  -528.958082c -10.27c -4.56    -0.0000
iter: 844 13:29:43  -528.958083c -10.28c -4.56    -0.0000
iter: 845 13:29:47  -528.958083c -10.28c -4.57    -0.0000
iter: 846 13:29:51  -528.958084c -10.29c -4.57    -0.0000
iter: 847 13:29:55  -528.958084c -10.30c -4.57    -0.0000
iter: 848 13:29:59  -528.958084c -10.30c -4.58    -0.0000
iter: 849 13:30:03  -528.958085c -10.31c -4.58    -0.0000
iter: 850 13:30:07  -528.958085c -10.31c -4.58    -0.0000
iter: 851 13:30:10  -528.958086c -10.32c -4.59    -0.0000
iter: 852 13:30:14  -528.958086c -10.33c -4.59    -0.0000
iter: 853 13:30:18  -528.958086c -10.33c -4.59    -0.0000
iter: 854 13:30:22  -528.958087c -10.34c -4.60    -0.0000
iter: 855 13:30:26  -528.958087c -10.35c -4.60    -0.0000
iter: 856 13:30:30  -528.958088c -10.35c -4.61    -0.0000
iter: 857 13:30:34  -528.958088c -10.36c -4.61    -0.0000
iter: 858 13:30:38  -528.958088c -10.36c -4.61    -0.0000
iter: 859 13:30:41  -528.958089c -10.37c -4.62    -0.0000
iter: 860 13:30:45  -528.958089c -10.38c -4.62    -0.0000
iter: 861 13:30:49  -528.958089c -10.39c -4.62    -0.0000
iter: 862 13:30:53  -528.958090c -10.39c -4.63    -0.0000
iter: 863 13:30:57  -528.958090c -10.40c -4.63    -0.0000
iter: 864 13:31:01  -528.958090c -10.40c -4.63    -0.0000
iter: 865 13:31:04  -528.958091c -10.41c -4.64    -0.0000
iter: 866 13:31:08  -528.958091c -10.41c -4.64    -0.0000
iter: 867 13:31:12  -528.958091c -10.42c -4.64    -0.0000
iter: 868 13:31:16  -528.958092c -10.43c -4.65    -0.0000
iter: 869 13:31:20  -528.958092c -10.44c -4.65    -0.0000
iter: 870 13:31:24  -528.958092c -10.44c -4.65    -0.0000
iter: 871 13:31:28  -528.958093c -10.45c -4.66    -0.0000
iter: 872 13:31:32  -528.958093c -10.45c -4.66    -0.0000
iter: 873 13:31:35  -528.958093c -10.46c -4.67    -0.0000
iter: 874 13:31:39  -528.958094c -10.46c -4.67    -0.0000
iter: 875 13:31:43  -528.958094c -10.47c -4.67    -0.0000
iter: 876 13:31:47  -528.958094c -10.48c -4.68    -0.0000
iter: 877 13:31:51  -528.958094c -10.49c -4.68    -0.0000
iter: 878 13:31:55  -528.958095c -10.49c -4.68    -0.0000
iter: 879 13:31:58  -528.958095c -10.50c -4.69    -0.0000
iter: 880 13:32:02  -528.958095c -10.50c -4.69    -0.0000
iter: 881 13:32:06  -528.958096c -10.51c -4.69    -0.0000
iter: 882 13:32:10  -528.958096c -10.52c -4.70    -0.0000
iter: 883 13:32:14  -528.958096c -10.52c -4.70    -0.0000
iter: 884 13:32:18  -528.958096c -10.53c -4.70    -0.0000
iter: 885 13:32:22  -528.958097c -10.54c -4.71    -0.0000
iter: 886 13:32:25  -528.958097c -10.54c -4.71    -0.0000
iter: 887 13:32:29  -528.958097c -10.55c -4.71    -0.0000
iter: 888 13:32:33  -528.958097c -10.55c -4.72    -0.0000
iter: 889 13:32:37  -528.958098c -10.56c -4.72    -0.0000
iter: 890 13:32:41  -528.958098c -10.57c -4.72    -0.0000
iter: 891 13:32:45  -528.958098c -10.57c -4.73    -0.0000
iter: 892 13:32:49  -528.958098c -10.58c -4.73    -0.0000
iter: 893 13:32:52  -528.958099c -10.59c -4.74    -0.0000
iter: 894 13:32:56  -528.958099c -10.59c -4.74    -0.0000
iter: 895 13:33:00  -528.958099c -10.60c -4.74    -0.0000
iter: 896 13:33:04  -528.958099c -10.60c -4.75    -0.0000
iter: 897 13:33:08  -528.958100c -10.61c -4.75    -0.0000
iter: 898 13:33:12  -528.958100c -10.62c -4.75    -0.0000
iter: 899 13:33:16  -528.958100c -10.62c -4.76    -0.0000
iter: 900 13:33:19  -528.958100c -10.63c -4.76    -0.0000
iter: 901 13:33:23  -528.958101c -10.64c -4.76    -0.0000
iter: 902 13:33:27  -528.958101c -10.64c -4.77    -0.0000
iter: 903 13:33:31  -528.958101c -10.65c -4.77    -0.0000
iter: 904 13:33:35  -528.958101c -10.65c -4.77    -0.0000
iter: 905 13:33:39  -528.958101c -10.66c -4.78    -0.0000
iter: 906 13:33:43  -528.958102c -10.66c -4.78    -0.0000
iter: 907 13:33:46  -528.958102c -10.67c -4.78    -0.0000
iter: 908 13:33:50  -528.958102c -10.68c -4.79    -0.0000
iter: 909 13:33:54  -528.958102c -10.69c -4.79    -0.0000
iter: 910 13:33:58  -528.958103c -10.69c -4.79    -0.0000
iter: 911 13:34:02  -528.958103c -10.70c -4.80    -0.0000
iter: 912 13:34:06  -528.958103c -10.70c -4.80    -0.0000
iter: 913 13:34:09  -528.958103c -10.71c -4.80    -0.0000
iter: 914 13:34:13  -528.958103c -10.71c -4.81    -0.0000
iter: 915 13:34:17  -528.958104c -10.72c -4.81    -0.0000
iter: 916 13:34:21  -528.958104c -10.73c -4.82    -0.0000
iter: 917 13:34:25  -528.958104c -10.74c -4.82    -0.0000
iter: 918 13:34:29  -528.958104c -10.74c -4.82    -0.0000
iter: 919 13:34:33  -528.958104c -10.75c -4.83    -0.0000
iter: 920 13:34:36  -528.958104c -10.75c -4.83    -0.0000
iter: 921 13:34:40  -528.958105c -10.76c -4.83    -0.0000
iter: 922 13:34:44  -528.958105c -10.76c -4.84    -0.0000
iter: 923 13:34:48  -528.958105c -10.77c -4.84    -0.0000
iter: 924 13:34:52  -528.958105c -10.78c -4.84    -0.0000
iter: 925 13:34:56  -528.958105c -10.79c -4.85    -0.0000
iter: 926 13:35:00  -528.958106c -10.79c -4.85    -0.0000
iter: 927 13:35:03  -528.958106c -10.80c -4.85    -0.0000
iter: 928 13:35:07  -528.958106c -10.80c -4.86    -0.0000
iter: 929 13:35:11  -528.958106c -10.81c -4.86    -0.0000
iter: 930 13:35:15  -528.958106c -10.81c -4.86    -0.0000
iter: 931 13:35:19  -528.958106c -10.82c -4.87    -0.0000
iter: 932 13:35:23  -528.958107c -10.83c -4.87    -0.0000
iter: 933 13:35:27  -528.958107c -10.83c -4.87    -0.0000
iter: 934 13:35:30  -528.958107c -10.84c -4.88    -0.0000
iter: 935 13:35:34  -528.958107c -10.85c -4.88    -0.0000
iter: 936 13:35:38  -528.958107c -10.85c -4.88    -0.0000
iter: 937 13:35:42  -528.958107c -10.86c -4.89    -0.0000
iter: 938 13:35:46  -528.958108c -10.86c -4.89    -0.0000
iter: 939 13:35:50  -528.958108c -10.87c -4.89    -0.0000
iter: 940 13:35:54  -528.958108c -10.88c -4.90    -0.0000
iter: 941 13:35:57  -528.958108c -10.88c -4.90    -0.0000
iter: 942 13:36:01  -528.958108c -10.89c -4.90    -0.0000
iter: 943 13:36:05  -528.958108c -10.90c -4.91    -0.0000
iter: 944 13:36:09  -528.958108c -10.90c -4.91    -0.0000
iter: 945 13:36:13  -528.958109c -10.91c -4.92    -0.0000
iter: 946 13:36:17  -528.958109c -10.91c -4.92    -0.0000
iter: 947 13:36:21  -528.958109c -10.92c -4.92    -0.0000
iter: 948 13:36:24  -528.958109c -10.93c -4.93    -0.0000
iter: 949 13:36:28  -528.958109c -10.93c -4.93    -0.0000
iter: 950 13:36:32  -528.958109c -10.94c -4.93    -0.0000
iter: 951 13:36:36  -528.958109c -10.95c -4.94    -0.0000
iter: 952 13:36:40  -528.958110c -10.95c -4.94    -0.0000
iter: 953 13:36:44  -528.958110c -10.96c -4.94    -0.0000
iter: 954 13:36:47  -528.958110c -10.96c -4.95    -0.0000
iter: 955 13:36:51  -528.958110c -10.97c -4.95    -0.0000
iter: 956 13:36:55  -528.958110c -10.98c -4.95    -0.0000
iter: 957 13:36:59  -528.958110c -10.98c -4.96    -0.0000
iter: 958 13:37:03  -528.958110c -10.99c -4.96    -0.0000
iter: 959 13:37:07  -528.958110c -11.00c -4.96    -0.0000
iter: 960 13:37:11  -528.958111c -11.00c -4.97    -0.0000
iter: 961 13:37:14  -528.958111c -11.01c -4.97    -0.0000
iter: 962 13:37:18  -528.958111c -11.01c -4.97    -0.0000
iter: 963 13:37:22  -528.958111c -11.02c -4.98    -0.0000
iter: 964 13:37:26  -528.958111c -11.02c -4.98    -0.0000
iter: 965 13:37:30  -528.958111c -11.03c -4.98    -0.0000
iter: 966 13:37:34  -528.958111c -11.04c -4.99    -0.0000
iter: 967 13:37:38  -528.958111c -11.05c -4.99    -0.0000
iter: 968 13:37:41  -528.958112c -11.05c -4.99    -0.0000
iter: 969 13:37:45  -528.958112c -11.06c -5.00    -0.0000
iter: 970 13:37:49  -528.958112c -11.06c -5.00c   -0.0000

Converged after 970 iterations.

Dipole moment: (52.392992, -54.448985, -0.163198) |e|*Ang

Total magnetic moment: (0.000000, 0.000000, -0.000000)
Local magnetic moments:
   0 Ti ( 0.000000,  0.000000,  0.000000)
   1 Ti ( 0.000000,  0.000000, -0.000000)
   2 Ti ( 0.000000,  0.000000,  0.000000)
   3 Ti ( 0.000000,  0.000000, -0.000000)
   4 Ti ( 0.000000,  0.000000, -0.000000)
   5 Ti ( 0.000000,  0.000000, -0.000000)
   6 Ti ( 0.000000,  0.000000, -0.000000)
   7 Ti ( 0.000000,  0.000000, -0.000000)
   8 Ti ( 0.000000,  0.000000, -0.000000)
   9 Ti ( 0.000000,  0.000000, -0.000000)
  10 Ti ( 0.000000,  0.000000,  0.000000)
  11 Ti ( 0.000000,  0.000000,  0.000000)
  12 Ti ( 0.000000,  0.000000, -0.000000)
  13 Ti ( 0.000000,  0.000000, -0.000000)
  14 Ti ( 0.000000,  0.000000, -0.000000)
  15 Ti ( 0.000000,  0.000000, -0.000000)
  16 Ti ( 0.000000,  0.000000,  0.000000)
  17 Ti ( 0.000000,  0.000000, -0.000000)
  18 Ti ( 0.000000,  0.000000, -0.000000)
  19 Ti ( 0.000000,  0.000000, -0.000000)
  20 Ti ( 0.000000,  0.000000,  0.000000)
  21 Ti ( 0.000000,  0.000000,  0.000000)
  22 Ti ( 0.000000,  0.000000, -0.000000)
  23 Ti ( 0.000000,  0.000000,  0.000000)
  24 O  ( 0.000000,  0.000000,  0.000000)
  25 O  ( 0.000000,  0.000000, -0.000000)
  26 O  ( 0.000000,  0.000000, -0.000000)
  27 O  ( 0.000000,  0.000000, -0.000000)
  28 O  ( 0.000000,  0.000000,  0.000000)
  29 O  ( 0.000000,  0.000000, -0.000000)
  30 O  ( 0.000000,  0.000000,  0.000000)
  31 O  ( 0.000000,  0.000000, -0.000000)
  32 O  ( 0.000000,  0.000000, -0.000000)
  33 O  ( 0.000000,  0.000000,  0.000000)
  34 O  ( 0.000000,  0.000000, -0.000000)
  35 O  ( 0.000000,  0.000000,  0.000000)
  36 O  ( 0.000000,  0.000000, -0.000000)
  37 O  ( 0.000000,  0.000000,  0.000000)
  38 O  ( 0.000000,  0.000000, -0.000000)
  39 O  ( 0.000000,  0.000000,  0.000000)
  40 O  ( 0.000000,  0.000000, -0.000000)
  41 O  ( 0.000000,  0.000000,  0.000000)
  42 O  ( 0.000000,  0.000000, -0.000000)
  43 O  ( 0.000000,  0.000000,  0.000000)
  44 O  ( 0.000000,  0.000000, -0.000000)
  45 O  ( 0.000000,  0.000000, -0.000000)
  46 O  ( 0.000000,  0.000000,  0.000000)
  47 O  ( 0.000000,  0.000000,  0.000000)
  48 O  ( 0.000000,  0.000000, -0.000000)
  49 O  ( 0.000000,  0.000000,  0.000000)
  50 O  ( 0.000000,  0.000000,  0.000000)
  51 O  ( 0.000000,  0.000000,  0.000000)
  52 O  ( 0.000000,  0.000000, -0.000000)
  53 O  ( 0.000000,  0.000000,  0.000000)
  54 O  ( 0.000000,  0.000000, -0.000000)
  55 O  ( 0.000000,  0.000000, -0.000000)
  56 O  ( 0.000000,  0.000000, -0.000000)
  57 O  ( 0.000000,  0.000000, -0.000000)
  58 O  ( 0.000000,  0.000000,  0.000000)
  59 O  ( 0.000000,  0.000000, -0.000000)
  60 O  ( 0.000000,  0.000000,  0.000000)
  61 O  ( 0.000000,  0.000000,  0.000000)
  62 O  ( 0.000000,  0.000000, -0.000000)
  63 O  ( 0.000000,  0.000000,  0.000000)
  64 O  ( 0.000000,  0.000000, -0.000000)
  65 O  ( 0.000000,  0.000000,  0.000000)
  66 O  ( 0.000000,  0.000000, -0.000000)
  67 O  ( 0.000000,  0.000000,  0.000000)
  68 O  ( 0.000000,  0.000000,  0.000000)
  69 O  ( 0.000000,  0.000000,  0.000000)
  70 O  ( 0.000000,  0.000000,  0.000000)
  71 O  ( 0.000000,  0.000000, -0.000000)
  72 Au ( 0.000000,  0.000000, -0.000000)
  73 Au ( 0.000000,  0.000000, -0.000000)
  74 Au ( 0.000000,  0.000000, -0.000000)
  75 Au ( 0.000000,  0.000000, -0.000000)

Energy contributions relative to reference atoms: (reference = -2721730.337652)

Kinetic:       +538.868740
Potential:     -728.501957
External:        +0.000000
XC:            -382.529732
Entropy (-ST):   -0.001262
Local:          +43.205468
SIC:             +0.000000
--------------------------
Free energy:   -528.958743
Extrapolated:  -528.958112

Dipole-layer corrected work functions: 4.551918, 4.925045 eV

Spin contamination: 0.000000 electrons
                   Up                     Down
 Band  Eigenvalues  Occupancy  Eigenvalues  Occupancy
    0    -66.02145    1.00000    -66.02145    1.00000
    1    -66.01369    1.00000    -66.01369    1.00000
    2    -66.00848    1.00000    -66.00848    1.00000
    3    -66.00617    1.00000    -66.00617    1.00000
    4    -65.87996    1.00000    -65.87996    1.00000
    5    -65.80350    1.00000    -65.80350    1.00000
    6    -65.71140    1.00000    -65.71140    1.00000
    7    -65.70870    1.00000    -65.70870    1.00000
    8    -65.70660    1.00000    -65.70660    1.00000
    9    -65.69889    1.00000    -65.69889    1.00000
   10    -65.67411    1.00000    -65.67411    1.00000
   11    -65.67294    1.00000    -65.67294    1.00000
   12    -65.66185    1.00000    -65.66185    1.00000
   13    -65.62616    1.00000    -65.62616    1.00000
   14    -65.62102    1.00000    -65.62102    1.00000
   15    -65.56689    1.00000    -65.56689    1.00000
   16    -65.54545    1.00000    -65.54545    1.00000
   17    -65.53867    1.00000    -65.53867    1.00000
   18    -65.42211    1.00000    -65.42211    1.00000
   19    -65.39746    1.00000    -65.39746    1.00000
   20    -65.28440    1.00000    -65.28440    1.00000
   21    -65.27080    1.00000    -65.27080    1.00000
   22    -65.26306    1.00000    -65.26306    1.00000
   23    -65.26038    1.00000    -65.26038    1.00000
   24    -42.34320    1.00000    -42.34320    1.00000
   25    -42.33422    1.00000    -42.33422    1.00000
   26    -42.32824    1.00000    -42.32824    1.00000
   27    -42.32537    1.00000    -42.32537    1.00000
   28    -42.19599    1.00000    -42.19599    1.00000
   29    -42.18705    1.00000    -42.18705    1.00000
   30    -42.16070    1.00000    -42.16070    1.00000
   31    -42.12655    1.00000    -42.12655    1.00000
   32    -42.11743    1.00000    -42.11743    1.00000
   33    -42.05444    1.00000    -42.05444    1.00000
   34    -42.02426    1.00000    -42.02426    1.00000
   35    -42.01331    1.00000    -42.01331    1.00000
   36    -42.01082    1.00000    -42.01082    1.00000
   37    -42.00407    1.00000    -42.00407    1.00000
   38    -41.99302    1.00000    -41.99302    1.00000
   39    -41.99161    1.00000    -41.99161    1.00000
   40    -41.98539    1.00000    -41.98539    1.00000
   41    -41.98451    1.00000    -41.98451    1.00000
   42    -41.98026    1.00000    -41.98026    1.00000
   43    -41.96957    1.00000    -41.96957    1.00000
   44    -41.96331    1.00000    -41.96331    1.00000
   45    -41.95919    1.00000    -41.95919    1.00000
   46    -41.94168    1.00000    -41.94168    1.00000
   47    -41.93608    1.00000    -41.93608    1.00000
   48    -41.91778    1.00000    -41.91778    1.00000
   49    -41.89979    1.00000    -41.89979    1.00000
   50    -41.88703    1.00000    -41.88703    1.00000
   51    -41.88486    1.00000    -41.88486    1.00000
   52    -41.87102    1.00000    -41.87102    1.00000
   53    -41.86314    1.00000    -41.86314    1.00000
   54    -41.86067    1.00000    -41.86067    1.00000
   55    -41.84054    1.00000    -41.84054    1.00000
   56    -41.83752    1.00000    -41.83752    1.00000
   57    -41.82987    1.00000    -41.82987    1.00000
   58    -41.81990    1.00000    -41.81990    1.00000
   59    -41.80545    1.00000    -41.80545    1.00000
   60    -41.80358    1.00000    -41.80358    1.00000
   61    -41.79153    1.00000    -41.79153    1.00000
   62    -41.78918    1.00000    -41.78918    1.00000
   63    -41.78569    1.00000    -41.78569    1.00000
   64    -41.77766    1.00000    -41.77766    1.00000
   65    -41.76441    1.00000    -41.76441    1.00000
   66    -41.76331    1.00000    -41.76331    1.00000
   67    -41.75635    1.00000    -41.75635    1.00000
   68    -41.74740    1.00000    -41.74740    1.00000
   69    -41.74007    1.00000    -41.74007    1.00000
   70    -41.73162    1.00000    -41.73162    1.00000
   71    -41.72286    1.00000    -41.72286    1.00000
   72    -41.72208    1.00000    -41.72208    1.00000
   73    -41.71098    1.00000    -41.71098    1.00000
   74    -41.70670    1.00000    -41.70670    1.00000
   75    -41.69243    1.00000    -41.69243    1.00000
   76    -41.66301    1.00000    -41.66301    1.00000
   77    -41.64686    1.00000    -41.64686    1.00000
   78    -41.59693    1.00000    -41.59693    1.00000
   79    -41.58566    1.00000    -41.58566    1.00000
   80    -41.55356    1.00000    -41.55356    1.00000
   81    -41.51508    1.00000    -41.51508    1.00000
   82    -41.50957    1.00000    -41.50957    1.00000
   83    -41.50859    1.00000    -41.50859    1.00000
   84    -41.49632    1.00000    -41.49632    1.00000
   85    -41.49267    1.00000    -41.49267    1.00000
   86    -41.48207    1.00000    -41.48207    1.00000
   87    -41.47992    1.00000    -41.47992    1.00000
   88    -41.47811    1.00000    -41.47811    1.00000
   89    -41.47383    1.00000    -41.47383    1.00000
   90    -41.43790    1.00000    -41.43790    1.00000
   91    -41.42338    1.00000    -41.42338    1.00000
   92    -41.36046    1.00000    -41.36046    1.00000
   93    -41.34482    1.00000    -41.34482    1.00000
   94    -41.33676    1.00000    -41.33676    1.00000
   95    -41.33340    1.00000    -41.33340    1.00000
   96    -24.71872    1.00000    -24.71872    1.00000
   97    -24.51605    1.00000    -24.51605    1.00000
   98    -24.38740    1.00000    -24.38740    1.00000
   99    -24.35918    1.00000    -24.35918    1.00000
  100    -24.29748    1.00000    -24.29748    1.00000
  101    -24.25659    1.00000    -24.25659    1.00000
  102    -24.18281    1.00000    -24.18281    1.00000
  103    -24.10973    1.00000    -24.10973    1.00000
  104    -24.05298    1.00000    -24.05298    1.00000
  105    -23.93893    1.00000    -23.93893    1.00000
  106    -23.88834    1.00000    -23.88834    1.00000
  107    -23.82559    1.00000    -23.82559    1.00000
  108    -23.74785    1.00000    -23.74785    1.00000
  109    -23.62425    1.00000    -23.62425    1.00000
  110    -23.58813    1.00000    -23.58813    1.00000
  111    -23.57948    1.00000    -23.57948    1.00000
  112    -23.55984    1.00000    -23.55984    1.00000
  113    -23.54473    1.00000    -23.54473    1.00000
  114    -23.48695    1.00000    -23.48695    1.00000
  115    -23.45454    1.00000    -23.45454    1.00000
  116    -23.43590    1.00000    -23.43590    1.00000
  117    -23.41530    1.00000    -23.41530    1.00000
  118    -23.40278    1.00000    -23.40278    1.00000
  119    -23.39257    1.00000    -23.39257    1.00000
  120    -23.36491    1.00000    -23.36491    1.00000
  121    -23.35187    1.00000    -23.35187    1.00000
  122    -23.33481    1.00000    -23.33481    1.00000
  123    -23.33359    1.00000    -23.33359    1.00000
  124    -23.26925    1.00000    -23.26925    1.00000
  125    -23.25173    1.00000    -23.25173    1.00000
  126    -23.25033    1.00000    -23.25033    1.00000
  127    -23.24105    1.00000    -23.24105    1.00000
  128    -23.23742    1.00000    -23.23742    1.00000
  129    -23.23388    1.00000    -23.23388    1.00000
  130    -23.22605    1.00000    -23.22605    1.00000
  131    -23.21192    1.00000    -23.21192    1.00000
  132    -23.19512    1.00000    -23.19512    1.00000
  133    -23.19332    1.00000    -23.19332    1.00000
  134    -23.16152    1.00000    -23.16152    1.00000
  135    -23.05389    1.00000    -23.05389    1.00000
  136    -23.03651    1.00000    -23.03651    1.00000
  137    -22.84495    1.00000    -22.84495    1.00000
  138    -22.73580    1.00000    -22.73580    1.00000
  139    -22.65673    1.00000    -22.65673    1.00000
  140    -21.88351    1.00000    -21.88351    1.00000
  141    -21.84221    1.00000    -21.84221    1.00000
  142    -21.83593    1.00000    -21.83593    1.00000
  143    -21.82589    1.00000    -21.82589    1.00000
  144    -11.84532    1.00000    -11.84532    1.00000
  145    -11.72659    1.00000    -11.72659    1.00000
  146    -11.71859    1.00000    -11.71859    1.00000
  147    -11.66111    1.00000    -11.66111    1.00000
  148    -11.63891    1.00000    -11.63891    1.00000
  149    -11.61949    1.00000    -11.61949    1.00000
  150    -11.55594    1.00000    -11.55594    1.00000
  151    -11.54537    1.00000    -11.54537    1.00000
  152    -11.53090    1.00000    -11.53090    1.00000
  153    -11.48415    1.00000    -11.48415    1.00000
  154    -11.46984    1.00000    -11.46984    1.00000
  155    -11.42777    1.00000    -11.42777    1.00000
  156    -11.41583    1.00000    -11.41583    1.00000
  157    -11.37779    1.00000    -11.37779    1.00000
  158    -11.34010    1.00000    -11.34010    1.00000
  159    -11.30160    1.00000    -11.30160    1.00000
  160    -11.28733    1.00000    -11.28733    1.00000
  161    -11.25913    1.00000    -11.25913    1.00000
  162    -11.23898    1.00000    -11.23898    1.00000
  163    -11.16921    1.00000    -11.16921    1.00000
  164    -11.11027    1.00000    -11.11027    1.00000
  165    -11.03031    1.00000    -11.03031    1.00000
  166    -11.02667    1.00000    -11.02667    1.00000
  167    -10.99808    1.00000    -10.99808    1.00000
  168    -10.99254    1.00000    -10.99254    1.00000
  169    -10.97400    1.00000    -10.97400    1.00000
  170    -10.94043    1.00000    -10.94043    1.00000
  171    -10.92188    1.00000    -10.92188    1.00000
  172    -10.90210    1.00000    -10.90210    1.00000
  173    -10.89537    1.00000    -10.89537    1.00000
  174    -10.88852    1.00000    -10.88852    1.00000
  175    -10.85191    1.00000    -10.85191    1.00000
  176    -10.84053    1.00000    -10.84053    1.00000
  177    -10.82879    1.00000    -10.82879    1.00000
  178    -10.81498    1.00000    -10.81498    1.00000
  179    -10.79633    1.00000    -10.79633    1.00000
  180    -10.78039    1.00000    -10.78039    1.00000
  181    -10.76547    1.00000    -10.76547    1.00000
  182    -10.75720    1.00000    -10.75720    1.00000
  183    -10.71951    1.00000    -10.71951    1.00000
  184    -10.71111    1.00000    -10.71111    1.00000
  185    -10.67010    1.00000    -10.67010    1.00000
  186    -10.64108    1.00000    -10.64108    1.00000
  187    -10.63309    1.00000    -10.63309    1.00000
  188    -10.57526    1.00000    -10.57526    1.00000
  189    -10.53911    1.00000    -10.53911    1.00000
  190    -10.45978    1.00000    -10.45978    1.00000
  191    -10.42639    1.00000    -10.42639    1.00000
  192    -10.39571    1.00000    -10.39571    1.00000
  193    -10.33410    1.00000    -10.33410    1.00000
  194    -10.25179    1.00000    -10.25179    1.00000
  195    -10.23671    1.00000    -10.23671    1.00000
  196    -10.22454    1.00000    -10.22454    1.00000
  197    -10.16004    1.00000    -10.16004    1.00000
  198    -10.05174    1.00000    -10.05174    1.00000
  199    -10.01431    1.00000    -10.01431    1.00000
  200     -9.97894    1.00000     -9.97894    1.00000
  201     -9.94629    1.00000     -9.94629    1.00000
  202     -9.87109    1.00000     -9.87109    1.00000
  203     -9.86767    1.00000     -9.86767    1.00000
  204     -9.80037    1.00000     -9.80037    1.00000
  205     -9.78502    1.00000     -9.78502    1.00000
  206     -9.73246    1.00000     -9.73246    1.00000
  207     -9.67730    1.00000     -9.67730    1.00000
  208     -9.63579    1.00000     -9.63579    1.00000
  209     -9.62578    1.00000     -9.62578    1.00000
  210     -9.61469    1.00000     -9.61469    1.00000
  211     -9.58785    1.00000     -9.58785    1.00000
  212     -9.54732    1.00000     -9.54732    1.00000
  213     -9.53259    1.00000     -9.53259    1.00000
  214     -9.48815    1.00000     -9.48815    1.00000
  215     -9.44589    1.00000     -9.44589    1.00000
  216     -9.42205    1.00000     -9.42205    1.00000
  217     -9.35795    1.00000     -9.35795    1.00000
  218     -9.35043    1.00000     -9.35043    1.00000
  219     -9.33864    1.00000     -9.33864    1.00000
  220     -9.30135    1.00000     -9.30135    1.00000
  221     -9.28697    1.00000     -9.28697    1.00000
  222     -9.25346    1.00000     -9.25346    1.00000
  223     -9.23156    1.00000     -9.23156    1.00000
  224     -9.18605    1.00000     -9.18605    1.00000
  225     -9.16953    1.00000     -9.16953    1.00000
  226     -9.15761    1.00000     -9.15761    1.00000
  227     -9.14399    1.00000     -9.14399    1.00000
  228     -9.08882    1.00000     -9.08882    1.00000
  229     -9.07225    1.00000     -9.07225    1.00000
  230     -9.06481    1.00000     -9.06481    1.00000
  231     -9.03193    1.00000     -9.03193    1.00000
  232     -9.02851    1.00000     -9.02851    1.00000
  233     -9.01538    1.00000     -9.01538    1.00000
  234     -8.94178    1.00000     -8.94178    1.00000
  235     -8.87755    1.00000     -8.87755    1.00000
  236     -8.87496    1.00000     -8.87496    1.00000
  237     -8.82700    1.00000     -8.82700    1.00000
  238     -8.81251    1.00000     -8.81251    1.00000
  239     -8.79340    1.00000     -8.79340    1.00000
  240     -8.77216    1.00000     -8.77216    1.00000
  241     -8.74248    1.00000     -8.74248    1.00000
  242     -8.71701    1.00000     -8.71701    1.00000
  243     -8.67358    1.00000     -8.67358    1.00000
  244     -8.64216    1.00000     -8.64216    1.00000
  245     -8.54078    1.00000     -8.54078    1.00000
  246     -8.53230    1.00000     -8.53230    1.00000
  247     -8.45575    1.00000     -8.45575    1.00000
  248     -8.42698    1.00000     -8.42698    1.00000
  249     -8.38333    1.00000     -8.38333    1.00000
  250     -8.33459    1.00000     -8.33459    1.00000
  251     -8.31999    1.00000     -8.31999    1.00000
  252     -8.28147    1.00000     -8.28147    1.00000
  253     -8.27443    1.00000     -8.27443    1.00000
  254     -8.25090    1.00000     -8.25090    1.00000
  255     -8.23906    1.00000     -8.23906    1.00000
  256     -8.20912    1.00000     -8.20912    1.00000
  257     -8.19827    1.00000     -8.19827    1.00000
  258     -8.18606    1.00000     -8.18606    1.00000
  259     -8.17384    1.00000     -8.17384    1.00000
  260     -8.12972    1.00000     -8.12972    1.00000
  261     -8.10554    1.00000     -8.10554    1.00000
  262     -8.07496    1.00000     -8.07496    1.00000
  263     -8.06791    1.00000     -8.06791    1.00000
  264     -8.01167    1.00000     -8.01167    1.00000
  265     -8.00699    1.00000     -8.00699    1.00000
  266     -7.98515    1.00000     -7.98515    1.00000
  267     -7.95527    1.00000     -7.95527    1.00000
  268     -7.93428    1.00000     -7.93428    1.00000
  269     -7.92383    1.00000     -7.92383    1.00000
  270     -7.90309    1.00000     -7.90309    1.00000
  271     -7.87745    1.00000     -7.87745    1.00000
  272     -7.86964    1.00000     -7.86964    1.00000
  273     -7.83257    1.00000     -7.83257    1.00000
  274     -7.80488    1.00000     -7.80488    1.00000
  275     -7.78842    1.00000     -7.78842    1.00000
  276     -7.76860    1.00000     -7.76860    1.00000
  277     -7.75623    1.00000     -7.75623    1.00000
  278     -7.70507    1.00000     -7.70507    1.00000
  279     -7.67302    1.00000     -7.67302    1.00000
  280     -7.65972    1.00000     -7.65972    1.00000
  281     -7.63478    1.00000     -7.63478    1.00000
  282     -7.54051    1.00000     -7.54051    1.00000
  283     -7.51512    1.00000     -7.51512    1.00000
  284     -7.47587    1.00000     -7.47587    1.00000
  285     -7.45910    1.00000     -7.45910    1.00000
  286     -7.37678    1.00000     -7.37678    1.00000
  287     -7.33814    1.00000     -7.33814    1.00000
  288     -7.30065    1.00000     -7.30065    1.00000
  289     -7.23235    1.00000     -7.23235    1.00000
  290     -7.20780    1.00000     -7.20780    1.00000
  291     -7.19532    1.00000     -7.19532    1.00000
  292     -7.18692    1.00000     -7.18692    1.00000
  293     -7.16187    1.00000     -7.16187    1.00000
  294     -7.03602    1.00000     -7.03602    1.00000
  295     -7.00910    1.00000     -7.00910    1.00000
  296     -6.97355    1.00000     -6.97355    1.00000
  297     -6.92882    1.00000     -6.92882    1.00000
  298     -6.90859    1.00000     -6.90859    1.00000
  299     -6.83551    1.00000     -6.83551    1.00000
  300     -6.82437    1.00000     -6.82437    1.00000
  301     -6.74499    1.00000     -6.74499    1.00000
  302     -6.70373    1.00000     -6.70373    1.00000
  303     -6.65331    1.00000     -6.65331    1.00000
  304     -6.57923    1.00000     -6.57923    1.00000
  305     -6.54014    1.00000     -6.54014    1.00000
  306     -6.51470    1.00000     -6.51470    1.00000
  307     -6.45346    1.00000     -6.45346    1.00000
  308     -5.86102    0.99999     -5.86102    0.99999
  309     -5.54086    0.99967     -5.54086    0.99967
  310     -3.93221    0.00031     -3.93221    0.00031
  311     -3.63284    0.00002     -3.63284    0.00002
  312     -3.49824    0.00000     -3.49824    0.00000
  313     -3.44365    0.00000     -3.44365    0.00000
  314     -3.39791    0.00000     -3.39791    0.00000
  315     -3.36906    0.00000     -3.36906    0.00000
  316     -3.24029    0.00000     -3.24029    0.00000
  317     -3.22731    0.00000     -3.22731    0.00000
  318     -3.21236    0.00000     -3.21236    0.00000
  319     -3.11106    0.00000     -3.11106    0.00000
  320     -3.00857    0.00000     -3.00857    0.00000
  321     -2.95280    0.00000     -2.95280    0.00000
  322     -2.90706    0.00000     -2.90706    0.00000
  323     -2.88439    0.00000     -2.88439    0.00000
  324     -2.84498    0.00000     -2.84498    0.00000
  325     -2.83183    0.00000     -2.83183    0.00000
  326     -2.78005    0.00000     -2.78005    0.00000
  327     -2.74056    0.00000     -2.74056    0.00000
  328     -2.73459    0.00000     -2.73459    0.00000
  329     -2.70785    0.00000     -2.70785    0.00000
  330     -2.69165    0.00000     -2.69165    0.00000
  331     -2.67751    0.00000     -2.67751    0.00000
  332     -2.65039    0.00000     -2.65039    0.00000
  333     -2.62768    0.00000     -2.62768    0.00000
  334     -2.59921    0.00000     -2.59921    0.00000
  335     -2.56717    0.00000     -2.56717    0.00000
  336     -2.54417    0.00000     -2.54417    0.00000
  337     -2.51976    0.00000     -2.51976    0.00000
  338     -2.51067    0.00000     -2.51067    0.00000
  339     -2.50342    0.00000     -2.50342    0.00000
  340     -2.49434    0.00000     -2.49434    0.00000
  341     -2.48349    0.00000     -2.48349    0.00000
  342     -2.46111    0.00000     -2.46111    0.00000
  343     -2.44925    0.00000     -2.44925    0.00000
  344     -2.43757    0.00000     -2.43757    0.00000
  345     -2.42998    0.00000     -2.42998    0.00000
  346     -2.41270    0.00000     -2.41270    0.00000
  347     -2.40005    0.00000     -2.40005    0.00000
  348     -2.37282    0.00000     -2.37282    0.00000
  349     -2.36909    0.00000     -2.36909    0.00000
  350     -2.30211    0.00000     -2.30211    0.00000
  351     -2.28706    0.00000     -2.28706    0.00000
  352     -2.26982    0.00000     -2.26982    0.00000
  353     -2.25671    0.00000     -2.25671    0.00000
  354     -2.23938    0.00000     -2.23938    0.00000
  355     -2.22293    0.00000     -2.22293    0.00000
  356     -2.14282    0.00000     -2.14282    0.00000
  357     -2.10590    0.00000     -2.10590    0.00000
  358     -2.09007    0.00000     -2.09007    0.00000
  359     -2.08052    0.00000     -2.08052    0.00000
  360     -2.04877    0.00000     -2.04877    0.00000
  361     -2.04074    0.00000     -2.04074    0.00000
  362     -2.02890    0.00000     -2.02890    0.00000
  363     -2.02450    0.00000     -2.02450    0.00000
  364     -2.00464    0.00000     -2.00464    0.00000
  365     -1.99646    0.00000     -1.99646    0.00000
  366     -1.98961    0.00000     -1.98961    0.00000
  367     -1.98079    0.00000     -1.98079    0.00000
  368     -1.96905    0.00000     -1.96905    0.00000
  369     -1.92813    0.00000     -1.92813    0.00000
  370     -1.88827    0.00000     -1.88827    0.00000
  371     -1.88017    0.00000     -1.88017    0.00000
  372     -1.87148    0.00000     -1.87148    0.00000
  373     -1.83599    0.00000     -1.83599    0.00000
  374     -1.78174    0.00000     -1.78174    0.00000
  375     -1.76718    0.00000     -1.76718    0.00000

Fermi level: -4.73848

Gap: 1.609 eV
Transition (v -> c):
  (s=0, k=0, n=309, [[0.00, 0.00, 0.00]]) -> (s=1, k=0, n=310, [[0.00, 0.00, 0.00]])
No difference between direct/indirect transitions
Input parameters:
  external: {constraints: [3.],
             difference: False,
             n_charge_regions: 1,
             name: CDFTPotential,
             regions: [[72, 73, 74, 75]]}

Initialize ...

species:
  Ti:
    name: Titanium
    id: d282db07e62ae71292040bf25b25ccdd
    Z: 22.0
    valence: 12
    core: 10
    charge: 0.0
    Hubbard: {U: 7.0,  # eV
              l: 2,
              scale: True}
    file: /global/common/software/m4517/setups/gpaw-setups-0.9.20000/Ti.PBE.gz
    compensation charges: {type: gauss,
                           rc: 0.38,
                           lmax: 2}
    cutoffs: {filter: 2.23,
              core: 1.02}
    projectors:
      #              energy  rcut
      - 3s(2.00)   -62.623   1.270
      - 4s(2.00)    -4.466   1.270
      - 3p(6.00)   -38.862   1.058
      - 4p(0.00)    -1.466   1.058
      - 3d(2.00)    -4.258   1.058
      -  d          22.953   1.058
  
    # Using partial waves for Ti as LCAO basis

  O:
    name: Oxygen
    id: 32ecd46bf208036f09c70b0ec9a88b78
    Z: 8.0
    valence: 6
    core: 2
    charge: 0.0
    file: /global/common/software/m4517/setups/gpaw-setups-0.9.20000/O.PBE.gz
    compensation charges: {type: gauss,
                           rc: 0.21,
                           lmax: 2}
    cutoffs: {filter: 1.17,
              core: 0.83}
    projectors:
      #              energy  rcut
      - 2s(2.00)   -23.961   0.688
      - 2p(4.00)    -9.029   0.598
      -  s           3.251   0.688
      -  p          18.182   0.598
      -  d           0.000   0.619
  
    # Using partial waves for O as LCAO basis

  Au:
    name: Gold
    id: b12133f335f6ca0d89c4b1ccaa844e9a
    Z: 79.0
    valence: 11
    core: 68
    charge: 0.0
    file: /global/common/software/m4517/setups/gpaw-setups-0.9.20000/Au.PBE.gz
    compensation charges: {type: gauss,
                           rc: 0.42,
                           lmax: 2}
    cutoffs: {filter: 2.33,
              core: 2.81}
    projectors:
      #              energy  rcut
      - 6s(1.00)    -5.728   1.323
      - 6p(0.00)    -0.775   1.323
      - 5d(10.00)    -6.891   1.323
      -  s          21.484   1.323
      -  p          26.436   1.323
      -  d          20.321   1.323
  
    # Using partial waves for Au as LCAO basis

Reference energy: -2721730.337652  # eV

Spin-polarized calculation.
Magnetic moment: 0.000000

Convergence criteria:
 Maximum [total energy] change in last 3 cyles: 1e-06 eV / valence electron
 Maximum integral of absolute [dens]ity change: 1e-05 electrons / valence electron
 Maximum integral of absolute [eigenst]ate change: 1e-10 eV^2 / valence electron
 Maximum number of scf [iter]ations: 1500
 (Square brackets indicate name in SCF output, whereas a 'c' in
 the SCF output indicates the quantity has converged.)

Symmetries present (total): 1

  ( 1  0  0)
  ( 0  1  0)
  ( 0  0  1)

1 k-point (Gamma)
1 k-point in the irreducible part of the Brillouin zone
       k-points in crystal coordinates                weights
   0:     0.00000000    0.00000000    0.00000000          1/1

Wave functions: Uniform real-space grid
  Kinetic energy operator: 6*3+1=19 point O(h^6) finite-difference Laplacian
  ScaLapack parameters: grid=1x1, blocksize=None
  Wavefunction extrapolation:
    Improved wavefunction reuse through dual PAW basis 

Occupation numbers: Fermi-Dirac:
  width: 0.1000  # eV
 

Eigensolver
   Davidson(niter=3) 

Densities:
  Coarse grid: 52*36*144 grid
  Fine grid: 104*72*288 grid
  Total Charge: 0.000000 

Density mixing:
  Method: difference
  Backend: pulay
  Linear mixing parameter: 0.01
  old densities: 1
  Damping of long wavelength oscillations: 100 

Hamiltonian:
  XC and Coulomb potentials evaluated on a 104*72*288 grid
  Using the PBE Exchange-Correlation functional
  External potential:
    CDFTPotential
  Interpolation: tri-quintic (5. degree polynomial)
  Poisson solver: Gauss-Seidel solver with 4 multi-grid levels
    Coarsest grid: 13 x 9 x 36 points
    Warning: Coarse grid has more than 24 points.
             More multi-grid levels recommended.
    Stencil: 6*3+1=19 point O(h^6) finite-difference Laplacian
    Max iterations: 1000
    Tolerance: 2.000000e-10

Dipole correction along z-axis 

XC parameters: PBE with 2 nearest neighbor stencil

Memory estimate:
  Process memory now: 207.26 MiB
  Calculator: 30.06 MiB
    Density: 2.05 MiB
      Arrays: 0.53 MiB
      Localized functions: 1.26 MiB
      Mixer: 0.26 MiB
    Hamiltonian: 0.78 MiB
      Arrays: 0.39 MiB
      XC: 0.00 MiB
      Poisson: 0.29 MiB
      vbar: 0.09 MiB
    Wavefunctions: 27.23 MiB
      Arrays psit_nG: 10.74 MiB
      Eigensolver: 16.24 MiB
      Projections: 0.05 MiB
      Projectors: 0.20 MiB

Total number of cores used: 128
Domain decomposition: 4 x 2 x 16

Number of atoms: 76
Number of atomic orbitals: 540
Number of bands in calculation: 376
Number of valence electrons: 620
Bands to converge: occupied

... initialized

Initializing position-dependent things.

Density initialized from atomic densities
Creating initial wave functions:
  376 bands from LCAO basis set

      .-------------------------.  
     /|                         |  
    / |                         |  
   /  |                         |  
  /   |                         |  
 *    |                         |  
 |    |                         |  
 |    |                         |  
 |    |                         |  
 |    |                         |  
 |    |                         |  
 |    |                         |  
 |    |                         |  
 |    |                         |  
 |    |        Au   OAu         |  
 |    |      O          Ti      |  
 |    O  Au      Ti     O    O  |  
 |    |   Ti   Au O   O         |  
 | O  |   O    O      Ti     Ti |  
 |    | Ti     Ti     O    O    |  
 |    |     O       O      Ti   |  
 |   O|Ti     O      O          |  
 |    |O    O      Ti     Ti    |  
 |  Ti|    Ti          O  O   O |  
 |    |  O  O   O O    TiO      |  
 |  O |         TiO         O Ti|  
 |    | OTiO   Ti    OTi        |  
 |    |       O     O O    O O  |  
 |    | Oi   O O           Ti   |  
 |    O      Ti     Ti     O    |  
 |   Ti          O      O       |  
 |    |   O                     |  
 |    |                         |  
 |    |                         |  
 |    |                         |  
 |    .-------------------------.  
 |   /                         /   
 |  /                         /    
 | /                         /     
 |/                         /      
 *-------------------------*       

Positions:
   0 Ti     1.771742    0.000000    8.228379    ( 0.0000,  0.0000,  0.0000)
   1 Ti     6.989192    1.896200    8.228379    ( 0.0000,  0.0000,  0.0000)
   2 Ti     1.771742    3.792400    8.228379    ( 0.0000,  0.0000,  0.0000)
   3 Ti     6.989192    5.688600    8.228379    ( 0.0000,  0.0000,  0.0000)
   4 Ti     4.725027    0.000000    9.111586    ( 0.0000,  0.0000,  0.0000)
   5 Ti     9.942477    1.896200    9.111586    ( 0.0000,  0.0000,  0.0000)
   6 Ti     4.725027    3.792400    9.111586    ( 0.0000,  0.0000,  0.0000)
   7 Ti     9.942477    5.688600    9.111586    ( 0.0000,  0.0000,  0.0000)
   8 Ti     3.149983    0.000000   11.761552    ( 0.0000,  0.0000,  0.0000)
   9 Ti     8.367433    1.896200   11.761552    ( 0.0000,  0.0000,  0.0000)
  10 Ti     3.149983    3.792400   11.761552    ( 0.0000,  0.0000,  0.0000)
  11 Ti     8.367433    5.688600   11.761552    ( 0.0000,  0.0000,  0.0000)
  12 Ti     6.103269    0.000000   12.644759    ( 0.0000,  0.0000,  0.0000)
  13 Ti     0.885819    1.896200   12.644759    ( 0.0000,  0.0000,  0.0000)
  14 Ti     6.103269    3.792400   12.644759    ( 0.0000,  0.0000,  0.0000)
  15 Ti     0.885819    5.688600   12.644759    ( 0.0000,  0.0000,  0.0000)
  16 Ti     4.482233   -0.001033   15.342543    ( 0.0000,  0.0000,  0.0000)
  17 Ti     9.753045    1.900753   15.389207    ( 0.0000,  0.0000,  0.0000)
  18 Ti     4.499047    3.797034   15.348687    ( 0.0000,  0.0000,  0.0000)
  19 Ti     9.736627    5.671166   15.407809    ( 0.0000,  0.0000,  0.0000)
  20 Ti     7.365001   -0.008670   16.091347    ( 0.0000,  0.0000,  0.0000)
  21 Ti     2.124206    1.919615   16.196452    ( 0.0000,  0.0000,  0.0000)
  22 Ti     7.324862    3.785370   16.124124    ( 0.0000,  0.0000,  0.0000)
  23 Ti     2.104658    5.692197   16.109406    ( 0.0000,  0.0000,  0.0000)
  24 O      3.638859    0.000000    7.500000    ( 0.0000,  0.0000,  0.0000)
  25 O      8.856309    1.896200    7.500000    ( 0.0000,  0.0000,  0.0000)
  26 O      3.638859    3.792400    7.500000    ( 0.0000,  0.0000,  0.0000)
  27 O      8.856309    5.688600    7.500000    ( 0.0000,  0.0000,  0.0000)
  28 O      6.592144    0.000000    8.383207    ( 0.0000,  0.0000,  0.0000)
  29 O      1.374694    1.896200    8.383207    ( 0.0000,  0.0000,  0.0000)
  30 O      6.592144    3.792400    8.383207    ( 0.0000,  0.0000,  0.0000)
  31 O      1.374694    5.688600    8.383207    ( 0.0000,  0.0000,  0.0000)
  32 O     10.339421    0.000000    8.956758    ( 0.0000,  0.0000,  0.0000)
  33 O      5.121971    1.896200    8.956758    ( 0.0000,  0.0000,  0.0000)
  34 O     10.339421    3.792400    8.956758    ( 0.0000,  0.0000,  0.0000)
  35 O      5.121971    5.688600    8.956758    ( 0.0000,  0.0000,  0.0000)
  36 O      2.857911    0.000000    9.839966    ( 0.0000,  0.0000,  0.0000)
  37 O      8.075361    1.896200    9.839966    ( 0.0000,  0.0000,  0.0000)
  38 O      2.857911    3.792400    9.839966    ( 0.0000,  0.0000,  0.0000)
  39 O      8.075361    5.688600    9.839966    ( 0.0000,  0.0000,  0.0000)
  40 O      5.017100    0.000000   11.033173    ( 0.0000,  0.0000,  0.0000)
  41 O     10.234550    1.896200   11.033173    ( 0.0000,  0.0000,  0.0000)
  42 O      5.017100    3.792400   11.033173    ( 0.0000,  0.0000,  0.0000)
  43 O     10.234550    5.688600   11.033173    ( 0.0000,  0.0000,  0.0000)
  44 O      7.970490    0.000000   11.916380    ( 0.0000,  0.0000,  0.0000)
  45 O      2.753040    1.896200   11.916380    ( 0.0000,  0.0000,  0.0000)
  46 O      7.970490    3.792400   11.916380    ( 0.0000,  0.0000,  0.0000)
  47 O      2.753040    5.688600   11.916380    ( 0.0000,  0.0000,  0.0000)
  48 O      1.282867    0.000000   12.489931    ( 0.0000,  0.0000,  0.0000)
  49 O      6.500317    1.896200   12.489931    ( 0.0000,  0.0000,  0.0000)
  50 O      1.282867    3.792400   12.489931    ( 0.0000,  0.0000,  0.0000)
  51 O      6.500317    5.688600   12.489931    ( 0.0000,  0.0000,  0.0000)
  52 O      4.236152    0.000000   13.373138    ( 0.0000,  0.0000,  0.0000)
  53 O      9.453603    1.896200   13.373138    ( 0.0000,  0.0000,  0.0000)
  54 O      4.236152    3.792400   13.373138    ( 0.0000,  0.0000,  0.0000)
  55 O      9.453603    5.688600   13.373138    ( 0.0000,  0.0000,  0.0000)
  56 O      6.412072   -0.010033   14.556610    ( 0.0000,  0.0000,  0.0000)
  57 O      1.198823    1.897930   14.569774    ( 0.0000,  0.0000,  0.0000)
  58 O      6.447668    3.793171   14.532625    ( 0.0000,  0.0000,  0.0000)
  59 O      1.199187    5.689336   14.547629    ( 0.0000,  0.0000,  0.0000)
  60 O      4.033722    1.891518   15.421462    ( 0.0000,  0.0000,  0.0000)
  61 O      9.263384   -0.007385   15.453502    ( 0.0000,  0.0000,  0.0000)
  62 O      4.056182    5.703956   15.417797    ( 0.0000,  0.0000,  0.0000)
  63 O      9.276983    3.794598   15.462247    ( 0.0000,  0.0000,  0.0000)
  64 O      2.642742   -0.013555   16.279518    ( 0.0000,  0.0000,  0.0000)
  65 O      7.840025    1.892632   16.276827    ( 0.0000,  0.0000,  0.0000)
  66 O      2.638424    3.815752   16.259314    ( 0.0000,  0.0000,  0.0000)
  67 O      7.851442    5.687213   16.316677    ( 0.0000,  0.0000,  0.0000)
  68 O      5.664333   -0.017638   16.912131    ( 0.0000,  0.0000,  0.0000)
  69 O      0.405331    1.895786   16.891848    ( 0.0000,  0.0000,  0.0000)
  70 O      0.447526    5.688107   16.892737    ( 0.0000,  0.0000,  0.0000)
  71 O      5.620240    3.815240   16.822627    ( 0.0000,  0.0000,  0.0000)
  72 Au     5.402004    1.459542   18.435638    ( 0.0000,  0.0000,  0.0000)
  73 Au     7.227773    3.254817   19.494175    ( 0.0000,  0.0000,  0.0000)
  74 Au     2.680675    1.867315   18.895591    ( 0.0000,  0.0000,  0.0000)
  75 Au     4.579183    3.616569   19.675117    ( 0.0000,  0.0000,  0.0000)

Unit cell:
           periodic     x           y           z      points  spacing
  1. axis:    yes   10.434900    0.000000    0.000000    52     0.2007
  2. axis:    yes    0.000000    7.584800    0.000000    36     0.2107
  3. axis:    no     0.000000    0.000000   28.826383   144     0.2002

  Lengths:  10.434900   7.584800  28.826383
  Angles:   90.000000  90.000000  90.000000

Effective grid spacing dv^(1/3) = 0.2038

     iter     time        total  log10-change:  magmom
                         energy   eigst   dens
iter:   1 13:37:57 -1569.371402                   +0.0000
iter:   2 13:38:01 -1550.828063   -1.00  -0.89    -0.0000
iter:   3 13:38:05 -1540.948605   -1.61  -0.88    -0.0000
iter:   4 13:38:09 -1531.559776   -1.92  -0.89    -0.0000
iter:   5 13:38:13 -1522.709722   -2.14  -0.90    -0.0000
iter:   6 13:38:17 -1514.371835   -2.17  -0.91    -0.0000
iter:   7 13:38:21 -1506.517812   -2.27  -0.92    -0.0000
iter:   8 13:38:25 -1499.123099   -2.28  -0.93    -0.0000
iter:   9 13:38:29 -1492.162758   -2.32  -0.94    -0.0000
iter:  10 13:38:33 -1485.615644   -2.33  -0.95    -0.0000
iter:  11 13:38:37 -1479.459096   -2.34  -0.96    -0.0000
iter:  12 13:38:41 -1473.674072   -2.36  -0.97    -0.0000
iter:  13 13:38:45 -1468.239929   -2.36  -0.98    -0.0000
iter:  14 13:38:49 -1463.139113   -2.38  -1.00    -0.0000
iter:  15 13:38:53 -1458.353071   -2.38  -1.01    -0.0000
iter:  16 13:38:57 -1453.865333   -2.40  -1.02    -0.0000
iter:  17 13:39:01 -1449.659190   -2.41  -1.03    -0.0000
iter:  18 13:39:05 -1445.719495   -2.43  -1.04    -0.0000
iter:  19 13:39:09 -1442.031215   -2.44  -1.05    +0.0000
iter:  20 13:39:13 -1438.580338   -2.46  -1.06    -0.0000
iter:  21 13:39:17 -1435.353215   -2.47  -1.07    -0.0000
iter:  22 13:39:21 -1432.337235   -2.49  -1.08    -0.0000
iter:  23 13:39:26 -1429.519929   -2.51  -1.09    -0.0000
iter:  24 13:39:30 -1426.889847   -2.53  -1.10    -0.0000
iter:  25 13:39:34 -1424.435733   -2.54  -1.11    -0.0000
iter:  26 13:39:38 -1422.147145   -2.56  -1.12    -0.0000
iter:  27 13:39:42 -1420.014126   -2.58  -1.13    -0.0000
iter:  28 13:39:46 -1418.027112   -2.60  -1.14    -0.0000
iter:  29 13:39:50 -1416.177173   -2.62  -1.15    -0.0000
iter:  30 13:39:54 -1414.455707   -2.64  -1.16    -0.0000
iter:  31 13:39:58 -1412.854715   -2.66  -1.17    -0.0000
iter:  32 13:40:02 -1411.366479   -2.68  -1.18    -0.0000
iter:  33 13:40:06 -1409.983862   -2.70  -1.19    -0.0000
iter:  34 13:40:10 -1408.699952   -2.72  -1.20    -0.0000
iter:  35 13:40:14 -1407.508315   -2.74  -1.21    -0.0000
iter:  36 13:40:18 -1406.403003   -2.76  -1.22    -0.0000
iter:  37 13:40:22 -1405.378232   -2.78  -1.23    -0.0000
iter:  38 13:40:26 -1404.428521   -2.81  -1.24    -0.0000
iter:  39 13:40:29 -1403.548819   -2.83  -1.25    -0.0000
iter:  40 13:40:33 -1402.734487   -2.86  -1.26    -0.0000
iter:  41 13:40:37 -1401.980887   -2.88  -1.27    -0.0000
iter:  42 13:40:41 -1401.283965   -2.90  -1.28    -0.0000
iter:  43 13:40:45 -1400.639623   -2.93  -1.29    -0.0000
iter:  44 13:40:49 -1400.044321   -2.95  -1.30    -0.0000
iter:  45 13:40:53 -1399.494546   -2.98  -1.30    -0.0000
iter:  46 13:40:57 -1398.986952   -3.00  -1.31    -0.0000
iter:  47 13:41:01 -1398.518547   -3.03  -1.32    -0.0000
iter:  48 13:41:05 -1398.086643   -3.06  -1.33    -0.0000
iter:  49 13:41:09 -1397.688542   -3.08  -1.34    -0.0000
iter:  50 13:41:13 -1397.321661   -3.11  -1.35    -0.0000
iter:  51 13:41:17 -1396.983860   -3.13  -1.35    -0.0000
iter:  52 13:41:21 -1396.672851   -3.17  -1.36    -0.0000
iter:  53 13:41:25 -1396.386800   -3.19  -1.37    -0.0000
iter:  54 13:41:29 -1396.123697   -3.22  -1.37    -0.0000
iter:  55 13:41:33 -1395.881983   -3.25  -1.38    -0.0000
iter:  56 13:41:37 -1395.659892   -3.28  -1.39    -0.0000
iter:  57 13:41:41 -1395.456106   -3.30  -1.39    -0.0000
iter:  58 13:41:45 -1395.269202   -3.34  -1.40    -0.0000
iter:  59 13:41:48 -1395.097754   -3.36  -1.40    -0.0000
iter:  60 13:41:52 -1394.940762   -3.40  -1.41    -0.0000
iter:  61 13:41:56 -1394.796948   -3.42  -1.42    -0.0000
iter:  62 13:42:00 -1394.665476   -3.46  -1.42    -0.0000
iter:  63 13:42:04 -1394.545351   -3.48  -1.43    -0.0000
iter:  64 13:42:08 -1394.435555   -3.52  -1.43    -0.0000
iter:  65 13:42:12 -1394.335467   -3.54  -1.44    -0.0000
iter:  66 13:42:16 -1394.244293   -3.58  -1.44    +0.0000
iter:  67 13:42:20 -1394.161194   -3.61  -1.45    +0.0000
iter:  68 13:42:24 -1394.085722   -3.64  -1.45    +0.0000
iter:  69 13:42:28 -1394.017103   -3.67  -1.46    +0.0000
iter:  70 13:42:32 -1393.954983   -3.70  -1.46    +0.0000
iter:  71 13:42:36 -1393.898806   -3.73  -1.47    +0.0000
iter:  72 13:42:39 -1393.848092   -3.77  -1.47    +0.0000
iter:  73 13:42:43 -1393.802266   -3.80  -1.48    +0.0000
iter:  74 13:42:47 -1393.761132   -3.83  -1.48    +0.0000
iter:  75 13:42:51 -1393.724273   -3.86  -1.49    +0.0000
iter:  76 13:42:55 -1393.691203   -3.89  -1.49    +0.0000
iter:  77 13:42:59 -1393.661810   -3.92  -1.50    +0.0000
iter:  78 13:43:03 -1393.635757   -3.96  -1.50    +0.0000
iter:  79 13:43:07 -1393.612624   -3.98  -1.51    +0.0000
iter:  80 13:43:11 -1393.592516   -4.02  -1.51    +0.0000
iter:  81 13:43:15 -1393.574805   -4.05  -1.52    +0.0000
iter:  82 13:43:19 -1393.559526   -4.08  -1.52    +0.0000
iter:  83 13:43:23 -1393.546297   -4.11  -1.53    +0.0000
iter:  84 13:43:26 -1393.535149   -4.14  -1.53    +0.0000
iter:  85 13:43:30 -1393.525866   -4.17  -1.54    +0.0000
iter:  86 13:43:34 -1393.518287   -4.20  -1.54    +0.0000
iter:  87 13:43:38 -1393.512268   -4.23  -1.55    +0.0000
iter:  88 13:43:42 -1393.507534   -4.26  -1.55    +0.0000
iter:  89 13:43:46 -1393.504177   -4.29  -1.56    +0.0000
iter:  90 13:43:50 -1393.502038   -4.32  -1.56    +0.0000
iter:  91 13:43:54 -1393.501009   -4.35  -1.57    +0.0000
iter:  92 13:43:58 -1393.500992   -4.38  -1.57    +0.0000
iter:  93 13:44:01 -1393.501753   -4.40  -1.57    +0.0000
iter:  94 13:44:05 -1393.503429   -4.43  -1.58    +0.0000
iter:  95 13:44:09 -1393.505895   -4.46  -1.58    +0.0000
iter:  96 13:44:13 -1393.509074   -4.49  -1.59    +0.0000
iter:  97 13:44:17 -1393.512903   -4.51  -1.59    +0.0000
iter:  98 13:44:21 -1393.517171   -4.54  -1.60    +0.0000
iter:  99 13:44:25 -1393.522200   -4.57  -1.60    +0.0000
iter: 100 13:44:29 -1393.527513   -4.60  -1.61    +0.0000
iter: 101 13:44:33 -1393.533331   -4.62  -1.61    +0.0000
iter: 102 13:44:37 -1393.539564   -4.65  -1.62    +0.0000
iter: 103 13:44:40 -1393.546166   -4.67  -1.62    +0.0000
iter: 104 13:44:44 -1393.553100   -4.70  -1.62    +0.0000
iter: 105 13:44:48 -1393.560181   -4.72  -1.63    +0.0000
iter: 106 13:44:52 -1393.567757   -4.75  -1.63    +0.0000
iter: 107 13:44:56 -1393.575365   -4.77  -1.64    +0.0000
iter: 108 13:45:00 -1393.583252   -4.80  -1.64    +0.0000
iter: 109 13:45:04 -1393.591343   -4.82  -1.65    +0.0000
iter: 110 13:45:08 -1393.599609   -4.85  -1.65    +0.0000
iter: 111 13:45:12 -1393.608028   -4.87  -1.66    +0.0000
iter: 112 13:45:15 -1393.616580   -4.89  -1.66    +0.0000
iter: 113 13:45:19 -1393.625095   -4.91  -1.66    +0.0000
iter: 114 13:45:23 -1393.633942   -4.94  -1.67    +0.0000
iter: 115 13:45:27 -1393.642659   -4.95  -1.67    +0.0000
iter: 116 13:45:31 -1393.651515   -4.98  -1.68    +0.0000
iter: 117 13:45:35 -1393.660443   -5.00  -1.68    +0.0000
iter: 118 13:45:39 -1393.669424   -5.02  -1.69    +0.0000
iter: 119 13:45:43 -1393.678445   -5.04  -1.69    +0.0000
iter: 120 13:45:47 -1393.687496   -5.06  -1.70    +0.0000
iter: 121 13:45:51 -1393.696567   -5.07  -1.70    +0.0000
iter: 122 13:45:54 -1393.705490   -5.09  -1.70    +0.0000
iter: 123 13:45:58 -1393.714663   -5.11  -1.71    +0.0000
iter: 124 13:46:02 -1393.723604   -5.13  -1.71    +0.0000
iter: 125 13:46:06 -1393.732764   -5.15  -1.72    +0.0000
iter: 126 13:46:10 -1393.741686   -5.16  -1.72    +0.0000
iter: 127 13:46:14 -1393.750655   -5.18  -1.73    +0.0000
iter: 128 13:46:18 -1393.759611   -5.20  -1.73    +0.0000
iter: 129 13:46:22 -1393.768539   -5.21  -1.73    +0.0000
iter: 130 13:46:25 -1393.777433   -5.23  -1.74    +0.0000
iter: 131 13:46:29 -1393.786288   -5.24  -1.74    +0.0000
iter: 132 13:46:33 -1393.795102   -5.26  -1.75    +0.0000
iter: 133 13:46:37 -1393.803870   -5.27  -1.75    +0.0000
iter: 134 13:46:41 -1393.812424   -5.29  -1.76    +0.0000
iter: 135 13:46:45 -1393.821184   -5.30  -1.76    +0.0000
iter: 136 13:46:49 -1393.829651   -5.31  -1.77    +0.0000
iter: 137 13:46:53 -1393.838300   -5.33  -1.77    +0.0000
iter: 138 13:46:56 -1393.846658   -5.34  -1.77    +0.0000
iter: 139 13:47:00 -1393.855027   -5.35  -1.78    +0.0000
iter: 140 13:47:04 -1393.863349   -5.37  -1.78    +0.0000
iter: 141 13:47:08 -1393.871610   -5.38  -1.79    +0.0000
iter: 142 13:47:12 -1393.879808   -5.39  -1.79    +0.0000
iter: 143 13:47:16 -1393.887940   -5.40  -1.80    +0.0000
iter: 144 13:47:20 -1393.896004   -5.42  -1.80    +0.0000
iter: 145 13:47:24 -1393.904001   -5.43  -1.80    +0.0000
iter: 146 13:47:27 -1393.911928   -5.44  -1.81    +0.0000
iter: 147 13:47:31 -1393.919785   -5.45  -1.81    +0.0000
iter: 148 13:47:35 -1393.927571   -5.46  -1.82    +0.0000
iter: 149 13:47:39 -1393.935122   -5.47  -1.82    +0.0000
iter: 150 13:47:43 -1393.942856   -5.48  -1.83    +0.0000
iter: 151 13:47:47 -1393.950283   -5.49  -1.83    +0.0000
iter: 152 13:47:51 -1393.957872   -5.51  -1.84    +0.0000
iter: 153 13:47:55 -1393.965158   -5.52  -1.84    +0.0000
iter: 154 13:47:58 -1393.972596   -5.53  -1.84    +0.0000
iter: 155 13:48:02 -1393.979737   -5.54  -1.85    +0.0000
iter: 156 13:48:06 -1393.986870   -5.55  -1.85    +0.0000
iter: 157 13:48:10 -1393.993946   -5.56  -1.86    +0.0000
iter: 158 13:48:14 -1394.000954   -5.57  -1.86    +0.0000
iter: 159 13:48:18 -1394.007889   -5.58  -1.87    +0.0000
iter: 160 13:48:22 -1394.014750   -5.59  -1.87    +0.0000
iter: 161 13:48:26 -1394.021538   -5.60  -1.87    +0.0000
iter: 162 13:48:30 -1394.028252   -5.61  -1.88    +0.0000
iter: 163 13:48:34 -1394.034893   -5.61  -1.88    +0.0000
iter: 164 13:48:37 -1394.041461   -5.62  -1.89    +0.0000
iter: 165 13:48:41 -1394.047957   -5.63  -1.89    +0.0000
iter: 166 13:48:45 -1394.054380   -5.64  -1.90    +0.0000
iter: 167 13:48:49 -1394.060731   -5.65  -1.90    +0.0000
iter: 168 13:48:53 -1394.067011   -5.66  -1.90    +0.0000
iter: 169 13:48:57 -1394.073219   -5.67  -1.91    +0.0000
iter: 170 13:49:01 -1394.079355   -5.68  -1.91    +0.0000
iter: 171 13:49:05 -1394.085421   -5.69  -1.92    +0.0000
iter: 172 13:49:08 -1394.091373   -5.70  -1.92    +0.0000
iter: 173 13:49:12 -1394.097270   -5.71  -1.93    +0.0000
iter: 174 13:49:16 -1394.103103   -5.72  -1.93    +0.0000
iter: 175 13:49:20 -1394.108870   -5.72  -1.94    +0.0000
iter: 176 13:49:24 -1394.114566   -5.73  -1.94    +0.0000
iter: 177 13:49:28 -1394.120195   -5.74  -1.94    +0.0000
iter: 178 13:49:32 -1394.125755   -5.75  -1.95    +0.0000
iter: 179 13:49:36 -1394.131197   -5.76  -1.95    +0.0000
iter: 180 13:49:39 -1394.136648   -5.77  -1.96    +0.0000
iter: 181 13:49:43 -1394.142012   -5.78  -1.96    +0.0000
iter: 182 13:49:47 -1394.147259   -5.78  -1.97    +0.0000
iter: 183 13:49:51 -1394.152461   -5.79  -1.97    +0.0000
iter: 184 13:49:55 -1394.157605   -5.80  -1.97    +0.0000
iter: 185 13:49:59 -1394.162687   -5.81  -1.98    +0.0000
iter: 186 13:50:03 -1394.167707   -5.82  -1.98    +0.0000
iter: 187 13:50:07 -1394.172664   -5.83  -1.99    +0.0000
iter: 188 13:50:10 -1394.177558   -5.83  -1.99    +0.0000
iter: 189 13:50:14 -1394.182392   -5.84  -2.00    +0.0000
iter: 190 13:50:18 -1394.187164   -5.85  -2.00    +0.0000
iter: 191 13:50:22 -1394.191875   -5.86  -2.00    +0.0000
iter: 192 13:50:26 -1394.196528   -5.87  -2.01    +0.0000
iter: 193 13:50:30 -1394.201121   -5.88  -2.01    +0.0000
iter: 194 13:50:34 -1394.205655   -5.88  -2.02    +0.0000
iter: 195 13:50:38 -1394.210132   -5.89  -2.02    +0.0000
iter: 196 13:50:41 -1394.214552   -5.90  -2.03    +0.0000
iter: 197 13:50:45 -1394.218915   -5.91  -2.03    +0.0000
iter: 198 13:50:49 -1394.223223   -5.92  -2.03    +0.0000
iter: 199 13:50:53 -1394.227474   -5.92  -2.04    +0.0000
iter: 200 13:50:57 -1394.231671   -5.93  -2.04    +0.0000
iter: 201 13:51:01 -1394.235814   -5.94  -2.05    +0.0000
iter: 202 13:51:05 -1394.239902   -5.95  -2.05    +0.0000
iter: 203 13:51:08 -1394.243938   -5.96  -2.06    +0.0000
iter: 204 13:51:12 -1394.247920   -5.96  -2.06    +0.0000
iter: 205 13:51:16 -1394.251850   -5.97  -2.06    +0.0000
iter: 206 13:51:20 -1394.255729   -5.98  -2.07    +0.0000
iter: 207 13:51:24 -1394.259556   -5.99  -2.07    +0.0000
iter: 208 13:51:28 -1394.263333   -5.99  -2.08    +0.0000
iter: 209 13:51:32 -1394.267060   -6.00  -2.08    +0.0000
iter: 210 13:51:36 -1394.270736   -6.01  -2.09    +0.0000
iter: 211 13:51:39 -1394.274364   -6.02  -2.09    +0.0000
iter: 212 13:51:43 -1394.277944   -6.03  -2.09    +0.0000
iter: 213 13:51:47 -1394.281475   -6.03  -2.10    +0.0000
iter: 214 13:51:51 -1394.284958   -6.04  -2.10    +0.0000
iter: 215 13:51:55 -1394.288395   -6.05  -2.11    +0.0000
iter: 216 13:51:59 -1394.291785   -6.06  -2.11    +0.0000
iter: 217 13:52:03 -1394.295129   -6.06  -2.12    +0.0000
iter: 218 13:52:07 -1394.298428   -6.07  -2.12    +0.0000
iter: 219 13:52:10 -1394.301682   -6.08  -2.12    +0.0000
iter: 220 13:52:14 -1394.304891   -6.09  -2.13    +0.0000
iter: 221 13:52:18 -1394.308057   -6.09  -2.13    +0.0000
iter: 222 13:52:22 -1394.311179   -6.10  -2.14    +0.0000
iter: 223 13:52:26 -1394.314258   -6.11  -2.14    +0.0000
iter: 224 13:52:30 -1394.317295   -6.12  -2.15    +0.0000
iter: 225 13:52:34 -1394.320290   -6.12  -2.15    +0.0000
iter: 226 13:52:37 -1394.323243   -6.13  -2.15    +0.0000
iter: 227 13:52:41 -1394.326156   -6.14  -2.16    +0.0000
iter: 228 13:52:45 -1394.329028   -6.15  -2.16    +0.0000
iter: 229 13:52:49 -1394.331861   -6.15  -2.17    +0.0000
iter: 230 13:52:53 -1394.334654   -6.16  -2.17    +0.0000
iter: 231 13:52:57 -1394.337408   -6.17  -2.18    +0.0000
iter: 232 13:53:01 -1394.340124   -6.18  -2.18    +0.0000
iter: 233 13:53:05 -1394.342802   -6.18  -2.18    +0.0000
iter: 234 13:53:08 -1394.345442   -6.19  -2.19    +0.0000
iter: 235 13:53:12 -1394.348046   -6.20  -2.19    +0.0000
iter: 236 13:53:16 -1394.350613   -6.21  -2.20    +0.0000
iter: 237 13:53:20 -1394.353144   -6.21  -2.20    +0.0000
iter: 238 13:53:24 -1394.355639   -6.22  -2.21    +0.0000
iter: 239 13:53:28 -1394.358100   -6.23  -2.21    +0.0000
iter: 240 13:53:32 -1394.360525   -6.24  -2.21    +0.0000
iter: 241 13:53:36 -1394.362917   -6.24  -2.22    +0.0000
iter: 242 13:53:39 -1394.365275   -6.25  -2.22    +0.0000
iter: 243 13:53:43 -1394.367599   -6.26  -2.23    +0.0000
iter: 244 13:53:47 -1394.369890   -6.26  -2.23    +0.0000
iter: 245 13:53:51 -1394.372149   -6.27  -2.24    +0.0000
iter: 246 13:53:55 -1394.374376   -6.28  -2.24    +0.0000
iter: 247 13:53:59 -1394.376572   -6.29  -2.24    +0.0000
iter: 248 13:54:03 -1394.378736   -6.29  -2.25    +0.0000
iter: 249 13:54:06 -1394.380870   -6.30  -2.25    +0.0000
iter: 250 13:54:10 -1394.382973   -6.31  -2.26    +0.0000
iter: 251 13:54:14 -1394.385046   -6.32  -2.26    +0.0000
iter: 252 13:54:18 -1394.387090   -6.32  -2.26    +0.0000
iter: 253 13:54:22 -1394.389104   -6.33  -2.27    +0.0000
iter: 254 13:54:26 -1394.391090   -6.34  -2.27    +0.0000
iter: 255 13:54:30 -1394.393047   -6.34  -2.28    +0.0000
iter: 256 13:54:34 -1394.394977   -6.35  -2.28    +0.0000
iter: 257 13:54:37 -1394.396878   -6.36  -2.29    +0.0000
iter: 258 13:54:41 -1394.398753   -6.37  -2.29    +0.0000
iter: 259 13:54:45 -1394.400601   -6.37  -2.29    +0.0000
iter: 260 13:54:49 -1394.402422   -6.38  -2.30    +0.0000
iter: 261 13:54:53 -1394.404217   -6.39  -2.30    +0.0000
iter: 262 13:54:57 -1394.405986   -6.39  -2.31    +0.0000
iter: 263 13:55:01 -1394.407730   -6.40  -2.31    +0.0000
iter: 264 13:55:05 -1394.409449   -6.41  -2.32    +0.0000
iter: 265 13:55:08 -1394.411143   -6.42  -2.32    +0.0000
iter: 266 13:55:12 -1394.413226   -6.42  -2.32    +0.0000
iter: 267 13:55:16 -1394.414437   -6.43  -2.33    +0.0000
iter: 268 13:55:20 -1394.416468   -6.44  -2.33    +0.0000
iter: 269 13:55:24 -1394.418036   -6.45  -2.34    +0.0000
iter: 270 13:55:28 -1394.419592   -6.45  -2.34    +0.0000
iter: 271 13:55:32 -1394.421129   -6.46  -2.35    +0.0000
iter: 272 13:55:35 -1394.422646   -6.47  -2.35    +0.0000
iter: 273 13:55:39 -1394.424141   -6.47  -2.35    +0.0000
iter: 274 13:55:43 -1394.425614   -6.48  -2.36    +0.0000
iter: 275 13:55:47 -1394.427066   -6.49  -2.36    +0.0000
iter: 276 13:55:51 -1394.428495   -6.49  -2.37    +0.0000
iter: 277 13:55:55 -1394.429904   -6.50  -2.37    +0.0000
iter: 278 13:55:59 -1394.431291   -6.51  -2.37    +0.0000
iter: 279 13:56:02 -1394.432658   -6.52  -2.38    +0.0000
iter: 280 13:56:06 -1394.434005   -6.52  -2.38    +0.0000
iter: 281 13:56:10 -1394.435332   -6.53  -2.39    +0.0000
iter: 282 13:56:14 -1394.436640   -6.54  -2.39    +0.0000
iter: 283 13:56:18 -1394.437928   -6.54  -2.40    +0.0000
iter: 284 13:56:22 -1394.439198   -6.55  -2.40    +0.0000
iter: 285 13:56:26 -1394.440449   -6.56  -2.40    +0.0000
iter: 286 13:56:30 -1394.441683   -6.56  -2.41    +0.0000
iter: 287 13:56:33 -1394.442898   -6.57  -2.41    +0.0000
iter: 288 13:56:37 -1394.444096   -6.58  -2.42    +0.0000
iter: 289 13:56:41 -1394.445277   -6.59  -2.42    +0.0000
iter: 290 13:56:45 -1394.446441   -6.59  -2.42    +0.0000
iter: 291 13:56:49 -1394.447589   -6.60  -2.43    +0.0000
iter: 292 13:56:53 -1394.448720   -6.61  -2.43    +0.0000
iter: 293 13:56:57 -1394.449835   -6.61  -2.44    +0.0000
iter: 294 13:57:01 -1394.450935   -6.62  -2.44    -0.0000
iter: 295 13:57:04 -1394.452018   -6.63  -2.45    -0.0000
iter: 296 13:57:08 -1394.453087   -6.64  -2.45    -0.0000
iter: 297 13:57:12 -1394.454140   -6.64  -2.45    -0.0000
iter: 298 13:57:16 -1394.455178   -6.65  -2.46    +0.0000
iter: 299 13:57:20 -1394.456202   -6.66  -2.46    -0.0000
iter: 300 13:57:24 -1394.457211   -6.66  -2.47    -0.0000
iter: 301 13:57:28 -1394.458205   -6.67  -2.47    -0.0000
iter: 302 13:57:32 -1394.459186   -6.68  -2.48    -0.0000
iter: 303 13:57:35 -1394.460153   -6.69  -2.48    -0.0000
iter: 304 13:57:39 -1394.461106   -6.69  -2.48    -0.0000
iter: 305 13:57:43 -1394.462045   -6.70  -2.49    -0.0000
iter: 306 13:57:47 -1394.462972   -6.71  -2.49    -0.0000
iter: 307 13:57:51 -1394.463885   -6.71  -2.50    -0.0000
iter: 308 13:57:55 -1394.464785   -6.72  -2.50    -0.0000
iter: 309 13:57:59 -1394.465672   -6.73  -2.50    -0.0000
iter: 310 13:58:03 -1394.466546   -6.73  -2.51    -0.0000
iter: 311 13:58:06 -1394.467408   -6.74  -2.51    -0.0000
iter: 312 13:58:10 -1394.468258   -6.75  -2.52    -0.0000
iter: 313 13:58:14 -1394.469096   -6.76  -2.52    -0.0000
iter: 314 13:58:18 -1394.469921   -6.76  -2.53    -0.0000
iter: 315 13:58:22 -1394.470735   -6.77  -2.53    -0.0000
iter: 316 13:58:26 -1394.471537   -6.78  -2.53    -0.0000
iter: 317 13:58:30 -1394.472328   -6.78  -2.54    -0.0000
iter: 318 13:58:33 -1394.473107   -6.79  -2.54    -0.0000
iter: 319 13:58:37 -1394.473875   -6.80  -2.55    -0.0000
iter: 320 13:58:41 -1394.474632   -6.81  -2.55    -0.0000
iter: 321 13:58:45 -1394.475379   -6.81  -2.55    -0.0000
iter: 322 13:58:49 -1394.476114   -6.82  -2.56    -0.0000
iter: 323 13:58:53 -1394.476839   -6.83  -2.56    -0.0000
iter: 324 13:58:57 -1394.477553   -6.83  -2.57    -0.0000
iter: 325 13:59:01 -1394.478257   -6.84  -2.57    -0.0000
iter: 326 13:59:04 -1394.478951   -6.85  -2.57    -0.0000
iter: 327 13:59:08 -1394.479635   -6.85  -2.58    -0.0000
iter: 328 13:59:12 -1394.480309   -6.86  -2.58    -0.0000
iter: 329 13:59:16 -1394.480973   -6.87  -2.59    -0.0000
iter: 330 13:59:20 -1394.481628   -6.88  -2.59    -0.0000
iter: 331 13:59:24 -1394.482273   -6.88  -2.60    -0.0000
iter: 332 13:59:28 -1394.482909   -6.89  -2.60    -0.0000
iter: 333 13:59:31 -1394.483536   -6.90  -2.60    -0.0000
iter: 334 13:59:35 -1394.484153   -6.90  -2.61    -0.0000
iter: 335 13:59:39 -1394.484762   -6.91  -2.61    -0.0000
iter: 336 13:59:43 -1394.485362   -6.92  -2.62    -0.0000
iter: 337 13:59:47 -1394.485953   -6.92  -2.62    -0.0000
iter: 338 13:59:51 -1394.486536   -6.93  -2.62    -0.0000
iter: 339 13:59:55 -1394.487110   -6.94  -2.63    -0.0000
iter: 340 13:59:59 -1394.487675   -6.95  -2.63    -0.0000
iter: 341 14:00:02 -1394.488233   -6.95  -2.64    -0.0000
iter: 342 14:00:06 -1394.488783   -6.96  -2.64    -0.0000
iter: 343 14:00:10 -1394.489324   -6.97  -2.65    -0.0000
iter: 344 14:00:14 -1394.489858   -6.97  -2.65    -0.0000
iter: 345 14:00:18 -1394.490384   -6.98  -2.65    -0.0000
iter: 346 14:00:22 -1394.490902   -6.99  -2.66    -0.0000
iter: 347 14:00:26 -1394.491413   -6.99  -2.66    -0.0000
iter: 348 14:00:30 -1394.491916   -7.00  -2.67    -0.0000
iter: 349 14:00:33 -1394.492412   -7.01  -2.67    -0.0000
iter: 350 14:00:37 -1394.492901   -7.01  -2.67    -0.0000
iter: 351 14:00:41 -1394.493383   -7.02  -2.68    -0.0000
iter: 352 14:00:45 -1394.493858   -7.03  -2.68    -0.0000
iter: 353 14:00:49 -1394.494325   -7.03  -2.69    -0.0000
iter: 354 14:00:53 -1394.494786   -7.04  -2.69    -0.0000
iter: 355 14:00:57 -1394.495241   -7.05  -2.69    -0.0000
iter: 356 14:01:00 -1394.495689   -7.06  -2.70    -0.0000
iter: 357 14:01:04 -1394.496130   -7.06  -2.70    -0.0000
iter: 358 14:01:08 -1394.496565   -7.07  -2.71    -0.0000
iter: 359 14:01:12 -1394.496994   -7.08  -2.71    -0.0000
iter: 360 14:01:16 -1394.497416   -7.08  -2.72    -0.0000
iter: 361 14:01:20 -1394.497832   -7.09  -2.72    -0.0000
iter: 362 14:01:24 -1394.498242   -7.10  -2.72    -0.0000
iter: 363 14:01:28 -1394.498647   -7.10  -2.73    -0.0000
iter: 364 14:01:31 -1394.499045   -7.11  -2.73    -0.0000
iter: 365 14:01:35 -1394.499438   -7.12  -2.74    -0.0000
iter: 366 14:01:39 -1394.499825   -7.13  -2.74    -0.0000
iter: 367 14:01:43 -1394.500206   -7.13  -2.74    -0.0000
iter: 368 14:01:47 -1394.500582   -7.14  -2.75    -0.0000
iter: 369 14:01:51 -1394.500952   -7.15  -2.75    -0.0000
iter: 370 14:01:55 -1394.501317   -7.15  -2.76    -0.0000
iter: 371 14:01:58 -1394.501677   -7.16  -2.76    -0.0000
iter: 372 14:02:02 -1394.502032   -7.17  -2.76    -0.0000
iter: 373 14:02:06 -1394.502381   -7.17  -2.77    -0.0000
iter: 374 14:02:10 -1394.502725   -7.18  -2.77    -0.0000
iter: 375 14:02:14 -1394.503065   -7.19  -2.78    -0.0000
iter: 376 14:02:18 -1394.503399   -7.19  -2.78    -0.0000
iter: 377 14:02:22 -1394.503729   -7.20  -2.78    -0.0000
iter: 378 14:02:26 -1394.504054   -7.21  -2.79    -0.0000
iter: 379 14:02:29 -1394.504374   -7.21  -2.79    -0.0000
iter: 380 14:02:33 -1394.504690   -7.22  -2.80    -0.0000
iter: 381 14:02:37 -1394.505001   -7.23  -2.80    -0.0000
iter: 382 14:02:41 -1394.505307c  -7.24  -2.81    -0.0000
iter: 383 14:02:45 -1394.505609c  -7.24  -2.81    -0.0000
iter: 384 14:02:49 -1394.505907c  -7.25  -2.81    -0.0000
iter: 385 14:02:53 -1394.506200c  -7.26  -2.82    -0.0000
iter: 386 14:02:56 -1394.506490c  -7.26  -2.82    -0.0000
iter: 387 14:03:00 -1394.506775c  -7.27  -2.83    -0.0000
iter: 388 14:03:04 -1394.507056c  -7.28  -2.83    -0.0000
iter: 389 14:03:08 -1394.507333c  -7.28  -2.83    -0.0000
iter: 390 14:03:12 -1394.507606c  -7.29  -2.84    -0.0000
iter: 391 14:03:16 -1394.507875c  -7.30  -2.84    -0.0000
iter: 392 14:03:20 -1394.508140c  -7.30  -2.85    -0.0000
iter: 393 14:03:24 -1394.508401c  -7.31  -2.85    -0.0000
iter: 394 14:03:27 -1394.508659c  -7.32  -2.85    -0.0000
iter: 395 14:03:31 -1394.508912c  -7.32  -2.86    -0.0000
iter: 396 14:03:35 -1394.509163c  -7.33  -2.86    -0.0000
iter: 397 14:03:39 -1394.509409c  -7.34  -2.87    -0.0000
iter: 398 14:03:43 -1394.509652c  -7.35  -2.87    -0.0000
iter: 399 14:03:47 -1394.509892c  -7.35  -2.87    -0.0000
iter: 400 14:03:51 -1394.510128c  -7.36  -2.88    -0.0000
iter: 401 14:03:55 -1394.510361c  -7.37  -2.88    -0.0000
iter: 402 14:03:58 -1394.510591c  -7.37  -2.89    -0.0000
iter: 403 14:04:02 -1394.510817c  -7.38  -2.89    -0.0000
iter: 404 14:04:06 -1394.511040c  -7.39  -2.89    -0.0000
iter: 405 14:04:10 -1394.511260c  -7.39  -2.90    -0.0000
iter: 406 14:04:14 -1394.511476c  -7.40  -2.90    -0.0000
iter: 407 14:04:18 -1394.511690c  -7.41  -2.91    -0.0000
iter: 408 14:04:22 -1394.511900c  -7.41  -2.91    -0.0000
iter: 409 14:04:25 -1394.512108c  -7.42  -2.91    -0.0000
iter: 410 14:04:29 -1394.512312c  -7.43  -2.92    -0.0000
iter: 411 14:04:33 -1394.512514c  -7.43  -2.92    -0.0000
iter: 412 14:04:37 -1394.512713c  -7.44  -2.93    -0.0000
iter: 413 14:04:41 -1394.512908c  -7.45  -2.93    -0.0000
iter: 414 14:04:45 -1394.513102c  -7.45  -2.94    -0.0000
iter: 415 14:04:49 -1394.513292c  -7.46  -2.94    -0.0000
iter: 416 14:04:53 -1394.513480c  -7.47  -2.94    -0.0000
iter: 417 14:04:56 -1394.513665c  -7.47  -2.95    -0.0000
iter: 418 14:05:00 -1394.513847c  -7.48  -2.95    -0.0000
iter: 419 14:05:04 -1394.514027c  -7.49  -2.96    -0.0000
iter: 420 14:05:08 -1394.514204c  -7.50  -2.96    -0.0000
iter: 421 14:05:12 -1394.514379c  -7.50  -2.96    -0.0000
iter: 422 14:05:16 -1394.514551c  -7.51  -2.97    -0.0000
iter: 423 14:05:20 -1394.514721c  -7.52  -2.97    -0.0000
iter: 424 14:05:23 -1394.514888c  -7.52  -2.98    -0.0000
iter: 425 14:05:27 -1394.515053c  -7.53  -2.98    -0.0000
iter: 426 14:05:31 -1394.515216c  -7.54  -2.98    -0.0000
iter: 427 14:05:35 -1394.515377c  -7.54  -2.99    -0.0000
iter: 428 14:05:39 -1394.515535c  -7.55  -2.99    -0.0000
iter: 429 14:05:43 -1394.515691c  -7.56  -3.00    -0.0000
iter: 430 14:05:47 -1394.515844c  -7.56  -3.00    -0.0000
iter: 431 14:05:51 -1394.515996c  -7.57  -3.00    -0.0000
iter: 432 14:05:54 -1394.516146c  -7.58  -3.01    -0.0000
iter: 433 14:05:58 -1394.516293c  -7.58  -3.01    -0.0000
iter: 434 14:06:02 -1394.516438c  -7.59  -3.02    -0.0000
iter: 435 14:06:06 -1394.516581c  -7.60  -3.02    -0.0000
iter: 436 14:06:10 -1394.516723c  -7.60  -3.02    -0.0000
iter: 437 14:06:14 -1394.516862c  -7.61  -3.03    -0.0000
iter: 438 14:06:18 -1394.516999c  -7.62  -3.03    -0.0000
iter: 439 14:06:22 -1394.517135c  -7.62  -3.04    -0.0000
iter: 440 14:06:26 -1394.517268c  -7.63  -3.04    -0.0000
iter: 441 14:06:29 -1394.517400c  -7.64  -3.04    -0.0000
iter: 442 14:06:33 -1394.517529c  -7.64  -3.05    -0.0000
iter: 443 14:06:37 -1394.517657c  -7.65  -3.05    -0.0000
iter: 444 14:06:41 -1394.517784c  -7.66  -3.06    -0.0000
iter: 445 14:06:45 -1394.517908c  -7.66  -3.06    -0.0000
iter: 446 14:06:49 -1394.518031c  -7.67  -3.06    -0.0000
iter: 447 14:06:53 -1394.518152c  -7.68  -3.07    -0.0000
iter: 448 14:06:57 -1394.518271c  -7.68  -3.07    -0.0000
iter: 449 14:07:00 -1394.518389c  -7.69  -3.08    -0.0000
iter: 450 14:07:04 -1394.518505c  -7.70  -3.08    -0.0000
iter: 451 14:07:08 -1394.518619c  -7.70  -3.08    -0.0000
iter: 452 14:07:12 -1394.518732c  -7.71  -3.09    -0.0000
iter: 453 14:07:16 -1394.518843c  -7.72  -3.09    -0.0000
iter: 454 14:07:20 -1394.518953c  -7.72  -3.10    -0.0000
iter: 455 14:07:24 -1394.519061c  -7.73  -3.10    -0.0000
iter: 456 14:07:28 -1394.519168c  -7.74  -3.10    -0.0000
iter: 457 14:07:31 -1394.519273c  -7.74  -3.11    -0.0000
iter: 458 14:07:35 -1394.519377c  -7.75  -3.11    -0.0000
iter: 459 14:07:39 -1394.519479c  -7.76  -3.12    -0.0000
iter: 460 14:07:43 -1394.519580c  -7.76  -3.12    -0.0000
iter: 461 14:07:47 -1394.519680c  -7.77  -3.12    -0.0000
iter: 462 14:07:51 -1394.519778c  -7.78  -3.13    -0.0000
iter: 463 14:07:55 -1394.519875c  -7.78  -3.13    -0.0000
iter: 464 14:07:58 -1394.519970c  -7.79  -3.14    -0.0000
iter: 465 14:08:02 -1394.520064c  -7.80  -3.14    -0.0000
iter: 466 14:08:06 -1394.520157c  -7.80  -3.14    -0.0000
iter: 467 14:08:10 -1394.520249c  -7.81  -3.15    -0.0000
iter: 468 14:08:14 -1394.520339c  -7.82  -3.15    -0.0000
iter: 469 14:08:18 -1394.520428c  -7.82  -3.16    -0.0000
iter: 470 14:08:22 -1394.520516c  -7.83  -3.16    -0.0000
iter: 471 14:08:26 -1394.520603c  -7.84  -3.16    -0.0000
iter: 472 14:08:29 -1394.520689c  -7.84  -3.17    -0.0000
iter: 473 14:08:33 -1394.520773c  -7.85  -3.17    -0.0000
iter: 474 14:08:37 -1394.520856c  -7.86  -3.18    -0.0000
iter: 475 14:08:41 -1394.520938c  -7.86  -3.18    -0.0000
iter: 476 14:08:45 -1394.521019c  -7.87  -3.18    -0.0000
iter: 477 14:08:49 -1394.521099c  -7.88  -3.19    -0.0000
iter: 478 14:08:53 -1394.521178c  -7.89  -3.19    -0.0000
iter: 479 14:08:56 -1394.521256c  -7.89  -3.20    -0.0000
iter: 480 14:09:00 -1394.521332c  -7.90  -3.20    -0.0000
iter: 481 14:09:04 -1394.521408c  -7.90  -3.20    -0.0000
iter: 482 14:09:08 -1394.521483c  -7.91  -3.21    -0.0000
iter: 483 14:09:12 -1394.521556c  -7.92  -3.21    -0.0000
iter: 484 14:09:16 -1394.521629c  -7.93  -3.21    -0.0000
iter: 485 14:09:20 -1394.521701c  -7.93  -3.22    -0.0000
iter: 486 14:09:24 -1394.521771c  -7.94  -3.22    -0.0000
iter: 487 14:09:27 -1394.521841c  -7.95  -3.23    -0.0000
iter: 488 14:09:31 -1394.521910c  -7.95  -3.23    -0.0000
iter: 489 14:09:35 -1394.521978c  -7.96  -3.23    -0.0000
iter: 490 14:09:39 -1394.522045c  -7.97  -3.24    -0.0000
iter: 491 14:09:43 -1394.522111c  -7.97  -3.24    -0.0000
iter: 492 14:09:47 -1394.522176c  -7.98  -3.25    -0.0000
iter: 493 14:09:51 -1394.522241c  -7.98  -3.25    -0.0000
iter: 494 14:09:54 -1394.522304c  -7.99  -3.25    -0.0000
iter: 495 14:09:58 -1394.522367c  -8.00  -3.26    -0.0000
iter: 496 14:10:02 -1394.522429c  -8.01  -3.26    -0.0000
iter: 497 14:10:06 -1394.522490c  -8.01  -3.27    -0.0000
iter: 498 14:10:10 -1394.522550c  -8.02  -3.27    -0.0000
iter: 499 14:10:14 -1394.522609c  -8.02  -3.27    -0.0000
iter: 500 14:10:18 -1394.522668c  -8.03  -3.28    -0.0000
iter: 501 14:10:22 -1394.522726c  -8.04  -3.28    -0.0000
iter: 502 14:10:25 -1394.522783c  -8.04  -3.29    -0.0000
iter: 503 14:10:29 -1394.522839c  -8.05  -3.29    -0.0000
iter: 504 14:10:33 -1394.522894c  -8.06  -3.29    -0.0000
iter: 505 14:10:37 -1394.522949c  -8.06  -3.30    -0.0000
iter: 506 14:10:41 -1394.523003c  -8.07  -3.30    -0.0000
iter: 507 14:10:45 -1394.523057c  -8.08  -3.31    -0.0000
iter: 508 14:10:49 -1394.523110c  -8.08  -3.31    -0.0000
iter: 509 14:10:52 -1394.523162c  -8.09  -3.31    -0.0000
iter: 510 14:10:56 -1394.523356c  -8.09  -3.32    -0.0000
iter: 511 14:11:00 -1394.523263c  -8.11  -3.32    -0.0000
iter: 512 14:11:04 -1394.523452c  -8.11  -3.32    -0.0000
iter: 513 14:11:08 -1394.523364c  -8.12  -3.33    -0.0000
iter: 514 14:11:12 -1394.523547c  -8.12  -3.33    -0.0000
iter: 515 14:11:16 -1394.523462c  -8.13  -3.34    -0.0000
iter: 516 14:11:20 -1394.523639c  -8.14  -3.34    -0.0000
iter: 517 14:11:23 -1394.523558c  -8.15  -3.34    -0.0000
iter: 518 14:11:27 -1394.523728c  -8.15  -3.35    -0.0000
iter: 519 14:11:31 -1394.523651c  -8.16  -3.35    -0.0000
iter: 520 14:11:35 -1394.523815c  -8.16  -3.36    -0.0000
iter: 521 14:11:39 -1394.523860c  -8.17  -3.36    -0.0000
iter: 522 14:11:43 -1394.523901c  -8.18  -3.36    -0.0000
iter: 523 14:11:47 -1394.523942c  -8.19  -3.37    -0.0000
iter: 524 14:11:50 -1394.523984c  -8.19  -3.37    -0.0000
iter: 525 14:11:54 -1394.524025c  -8.20  -3.38    -0.0000
iter: 526 14:11:58 -1394.524065c  -8.20  -3.38    -0.0000
iter: 527 14:12:02 -1394.524105c  -8.21  -3.38    -0.0000
iter: 528 14:12:06 -1394.524145c  -8.22  -3.39    -0.0000
iter: 529 14:12:10 -1394.524184c  -8.22  -3.39    -0.0000
iter: 530 14:12:14 -1394.524222c  -8.23  -3.39    -0.0000
iter: 531 14:12:17 -1394.524260c  -8.23  -3.40    -0.0000
iter: 532 14:12:21 -1394.524297c  -8.24  -3.40    -0.0000
iter: 533 14:12:25 -1394.524333c  -8.25  -3.41    -0.0000
iter: 534 14:12:29 -1394.524369c  -8.25  -3.41    -0.0000
iter: 535 14:12:33 -1394.524404c  -8.26  -3.41    -0.0000
iter: 536 14:12:37 -1394.524439c  -8.27  -3.42    -0.0000
iter: 537 14:12:41 -1394.524474c  -8.27  -3.42    -0.0000
iter: 538 14:12:45 -1394.524507c  -8.28  -3.43    -0.0000
iter: 539 14:12:48 -1394.524540c  -8.29  -3.43    -0.0000
iter: 540 14:12:52 -1394.524573c  -8.29  -3.43    -0.0000
iter: 541 14:12:56 -1394.524605c  -8.30  -3.44    -0.0000
iter: 542 14:13:00 -1394.524637c  -8.31  -3.44    -0.0000
iter: 543 14:13:04 -1394.524668c  -8.31  -3.44    -0.0000
iter: 544 14:13:08 -1394.524699c  -8.32  -3.45    -0.0000
iter: 545 14:13:12 -1394.524729c  -8.33  -3.45    -0.0000
iter: 546 14:13:15 -1394.524759c  -8.33  -3.46    -0.0000
iter: 547 14:13:19 -1394.524789c  -8.34  -3.46    -0.0000
iter: 548 14:13:23 -1394.524818c  -8.35  -3.46    -0.0000
iter: 549 14:13:27 -1394.524846c  -8.35  -3.47    -0.0000
iter: 550 14:13:31 -1394.524875c  -8.36  -3.47    -0.0000
iter: 551 14:13:35 -1394.524903c  -8.37  -3.48    -0.0000
iter: 552 14:13:39 -1394.524930c  -8.37  -3.48    -0.0000
iter: 553 14:13:42 -1394.524957c  -8.38  -3.48    -0.0000
iter: 554 14:13:46 -1394.524984c  -8.39  -3.49    -0.0000
iter: 555 14:13:50 -1394.525011c  -8.39  -3.49    -0.0000
iter: 556 14:13:54 -1394.525037c  -8.40  -3.49    -0.0000
iter: 557 14:13:58 -1394.525063c  -8.41  -3.50    -0.0000
iter: 558 14:14:02 -1394.525088c  -8.41  -3.50    -0.0000
iter: 559 14:14:06 -1394.525113c  -8.42  -3.51    -0.0000
iter: 560 14:14:10 -1394.525138c  -8.43  -3.51    -0.0000
iter: 561 14:14:13 -1394.525163c  -8.43  -3.51    -0.0000
iter: 562 14:14:17 -1394.525187c  -8.44  -3.52    -0.0000
iter: 563 14:14:21 -1394.525211c  -8.44  -3.52    -0.0000
iter: 564 14:14:25 -1394.525235c  -8.45  -3.53    -0.0000
iter: 565 14:14:29 -1394.525259c  -8.46  -3.53    -0.0000
iter: 566 14:14:33 -1394.525282c  -8.46  -3.53    -0.0000
iter: 567 14:14:37 -1394.525305c  -8.47  -3.54    -0.0000
iter: 568 14:14:40 -1394.525328c  -8.48  -3.54    -0.0000
iter: 569 14:14:44 -1394.525350c  -8.48  -3.54    -0.0000
iter: 570 14:14:48 -1394.525372c  -8.49  -3.55    -0.0000
iter: 571 14:14:52 -1394.525394c  -8.50  -3.55    -0.0000
iter: 572 14:14:56 -1394.525416c  -8.50  -3.56    -0.0000
iter: 573 14:15:00 -1394.525438c  -8.51  -3.56    -0.0000
iter: 574 14:15:04 -1394.525459c  -8.52  -3.56    -0.0000
iter: 575 14:15:08 -1394.525480c  -8.52  -3.57    -0.0000
iter: 576 14:15:11 -1394.525501c  -8.53  -3.57    -0.0000
iter: 577 14:15:15 -1394.525522c  -8.54  -3.58    -0.0000
iter: 578 14:15:19 -1394.525542c  -8.54  -3.58    -0.0000
iter: 579 14:15:23 -1394.525562c  -8.55  -3.58    -0.0000
iter: 580 14:15:27 -1394.525582c  -8.56  -3.59    -0.0000
iter: 581 14:15:31 -1394.525602c  -8.56  -3.59    -0.0000
iter: 582 14:15:35 -1394.525622c  -8.57  -3.59    -0.0000
iter: 583 14:15:39 -1394.525641c  -8.57  -3.60    -0.0000
iter: 584 14:15:42 -1394.525661c  -8.58  -3.60    -0.0000
iter: 585 14:15:46 -1394.525680c  -8.59  -3.61    -0.0000
iter: 586 14:15:50 -1394.525698c  -8.59  -3.61    -0.0000
iter: 587 14:15:54 -1394.525717c  -8.60  -3.61    -0.0000
iter: 588 14:15:58 -1394.525736c  -8.61  -3.62    -0.0000
iter: 589 14:16:02 -1394.525754c  -8.61  -3.62    -0.0000
iter: 590 14:16:06 -1394.525772c  -8.62  -3.62    -0.0000
iter: 591 14:16:09 -1394.525790c  -8.63  -3.63    -0.0000
iter: 592 14:16:13 -1394.525807c  -8.63  -3.63    -0.0000
iter: 593 14:16:17 -1394.525825c  -8.64  -3.64    -0.0000
iter: 594 14:16:21 -1394.525842c  -8.65  -3.64    -0.0000
iter: 595 14:16:25 -1394.525859c  -8.65  -3.64    -0.0000
iter: 596 14:16:29 -1394.525876c  -8.66  -3.65    -0.0000
iter: 597 14:16:33 -1394.525893c  -8.66  -3.65    -0.0000
iter: 598 14:16:36 -1394.525910c  -8.67  -3.65    -0.0000
iter: 599 14:16:40 -1394.525926c  -8.68  -3.66    -0.0000
iter: 600 14:16:44 -1394.525943c  -8.69  -3.66    -0.0000
iter: 601 14:16:48 -1394.525959c  -8.69  -3.67    -0.0000
iter: 602 14:16:52 -1394.525975c  -8.70  -3.67    -0.0000
iter: 603 14:16:56 -1394.525990c  -8.70  -3.67    -0.0000
iter: 604 14:17:00 -1394.526006c  -8.71  -3.68    -0.0000
iter: 605 14:17:03 -1394.526021c  -8.72  -3.68    -0.0000
iter: 606 14:17:07 -1394.526037c  -8.72  -3.69    -0.0000
iter: 607 14:17:11 -1394.526052c  -8.73  -3.69    -0.0000
iter: 608 14:17:15 -1394.526067c  -8.74  -3.69    -0.0000
iter: 609 14:17:19 -1394.526081c  -8.74  -3.70    -0.0000
iter: 610 14:17:23 -1394.526096c  -8.75  -3.70    -0.0000
iter: 611 14:17:27 -1394.526110c  -8.76  -3.70    -0.0000
iter: 612 14:17:31 -1394.526125c  -8.76  -3.71    -0.0000
iter: 613 14:17:34 -1394.526139c  -8.77  -3.71    -0.0000
iter: 614 14:17:38 -1394.526153c  -8.78  -3.72    -0.0000
iter: 615 14:17:42 -1394.526167c  -8.78  -3.72    -0.0000
iter: 616 14:17:46 -1394.526180c  -8.79  -3.72    -0.0000
iter: 617 14:17:50 -1394.526194c  -8.79  -3.73    -0.0000
iter: 618 14:17:54 -1394.526207c  -8.80  -3.73    -0.0000
iter: 619 14:17:58 -1394.526221c  -8.81  -3.73    -0.0000
iter: 620 14:18:01 -1394.526234c  -8.81  -3.74    -0.0000
iter: 621 14:18:05 -1394.526247c  -8.82  -3.74    -0.0000
iter: 622 14:18:09 -1394.526260c  -8.83  -3.75    -0.0000
iter: 623 14:18:13 -1394.526272c  -8.83  -3.75    -0.0000
iter: 624 14:18:17 -1394.526285c  -8.84  -3.75    -0.0000
iter: 625 14:18:21 -1394.526297c  -8.85  -3.76    -0.0000
iter: 626 14:18:25 -1394.526310c  -8.85  -3.76    -0.0000
iter: 627 14:18:28 -1394.526322c  -8.86  -3.76    -0.0000
iter: 628 14:18:32 -1394.526334c  -8.87  -3.77    -0.0000
iter: 629 14:18:36 -1394.526346c  -8.87  -3.77    -0.0000
iter: 630 14:18:40 -1394.526358c  -8.88  -3.78    -0.0000
iter: 631 14:18:44 -1394.526369c  -8.88  -3.78    -0.0000
iter: 632 14:18:48 -1394.526381c  -8.89  -3.78    -0.0000
iter: 633 14:18:52 -1394.526392c  -8.90  -3.79    -0.0000
iter: 634 14:18:56 -1394.526404c  -8.91  -3.79    -0.0000
iter: 635 14:18:59 -1394.526415c  -8.91  -3.79    -0.0000
iter: 636 14:19:03 -1394.526426c  -8.92  -3.80    -0.0000
iter: 637 14:19:07 -1394.526437c  -8.92  -3.80    -0.0000
iter: 638 14:19:11 -1394.526448c  -8.93  -3.81    -0.0000
iter: 639 14:19:15 -1394.526459c  -8.94  -3.81    -0.0000
iter: 640 14:19:19 -1394.526469c  -8.94  -3.81    -0.0000
iter: 641 14:19:23 -1394.526480c  -8.95  -3.82    -0.0000
iter: 642 14:19:26 -1394.526490c  -8.96  -3.82    -0.0000
iter: 643 14:19:30 -1394.526500c  -8.96  -3.82    -0.0000
iter: 644 14:19:34 -1394.526511c  -8.97  -3.83    -0.0000
iter: 645 14:19:38 -1394.526521c  -8.97  -3.83    -0.0000
iter: 646 14:19:42 -1394.526531c  -8.98  -3.84    -0.0000
iter: 647 14:19:46 -1394.526541c  -8.99  -3.84    -0.0000
iter: 648 14:19:50 -1394.526550c  -9.00  -3.84    -0.0000
iter: 649 14:19:53 -1394.526560c  -9.00  -3.85    -0.0000
iter: 650 14:19:57 -1394.526570c  -9.01  -3.85    -0.0000
iter: 651 14:20:01 -1394.526579c  -9.01  -3.85    -0.0000
iter: 652 14:20:05 -1394.526589c  -9.02  -3.86    -0.0000
iter: 653 14:20:09 -1394.526598c  -9.03  -3.86    -0.0000
iter: 654 14:20:13 -1394.526607c  -9.03  -3.87    -0.0000
iter: 655 14:20:17 -1394.526616c  -9.04  -3.87    -0.0000
iter: 656 14:20:21 -1394.526625c  -9.05  -3.87    -0.0000
iter: 657 14:20:24 -1394.526634c  -9.05  -3.88    -0.0000
iter: 658 14:20:28 -1394.526643c  -9.06  -3.88    -0.0000
iter: 659 14:20:32 -1394.526652c  -9.06  -3.88    -0.0000
iter: 660 14:20:36 -1394.526660c  -9.07  -3.89    -0.0000
iter: 661 14:20:40 -1394.526669c  -9.08  -3.89    -0.0000
iter: 662 14:20:44 -1394.526678c  -9.09  -3.89    -0.0000
iter: 663 14:20:48 -1394.526686c  -9.09  -3.90    -0.0000
iter: 664 14:20:51 -1394.526694c  -9.10  -3.90    -0.0000
iter: 665 14:20:55 -1394.526703c  -9.10  -3.91    -0.0000
iter: 666 14:20:59 -1394.526711c  -9.11  -3.91    -0.0000
iter: 667 14:21:03 -1394.526719c  -9.12  -3.91    -0.0000
iter: 668 14:21:07 -1394.526727c  -9.12  -3.92    -0.0000
iter: 669 14:21:11 -1394.526735c  -9.13  -3.92    -0.0000
iter: 670 14:21:15 -1394.526743c  -9.14  -3.92    -0.0000
iter: 671 14:21:19 -1394.526751c  -9.14  -3.93    -0.0000
iter: 672 14:21:22 -1394.526758c  -9.15  -3.93    -0.0000
iter: 673 14:21:26 -1394.526766c  -9.15  -3.94    -0.0000
iter: 674 14:21:30 -1394.526773c  -9.16  -3.94    -0.0000
iter: 675 14:21:34 -1394.526781c  -9.17  -3.94    -0.0000
iter: 676 14:21:38 -1394.526788c  -9.18  -3.95    -0.0000
iter: 677 14:21:42 -1394.526796c  -9.18  -3.95    -0.0000
iter: 678 14:21:46 -1394.526803c  -9.19  -3.95    -0.0000
iter: 679 14:21:49 -1394.526810c  -9.19  -3.96    -0.0000
iter: 680 14:21:53 -1394.526817c  -9.20  -3.96    -0.0000
iter: 681 14:21:57 -1394.526824c  -9.20  -3.97    -0.0000
iter: 682 14:22:01 -1394.526831c  -9.21  -3.97    -0.0000
iter: 683 14:22:05 -1394.526838c  -9.22  -3.97    -0.0000
iter: 684 14:22:09 -1394.526845c  -9.23  -3.98    -0.0000
iter: 685 14:22:13 -1394.526852c  -9.23  -3.98    -0.0000
iter: 686 14:22:16 -1394.526859c  -9.24  -3.98    -0.0000
iter: 687 14:22:20 -1394.526866c  -9.24  -3.99    -0.0000
iter: 688 14:22:24 -1394.526872c  -9.25  -3.99    -0.0000
iter: 689 14:22:28 -1394.526879c  -9.26  -3.99    -0.0000
iter: 690 14:22:32 -1394.526885c  -9.26  -4.00    -0.0000
iter: 691 14:22:36 -1394.526892c  -9.27  -4.00    -0.0000
iter: 692 14:22:40 -1394.526898c  -9.28  -4.01    -0.0000
iter: 693 14:22:43 -1394.526904c  -9.28  -4.01    -0.0000
iter: 694 14:22:47 -1394.526911c  -9.29  -4.01    -0.0000
iter: 695 14:22:51 -1394.526917c  -9.29  -4.02    -0.0000
iter: 696 14:22:55 -1394.526923c  -9.30  -4.02    -0.0000
iter: 697 14:22:59 -1394.526929c  -9.31  -4.02    -0.0000
iter: 698 14:23:03 -1394.526935c  -9.32  -4.03    -0.0000
iter: 699 14:23:07 -1394.526941c  -9.32  -4.03    -0.0000
iter: 700 14:23:10 -1394.526947c  -9.33  -4.03    -0.0000
iter: 701 14:23:14 -1394.526953c  -9.33  -4.04    -0.0000
iter: 702 14:23:18 -1394.526959c  -9.34  -4.04    -0.0000
iter: 703 14:23:22 -1394.526964c  -9.35  -4.05    -0.0000
iter: 704 14:23:26 -1394.526970c  -9.35  -4.05    -0.0000
iter: 705 14:23:30 -1394.526976c  -9.36  -4.05    -0.0000
iter: 706 14:23:34 -1394.526981c  -9.37  -4.06    -0.0000
iter: 707 14:23:38 -1394.526987c  -9.37  -4.06    -0.0000
iter: 708 14:23:41 -1394.526992c  -9.38  -4.06    -0.0000
iter: 709 14:23:45 -1394.526998c  -9.38  -4.07    -0.0000
iter: 710 14:23:49 -1394.527003c  -9.39  -4.07    -0.0000
iter: 711 14:23:53 -1394.527009c  -9.40  -4.08    -0.0000
iter: 712 14:23:57 -1394.527014c  -9.40  -4.08    -0.0000
iter: 713 14:24:01 -1394.527019c  -9.41  -4.08    -0.0000
iter: 714 14:24:05 -1394.527024c  -9.42  -4.09    -0.0000
iter: 715 14:24:09 -1394.527030c  -9.42  -4.09    -0.0000
iter: 716 14:24:12 -1394.527035c  -9.43  -4.09    -0.0000
iter: 717 14:24:16 -1394.527040c  -9.43  -4.10    -0.0000
iter: 718 14:24:20 -1394.527045c  -9.44  -4.10    -0.0000
iter: 719 14:24:24 -1394.527050c  -9.45  -4.10    -0.0000
iter: 720 14:24:28 -1394.527055c  -9.45  -4.11    -0.0000
iter: 721 14:24:32 -1394.527060c  -9.46  -4.11    -0.0000
iter: 722 14:24:36 -1394.527064c  -9.47  -4.12    -0.0000
iter: 723 14:24:39 -1394.527069c  -9.47  -4.12    -0.0000
iter: 724 14:24:43 -1394.527074c  -9.48  -4.12    -0.0000
iter: 725 14:24:47 -1394.527079c  -9.48  -4.13    -0.0000
iter: 726 14:24:51 -1394.527083c  -9.49  -4.13    -0.0000
iter: 727 14:24:55 -1394.527088c  -9.50  -4.13    -0.0000
iter: 728 14:24:59 -1394.527093c  -9.51  -4.14    -0.0000
iter: 729 14:25:03 -1394.527097c  -9.51  -4.14    -0.0000
iter: 730 14:25:06 -1394.527102c  -9.52  -4.14    -0.0000
iter: 731 14:25:10 -1394.527106c  -9.52  -4.15    -0.0000
iter: 732 14:25:14 -1394.527111c  -9.53  -4.15    -0.0000
iter: 733 14:25:18 -1394.527115c  -9.54  -4.16    -0.0000
iter: 734 14:25:22 -1394.527119c  -9.54  -4.16    -0.0000
iter: 735 14:25:26 -1394.527124c  -9.55  -4.16    -0.0000
iter: 736 14:25:30 -1394.527128c  -9.56  -4.17    -0.0000
iter: 737 14:25:33 -1394.527132c  -9.56  -4.17    -0.0000
iter: 738 14:25:37 -1394.527137c  -9.57  -4.17    -0.0000
iter: 739 14:25:41 -1394.527141c  -9.57  -4.18    -0.0000
iter: 740 14:25:45 -1394.527145c  -9.58  -4.18    -0.0000
iter: 741 14:25:49 -1394.527149c  -9.59  -4.18    -0.0000
iter: 742 14:25:53 -1394.527153c  -9.59  -4.19    -0.0000
iter: 743 14:25:57 -1394.527157c  -9.60  -4.19    -0.0000
iter: 744 14:26:01 -1394.527161c  -9.61  -4.19    -0.0000
iter: 745 14:26:04 -1394.527165c  -9.61  -4.20    -0.0000
iter: 746 14:26:08 -1394.527169c  -9.62  -4.20    -0.0000
iter: 747 14:26:12 -1394.527173c  -9.62  -4.21    -0.0000
iter: 748 14:26:16 -1394.527177c  -9.63  -4.21    -0.0000
iter: 749 14:26:20 -1394.527180c  -9.64  -4.21    -0.0000
iter: 750 14:26:24 -1394.527184c  -9.64  -4.22    -0.0000
iter: 751 14:26:28 -1394.527188c  -9.65  -4.22    -0.0000
iter: 752 14:26:31 -1394.527192c  -9.66  -4.22    -0.0000
iter: 753 14:26:35 -1394.527195c  -9.66  -4.23    -0.0000
iter: 754 14:26:39 -1394.527199c  -9.67  -4.23    -0.0000
iter: 755 14:26:43 -1394.527203c  -9.68  -4.23    -0.0000
iter: 756 14:26:47 -1394.527206c  -9.68  -4.24    -0.0000
iter: 757 14:26:51 -1394.527210c  -9.69  -4.24    -0.0000
iter: 758 14:26:55 -1394.527214c  -9.69  -4.25    -0.0000
iter: 759 14:26:59 -1394.527217c  -9.70  -4.25    -0.0000
iter: 760 14:27:02 -1394.527221c  -9.71  -4.25    -0.0000
iter: 761 14:27:06 -1394.527224c  -9.71  -4.26    -0.0000
iter: 762 14:27:10 -1394.527227c  -9.72  -4.26    -0.0000
iter: 763 14:27:14 -1394.527231c  -9.73  -4.26    -0.0000
iter: 764 14:27:18 -1394.527234c  -9.73  -4.27    -0.0000
iter: 765 14:27:22 -1394.527238c  -9.74  -4.27    -0.0000
iter: 766 14:27:26 -1394.527241c  -9.74  -4.27    -0.0000
iter: 767 14:27:29 -1394.527244c  -9.75  -4.28    -0.0000
iter: 768 14:27:33 -1394.527247c  -9.76  -4.28    -0.0000
iter: 769 14:27:37 -1394.527251c  -9.76  -4.28    -0.0000
iter: 770 14:27:41 -1394.527254c  -9.77  -4.29    -0.0000
iter: 771 14:27:45 -1394.527257c  -9.78  -4.29    -0.0000
iter: 772 14:27:49 -1394.527260c  -9.78  -4.30    -0.0000
iter: 773 14:27:53 -1394.527263c  -9.79  -4.30    -0.0000
iter: 774 14:27:56 -1394.527266c  -9.79  -4.30    -0.0000
iter: 775 14:28:00 -1394.527269c  -9.80  -4.31    -0.0000
iter: 776 14:28:04 -1394.527273c  -9.81  -4.31    -0.0000
iter: 777 14:28:08 -1394.527276c  -9.81  -4.31    -0.0000
iter: 778 14:28:12 -1394.527279c  -9.82  -4.32    -0.0000
iter: 779 14:28:16 -1394.527282c  -9.83  -4.32    -0.0000
iter: 780 14:28:20 -1394.527285c  -9.83  -4.32    -0.0000
iter: 781 14:28:23 -1394.527287c  -9.84  -4.33    -0.0000
iter: 782 14:28:27 -1394.527290c  -9.84  -4.33    -0.0000
iter: 783 14:28:31 -1394.527293c  -9.85  -4.33    -0.0000
iter: 784 14:28:35 -1394.527296c  -9.86  -4.34    -0.0000
iter: 785 14:28:39 -1394.527299c  -9.86  -4.34    -0.0000
iter: 786 14:28:43 -1394.527302c  -9.87  -4.35    -0.0000
iter: 787 14:28:47 -1394.527305c  -9.88  -4.35    -0.0000
iter: 788 14:28:50 -1394.527307c  -9.88  -4.35    -0.0000
iter: 789 14:28:54 -1394.527310c  -9.89  -4.36    -0.0000
iter: 790 14:28:58 -1394.527313c  -9.89  -4.36    -0.0000
iter: 791 14:29:02 -1394.527315c  -9.90  -4.36    -0.0000
iter: 792 14:29:06 -1394.527318c  -9.91  -4.37    -0.0000
iter: 793 14:29:10 -1394.527321c  -9.91  -4.37    -0.0000
iter: 794 14:29:14 -1394.527323c  -9.92  -4.37    -0.0000
iter: 795 14:29:18 -1394.527326c  -9.93  -4.38    -0.0000
iter: 796 14:29:21 -1394.527329c  -9.93  -4.38    -0.0000
iter: 797 14:29:25 -1394.527331c  -9.94  -4.38    -0.0000
iter: 798 14:29:29 -1394.527334c  -9.94  -4.39    -0.0000
iter: 799 14:29:33 -1394.527336c  -9.95  -4.39    -0.0000
iter: 800 14:29:37 -1394.527339c  -9.96  -4.40    -0.0000
iter: 801 14:29:41 -1394.527341c  -9.96  -4.40    -0.0000
iter: 802 14:29:45 -1394.527344c  -9.97  -4.40    -0.0000
iter: 803 14:29:48 -1394.527346c  -9.98  -4.41    -0.0000
iter: 804 14:29:52 -1394.527349c  -9.98  -4.41    -0.0000
iter: 805 14:29:56 -1394.527351c  -9.99  -4.41    -0.0000
iter: 806 14:30:00 -1394.527353c  -9.99  -4.42    -0.0000
iter: 807 14:30:04 -1394.527356c -10.00c -4.42    -0.0000
iter: 808 14:30:08 -1394.527358c -10.01c -4.42    -0.0000
iter: 809 14:30:12 -1394.527361c -10.01c -4.43    -0.0000
iter: 810 14:30:15 -1394.527363c -10.02c -4.43    -0.0000
iter: 811 14:30:19 -1394.527365c -10.03c -4.43    -0.0000
iter: 812 14:30:23 -1394.527367c -10.03c -4.44    -0.0000
iter: 813 14:30:27 -1394.527370c -10.04c -4.44    -0.0000
iter: 814 14:30:31 -1394.527372c -10.04c -4.44    -0.0000
iter: 815 14:30:35 -1394.527374c -10.05c -4.45    -0.0000
iter: 816 14:30:39 -1394.527376c -10.06c -4.45    -0.0000
iter: 817 14:30:42 -1394.527379c -10.06c -4.46    -0.0000
iter: 818 14:30:46 -1394.527381c -10.07c -4.46    -0.0000
iter: 819 14:30:50 -1394.527383c -10.08c -4.46    -0.0000
iter: 820 14:30:54 -1394.527385c -10.08c -4.47    -0.0000
iter: 821 14:30:58 -1394.527387c -10.09c -4.47    -0.0000
iter: 822 14:31:02 -1394.527389c -10.09c -4.47    -0.0000
iter: 823 14:31:06 -1394.527391c -10.10c -4.48    -0.0000
iter: 824 14:31:10 -1394.527394c -10.11c -4.48    -0.0000
iter: 825 14:31:13 -1394.527396c -10.11c -4.48    -0.0000
iter: 826 14:31:17 -1394.527398c -10.12c -4.49    -0.0000
iter: 827 14:31:21 -1394.527400c -10.13c -4.49    -0.0000
iter: 828 14:31:25 -1394.527402c -10.13c -4.49    -0.0000
iter: 829 14:31:29 -1394.527404c -10.14c -4.50    -0.0000
iter: 830 14:31:33 -1394.527406c -10.14c -4.50    -0.0000
iter: 831 14:31:36 -1394.527408c -10.15c -4.50    -0.0000
iter: 832 14:31:40 -1394.527410c -10.16c -4.51    -0.0000
iter: 833 14:31:44 -1394.527412c -10.16c -4.51    -0.0000
iter: 834 14:31:48 -1394.527413c -10.17c -4.52    -0.0000
iter: 835 14:31:52 -1394.527415c -10.18c -4.52    -0.0000
iter: 836 14:31:56 -1394.527417c -10.18c -4.52    -0.0000
iter: 837 14:32:00 -1394.527419c -10.19c -4.53    -0.0000
iter: 838 14:32:04 -1394.527421c -10.19c -4.53    -0.0000
iter: 839 14:32:07 -1394.527423c -10.20c -4.53    -0.0000
iter: 840 14:32:11 -1394.527425c -10.21c -4.54    -0.0000
iter: 841 14:32:15 -1394.527427c -10.21c -4.54    -0.0000
iter: 842 14:32:19 -1394.527428c -10.22c -4.54    -0.0000
iter: 843 14:32:23 -1394.527430c -10.23c -4.55    -0.0000
iter: 844 14:32:27 -1394.527432c -10.23c -4.55    -0.0000
iter: 845 14:32:31 -1394.527434c -10.24c -4.55    -0.0000
iter: 846 14:32:35 -1394.527435c -10.24c -4.56    -0.0000
iter: 847 14:32:38 -1394.527437c -10.25c -4.56    -0.0000
iter: 848 14:32:42 -1394.527439c -10.26c -4.56    -0.0000
iter: 849 14:32:46 -1394.527441c -10.26c -4.57    -0.0000
iter: 850 14:32:50 -1394.527442c -10.27c -4.57    -0.0000
iter: 851 14:32:54 -1394.527444c -10.28c -4.57    -0.0000
iter: 852 14:32:58 -1394.527446c -10.28c -4.58    -0.0000
iter: 853 14:33:02 -1394.527447c -10.29c -4.58    +0.0000
iter: 854 14:33:05 -1394.527449c -10.29c -4.58    -0.0000
iter: 855 14:33:09 -1394.527451c -10.30c -4.59    -0.0000
iter: 856 14:33:13 -1394.527452c -10.31c -4.59    -0.0000
iter: 857 14:33:17 -1394.527454c -10.31c -4.60    -0.0000
iter: 858 14:33:21 -1394.527455c -10.32c -4.60    +0.0000
iter: 859 14:33:25 -1394.527457c -10.33c -4.60    +0.0000
iter: 860 14:33:29 -1394.527459c -10.33c -4.61    +0.0000
iter: 861 14:33:33 -1394.527460c -10.34c -4.61    +0.0000
iter: 862 14:33:36 -1394.527462c -10.34c -4.61    +0.0000
iter: 863 14:33:40 -1394.527463c -10.35c -4.62    +0.0000
iter: 864 14:33:44 -1394.527465c -10.36c -4.62    +0.0000
iter: 865 14:33:48 -1394.527466c -10.36c -4.62    +0.0000
iter: 866 14:33:52 -1394.527468c -10.37c -4.63    +0.0000
iter: 867 14:33:56 -1394.527469c -10.38c -4.63    +0.0000
iter: 868 14:34:00 -1394.527471c -10.38c -4.63    +0.0000
iter: 869 14:34:03 -1394.527472c -10.39c -4.64    +0.0000
iter: 870 14:34:07 -1394.527474c -10.39c -4.64    +0.0000
iter: 871 14:34:11 -1394.527475c -10.40c -4.64    +0.0000
iter: 872 14:34:15 -1394.527477c -10.41c -4.65    +0.0000
iter: 873 14:34:19 -1394.527478c -10.41c -4.65    +0.0000
iter: 874 14:34:23 -1394.527480c -10.42c -4.65    +0.0000
iter: 875 14:34:27 -1394.527481c -10.43c -4.66    +0.0000
iter: 876 14:34:30 -1394.527482c -10.43c -4.66    +0.0000
iter: 877 14:34:34 -1394.527484c -10.44c -4.66    +0.0000
iter: 878 14:34:38 -1394.527485c -10.44c -4.67    +0.0000
iter: 879 14:34:42 -1394.527486c -10.45c -4.67    +0.0000
iter: 880 14:34:46 -1394.527488c -10.46c -4.68    +0.0000
iter: 881 14:34:50 -1394.527489c -10.46c -4.68    +0.0000
iter: 882 14:34:54 -1394.527490c -10.47c -4.68    +0.0000
iter: 883 14:34:57 -1394.527492c -10.48c -4.69    +0.0000
iter: 884 14:35:01 -1394.527493c -10.48c -4.69    +0.0000
iter: 885 14:35:05 -1394.527494c -10.49c -4.69    +0.0000
iter: 886 14:35:09 -1394.527496c -10.49c -4.70    +0.0000
iter: 887 14:35:13 -1394.527497c -10.50c -4.70    +0.0000
iter: 888 14:35:17 -1394.527498c -10.51c -4.70    +0.0000
iter: 889 14:35:21 -1394.527500c -10.51c -4.71    +0.0000
iter: 890 14:35:24 -1394.527501c -10.52c -4.71    +0.0000
iter: 891 14:35:28 -1394.527502c -10.52c -4.71    +0.0000
iter: 892 14:35:32 -1394.527503c -10.53c -4.72    +0.0000
iter: 893 14:35:36 -1394.527505c -10.54c -4.72    +0.0000
iter: 894 14:35:40 -1394.527506c -10.54c -4.72    +0.0000
iter: 895 14:35:44 -1394.527507c -10.55c -4.73    +0.0000
iter: 896 14:35:48 -1394.527508c -10.56c -4.73    +0.0000
iter: 897 14:35:51 -1394.527509c -10.56c -4.73    +0.0000
iter: 898 14:35:55 -1394.527511c -10.57c -4.74    +0.0000
iter: 899 14:35:59 -1394.527512c -10.57c -4.74    +0.0000
iter: 900 14:36:03 -1394.527513c -10.58c -4.74    +0.0000
iter: 901 14:36:07 -1394.527514c -10.59c -4.75    +0.0000
iter: 902 14:36:11 -1394.527515c -10.59c -4.75    +0.0000
iter: 903 14:36:15 -1394.527516c -10.60c -4.75    +0.0000
iter: 904 14:36:19 -1394.527518c -10.61c -4.76    +0.0000
iter: 905 14:36:22 -1394.527519c -10.61c -4.76    +0.0000
iter: 906 14:36:26 -1394.527520c -10.62c -4.77    +0.0000
iter: 907 14:36:30 -1394.527521c -10.62c -4.77    +0.0000
iter: 908 14:36:34 -1394.527522c -10.63c -4.77    +0.0000
iter: 909 14:36:38 -1394.527523c -10.64c -4.78    +0.0000
iter: 910 14:36:42 -1394.527524c -10.64c -4.78    +0.0000
iter: 911 14:36:46 -1394.527525c -10.65c -4.78    +0.0000
iter: 912 14:36:49 -1394.527526c -10.65c -4.79    +0.0000
iter: 913 14:36:53 -1394.527527c -10.66c -4.79    +0.0000
iter: 914 14:36:57 -1394.527528c -10.67c -4.79    +0.0000
iter: 915 14:37:01 -1394.527530c -10.67c -4.80    +0.0000
iter: 916 14:37:05 -1394.527531c -10.68c -4.80    +0.0000
iter: 917 14:37:09 -1394.527532c -10.69c -4.80    +0.0000
iter: 918 14:37:13 -1394.527533c -10.69c -4.81    +0.0000
iter: 919 14:37:16 -1394.527534c -10.70c -4.81    +0.0000
iter: 920 14:37:20 -1394.527535c -10.70c -4.81    +0.0000
iter: 921 14:37:24 -1394.527536c -10.71c -4.82    +0.0000
iter: 922 14:37:28 -1394.527537c -10.72c -4.82    +0.0000
iter: 923 14:37:32 -1394.527538c -10.72c -4.82    +0.0000
iter: 924 14:37:36 -1394.527539c -10.73c -4.83    +0.0000
iter: 925 14:37:40 -1394.527540c -10.74c -4.83    +0.0000
iter: 926 14:37:43 -1394.527541c -10.74c -4.83    +0.0000
iter: 927 14:37:47 -1394.527542c -10.75c -4.84    +0.0000
iter: 928 14:37:51 -1394.527543c -10.75c -4.84    +0.0000
iter: 929 14:37:55 -1394.527543c -10.76c -4.84    +0.0000
iter: 930 14:37:59 -1394.527544c -10.77c -4.85    +0.0000
iter: 931 14:38:03 -1394.527545c -10.77c -4.85    +0.0000
iter: 932 14:38:07 -1394.527546c -10.78c -4.85    +0.0000
iter: 933 14:38:10 -1394.527547c -10.78c -4.86    +0.0000
iter: 934 14:38:14 -1394.527548c -10.79c -4.86    +0.0000
iter: 935 14:38:18 -1394.527549c -10.80c -4.86    +0.0000
iter: 936 14:38:22 -1394.527550c -10.80c -4.87    +0.0000
iter: 937 14:38:26 -1394.527551c -10.81c -4.87    +0.0000
iter: 938 14:38:30 -1394.527552c -10.82c -4.87    +0.0000
iter: 939 14:38:34 -1394.527553c -10.82c -4.88    +0.0000
iter: 940 14:38:38 -1394.527553c -10.83c -4.88    -0.0000
iter: 941 14:38:41 -1394.527554c -10.83c -4.88    -0.0000
iter: 942 14:38:45 -1394.527555c -10.84c -4.89    -0.0000
iter: 943 14:38:49 -1394.527556c -10.85c -4.89    -0.0000
iter: 944 14:38:53 -1394.527557c -10.85c -4.89    -0.0000
iter: 945 14:38:57 -1394.527558c -10.86c -4.90    -0.0000
iter: 946 14:39:01 -1394.527559c -10.87c -4.90    -0.0000
iter: 947 14:39:05 -1394.527559c -10.87c -4.91    -0.0000
iter: 948 14:39:08 -1394.527560c -10.88c -4.91    -0.0000
iter: 949 14:39:12 -1394.527561c -10.88c -4.91    -0.0000
iter: 950 14:39:16 -1394.527562c -10.89c -4.92    -0.0000
iter: 951 14:39:20 -1394.527563c -10.90c -4.92    -0.0000
iter: 952 14:39:24 -1394.527563c -10.90c -4.92    -0.0000
iter: 953 14:39:28 -1394.527564c -10.91c -4.93    -0.0000
iter: 954 14:39:32 -1394.527565c -10.91c -4.93    -0.0000
iter: 955 14:39:35 -1394.527566c -10.92c -4.93    -0.0000
iter: 956 14:39:39 -1394.527567c -10.93c -4.94    -0.0000
iter: 957 14:39:43 -1394.527567c -10.93c -4.94    -0.0000
iter: 958 14:39:47 -1394.527568c -10.94c -4.94    -0.0000
iter: 959 14:39:51 -1394.527569c -10.94c -4.95    -0.0000
iter: 960 14:39:55 -1394.527570c -10.95c -4.95    -0.0000
iter: 961 14:39:59 -1394.527570c -10.96c -4.95    -0.0000
iter: 962 14:40:02 -1394.527571c -10.96c -4.96    -0.0000
iter: 963 14:40:06 -1394.527572c -10.97c -4.96    -0.0000
iter: 964 14:40:10 -1394.527573c -10.98c -4.96    -0.0000
iter: 965 14:40:14 -1394.527573c -10.98c -4.97    -0.0000
iter: 966 14:40:18 -1394.527574c -10.99c -4.97    -0.0000
iter: 967 14:40:22 -1394.527575c -10.99c -4.97    -0.0000
iter: 968 14:40:26 -1394.527576c -11.00c -4.98    -0.0000
iter: 969 14:40:30 -1394.527576c -11.01c -4.98    -0.0000
iter: 970 14:40:33 -1394.527577c -11.01c -4.98    -0.0000
iter: 971 14:40:37 -1394.527578c -11.02c -4.99    -0.0000
iter: 972 14:40:41 -1394.527578c -11.03c -4.99    -0.0000
iter: 973 14:40:45 -1394.527579c -11.03c -4.99    -0.0000
iter: 974 14:40:49 -1394.527580c -11.04c -5.00    -0.0000
iter: 975 14:40:53 -1394.527580c -11.04c -5.00    -0.0000
iter: 976 14:40:57 -1394.527581c -11.05c -5.00c   -0.0000

Converged after 976 iterations.

Dipole moment: (52.395611, -54.862638, 0.642097) |e|*Ang

Total magnetic moment: (0.000000, 0.000000, -0.000000)
Local magnetic moments:
   0 Ti ( 0.000000,  0.000000,  0.000000)
   1 Ti ( 0.000000,  0.000000, -0.000000)
   2 Ti ( 0.000000,  0.000000, -0.000000)
   3 Ti ( 0.000000,  0.000000,  0.000000)
   4 Ti ( 0.000000,  0.000000, -0.000000)
   5 Ti ( 0.000000,  0.000000,  0.000000)
   6 Ti ( 0.000000,  0.000000,  0.000000)
   7 Ti ( 0.000000,  0.000000,  0.000000)
   8 Ti ( 0.000000,  0.000000,  0.000000)
   9 Ti ( 0.000000,  0.000000,  0.000000)
  10 Ti ( 0.000000,  0.000000,  0.000000)
  11 Ti ( 0.000000,  0.000000, -0.000000)
  12 Ti ( 0.000000,  0.000000,  0.000000)
  13 Ti ( 0.000000,  0.000000,  0.000000)
  14 Ti ( 0.000000,  0.000000,  0.000000)
  15 Ti ( 0.000000,  0.000000, -0.000000)
  16 Ti ( 0.000000,  0.000000, -0.000000)
  17 Ti ( 0.000000,  0.000000, -0.000000)
  18 Ti ( 0.000000,  0.000000, -0.000000)
  19 Ti ( 0.000000,  0.000000,  0.000000)
  20 Ti ( 0.000000,  0.000000, -0.000000)
  21 Ti ( 0.000000,  0.000000, -0.000000)
  22 Ti ( 0.000000,  0.000000, -0.000000)
  23 Ti ( 0.000000,  0.000000, -0.000000)
  24 O  ( 0.000000,  0.000000,  0.000000)
  25 O  ( 0.000000,  0.000000, -0.000000)
  26 O  ( 0.000000,  0.000000, -0.000000)
  27 O  ( 0.000000,  0.000000, -0.000000)
  28 O  ( 0.000000,  0.000000, -0.000000)
  29 O  ( 0.000000,  0.000000,  0.000000)
  30 O  ( 0.000000,  0.000000, -0.000000)
  31 O  ( 0.000000,  0.000000,  0.000000)
  32 O  ( 0.000000,  0.000000, -0.000000)
  33 O  ( 0.000000,  0.000000,  0.000000)
  34 O  ( 0.000000,  0.000000, -0.000000)
  35 O  ( 0.000000,  0.000000,  0.000000)
  36 O  ( 0.000000,  0.000000, -0.000000)
  37 O  ( 0.000000,  0.000000,  0.000000)
  38 O  ( 0.000000,  0.000000,  0.000000)
  39 O  ( 0.000000,  0.000000, -0.000000)
  40 O  ( 0.000000,  0.000000, -0.000000)
  41 O  ( 0.000000,  0.000000,  0.000000)
  42 O  ( 0.000000,  0.000000, -0.000000)
  43 O  ( 0.000000,  0.000000,  0.000000)
  44 O  ( 0.000000,  0.000000,  0.000000)
  45 O  ( 0.000000,  0.000000, -0.000000)
  46 O  ( 0.000000,  0.000000,  0.000000)
  47 O  ( 0.000000,  0.000000, -0.000000)
  48 O  ( 0.000000,  0.000000, -0.000000)
  49 O  ( 0.000000,  0.000000, -0.000000)
  50 O  ( 0.000000,  0.000000, -0.000000)
  51 O  ( 0.000000,  0.000000, -0.000000)
  52 O  ( 0.000000,  0.000000, -0.000000)
  53 O  ( 0.000000,  0.000000, -0.000000)
  54 O  ( 0.000000,  0.000000, -0.000000)
  55 O  ( 0.000000,  0.000000,  0.000000)
  56 O  ( 0.000000,  0.000000, -0.000000)
  57 O  ( 0.000000,  0.000000,  0.000000)
  58 O  ( 0.000000,  0.000000,  0.000000)
  59 O  ( 0.000000,  0.000000,  0.000000)
  60 O  ( 0.000000,  0.000000, -0.000000)
  61 O  ( 0.000000,  0.000000,  0.000000)
  62 O  ( 0.000000,  0.000000,  0.000000)
  63 O  ( 0.000000,  0.000000, -0.000000)
  64 O  ( 0.000000,  0.000000,  0.000000)
  65 O  ( 0.000000,  0.000000,  0.000000)
  66 O  ( 0.000000,  0.000000,  0.000000)
  67 O  ( 0.000000,  0.000000,  0.000000)
  68 O  ( 0.000000,  0.000000,  0.000000)
  69 O  ( 0.000000,  0.000000,  0.000000)
  70 O  ( 0.000000,  0.000000,  0.000000)
  71 O  ( 0.000000,  0.000000,  0.000000)
  72 Au ( 0.000000,  0.000000,  0.000000)
  73 Au ( 0.000000,  0.000000, -0.000000)
  74 Au ( 0.000000,  0.000000,  0.000000)
  75 Au ( 0.000000,  0.000000,  0.000000)

Energy contributions relative to reference atoms: (reference = -2721730.337652)

Kinetic:       +529.690231
Potential:     -718.671762
External:      -866.152323
XC:            -382.564430
Entropy (-ST):   -0.026288
Local:          +43.183847
SIC:             +0.000000
--------------------------
Free energy:   -1394.540725
Extrapolated:  -1394.527581

Dipole-layer corrected work functions: 3.961125, 2.493073 eV

Spin contamination: 0.000000 electrons
                   Up                     Down
 Band  Eigenvalues  Occupancy  Eigenvalues  Occupancy
    0    -65.09491    1.00000    -65.09491    1.00000
    1    -65.08812    1.00000    -65.08812    1.00000
    2    -65.08611    1.00000    -65.08611    1.00000
    3    -65.08195    1.00000    -65.08195    1.00000
    4    -64.97170    1.00000    -64.97170    1.00000
    5    -64.90125    1.00000    -64.90125    1.00000
    6    -64.89549    1.00000    -64.89549    1.00000
    7    -64.82851    1.00000    -64.82851    1.00000
    8    -64.81282    1.00000    -64.81282    1.00000
    9    -64.80091    1.00000    -64.80091    1.00000
   10    -64.77005    1.00000    -64.77005    1.00000
   11    -64.76611    1.00000    -64.76611    1.00000
   12    -64.75921    1.00000    -64.75921    1.00000
   13    -64.73611    1.00000    -64.73611    1.00000
   14    -64.71926    1.00000    -64.71926    1.00000
   15    -64.70164    1.00000    -64.70164    1.00000
   16    -64.68065    1.00000    -64.68065    1.00000
   17    -64.66927    1.00000    -64.66927    1.00000
   18    -64.63735    1.00000    -64.63735    1.00000
   19    -64.42250    1.00000    -64.42250    1.00000
   20    -64.36728    1.00000    -64.36728    1.00000
   21    -64.35486    1.00000    -64.35486    1.00000
   22    -64.35022    1.00000    -64.35022    1.00000
   23    -64.34417    1.00000    -64.34417    1.00000
   24    -41.41616    1.00000    -41.41616    1.00000
   25    -41.40828    1.00000    -41.40828    1.00000
   26    -41.40577    1.00000    -41.40577    1.00000
   27    -41.40086    1.00000    -41.40086    1.00000
   28    -41.26940    1.00000    -41.26940    1.00000
   29    -41.26325    1.00000    -41.26325    1.00000
   30    -41.24863    1.00000    -41.24863    1.00000
   31    -41.19982    1.00000    -41.19982    1.00000
   32    -41.19341    1.00000    -41.19341    1.00000
   33    -41.19096    1.00000    -41.19096    1.00000
   34    -41.14770    1.00000    -41.14770    1.00000
   35    -41.11791    1.00000    -41.11791    1.00000
   36    -41.11327    1.00000    -41.11327    1.00000
   37    -41.09515    1.00000    -41.09515    1.00000
   38    -41.09000    1.00000    -41.09000    1.00000
   39    -41.08264    1.00000    -41.08264    1.00000
   40    -41.08194    1.00000    -41.08194    1.00000
   41    -41.07526    1.00000    -41.07526    1.00000
   42    -41.06995    1.00000    -41.06995    1.00000
   43    -41.06435    1.00000    -41.06435    1.00000
   44    -41.06284    1.00000    -41.06284    1.00000
   45    -41.06022    1.00000    -41.06022    1.00000
   46    -41.05751    1.00000    -41.05751    1.00000
   47    -41.05100    1.00000    -41.05100    1.00000
   48    -41.03928    1.00000    -41.03928    1.00000
   49    -41.03331    1.00000    -41.03331    1.00000
   50    -41.02212    1.00000    -41.02212    1.00000
   51    -41.00660    1.00000    -41.00660    1.00000
   52    -40.99099    1.00000    -40.99099    1.00000
   53    -40.98281    1.00000    -40.98281    1.00000
   54    -40.97462    1.00000    -40.97462    1.00000
   55    -40.96928    1.00000    -40.96928    1.00000
   56    -40.95771    1.00000    -40.95771    1.00000
   57    -40.94331    1.00000    -40.94331    1.00000
   58    -40.93707    1.00000    -40.93707    1.00000
   59    -40.92697    1.00000    -40.92697    1.00000
   60    -40.91405    1.00000    -40.91405    1.00000
   61    -40.91064    1.00000    -40.91064    1.00000
   62    -40.90376    1.00000    -40.90376    1.00000
   63    -40.89372    1.00000    -40.89372    1.00000
   64    -40.89186    1.00000    -40.89186    1.00000
   65    -40.88578    1.00000    -40.88578    1.00000
   66    -40.88392    1.00000    -40.88392    1.00000
   67    -40.88067    1.00000    -40.88067    1.00000
   68    -40.86810    1.00000    -40.86810    1.00000
   69    -40.85873    1.00000    -40.85873    1.00000
   70    -40.85224    1.00000    -40.85224    1.00000
   71    -40.84393    1.00000    -40.84393    1.00000
   72    -40.83258    1.00000    -40.83258    1.00000
   73    -40.82714    1.00000    -40.82714    1.00000
   74    -40.82226    1.00000    -40.82226    1.00000
   75    -40.80463    1.00000    -40.80463    1.00000
   76    -40.79167    1.00000    -40.79167    1.00000
   77    -40.77840    1.00000    -40.77840    1.00000
   78    -40.74171    1.00000    -40.74171    1.00000
   79    -40.73925    1.00000    -40.73925    1.00000
   80    -40.70637    1.00000    -40.70637    1.00000
   81    -40.60595    1.00000    -40.60595    1.00000
   82    -40.59451    1.00000    -40.59451    1.00000
   83    -40.59322    1.00000    -40.59322    1.00000
   84    -40.58126    1.00000    -40.58126    1.00000
   85    -40.57668    1.00000    -40.57668    1.00000
   86    -40.56854    1.00000    -40.56854    1.00000
   87    -40.56382    1.00000    -40.56382    1.00000
   88    -40.55882    1.00000    -40.55882    1.00000
   89    -40.54774    1.00000    -40.54774    1.00000
   90    -40.52130    1.00000    -40.52130    1.00000
   91    -40.50843    1.00000    -40.50843    1.00000
   92    -40.44346    1.00000    -40.44346    1.00000
   93    -40.42926    1.00000    -40.42926    1.00000
   94    -40.42438    1.00000    -40.42438    1.00000
   95    -40.41747    1.00000    -40.41747    1.00000
   96    -23.83402    1.00000    -23.83402    1.00000
   97    -23.61898    1.00000    -23.61898    1.00000
   98    -23.51056    1.00000    -23.51056    1.00000
   99    -23.44539    1.00000    -23.44539    1.00000
  100    -23.41831    1.00000    -23.41831    1.00000
  101    -23.38940    1.00000    -23.38940    1.00000
  102    -23.31617    1.00000    -23.31617    1.00000
  103    -23.27975    1.00000    -23.27975    1.00000
  104    -23.18864    1.00000    -23.18864    1.00000
  105    -23.03539    1.00000    -23.03539    1.00000
  106    -23.00415    1.00000    -23.00415    1.00000
  107    -22.93762    1.00000    -22.93762    1.00000
  108    -22.85001    1.00000    -22.85001    1.00000
  109    -22.72047    1.00000    -22.72047    1.00000
  110    -22.67748    1.00000    -22.67748    1.00000
  111    -22.66880    1.00000    -22.66880    1.00000
  112    -22.64914    1.00000    -22.64914    1.00000
  113    -22.63727    1.00000    -22.63727    1.00000
  114    -22.57667    1.00000    -22.57667    1.00000
  115    -22.55939    1.00000    -22.55939    1.00000
  116    -22.55341    1.00000    -22.55341    1.00000
  117    -22.52892    1.00000    -22.52892    1.00000
  118    -22.51856    1.00000    -22.51856    1.00000
  119    -22.51598    1.00000    -22.51598    1.00000
  120    -22.49944    1.00000    -22.49944    1.00000
  121    -22.47068    1.00000    -22.47068    1.00000
  122    -22.46341    1.00000    -22.46341    1.00000
  123    -22.45983    1.00000    -22.45983    1.00000
  124    -22.43855    1.00000    -22.43855    1.00000
  125    -22.43839    1.00000    -22.43839    1.00000
  126    -22.41971    1.00000    -22.41971    1.00000
  127    -22.39569    1.00000    -22.39569    1.00000
  128    -22.36023    1.00000    -22.36023    1.00000
  129    -22.34095    1.00000    -22.34095    1.00000
  130    -22.33792    1.00000    -22.33792    1.00000
  131    -22.31790    1.00000    -22.31790    1.00000
  132    -22.29863    1.00000    -22.29863    1.00000
  133    -22.29427    1.00000    -22.29427    1.00000
  134    -22.28690    1.00000    -22.28690    1.00000
  135    -22.19660    1.00000    -22.19660    1.00000
  136    -22.15249    1.00000    -22.15249    1.00000
  137    -22.06695    1.00000    -22.06695    1.00000
  138    -22.01271    1.00000    -22.01271    1.00000
  139    -21.85250    1.00000    -21.85250    1.00000
  140    -20.96455    1.00000    -20.96455    1.00000
  141    -20.92351    1.00000    -20.92351    1.00000
  142    -20.91672    1.00000    -20.91672    1.00000
  143    -20.90803    1.00000    -20.90803    1.00000
  144    -10.90656    1.00000    -10.90656    1.00000
  145    -10.82740    1.00000    -10.82740    1.00000
  146    -10.80796    1.00000    -10.80796    1.00000
  147    -10.76662    1.00000    -10.76662    1.00000
  148    -10.74710    1.00000    -10.74710    1.00000
  149    -10.72503    1.00000    -10.72503    1.00000
  150    -10.67226    1.00000    -10.67226    1.00000
  151    -10.65398    1.00000    -10.65398    1.00000
  152    -10.64391    1.00000    -10.64391    1.00000
  153    -10.61392    1.00000    -10.61392    1.00000
  154    -10.58630    1.00000    -10.58630    1.00000
  155    -10.53420    1.00000    -10.53420    1.00000
  156    -10.53046    1.00000    -10.53046    1.00000
  157    -10.48337    1.00000    -10.48337    1.00000
  158    -10.45719    1.00000    -10.45719    1.00000
  159    -10.42596    1.00000    -10.42596    1.00000
  160    -10.41974    1.00000    -10.41974    1.00000
  161    -10.40583    1.00000    -10.40583    1.00000
  162    -10.34590    1.00000    -10.34590    1.00000
  163    -10.29439    1.00000    -10.29439    1.00000
  164    -10.23410    1.00000    -10.23410    1.00000
  165    -10.14938    1.00000    -10.14938    1.00000
  166    -10.11154    1.00000    -10.11154    1.00000
  167    -10.10026    1.00000    -10.10026    1.00000
  168    -10.07736    1.00000    -10.07736    1.00000
  169    -10.07525    1.00000    -10.07525    1.00000
  170    -10.03837    1.00000    -10.03837    1.00000
  171    -10.02673    1.00000    -10.02673    1.00000
  172    -10.00260    1.00000    -10.00260    1.00000
  173     -9.99712    1.00000     -9.99712    1.00000
  174     -9.98975    1.00000     -9.98975    1.00000
  175     -9.96177    1.00000     -9.96177    1.00000
  176     -9.95292    1.00000     -9.95292    1.00000
  177     -9.94580    1.00000     -9.94580    1.00000
  178     -9.93821    1.00000     -9.93821    1.00000
  179     -9.92350    1.00000     -9.92350    1.00000
  180     -9.92048    1.00000     -9.92048    1.00000
  181     -9.90443    1.00000     -9.90443    1.00000
  182     -9.88617    1.00000     -9.88617    1.00000
  183     -9.88227    1.00000     -9.88227    1.00000
  184     -9.86066    1.00000     -9.86066    1.00000
  185     -9.80491    1.00000     -9.80491    1.00000
  186     -9.74711    1.00000     -9.74711    1.00000
  187     -9.71839    1.00000     -9.71839    1.00000
  188     -9.69582    1.00000     -9.69582    1.00000
  189     -9.61696    1.00000     -9.61696    1.00000
  190     -9.56263    1.00000     -9.56263    1.00000
  191     -9.52973    1.00000     -9.52973    1.00000
  192     -9.46913    1.00000     -9.46913    1.00000
  193     -9.44220    1.00000     -9.44220    1.00000
  194     -9.38031    1.00000     -9.38031    1.00000
  195     -9.34298    1.00000     -9.34298    1.00000
  196     -9.32244    1.00000     -9.32244    1.00000
  197     -9.25428    1.00000     -9.25428    1.00000
  198     -9.21176    1.00000     -9.21176    1.00000
  199     -9.13013    1.00000     -9.13013    1.00000
  200     -9.08818    1.00000     -9.08818    1.00000
  201     -9.06677    1.00000     -9.06677    1.00000
  202     -9.00719    1.00000     -9.00719    1.00000
  203     -8.97562    1.00000     -8.97562    1.00000
  204     -8.94118    1.00000     -8.94118    1.00000
  205     -8.90340    1.00000     -8.90340    1.00000
  206     -8.82629    1.00000     -8.82629    1.00000
  207     -8.79347    1.00000     -8.79347    1.00000
  208     -8.76394    1.00000     -8.76394    1.00000
  209     -8.72762    1.00000     -8.72762    1.00000
  210     -8.70128    1.00000     -8.70128    1.00000
  211     -8.68605    1.00000     -8.68605    1.00000
  212     -8.64541    1.00000     -8.64541    1.00000
  213     -8.62580    1.00000     -8.62580    1.00000
  214     -8.53616    1.00000     -8.53616    1.00000
  215     -8.52147    1.00000     -8.52147    1.00000
  216     -8.48621    1.00000     -8.48621    1.00000
  217     -8.47913    1.00000     -8.47913    1.00000
  218     -8.41600    1.00000     -8.41600    1.00000
  219     -8.41280    1.00000     -8.41280    1.00000
  220     -8.40896    1.00000     -8.40896    1.00000
  221     -8.36361    1.00000     -8.36361    1.00000
  222     -8.31972    1.00000     -8.31972    1.00000
  223     -8.31698    1.00000     -8.31698    1.00000
  224     -8.29994    1.00000     -8.29994    1.00000
  225     -8.24902    1.00000     -8.24902    1.00000
  226     -8.21800    1.00000     -8.21800    1.00000
  227     -8.18587    1.00000     -8.18587    1.00000
  228     -8.16698    1.00000     -8.16698    1.00000
  229     -8.16329    1.00000     -8.16329    1.00000
  230     -8.15236    1.00000     -8.15236    1.00000
  231     -8.12649    1.00000     -8.12649    1.00000
  232     -8.08994    1.00000     -8.08994    1.00000
  233     -8.04236    1.00000     -8.04236    1.00000
  234     -7.97437    1.00000     -7.97437    1.00000
  235     -7.95167    1.00000     -7.95167    1.00000
  236     -7.94534    1.00000     -7.94534    1.00000
  237     -7.89192    1.00000     -7.89192    1.00000
  238     -7.86914    1.00000     -7.86914    1.00000
  239     -7.84805    1.00000     -7.84805    1.00000
  240     -7.83312    1.00000     -7.83312    1.00000
  241     -7.78510    1.00000     -7.78510    1.00000
  242     -7.68981    1.00000     -7.68981    1.00000
  243     -7.65647    1.00000     -7.65647    1.00000
  244     -7.59963    1.00000     -7.59963    1.00000
  245     -7.57042    1.00000     -7.57042    1.00000
  246     -7.54321    1.00000     -7.54321    1.00000
  247     -7.45581    1.00000     -7.45581    1.00000
  248     -7.44535    1.00000     -7.44535    1.00000
  249     -7.44124    1.00000     -7.44124    1.00000
  250     -7.38055    1.00000     -7.38055    1.00000
  251     -7.37566    1.00000     -7.37566    1.00000
  252     -7.36573    1.00000     -7.36573    1.00000
  253     -7.35814    1.00000     -7.35814    1.00000
  254     -7.32896    1.00000     -7.32896    1.00000
  255     -7.28806    1.00000     -7.28806    1.00000
  256     -7.28599    1.00000     -7.28599    1.00000
  257     -7.26462    1.00000     -7.26462    1.00000
  258     -7.23346    1.00000     -7.23346    1.00000
  259     -7.18021    1.00000     -7.18021    1.00000
  260     -7.14418    1.00000     -7.14418    1.00000
  261     -7.12064    1.00000     -7.12064    1.00000
  262     -7.11412    1.00000     -7.11412    1.00000
  263     -7.10086    1.00000     -7.10086    1.00000
  264     -7.08985    1.00000     -7.08985    1.00000
  265     -7.05669    1.00000     -7.05669    1.00000
  266     -7.03208    1.00000     -7.03208    1.00000
  267     -7.02357    1.00000     -7.02357    1.00000
  268     -6.99596    1.00000     -6.99596    1.00000
  269     -6.98047    1.00000     -6.98047    1.00000
  270     -6.93710    1.00000     -6.93710    1.00000
  271     -6.92154    1.00000     -6.92154    1.00000
  272     -6.90932    1.00000     -6.90932    1.00000
  273     -6.85861    1.00000     -6.85861    1.00000
  274     -6.84091    1.00000     -6.84091    1.00000
  275     -6.81509    1.00000     -6.81509    1.00000
  276     -6.75866    1.00000     -6.75866    1.00000
  277     -6.64616    1.00000     -6.64616    1.00000
  278     -6.62878    1.00000     -6.62878    1.00000
  279     -6.58180    1.00000     -6.58180    1.00000
  280     -6.57231    1.00000     -6.57231    1.00000
  281     -6.56250    1.00000     -6.56250    1.00000
  282     -6.44755    1.00000     -6.44755    1.00000
  283     -6.44131    1.00000     -6.44131    1.00000
  284     -6.30156    1.00000     -6.30156    1.00000
  285     -6.28933    1.00000     -6.28933    1.00000
  286     -6.28024    1.00000     -6.28024    1.00000
  287     -6.26936    1.00000     -6.26936    1.00000
  288     -6.24530    1.00000     -6.24530    1.00000
  289     -6.07316    1.00000     -6.07316    1.00000
  290     -6.05593    1.00000     -6.05593    1.00000
  291     -6.01225    1.00000     -6.01225    1.00000
  292     -5.93336    1.00000     -5.93336    1.00000
  293     -5.91459    1.00000     -5.91459    1.00000
  294     -5.90767    1.00000     -5.90767    1.00000
  295     -5.87395    1.00000     -5.87395    1.00000
  296     -5.54224    1.00000     -5.54224    1.00000
  297     -5.36742    1.00000     -5.36742    1.00000
  298     -5.13637    1.00000     -5.13637    1.00000
  299     -5.11652    1.00000     -5.11652    1.00000
  300     -5.06012    1.00000     -5.06012    1.00000
  301     -4.84701    1.00000     -4.84701    1.00000
  302     -4.82371    1.00000     -4.82371    1.00000
  303     -4.80180    1.00000     -4.80180    1.00000
  304     -4.68881    1.00000     -4.68881    1.00000
  305     -4.66454    1.00000     -4.66454    1.00000
  306     -4.60948    1.00000     -4.60948    1.00000
  307     -4.57136    1.00000     -4.57136    1.00000
  308     -3.98462    0.99949     -3.98462    0.99949
  309     -3.68665    0.99000     -3.68665    0.99000
  310     -2.72889    0.00681     -2.72889    0.00681
  311     -2.59006    0.00171     -2.59006    0.00171
  312     -2.52226    0.00087     -2.52226    0.00087
  313     -2.47724    0.00055     -2.47724    0.00055
  314     -2.33965    0.00014     -2.33965    0.00014
  315     -2.32999    0.00013     -2.32999    0.00013
  316     -2.30921    0.00010     -2.30921    0.00010
  317     -2.30100    0.00010     -2.30100    0.00010
  318     -2.22772    0.00005     -2.22772    0.00005
  319     -2.14251    0.00002     -2.14251    0.00002
  320     -2.07914    0.00001     -2.07914    0.00001
  321     -2.03134    0.00001     -2.03134    0.00001
  322     -2.00654    0.00001     -2.00654    0.00001
  323     -1.99280    0.00000     -1.99280    0.00000
  324     -1.97233    0.00000     -1.97233    0.00000
  325     -1.95668    0.00000     -1.95668    0.00000
  326     -1.85007    0.00000     -1.85007    0.00000
  327     -1.84104    0.00000     -1.84104    0.00000
  328     -1.82113    0.00000     -1.82113    0.00000
  329     -1.81217    0.00000     -1.81217    0.00000
  330     -1.79117    0.00000     -1.79117    0.00000
  331     -1.78277    0.00000     -1.78277    0.00000
  332     -1.77181    0.00000     -1.77181    0.00000
  333     -1.73382    0.00000     -1.73382    0.00000
  334     -1.65986    0.00000     -1.65986    0.00000
  335     -1.64933    0.00000     -1.64933    0.00000
  336     -1.62357    0.00000     -1.62357    0.00000
  337     -1.61270    0.00000     -1.61270    0.00000
  338     -1.60965    0.00000     -1.60965    0.00000
  339     -1.60523    0.00000     -1.60523    0.00000
  340     -1.59857    0.00000     -1.59857    0.00000
  341     -1.57787    0.00000     -1.57787    0.00000
  342     -1.55767    0.00000     -1.55767    0.00000
  343     -1.54122    0.00000     -1.54122    0.00000
  344     -1.53009    0.00000     -1.53009    0.00000
  345     -1.52652    0.00000     -1.52652    0.00000
  346     -1.50367    0.00000     -1.50367    0.00000
  347     -1.49063    0.00000     -1.49063    0.00000
  348     -1.47336    0.00000     -1.47336    0.00000
  349     -1.44744    0.00000     -1.44744    0.00000
  350     -1.39628    0.00000     -1.39628    0.00000
  351     -1.39372    0.00000     -1.39372    0.00000
  352     -1.36812    0.00000     -1.36812    0.00000
  353     -1.35480    0.00000     -1.35480    0.00000
  354     -1.34236    0.00000     -1.34236    0.00000
  355     -1.30010    0.00000     -1.30010    0.00000
  356     -1.24356    0.00000     -1.24356    0.00000
  357     -1.22860    0.00000     -1.22860    0.00000
  358     -1.20177    0.00000     -1.20177    0.00000
  359     -1.18882    0.00000     -1.18882    0.00000
  360     -1.15518    0.00000     -1.15518    0.00000
  361     -1.13654    0.00000     -1.13654    0.00000
  362     -1.13528    0.00000     -1.13528    0.00000
  363     -1.12249    0.00000     -1.12249    0.00000
  364     -1.10861    0.00000     -1.10861    0.00000
  365     -1.10056    0.00000     -1.10056    0.00000
  366     -1.07467    0.00000     -1.07467    0.00000
  367     -1.06934    0.00000     -1.06934    0.00000
  368     -1.03157    0.00000     -1.03157    0.00000
  369     -1.01076    0.00000     -1.01076    0.00000
  370     -0.99921    0.00000     -0.99921    0.00000
  371     -0.97482    0.00000     -0.97482    0.00000
  372     -0.96891    0.00000     -0.96891    0.00000
  373     -0.93080    0.00000     -0.93080    0.00000
  374     -0.89619    0.00000     -0.89619    0.00000
  375     -0.86184    0.00000     -0.86184    0.00000

Fermi level: -3.22710

Gap: 0.958 eV
Transition (v -> c):
  (s=1, k=0, n=309, [[0.00, 0.00, 0.00]]) -> (s=0, k=0, n=310, [[0.00, 0.00, 0.00]])
No difference between direct/indirect transitions
System changes: positions 

Initializing position-dependent things.

Density initialized from wave functions
      .-------------------------.  
     /|                         |  
    / |                         |  
   /  |                         |  
  /   |                         |  
 *    |                         |  
 |    |                         |  
 |    |                         |  
 |    |                         |  
 |    |                         |  
 |    |                         |  
 |    |                         |  
 |    |                         |  
 |    |                         |  
 |    |        Au   OAu         |  
 |    |      O          Ti      |  
 |    O  Au      Ti     O    O  |  
 |    |   Ti   Au O   O         |  
 | O  |   O    O      Ti     Ti |  
 |    | Ti     Ti     O    O    |  
 |    |     O       O      Ti   |  
 |   O|Ti     O      O          |  
 |    |O    O      Ti     Ti    |  
 |  Ti|    Ti          O  O   O |  
 |    |  O  O   O O    TiO      |  
 |  O |         TiO         O Ti|  
 |    | OTiO   Ti    OTi        |  
 |    |       O     O O    O O  |  
 |    | Oi   O O           Ti   |  
 |    O      Ti     Ti     O    |  
 |   Ti          O      O       |  
 |    |   O                     |  
 |    |                         |  
 |    |                         |  
 |    |                         |  
 |    .-------------------------.  
 |   /                         /   
 |  /                         /    
 | /                         /     
 |/                         /      
 *-------------------------*       

Positions:
   0 Ti     1.771742    0.000000    8.228379    ( 0.0000,  0.0000,  0.0000)
   1 Ti     6.989192    1.896200    8.228379    ( 0.0000,  0.0000,  0.0000)
   2 Ti     1.771742    3.792400    8.228379    ( 0.0000,  0.0000,  0.0000)
   3 Ti     6.989192    5.688600    8.228379    ( 0.0000,  0.0000,  0.0000)
   4 Ti     4.725027    0.000000    9.111586    ( 0.0000,  0.0000,  0.0000)
   5 Ti     9.942477    1.896200    9.111586    ( 0.0000,  0.0000,  0.0000)
   6 Ti     4.725027    3.792400    9.111586    ( 0.0000,  0.0000,  0.0000)
   7 Ti     9.942477    5.688600    9.111586    ( 0.0000,  0.0000,  0.0000)
   8 Ti     3.149983    0.000000   11.761552    ( 0.0000,  0.0000,  0.0000)
   9 Ti     8.367433    1.896200   11.761552    ( 0.0000,  0.0000,  0.0000)
  10 Ti     3.149983    3.792400   11.761552    ( 0.0000,  0.0000,  0.0000)
  11 Ti     8.367433    5.688600   11.761552    ( 0.0000,  0.0000,  0.0000)
  12 Ti     6.103269    0.000000   12.644759    ( 0.0000,  0.0000,  0.0000)
  13 Ti     0.885819    1.896200   12.644759    ( 0.0000,  0.0000,  0.0000)
  14 Ti     6.103269    3.792400   12.644759    ( 0.0000,  0.0000,  0.0000)
  15 Ti     0.885819    5.688600   12.644759    ( 0.0000,  0.0000,  0.0000)
  16 Ti     4.482233   -0.001033   15.342543    ( 0.0000,  0.0000,  0.0000)
  17 Ti     9.753045    1.900753   15.389207    ( 0.0000,  0.0000,  0.0000)
  18 Ti     4.499047    3.797034   15.348687    ( 0.0000,  0.0000,  0.0000)
  19 Ti     9.736627    5.671166   15.407809    ( 0.0000,  0.0000,  0.0000)
  20 Ti     7.365001   -0.008670   16.091347    ( 0.0000,  0.0000,  0.0000)
  21 Ti     2.124206    1.919615   16.196452    ( 0.0000,  0.0000,  0.0000)
  22 Ti     7.324862    3.785370   16.124124    ( 0.0000,  0.0000,  0.0000)
  23 Ti     2.104658    5.692197   16.109406    ( 0.0000,  0.0000,  0.0000)
  24 O      3.638859    0.000000    7.500000    ( 0.0000,  0.0000,  0.0000)
  25 O      8.856309    1.896200    7.500000    ( 0.0000,  0.0000,  0.0000)
  26 O      3.638859    3.792400    7.500000    ( 0.0000,  0.0000,  0.0000)
  27 O      8.856309    5.688600    7.500000    ( 0.0000,  0.0000,  0.0000)
  28 O      6.592144    0.000000    8.383207    ( 0.0000,  0.0000,  0.0000)
  29 O      1.374694    1.896200    8.383207    ( 0.0000,  0.0000,  0.0000)
  30 O      6.592144    3.792400    8.383207    ( 0.0000,  0.0000,  0.0000)
  31 O      1.374694    5.688600    8.383207    ( 0.0000,  0.0000,  0.0000)
  32 O     10.339421    0.000000    8.956758    ( 0.0000,  0.0000,  0.0000)
  33 O      5.121971    1.896200    8.956758    ( 0.0000,  0.0000,  0.0000)
  34 O     10.339421    3.792400    8.956758    ( 0.0000,  0.0000,  0.0000)
  35 O      5.121971    5.688600    8.956758    ( 0.0000,  0.0000,  0.0000)
  36 O      2.857911    0.000000    9.839966    ( 0.0000,  0.0000,  0.0000)
  37 O      8.075361    1.896200    9.839966    ( 0.0000,  0.0000,  0.0000)
  38 O      2.857911    3.792400    9.839966    ( 0.0000,  0.0000,  0.0000)
  39 O      8.075361    5.688600    9.839966    ( 0.0000,  0.0000,  0.0000)
  40 O      5.017100    0.000000   11.033173    ( 0.0000,  0.0000,  0.0000)
  41 O     10.234550    1.896200   11.033173    ( 0.0000,  0.0000,  0.0000)
  42 O      5.017100    3.792400   11.033173    ( 0.0000,  0.0000,  0.0000)
  43 O     10.234550    5.688600   11.033173    ( 0.0000,  0.0000,  0.0000)
  44 O      7.970490    0.000000   11.916380    ( 0.0000,  0.0000,  0.0000)
  45 O      2.753040    1.896200   11.916380    ( 0.0000,  0.0000,  0.0000)
  46 O      7.970490    3.792400   11.916380    ( 0.0000,  0.0000,  0.0000)
  47 O      2.753040    5.688600   11.916380    ( 0.0000,  0.0000,  0.0000)
  48 O      1.282867    0.000000   12.489931    ( 0.0000,  0.0000,  0.0000)
  49 O      6.500317    1.896200   12.489931    ( 0.0000,  0.0000,  0.0000)
  50 O      1.282867    3.792400   12.489931    ( 0.0000,  0.0000,  0.0000)
  51 O      6.500317    5.688600   12.489931    ( 0.0000,  0.0000,  0.0000)
  52 O      4.236152    0.000000   13.373138    ( 0.0000,  0.0000,  0.0000)
  53 O      9.453603    1.896200   13.373138    ( 0.0000,  0.0000,  0.0000)
  54 O      4.236152    3.792400   13.373138    ( 0.0000,  0.0000,  0.0000)
  55 O      9.453603    5.688600   13.373138    ( 0.0000,  0.0000,  0.0000)
  56 O      6.412072   -0.010033   14.556610    ( 0.0000,  0.0000,  0.0000)
  57 O      1.198823    1.897930   14.569774    ( 0.0000,  0.0000,  0.0000)
  58 O      6.447668    3.793171   14.532625    ( 0.0000,  0.0000,  0.0000)
  59 O      1.199187    5.689336   14.547629    ( 0.0000,  0.0000,  0.0000)
  60 O      4.033722    1.891518   15.421462    ( 0.0000,  0.0000,  0.0000)
  61 O      9.263384   -0.007385   15.453502    ( 0.0000,  0.0000,  0.0000)
  62 O      4.056182    5.703956   15.417797    ( 0.0000,  0.0000,  0.0000)
  63 O      9.276983    3.794598   15.462247    ( 0.0000,  0.0000,  0.0000)
  64 O      2.642742   -0.013555   16.279518    ( 0.0000,  0.0000,  0.0000)
  65 O      7.840025    1.892632   16.276827    ( 0.0000,  0.0000,  0.0000)
  66 O      2.638424    3.815752   16.259314    ( 0.0000,  0.0000,  0.0000)
  67 O      7.851442    5.687213   16.316677    ( 0.0000,  0.0000,  0.0000)
  68 O      5.664333   -0.017638   16.912131    ( 0.0000,  0.0000,  0.0000)
  69 O      0.405331    1.895786   16.891848    ( 0.0000,  0.0000,  0.0000)
  70 O      0.447526    5.688107   16.892737    ( 0.0000,  0.0000,  0.0000)
  71 O      5.620240    3.815240   16.822627    ( 0.0000,  0.0000,  0.0000)
  72 Au     5.402004    1.459542   18.435638    ( 0.0000,  0.0000,  0.0000)
  73 Au     7.227773    3.254817   19.494175    ( 0.0000,  0.0000,  0.0000)
  74 Au     2.680675    1.867315   18.895591    ( 0.0000,  0.0000,  0.0000)
  75 Au     4.579183    3.616569   19.675117    ( 0.0000,  0.0000,  0.0000)

Unit cell:
           periodic     x           y           z      points  spacing
  1. axis:    yes   10.434900    0.000000    0.000000    52     0.2007
  2. axis:    yes    0.000000    7.584800    0.000000    36     0.2107
  3. axis:    no     0.000000    0.000000   28.826383   144     0.2002

  Lengths:  10.434900   7.584800  28.826383
  Angles:   90.000000  90.000000  90.000000

Effective grid spacing dv^(1/3) = 0.2038

     iter     time        total  log10-change:  magmom
                         energy   eigst   dens
iter:   1 14:41:03 -1995.265605   -2.49           -0.0000
iter:   2 14:41:07 -1992.067210   -2.68  -1.90    -0.0000
iter:   3 14:41:11 -1991.929710   -3.27  -2.36    +0.0000
iter:   4 14:41:15 -1991.844764   -3.62  -2.42    -0.0000
iter:   5 14:41:19 -1991.785688   -4.05  -2.46    -0.0000
iter:   6 14:41:23 -1991.740999   -4.26  -2.49    -0.0000
iter:   7 14:41:27 -1991.705866   -4.44  -2.52    -0.0000
iter:   8 14:41:31 -1991.677325   -4.46  -2.54    -0.0000
iter:   9 14:41:35 -1991.653803   -4.51  -2.57    -0.0000
iter:  10 14:41:39 -1991.634138   -4.52  -2.59    -0.0000
iter:  11 14:41:43 -1991.617633   -4.57  -2.61    -0.0000
iter:  12 14:41:47 -1991.603585   -4.60  -2.63    -0.0000
iter:  13 14:41:51 -1991.591679   -4.65  -2.65    -0.0000
iter:  14 14:41:55 -1991.581560   -4.69  -2.67    -0.0000
iter:  15 14:41:59 -1991.572870   -4.75  -2.69    -0.0000
iter:  16 14:42:03 -1991.565597   -4.80  -2.71    -0.0000
iter:  17 14:42:07 -1991.559351   -4.87  -2.72    -0.0000
iter:  18 14:42:11 -1991.554196   -4.92  -2.74    -0.0000
iter:  19 14:42:15 -1991.549885   -4.99  -2.75    -0.0000
iter:  20 14:42:19 -1991.546327   -5.04  -2.77    -0.0000
iter:  21 14:42:22 -1991.543434   -5.11  -2.78    -0.0000
iter:  22 14:42:26 -1991.541220   -5.17  -2.80    -0.0000
iter:  23 14:42:30 -1991.539500   -5.23  -2.81    -0.0000
iter:  24 14:42:34 -1991.538236   -5.29  -2.83    -0.0000
iter:  25 14:42:38 -1991.537375   -5.36  -2.84    -0.0000
iter:  26 14:42:42 -1991.536979   -5.42  -2.85    -0.0000
iter:  27 14:42:46 -1991.536967c  -5.47  -2.86    -0.0000
iter:  28 14:42:50 -1991.537196c  -5.53  -2.88    -0.0000
iter:  29 14:42:54 -1991.537663   -5.60  -2.89    -0.0000
iter:  30 14:42:57 -1991.538457   -5.65  -2.90    -0.0000
iter:  31 14:43:01 -1991.539394   -5.71  -2.91    -0.0000
iter:  32 14:43:05 -1991.540606   -5.76  -2.92    -0.0000
iter:  33 14:43:09 -1991.542034   -5.81  -2.93    -0.0000
iter:  34 14:43:13 -1991.543527   -5.87  -2.94    -0.0000
iter:  35 14:43:17 -1991.545232   -5.92  -2.95    -0.0000
iter:  36 14:43:21 -1991.546971   -5.97  -2.96    -0.0000
iter:  37 14:43:25 -1991.548892   -6.02  -2.97    -0.0000
iter:  38 14:43:28 -1991.550956   -6.06  -2.98    -0.0000
iter:  39 14:43:32 -1991.553136   -6.11  -2.99    -0.0000
iter:  40 14:43:36 -1991.555280   -6.15  -3.00    -0.0000
iter:  41 14:43:40 -1991.557546   -6.20  -3.01    -0.0000
iter:  42 14:43:44 -1991.559914   -6.24  -3.02    -0.0000
iter:  43 14:43:48 -1991.562361   -6.28  -3.03    -0.0000
iter:  44 14:43:52 -1991.564733   -6.32  -3.03    -0.0000
iter:  45 14:43:56 -1991.567182   -6.37  -3.04    -0.0000
iter:  46 14:43:59 -1991.569704   -6.40  -3.05    -0.0000
iter:  47 14:44:03 -1991.572283   -6.44  -3.06    -0.0000
iter:  48 14:44:07 -1991.574904   -6.47  -3.07    -0.0000
iter:  49 14:44:11 -1991.577559   -6.51  -3.07    -0.0000
iter:  50 14:44:15 -1991.580093   -6.55  -3.08    -0.0000
iter:  51 14:44:19 -1991.582814   -6.58  -3.09    -0.0000
iter:  52 14:44:23 -1991.585411   -6.61  -3.10    -0.0000
iter:  53 14:44:27 -1991.588028   -6.66  -3.10    -0.0000
iter:  54 14:44:30 -1991.590670   -6.68  -3.11    -0.0000
iter:  55 14:44:34 -1991.593332   -6.71  -3.12    -0.0000
iter:  56 14:44:38 -1991.596005   -6.74  -3.13    -0.0000
iter:  57 14:44:42 -1991.598686   -6.77  -3.13    -0.0000
iter:  58 14:44:46 -1991.601368   -6.80  -3.14    -0.0000
iter:  59 14:44:50 -1991.604048   -6.83  -3.15    -0.0000
iter:  60 14:44:54 -1991.606723   -6.85  -3.15    -0.0000
iter:  61 14:44:57 -1991.609194   -6.90  -3.16    -0.0000
iter:  62 14:45:01 -1991.611912   -6.92  -3.17    -0.0000
iter:  63 14:45:05 -1991.614380   -6.94  -3.17    -0.0000
iter:  64 14:45:09 -1991.616895   -6.99  -3.18    -0.0000
iter:  65 14:45:13 -1991.619596   -6.98  -3.19    -0.0000
iter:  66 14:45:17 -1991.622051   -7.02  -3.19    -0.0000
iter:  67 14:45:21 -1991.624542   -7.06  -3.20    -0.0000
iter:  68 14:45:24 -1991.627018   -7.07  -3.21    -0.0000
iter:  69 14:45:28 -1991.629482   -7.10  -3.21    -0.0000
iter:  70 14:45:32 -1991.631935   -7.12  -3.22    -0.0000
iter:  71 14:45:36 -1991.634374   -7.15  -3.23    -0.0000
iter:  72 14:45:40 -1991.636798   -7.17  -3.23    -0.0000
iter:  73 14:45:44 -1991.639205   -7.19  -3.24    -0.0000
iter:  74 14:45:48 -1991.641593   -7.22  -3.24    -0.0000
iter:  75 14:45:52 -1991.643963   -7.24  -3.25    -0.0000
iter:  76 14:45:55 -1991.646312   -7.26  -3.26    -0.0000
iter:  77 14:45:59 -1991.648639   -7.29  -3.26    -0.0000
iter:  78 14:46:03 -1991.650945   -7.31  -3.27    -0.0000
iter:  79 14:46:07 -1991.653228   -7.33  -3.27    -0.0000
iter:  80 14:46:11 -1991.655488   -7.36  -3.28    -0.0000
iter:  81 14:46:15 -1991.657725   -7.38  -3.29    -0.0000
iter:  82 14:46:19 -1991.659938   -7.40  -3.29    -0.0000
iter:  83 14:46:22 -1991.662126   -7.43  -3.30    -0.0000
iter:  84 14:46:26 -1991.664291   -7.45  -3.30    -0.0000
iter:  85 14:46:30 -1991.666431   -7.47  -3.31    -0.0000
iter:  86 14:46:34 -1991.668546   -7.49  -3.32    -0.0000
iter:  87 14:46:38 -1991.670637   -7.51  -3.32    -0.0000
iter:  88 14:46:42 -1991.672703   -7.53  -3.33    -0.0000
iter:  89 14:46:46 -1991.674745   -7.55  -3.33    -0.0000
iter:  90 14:46:49 -1991.676761   -7.57  -3.34    -0.0000
iter:  91 14:46:53 -1991.678753   -7.60  -3.35    -0.0000
iter:  92 14:46:57 -1991.680720   -7.61  -3.35    -0.0000
iter:  93 14:47:01 -1991.682662   -7.64  -3.36    -0.0000
iter:  94 14:47:05 -1991.684580   -7.65  -3.36    -0.0000
iter:  95 14:47:09 -1991.686474   -7.67  -3.37    -0.0000
iter:  96 14:47:13 -1991.688343   -7.69  -3.37    -0.0000
iter:  97 14:47:16 -1991.690189   -7.71  -3.38    -0.0000
iter:  98 14:47:20 -1991.692010   -7.73  -3.39    -0.0000
iter:  99 14:47:24 -1991.693808   -7.75  -3.39    -0.0000
iter: 100 14:47:28 -1991.695582   -7.77  -3.40    -0.0000
iter: 101 14:47:32 -1991.697332   -7.79  -3.40    -0.0000
iter: 102 14:47:36 -1991.699060   -7.80  -3.41    -0.0000
iter: 103 14:47:40 -1991.700764   -7.82  -3.41    -0.0000
iter: 104 14:47:43 -1991.702446   -7.84  -3.42    -0.0000
iter: 105 14:47:47 -1991.704105   -7.86  -3.43    -0.0000
iter: 106 14:47:51 -1991.705742   -7.87  -3.43    -0.0000
iter: 107 14:47:55 -1991.707357   -7.89  -3.44    -0.0000
iter: 108 14:47:59 -1991.708949   -7.91  -3.44    -0.0000
iter: 109 14:48:03 -1991.710521   -7.93  -3.45    -0.0000
iter: 110 14:48:07 -1991.712071   -7.94  -3.45    -0.0000
iter: 111 14:48:11 -1991.713600   -7.96  -3.46    -0.0000
iter: 112 14:48:14 -1991.715107   -7.97  -3.47    -0.0000
iter: 113 14:48:18 -1991.716595   -7.99  -3.47    -0.0000
iter: 114 14:48:22 -1991.718062   -8.01  -3.48    -0.0000
iter: 115 14:48:26 -1991.719508   -8.02  -3.48    -0.0000
iter: 116 14:48:30 -1991.720935   -8.04  -3.49    -0.0000
iter: 117 14:48:34 -1991.722342   -8.05  -3.49    -0.0000
iter: 118 14:48:38 -1991.723730   -8.07  -3.50    -0.0000
iter: 119 14:48:41 -1991.725098   -8.09  -3.50    -0.0000
iter: 120 14:48:45 -1991.726448   -8.10  -3.51    -0.0000
iter: 121 14:48:49 -1991.727779   -8.12  -3.52    -0.0000
iter: 122 14:48:53 -1991.729091   -8.13  -3.52    -0.0000
iter: 123 14:48:57 -1991.730385   -8.15  -3.53    -0.0000
iter: 124 14:49:01 -1991.731661   -8.16  -3.53    -0.0000
iter: 125 14:49:05 -1991.732920   -8.18  -3.54    -0.0000
iter: 126 14:49:08 -1991.734161   -8.19  -3.54    -0.0000
iter: 127 14:49:12 -1991.735384   -8.21  -3.55    -0.0000
iter: 128 14:49:16 -1991.736590   -8.22  -3.55    -0.0000
iter: 129 14:49:20 -1991.737780   -8.23  -3.56    -0.0000
iter: 130 14:49:24 -1991.738953   -8.25  -3.56    -0.0000
iter: 131 14:49:28 -1991.740110   -8.26  -3.57    -0.0000
iter: 132 14:49:32 -1991.741250   -8.28  -3.58    -0.0000
iter: 133 14:49:35 -1991.742375   -8.29  -3.58    -0.0000
iter: 134 14:49:39 -1991.743483   -8.30  -3.59    -0.0000
iter: 135 14:49:43 -1991.744577   -8.32  -3.59    -0.0000
iter: 136 14:49:47 -1991.745655   -8.33  -3.60    -0.0000
iter: 137 14:49:51 -1991.746718   -8.35  -3.60    -0.0000
iter: 138 14:49:55 -1991.747766   -8.36  -3.61    -0.0000
iter: 139 14:49:59 -1991.748799   -8.37  -3.61    -0.0000
iter: 140 14:50:03 -1991.749818   -8.38  -3.62    -0.0000
iter: 141 14:50:06 -1991.750823   -8.40  -3.62    -0.0000
iter: 142 14:50:10 -1991.751813   -8.41  -3.63    -0.0000
iter: 143 14:50:14 -1991.752790   -8.42  -3.63    -0.0000
iter: 144 14:50:18 -1991.753662   -8.49  -3.64    -0.0000
iter: 145 14:50:22 -1991.754671   -8.42  -3.64    -0.0000
iter: 146 14:50:26 -1991.755520   -8.51  -3.65    -0.0000
iter: 147 14:50:30 -1991.756500   -8.46  -3.66    -0.0000
iter: 148 14:50:33 -1991.757328   -8.54  -3.66    -0.0000
iter: 149 14:50:37 -1991.758283   -8.48  -3.67    -0.0000
iter: 150 14:50:41 -1991.759091   -8.57  -3.67    -0.0000
iter: 151 14:50:45 -1991.759938   -8.57  -3.68    -0.0000
iter: 152 14:50:49 -1991.760774   -8.56  -3.68    -0.0000
iter: 153 14:50:53 -1991.761599   -8.58  -3.69    -0.0000
iter: 154 14:50:57 -1991.762412   -8.58  -3.69    -0.0000
iter: 155 14:51:00 -1991.763215   -8.60  -3.70    -0.0000
iter: 156 14:51:04 -1991.764008   -8.60  -3.70    -0.0000
iter: 157 14:51:08 -1991.764791   -8.62  -3.71    -0.0000
iter: 158 14:51:12 -1991.765565   -8.62  -3.71    -0.0000
iter: 159 14:51:16 -1991.766329   -8.64  -3.72    -0.0000
iter: 160 14:51:20 -1991.767083   -8.64  -3.72    -0.0000
iter: 161 14:51:24 -1991.767829   -8.66  -3.73    -0.0000
iter: 162 14:51:28 -1991.768565   -8.66  -3.73    -0.0000
iter: 163 14:51:31 -1991.769293   -8.68  -3.74    -0.0000
iter: 164 14:51:35 -1991.770011   -8.68  -3.74    -0.0000
iter: 165 14:51:39 -1991.770721   -8.70  -3.75    -0.0000
iter: 166 14:51:43 -1991.771421   -8.71  -3.75    -0.0000
iter: 167 14:51:47 -1991.772113   -8.72  -3.76    -0.0000
iter: 168 14:51:51 -1991.772797   -8.73  -3.76    -0.0000
iter: 169 14:51:55 -1991.773471   -8.74  -3.77    -0.0000
iter: 170 14:51:58 -1991.774137   -8.75  -3.77    -0.0000
iter: 171 14:52:02 -1991.774795   -8.76  -3.78    -0.0000
iter: 172 14:52:06 -1991.775444   -8.77  -3.78    -0.0000
iter: 173 14:52:10 -1991.776085   -8.78  -3.79    -0.0000
iter: 174 14:52:14 -1991.776717   -8.79  -3.79    -0.0000
iter: 175 14:52:18 -1991.777342   -8.80  -3.80    -0.0000
iter: 176 14:52:22 -1991.777958   -8.81  -3.80    -0.0000
iter: 177 14:52:25 -1991.778566   -8.83  -3.81    -0.0000
iter: 178 14:52:29 -1991.779166   -8.83  -3.81    -0.0000
iter: 179 14:52:33 -1991.779759   -8.85  -3.82    -0.0000
iter: 180 14:52:37 -1991.780343   -8.86  -3.82    -0.0000
iter: 181 14:52:41 -1991.780920   -8.87  -3.83    -0.0000
iter: 182 14:52:45 -1991.781490   -8.88  -3.83    -0.0000
iter: 183 14:52:49 -1991.782051   -8.89  -3.84    -0.0000
iter: 184 14:52:53 -1991.782606   -8.90  -3.84    -0.0000
iter: 185 14:52:56 -1991.783153   -8.91  -3.85    -0.0000
iter: 186 14:53:00 -1991.783692   -8.92  -3.85    -0.0000
iter: 187 14:53:04 -1991.784225   -8.93  -3.86    -0.0000
iter: 188 14:53:08 -1991.784750   -8.94  -3.86    -0.0000
iter: 189 14:53:12 -1991.785269   -8.95  -3.87    -0.0000
iter: 190 14:53:16 -1991.785780   -8.96  -3.87    -0.0000
iter: 191 14:53:20 -1991.786285   -8.98  -3.88    -0.0000
iter: 192 14:53:23 -1991.786783   -8.98  -3.88    -0.0000
iter: 193 14:53:27 -1991.787274   -9.00  -3.89    -0.0000
iter: 194 14:53:31 -1991.787758   -9.01  -3.89    -0.0000
iter: 195 14:53:35 -1991.788237   -9.02  -3.90    -0.0000
iter: 196 14:53:39 -1991.788708   -9.03  -3.90    -0.0000
iter: 197 14:53:43 -1991.789174   -9.04  -3.91    -0.0000
iter: 198 14:53:47 -1991.789633   -9.05  -3.91    -0.0000
iter: 199 14:53:50 -1991.790086   -9.06  -3.92    -0.0000
iter: 200 14:53:54 -1991.790533   -9.07  -3.92    -0.0000
iter: 201 14:53:58 -1991.790975   -9.08  -3.93    -0.0000
iter: 202 14:54:02 -1991.791410   -9.09  -3.93    -0.0000
iter: 203 14:54:06 -1991.791840   -9.10  -3.94    -0.0000
iter: 204 14:54:10 -1991.792263   -9.11  -3.94    -0.0000
iter: 205 14:54:14 -1991.792682   -9.12  -3.95    -0.0000
iter: 206 14:54:17 -1991.793094   -9.13  -3.95    -0.0000
iter: 207 14:54:21 -1991.793502   -9.14  -3.96    -0.0000
iter: 208 14:54:25 -1991.793903   -9.15  -3.96    -0.0000
iter: 209 14:54:29 -1991.794300   -9.16  -3.97    -0.0000
iter: 210 14:54:33 -1991.794691   -9.17  -3.97    -0.0000
iter: 211 14:54:37 -1991.795078   -9.18  -3.98    -0.0000
iter: 212 14:54:41 -1991.795459   -9.19  -3.98    -0.0000
iter: 213 14:54:44 -1991.795835   -9.20  -3.98    -0.0000
iter: 214 14:54:48 -1991.796206   -9.21  -3.99    -0.0000
iter: 215 14:54:52 -1991.796573   -9.22  -3.99    -0.0000
iter: 216 14:54:56 -1991.796934   -9.23  -4.00    -0.0000
iter: 217 14:55:00 -1991.797291   -9.24  -4.00    -0.0000
iter: 218 14:55:04 -1991.797643   -9.25  -4.01    -0.0000
iter: 219 14:55:08 -1991.797991   -9.26  -4.01    -0.0000
iter: 220 14:55:11 -1991.798334   -9.27  -4.02    -0.0000
iter: 221 14:55:15 -1991.798673   -9.28  -4.02    -0.0000
iter: 222 14:55:19 -1991.799007   -9.29  -4.03    -0.0000
iter: 223 14:55:23 -1991.799337   -9.30  -4.03    -0.0000
iter: 224 14:55:27 -1991.799663   -9.31  -4.04    -0.0000
iter: 225 14:55:31 -1991.799984   -9.32  -4.04    -0.0000
iter: 226 14:55:35 -1991.800302   -9.32  -4.05    -0.0000
iter: 227 14:55:38 -1991.800615   -9.33  -4.05    -0.0000
iter: 228 14:55:42 -1991.800924   -9.34  -4.05    -0.0000
iter: 229 14:55:46 -1991.801229c  -9.35  -4.06    -0.0000
iter: 230 14:55:50 -1991.801530c  -9.36  -4.06    -0.0000
iter: 231 14:55:54 -1991.801828c  -9.37  -4.07    -0.0000
iter: 232 14:55:58 -1991.802121c  -9.38  -4.07    -0.0000
iter: 233 14:56:02 -1991.802411c  -9.39  -4.08    -0.0000
iter: 234 14:56:05 -1991.802697c  -9.40  -4.08    -0.0000
iter: 235 14:56:09 -1991.802980c  -9.41  -4.09    -0.0000
iter: 236 14:56:13 -1991.803258c  -9.42  -4.09    -0.0000
iter: 237 14:56:17 -1991.803533c  -9.43  -4.10    -0.0000
iter: 238 14:56:21 -1991.803805c  -9.44  -4.10    -0.0000
iter: 239 14:56:25 -1991.804073c  -9.44  -4.11    -0.0000
iter: 240 14:56:29 -1991.804338c  -9.45  -4.11    -0.0000
iter: 241 14:56:32 -1991.804599c  -9.46  -4.11    -0.0000
iter: 242 14:56:36 -1991.804857c  -9.47  -4.12    -0.0000
iter: 243 14:56:40 -1991.805112c  -9.48  -4.12    -0.0000
iter: 244 14:56:44 -1991.805363c  -9.49  -4.13    -0.0000
iter: 245 14:56:48 -1991.805611c  -9.50  -4.13    -0.0000
iter: 246 14:56:52 -1991.805856c  -9.51  -4.14    -0.0000
iter: 247 14:56:56 -1991.806098c  -9.52  -4.14    -0.0000
iter: 248 14:56:59 -1991.806337c  -9.52  -4.15    -0.0000
iter: 249 14:57:03 -1991.806573c  -9.53  -4.15    -0.0000
iter: 250 14:57:07 -1991.806806c  -9.54  -4.16    -0.0000
iter: 251 14:57:11 -1991.807035c  -9.55  -4.16    -0.0000
iter: 252 14:57:15 -1991.807262c  -9.56  -4.16    -0.0000
iter: 253 14:57:19 -1991.807486c  -9.57  -4.17    -0.0000
iter: 254 14:57:23 -1991.807707c  -9.58  -4.17    -0.0000
iter: 255 14:57:26 -1991.807925c  -9.58  -4.18    -0.0000
iter: 256 14:57:30 -1991.808141c  -9.59  -4.18    -0.0000
iter: 257 14:57:34 -1991.808354c  -9.60  -4.19    -0.0000
iter: 258 14:57:38 -1991.808564c  -9.61  -4.19    -0.0000
iter: 259 14:57:42 -1991.808771c  -9.62  -4.20    -0.0000
iter: 260 14:57:46 -1991.808976c  -9.63  -4.20    -0.0000
iter: 261 14:57:50 -1991.809178c  -9.63  -4.20    -0.0000
iter: 262 14:57:53 -1991.809378c  -9.64  -4.21    -0.0000
iter: 263 14:57:57 -1991.809575c  -9.65  -4.21    -0.0000
iter: 264 14:58:01 -1991.809769c  -9.66  -4.22    -0.0000
iter: 265 14:58:05 -1991.809962c  -9.66  -4.22    -0.0000
iter: 266 14:58:09 -1991.810151c  -9.67  -4.23    -0.0000
iter: 267 14:58:13 -1991.810339c  -9.68  -4.23    -0.0000
iter: 268 14:58:17 -1991.810524c  -9.69  -4.23    -0.0000
iter: 269 14:58:20 -1991.810706c  -9.70  -4.24    -0.0000
iter: 270 14:58:24 -1991.810887c  -9.70  -4.24    -0.0000
iter: 271 14:58:28 -1991.811065c  -9.71  -4.25    -0.0000
iter: 272 14:58:32 -1991.811240c  -9.72  -4.25    -0.0000
iter: 273 14:58:36 -1991.811414c  -9.73  -4.26    -0.0000
iter: 274 14:58:40 -1991.811586c  -9.74  -4.26    -0.0000
iter: 275 14:58:44 -1991.811755c  -9.74  -4.27    -0.0000
iter: 276 14:58:47 -1991.811922c  -9.75  -4.27    -0.0000
iter: 277 14:58:51 -1991.812087c  -9.76  -4.27    -0.0000
iter: 278 14:58:55 -1991.812250c  -9.77  -4.28    -0.0000
iter: 279 14:58:59 -1991.812411c  -9.77  -4.28    -0.0000
iter: 280 14:59:03 -1991.812570c  -9.78  -4.29    -0.0000
iter: 281 14:59:07 -1991.812727c  -9.79  -4.29    -0.0000
iter: 282 14:59:11 -1991.812882c  -9.80  -4.30    -0.0000
iter: 283 14:59:14 -1991.813036c  -9.80  -4.30    -0.0000
iter: 284 14:59:18 -1991.813187c  -9.81  -4.30    -0.0000
iter: 285 14:59:22 -1991.813336c  -9.82  -4.31    -0.0000
iter: 286 14:59:26 -1991.813484c  -9.83  -4.31    -0.0000
iter: 287 14:59:30 -1991.813629c  -9.83  -4.32    -0.0000
iter: 288 14:59:34 -1991.813773c  -9.84  -4.32    -0.0000
iter: 289 14:59:38 -1991.813916c  -9.85  -4.33    -0.0000
iter: 290 14:59:41 -1991.814056c  -9.85  -4.33    -0.0000
iter: 291 14:59:45 -1991.814195c  -9.86  -4.33    -0.0000
iter: 292 14:59:49 -1991.814331c  -9.87  -4.34    -0.0000
iter: 293 14:59:53 -1991.814467c  -9.88  -4.34    -0.0000
iter: 294 14:59:57 -1991.814600c  -9.88  -4.35    -0.0000
iter: 295 15:00:01 -1991.814732c  -9.89  -4.35    -0.0000
iter: 296 15:00:05 -1991.814863c  -9.90  -4.36    -0.0000
iter: 297 15:00:09 -1991.814991c  -9.90  -4.36    -0.0000
iter: 298 15:00:13 -1991.815118c  -9.91  -4.36    -0.0000
iter: 299 15:00:16 -1991.815244c  -9.92  -4.37    -0.0000
iter: 300 15:00:20 -1991.815368c  -9.93  -4.37    -0.0000
iter: 301 15:00:24 -1991.815491c  -9.93  -4.38    -0.0000
iter: 302 15:00:28 -1991.815612c  -9.94  -4.38    -0.0000
iter: 303 15:00:32 -1991.815731c  -9.95  -4.39    -0.0000
iter: 304 15:00:36 -1991.815849c  -9.95  -4.39    -0.0000
iter: 305 15:00:40 -1991.815966c  -9.96  -4.39    -0.0000
iter: 306 15:00:43 -1991.816081c  -9.97  -4.40    -0.0000
iter: 307 15:00:47 -1991.816195c  -9.97  -4.40    -0.0000
iter: 308 15:00:51 -1991.816308c  -9.98  -4.41    -0.0000
iter: 309 15:00:55 -1991.816419c  -9.99  -4.41    -0.0000
iter: 310 15:00:59 -1991.816528c -10.00  -4.42    -0.0000
iter: 311 15:01:03 -1991.816637c -10.00c -4.42    -0.0000
iter: 312 15:01:07 -1991.816744c -10.01c -4.42    -0.0000
iter: 313 15:01:10 -1991.816850c -10.01c -4.43    -0.0000
iter: 314 15:01:14 -1991.816954c -10.02c -4.43    -0.0000
iter: 315 15:01:18 -1991.817057c -10.03c -4.44    -0.0000
iter: 316 15:01:22 -1991.817160c -10.04c -4.44    -0.0000
iter: 317 15:01:26 -1991.817260c -10.04c -4.44    -0.0000
iter: 318 15:01:30 -1991.817360c -10.05c -4.45    -0.0000
iter: 319 15:01:34 -1991.817458c -10.05c -4.45    -0.0000
iter: 320 15:01:37 -1991.817555c -10.06c -4.46    -0.0000
iter: 321 15:01:41 -1991.817651c -10.07c -4.46    -0.0000
iter: 322 15:01:45 -1991.817746c -10.08c -4.47    -0.0000
iter: 323 15:01:49 -1991.817840c -10.08c -4.47    -0.0000
iter: 324 15:01:53 -1991.817933c -10.09c -4.47    -0.0000
iter: 325 15:01:57 -1991.818024c -10.09c -4.48    -0.0000
iter: 326 15:02:01 -1991.818115c -10.10c -4.48    -0.0000
iter: 327 15:02:04 -1991.818204c -10.11c -4.49    -0.0000
iter: 328 15:02:08 -1991.818292c -10.12c -4.49    -0.0000
iter: 329 15:02:12 -1991.818379c -10.12c -4.49    -0.0000
iter: 330 15:02:16 -1991.818465c -10.13c -4.50    -0.0000
iter: 331 15:02:20 -1991.818551c -10.14c -4.50    -0.0000
iter: 332 15:02:24 -1991.818635c -10.14c -4.51    -0.0000
iter: 333 15:02:28 -1991.818718c -10.15c -4.51    -0.0000
iter: 334 15:02:31 -1991.818800c -10.16c -4.51    -0.0000
iter: 335 15:02:35 -1991.818881c -10.16c -4.52    -0.0000
iter: 336 15:02:39 -1991.818961c -10.17c -4.52    -0.0000
iter: 337 15:02:43 -1991.819041c -10.17c -4.53    -0.0000
iter: 338 15:02:47 -1991.819119c -10.18c -4.53    -0.0000
iter: 339 15:02:51 -1991.819196c -10.19c -4.53    +0.0000
iter: 340 15:02:55 -1991.819273c -10.20c -4.54    +0.0000
iter: 341 15:02:58 -1991.819348c -10.20c -4.54    +0.0000
iter: 342 15:03:02 -1991.819423c -10.21c -4.55    +0.0000
iter: 343 15:03:06 -1991.819497c -10.21c -4.55    +0.0000
iter: 344 15:03:10 -1991.819570c -10.22c -4.56    +0.0000
iter: 345 15:03:14 -1991.819642c -10.23c -4.56    +0.0000
iter: 346 15:03:18 -1991.819713c -10.24c -4.56    +0.0000
iter: 347 15:03:22 -1991.819783c -10.24c -4.57    +0.0000
iter: 348 15:03:25 -1991.819853c -10.25c -4.57    +0.0000
iter: 349 15:03:29 -1991.819922c -10.25c -4.58    +0.0000
iter: 350 15:03:33 -1991.819990c -10.26c -4.58    +0.0000
iter: 351 15:03:37 -1991.820057c -10.27c -4.58    +0.0000
iter: 352 15:03:41 -1991.820123c -10.27c -4.59    +0.0000
iter: 353 15:03:45 -1991.820189c -10.28c -4.59    +0.0000
iter: 354 15:03:49 -1991.820254c -10.29c -4.60    +0.0000
iter: 355 15:03:52 -1991.820318c -10.29c -4.60    +0.0000
iter: 356 15:03:56 -1991.820381c -10.30c -4.60    +0.0000
iter: 357 15:04:00 -1991.820444c -10.30c -4.61    +0.0000
iter: 358 15:04:04 -1991.820505c -10.31c -4.61    +0.0000
iter: 359 15:04:08 -1991.820567c -10.32c -4.62    +0.0000
iter: 360 15:04:12 -1991.820627c -10.32c -4.62    +0.0000
iter: 361 15:04:16 -1991.820687c -10.33c -4.62    +0.0000
iter: 362 15:04:19 -1991.820746c -10.34c -4.63    +0.0000
iter: 363 15:04:23 -1991.820804c -10.34c -4.63    +0.0000
iter: 364 15:04:27 -1991.820862c -10.35c -4.64    +0.0000
iter: 365 15:04:31 -1991.820919c -10.35c -4.64    +0.0000
iter: 366 15:04:35 -1991.820975c -10.36c -4.64    +0.0000
iter: 367 15:04:39 -1991.821031c -10.37c -4.65    +0.0000
iter: 368 15:04:43 -1991.821086c -10.37c -4.65    +0.0000
iter: 369 15:04:46 -1991.821140c -10.38c -4.66    +0.0000
iter: 370 15:04:50 -1991.821194c -10.39c -4.66    +0.0000
iter: 371 15:04:54 -1991.821247c -10.39c -4.66    +0.0000
iter: 372 15:04:58 -1991.821300c -10.40c -4.67    +0.0000
iter: 373 15:05:02 -1991.821352c -10.40c -4.67    +0.0000
iter: 374 15:05:06 -1991.821403c -10.41c -4.67    +0.0000
iter: 375 15:05:10 -1991.821454c -10.42c -4.68    +0.0000
iter: 376 15:05:13 -1991.821504c -10.42c -4.68    +0.0000
iter: 377 15:05:17 -1991.821554c -10.43c -4.69    +0.0000
iter: 378 15:05:21 -1991.821603c -10.44c -4.69    +0.0000
iter: 379 15:05:25 -1991.821652c -10.44c -4.69    +0.0000
iter: 380 15:05:29 -1991.821700c -10.45c -4.70    +0.0000
iter: 381 15:05:33 -1991.821747c -10.45c -4.70    +0.0000
iter: 382 15:05:37 -1991.821794c -10.46c -4.71    +0.0000
iter: 383 15:05:40 -1991.821840c -10.47c -4.71    +0.0000
iter: 384 15:05:44 -1991.821886c -10.47c -4.71    +0.0000
iter: 385 15:05:48 -1991.821931c -10.48c -4.72    +0.0000
iter: 386 15:05:52 -1991.821976c -10.49c -4.72    +0.0000
iter: 387 15:05:56 -1991.822020c -10.49c -4.73    +0.0000
iter: 388 15:06:00 -1991.822064c -10.50c -4.73    +0.0000
iter: 389 15:06:04 -1991.822108c -10.50c -4.73    +0.0000
iter: 390 15:06:08 -1991.822150c -10.51c -4.74    +0.0000
iter: 391 15:06:11 -1991.822193c -10.51c -4.74    +0.0000
iter: 392 15:06:15 -1991.822234c -10.52c -4.75    +0.0000
iter: 393 15:06:19 -1991.822276c -10.53c -4.75    +0.0000
iter: 394 15:06:23 -1991.822317c -10.53c -4.75    +0.0000
iter: 395 15:06:27 -1991.822357c -10.54c -4.76    +0.0000
iter: 396 15:06:31 -1991.822397c -10.55c -4.76    +0.0000
iter: 397 15:06:34 -1991.822437c -10.55c -4.76    +0.0000
iter: 398 15:06:38 -1991.822476c -10.56c -4.77    +0.0000
iter: 399 15:06:42 -1991.822515c -10.56c -4.77    +0.0000
iter: 400 15:06:46 -1991.822553c -10.57c -4.78    +0.0000
iter: 401 15:06:50 -1991.822591c -10.57c -4.78    +0.0000
iter: 402 15:06:54 -1991.822628c -10.58c -4.78    +0.0000
iter: 403 15:06:58 -1991.822665c -10.59c -4.79    +0.0000
iter: 404 15:07:02 -1991.822701c -10.60c -4.79    +0.0000
iter: 405 15:07:05 -1991.822738c -10.60c -4.80    +0.0000
iter: 406 15:07:09 -1991.822773c -10.61c -4.80    +0.0000
iter: 407 15:07:13 -1991.822809c -10.61c -4.80    +0.0000
iter: 408 15:07:17 -1991.822844c -10.62c -4.81    +0.0000
iter: 409 15:07:21 -1991.822878c -10.62c -4.81    +0.0000
iter: 410 15:07:25 -1991.822912c -10.63c -4.81    +0.0000
iter: 411 15:07:29 -1991.822946c -10.63c -4.82    +0.0000
iter: 412 15:07:32 -1991.822980c -10.64c -4.82    +0.0000
iter: 413 15:07:36 -1991.823013c -10.64c -4.83    +0.0000
iter: 414 15:07:40 -1991.823045c -10.66c -4.83    +0.0000
iter: 415 15:07:44 -1991.823078c -10.66c -4.83    +0.0000
iter: 416 15:07:48 -1991.823110c -10.67c -4.84    +0.0000
iter: 417 15:07:52 -1991.823141c -10.67c -4.84    +0.0000
iter: 418 15:07:56 -1991.823173c -10.68c -4.85    +0.0000
iter: 419 15:07:59 -1991.823204c -10.68c -4.85    +0.0000
iter: 420 15:08:03 -1991.823234c -10.69c -4.85    +0.0000
iter: 421 15:08:07 -1991.823265c -10.69c -4.86    +0.0000
iter: 422 15:08:11 -1991.823295c -10.70c -4.86    +0.0000
iter: 423 15:08:15 -1991.823324c -10.70c -4.86    +0.0000
iter: 424 15:08:19 -1991.823353c -10.72c -4.87    +0.0000
iter: 425 15:08:23 -1991.823382c -10.71c -4.87    +0.0000
iter: 426 15:08:26 -1991.823411c -10.73c -4.88    +0.0000
iter: 427 15:08:30 -1991.823439c -10.73c -4.88    +0.0000
iter: 428 15:08:34 -1991.823467c -10.74c -4.88    +0.0000
iter: 429 15:08:38 -1991.823495c -10.74c -4.89    +0.0000
iter: 430 15:08:42 -1991.823523c -10.75c -4.89    +0.0000
iter: 431 15:08:46 -1991.823550c -10.75c -4.89    +0.0000
iter: 432 15:08:50 -1991.823577c -10.76c -4.90    +0.0000
iter: 433 15:08:53 -1991.823603c -10.76c -4.90    +0.0000
iter: 434 15:08:57 -1991.823629c -10.77c -4.91    +0.0000
iter: 435 15:09:01 -1991.823655c -10.77c -4.91    +0.0000
iter: 436 15:09:05 -1991.823681c -10.79c -4.91    +0.0000
iter: 437 15:09:09 -1991.823706c -10.78c -4.92    +0.0000
iter: 438 15:09:13 -1991.823732c -10.80c -4.92    +0.0000
iter: 439 15:09:17 -1991.823756c -10.80c -4.92    +0.0000
iter: 440 15:09:21 -1991.823781c -10.81c -4.93    +0.0000
iter: 441 15:09:24 -1991.823805c -10.81c -4.93    +0.0000
iter: 442 15:09:28 -1991.823829c -10.82c -4.94    +0.0000
iter: 443 15:09:32 -1991.823853c -10.82c -4.94    +0.0000
iter: 444 15:09:36 -1991.823877c -10.83c -4.94    +0.0000
iter: 445 15:09:40 -1991.823900c -10.83c -4.95    +0.0000
iter: 446 15:09:44 -1991.823923c -10.84c -4.95    +0.0000
iter: 447 15:09:48 -1991.823946c -10.84c -4.95    +0.0000
iter: 448 15:09:51 -1991.823969c -10.86c -4.96    +0.0000
iter: 449 15:09:55 -1991.823991c -10.85c -4.96    +0.0000
iter: 450 15:09:59 -1991.824013c -10.87c -4.97    +0.0000
iter: 451 15:10:03 -1991.824035c -10.87c -4.97    +0.0000
iter: 452 15:10:07 -1991.824056c -10.88c -4.97    +0.0000
iter: 453 15:10:11 -1991.824078c -10.88c -4.98    +0.0000
iter: 454 15:10:15 -1991.824099c -10.89c -4.98    +0.0000
iter: 455 15:10:18 -1991.824120c -10.89c -4.98    +0.0000
iter: 456 15:10:22 -1991.824141c -10.90c -4.99    +0.0000
iter: 457 15:10:26 -1991.824161c -10.90c -4.99    +0.0000
iter: 458 15:10:30 -1991.824181c -10.91c -4.99    +0.0000
iter: 459 15:10:34 -1991.824202c -10.91c -5.00    +0.0000
iter: 460 15:10:38 -1991.824221c -10.92c -5.00c   +0.0000

Converged after 460 iterations.

Dipole moment: (52.381411, -55.217875, 1.348168) |e|*Ang

Total magnetic moment: (0.000000, 0.000000, 0.000000)
Local magnetic moments:
   0 Ti ( 0.000000,  0.000000, -0.000000)
   1 Ti ( 0.000000,  0.000000, -0.000000)
   2 Ti ( 0.000000,  0.000000, -0.000000)
   3 Ti ( 0.000000,  0.000000, -0.000000)
   4 Ti ( 0.000000,  0.000000, -0.000000)
   5 Ti ( 0.000000,  0.000000,  0.000000)
   6 Ti ( 0.000000,  0.000000, -0.000000)
   7 Ti ( 0.000000,  0.000000,  0.000000)
   8 Ti ( 0.000000,  0.000000,  0.000000)
   9 Ti ( 0.000000,  0.000000, -0.000000)
  10 Ti ( 0.000000,  0.000000,  0.000000)
  11 Ti ( 0.000000,  0.000000,  0.000000)
  12 Ti ( 0.000000,  0.000000, -0.000000)
  13 Ti ( 0.000000,  0.000000,  0.000000)
  14 Ti ( 0.000000,  0.000000, -0.000000)
  15 Ti ( 0.000000,  0.000000,  0.000000)
  16 Ti ( 0.000000,  0.000000,  0.000000)
  17 Ti ( 0.000000,  0.000000, -0.000000)
  18 Ti ( 0.000000,  0.000000, -0.000000)
  19 Ti ( 0.000000,  0.000000,  0.000000)
  20 Ti ( 0.000000,  0.000000, -0.000000)
  21 Ti ( 0.000000,  0.000000,  0.000000)
  22 Ti ( 0.000000,  0.000000, -0.000000)
  23 Ti ( 0.000000,  0.000000,  0.000000)
  24 O  ( 0.000000,  0.000000, -0.000000)
  25 O  ( 0.000000,  0.000000, -0.000000)
  26 O  ( 0.000000,  0.000000,  0.000000)
  27 O  ( 0.000000,  0.000000, -0.000000)
  28 O  ( 0.000000,  0.000000, -0.000000)
  29 O  ( 0.000000,  0.000000, -0.000000)
  30 O  ( 0.000000,  0.000000, -0.000000)
  31 O  ( 0.000000,  0.000000, -0.000000)
  32 O  ( 0.000000,  0.000000, -0.000000)
  33 O  ( 0.000000,  0.000000,  0.000000)
  34 O  ( 0.000000,  0.000000, -0.000000)
  35 O  ( 0.000000,  0.000000, -0.000000)
  36 O  ( 0.000000,  0.000000,  0.000000)
  37 O  ( 0.000000,  0.000000,  0.000000)
  38 O  ( 0.000000,  0.000000,  0.000000)
  39 O  ( 0.000000,  0.000000,  0.000000)
  40 O  ( 0.000000,  0.000000, -0.000000)
  41 O  ( 0.000000,  0.000000, -0.000000)
  42 O  ( 0.000000,  0.000000,  0.000000)
  43 O  ( 0.000000,  0.000000,  0.000000)
  44 O  ( 0.000000,  0.000000,  0.000000)
  45 O  ( 0.000000,  0.000000, -0.000000)
  46 O  ( 0.000000,  0.000000,  0.000000)
  47 O  ( 0.000000,  0.000000, -0.000000)
  48 O  ( 0.000000,  0.000000, -0.000000)
  49 O  ( 0.000000,  0.000000,  0.000000)
  50 O  ( 0.000000,  0.000000, -0.000000)
  51 O  ( 0.000000,  0.000000,  0.000000)
  52 O  ( 0.000000,  0.000000, -0.000000)
  53 O  ( 0.000000,  0.000000, -0.000000)
  54 O  ( 0.000000,  0.000000, -0.000000)
  55 O  ( 0.000000,  0.000000,  0.000000)
  56 O  ( 0.000000,  0.000000, -0.000000)
  57 O  ( 0.000000,  0.000000,  0.000000)
  58 O  ( 0.000000,  0.000000,  0.000000)
  59 O  ( 0.000000,  0.000000,  0.000000)
  60 O  ( 0.000000,  0.000000, -0.000000)
  61 O  ( 0.000000,  0.000000,  0.000000)
  62 O  ( 0.000000,  0.000000, -0.000000)
  63 O  ( 0.000000,  0.000000, -0.000000)
  64 O  ( 0.000000,  0.000000, -0.000000)
  65 O  ( 0.000000,  0.000000,  0.000000)
  66 O  ( 0.000000,  0.000000,  0.000000)
  67 O  ( 0.000000,  0.000000, -0.000000)
  68 O  ( 0.000000,  0.000000,  0.000000)
  69 O  ( 0.000000,  0.000000, -0.000000)
  70 O  ( 0.000000,  0.000000, -0.000000)
  71 O  ( 0.000000,  0.000000,  0.000000)
  72 Au ( 0.000000,  0.000000, -0.000000)
  73 Au ( 0.000000,  0.000000, -0.000000)
  74 Au ( 0.000000,  0.000000,  0.000000)
  75 Au ( 0.000000,  0.000000, -0.000000)

Energy contributions relative to reference atoms: (reference = -2721730.337652)

Kinetic:       +523.557026
Potential:     -711.156622
External:      -1464.734280
XC:            -382.589558
Entropy (-ST):   -0.091257
Local:          +43.144841
SIC:             +0.000000
--------------------------
Free energy:   -1991.869850
Extrapolated:  -1991.824221

Dipole-layer corrected work functions: 3.854294, 0.771922 eV

Spin contamination: 0.000000 electrons
                   Up                     Down
 Band  Eigenvalues  Occupancy  Eigenvalues  Occupancy
    0    -64.30513    1.00000    -64.30513    1.00000
    1    -64.30079    1.00000    -64.30079    1.00000
    2    -64.27058    1.00000    -64.27058    1.00000
    3    -64.26940    1.00000    -64.26940    1.00000
    4    -64.26494    1.00000    -64.26494    1.00000
    5    -64.26426    1.00000    -64.26426    1.00000
    6    -64.16142    1.00000    -64.16142    1.00000
    7    -64.11008    1.00000    -64.11008    1.00000
    8    -64.08038    1.00000    -64.08038    1.00000
    9    -64.07031    1.00000    -64.07031    1.00000
   10    -64.05763    1.00000    -64.05763    1.00000
   11    -64.05495    1.00000    -64.05495    1.00000
   12    -64.04635    1.00000    -64.04635    1.00000
   13    -64.04513    1.00000    -64.04513    1.00000
   14    -64.02640    1.00000    -64.02640    1.00000
   15    -64.01245    1.00000    -64.01245    1.00000
   16    -63.99684    1.00000    -63.99684    1.00000
   17    -63.99312    1.00000    -63.99312    1.00000
   18    -63.97038    1.00000    -63.97038    1.00000
   19    -63.70610    1.00000    -63.70610    1.00000
   20    -63.57108    1.00000    -63.57108    1.00000
   21    -63.55982    1.00000    -63.55982    1.00000
   22    -63.55804    1.00000    -63.55804    1.00000
   23    -63.55008    1.00000    -63.55008    1.00000
   24    -40.60566    1.00000    -40.60566    1.00000
   25    -40.59087    1.00000    -40.59087    1.00000
   26    -40.58864    1.00000    -40.58864    1.00000
   27    -40.58427    1.00000    -40.58427    1.00000
   28    -40.58260    1.00000    -40.58260    1.00000
   29    -40.55866    1.00000    -40.55866    1.00000
   30    -40.46716    1.00000    -40.46716    1.00000
   31    -40.45945    1.00000    -40.45945    1.00000
   32    -40.44585    1.00000    -40.44585    1.00000
   33    -40.44457    1.00000    -40.44457    1.00000
   34    -40.44394    1.00000    -40.44394    1.00000
   35    -40.43236    1.00000    -40.43236    1.00000
   36    -40.40807    1.00000    -40.40807    1.00000
   37    -40.39798    1.00000    -40.39798    1.00000
   38    -40.38737    1.00000    -40.38737    1.00000
   39    -40.37447    1.00000    -40.37447    1.00000
   40    -40.37346    1.00000    -40.37346    1.00000
   41    -40.37232    1.00000    -40.37232    1.00000
   42    -40.35539    1.00000    -40.35539    1.00000
   43    -40.34098    1.00000    -40.34098    1.00000
   44    -40.33644    1.00000    -40.33644    1.00000
   45    -40.32208    1.00000    -40.32208    1.00000
   46    -40.31003    1.00000    -40.31003    1.00000
   47    -40.30910    1.00000    -40.30910    1.00000
   48    -40.30512    1.00000    -40.30512    1.00000
   49    -40.28473    1.00000    -40.28473    1.00000
   50    -40.26808    1.00000    -40.26808    1.00000
   51    -40.26379    1.00000    -40.26379    1.00000
   52    -40.25857    1.00000    -40.25857    1.00000
   53    -40.25440    1.00000    -40.25440    1.00000
   54    -40.25296    1.00000    -40.25296    1.00000
   55    -40.24964    1.00000    -40.24964    1.00000
   56    -40.24452    1.00000    -40.24452    1.00000
   57    -40.23936    1.00000    -40.23936    1.00000
   58    -40.23353    1.00000    -40.23353    1.00000
   59    -40.22143    1.00000    -40.22143    1.00000
   60    -40.21442    1.00000    -40.21442    1.00000
   61    -40.20905    1.00000    -40.20905    1.00000
   62    -40.20159    1.00000    -40.20159    1.00000
   63    -40.19512    1.00000    -40.19512    1.00000
   64    -40.18361    1.00000    -40.18361    1.00000
   65    -40.17484    1.00000    -40.17484    1.00000
   66    -40.17103    1.00000    -40.17103    1.00000
   67    -40.15922    1.00000    -40.15922    1.00000
   68    -40.15542    1.00000    -40.15542    1.00000
   69    -40.15299    1.00000    -40.15299    1.00000
   70    -40.14320    1.00000    -40.14320    1.00000
   71    -40.13953    1.00000    -40.13953    1.00000
   72    -40.13556    1.00000    -40.13556    1.00000
   73    -40.12226    1.00000    -40.12226    1.00000
   74    -40.11812    1.00000    -40.11812    1.00000
   75    -40.11225    1.00000    -40.11225    1.00000
   76    -40.10378    1.00000    -40.10378    1.00000
   77    -40.08853    1.00000    -40.08853    1.00000
   78    -40.08449    1.00000    -40.08449    1.00000
   79    -40.06616    1.00000    -40.06616    1.00000
   80    -40.05712    1.00000    -40.05712    1.00000
   81    -39.90535    1.00000    -39.90535    1.00000
   82    -39.88320    1.00000    -39.88320    1.00000
   83    -39.85540    1.00000    -39.85540    1.00000
   84    -39.79873    1.00000    -39.79873    1.00000
   85    -39.78795    1.00000    -39.78795    1.00000
   86    -39.78248    1.00000    -39.78248    1.00000
   87    -39.77515    1.00000    -39.77515    1.00000
   88    -39.76987    1.00000    -39.76987    1.00000
   89    -39.76431    1.00000    -39.76431    1.00000
   90    -39.72515    1.00000    -39.72515    1.00000
   91    -39.71432    1.00000    -39.71432    1.00000
   92    -39.64787    1.00000    -39.64787    1.00000
   93    -39.63538    1.00000    -39.63538    1.00000
   94    -39.63284    1.00000    -39.63284    1.00000
   95    -39.62425    1.00000    -39.62425    1.00000
   96    -23.14725    1.00000    -23.14725    1.00000
   97    -22.88312    1.00000    -22.88312    1.00000
   98    -22.83829    1.00000    -22.83829    1.00000
   99    -22.71665    1.00000    -22.71665    1.00000
  100    -22.69773    1.00000    -22.69773    1.00000
  101    -22.68391    1.00000    -22.68391    1.00000
  102    -22.64553    1.00000    -22.64553    1.00000
  103    -22.61322    1.00000    -22.61322    1.00000
  104    -22.49682    1.00000    -22.49682    1.00000
  105    -22.30097    1.00000    -22.30097    1.00000
  106    -22.26668    1.00000    -22.26668    1.00000
  107    -22.20940    1.00000    -22.20940    1.00000
  108    -22.12780    1.00000    -22.12780    1.00000
  109    -22.04688    1.00000    -22.04688    1.00000
  110    -21.97497    1.00000    -21.97497    1.00000
  111    -21.95305    1.00000    -21.95305    1.00000
  112    -21.92277    1.00000    -21.92277    1.00000
  113    -21.90428    1.00000    -21.90428    1.00000
  114    -21.88870    1.00000    -21.88870    1.00000
  115    -21.88353    1.00000    -21.88353    1.00000
  116    -21.87242    1.00000    -21.87242    1.00000
  117    -21.86047    1.00000    -21.86047    1.00000
  118    -21.82928    1.00000    -21.82928    1.00000
  119    -21.80104    1.00000    -21.80104    1.00000
  120    -21.79105    1.00000    -21.79105    1.00000
  121    -21.77188    1.00000    -21.77188    1.00000
  122    -21.76449    1.00000    -21.76449    1.00000
  123    -21.75723    1.00000    -21.75723    1.00000
  124    -21.73510    1.00000    -21.73510    1.00000
  125    -21.72590    1.00000    -21.72590    1.00000
  126    -21.72093    1.00000    -21.72093    1.00000
  127    -21.70792    1.00000    -21.70792    1.00000
  128    -21.63514    1.00000    -21.63514    1.00000
  129    -21.61683    1.00000    -21.61683    1.00000
  130    -21.59419    1.00000    -21.59419    1.00000
  131    -21.58326    1.00000    -21.58326    1.00000
  132    -21.57330    1.00000    -21.57330    1.00000
  133    -21.54277    1.00000    -21.54277    1.00000
  134    -21.51059    1.00000    -21.51059    1.00000
  135    -21.50513    1.00000    -21.50513    1.00000
  136    -21.47184    1.00000    -21.47184    1.00000
  137    -21.45551    1.00000    -21.45551    1.00000
  138    -21.42864    1.00000    -21.42864    1.00000
  139    -21.27847    1.00000    -21.27847    1.00000
  140    -20.16131    1.00000    -20.16131    1.00000
  141    -20.12068    1.00000    -20.12068    1.00000
  142    -20.11256    1.00000    -20.11256    1.00000
  143    -20.10669    1.00000    -20.10669    1.00000
  144    -10.18853    1.00000    -10.18853    1.00000
  145    -10.13194    1.00000    -10.13194    1.00000
  146    -10.07361    1.00000    -10.07361    1.00000
  147    -10.05198    1.00000    -10.05198    1.00000
  148    -10.02914    1.00000    -10.02914    1.00000
  149     -9.99695    1.00000     -9.99695    1.00000
  150     -9.98175    1.00000     -9.98175    1.00000
  151     -9.96143    1.00000     -9.96143    1.00000
  152     -9.92415    1.00000     -9.92415    1.00000
  153     -9.91426    1.00000     -9.91426    1.00000
  154     -9.88236    1.00000     -9.88236    1.00000
  155     -9.81367    1.00000     -9.81367    1.00000
  156     -9.80742    1.00000     -9.80742    1.00000
  157     -9.80222    1.00000     -9.80222    1.00000
  158     -9.76609    1.00000     -9.76609    1.00000
  159     -9.73966    1.00000     -9.73966    1.00000
  160     -9.72481    1.00000     -9.72481    1.00000
  161     -9.67503    1.00000     -9.67503    1.00000
  162     -9.63445    1.00000     -9.63445    1.00000
  163     -9.58090    1.00000     -9.58090    1.00000
  164     -9.52217    1.00000     -9.52217    1.00000
  165     -9.43371    1.00000     -9.43371    1.00000
  166     -9.38598    1.00000     -9.38598    1.00000
  167     -9.36002    1.00000     -9.36002    1.00000
  168     -9.35519    1.00000     -9.35519    1.00000
  169     -9.34836    1.00000     -9.34836    1.00000
  170     -9.33335    1.00000     -9.33335    1.00000
  171     -9.32030    1.00000     -9.32030    1.00000
  172     -9.29214    1.00000     -9.29214    1.00000
  173     -9.28827    1.00000     -9.28827    1.00000
  174     -9.28144    1.00000     -9.28144    1.00000
  175     -9.26928    1.00000     -9.26928    1.00000
  176     -9.25780    1.00000     -9.25780    1.00000
  177     -9.25324    1.00000     -9.25324    1.00000
  178     -9.24566    1.00000     -9.24566    1.00000
  179     -9.24120    1.00000     -9.24120    1.00000
  180     -9.19489    1.00000     -9.19489    1.00000
  181     -9.17388    1.00000     -9.17388    1.00000
  182     -9.16976    1.00000     -9.16976    1.00000
  183     -9.16328    1.00000     -9.16328    1.00000
  184     -9.14051    1.00000     -9.14051    1.00000
  185     -9.10321    1.00000     -9.10321    1.00000
  186     -9.02078    1.00000     -9.02078    1.00000
  187     -8.99881    1.00000     -8.99881    1.00000
  188     -8.97794    1.00000     -8.97794    1.00000
  189     -8.88381    1.00000     -8.88381    1.00000
  190     -8.84032    1.00000     -8.84032    1.00000
  191     -8.82981    1.00000     -8.82981    1.00000
  192     -8.79364    1.00000     -8.79364    1.00000
  193     -8.77625    1.00000     -8.77625    1.00000
  194     -8.69706    1.00000     -8.69706    1.00000
  195     -8.62994    1.00000     -8.62994    1.00000
  196     -8.60378    1.00000     -8.60378    1.00000
  197     -8.56283    1.00000     -8.56283    1.00000
  198     -8.53634    1.00000     -8.53634    1.00000
  199     -8.47642    1.00000     -8.47642    1.00000
  200     -8.41993    1.00000     -8.41993    1.00000
  201     -8.37094    1.00000     -8.37094    1.00000
  202     -8.32578    1.00000     -8.32578    1.00000
  203     -8.29186    1.00000     -8.29186    1.00000
  204     -8.22237    1.00000     -8.22237    1.00000
  205     -8.18075    1.00000     -8.18075    1.00000
  206     -8.16972    1.00000     -8.16972    1.00000
  207     -8.11350    1.00000     -8.11350    1.00000
  208     -8.05026    1.00000     -8.05026    1.00000
  209     -8.03407    1.00000     -8.03407    1.00000
  210     -7.96863    1.00000     -7.96863    1.00000
  211     -7.92044    1.00000     -7.92044    1.00000
  212     -7.91794    1.00000     -7.91794    1.00000
  213     -7.84219    1.00000     -7.84219    1.00000
  214     -7.83626    1.00000     -7.83626    1.00000
  215     -7.82740    1.00000     -7.82740    1.00000
  216     -7.81327    1.00000     -7.81327    1.00000
  217     -7.77434    1.00000     -7.77434    1.00000
  218     -7.72280    1.00000     -7.72280    1.00000
  219     -7.67807    1.00000     -7.67807    1.00000
  220     -7.67263    1.00000     -7.67263    1.00000
  221     -7.65607    1.00000     -7.65607    1.00000
  222     -7.64956    1.00000     -7.64956    1.00000
  223     -7.61148    1.00000     -7.61148    1.00000
  224     -7.56955    1.00000     -7.56955    1.00000
  225     -7.53717    1.00000     -7.53717    1.00000
  226     -7.49849    1.00000     -7.49849    1.00000
  227     -7.49210    1.00000     -7.49210    1.00000
  228     -7.46958    1.00000     -7.46958    1.00000
  229     -7.44430    1.00000     -7.44430    1.00000
  230     -7.42338    1.00000     -7.42338    1.00000
  231     -7.39648    1.00000     -7.39648    1.00000
  232     -7.36238    1.00000     -7.36238    1.00000
  233     -7.34070    1.00000     -7.34070    1.00000
  234     -7.27798    1.00000     -7.27798    1.00000
  235     -7.24800    1.00000     -7.24800    1.00000
  236     -7.23234    1.00000     -7.23234    1.00000
  237     -7.19763    1.00000     -7.19763    1.00000
  238     -7.17082    1.00000     -7.17082    1.00000
  239     -7.14326    1.00000     -7.14326    1.00000
  240     -7.11199    1.00000     -7.11199    1.00000
  241     -7.06136    1.00000     -7.06136    1.00000
  242     -6.99875    1.00000     -6.99875    1.00000
  243     -6.96936    1.00000     -6.96936    1.00000
  244     -6.94013    1.00000     -6.94013    1.00000
  245     -6.88667    1.00000     -6.88667    1.00000
  246     -6.84310    1.00000     -6.84310    1.00000
  247     -6.81767    1.00000     -6.81767    1.00000
  248     -6.77823    1.00000     -6.77823    1.00000
  249     -6.73575    1.00000     -6.73575    1.00000
  250     -6.71940    1.00000     -6.71940    1.00000
  251     -6.69631    1.00000     -6.69631    1.00000
  252     -6.66633    1.00000     -6.66633    1.00000
  253     -6.62147    1.00000     -6.62147    1.00000
  254     -6.58587    1.00000     -6.58587    1.00000
  255     -6.56143    1.00000     -6.56143    1.00000
  256     -6.51431    1.00000     -6.51431    1.00000
  257     -6.50411    1.00000     -6.50411    1.00000
  258     -6.49009    1.00000     -6.49009    1.00000
  259     -6.47946    1.00000     -6.47946    1.00000
  260     -6.47548    1.00000     -6.47548    1.00000
  261     -6.37202    1.00000     -6.37202    1.00000
  262     -6.36505    1.00000     -6.36505    1.00000
  263     -6.35699    1.00000     -6.35699    1.00000
  264     -6.32105    1.00000     -6.32105    1.00000
  265     -6.31828    1.00000     -6.31828    1.00000
  266     -6.30645    1.00000     -6.30645    1.00000
  267     -6.29847    1.00000     -6.29847    1.00000
  268     -6.26083    1.00000     -6.26083    1.00000
  269     -6.22639    1.00000     -6.22639    1.00000
  270     -6.21148    1.00000     -6.21148    1.00000
  271     -6.19966    1.00000     -6.19966    1.00000
  272     -6.19563    1.00000     -6.19563    1.00000
  273     -6.12689    1.00000     -6.12689    1.00000
  274     -6.09793    1.00000     -6.09793    1.00000
  275     -6.04309    1.00000     -6.04309    1.00000
  276     -5.89089    1.00000     -5.89089    1.00000
  277     -5.87703    1.00000     -5.87703    1.00000
  278     -5.84004    1.00000     -5.84004    1.00000
  279     -5.83619    1.00000     -5.83619    1.00000
  280     -5.78591    1.00000     -5.78591    1.00000
  281     -5.77208    1.00000     -5.77208    1.00000
  282     -5.75269    1.00000     -5.75269    1.00000
  283     -5.49812    1.00000     -5.49812    1.00000
  284     -5.48723    1.00000     -5.48723    1.00000
  285     -5.47879    1.00000     -5.47879    1.00000
  286     -5.45493    1.00000     -5.45493    1.00000
  287     -5.38708    1.00000     -5.38708    1.00000
  288     -5.25953    1.00000     -5.25953    1.00000
  289     -5.22498    1.00000     -5.22498    1.00000
  290     -5.21467    1.00000     -5.21467    1.00000
  291     -5.11570    1.00000     -5.11570    1.00000
  292     -5.10871    1.00000     -5.10871    1.00000
  293     -5.00971    1.00000     -5.00971    1.00000
  294     -4.86919    1.00000     -4.86919    1.00000
  295     -4.80229    1.00000     -4.80229    1.00000
  296     -4.46907    1.00000     -4.46907    1.00000
  297     -4.28389    1.00000     -4.28389    1.00000
  298     -4.04733    1.00000     -4.04733    1.00000
  299     -4.02507    1.00000     -4.02507    1.00000
  300     -3.97280    1.00000     -3.97280    1.00000
  301     -3.75858    1.00000     -3.75858    1.00000
  302     -3.71232    1.00000     -3.71232    1.00000
  303     -3.69665    1.00000     -3.69665    1.00000
  304     -3.59775    1.00000     -3.59775    1.00000
  305     -3.56535    1.00000     -3.56535    1.00000
  306     -3.51808    0.99999     -3.51808    0.99999
  307     -3.48520    0.99999     -3.48520    0.99999
  308     -2.91098    0.99747     -2.91098    0.99747
  309     -2.61576    0.95376     -2.61576    0.95376
  310     -1.97816    0.03391     -1.97816    0.03391
  311     -1.82126    0.00726     -1.82126    0.00726
  312     -1.71391    0.00249     -1.71391    0.00249
  313     -1.66725    0.00156     -1.66725    0.00156
  314     -1.64635    0.00127     -1.64635    0.00127
  315     -1.56487    0.00056     -1.56487    0.00056
  316     -1.54435    0.00046     -1.54435    0.00046
  317     -1.51223    0.00033     -1.51223    0.00033
  318     -1.49723    0.00029     -1.49723    0.00029
  319     -1.46492    0.00021     -1.46492    0.00021
  320     -1.43428    0.00015     -1.43428    0.00015
  321     -1.39251    0.00010     -1.39251    0.00010
  322     -1.33221    0.00005     -1.33221    0.00005
  323     -1.29917    0.00004     -1.29917    0.00004
  324     -1.24224    0.00002     -1.24224    0.00002
  325     -1.20083    0.00001     -1.20083    0.00001
  326     -1.19045    0.00001     -1.19045    0.00001
  327     -1.15411    0.00001     -1.15411    0.00001
  328     -1.14011    0.00001     -1.14011    0.00001
  329     -1.09813    0.00001     -1.09813    0.00001
  330     -1.08998    0.00000     -1.08998    0.00000
  331     -1.08235    0.00000     -1.08235    0.00000
  332     -1.04761    0.00000     -1.04761    0.00000
  333     -1.04133    0.00000     -1.04133    0.00000
  334     -1.01763    0.00000     -1.01763    0.00000
  335     -0.98389    0.00000     -0.98389    0.00000
  336     -0.96246    0.00000     -0.96246    0.00000
  337     -0.93317    0.00000     -0.93317    0.00000
  338     -0.88921    0.00000     -0.88921    0.00000
  339     -0.87535    0.00000     -0.87535    0.00000
  340     -0.86010    0.00000     -0.86010    0.00000
  341     -0.84732    0.00000     -0.84732    0.00000
  342     -0.84260    0.00000     -0.84260    0.00000
  343     -0.82610    0.00000     -0.82610    0.00000
  344     -0.80323    0.00000     -0.80323    0.00000
  345     -0.78841    0.00000     -0.78841    0.00000
  346     -0.77982    0.00000     -0.77982    0.00000
  347     -0.77115    0.00000     -0.77115    0.00000
  348     -0.76773    0.00000     -0.76773    0.00000
  349     -0.74888    0.00000     -0.74888    0.00000
  350     -0.70661    0.00000     -0.70661    0.00000
  351     -0.69472    0.00000     -0.69472    0.00000
  352     -0.66608    0.00000     -0.66608    0.00000
  353     -0.64866    0.00000     -0.64866    0.00000
  354     -0.63565    0.00000     -0.63565    0.00000
  355     -0.57654    0.00000     -0.57654    0.00000
  356     -0.55577    0.00000     -0.55577    0.00000
  357     -0.54818    0.00000     -0.54818    0.00000
  358     -0.53165    0.00000     -0.53165    0.00000
  359     -0.51076    0.00000     -0.51076    0.00000
  360     -0.48978    0.00000     -0.48978    0.00000
  361     -0.45945    0.00000     -0.45945    0.00000
  362     -0.45103    0.00000     -0.45103    0.00000
  363     -0.43363    0.00000     -0.43363    0.00000
  364     -0.42769    0.00000     -0.42769    0.00000
  365     -0.37539    0.00000     -0.37539    0.00000
  366     -0.36198    0.00000     -0.36198    0.00000
  367     -0.33056    0.00000     -0.33056    0.00000
  368     -0.32077    0.00000     -0.32077    0.00000
  369     -0.30731    0.00000     -0.30731    0.00000
  370     -0.26836    0.00000     -0.26836    0.00000
  371     -0.25495    0.00000     -0.25495    0.00000
  372     -0.23816    0.00000     -0.23816    0.00000
  373     -0.21867    0.00000     -0.21867    0.00000
  374     -0.19764    0.00000     -0.19764    0.00000
  375     -0.12752    0.00000     -0.12752    0.00000

Fermi level: -2.31311

Gap: 0.638 eV
Transition (v -> c):
  (s=1, k=0, n=309, [[0.00, 0.00, 0.00]]) -> (s=1, k=0, n=310, [[0.00, 0.00, 0.00]])
No difference between direct/indirect transitions
System changes: positions 

Initializing position-dependent things.

Density initialized from wave functions
      .-------------------------.  
     /|                         |  
    / |                         |  
   /  |                         |  
  /   |                         |  
 *    |                         |  
 |    |                         |  
 |    |                         |  
 |    |                         |  
 |    |                         |  
 |    |                         |  
 |    |                         |  
 |    |                         |  
 |    |                         |  
 |    |        Au   OAu         |  
 |    |      O          Ti      |  
 |    O  Au      Ti     O    O  |  
 |    |   Ti   Au O   O         |  
 | O  |   O    O      Ti     Ti |  
 |    | Ti     Ti     O    O    |  
 |    |     O       O      Ti   |  
 |   O|Ti     O      O          |  
 |    |O    O      Ti     Ti    |  
 |  Ti|    Ti          O  O   O |  
 |    |  O  O   O O    TiO      |  
 |  O |         TiO         O Ti|  
 |    | OTiO   Ti    OTi        |  
 |    |       O     O O    O O  |  
 |    | Oi   O O           Ti   |  
 |    O      Ti     Ti     O    |  
 |   Ti          O      O       |  
 |    |   O                     |  
 |    |                         |  
 |    |                         |  
 |    |                         |  
 |    .-------------------------.  
 |   /                         /   
 |  /                         /    
 | /                         /     
 |/                         /      
 *-------------------------*       

Positions:
   0 Ti     1.771742    0.000000    8.228379    ( 0.0000,  0.0000,  0.0000)
   1 Ti     6.989192    1.896200    8.228379    ( 0.0000,  0.0000,  0.0000)
   2 Ti     1.771742    3.792400    8.228379    ( 0.0000,  0.0000,  0.0000)
   3 Ti     6.989192    5.688600    8.228379    ( 0.0000,  0.0000,  0.0000)
   4 Ti     4.725027    0.000000    9.111586    ( 0.0000,  0.0000,  0.0000)
   5 Ti     9.942477    1.896200    9.111586    ( 0.0000,  0.0000,  0.0000)
   6 Ti     4.725027    3.792400    9.111586    ( 0.0000,  0.0000,  0.0000)
   7 Ti     9.942477    5.688600    9.111586    ( 0.0000,  0.0000,  0.0000)
   8 Ti     3.149983    0.000000   11.761552    ( 0.0000,  0.0000,  0.0000)
   9 Ti     8.367433    1.896200   11.761552    ( 0.0000,  0.0000,  0.0000)
  10 Ti     3.149983    3.792400   11.761552    ( 0.0000,  0.0000,  0.0000)
  11 Ti     8.367433    5.688600   11.761552    ( 0.0000,  0.0000,  0.0000)
  12 Ti     6.103269    0.000000   12.644759    ( 0.0000,  0.0000,  0.0000)
  13 Ti     0.885819    1.896200   12.644759    ( 0.0000,  0.0000,  0.0000)
  14 Ti     6.103269    3.792400   12.644759    ( 0.0000,  0.0000,  0.0000)
  15 Ti     0.885819    5.688600   12.644759    ( 0.0000,  0.0000,  0.0000)
  16 Ti     4.482233   -0.001033   15.342543    ( 0.0000,  0.0000,  0.0000)
  17 Ti     9.753045    1.900753   15.389207    ( 0.0000,  0.0000,  0.0000)
  18 Ti     4.499047    3.797034   15.348687    ( 0.0000,  0.0000,  0.0000)
  19 Ti     9.736627    5.671166   15.407809    ( 0.0000,  0.0000,  0.0000)
  20 Ti     7.365001   -0.008670   16.091347    ( 0.0000,  0.0000,  0.0000)
  21 Ti     2.124206    1.919615   16.196452    ( 0.0000,  0.0000,  0.0000)
  22 Ti     7.324862    3.785370   16.124124    ( 0.0000,  0.0000,  0.0000)
  23 Ti     2.104658    5.692197   16.109406    ( 0.0000,  0.0000,  0.0000)
  24 O      3.638859    0.000000    7.500000    ( 0.0000,  0.0000,  0.0000)
  25 O      8.856309    1.896200    7.500000    ( 0.0000,  0.0000,  0.0000)
  26 O      3.638859    3.792400    7.500000    ( 0.0000,  0.0000,  0.0000)
  27 O      8.856309    5.688600    7.500000    ( 0.0000,  0.0000,  0.0000)
  28 O      6.592144    0.000000    8.383207    ( 0.0000,  0.0000,  0.0000)
  29 O      1.374694    1.896200    8.383207    ( 0.0000,  0.0000,  0.0000)
  30 O      6.592144    3.792400    8.383207    ( 0.0000,  0.0000,  0.0000)
  31 O      1.374694    5.688600    8.383207    ( 0.0000,  0.0000,  0.0000)
  32 O     10.339421    0.000000    8.956758    ( 0.0000,  0.0000,  0.0000)
  33 O      5.121971    1.896200    8.956758    ( 0.0000,  0.0000,  0.0000)
  34 O     10.339421    3.792400    8.956758    ( 0.0000,  0.0000,  0.0000)
  35 O      5.121971    5.688600    8.956758    ( 0.0000,  0.0000,  0.0000)
  36 O      2.857911    0.000000    9.839966    ( 0.0000,  0.0000,  0.0000)
  37 O      8.075361    1.896200    9.839966    ( 0.0000,  0.0000,  0.0000)
  38 O      2.857911    3.792400    9.839966    ( 0.0000,  0.0000,  0.0000)
  39 O      8.075361    5.688600    9.839966    ( 0.0000,  0.0000,  0.0000)
  40 O      5.017100    0.000000   11.033173    ( 0.0000,  0.0000,  0.0000)
  41 O     10.234550    1.896200   11.033173    ( 0.0000,  0.0000,  0.0000)
  42 O      5.017100    3.792400   11.033173    ( 0.0000,  0.0000,  0.0000)
  43 O     10.234550    5.688600   11.033173    ( 0.0000,  0.0000,  0.0000)
  44 O      7.970490    0.000000   11.916380    ( 0.0000,  0.0000,  0.0000)
  45 O      2.753040    1.896200   11.916380    ( 0.0000,  0.0000,  0.0000)
  46 O      7.970490    3.792400   11.916380    ( 0.0000,  0.0000,  0.0000)
  47 O      2.753040    5.688600   11.916380    ( 0.0000,  0.0000,  0.0000)
  48 O      1.282867    0.000000   12.489931    ( 0.0000,  0.0000,  0.0000)
  49 O      6.500317    1.896200   12.489931    ( 0.0000,  0.0000,  0.0000)
  50 O      1.282867    3.792400   12.489931    ( 0.0000,  0.0000,  0.0000)
  51 O      6.500317    5.688600   12.489931    ( 0.0000,  0.0000,  0.0000)
  52 O      4.236152    0.000000   13.373138    ( 0.0000,  0.0000,  0.0000)
  53 O      9.453603    1.896200   13.373138    ( 0.0000,  0.0000,  0.0000)
  54 O      4.236152    3.792400   13.373138    ( 0.0000,  0.0000,  0.0000)
  55 O      9.453603    5.688600   13.373138    ( 0.0000,  0.0000,  0.0000)
  56 O      6.412072   -0.010033   14.556610    ( 0.0000,  0.0000,  0.0000)
  57 O      1.198823    1.897930   14.569774    ( 0.0000,  0.0000,  0.0000)
  58 O      6.447668    3.793171   14.532625    ( 0.0000,  0.0000,  0.0000)
  59 O      1.199187    5.689336   14.547629    ( 0.0000,  0.0000,  0.0000)
  60 O      4.033722    1.891518   15.421462    ( 0.0000,  0.0000,  0.0000)
  61 O      9.263384   -0.007385   15.453502    ( 0.0000,  0.0000,  0.0000)
  62 O      4.056182    5.703956   15.417797    ( 0.0000,  0.0000,  0.0000)
  63 O      9.276983    3.794598   15.462247    ( 0.0000,  0.0000,  0.0000)
  64 O      2.642742   -0.013555   16.279518    ( 0.0000,  0.0000,  0.0000)
  65 O      7.840025    1.892632   16.276827    ( 0.0000,  0.0000,  0.0000)
  66 O      2.638424    3.815752   16.259314    ( 0.0000,  0.0000,  0.0000)
  67 O      7.851442    5.687213   16.316677    ( 0.0000,  0.0000,  0.0000)
  68 O      5.664333   -0.017638   16.912131    ( 0.0000,  0.0000,  0.0000)
  69 O      0.405331    1.895786   16.891848    ( 0.0000,  0.0000,  0.0000)
  70 O      0.447526    5.688107   16.892737    ( 0.0000,  0.0000,  0.0000)
  71 O      5.620240    3.815240   16.822627    ( 0.0000,  0.0000,  0.0000)
  72 Au     5.402004    1.459542   18.435638    ( 0.0000,  0.0000,  0.0000)
  73 Au     7.227773    3.254817   19.494175    ( 0.0000,  0.0000,  0.0000)
  74 Au     2.680675    1.867315   18.895591    ( 0.0000,  0.0000,  0.0000)
  75 Au     4.579183    3.616569   19.675117    ( 0.0000,  0.0000,  0.0000)

Unit cell:
           periodic     x           y           z      points  spacing
  1. axis:    yes   10.434900    0.000000    0.000000    52     0.2007
  2. axis:    yes    0.000000    7.584800    0.000000    36     0.2107
  3. axis:    no     0.000000    0.000000   28.826383   144     0.2002

  Lengths:  10.434900   7.584800  28.826383
  Angles:   90.000000  90.000000  90.000000

Effective grid spacing dv^(1/3) = 0.2038

     iter     time        total  log10-change:  magmom
                         energy   eigst   dens
iter:   1 15:10:44 -1454.806457   -2.39           +0.0000
iter:   2 15:10:48 -1454.801910   -2.94  -2.74    -0.0000
iter:   3 15:10:52 -1454.772367   -3.45  -2.73    +0.0000
iter:   4 15:10:56 -1454.742191   -3.86  -2.73    +0.0000
iter:   5 15:11:00 -1454.713464   -4.26  -2.74    +0.0000
iter:   6 15:11:04 -1454.687093   -4.62  -2.75    +0.0000
iter:   7 15:11:08 -1454.662662   -4.79  -2.76    +0.0000
iter:   8 15:11:12 -1454.640507   -4.87  -2.77    +0.0000
iter:   9 15:11:16 -1454.620077   -4.87  -2.78    +0.0000
iter:  10 15:11:20 -1454.601621   -4.87  -2.79    +0.0000
iter:  11 15:11:24 -1454.584828   -4.87  -2.79    +0.0000
iter:  12 15:11:28 -1454.569293   -4.89  -2.80    +0.0000
iter:  13 15:11:32 -1454.555285   -4.90  -2.81    +0.0000
iter:  14 15:11:36 -1454.542305   -4.93  -2.82    +0.0000
iter:  15 15:11:40 -1454.530609   -4.94  -2.82    +0.0000
iter:  16 15:11:44 -1454.519954   -4.98  -2.83    +0.0000
iter:  17 15:11:48 -1454.509995   -5.00  -2.84    +0.0000
iter:  18 15:11:52 -1454.501023   -5.04  -2.84    +0.0000
iter:  19 15:11:56 -1454.492610   -5.07  -2.85    +0.0000
iter:  20 15:11:59 -1454.485033   -5.10  -2.86    +0.0000
iter:  21 15:12:03 -1454.477884   -5.13  -2.86    +0.0000
iter:  22 15:12:07 -1454.471444   -5.16  -2.87    +0.0000
iter:  23 15:12:11 -1454.465538   -5.20  -2.88    +0.0000
iter:  24 15:12:15 -1454.459876   -5.23  -2.88    +0.0000
iter:  25 15:12:19 -1454.454768   -5.27  -2.89    +0.0000
iter:  26 15:12:23 -1454.449846   -5.30  -2.90    +0.0000
iter:  27 15:12:27 -1454.445406   -5.33  -2.90    +0.0000
iter:  28 15:12:31 -1454.441090   -5.37  -2.91    +0.0000
iter:  29 15:12:35 -1454.437194   -5.40  -2.91    +0.0000
iter:  30 15:12:39 -1454.433369   -5.43  -2.92    +0.0000
iter:  31 15:12:43 -1454.429914   -5.47  -2.93    +0.0000
iter:  32 15:12:46 -1454.426487   -5.50  -2.93    +0.0000
iter:  33 15:12:50 -1454.423390   -5.53  -2.94    +0.0000
iter:  34 15:12:54 -1454.420288   -5.57  -2.94    +0.0000
iter:  35 15:12:58 -1454.417272   -5.58  -2.95    +0.0000
iter:  36 15:13:02 -1454.414559   -5.63  -2.95    +0.0000
iter:  37 15:13:06 -1454.411819   -5.65  -2.96    +0.0000
iter:  38 15:13:10 -1454.409336   -5.70  -2.97    +0.0000
iter:  39 15:13:14 -1454.406798   -5.73  -2.97    +0.0000
iter:  40 15:13:18 -1454.404498   -5.76  -2.98    +0.0000
iter:  41 15:13:22 -1454.402126   -5.80  -2.99    +0.0000
iter:  42 15:13:26 -1454.399978   -5.84  -2.99    +0.0000
iter:  43 15:13:29 -1454.397744   -5.88  -3.00    +0.0000
iter:  44 15:13:33 -1454.395506   -5.90  -3.00    +0.0000
iter:  45 15:13:37 -1454.393502   -5.95  -3.01    +0.0000
iter:  46 15:13:41 -1454.391415   -5.98  -3.02    +0.0000
iter:  47 15:13:45 -1454.389314   -6.02  -3.02    +0.0000
iter:  48 15:13:49 -1454.387435   -6.06  -3.03    +0.0000
iter:  49 15:13:53 -1454.385474   -6.10  -3.03    +0.0000
iter:  50 15:13:57 -1454.383489   -6.13  -3.04    +0.0000
iter:  51 15:14:01 -1454.381717   -6.18  -3.04    +0.0000
iter:  52 15:14:04 -1454.379864   -6.22  -3.05    +0.0000
iter:  53 15:14:08 -1454.377979   -6.25  -3.06    +0.0000
iter:  54 15:14:12 -1454.376302   -6.30  -3.06    +0.0000
iter:  55 15:14:16 -1454.374547   -6.34  -3.07    +0.0000
iter:  56 15:14:20 -1454.372753   -6.37  -3.07    +0.0000
iter:  57 15:14:24 -1454.370945   -6.41  -3.08    +0.0000
iter:  58 15:14:28 -1454.369350   -6.45  -3.09    +0.0000
iter:  59 15:14:32 -1454.367694   -6.50  -3.09    +0.0000
iter:  60 15:14:35 -1454.365997   -6.52  -3.10    +0.0000
iter:  61 15:14:39 -1454.364283   -6.57  -3.10    +0.0000
iter:  62 15:14:43 -1454.362564   -6.59  -3.11    +0.0000
iter:  63 15:14:47 -1454.361056   -6.64  -3.12    +0.0000
iter:  64 15:14:51 -1454.359507   -6.67  -3.12    +0.0000
iter:  65 15:14:55 -1454.357921   -6.71  -3.13    +0.0000
iter:  66 15:14:59 -1454.356315   -6.73  -3.13    +0.0000
iter:  67 15:15:03 -1454.354700   -6.77  -3.14    +0.0000
iter:  68 15:15:06 -1454.353086   -6.79  -3.15    +0.0000
iter:  69 15:15:10 -1454.351682   -6.84  -3.15    +0.0000
iter:  70 15:15:14 -1454.350042   -6.86  -3.16    +0.0000
iter:  71 15:15:18 -1454.348612   -6.89  -3.16    +0.0000
iter:  72 15:15:22 -1454.347169   -6.93  -3.17    +0.0000
iter:  73 15:15:26 -1454.345710   -6.96  -3.18    +0.0000
iter:  74 15:15:30 -1454.344240   -6.98  -3.18    +0.0000
iter:  75 15:15:34 -1454.342764   -7.01  -3.19    +0.0000
iter:  76 15:15:37 -1454.341290   -7.04  -3.19    +0.0000
iter:  77 15:15:41 -1454.339820   -7.06  -3.20    +0.0000
iter:  78 15:15:45 -1454.338357   -7.09  -3.20    +0.0000
iter:  79 15:15:49 -1454.336904   -7.11  -3.21    +0.0000
iter:  80 15:15:53 -1454.335461   -7.14  -3.22    +0.0000
iter:  81 15:15:57 -1454.334031   -7.16  -3.22    +0.0000
iter:  82 15:16:01 -1454.332614   -7.19  -3.23    +0.0000
iter:  83 15:16:04 -1454.331417   -7.22  -3.23    +0.0000
iter:  84 15:16:08 -1454.330183   -7.26  -3.24    +0.0000
iter:  85 15:16:12 -1454.328730   -7.26  -3.24    +0.0000
iter:  86 15:16:16 -1454.327526   -7.30  -3.25    +0.0000
iter:  87 15:16:20 -1454.326291   -7.33  -3.26    +0.0000
iter:  88 15:16:24 -1454.325058   -7.35  -3.26    +0.0000
iter:  89 15:16:28 -1454.323826   -7.37  -3.27    +0.0000
iter:  90 15:16:32 -1454.322595   -7.39  -3.27    +0.0000
iter:  91 15:16:35 -1454.321368   -7.41  -3.28    +0.0000
iter:  92 15:16:39 -1454.320147   -7.43  -3.28    +0.0000
iter:  93 15:16:43 -1454.318932   -7.46  -3.29    +0.0000
iter:  94 15:16:47 -1454.317726   -7.47  -3.30    +0.0000
iter:  95 15:16:51 -1454.316530   -7.50  -3.30    +0.0000
iter:  96 15:16:55 -1454.315344   -7.52  -3.31    +0.0000
iter:  97 15:16:59 -1454.314169   -7.54  -3.31    +0.0000
iter:  98 15:17:02 -1454.313006   -7.56  -3.32    +0.0000
iter:  99 15:17:06 -1454.311854   -7.58  -3.32    +0.0000
iter: 100 15:17:10 -1454.310715   -7.60  -3.33    +0.0000
iter: 101 15:17:14 -1454.309588   -7.62  -3.34    +0.0000
iter: 102 15:17:18 -1454.308474   -7.64  -3.34    +0.0000
iter: 103 15:17:22 -1454.307372   -7.66  -3.35    +0.0000
iter: 104 15:17:26 -1454.306284   -7.67  -3.35    +0.0000
iter: 105 15:17:29 -1454.305209   -7.69  -3.36    +0.0000
iter: 106 15:17:33 -1454.304146   -7.71  -3.36    +0.0000
iter: 107 15:17:37 -1454.303097   -7.73  -3.37    +0.0000
iter: 108 15:17:41 -1454.302060   -7.75  -3.38    +0.0000
iter: 109 15:17:45 -1454.301037   -7.77  -3.38    +0.0000
iter: 110 15:17:49 -1454.300027   -7.79  -3.39    +0.0000
iter: 111 15:17:53 -1454.299029   -7.81  -3.39    +0.0000
iter: 112 15:17:57 -1454.298044   -7.82  -3.40    +0.0000
iter: 113 15:18:00 -1454.297073   -7.84  -3.40    +0.0000
iter: 114 15:18:04 -1454.296114   -7.86  -3.41    +0.0000
iter: 115 15:18:08 -1454.295167   -7.88  -3.41    +0.0000
iter: 116 15:18:12 -1454.294233   -7.89  -3.42    +0.0000
iter: 117 15:18:16 -1454.293311   -7.91  -3.43    -0.0000
iter: 118 15:18:20 -1454.292402   -7.93  -3.43    -0.0000
iter: 119 15:18:24 -1454.291505   -7.95  -3.44    +0.0000
iter: 120 15:18:28 -1454.290619   -7.96  -3.44    -0.0000
iter: 121 15:18:31 -1454.289746   -7.98  -3.45    -0.0000
iter: 122 15:18:35 -1454.288885   -8.00  -3.45    -0.0000
iter: 123 15:18:39 -1454.288035   -8.01  -3.46    +0.0000
iter: 124 15:18:43 -1454.287197   -8.03  -3.46    +0.0000
iter: 125 15:18:47 -1454.286370   -8.05  -3.47    +0.0000
iter: 126 15:18:51 -1454.285554   -8.06  -3.48    +0.0000
iter: 127 15:18:55 -1454.284750   -8.08  -3.48    +0.0000
iter: 128 15:18:59 -1454.283957   -8.09  -3.49    +0.0000
iter: 129 15:19:02 -1454.283174   -8.11  -3.49    +0.0000
iter: 130 15:19:06 -1454.282403   -8.12  -3.50    +0.0000
iter: 131 15:19:10 -1454.281642   -8.14  -3.50    +0.0000
iter: 132 15:19:14 -1454.280891   -8.15  -3.51    +0.0000
iter: 133 15:19:18 -1454.280151   -8.17  -3.51    +0.0000
iter: 134 15:19:22 -1454.279421   -8.18  -3.52    +0.0000
iter: 135 15:19:26 -1454.278701   -8.20  -3.52    +0.0000
iter: 136 15:19:29 -1454.277992   -8.21  -3.53    +0.0000
iter: 137 15:19:33 -1454.277292   -8.23  -3.54    +0.0000
iter: 138 15:19:37 -1454.276602   -8.24  -3.54    +0.0000
iter: 139 15:19:41 -1454.275921   -8.26  -3.55    +0.0000
iter: 140 15:19:45 -1454.275250   -8.27  -3.55    +0.0000
iter: 141 15:19:49 -1454.274589   -8.29  -3.56    +0.0000
iter: 142 15:19:53 -1454.273936   -8.30  -3.56    +0.0000
iter: 143 15:19:56 -1454.273293   -8.32  -3.57    +0.0000
iter: 144 15:20:00 -1454.272659   -8.33  -3.57    +0.0000
iter: 145 15:20:04 -1454.272034   -8.34  -3.58    +0.0000
iter: 146 15:20:08 -1454.271417   -8.36  -3.58    +0.0000
iter: 147 15:20:12 -1454.270810   -8.37  -3.59    +0.0000
iter: 148 15:20:16 -1454.270210   -8.38  -3.59    +0.0000
iter: 149 15:20:20 -1454.269620   -8.40  -3.60    +0.0000
iter: 150 15:20:23 -1454.269037   -8.41  -3.61    +0.0000
iter: 151 15:20:27 -1454.268463   -8.43  -3.61    +0.0000
iter: 152 15:20:31 -1454.267897   -8.44  -3.62    +0.0000
iter: 153 15:20:35 -1454.267339   -8.45  -3.62    +0.0000
iter: 154 15:20:39 -1454.266789   -8.47  -3.63    +0.0000
iter: 155 15:20:43 -1454.266246   -8.48  -3.63    +0.0000
iter: 156 15:20:47 -1454.265712   -8.49  -3.64    +0.0000
iter: 157 15:20:51 -1454.265185   -8.51  -3.64    +0.0000
iter: 158 15:20:54 -1454.264665   -8.52  -3.65    +0.0000
iter: 159 15:20:58 -1454.264153   -8.53  -3.65    +0.0000
iter: 160 15:21:02 -1454.263648   -8.55  -3.66    +0.0000
iter: 161 15:21:06 -1454.263150   -8.56  -3.66    +0.0000
iter: 162 15:21:10 -1454.262659   -8.57  -3.67    +0.0000
iter: 163 15:21:14 -1454.262175   -8.58  -3.67    +0.0000
iter: 164 15:21:18 -1454.261797   -8.64  -3.68    +0.0000
iter: 165 15:21:21 -1454.261264   -8.59  -3.68    +0.0000
iter: 166 15:21:25 -1454.260895   -8.67  -3.69    +0.0000
iter: 167 15:21:29 -1454.260376   -8.62  -3.69    +0.0000
iter: 168 15:21:33 -1454.260014   -8.70  -3.70    +0.0000
iter: 169 15:21:37 -1454.259508   -8.65  -3.70    +0.0000
iter: 170 15:21:41 -1454.259154   -8.73  -3.71    +0.0000
iter: 171 15:21:45 -1454.258660   -8.67  -3.72    +0.0000
iter: 172 15:21:48 -1454.258313   -8.75  -3.72    +0.0000
iter: 173 15:21:52 -1454.257921   -8.75  -3.73    +0.0000
iter: 174 15:21:56 -1454.257532   -8.75  -3.73    +0.0000
iter: 175 15:22:00 -1454.257149   -8.77  -3.74    +0.0000
iter: 176 15:22:04 -1454.256770   -8.77  -3.74    +0.0000
iter: 177 15:22:08 -1454.256396   -8.78  -3.75    +0.0000
iter: 178 15:22:12 -1454.256026   -8.79  -3.75    +0.0000
iter: 179 15:22:15 -1454.255660   -8.80  -3.76    +0.0000
iter: 180 15:22:19 -1454.255298   -8.81  -3.76    +0.0000
iter: 181 15:22:23 -1454.254939   -8.82  -3.77    +0.0000
iter: 182 15:22:27 -1454.254585   -8.83  -3.77    +0.0000
iter: 183 15:22:31 -1454.254234   -8.84  -3.78    +0.0000
iter: 184 15:22:35 -1454.253887   -8.85  -3.78    +0.0000
iter: 185 15:22:39 -1454.253544   -8.86  -3.79    +0.0000
iter: 186 15:22:42 -1454.253204   -8.87  -3.79    +0.0000
iter: 187 15:22:46 -1454.252869   -8.88  -3.80    +0.0000
iter: 188 15:22:50 -1454.252537   -8.90  -3.80    +0.0000
iter: 189 15:22:54 -1454.252210   -8.91  -3.81    +0.0000
iter: 190 15:22:58 -1454.251886   -8.92  -3.81    +0.0000
iter: 191 15:23:02 -1454.251566   -8.93  -3.82    +0.0000
iter: 192 15:23:06 -1454.251249   -8.94  -3.82    -0.0000
iter: 193 15:23:09 -1454.250937   -8.95  -3.83    -0.0000
iter: 194 15:23:13 -1454.250628   -8.96  -3.83    +0.0000
iter: 195 15:23:17 -1454.250323c  -8.97  -3.84    +0.0000
iter: 196 15:23:21 -1454.250022c  -8.98  -3.84    +0.0000
iter: 197 15:23:25 -1454.249725c  -8.99  -3.85    +0.0000
iter: 198 15:23:29 -1454.249431c  -9.01  -3.85    +0.0000
iter: 199 15:23:33 -1454.249141c  -9.02  -3.86    +0.0000
iter: 200 15:23:36 -1454.248855c  -9.03  -3.86    +0.0000
iter: 201 15:23:40 -1454.248573c  -9.04  -3.87    +0.0000
iter: 202 15:23:44 -1454.248293c  -9.05  -3.87    +0.0000
iter: 203 15:23:48 -1454.248018c  -9.06  -3.88    +0.0000
iter: 204 15:23:52 -1454.247746c  -9.08  -3.88    +0.0000
iter: 205 15:23:56 -1454.247478c  -9.08  -3.89    +0.0000
iter: 206 15:24:00 -1454.247213c  -9.10  -3.89    +0.0000
iter: 207 15:24:03 -1454.246951c  -9.11  -3.90    +0.0000
iter: 208 15:24:07 -1454.246693c  -9.12  -3.90    +0.0000
iter: 209 15:24:11 -1454.246439c  -9.13  -3.91    +0.0000
iter: 210 15:24:15 -1454.246188c  -9.14  -3.91    +0.0000
iter: 211 15:24:19 -1454.245940c  -9.15  -3.92    +0.0000
iter: 212 15:24:23 -1454.245695c  -9.17  -3.92    +0.0000
iter: 213 15:24:27 -1454.245454c  -9.18  -3.93    +0.0000
iter: 214 15:24:30 -1454.245216c  -9.19  -3.93    +0.0000
iter: 215 15:24:34 -1454.244981c  -9.20  -3.94    +0.0000
iter: 216 15:24:38 -1454.244749c  -9.21  -3.94    +0.0000
iter: 217 15:24:42 -1454.244520c  -9.22  -3.95    +0.0000
iter: 218 15:24:46 -1454.244294c  -9.23  -3.95    +0.0000
iter: 219 15:24:50 -1454.244072c  -9.24  -3.96    +0.0000
iter: 220 15:24:54 -1454.243852c  -9.25  -3.96    +0.0000
iter: 221 15:24:57 -1454.243636c  -9.26  -3.96    +0.0000
iter: 222 15:25:01 -1454.243422c  -9.28  -3.97    +0.0000
iter: 223 15:25:05 -1454.243211c  -9.28  -3.97    +0.0000
iter: 224 15:25:09 -1454.243003c  -9.30  -3.98    +0.0000
iter: 225 15:25:13 -1454.242798c  -9.31  -3.98    +0.0000
iter: 226 15:25:17 -1454.242596c  -9.32  -3.99    +0.0000
iter: 227 15:25:21 -1454.242396c  -9.33  -3.99    +0.0000
iter: 228 15:25:24 -1454.242199c  -9.34  -4.00    +0.0000
iter: 229 15:25:28 -1454.242005c  -9.35  -4.00    +0.0000
iter: 230 15:25:32 -1454.241813c  -9.36  -4.01    +0.0000
iter: 231 15:25:36 -1454.241624c  -9.37  -4.01    +0.0000
iter: 232 15:25:40 -1454.241438c  -9.38  -4.02    +0.0000
iter: 233 15:25:44 -1454.241254c  -9.39  -4.02    +0.0000
iter: 234 15:25:48 -1454.241073c  -9.40  -4.03    +0.0000
iter: 235 15:25:51 -1454.240894c  -9.41  -4.03    +0.0000
iter: 236 15:25:55 -1454.240717c  -9.43  -4.04    +0.0000
iter: 237 15:25:59 -1454.240543c  -9.43  -4.04    +0.0000
iter: 238 15:26:03 -1454.240371c  -9.45  -4.05    +0.0000
iter: 239 15:26:07 -1454.240201c  -9.45  -4.05    +0.0000
iter: 240 15:26:11 -1454.240034c  -9.47  -4.06    +0.0000
iter: 241 15:26:15 -1454.239869c  -9.48  -4.06    +0.0000
iter: 242 15:26:18 -1454.239707c  -9.49  -4.06    +0.0000
iter: 243 15:26:22 -1454.239546c  -9.50  -4.07    +0.0000
iter: 244 15:26:26 -1454.239388c  -9.51  -4.07    +0.0000
iter: 245 15:26:30 -1454.239231c  -9.52  -4.08    +0.0000
iter: 246 15:26:34 -1454.239077c  -9.53  -4.08    +0.0000
iter: 247 15:26:38 -1454.238925c  -9.54  -4.09    +0.0000
iter: 248 15:26:42 -1454.238775c  -9.55  -4.09    +0.0000
iter: 249 15:26:45 -1454.238627c  -9.56  -4.10    +0.0000
iter: 250 15:26:49 -1454.238481c  -9.57  -4.10    +0.0000
iter: 251 15:26:53 -1454.238337c  -9.58  -4.11    +0.0000
iter: 252 15:26:57 -1454.238194c  -9.59  -4.11    +0.0000
iter: 253 15:27:01 -1454.238054c  -9.60  -4.12    +0.0000
iter: 254 15:27:05 -1454.237916c  -9.61  -4.12    +0.0000
iter: 255 15:27:09 -1454.237779c  -9.62  -4.13    +0.0000
iter: 256 15:27:13 -1454.237644c  -9.63  -4.13    +0.0000
iter: 257 15:27:16 -1454.237511c  -9.64  -4.14    +0.0000
iter: 258 15:27:20 -1454.237380c  -9.65  -4.14    +0.0000
iter: 259 15:27:24 -1454.237250c  -9.66  -4.14    +0.0000
iter: 260 15:27:28 -1454.237123c  -9.67  -4.15    +0.0000
iter: 261 15:27:32 -1454.236997c  -9.67  -4.15    +0.0000
iter: 262 15:27:36 -1454.236872c  -9.69  -4.16    +0.0000
iter: 263 15:27:40 -1454.236749c  -9.69  -4.16    +0.0000
iter: 264 15:27:44 -1454.236628c  -9.70  -4.17    +0.0000
iter: 265 15:27:47 -1454.236509c  -9.71  -4.17    +0.0000
iter: 266 15:27:51 -1454.236391c  -9.72  -4.18    +0.0000
iter: 267 15:27:55 -1454.236274c  -9.73  -4.18    +0.0000
iter: 268 15:27:59 -1454.236159c  -9.74  -4.19    +0.0000
iter: 269 15:28:03 -1454.236046c  -9.75  -4.19    +0.0000
iter: 270 15:28:07 -1454.235934c  -9.76  -4.19    +0.0000
iter: 271 15:28:11 -1454.235823c  -9.77  -4.20    +0.0000
iter: 272 15:28:14 -1454.235714c  -9.78  -4.20    +0.0000
iter: 273 15:28:18 -1454.235607c  -9.79  -4.21    +0.0000
iter: 274 15:28:22 -1454.235501c  -9.80  -4.21    +0.0000
iter: 275 15:28:26 -1454.235396c  -9.81  -4.22    +0.0000
iter: 276 15:28:30 -1454.235293c  -9.82  -4.22    +0.0000
iter: 277 15:28:34 -1454.235191c  -9.83  -4.23    +0.0000
iter: 278 15:28:38 -1454.235090c  -9.84  -4.23    +0.0000
iter: 279 15:28:41 -1454.234991c  -9.85  -4.24    +0.0000
iter: 280 15:28:45 -1454.234892c  -9.85  -4.24    +0.0000
iter: 281 15:28:49 -1454.234796c  -9.86  -4.24    +0.0000
iter: 282 15:28:53 -1454.234700c  -9.87  -4.25    +0.0000
iter: 283 15:28:57 -1454.234606c  -9.88  -4.25    -0.0000
iter: 284 15:29:01 -1454.234513c  -9.89  -4.26    -0.0000
iter: 285 15:29:05 -1454.234421c  -9.90  -4.26    -0.0000
iter: 286 15:29:08 -1454.234330c  -9.91  -4.27    -0.0000
iter: 287 15:29:12 -1454.234241c  -9.92  -4.27    -0.0000
iter: 288 15:29:16 -1454.234153c  -9.93  -4.28    -0.0000
iter: 289 15:29:20 -1454.234066c  -9.94  -4.28    -0.0000
iter: 290 15:29:24 -1454.233980c  -9.94  -4.29    -0.0000
iter: 291 15:29:28 -1454.233895c  -9.95  -4.29    -0.0000
iter: 292 15:29:32 -1454.233811c  -9.96  -4.29    -0.0000
iter: 293 15:29:35 -1454.233728c  -9.97  -4.30    -0.0000
iter: 294 15:29:39 -1454.233647c  -9.98  -4.30    +0.0000
iter: 295 15:29:43 -1454.233566c  -9.99  -4.31    +0.0000
iter: 296 15:29:47 -1454.233487c -10.00  -4.31    -0.0000
iter: 297 15:29:51 -1454.233408c -10.01c -4.32    -0.0000
iter: 298 15:29:55 -1454.233331c -10.01c -4.32    -0.0000
iter: 299 15:29:59 -1454.233254c -10.02c -4.33    +0.0000
iter: 300 15:30:02 -1454.233179c -10.03c -4.33    +0.0000
iter: 301 15:30:06 -1454.233104c -10.04c -4.33    -0.0000
iter: 302 15:30:10 -1454.233031c -10.05c -4.34    +0.0000
iter: 303 15:30:14 -1454.232958c -10.06c -4.34    +0.0000
iter: 304 15:30:18 -1454.232887c -10.07c -4.35    +0.0000
iter: 305 15:30:22 -1454.232816c -10.07c -4.35    +0.0000
iter: 306 15:30:26 -1454.232746c -10.08c -4.36    +0.0000
iter: 307 15:30:29 -1454.232678c -10.09c -4.36    +0.0000
iter: 308 15:30:33 -1454.232610c -10.10c -4.36    +0.0000
iter: 309 15:30:37 -1454.232543c -10.11c -4.37    +0.0000
iter: 310 15:30:41 -1454.232476c -10.12c -4.37    +0.0000
iter: 311 15:30:45 -1454.232411c -10.12c -4.38    +0.0000
iter: 312 15:30:49 -1454.232347c -10.13c -4.38    +0.0000
iter: 313 15:30:53 -1454.232283c -10.14c -4.39    +0.0000
iter: 314 15:30:56 -1454.232220c -10.15c -4.39    +0.0000
iter: 315 15:31:00 -1454.232158c -10.16c -4.40    +0.0000
iter: 316 15:31:04 -1454.232097c -10.17c -4.40    +0.0000
iter: 317 15:31:08 -1454.232036c -10.17c -4.40    +0.0000
iter: 318 15:31:12 -1454.231977c -10.18c -4.41    +0.0000
iter: 319 15:31:16 -1454.231918c -10.19c -4.41    +0.0000
iter: 320 15:31:20 -1454.231860c -10.20c -4.42    +0.0000
iter: 321 15:31:23 -1454.231802c -10.21c -4.42    +0.0000
iter: 322 15:31:27 -1454.231746c -10.22c -4.43    +0.0000
iter: 323 15:31:31 -1454.231690c -10.22c -4.43    +0.0000
iter: 324 15:31:35 -1454.231635c -10.23c -4.43    +0.0000
iter: 325 15:31:39 -1454.231580c -10.24c -4.44    +0.0000
iter: 326 15:31:43 -1454.231526c -10.25c -4.44    +0.0000
iter: 327 15:31:47 -1454.231473c -10.26c -4.45    +0.0000
iter: 328 15:31:50 -1454.231421c -10.26c -4.45    +0.0000
iter: 329 15:31:54 -1454.231369c -10.27c -4.46    +0.0000
iter: 330 15:31:58 -1454.231318c -10.28c -4.46    +0.0000
iter: 331 15:32:02 -1454.231267c -10.29c -4.46    -0.0000
iter: 332 15:32:06 -1454.231218c -10.30c -4.47    -0.0000
iter: 333 15:32:10 -1454.231169c -10.30c -4.47    +0.0000
iter: 334 15:32:14 -1454.231120c -10.31c -4.48    +0.0000
iter: 335 15:32:17 -1454.231072c -10.32c -4.48    -0.0000
iter: 336 15:32:21 -1454.231025c -10.33c -4.49    +0.0000
iter: 337 15:32:25 -1454.230978c -10.34c -4.49    +0.0000
iter: 338 15:32:29 -1454.230932c -10.34c -4.49    +0.0000
iter: 339 15:32:33 -1454.230887c -10.35c -4.50    +0.0000
iter: 340 15:32:37 -1454.230842c -10.36c -4.50    -0.0000
iter: 341 15:32:41 -1454.230797c -10.37c -4.51    +0.0000
iter: 342 15:32:44 -1454.230753c -10.37c -4.51    -0.0000
iter: 343 15:32:48 -1454.230710c -10.38c -4.52    -0.0000
iter: 344 15:32:52 -1454.230668c -10.39c -4.52    +0.0000
iter: 345 15:32:56 -1454.230625c -10.40c -4.52    -0.0000
iter: 346 15:33:00 -1454.230584c -10.41c -4.53    -0.0000
iter: 347 15:33:04 -1454.230543c -10.41c -4.53    -0.0000
iter: 348 15:33:08 -1454.230502c -10.42c -4.54    -0.0000
iter: 349 15:33:11 -1454.230462c -10.43c -4.54    -0.0000
iter: 350 15:33:15 -1454.230423c -10.44c -4.55    -0.0000
iter: 351 15:33:19 -1454.230383c -10.44c -4.55    -0.0000
iter: 352 15:33:23 -1454.230345c -10.45c -4.55    -0.0000
iter: 353 15:33:27 -1454.230307c -10.46c -4.56    +0.0000
iter: 354 15:33:31 -1454.230269c -10.47c -4.56    -0.0000
iter: 355 15:33:35 -1454.230232c -10.47c -4.57    +0.0000
iter: 356 15:33:38 -1454.230195c -10.48c -4.57    +0.0000
iter: 357 15:33:42 -1454.230159c -10.49c -4.58    -0.0000
iter: 358 15:33:46 -1454.230124c -10.50c -4.58    -0.0000
iter: 359 15:33:50 -1454.230088c -10.50c -4.58    -0.0000
iter: 360 15:33:54 -1454.230053c -10.51c -4.59    -0.0000
iter: 361 15:33:58 -1454.230019c -10.52c -4.59    -0.0000
iter: 362 15:34:02 -1454.229985c -10.53c -4.60    +0.0000
iter: 363 15:34:05 -1454.229952c -10.53c -4.60    +0.0000
iter: 364 15:34:09 -1454.229918c -10.54c -4.60    +0.0000
iter: 365 15:34:13 -1454.229886c -10.55c -4.61    +0.0000
iter: 366 15:34:17 -1454.229853c -10.55c -4.61    +0.0000
iter: 367 15:34:21 -1454.229821c -10.56c -4.62    +0.0000
iter: 368 15:34:25 -1454.229790c -10.57c -4.62    +0.0000
iter: 369 15:34:29 -1454.229759c -10.58c -4.63    +0.0000
iter: 370 15:34:32 -1454.229728c -10.58c -4.63    +0.0000
iter: 371 15:34:36 -1454.229698c -10.59c -4.63    +0.0000
iter: 372 15:34:40 -1454.229668c -10.60c -4.64    +0.0000
iter: 373 15:34:44 -1454.229638c -10.61c -4.64    +0.0000
iter: 374 15:34:48 -1454.229609c -10.61c -4.65    +0.0000
iter: 375 15:34:52 -1454.229580c -10.62c -4.65    +0.0000
iter: 376 15:34:56 -1454.229552c -10.63c -4.65    +0.0000
iter: 377 15:34:59 -1454.229524c -10.63c -4.66    +0.0000
iter: 378 15:35:03 -1454.229496c -10.64c -4.66    +0.0000
iter: 379 15:35:07 -1454.229468c -10.65c -4.67    +0.0000
iter: 380 15:35:11 -1454.229441c -10.65c -4.67    +0.0000
iter: 381 15:35:15 -1454.229414c -10.66c -4.68    +0.0000
iter: 382 15:35:19 -1454.229388c -10.67c -4.68    +0.0000
iter: 383 15:35:23 -1454.229362c -10.68c -4.68    +0.0000
iter: 384 15:35:26 -1454.229336c -10.68c -4.69    +0.0000
iter: 385 15:35:30 -1454.229311c -10.69c -4.69    +0.0000
iter: 386 15:35:34 -1454.229285c -10.70c -4.70    +0.0000
iter: 387 15:35:38 -1454.229261c -10.70c -4.70    +0.0000
iter: 388 15:35:42 -1454.229236c -10.71c -4.70    +0.0000
iter: 389 15:35:46 -1454.229212c -10.72c -4.71    +0.0000
iter: 390 15:35:50 -1454.229188c -10.72c -4.71    +0.0000
iter: 391 15:35:53 -1454.229164c -10.73c -4.72    +0.0000
iter: 392 15:35:57 -1454.229141c -10.74c -4.72    +0.0000
iter: 393 15:36:01 -1454.229118c -10.75c -4.72    +0.0000
iter: 394 15:36:05 -1454.229095c -10.75c -4.73    +0.0000
iter: 395 15:36:09 -1454.229072c -10.76c -4.73    +0.0000
iter: 396 15:36:13 -1454.229050c -10.76c -4.74    +0.0000
iter: 397 15:36:17 -1454.229028c -10.77c -4.74    +0.0000
iter: 398 15:36:20 -1454.229007c -10.78c -4.75    +0.0000
iter: 399 15:36:24 -1454.228985c -10.79c -4.75    +0.0000
iter: 400 15:36:28 -1454.228964c -10.79c -4.75    +0.0000
iter: 401 15:36:32 -1454.228943c -10.80c -4.76    +0.0000
iter: 402 15:36:36 -1454.228922c -10.80c -4.76    +0.0000
iter: 403 15:36:40 -1454.228902c -10.81c -4.77    +0.0000
iter: 404 15:36:44 -1454.228882c -10.82c -4.77    +0.0000
iter: 405 15:36:48 -1454.228862c -10.83c -4.77    +0.0000
iter: 406 15:36:51 -1454.228842c -10.83c -4.78    +0.0000
iter: 407 15:36:55 -1454.228823c -10.84c -4.78    +0.0000
iter: 408 15:36:59 -1454.228804c -10.84c -4.79    +0.0000
iter: 409 15:37:03 -1454.228785c -10.85c -4.79    +0.0000
iter: 410 15:37:07 -1454.228766c -10.86c -4.79    +0.0000
iter: 411 15:37:11 -1454.228747c -10.87c -4.80    +0.0000
iter: 412 15:37:15 -1454.228729c -10.87c -4.80    +0.0000
iter: 413 15:37:18 -1454.228711c -10.88c -4.81    +0.0000
iter: 414 15:37:22 -1454.228693c -10.88c -4.81    +0.0000
iter: 415 15:37:26 -1454.228676c -10.89c -4.81    +0.0000
iter: 416 15:37:30 -1454.228658c -10.90c -4.82    +0.0000
iter: 417 15:37:34 -1454.228641c -10.91c -4.82    +0.0000
iter: 418 15:37:38 -1454.228624c -10.91c -4.83    +0.0000
iter: 419 15:37:42 -1454.228607c -10.92c -4.83    +0.0000
iter: 420 15:37:45 -1454.228591c -10.92c -4.83    +0.0000
iter: 421 15:37:49 -1454.228574c -10.93c -4.84    +0.0000
iter: 422 15:37:53 -1454.228558c -10.94c -4.84    +0.0000
iter: 423 15:37:57 -1454.228542c -10.95c -4.85    +0.0000
iter: 424 15:38:01 -1454.228526c -10.95c -4.85    +0.0000
iter: 425 15:38:05 -1454.228511c -10.96c -4.85    +0.0000
iter: 426 15:38:09 -1454.228495c -10.96c -4.86    +0.0000
iter: 427 15:38:12 -1454.228480c -10.97c -4.86    +0.0000
iter: 428 15:38:16 -1454.228465c -10.98c -4.87    +0.0000
iter: 429 15:38:20 -1454.228450c -10.99c -4.87    +0.0000
iter: 430 15:38:24 -1454.228435c -10.99c -4.87    +0.0000
iter: 431 15:38:28 -1454.228421c -11.00c -4.88    +0.0000
iter: 432 15:38:32 -1454.228406c -11.00c -4.88    +0.0000
iter: 433 15:38:36 -1454.228392c -11.01c -4.89    +0.0000
iter: 434 15:38:39 -1454.228378c -11.02c -4.89    +0.0000
iter: 435 15:38:43 -1454.228364c -11.03c -4.89    +0.0000
iter: 436 15:38:47 -1454.228351c -11.03c -4.90    +0.0000
iter: 437 15:38:51 -1454.228337c -11.04c -4.90    +0.0000
iter: 438 15:38:55 -1454.228324c -11.04c -4.91    +0.0000
iter: 439 15:38:59 -1454.228311c -11.05c -4.91    +0.0000
iter: 440 15:39:03 -1454.228298c -11.06c -4.91    +0.0000
iter: 441 15:39:06 -1454.228285c -11.06c -4.92    +0.0000
iter: 442 15:39:10 -1454.228272c -11.07c -4.92    +0.0000
iter: 443 15:39:14 -1454.228259c -11.08c -4.93    +0.0000
iter: 444 15:39:18 -1454.228247c -11.08c -4.93    +0.0000
iter: 445 15:39:22 -1454.228235c -11.09c -4.93    +0.0000
iter: 446 15:39:26 -1454.228222c -11.09c -4.94    +0.0000
iter: 447 15:39:30 -1454.228210c -11.10c -4.94    +0.0000
iter: 448 15:39:33 -1454.228199c -11.11c -4.95    +0.0000
iter: 449 15:39:37 -1454.228187c -11.12c -4.95    +0.0000
iter: 450 15:39:41 -1454.228175c -11.12c -4.95    +0.0000
iter: 451 15:39:45 -1454.228164c -11.13c -4.96    +0.0000
iter: 452 15:39:49 -1454.228152c -11.13c -4.96    +0.0000
iter: 453 15:39:53 -1454.228141c -11.14c -4.97    +0.0000
iter: 454 15:39:57 -1454.228130c -11.15c -4.97    +0.0000
iter: 455 15:40:00 -1454.228119c -11.15c -4.97    +0.0000
iter: 456 15:40:04 -1454.228109c -11.16c -4.98    +0.0000
iter: 457 15:40:08 -1454.228098c -11.17c -4.98    +0.0000
iter: 458 15:40:12 -1454.228087c -11.17c -4.99    +0.0000
iter: 459 15:40:16 -1454.228077c -11.18c -4.99    +0.0000
iter: 460 15:40:20 -1454.228067c -11.18c -4.99    +0.0000
iter: 461 15:40:24 -1454.228056c -11.19c -5.00    +0.0000
iter: 462 15:40:27 -1454.228046c -11.20c -5.00c   +0.0000

Converged after 462 iterations.

Dipole moment: (52.394648, -54.895862, 0.707658) |e|*Ang

Total magnetic moment: (0.000000, 0.000000, 0.000000)
Local magnetic moments:
   0 Ti ( 0.000000,  0.000000, -0.000000)
   1 Ti ( 0.000000,  0.000000,  0.000000)
   2 Ti ( 0.000000,  0.000000, -0.000000)
   3 Ti ( 0.000000,  0.000000,  0.000000)
   4 Ti ( 0.000000,  0.000000, -0.000000)
   5 Ti ( 0.000000,  0.000000, -0.000000)
   6 Ti ( 0.000000,  0.000000, -0.000000)
   7 Ti ( 0.000000,  0.000000,  0.000000)
   8 Ti ( 0.000000,  0.000000,  0.000000)
   9 Ti ( 0.000000,  0.000000,  0.000000)
  10 Ti ( 0.000000,  0.000000,  0.000000)
  11 Ti ( 0.000000,  0.000000,  0.000000)
  12 Ti ( 0.000000,  0.000000,  0.000000)
  13 Ti ( 0.000000,  0.000000,  0.000000)
  14 Ti ( 0.000000,  0.000000,  0.000000)
  15 Ti ( 0.000000,  0.000000, -0.000000)
  16 Ti ( 0.000000,  0.000000, -0.000000)
  17 Ti ( 0.000000,  0.000000,  0.000000)
  18 Ti ( 0.000000,  0.000000, -0.000000)
  19 Ti ( 0.000000,  0.000000,  0.000000)
  20 Ti ( 0.000000,  0.000000, -0.000000)
  21 Ti ( 0.000000,  0.000000, -0.000000)
  22 Ti ( 0.000000,  0.000000,  0.000000)
  23 Ti ( 0.000000,  0.000000,  0.000000)
  24 O  ( 0.000000,  0.000000, -0.000000)
  25 O  ( 0.000000,  0.000000, -0.000000)
  26 O  ( 0.000000,  0.000000,  0.000000)
  27 O  ( 0.000000,  0.000000, -0.000000)
  28 O  ( 0.000000,  0.000000,  0.000000)
  29 O  ( 0.000000,  0.000000,  0.000000)
  30 O  ( 0.000000,  0.000000, -0.000000)
  31 O  ( 0.000000,  0.000000,  0.000000)
  32 O  ( 0.000000,  0.000000, -0.000000)
  33 O  ( 0.000000,  0.000000, -0.000000)
  34 O  ( 0.000000,  0.000000, -0.000000)
  35 O  ( 0.000000,  0.000000, -0.000000)
  36 O  ( 0.000000,  0.000000, -0.000000)
  37 O  ( 0.000000,  0.000000, -0.000000)
  38 O  ( 0.000000,  0.000000, -0.000000)
  39 O  ( 0.000000,  0.000000, -0.000000)
  40 O  ( 0.000000,  0.000000, -0.000000)
  41 O  ( 0.000000,  0.000000,  0.000000)
  42 O  ( 0.000000,  0.000000, -0.000000)
  43 O  ( 0.000000,  0.000000,  0.000000)
  44 O  ( 0.000000,  0.000000, -0.000000)
  45 O  ( 0.000000,  0.000000, -0.000000)
  46 O  ( 0.000000,  0.000000, -0.000000)
  47 O  ( 0.000000,  0.000000, -0.000000)
  48 O  ( 0.000000,  0.000000,  0.000000)
  49 O  ( 0.000000,  0.000000,  0.000000)
  50 O  ( 0.000000,  0.000000,  0.000000)
  51 O  ( 0.000000,  0.000000, -0.000000)
  52 O  ( 0.000000,  0.000000, -0.000000)
  53 O  ( 0.000000,  0.000000, -0.000000)
  54 O  ( 0.000000,  0.000000, -0.000000)
  55 O  ( 0.000000,  0.000000,  0.000000)
  56 O  ( 0.000000,  0.000000, -0.000000)
  57 O  ( 0.000000,  0.000000,  0.000000)
  58 O  ( 0.000000,  0.000000, -0.000000)
  59 O  ( 0.000000,  0.000000, -0.000000)
  60 O  ( 0.000000,  0.000000,  0.000000)
  61 O  ( 0.000000,  0.000000,  0.000000)
  62 O  ( 0.000000,  0.000000, -0.000000)
  63 O  ( 0.000000,  0.000000, -0.000000)
  64 O  ( 0.000000,  0.000000,  0.000000)
  65 O  ( 0.000000,  0.000000,  0.000000)
  66 O  ( 0.000000,  0.000000,  0.000000)
  67 O  ( 0.000000,  0.000000,  0.000000)
  68 O  ( 0.000000,  0.000000,  0.000000)
  69 O  ( 0.000000,  0.000000, -0.000000)
  70 O  ( 0.000000,  0.000000, -0.000000)
  71 O  ( 0.000000,  0.000000,  0.000000)
  72 Au ( 0.000000,  0.000000,  0.000000)
  73 Au ( 0.000000,  0.000000,  0.000000)
  74 Au ( 0.000000,  0.000000, -0.000000)
  75 Au ( 0.000000,  0.000000,  0.000000)

Energy contributions relative to reference atoms: (reference = -2721730.337652)

Kinetic:       +529.127803
Potential:     -717.984617
External:      -925.947018
XC:            -382.583523
Entropy (-ST):   -0.031331
Local:          +43.174975
SIC:             +0.000000
--------------------------
Free energy:   -1454.243712
Extrapolated:  -1454.228046

Dipole-layer corrected work functions: 3.942644, 2.324697 eV

Spin contamination: 0.000000 electrons
                   Up                     Down
 Band  Eigenvalues  Occupancy  Eigenvalues  Occupancy
    0    -65.01827    1.00000    -65.01827    1.00000
    1    -65.01158    1.00000    -65.01158    1.00000
    2    -65.01008    1.00000    -65.01008    1.00000
    3    -65.00580    1.00000    -65.00580    1.00000
    4    -64.90615    1.00000    -64.90615    1.00000
    5    -64.83811    1.00000    -64.83811    1.00000
    6    -64.83142    1.00000    -64.83142    1.00000
    7    -64.76053    1.00000    -64.76053    1.00000
    8    -64.74344    1.00000    -64.74344    1.00000
    9    -64.73002    1.00000    -64.73002    1.00000
   10    -64.69968    1.00000    -64.69968    1.00000
   11    -64.69683    1.00000    -64.69683    1.00000
   12    -64.68894    1.00000    -64.68894    1.00000
   13    -64.66623    1.00000    -64.66623    1.00000
   14    -64.64867    1.00000    -64.64867    1.00000
   15    -64.63949    1.00000    -64.63949    1.00000
   16    -64.61850    1.00000    -64.61850    1.00000
   17    -64.60446    1.00000    -64.60446    1.00000
   18    -64.58034    1.00000    -64.58034    1.00000
   19    -64.35046    1.00000    -64.35046    1.00000
   20    -64.29295    1.00000    -64.29295    1.00000
   21    -64.28063    1.00000    -64.28063    1.00000
   22    -64.27624    1.00000    -64.27624    1.00000
   23    -64.26998    1.00000    -64.26998    1.00000
   24    -41.33948    1.00000    -41.33948    1.00000
   25    -41.33172    1.00000    -41.33172    1.00000
   26    -41.32975    1.00000    -41.32975    1.00000
   27    -41.32470    1.00000    -41.32470    1.00000
   28    -41.19278    1.00000    -41.19278    1.00000
   29    -41.18715    1.00000    -41.18715    1.00000
   30    -41.18265    1.00000    -41.18265    1.00000
   31    -41.13207    1.00000    -41.13207    1.00000
   32    -41.12316    1.00000    -41.12316    1.00000
   33    -41.11726    1.00000    -41.11726    1.00000
   34    -41.07965    1.00000    -41.07965    1.00000
   35    -41.05063    1.00000    -41.05063    1.00000
   36    -41.04688    1.00000    -41.04688    1.00000
   37    -41.02651    1.00000    -41.02651    1.00000
   38    -41.02133    1.00000    -41.02133    1.00000
   39    -41.01796    1.00000    -41.01796    1.00000
   40    -41.00826    1.00000    -41.00826    1.00000
   41    -41.00452    1.00000    -41.00452    1.00000
   42    -40.99926    1.00000    -40.99926    1.00000
   43    -40.99450    1.00000    -40.99450    1.00000
   44    -40.99356    1.00000    -40.99356    1.00000
   45    -40.98852    1.00000    -40.98852    1.00000
   46    -40.98545    1.00000    -40.98545    1.00000
   47    -40.98202    1.00000    -40.98202    1.00000
   48    -40.97109    1.00000    -40.97109    1.00000
   49    -40.96455    1.00000    -40.96455    1.00000
   50    -40.95456    1.00000    -40.95456    1.00000
   51    -40.94430    1.00000    -40.94430    1.00000
   52    -40.92443    1.00000    -40.92443    1.00000
   53    -40.91569    1.00000    -40.91569    1.00000
   54    -40.91224    1.00000    -40.91224    1.00000
   55    -40.90037    1.00000    -40.90037    1.00000
   56    -40.88762    1.00000    -40.88762    1.00000
   57    -40.87407    1.00000    -40.87407    1.00000
   58    -40.86864    1.00000    -40.86864    1.00000
   59    -40.85689    1.00000    -40.85689    1.00000
   60    -40.84858    1.00000    -40.84858    1.00000
   61    -40.84224    1.00000    -40.84224    1.00000
   62    -40.83518    1.00000    -40.83518    1.00000
   63    -40.82602    1.00000    -40.82602    1.00000
   64    -40.82268    1.00000    -40.82268    1.00000
   65    -40.81923    1.00000    -40.81923    1.00000
   66    -40.81814    1.00000    -40.81814    1.00000
   67    -40.81389    1.00000    -40.81389    1.00000
   68    -40.80139    1.00000    -40.80139    1.00000
   69    -40.79123    1.00000    -40.79123    1.00000
   70    -40.78758    1.00000    -40.78758    1.00000
   71    -40.77468    1.00000    -40.77468    1.00000
   72    -40.76235    1.00000    -40.76235    1.00000
   73    -40.76143    1.00000    -40.76143    1.00000
   74    -40.75362    1.00000    -40.75362    1.00000
   75    -40.73577    1.00000    -40.73577    1.00000
   76    -40.72750    1.00000    -40.72750    1.00000
   77    -40.71388    1.00000    -40.71388    1.00000
   78    -40.68390    1.00000    -40.68390    1.00000
   79    -40.68088    1.00000    -40.68088    1.00000
   80    -40.64468    1.00000    -40.64468    1.00000
   81    -40.53213    1.00000    -40.53213    1.00000
   82    -40.52587    1.00000    -40.52587    1.00000
   83    -40.51905    1.00000    -40.51905    1.00000
   84    -40.50721    1.00000    -40.50721    1.00000
   85    -40.50251    1.00000    -40.50251    1.00000
   86    -40.49453    1.00000    -40.49453    1.00000
   87    -40.48970    1.00000    -40.48970    1.00000
   88    -40.48466    1.00000    -40.48466    1.00000
   89    -40.47920    1.00000    -40.47920    1.00000
   90    -40.44702    1.00000    -40.44702    1.00000
   91    -40.43430    1.00000    -40.43430    1.00000
   92    -40.36913    1.00000    -40.36913    1.00000
   93    -40.35506    1.00000    -40.35506    1.00000
   94    -40.35044    1.00000    -40.35044    1.00000
   95    -40.34330    1.00000    -40.34330    1.00000
   96    -23.76697    1.00000    -23.76697    1.00000
   97    -23.54900    1.00000    -23.54900    1.00000
   98    -23.44522    1.00000    -23.44522    1.00000
   99    -23.37134    1.00000    -23.37134    1.00000
  100    -23.35076    1.00000    -23.35076    1.00000
  101    -23.32383    1.00000    -23.32383    1.00000
  102    -23.25007    1.00000    -23.25007    1.00000
  103    -23.22052    1.00000    -23.22052    1.00000
  104    -23.12271    1.00000    -23.12271    1.00000
  105    -22.96459    1.00000    -22.96459    1.00000
  106    -22.93506    1.00000    -22.93506    1.00000
  107    -22.86916    1.00000    -22.86916    1.00000
  108    -22.78177    1.00000    -22.78177    1.00000
  109    -22.64968    1.00000    -22.64968    1.00000
  110    -22.60551    1.00000    -22.60551    1.00000
  111    -22.60410    1.00000    -22.60410    1.00000
  112    -22.57698    1.00000    -22.57698    1.00000
  113    -22.56560    1.00000    -22.56560    1.00000
  114    -22.50728    1.00000    -22.50728    1.00000
  115    -22.49277    1.00000    -22.49277    1.00000
  116    -22.48868    1.00000    -22.48868    1.00000
  117    -22.45939    1.00000    -22.45939    1.00000
  118    -22.45041    1.00000    -22.45041    1.00000
  119    -22.44676    1.00000    -22.44676    1.00000
  120    -22.42909    1.00000    -22.42909    1.00000
  121    -22.40664    1.00000    -22.40664    1.00000
  122    -22.39737    1.00000    -22.39737    1.00000
  123    -22.39636    1.00000    -22.39636    1.00000
  124    -22.37902    1.00000    -22.37902    1.00000
  125    -22.37026    1.00000    -22.37026    1.00000
  126    -22.36060    1.00000    -22.36060    1.00000
  127    -22.33491    1.00000    -22.33491    1.00000
  128    -22.29152    1.00000    -22.29152    1.00000
  129    -22.27038    1.00000    -22.27038    1.00000
  130    -22.26650    1.00000    -22.26650    1.00000
  131    -22.24766    1.00000    -22.24766    1.00000
  132    -22.23084    1.00000    -22.23084    1.00000
  133    -22.22245    1.00000    -22.22245    1.00000
  134    -22.21580    1.00000    -22.21580    1.00000
  135    -22.13184    1.00000    -22.13184    1.00000
  136    -22.08531    1.00000    -22.08531    1.00000
  137    -22.01107    1.00000    -22.01107    1.00000
  138    -21.95949    1.00000    -21.95949    1.00000
  139    -21.79578    1.00000    -21.79578    1.00000
  140    -20.88989    1.00000    -20.88989    1.00000
  141    -20.84888    1.00000    -20.84888    1.00000
  142    -20.84200    1.00000    -20.84200    1.00000
  143    -20.83351    1.00000    -20.83351    1.00000
  144    -10.83735    1.00000    -10.83735    1.00000
  145    -10.75813    1.00000    -10.75813    1.00000
  146    -10.73641    1.00000    -10.73641    1.00000
  147    -10.69707    1.00000    -10.69707    1.00000
  148    -10.67911    1.00000    -10.67911    1.00000
  149    -10.65592    1.00000    -10.65592    1.00000
  150    -10.60581    1.00000    -10.60581    1.00000
  151    -10.58688    1.00000    -10.58688    1.00000
  152    -10.57629    1.00000    -10.57629    1.00000
  153    -10.54749    1.00000    -10.54749    1.00000
  154    -10.51968    1.00000    -10.51968    1.00000
  155    -10.46523    1.00000    -10.46523    1.00000
  156    -10.45990    1.00000    -10.45990    1.00000
  157    -10.41740    1.00000    -10.41740    1.00000
  158    -10.38891    1.00000    -10.38891    1.00000
  159    -10.36287    1.00000    -10.36287    1.00000
  160    -10.35647    1.00000    -10.35647    1.00000
  161    -10.33776    1.00000    -10.33776    1.00000
  162    -10.27856    1.00000    -10.27856    1.00000
  163    -10.22717    1.00000    -10.22717    1.00000
  164    -10.16683    1.00000    -10.16683    1.00000
  165    -10.08123    1.00000    -10.08123    1.00000
  166    -10.03778    1.00000    -10.03778    1.00000
  167    -10.03129    1.00000    -10.03129    1.00000
  168    -10.00860    1.00000    -10.00860    1.00000
  169    -10.00090    1.00000    -10.00090    1.00000
  170     -9.96963    1.00000     -9.96963    1.00000
  171     -9.95706    1.00000     -9.95706    1.00000
  172     -9.93305    1.00000     -9.93305    1.00000
  173     -9.92773    1.00000     -9.92773    1.00000
  174     -9.92096    1.00000     -9.92096    1.00000
  175     -9.89684    1.00000     -9.89684    1.00000
  176     -9.89101    1.00000     -9.89101    1.00000
  177     -9.87761    1.00000     -9.87761    1.00000
  178     -9.87235    1.00000     -9.87235    1.00000
  179     -9.86112    1.00000     -9.86112    1.00000
  180     -9.84953    1.00000     -9.84953    1.00000
  181     -9.83529    1.00000     -9.83529    1.00000
  182     -9.81935    1.00000     -9.81935    1.00000
  183     -9.81791    1.00000     -9.81791    1.00000
  184     -9.79897    1.00000     -9.79897    1.00000
  185     -9.73905    1.00000     -9.73905    1.00000
  186     -9.67563    1.00000     -9.67563    1.00000
  187     -9.65089    1.00000     -9.65089    1.00000
  188     -9.62940    1.00000     -9.62940    1.00000
  189     -9.54616    1.00000     -9.54616    1.00000
  190     -9.49358    1.00000     -9.49358    1.00000
  191     -9.46151    1.00000     -9.46151    1.00000
  192     -9.40368    1.00000     -9.40368    1.00000
  193     -9.37691    1.00000     -9.37691    1.00000
  194     -9.31481    1.00000     -9.31481    1.00000
  195     -9.27333    1.00000     -9.27333    1.00000
  196     -9.25112    1.00000     -9.25112    1.00000
  197     -9.18798    1.00000     -9.18798    1.00000
  198     -9.15183    1.00000     -9.15183    1.00000
  199     -9.06465    1.00000     -9.06465    1.00000
  200     -9.02011    1.00000     -9.02011    1.00000
  201     -9.00085    1.00000     -9.00085    1.00000
  202     -8.94436    1.00000     -8.94436    1.00000
  203     -8.90975    1.00000     -8.90975    1.00000
  204     -8.87508    1.00000     -8.87508    1.00000
  205     -8.83493    1.00000     -8.83493    1.00000
  206     -8.76213    1.00000     -8.76213    1.00000
  207     -8.72699    1.00000     -8.72699    1.00000
  208     -8.69686    1.00000     -8.69686    1.00000
  209     -8.66076    1.00000     -8.66076    1.00000
  210     -8.62887    1.00000     -8.62887    1.00000
  211     -8.61457    1.00000     -8.61457    1.00000
  212     -8.57938    1.00000     -8.57938    1.00000
  213     -8.55166    1.00000     -8.55166    1.00000
  214     -8.46763    1.00000     -8.46763    1.00000
  215     -8.45211    1.00000     -8.45211    1.00000
  216     -8.42272    1.00000     -8.42272    1.00000
  217     -8.41538    1.00000     -8.41538    1.00000
  218     -8.34681    1.00000     -8.34681    1.00000
  219     -8.34399    1.00000     -8.34399    1.00000
  220     -8.34009    1.00000     -8.34009    1.00000
  221     -8.29273    1.00000     -8.29273    1.00000
  222     -8.25440    1.00000     -8.25440    1.00000
  223     -8.25326    1.00000     -8.25326    1.00000
  224     -8.23171    1.00000     -8.23171    1.00000
  225     -8.17825    1.00000     -8.17825    1.00000
  226     -8.15088    1.00000     -8.15088    1.00000
  227     -8.11467    1.00000     -8.11467    1.00000
  228     -8.10129    1.00000     -8.10129    1.00000
  229     -8.09475    1.00000     -8.09475    1.00000
  230     -8.08359    1.00000     -8.08359    1.00000
  231     -8.05919    1.00000     -8.05919    1.00000
  232     -8.01975    1.00000     -8.01975    1.00000
  233     -7.97441    1.00000     -7.97441    1.00000
  234     -7.90653    1.00000     -7.90653    1.00000
  235     -7.88283    1.00000     -7.88283    1.00000
  236     -7.87826    1.00000     -7.87826    1.00000
  237     -7.82348    1.00000     -7.82348    1.00000
  238     -7.80146    1.00000     -7.80146    1.00000
  239     -7.77894    1.00000     -7.77894    1.00000
  240     -7.76569    1.00000     -7.76569    1.00000
  241     -7.71882    1.00000     -7.71882    1.00000
  242     -7.62330    1.00000     -7.62330    1.00000
  243     -7.58992    1.00000     -7.58992    1.00000
  244     -7.53536    1.00000     -7.53536    1.00000
  245     -7.50301    1.00000     -7.50301    1.00000
  246     -7.46259    1.00000     -7.46259    1.00000
  247     -7.38479    1.00000     -7.38479    1.00000
  248     -7.38040    1.00000     -7.38040    1.00000
  249     -7.36643    1.00000     -7.36643    1.00000
  250     -7.31792    1.00000     -7.31792    1.00000
  251     -7.30790    1.00000     -7.30790    1.00000
  252     -7.29819    1.00000     -7.29819    1.00000
  253     -7.29050    1.00000     -7.29050    1.00000
  254     -7.25902    1.00000     -7.25902    1.00000
  255     -7.21722    1.00000     -7.21722    1.00000
  256     -7.21269    1.00000     -7.21269    1.00000
  257     -7.19249    1.00000     -7.19249    1.00000
  258     -7.16789    1.00000     -7.16789    1.00000
  259     -7.10473    1.00000     -7.10473    1.00000
  260     -7.07802    1.00000     -7.07802    1.00000
  261     -7.05379    1.00000     -7.05379    1.00000
  262     -7.03900    1.00000     -7.03900    1.00000
  263     -7.03556    1.00000     -7.03556    1.00000
  264     -7.01919    1.00000     -7.01919    1.00000
  265     -6.98590    1.00000     -6.98590    1.00000
  266     -6.96334    1.00000     -6.96334    1.00000
  267     -6.94838    1.00000     -6.94838    1.00000
  268     -6.92657    1.00000     -6.92657    1.00000
  269     -6.90856    1.00000     -6.90856    1.00000
  270     -6.86841    1.00000     -6.86841    1.00000
  271     -6.85515    1.00000     -6.85515    1.00000
  272     -6.84175    1.00000     -6.84175    1.00000
  273     -6.79415    1.00000     -6.79415    1.00000
  274     -6.75038    1.00000     -6.75038    1.00000
  275     -6.73589    1.00000     -6.73589    1.00000
  276     -6.68856    1.00000     -6.68856    1.00000
  277     -6.57474    1.00000     -6.57474    1.00000
  278     -6.55537    1.00000     -6.55537    1.00000
  279     -6.50750    1.00000     -6.50750    1.00000
  280     -6.50279    1.00000     -6.50279    1.00000
  281     -6.48953    1.00000     -6.48953    1.00000
  282     -6.38207    1.00000     -6.38207    1.00000
  283     -6.33546    1.00000     -6.33546    1.00000
  284     -6.22028    1.00000     -6.22028    1.00000
  285     -6.20651    1.00000     -6.20651    1.00000
  286     -6.20286    1.00000     -6.20286    1.00000
  287     -6.18403    1.00000     -6.18403    1.00000
  288     -6.16420    1.00000     -6.16420    1.00000
  289     -5.98289    1.00000     -5.98289    1.00000
  290     -5.95988    1.00000     -5.95988    1.00000
  291     -5.93733    1.00000     -5.93733    1.00000
  292     -5.84450    1.00000     -5.84450    1.00000
  293     -5.83327    1.00000     -5.83327    1.00000
  294     -5.81569    1.00000     -5.81569    1.00000
  295     -5.75969    1.00000     -5.75969    1.00000
  296     -5.42812    1.00000     -5.42812    1.00000
  297     -5.25142    1.00000     -5.25142    1.00000
  298     -5.01940    1.00000     -5.01940    1.00000
  299     -4.99937    1.00000     -4.99937    1.00000
  300     -4.94418    1.00000     -4.94418    1.00000
  301     -4.72979    1.00000     -4.72979    1.00000
  302     -4.70492    1.00000     -4.70492    1.00000
  303     -4.68548    1.00000     -4.68548    1.00000
  304     -4.57183    1.00000     -4.57183    1.00000
  305     -4.54734    1.00000     -4.54734    1.00000
  306     -4.49218    1.00000     -4.49218    1.00000
  307     -4.45495    1.00000     -4.45495    1.00000
  308     -3.86921    0.99936     -3.86921    0.99936
  309     -3.57196    0.98766     -3.57196    0.98766
  310     -2.65743    0.00847     -2.65743    0.00847
  311     -2.51750    0.00210     -2.51750    0.00210
  312     -2.44714    0.00104     -2.44714    0.00104
  313     -2.40195    0.00066     -2.40195    0.00066
  314     -2.26996    0.00018     -2.26996    0.00018
  315     -2.25461    0.00015     -2.25461    0.00015
  316     -2.23498    0.00013     -2.23498    0.00013
  317     -2.21800    0.00011     -2.21800    0.00011
  318     -2.15978    0.00006     -2.15978    0.00006
  319     -2.07724    0.00003     -2.07724    0.00003
  320     -2.01583    0.00001     -2.01583    0.00001
  321     -1.96173    0.00001     -1.96173    0.00001
  322     -1.94263    0.00001     -1.94263    0.00001
  323     -1.92043    0.00001     -1.92043    0.00001
  324     -1.90662    0.00000     -1.90662    0.00000
  325     -1.88609    0.00000     -1.88609    0.00000
  326     -1.77957    0.00000     -1.77957    0.00000
  327     -1.77292    0.00000     -1.77292    0.00000
  328     -1.74840    0.00000     -1.74840    0.00000
  329     -1.74591    0.00000     -1.74591    0.00000
  330     -1.72168    0.00000     -1.72168    0.00000
  331     -1.71245    0.00000     -1.71245    0.00000
  332     -1.70539    0.00000     -1.70539    0.00000
  333     -1.66587    0.00000     -1.66587    0.00000
  334     -1.59119    0.00000     -1.59119    0.00000
  335     -1.58214    0.00000     -1.58214    0.00000
  336     -1.55286    0.00000     -1.55286    0.00000
  337     -1.54201    0.00000     -1.54201    0.00000
  338     -1.53915    0.00000     -1.53915    0.00000
  339     -1.53689    0.00000     -1.53689    0.00000
  340     -1.52868    0.00000     -1.52868    0.00000
  341     -1.50864    0.00000     -1.50864    0.00000
  342     -1.48830    0.00000     -1.48830    0.00000
  343     -1.47140    0.00000     -1.47140    0.00000
  344     -1.45995    0.00000     -1.45995    0.00000
  345     -1.45581    0.00000     -1.45581    0.00000
  346     -1.43412    0.00000     -1.43412    0.00000
  347     -1.42262    0.00000     -1.42262    0.00000
  348     -1.40241    0.00000     -1.40241    0.00000
  349     -1.37560    0.00000     -1.37560    0.00000
  350     -1.32921    0.00000     -1.32921    0.00000
  351     -1.32426    0.00000     -1.32426    0.00000
  352     -1.29835    0.00000     -1.29835    0.00000
  353     -1.28240    0.00000     -1.28240    0.00000
  354     -1.27265    0.00000     -1.27265    0.00000
  355     -1.22704    0.00000     -1.22704    0.00000
  356     -1.17897    0.00000     -1.17897    0.00000
  357     -1.15824    0.00000     -1.15824    0.00000
  358     -1.13503    0.00000     -1.13503    0.00000
  359     -1.12265    0.00000     -1.12265    0.00000
  360     -1.08985    0.00000     -1.08985    0.00000
  361     -1.06891    0.00000     -1.06891    0.00000
  362     -1.06350    0.00000     -1.06350    0.00000
  363     -1.05599    0.00000     -1.05599    0.00000
  364     -1.03890    0.00000     -1.03890    0.00000
  365     -1.03037    0.00000     -1.03037    0.00000
  366     -1.00792    0.00000     -1.00792    0.00000
  367     -0.99730    0.00000     -0.99730    0.00000
  368     -0.95989    0.00000     -0.95989    0.00000
  369     -0.94191    0.00000     -0.94191    0.00000
  370     -0.92889    0.00000     -0.92889    0.00000
  371     -0.90408    0.00000     -0.90408    0.00000
  372     -0.89739    0.00000     -0.89739    0.00000
  373     -0.86230    0.00000     -0.86230    0.00000
  374     -0.82883    0.00000     -0.82883    0.00000
  375     -0.79198    0.00000     -0.79198    0.00000

Fermi level: -3.13367

Gap: 0.915 eV
Transition (v -> c):
  (s=0, k=0, n=309, [[0.00, 0.00, 0.00]]) -> (s=0, k=0, n=310, [[0.00, 0.00, 0.00]])
No difference between direct/indirect transitions
System changes: positions 

Initializing position-dependent things.

Density initialized from wave functions
      .-------------------------.  
     /|                         |  
    / |                         |  
   /  |                         |  
  /   |                         |  
 *    |                         |  
 |    |                         |  
 |    |                         |  
 |    |                         |  
 |    |                         |  
 |    |                         |  
 |    |                         |  
 |    |                         |  
 |    |                         |  
 |    |        Au   OAu         |  
 |    |      O          Ti      |  
 |    O  Au      Ti     O    O  |  
 |    |   Ti   Au O   O         |  
 | O  |   O    O      Ti     Ti |  
 |    | Ti     Ti     O    O    |  
 |    |     O       O      Ti   |  
 |   O|Ti     O      O          |  
 |    |O    O      Ti     Ti    |  
 |  Ti|    Ti          O  O   O |  
 |    |  O  O   O O    TiO      |  
 |  O |         TiO         O Ti|  
 |    | OTiO   Ti    OTi        |  
 |    |       O     O O    O O  |  
 |    | Oi   O O           Ti   |  
 |    O      Ti     Ti     O    |  
 |   Ti          O      O       |  
 |    |   O                     |  
 |    |                         |  
 |    |                         |  
 |    |                         |  
 |    .-------------------------.  
 |   /                         /   
 |  /                         /    
 | /                         /     
 |/                         /      
 *-------------------------*       

Positions:
   0 Ti     1.771742    0.000000    8.228379    ( 0.0000,  0.0000,  0.0000)
   1 Ti     6.989192    1.896200    8.228379    ( 0.0000,  0.0000,  0.0000)
   2 Ti     1.771742    3.792400    8.228379    ( 0.0000,  0.0000,  0.0000)
   3 Ti     6.989192    5.688600    8.228379    ( 0.0000,  0.0000,  0.0000)
   4 Ti     4.725027    0.000000    9.111586    ( 0.0000,  0.0000,  0.0000)
   5 Ti     9.942477    1.896200    9.111586    ( 0.0000,  0.0000,  0.0000)
   6 Ti     4.725027    3.792400    9.111586    ( 0.0000,  0.0000,  0.0000)
   7 Ti     9.942477    5.688600    9.111586    ( 0.0000,  0.0000,  0.0000)
   8 Ti     3.149983    0.000000   11.761552    ( 0.0000,  0.0000,  0.0000)
   9 Ti     8.367433    1.896200   11.761552    ( 0.0000,  0.0000,  0.0000)
  10 Ti     3.149983    3.792400   11.761552    ( 0.0000,  0.0000,  0.0000)
  11 Ti     8.367433    5.688600   11.761552    ( 0.0000,  0.0000,  0.0000)
  12 Ti     6.103269    0.000000   12.644759    ( 0.0000,  0.0000,  0.0000)
  13 Ti     0.885819    1.896200   12.644759    ( 0.0000,  0.0000,  0.0000)
  14 Ti     6.103269    3.792400   12.644759    ( 0.0000,  0.0000,  0.0000)
  15 Ti     0.885819    5.688600   12.644759    ( 0.0000,  0.0000,  0.0000)
  16 Ti     4.482233   -0.001033   15.342543    ( 0.0000,  0.0000,  0.0000)
  17 Ti     9.753045    1.900753   15.389207    ( 0.0000,  0.0000,  0.0000)
  18 Ti     4.499047    3.797034   15.348687    ( 0.0000,  0.0000,  0.0000)
  19 Ti     9.736627    5.671166   15.407809    ( 0.0000,  0.0000,  0.0000)
  20 Ti     7.365001   -0.008670   16.091347    ( 0.0000,  0.0000,  0.0000)
  21 Ti     2.124206    1.919615   16.196452    ( 0.0000,  0.0000,  0.0000)
  22 Ti     7.324862    3.785370   16.124124    ( 0.0000,  0.0000,  0.0000)
  23 Ti     2.104658    5.692197   16.109406    ( 0.0000,  0.0000,  0.0000)
  24 O      3.638859    0.000000    7.500000    ( 0.0000,  0.0000,  0.0000)
  25 O      8.856309    1.896200    7.500000    ( 0.0000,  0.0000,  0.0000)
  26 O      3.638859    3.792400    7.500000    ( 0.0000,  0.0000,  0.0000)
  27 O      8.856309    5.688600    7.500000    ( 0.0000,  0.0000,  0.0000)
  28 O      6.592144    0.000000    8.383207    ( 0.0000,  0.0000,  0.0000)
  29 O      1.374694    1.896200    8.383207    ( 0.0000,  0.0000,  0.0000)
  30 O      6.592144    3.792400    8.383207    ( 0.0000,  0.0000,  0.0000)
  31 O      1.374694    5.688600    8.383207    ( 0.0000,  0.0000,  0.0000)
  32 O     10.339421    0.000000    8.956758    ( 0.0000,  0.0000,  0.0000)
  33 O      5.121971    1.896200    8.956758    ( 0.0000,  0.0000,  0.0000)
  34 O     10.339421    3.792400    8.956758    ( 0.0000,  0.0000,  0.0000)
  35 O      5.121971    5.688600    8.956758    ( 0.0000,  0.0000,  0.0000)
  36 O      2.857911    0.000000    9.839966    ( 0.0000,  0.0000,  0.0000)
  37 O      8.075361    1.896200    9.839966    ( 0.0000,  0.0000,  0.0000)
  38 O      2.857911    3.792400    9.839966    ( 0.0000,  0.0000,  0.0000)
  39 O      8.075361    5.688600    9.839966    ( 0.0000,  0.0000,  0.0000)
  40 O      5.017100    0.000000   11.033173    ( 0.0000,  0.0000,  0.0000)
  41 O     10.234550    1.896200   11.033173    ( 0.0000,  0.0000,  0.0000)
  42 O      5.017100    3.792400   11.033173    ( 0.0000,  0.0000,  0.0000)
  43 O     10.234550    5.688600   11.033173    ( 0.0000,  0.0000,  0.0000)
  44 O      7.970490    0.000000   11.916380    ( 0.0000,  0.0000,  0.0000)
  45 O      2.753040    1.896200   11.916380    ( 0.0000,  0.0000,  0.0000)
  46 O      7.970490    3.792400   11.916380    ( 0.0000,  0.0000,  0.0000)
  47 O      2.753040    5.688600   11.916380    ( 0.0000,  0.0000,  0.0000)
  48 O      1.282867    0.000000   12.489931    ( 0.0000,  0.0000,  0.0000)
  49 O      6.500317    1.896200   12.489931    ( 0.0000,  0.0000,  0.0000)
  50 O      1.282867    3.792400   12.489931    ( 0.0000,  0.0000,  0.0000)
  51 O      6.500317    5.688600   12.489931    ( 0.0000,  0.0000,  0.0000)
  52 O      4.236152    0.000000   13.373138    ( 0.0000,  0.0000,  0.0000)
  53 O      9.453603    1.896200   13.373138    ( 0.0000,  0.0000,  0.0000)
  54 O      4.236152    3.792400   13.373138    ( 0.0000,  0.0000,  0.0000)
  55 O      9.453603    5.688600   13.373138    ( 0.0000,  0.0000,  0.0000)
  56 O      6.412072   -0.010033   14.556610    ( 0.0000,  0.0000,  0.0000)
  57 O      1.198823    1.897930   14.569774    ( 0.0000,  0.0000,  0.0000)
  58 O      6.447668    3.793171   14.532625    ( 0.0000,  0.0000,  0.0000)
  59 O      1.199187    5.689336   14.547629    ( 0.0000,  0.0000,  0.0000)
  60 O      4.033722    1.891518   15.421462    ( 0.0000,  0.0000,  0.0000)
  61 O      9.263384   -0.007385   15.453502    ( 0.0000,  0.0000,  0.0000)
  62 O      4.056182    5.703956   15.417797    ( 0.0000,  0.0000,  0.0000)
  63 O      9.276983    3.794598   15.462247    ( 0.0000,  0.0000,  0.0000)
  64 O      2.642742   -0.013555   16.279518    ( 0.0000,  0.0000,  0.0000)
  65 O      7.840025    1.892632   16.276827    ( 0.0000,  0.0000,  0.0000)
  66 O      2.638424    3.815752   16.259314    ( 0.0000,  0.0000,  0.0000)
  67 O      7.851442    5.687213   16.316677    ( 0.0000,  0.0000,  0.0000)
  68 O      5.664333   -0.017638   16.912131    ( 0.0000,  0.0000,  0.0000)
  69 O      0.405331    1.895786   16.891848    ( 0.0000,  0.0000,  0.0000)
  70 O      0.447526    5.688107   16.892737    ( 0.0000,  0.0000,  0.0000)
  71 O      5.620240    3.815240   16.822627    ( 0.0000,  0.0000,  0.0000)
  72 Au     5.402004    1.459542   18.435638    ( 0.0000,  0.0000,  0.0000)
  73 Au     7.227773    3.254817   19.494175    ( 0.0000,  0.0000,  0.0000)
  74 Au     2.680675    1.867315   18.895591    ( 0.0000,  0.0000,  0.0000)
  75 Au     4.579183    3.616569   19.675117    ( 0.0000,  0.0000,  0.0000)

Unit cell:
           periodic     x           y           z      points  spacing
  1. axis:    yes   10.434900    0.000000    0.000000    52     0.2007
  2. axis:    yes    0.000000    7.584800    0.000000    36     0.2107
  3. axis:    no     0.000000    0.000000   28.826383   144     0.2002

  Lengths:  10.434900   7.584800  28.826383
  Angles:   90.000000  90.000000  90.000000

Effective grid spacing dv^(1/3) = 0.2038

     iter     time        total  log10-change:  magmom
                         energy   eigst   dens
iter:   1 15:40:34 -1548.106262   -3.99           +0.0000
iter:   2 15:40:38 -1548.102931   -4.45  -3.34    -0.0000
iter:   3 15:40:42 -1548.100908   -4.96  -3.35    -0.0000
iter:   4 15:40:46 -1548.099066   -5.32  -3.37    -0.0000
iter:   5 15:40:50 -1548.097422   -5.65  -3.39    -0.0000
iter:   6 15:40:53 -1548.095961   -5.93  -3.41    -0.0000
iter:   7 15:40:57 -1548.094653   -6.02  -3.43    -0.0000
iter:   8 15:41:01 -1548.093474   -6.07  -3.45    -0.0000
iter:   9 15:41:05 -1548.092403   -6.07  -3.46    -0.0000
iter:  10 15:41:09 -1548.091605   -6.08  -3.48    -0.0000
iter:  11 15:41:13 -1548.090791   -6.08  -3.49    -0.0000
iter:  12 15:41:17 -1548.090007   -6.12  -3.50    -0.0000
iter:  13 15:41:21 -1548.089258   -6.13  -3.51    -0.0000
iter:  14 15:41:25 -1548.088735   -6.16  -3.53    -0.0000
iter:  15 15:41:28 -1548.088161   -6.18  -3.54    -0.0000
iter:  16 15:41:32 -1548.087766   -6.23  -3.55    -0.0000
iter:  17 15:41:36 -1548.087297   -6.26  -3.56    -0.0000
iter:  18 15:41:40 -1548.086983   -6.31  -3.57    -0.0000
iter:  19 15:41:44 -1548.086583   -6.35  -3.58    -0.0000
iter:  20 15:41:48 -1548.086321   -6.42  -3.59    -0.0000
iter:  21 15:41:52 -1548.086168c  -6.45  -3.60    -0.0000
iter:  22 15:41:56 -1548.085895c  -6.54  -3.61    -0.0000
iter:  23 15:41:59 -1548.085723c  -6.59  -3.62    -0.0000
iter:  24 15:42:03 -1548.085643c  -6.64  -3.63    -0.0000
iter:  25 15:42:07 -1548.085632c  -6.70  -3.64    -0.0000
iter:  26 15:42:11 -1548.085479c  -6.78  -3.65    -0.0000
iter:  27 15:42:15 -1548.085393c  -6.84  -3.66    -0.0000
iter:  28 15:42:19 -1548.085380c  -6.89  -3.67    -0.0000
iter:  29 15:42:23 -1548.085426c  -6.94  -3.68    -0.0000
iter:  30 15:42:26 -1548.085519c  -6.99  -3.69    -0.0000
iter:  31 15:42:30 -1548.085648c  -7.03  -3.69    -0.0000
iter:  32 15:42:34 -1548.085807c  -7.08  -3.70    -0.0000
iter:  33 15:42:38 -1548.085793c  -7.16  -3.71    -0.0000
iter:  34 15:42:42 -1548.085830c  -7.23  -3.72    -0.0000
iter:  35 15:42:46 -1548.085906c  -7.27  -3.73    -0.0000
iter:  36 15:42:50 -1548.086022c  -7.32  -3.74    -0.0000
iter:  37 15:42:53 -1548.086171c  -7.36  -3.75    -0.0000
iter:  38 15:42:57 -1548.086348c  -7.40  -3.76    -0.0000
iter:  39 15:43:01 -1548.086548c  -7.44  -3.76    -0.0000
iter:  40 15:43:05 -1548.086767c  -7.49  -3.77    -0.0000
iter:  41 15:43:09 -1548.087002c  -7.53  -3.78    -0.0000
iter:  42 15:43:13 -1548.087250c  -7.58  -3.79    -0.0000
iter:  43 15:43:17 -1548.087508c  -7.62  -3.80    -0.0000
iter:  44 15:43:21 -1548.087774c  -7.67  -3.81    -0.0000
iter:  45 15:43:24 -1548.088047c  -7.71  -3.81    -0.0000
iter:  46 15:43:28 -1548.088326c  -7.75  -3.82    -0.0000
iter:  47 15:43:32 -1548.088609c  -7.80  -3.83    -0.0000
iter:  48 15:43:36 -1548.088895c  -7.83  -3.84    -0.0000
iter:  49 15:43:40 -1548.089183c  -7.88  -3.85    -0.0000
iter:  50 15:43:44 -1548.089202c  -7.96  -3.85    -0.0000
iter:  51 15:43:47 -1548.089649c  -7.97  -3.86    -0.0000
iter:  52 15:43:51 -1548.089692c  -8.03  -3.87    -0.0000
iter:  53 15:43:55 -1548.089875c  -8.11  -3.88    -0.0000
iter:  54 15:43:59 -1548.090077c  -8.12  -3.88    -0.0000
iter:  55 15:44:03 -1548.090286c  -8.16  -3.89    -0.0000
iter:  56 15:44:07 -1548.090503c  -8.17  -3.90    -0.0000
iter:  57 15:44:11 -1548.090728c  -8.21  -3.90    -0.0000
iter:  58 15:44:15 -1548.090959c  -8.23  -3.91    -0.0000
iter:  59 15:44:18 -1548.091197c  -8.26  -3.92    -0.0000
iter:  60 15:44:22 -1548.091440c  -8.29  -3.93    -0.0000
iter:  61 15:44:26 -1548.091687c  -8.32  -3.93    -0.0000
iter:  62 15:44:30 -1548.091938c  -8.34  -3.94    -0.0000
iter:  63 15:44:34 -1548.092192c  -8.37  -3.95    -0.0000
iter:  64 15:44:38 -1548.092449c  -8.40  -3.96    -0.0000
iter:  65 15:44:42 -1548.092707c  -8.43  -3.96    -0.0000
iter:  66 15:44:45 -1548.092967c  -8.46  -3.97    -0.0000
iter:  67 15:44:49 -1548.093228c  -8.49  -3.98    -0.0000
iter:  68 15:44:53 -1548.093489c  -8.51  -3.98    -0.0000
iter:  69 15:44:57 -1548.093751c  -8.54  -3.99    -0.0000
iter:  70 15:45:01 -1548.094012c  -8.57  -4.00    -0.0000
iter:  71 15:45:05 -1548.094273c  -8.60  -4.00    -0.0000
iter:  72 15:45:09 -1548.094533c  -8.63  -4.01    -0.0000
iter:  73 15:45:12 -1548.094792c  -8.65  -4.02    -0.0000
iter:  74 15:45:16 -1548.095050c  -8.68  -4.02    -0.0000
iter:  75 15:45:20 -1548.095307c  -8.71  -4.03    -0.0000
iter:  76 15:45:24 -1548.095563c  -8.73  -4.04    -0.0000
iter:  77 15:45:28 -1548.095816c  -8.76  -4.04    -0.0000
iter:  78 15:45:32 -1548.096069c  -8.79  -4.05    -0.0000
iter:  79 15:45:35 -1548.096319c  -8.81  -4.05    -0.0000
iter:  80 15:45:39 -1548.096568c  -8.84  -4.06    -0.0000
iter:  81 15:45:43 -1548.096815c  -8.86  -4.07    -0.0000
iter:  82 15:45:47 -1548.097059c  -8.89  -4.07    -0.0000
iter:  83 15:45:51 -1548.097302c  -8.91  -4.08    -0.0000
iter:  84 15:45:55 -1548.097543c  -8.93  -4.09    -0.0000
iter:  85 15:45:59 -1548.097781c  -8.96  -4.09    -0.0000
iter:  86 15:46:02 -1548.098018c  -8.98  -4.10    -0.0000
iter:  87 15:46:06 -1548.098252c  -9.00  -4.10    -0.0000
iter:  88 15:46:10 -1548.098484c  -9.02  -4.11    -0.0000
iter:  89 15:46:14 -1548.098713c  -9.05  -4.12    -0.0000
iter:  90 15:46:18 -1548.098941c  -9.07  -4.12    -0.0000
iter:  91 15:46:22 -1548.099166c  -9.09  -4.13    -0.0000
iter:  92 15:46:26 -1548.099389c  -9.11  -4.13    -0.0000
iter:  93 15:46:29 -1548.099609c  -9.13  -4.14    -0.0000
iter:  94 15:46:33 -1548.099828c  -9.15  -4.15    -0.0000
iter:  95 15:46:37 -1548.100043c  -9.17  -4.15    -0.0000
iter:  96 15:46:41 -1548.100257c  -9.19  -4.16    -0.0000
iter:  97 15:46:45 -1548.100468c  -9.21  -4.16    -0.0000
iter:  98 15:46:49 -1548.100677c  -9.23  -4.17    -0.0000
iter:  99 15:46:53 -1548.100883c  -9.25  -4.18    -0.0000
iter: 100 15:46:56 -1548.101087c  -9.27  -4.18    -0.0000
iter: 101 15:47:00 -1548.101289c  -9.29  -4.19    -0.0000
iter: 102 15:47:04 -1548.101489c  -9.31  -4.19    -0.0000
iter: 103 15:47:08 -1548.101686c  -9.33  -4.20    -0.0000
iter: 104 15:47:12 -1548.101880c  -9.34  -4.21    -0.0000
iter: 105 15:47:16 -1548.102073c  -9.36  -4.21    -0.0000
iter: 106 15:47:20 -1548.102263c  -9.38  -4.22    -0.0000
iter: 107 15:47:23 -1548.102451c  -9.40  -4.22    -0.0000
iter: 108 15:47:27 -1548.102636c  -9.42  -4.23    -0.0000
iter: 109 15:47:31 -1548.102819c  -9.44  -4.23    -0.0000
iter: 110 15:47:35 -1548.103000c  -9.45  -4.24    -0.0000
iter: 111 15:47:39 -1548.103179c  -9.47  -4.25    -0.0000
iter: 112 15:47:43 -1548.103355c  -9.49  -4.25    -0.0000
iter: 113 15:47:47 -1548.103529c  -9.51  -4.26    -0.0000
iter: 114 15:47:51 -1548.103701c  -9.52  -4.26    -0.0000
iter: 115 15:47:55 -1548.103871c  -9.54  -4.27    -0.0000
iter: 116 15:47:58 -1548.104038c  -9.56  -4.27    -0.0000
iter: 117 15:48:02 -1548.104203c  -9.57  -4.28    -0.0000
iter: 118 15:48:06 -1548.104366c  -9.59  -4.29    -0.0000
iter: 119 15:48:10 -1548.104527c  -9.61  -4.29    -0.0000
iter: 120 15:48:14 -1548.104686c  -9.62  -4.30    -0.0000
iter: 121 15:48:18 -1548.104842c  -9.64  -4.30    -0.0000
iter: 122 15:48:22 -1548.104997c  -9.66  -4.31    -0.0000
iter: 123 15:48:25 -1548.105149c  -9.67  -4.31    -0.0000
iter: 124 15:48:29 -1548.105299c  -9.69  -4.32    -0.0000
iter: 125 15:48:33 -1548.105448c  -9.71  -4.33    -0.0000
iter: 126 15:48:37 -1548.105594c  -9.72  -4.33    -0.0000
iter: 127 15:48:41 -1548.105738c  -9.74  -4.34    -0.0000
iter: 128 15:48:45 -1548.105880c  -9.75  -4.34    -0.0000
iter: 129 15:48:48 -1548.106020c  -9.77  -4.35    -0.0000
iter: 130 15:48:52 -1548.106159c  -9.78  -4.35    -0.0000
iter: 131 15:48:56 -1548.106295c  -9.80  -4.36    -0.0000
iter: 132 15:49:00 -1548.106429c  -9.82  -4.36    -0.0000
iter: 133 15:49:04 -1548.106562c  -9.83  -4.37    -0.0000
iter: 134 15:49:08 -1548.106692c  -9.85  -4.38    -0.0000
iter: 135 15:49:12 -1548.106821c  -9.86  -4.38    -0.0000
iter: 136 15:49:15 -1548.106948c  -9.88  -4.39    -0.0000
iter: 137 15:49:19 -1548.107073c  -9.89  -4.39    -0.0000
iter: 138 15:49:23 -1548.107197c  -9.91  -4.40    -0.0000
iter: 139 15:49:27 -1548.107318c  -9.92  -4.40    -0.0000
iter: 140 15:49:31 -1548.107438c  -9.93  -4.41    -0.0000
iter: 141 15:49:35 -1548.107556c  -9.95  -4.41    -0.0000
iter: 142 15:49:39 -1548.107673c  -9.96  -4.42    -0.0000
iter: 143 15:49:42 -1548.107788c  -9.98  -4.42    -0.0000
iter: 144 15:49:46 -1548.107901c  -9.99  -4.43    -0.0000
iter: 145 15:49:50 -1548.108012c -10.00c -4.44    -0.0000
iter: 146 15:49:54 -1548.108122c -10.02c -4.44    -0.0000
iter: 147 15:49:58 -1548.108230c -10.03c -4.45    -0.0000
iter: 148 15:50:02 -1548.108337c -10.05c -4.45    -0.0000
iter: 149 15:50:06 -1548.108442c -10.06c -4.46    -0.0000
iter: 150 15:50:09 -1548.108546c -10.08c -4.46    -0.0000
iter: 151 15:50:13 -1548.108648c -10.09c -4.47    -0.0000
iter: 152 15:50:17 -1548.108749c -10.11c -4.47    -0.0000
iter: 153 15:50:21 -1548.108848c -10.12c -4.48    -0.0000
iter: 154 15:50:25 -1548.108946c -10.13c -4.48    -0.0000
iter: 155 15:50:29 -1548.109043c -10.14c -4.49    -0.0000
iter: 156 15:50:33 -1548.109138c -10.16c -4.50    -0.0000
iter: 157 15:50:36 -1548.109231c -10.17c -4.50    -0.0000
iter: 158 15:50:40 -1548.109324c -10.19c -4.51    -0.0000
iter: 159 15:50:44 -1548.109415c -10.20c -4.51    -0.0000
iter: 160 15:50:48 -1548.109504c -10.21c -4.52    -0.0000
iter: 161 15:50:52 -1548.109593c -10.22c -4.52    -0.0000
iter: 162 15:50:56 -1548.109680c -10.24c -4.53    -0.0000
iter: 163 15:50:59 -1548.109766c -10.25c -4.53    -0.0000
iter: 164 15:51:03 -1548.109850c -10.27c -4.54    -0.0000
iter: 165 15:51:07 -1548.109934c -10.28c -4.54    -0.0000
iter: 166 15:51:11 -1548.110016c -10.29c -4.55    -0.0000
iter: 167 15:51:15 -1548.110097c -10.30c -4.55    -0.0000
iter: 168 15:51:19 -1548.110177c -10.32c -4.56    -0.0000
iter: 169 15:51:23 -1548.110255c -10.33c -4.56    -0.0000
iter: 170 15:51:26 -1548.110333c -10.34c -4.57    -0.0000
iter: 171 15:51:30 -1548.110409c -10.35c -4.58    -0.0000
iter: 172 15:51:34 -1548.110485c -10.37c -4.58    -0.0000
iter: 173 15:51:38 -1548.110559c -10.38c -4.59    -0.0000
iter: 174 15:51:42 -1548.110632c -10.39c -4.59    -0.0000
iter: 175 15:51:46 -1548.110704c -10.40c -4.60    -0.0000
iter: 176 15:51:50 -1548.110775c -10.42c -4.60    -0.0000
iter: 177 15:51:53 -1548.110846c -10.43c -4.61    -0.0000
iter: 178 15:51:57 -1548.110915c -10.44c -4.61    -0.0000
iter: 179 15:52:01 -1548.110983c -10.45c -4.62    -0.0000
iter: 180 15:52:05 -1548.111050c -10.47c -4.62    -0.0000
iter: 181 15:52:09 -1548.111116c -10.48c -4.63    -0.0000
iter: 182 15:52:13 -1548.111181c -10.49c -4.63    -0.0000
iter: 183 15:52:17 -1548.111245c -10.50c -4.64    -0.0000
iter: 184 15:52:20 -1548.111309c -10.52c -4.64    -0.0000
iter: 185 15:52:24 -1548.111371c -10.53c -4.65    -0.0000
iter: 186 15:52:28 -1548.111433c -10.54c -4.65    -0.0000
iter: 187 15:52:32 -1548.111494c -10.55c -4.66    -0.0000
iter: 188 15:52:36 -1548.111553c -10.57c -4.66    -0.0000
iter: 189 15:52:40 -1548.111612c -10.58c -4.67    -0.0000
iter: 190 15:52:43 -1548.111671c -10.59c -4.67    -0.0000
iter: 191 15:52:47 -1548.111728c -10.60c -4.68    -0.0000
iter: 192 15:52:51 -1548.111784c -10.61c -4.68    -0.0000
iter: 193 15:52:55 -1548.111840c -10.62c -4.69    -0.0000
iter: 194 15:52:59 -1548.111895c -10.64c -4.70    -0.0000
iter: 195 15:53:03 -1548.111949c -10.65c -4.70    -0.0000
iter: 196 15:53:07 -1548.112002c -10.66c -4.71    -0.0000
iter: 197 15:53:10 -1548.112055c -10.67c -4.71    -0.0000
iter: 198 15:53:14 -1548.112107c -10.68c -4.72    -0.0000
iter: 199 15:53:18 -1548.112158c -10.69c -4.72    -0.0000
iter: 200 15:53:22 -1548.112208c -10.71c -4.73    -0.0000
iter: 201 15:53:26 -1548.112258c -10.72c -4.73    -0.0000
iter: 202 15:53:30 -1548.112307c -10.73c -4.74    -0.0000
iter: 203 15:53:34 -1548.112355c -10.74c -4.74    -0.0000
iter: 204 15:53:37 -1548.112403c -10.75c -4.75    -0.0000
iter: 205 15:53:41 -1548.112450c -10.76c -4.75    -0.0000
iter: 206 15:53:45 -1548.112496c -10.78c -4.76    -0.0000
iter: 207 15:53:49 -1548.112542c -10.79c -4.76    -0.0000
iter: 208 15:53:53 -1548.112587c -10.80c -4.77    -0.0000
iter: 209 15:53:57 -1548.112631c -10.81c -4.77    -0.0000
iter: 210 15:54:01 -1548.112675c -10.82c -4.78    -0.0000
iter: 211 15:54:04 -1548.112718c -10.83c -4.78    -0.0000
iter: 212 15:54:08 -1548.112760c -10.84c -4.79    -0.0000
iter: 213 15:54:12 -1548.112802c -10.85c -4.79    -0.0000
iter: 214 15:54:16 -1548.112843c -10.87c -4.80    -0.0000
iter: 215 15:54:20 -1548.112884c -10.88c -4.80    -0.0000
iter: 216 15:54:24 -1548.112924c -10.89c -4.81    -0.0000
iter: 217 15:54:28 -1548.112964c -10.90c -4.81    -0.0000
iter: 218 15:54:31 -1548.113003c -10.91c -4.82    -0.0000
iter: 219 15:54:35 -1548.113041c -10.92c -4.82    -0.0000
iter: 220 15:54:39 -1548.113079c -10.93c -4.83    -0.0000
iter: 221 15:54:43 -1548.113117c -10.94c -4.83    -0.0000
iter: 222 15:54:47 -1548.113154c -10.95c -4.84    -0.0000
iter: 223 15:54:51 -1548.113190c -10.96c -4.84    -0.0000
iter: 224 15:54:55 -1548.113226c -10.97c -4.85    -0.0000
iter: 225 15:54:58 -1548.113261c -10.99c -4.85    -0.0000
iter: 226 15:55:02 -1548.113296c -11.00c -4.86    -0.0000
iter: 227 15:55:06 -1548.113331c -11.01c -4.86    -0.0000
iter: 228 15:55:10 -1548.113364c -11.02c -4.87    -0.0000
iter: 229 15:55:14 -1548.113398c -11.03c -4.87    -0.0000
iter: 230 15:55:18 -1548.113431c -11.04c -4.88    -0.0000
iter: 231 15:55:21 -1548.113463c -11.05c -4.88    -0.0000
iter: 232 15:55:25 -1548.113495c -11.06c -4.88    -0.0000
iter: 233 15:55:29 -1548.113527c -11.07c -4.89    -0.0000
iter: 234 15:55:33 -1548.113558c -11.08c -4.89    -0.0000
iter: 235 15:55:37 -1548.113589c -11.09c -4.90    -0.0000
iter: 236 15:55:41 -1548.113619c -11.10c -4.90    -0.0000
iter: 237 15:55:45 -1548.113649c -11.11c -4.91    -0.0000
iter: 238 15:55:48 -1548.113679c -11.12c -4.91    -0.0000
iter: 239 15:55:52 -1548.113708c -11.13c -4.92    -0.0000
iter: 240 15:55:56 -1548.113736c -11.14c -4.92    -0.0000
iter: 241 15:56:00 -1548.113765c -11.15c -4.93    -0.0000
iter: 242 15:56:04 -1548.113793c -11.16c -4.93    -0.0000
iter: 243 15:56:08 -1548.113820c -11.17c -4.94    -0.0000
iter: 244 15:56:12 -1548.113847c -11.18c -4.94    -0.0000
iter: 245 15:56:15 -1548.113874c -11.19c -4.95    -0.0000
iter: 246 15:56:19 -1548.113900c -11.20c -4.95    -0.0000
iter: 247 15:56:23 -1548.113926c -11.21c -4.96    -0.0000
iter: 248 15:56:27 -1548.113952c -11.22c -4.96    -0.0000
iter: 249 15:56:31 -1548.113977c -11.23c -4.97    -0.0000
iter: 250 15:56:35 -1548.114002c -11.24c -4.97    -0.0000
iter: 251 15:56:39 -1548.114027c -11.25c -4.98    -0.0000
iter: 252 15:56:42 -1548.114051c -11.26c -4.98    -0.0000
iter: 253 15:56:46 -1548.114075c -11.27c -4.99    -0.0000
iter: 254 15:56:50 -1548.114099c -11.28c -4.99    -0.0000
iter: 255 15:56:54 -1548.114122c -11.29c -5.00    -0.0000
iter: 256 15:56:58 -1548.114145c -11.30c -5.00    -0.0000
iter: 257 15:57:02 -1548.114168c -11.31c -5.00c   -0.0000

Converged after 257 iterations.

Dipole moment: (52.393995, -54.947109, 0.813435) |e|*Ang

Total magnetic moment: (0.000000, 0.000000, -0.000000)
Local magnetic moments:
   0 Ti ( 0.000000,  0.000000,  0.000000)
   1 Ti ( 0.000000,  0.000000,  0.000000)
   2 Ti ( 0.000000,  0.000000, -0.000000)
   3 Ti ( 0.000000,  0.000000,  0.000000)
   4 Ti ( 0.000000,  0.000000,  0.000000)
   5 Ti ( 0.000000,  0.000000, -0.000000)
   6 Ti ( 0.000000,  0.000000, -0.000000)
   7 Ti ( 0.000000,  0.000000, -0.000000)
   8 Ti ( 0.000000,  0.000000,  0.000000)
   9 Ti ( 0.000000,  0.000000, -0.000000)
  10 Ti ( 0.000000,  0.000000, -0.000000)
  11 Ti ( 0.000000,  0.000000,  0.000000)
  12 Ti ( 0.000000,  0.000000,  0.000000)
  13 Ti ( 0.000000,  0.000000, -0.000000)
  14 Ti ( 0.000000,  0.000000, -0.000000)
  15 Ti ( 0.000000,  0.000000, -0.000000)
  16 Ti ( 0.000000,  0.000000, -0.000000)
  17 Ti ( 0.000000,  0.000000, -0.000000)
  18 Ti ( 0.000000,  0.000000,  0.000000)
  19 Ti ( 0.000000,  0.000000,  0.000000)
  20 Ti ( 0.000000,  0.000000,  0.000000)
  21 Ti ( 0.000000,  0.000000, -0.000000)
  22 Ti ( 0.000000,  0.000000,  0.000000)
  23 Ti ( 0.000000,  0.000000, -0.000000)
  24 O  ( 0.000000,  0.000000, -0.000000)
  25 O  ( 0.000000,  0.000000,  0.000000)
  26 O  ( 0.000000,  0.000000,  0.000000)
  27 O  ( 0.000000,  0.000000,  0.000000)
  28 O  ( 0.000000,  0.000000, -0.000000)
  29 O  ( 0.000000,  0.000000,  0.000000)
  30 O  ( 0.000000,  0.000000, -0.000000)
  31 O  ( 0.000000,  0.000000,  0.000000)
  32 O  ( 0.000000,  0.000000,  0.000000)
  33 O  ( 0.000000,  0.000000, -0.000000)
  34 O  ( 0.000000,  0.000000,  0.000000)
  35 O  ( 0.000000,  0.000000, -0.000000)
  36 O  ( 0.000000,  0.000000, -0.000000)
  37 O  ( 0.000000,  0.000000, -0.000000)
  38 O  ( 0.000000,  0.000000,  0.000000)
  39 O  ( 0.000000,  0.000000, -0.000000)
  40 O  ( 0.000000,  0.000000, -0.000000)
  41 O  ( 0.000000,  0.000000, -0.000000)
  42 O  ( 0.000000,  0.000000,  0.000000)
  43 O  ( 0.000000,  0.000000,  0.000000)
  44 O  ( 0.000000,  0.000000,  0.000000)
  45 O  ( 0.000000,  0.000000,  0.000000)
  46 O  ( 0.000000,  0.000000,  0.000000)
  47 O  ( 0.000000,  0.000000,  0.000000)
  48 O  ( 0.000000,  0.000000,  0.000000)
  49 O  ( 0.000000,  0.000000,  0.000000)
  50 O  ( 0.000000,  0.000000, -0.000000)
  51 O  ( 0.000000,  0.000000, -0.000000)
  52 O  ( 0.000000,  0.000000,  0.000000)
  53 O  ( 0.000000,  0.000000,  0.000000)
  54 O  ( 0.000000,  0.000000, -0.000000)
  55 O  ( 0.000000,  0.000000,  0.000000)
  56 O  ( 0.000000,  0.000000,  0.000000)
  57 O  ( 0.000000,  0.000000,  0.000000)
  58 O  ( 0.000000,  0.000000,  0.000000)
  59 O  ( 0.000000,  0.000000, -0.000000)
  60 O  ( 0.000000,  0.000000,  0.000000)
  61 O  ( 0.000000,  0.000000, -0.000000)
  62 O  ( 0.000000,  0.000000,  0.000000)
  63 O  ( 0.000000,  0.000000, -0.000000)
  64 O  ( 0.000000,  0.000000,  0.000000)
  65 O  ( 0.000000,  0.000000, -0.000000)
  66 O  ( 0.000000,  0.000000,  0.000000)
  67 O  ( 0.000000,  0.000000, -0.000000)
  68 O  ( 0.000000,  0.000000, -0.000000)
  69 O  ( 0.000000,  0.000000,  0.000000)
  70 O  ( 0.000000,  0.000000, -0.000000)
  71 O  ( 0.000000,  0.000000, -0.000000)
  72 Au ( 0.000000,  0.000000,  0.000000)
  73 Au ( 0.000000,  0.000000,  0.000000)
  74 Au ( 0.000000,  0.000000,  0.000000)
  75 Au ( 0.000000,  0.000000, -0.000000)

Energy contributions relative to reference atoms: (reference = -2721730.337652)

Kinetic:       +528.070145
Potential:     -716.764065
External:      -1019.987917
XC:            -382.584182
Entropy (-ST):   -0.040287
Local:          +43.171995
SIC:             +0.000000
--------------------------
Free energy:   -1548.134311
Extrapolated:  -1548.114168

Dipole-layer corrected work functions: 3.917723, 2.057934 eV

Spin contamination: 0.000000 electrons
                   Up                     Down
 Band  Eigenvalues  Occupancy  Eigenvalues  Occupancy
    0    -64.89521    1.00000    -64.89521    1.00000
    1    -64.88870    1.00000    -64.88870    1.00000
    2    -64.88810    1.00000    -64.88810    1.00000
    3    -64.88364    1.00000    -64.88364    1.00000
    4    -64.80375    1.00000    -64.80375    1.00000
    5    -64.74907    1.00000    -64.74907    1.00000
    6    -64.72063    1.00000    -64.72063    1.00000
    7    -64.65288    1.00000    -64.65288    1.00000
    8    -64.63331    1.00000    -64.63331    1.00000
    9    -64.61718    1.00000    -64.61718    1.00000
   10    -64.58871    1.00000    -64.58871    1.00000
   11    -64.58787    1.00000    -64.58787    1.00000
   12    -64.57734    1.00000    -64.57734    1.00000
   13    -64.55511    1.00000    -64.55511    1.00000
   14    -64.54300    1.00000    -64.54300    1.00000
   15    -64.53644    1.00000    -64.53644    1.00000
   16    -64.52240    1.00000    -64.52240    1.00000
   17    -64.50337    1.00000    -64.50337    1.00000
   18    -64.49196    1.00000    -64.49196    1.00000
   19    -64.24106    1.00000    -64.24106    1.00000
   20    -64.17401    1.00000    -64.17401    1.00000
   21    -64.16186    1.00000    -64.16186    1.00000
   22    -64.15790    1.00000    -64.15790    1.00000
   23    -64.15129    1.00000    -64.15129    1.00000
   24    -41.21627    1.00000    -41.21627    1.00000
   25    -41.20871    1.00000    -41.20871    1.00000
   26    -41.20769    1.00000    -41.20769    1.00000
   27    -41.20244    1.00000    -41.20244    1.00000
   28    -41.08027    1.00000    -41.08027    1.00000
   29    -41.06963    1.00000    -41.06963    1.00000
   30    -41.06492    1.00000    -41.06492    1.00000
   31    -41.04020    1.00000    -41.04020    1.00000
   32    -40.99993    1.00000    -40.99993    1.00000
   33    -40.99495    1.00000    -40.99495    1.00000
   34    -40.97308    1.00000    -40.97308    1.00000
   35    -40.94892    1.00000    -40.94892    1.00000
   36    -40.93879    1.00000    -40.93879    1.00000
   37    -40.92101    1.00000    -40.92101    1.00000
   38    -40.91858    1.00000    -40.91858    1.00000
   39    -40.91220    1.00000    -40.91220    1.00000
   40    -40.90172    1.00000    -40.90172    1.00000
   41    -40.89949    1.00000    -40.89949    1.00000
   42    -40.89058    1.00000    -40.89058    1.00000
   43    -40.88361    1.00000    -40.88361    1.00000
   44    -40.87993    1.00000    -40.87993    1.00000
   45    -40.87214    1.00000    -40.87214    1.00000
   46    -40.86733    1.00000    -40.86733    1.00000
   47    -40.86297    1.00000    -40.86297    1.00000
   48    -40.86081    1.00000    -40.86081    1.00000
   49    -40.85686    1.00000    -40.85686    1.00000
   50    -40.85043    1.00000    -40.85043    1.00000
   51    -40.84235    1.00000    -40.84235    1.00000
   52    -40.82570    1.00000    -40.82570    1.00000
   53    -40.81029    1.00000    -40.81029    1.00000
   54    -40.80753    1.00000    -40.80753    1.00000
   55    -40.79100    1.00000    -40.79100    1.00000
   56    -40.77617    1.00000    -40.77617    1.00000
   57    -40.76482    1.00000    -40.76482    1.00000
   58    -40.75945    1.00000    -40.75945    1.00000
   59    -40.74939    1.00000    -40.74939    1.00000
   60    -40.74454    1.00000    -40.74454    1.00000
   61    -40.73351    1.00000    -40.73351    1.00000
   62    -40.72765    1.00000    -40.72765    1.00000
   63    -40.72248    1.00000    -40.72248    1.00000
   64    -40.71815    1.00000    -40.71815    1.00000
   65    -40.71605    1.00000    -40.71605    1.00000
   66    -40.71109    1.00000    -40.71109    1.00000
   67    -40.70343    1.00000    -40.70343    1.00000
   68    -40.69632    1.00000    -40.69632    1.00000
   69    -40.68812    1.00000    -40.68812    1.00000
   70    -40.68058    1.00000    -40.68058    1.00000
   71    -40.66418    1.00000    -40.66418    1.00000
   72    -40.65949    1.00000    -40.65949    1.00000
   73    -40.65071    1.00000    -40.65071    1.00000
   74    -40.64391    1.00000    -40.64391    1.00000
   75    -40.62926    1.00000    -40.62926    1.00000
   76    -40.62692    1.00000    -40.62692    1.00000
   77    -40.61071    1.00000    -40.61071    1.00000
   78    -40.59475    1.00000    -40.59475    1.00000
   79    -40.59004    1.00000    -40.59004    1.00000
   80    -40.54801    1.00000    -40.54801    1.00000
   81    -40.42160    1.00000    -40.42160    1.00000
   82    -40.42034    1.00000    -40.42034    1.00000
   83    -40.40035    1.00000    -40.40035    1.00000
   84    -40.38869    1.00000    -40.38869    1.00000
   85    -40.38380    1.00000    -40.38380    1.00000
   86    -40.37606    1.00000    -40.37606    1.00000
   87    -40.37408    1.00000    -40.37408    1.00000
   88    -40.37104    1.00000    -40.37104    1.00000
   89    -40.36595    1.00000    -40.36595    1.00000
   90    -40.32809    1.00000    -40.32809    1.00000
   91    -40.31565    1.00000    -40.31565    1.00000
   92    -40.25029    1.00000    -40.25029    1.00000
   93    -40.23643    1.00000    -40.23643    1.00000
   94    -40.23222    1.00000    -40.23222    1.00000
   95    -40.22474    1.00000    -40.22474    1.00000
   96    -23.66155    1.00000    -23.66155    1.00000
   97    -23.43787    1.00000    -23.43787    1.00000
   98    -23.34279    1.00000    -23.34279    1.00000
   99    -23.25290    1.00000    -23.25290    1.00000
  100    -23.24302    1.00000    -23.24302    1.00000
  101    -23.22060    1.00000    -23.22060    1.00000
  102    -23.14612    1.00000    -23.14612    1.00000
  103    -23.12830    1.00000    -23.12830    1.00000
  104    -23.01858    1.00000    -23.01858    1.00000
  105    -22.85211    1.00000    -22.85211    1.00000
  106    -22.82518    1.00000    -22.82518    1.00000
  107    -22.76035    1.00000    -22.76035    1.00000
  108    -22.67351    1.00000    -22.67351    1.00000
  109    -22.53826    1.00000    -22.53826    1.00000
  110    -22.50481    1.00000    -22.50481    1.00000
  111    -22.48900    1.00000    -22.48900    1.00000
  112    -22.46132    1.00000    -22.46132    1.00000
  113    -22.45158    1.00000    -22.45158    1.00000
  114    -22.40706    1.00000    -22.40706    1.00000
  115    -22.39205    1.00000    -22.39205    1.00000
  116    -22.37668    1.00000    -22.37668    1.00000
  117    -22.34844    1.00000    -22.34844    1.00000
  118    -22.34223    1.00000    -22.34223    1.00000
  119    -22.33402    1.00000    -22.33402    1.00000
  120    -22.32236    1.00000    -22.32236    1.00000
  121    -22.30824    1.00000    -22.30824    1.00000
  122    -22.30266    1.00000    -22.30266    1.00000
  123    -22.28980    1.00000    -22.28980    1.00000
  124    -22.27716    1.00000    -22.27716    1.00000
  125    -22.26891    1.00000    -22.26891    1.00000
  126    -22.26097    1.00000    -22.26097    1.00000
  127    -22.24035    1.00000    -22.24035    1.00000
  128    -22.18229    1.00000    -22.18229    1.00000
  129    -22.15815    1.00000    -22.15815    1.00000
  130    -22.15279    1.00000    -22.15279    1.00000
  131    -22.13662    1.00000    -22.13662    1.00000
  132    -22.12472    1.00000    -22.12472    1.00000
  133    -22.10665    1.00000    -22.10665    1.00000
  134    -22.10038    1.00000    -22.10038    1.00000
  135    -22.03016    1.00000    -22.03016    1.00000
  136    -21.97925    1.00000    -21.97925    1.00000
  137    -21.92378    1.00000    -21.92378    1.00000
  138    -21.87643    1.00000    -21.87643    1.00000
  139    -21.70853    1.00000    -21.70853    1.00000
  140    -20.76988    1.00000    -20.76988    1.00000
  141    -20.72894    1.00000    -20.72894    1.00000
  142    -20.72188    1.00000    -20.72188    1.00000
  143    -20.71377    1.00000    -20.71377    1.00000
  144    -10.72832    1.00000    -10.72832    1.00000
  145    -10.64980    1.00000    -10.64980    1.00000
  146    -10.62303    1.00000    -10.62303    1.00000
  147    -10.58524    1.00000    -10.58524    1.00000
  148    -10.57179    1.00000    -10.57179    1.00000
  149    -10.54586    1.00000    -10.54586    1.00000
  150    -10.50219    1.00000    -10.50219    1.00000
  151    -10.48206    1.00000    -10.48206    1.00000
  152    -10.46832    1.00000    -10.46832    1.00000
  153    -10.44202    1.00000    -10.44202    1.00000
  154    -10.41495    1.00000    -10.41495    1.00000
  155    -10.35534    1.00000    -10.35534    1.00000
  156    -10.34764    1.00000    -10.34764    1.00000
  157    -10.31364    1.00000    -10.31364    1.00000
  158    -10.28205    1.00000    -10.28205    1.00000
  159    -10.26257    1.00000    -10.26257    1.00000
  160    -10.25766    1.00000    -10.25766    1.00000
  161    -10.22856    1.00000    -10.22856    1.00000
  162    -10.17222    1.00000    -10.17222    1.00000
  163    -10.12046    1.00000    -10.12046    1.00000
  164    -10.06015    1.00000    -10.06015    1.00000
  165     -9.97310    1.00000     -9.97310    1.00000
  166     -9.92215    1.00000     -9.92215    1.00000
  167     -9.92005    1.00000     -9.92005    1.00000
  168     -9.89951    1.00000     -9.89951    1.00000
  169     -9.88194    1.00000     -9.88194    1.00000
  170     -9.86097    1.00000     -9.86097    1.00000
  171     -9.84673    1.00000     -9.84673    1.00000
  172     -9.82319    1.00000     -9.82319    1.00000
  173     -9.81861    1.00000     -9.81861    1.00000
  174     -9.81214    1.00000     -9.81214    1.00000
  175     -9.79922    1.00000     -9.79922    1.00000
  176     -9.79209    1.00000     -9.79209    1.00000
  177     -9.77421    1.00000     -9.77421    1.00000
  178     -9.76381    1.00000     -9.76381    1.00000
  179     -9.76217    1.00000     -9.76217    1.00000
  180     -9.73674    1.00000     -9.73674    1.00000
  181     -9.72614    1.00000     -9.72614    1.00000
  182     -9.71683    1.00000     -9.71683    1.00000
  183     -9.71114    1.00000     -9.71114    1.00000
  184     -9.70108    1.00000     -9.70108    1.00000
  185     -9.63467    1.00000     -9.63467    1.00000
  186     -9.56145    1.00000     -9.56145    1.00000
  187     -9.54437    1.00000     -9.54437    1.00000
  188     -9.52440    1.00000     -9.52440    1.00000
  189     -9.43394    1.00000     -9.43394    1.00000
  190     -9.38400    1.00000     -9.38400    1.00000
  191     -9.35373    1.00000     -9.35373    1.00000
  192     -9.30175    1.00000     -9.30175    1.00000
  193     -9.27512    1.00000     -9.27512    1.00000
  194     -9.21132    1.00000     -9.21132    1.00000
  195     -9.16266    1.00000     -9.16266    1.00000
  196     -9.13727    1.00000     -9.13727    1.00000
  197     -9.08491    1.00000     -9.08491    1.00000
  198     -9.05745    1.00000     -9.05745    1.00000
  199     -8.96266    1.00000     -8.96266    1.00000
  200     -8.91451    1.00000     -8.91451    1.00000
  201     -8.89538    1.00000     -8.89538    1.00000
  202     -8.84470    1.00000     -8.84470    1.00000
  203     -8.80679    1.00000     -8.80679    1.00000
  204     -8.76935    1.00000     -8.76935    1.00000
  205     -8.72603    1.00000     -8.72603    1.00000
  206     -8.66215    1.00000     -8.66215    1.00000
  207     -8.62281    1.00000     -8.62281    1.00000
  208     -8.59017    1.00000     -8.59017    1.00000
  209     -8.55545    1.00000     -8.55545    1.00000
  210     -8.51314    1.00000     -8.51314    1.00000
  211     -8.50042    1.00000     -8.50042    1.00000
  212     -8.47501    1.00000     -8.47501    1.00000
  213     -8.43275    1.00000     -8.43275    1.00000
  214     -8.35936    1.00000     -8.35936    1.00000
  215     -8.34149    1.00000     -8.34149    1.00000
  216     -8.32364    1.00000     -8.32364    1.00000
  217     -8.31578    1.00000     -8.31578    1.00000
  218     -8.23930    1.00000     -8.23930    1.00000
  219     -8.23406    1.00000     -8.23406    1.00000
  220     -8.22925    1.00000     -8.22925    1.00000
  221     -8.18003    1.00000     -8.18003    1.00000
  222     -8.15420    1.00000     -8.15420    1.00000
  223     -8.15233    1.00000     -8.15233    1.00000
  224     -8.12240    1.00000     -8.12240    1.00000
  225     -8.06629    1.00000     -8.06629    1.00000
  226     -8.04517    1.00000     -8.04517    1.00000
  227     -8.00334    1.00000     -8.00334    1.00000
  228     -7.99625    1.00000     -7.99625    1.00000
  229     -7.98807    1.00000     -7.98807    1.00000
  230     -7.97356    1.00000     -7.97356    1.00000
  231     -7.95230    1.00000     -7.95230    1.00000
  232     -7.90949    1.00000     -7.90949    1.00000
  233     -7.86718    1.00000     -7.86718    1.00000
  234     -7.80019    1.00000     -7.80019    1.00000
  235     -7.77412    1.00000     -7.77412    1.00000
  236     -7.77238    1.00000     -7.77238    1.00000
  237     -7.71612    1.00000     -7.71612    1.00000
  238     -7.69592    1.00000     -7.69592    1.00000
  239     -7.67007    1.00000     -7.67007    1.00000
  240     -7.65852    1.00000     -7.65852    1.00000
  241     -7.61314    1.00000     -7.61314    1.00000
  242     -7.51846    1.00000     -7.51846    1.00000
  243     -7.48528    1.00000     -7.48528    1.00000
  244     -7.43509    1.00000     -7.43509    1.00000
  245     -7.39780    1.00000     -7.39780    1.00000
  246     -7.34396    1.00000     -7.34396    1.00000
  247     -7.29181    1.00000     -7.29181    1.00000
  248     -7.27458    1.00000     -7.27458    1.00000
  249     -7.24612    1.00000     -7.24612    1.00000
  250     -7.22256    1.00000     -7.22256    1.00000
  251     -7.19928    1.00000     -7.19928    1.00000
  252     -7.19103    1.00000     -7.19103    1.00000
  253     -7.17554    1.00000     -7.17554    1.00000
  254     -7.14985    1.00000     -7.14985    1.00000
  255     -7.10174    1.00000     -7.10174    1.00000
  256     -7.09540    1.00000     -7.09540    1.00000
  257     -7.07618    1.00000     -7.07618    1.00000
  258     -7.06493    1.00000     -7.06493    1.00000
  259     -6.98847    1.00000     -6.98847    1.00000
  260     -6.97303    1.00000     -6.97303    1.00000
  261     -6.95405    1.00000     -6.95405    1.00000
  262     -6.93175    1.00000     -6.93175    1.00000
  263     -6.92087    1.00000     -6.92087    1.00000
  264     -6.90474    1.00000     -6.90474    1.00000
  265     -6.87265    1.00000     -6.87265    1.00000
  266     -6.85447    1.00000     -6.85447    1.00000
  267     -6.83069    1.00000     -6.83069    1.00000
  268     -6.81703    1.00000     -6.81703    1.00000
  269     -6.78913    1.00000     -6.78913    1.00000
  270     -6.76087    1.00000     -6.76087    1.00000
  271     -6.74999    1.00000     -6.74999    1.00000
  272     -6.73474    1.00000     -6.73474    1.00000
  273     -6.69504    1.00000     -6.69504    1.00000
  274     -6.64581    1.00000     -6.64581    1.00000
  275     -6.59249    1.00000     -6.59249    1.00000
  276     -6.55505    1.00000     -6.55505    1.00000
  277     -6.46040    1.00000     -6.46040    1.00000
  278     -6.44065    1.00000     -6.44065    1.00000
  279     -6.39379    1.00000     -6.39379    1.00000
  280     -6.39196    1.00000     -6.39196    1.00000
  281     -6.37268    1.00000     -6.37268    1.00000
  282     -6.27867    1.00000     -6.27867    1.00000
  283     -6.16713    1.00000     -6.16713    1.00000
  284     -6.10058    1.00000     -6.10058    1.00000
  285     -6.08707    1.00000     -6.08707    1.00000
  286     -6.08131    1.00000     -6.08131    1.00000
  287     -6.05770    1.00000     -6.05770    1.00000
  288     -6.00171    1.00000     -6.00171    1.00000
  289     -5.86326    1.00000     -5.86326    1.00000
  290     -5.81974    1.00000     -5.81974    1.00000
  291     -5.78471    1.00000     -5.78471    1.00000
  292     -5.72344    1.00000     -5.72344    1.00000
  293     -5.71388    1.00000     -5.71388    1.00000
  294     -5.64270    1.00000     -5.64270    1.00000
  295     -5.58310    1.00000     -5.58310    1.00000
  296     -5.25193    1.00000     -5.25193    1.00000
  297     -5.07268    1.00000     -5.07268    1.00000
  298     -4.83941    1.00000     -4.83941    1.00000
  299     -4.81903    1.00000     -4.81903    1.00000
  300     -4.76537    1.00000     -4.76537    1.00000
  301     -4.54952    1.00000     -4.54952    1.00000
  302     -4.52167    1.00000     -4.52167    1.00000
  303     -4.50570    1.00000     -4.50570    1.00000
  304     -4.39178    1.00000     -4.39178    1.00000
  305     -4.36667    1.00000     -4.36667    1.00000
  306     -4.31167    1.00000     -4.31167    1.00000
  307     -4.27576    1.00000     -4.27576    1.00000
  308     -3.69174    0.99912     -3.69174    0.99912
  309     -3.39528    0.98328     -3.39528    0.98328
  310     -2.54352    0.01162     -2.54352    0.01162
  311     -2.40129    0.00283     -2.40129    0.00283
  312     -2.32656    0.00134     -2.32656    0.00134
  313     -2.28120    0.00085     -2.28120    0.00085
  314     -2.16447    0.00027     -2.16447    0.00027
  315     -2.13352    0.00019     -2.13352    0.00019
  316     -2.11581    0.00016     -2.11581    0.00016
  317     -2.09124    0.00013     -2.09124    0.00013
  318     -2.05122    0.00009     -2.05122    0.00009
  319     -1.97465    0.00004     -1.97465    0.00004
  320     -1.91595    0.00002     -1.91595    0.00002
  321     -1.85567    0.00001     -1.85567    0.00001
  322     -1.84346    0.00001     -1.84346    0.00001
  323     -1.80818    0.00001     -1.80818    0.00001
  324     -1.80090    0.00001     -1.80090    0.00001
  325     -1.77272    0.00001     -1.77272    0.00001
  326     -1.67323    0.00000     -1.67323    0.00000
  327     -1.66206    0.00000     -1.66206    0.00000
  328     -1.64379    0.00000     -1.64379    0.00000
  329     -1.63350    0.00000     -1.63350    0.00000
  330     -1.61203    0.00000     -1.61203    0.00000
  331     -1.60163    0.00000     -1.60163    0.00000
  332     -1.60029    0.00000     -1.60029    0.00000
  333     -1.56026    0.00000     -1.56026    0.00000
  334     -1.48490    0.00000     -1.48490    0.00000
  335     -1.47699    0.00000     -1.47699    0.00000
  336     -1.44665    0.00000     -1.44665    0.00000
  337     -1.43513    0.00000     -1.43513    0.00000
  338     -1.42572    0.00000     -1.42572    0.00000
  339     -1.42161    0.00000     -1.42161    0.00000
  340     -1.41648    0.00000     -1.41648    0.00000
  341     -1.39965    0.00000     -1.39965    0.00000
  342     -1.37872    0.00000     -1.37872    0.00000
  343     -1.36096    0.00000     -1.36096    0.00000
  344     -1.34898    0.00000     -1.34898    0.00000
  345     -1.34426    0.00000     -1.34426    0.00000
  346     -1.32524    0.00000     -1.32524    0.00000
  347     -1.31550    0.00000     -1.31550    0.00000
  348     -1.29134    0.00000     -1.29134    0.00000
  349     -1.26285    0.00000     -1.26285    0.00000
  350     -1.22425    0.00000     -1.22425    0.00000
  351     -1.21478    0.00000     -1.21478    0.00000
  352     -1.18876    0.00000     -1.18876    0.00000
  353     -1.17113    0.00000     -1.17113    0.00000
  354     -1.15955    0.00000     -1.15955    0.00000
  355     -1.11231    0.00000     -1.11231    0.00000
  356     -1.07671    0.00000     -1.07671    0.00000
  357     -1.04682    0.00000     -1.04682    0.00000
  358     -1.03094    0.00000     -1.03094    0.00000
  359     -1.01868    0.00000     -1.01868    0.00000
  360     -0.98826    0.00000     -0.98826    0.00000
  361     -0.96365    0.00000     -0.96365    0.00000
  362     -0.95174    0.00000     -0.95174    0.00000
  363     -0.94867    0.00000     -0.94867    0.00000
  364     -0.93307    0.00000     -0.93307    0.00000
  365     -0.91953    0.00000     -0.91953    0.00000
  366     -0.89937    0.00000     -0.89937    0.00000
  367     -0.88315    0.00000     -0.88315    0.00000
  368     -0.85082    0.00000     -0.85082    0.00000
  369     -0.83295    0.00000     -0.83295    0.00000
  370     -0.81916    0.00000     -0.81916    0.00000
  371     -0.79140    0.00000     -0.79140    0.00000
  372     -0.78368    0.00000     -0.78368    0.00000
  373     -0.75941    0.00000     -0.75941    0.00000
  374     -0.72342    0.00000     -0.72342    0.00000
  375     -0.68226    0.00000     -0.68226    0.00000

Fermi level: -2.98783

Gap: 0.852 eV
Transition (v -> c):
  (s=0, k=0, n=309, [[0.00, 0.00, 0.00]]) -> (s=0, k=0, n=310, [[0.00, 0.00, 0.00]])
No difference between direct/indirect transitions

Forces in eV/Ang:
  0 Ti    4.03128    0.00225    0.94866
  1 Ti    4.08243    0.00407    0.96218
  2 Ti    4.04814   -0.00225    0.95577
  3 Ti    4.07338   -0.00410    0.95883
  4 Ti   -1.95667    0.00180   -1.63421
  5 Ti   -1.96443    0.00315   -1.54506
  6 Ti   -1.95819   -0.00192   -1.58039
  7 Ti   -1.96405   -0.00319   -1.57262
  8 Ti    0.42144    0.03758   -0.08456
  9 Ti    0.71976    0.04631    0.21630
 10 Ti    0.55094   -0.03589    0.03873
 11 Ti    0.66466   -0.04731    0.17020
 12 Ti   -0.69021   -0.00157   -0.83604
 13 Ti   -0.90880    0.01299   -0.01516
 14 Ti   -0.75635    0.00023   -0.73008
 15 Ti   -1.05750   -0.00861   -0.77522
 16 Ti    0.36353    0.10363    0.35176
 17 Ti   -0.21951   -0.04423   -0.46030
 18 Ti   -0.18139    0.00531   -0.45745
 19 Ti   -0.35245    0.09788   -0.55240
 20 Ti    0.16703    0.13500    1.21457
 21 Ti    1.09310   -0.14332    1.15465
 22 Ti    1.10169   -0.01367    1.32377
 23 Ti    1.30986    0.04763    0.42925
 24 O    -1.92252   -0.00026    0.57775
 25 O    -1.93811   -0.00042    0.55913
 26 O    -1.93011    0.00021    0.56694
 27 O    -1.93489    0.00047    0.56445
 28 O     0.22413   -0.00317   -1.17580
 29 O     0.24159   -0.00522   -1.18295
 30 O     0.22952    0.00316   -1.17990
 31 O     0.23870    0.00521   -1.18075
 32 O     0.49722   -0.00554   -0.19636
 33 O     0.48063   -0.01047   -0.18341
 34 O     0.49371    0.00560   -0.19582
 35 O     0.48269    0.01038   -0.18388
 36 O    -1.08753   -0.00298   -0.20569
 37 O    -1.11974   -0.00453   -0.29250
 38 O    -1.10216    0.00323   -0.23971
 39 O    -1.11112    0.00435   -0.27288
 40 O     0.14598   -0.00255    0.34162
 41 O     0.12503   -0.00281    0.17143
 42 O     0.10596   -0.00015    0.21062
 43 O     0.15165    0.00396    0.23100
 44 O    -0.23493   -0.01348    0.04159
 45 O    -0.08900   -0.03097   -0.00068
 46 O    -0.17814    0.01320   -0.02098
 47 O    -0.12098    0.03146    0.03254
 48 O     0.07956   -0.06156    0.09895
 49 O    -0.03878   -0.10737    0.13954
 50 O     0.05526    0.06568    0.09875
 51 O    -0.02270    0.09218    0.11680
 52 O     0.04407    0.00909    0.62298
 53 O    -0.00531   -0.00560    0.55323
 54 O     0.07732    0.02267    0.39501
 55 O     0.10633   -0.01060    0.83542
 56 O    -0.47846    0.03823   -0.55083
 57 O    -0.37395   -0.01297   -0.48030
 58 O    -0.45205   -0.00643   -0.48391
 59 O    -0.42275   -0.00660   -0.32783
 60 O    -0.02571    0.07548   -0.03742
 61 O     0.04704   -0.07173   -0.01016
 62 O    -0.20018   -0.12841    0.11395
 63 O    -0.16610    0.00940    0.04532
 64 O     0.01890   -0.24058    0.01095
 65 O     0.19996   -0.10167   -0.04597
 66 O     0.08727    0.32289    0.02514
 67 O     0.17064    0.00617    0.14641
 68 O     0.50268   -3.59881   -3.73672
 69 O    -0.61445    0.00789    0.62641
 70 O    -0.25165    0.00290    0.98947
 71 O    -0.24873    0.47614   -0.02427
 72 Au   -0.58625    3.04315    4.15442
 73 Au    0.10958    0.01003   -0.13732
 74 Au    0.23486   -0.01649    0.36441
 75 Au   -0.05683   -0.00744    0.34063

Timing:                                      incl.     excl.
-------------------------------------------------------------------
Density initialized from wave functions:     0.032     0.032   0.0% |
 Symmetrize density:                         0.000     0.000   0.0% |
Forces:                                      1.020     1.020   0.0% |
Hamiltonian:                                 2.830     0.194   0.0% |
 Atomic:                                     0.001     0.001   0.0% |
  XC Correction:                             0.000     0.000   0.0% |
 Calculate atomic Hamiltonians:              0.001     0.001   0.0% |
 Communicate:                                0.355     0.355   0.0% |
 Hartree integrate/restrict:                 0.006     0.006   0.0% |
 Initialize Hamiltonian:                     0.000     0.000   0.0% |
 Poisson:                                    2.205     2.205   0.0% |
 XC 3D grid:                                 0.054     0.054   0.0% |
 vbar:                                       0.011     0.011   0.0% |
LCAO initialization:                         1.575     0.381   0.0% |
 LCAO eigensolver:                           0.872     0.001   0.0% |
  Calculate projections:                     0.000     0.000   0.0% |
  DenseAtomicCorrection:                     0.000     0.000   0.0% |
  Distribute overlap matrix:                 0.508     0.508   0.0% |
  Orbital Layouts:                           0.358     0.358   0.0% |
  Potential matrix:                          0.004     0.004   0.0% |
 LCAO to grid:                               0.011     0.011   0.0% |
 Set positions (LCAO WFS):                   0.311     0.172   0.0% |
  Basic WFS set positions:                   0.003     0.003   0.0% |
  Basis functions set positions:             0.000     0.000   0.0% |
  P tci:                                     0.000     0.000   0.0% |
  ST tci:                                    0.030     0.030   0.0% |
  mktci:                                     0.106     0.106   0.0% |
Redistribute:                                0.001     0.001   0.0% |
SCF-cycle:                               12093.258     3.647   0.0% |
 Davidson:                               11736.089  2776.347  22.9% |--------|
  Apply hamiltonian:                       568.188   568.188   4.7% |-|
  Subspace diag:                           908.470     0.738   0.0% |
   calc_h_matrix:                          437.602   181.046   1.5% ||
    Apply hamiltonian:                     256.556   256.556   2.1% ||
   diagonalize:                            200.545   200.545   1.7% ||
   rotate_psi:                             269.585   269.585   2.2% ||
  calc. matrices:                         3755.892  1872.139  15.4% |-----|
   Apply hamiltonian:                     1883.753  1883.753  15.5% |-----|
  diagonalize:                            2683.087  2683.087  22.1% |--------|
  rotate_psi:                             1044.105  1044.105   8.6% |--|
 Density:                                   33.481     0.045   0.0% |
  Atomic density matrices:                  11.659    11.659   0.1% |
  Mix:                                       5.542     5.542   0.0% |
  Multipole moments:                         0.266     0.266   0.0% |
  Pseudo density:                           15.970    15.947   0.1% |
   Symmetrize density:                       0.023     0.023   0.0% |
 Hamiltonian:                              316.762     3.907   0.0% |
  Atomic:                                    0.853     0.843   0.0% |
   XC Correction:                            0.010     0.010   0.0% |
  Calculate atomic Hamiltonians:             0.858     0.858   0.0% |
  Communicate:                             225.623   225.623   1.9% ||
  Hartree integrate/restrict:                3.188     3.188   0.0% |
  Poisson:                                  48.822    48.822   0.4% |
  XC 3D grid:                               33.159    33.159   0.3% |
  vbar:                                      0.352     0.352   0.0% |
 Orthonormalize:                             3.279     0.002   0.0% |
  calc_s_matrix:                             0.117     0.117   0.0% |
  inverse-cholesky:                          2.899     2.899   0.0% |
  projections:                               0.000     0.000   0.0% |
  rotate_psi_s:                              0.260     0.260   0.0% |
Set symmetry:                                0.000     0.000   0.0% |
Other:                                      39.546    39.546   0.3% |
-------------------------------------------------------------------
Total:                                             12138.262 100.0%

Memory usage: 584.03 MiB
Date: Tue Feb 11 15:57:28 2025
