# Supplementary material for: Real-Space Constrained Density Functional Theory Investigation of Site-Specific, Interfacial Charge Recombination Dynamics Across the Au Nanoparticle/TiO2 Heterojunction
Source: J Phys Chem Lett. 2026 Jan 6;17(2):570–8. doi: 10.1021/acs.jpclett.5c02905 (PMC12814526; doi:10.1021/acs.jpclett.5c02905)
Supplement: Supplementary file 3 [file jz5c02905_si_003.zip › Site-Specific-Charge-Recombination-Dynamics-With-CDFT-main/AuTiO2/4Au/PBE+U+D3/HB/Au/0.65/neHB.txt]

(0	24.385295522091617)
(1	24.38610593945102)
(2	24.385735895277712)
(3	24.385808851617902)
(4	25.163533923204703)
(5	25.1641773972973)
(6	25.164137267461005)
(7	25.163875346689636)
(8	25.073186307041095)
(9	25.084778997369554)
(10	25.076099053054776)
(11	25.08598433367453)
(12	25.072097485068493)
(13	25.077711995287427)
(14	25.106572953498244)
(15	25.09476583105797)
(16	24.900742649883306)
(17	24.93977010911484)
(18	24.971314863978392)
(19	24.88192018630814)
(20	24.785910763015515)
(21	24.702027761268546)
(22	24.79456787003803)
(23	24.81021935057359)
(24	7.060291112535987)
(25	7.060815824032433)
(26	7.060659691329541)
(27	7.060618986750924)
(28	6.463764261304096)
(29	6.463775665502915)
(30	6.463733365011887)
(31	6.463799560564928)
(32	6.468327339476578)
(33	6.468449065287502)
(34	6.468310142164238)
(35	6.468456996880561)
(36	6.458357769945048)
(37	6.4587957456055385)
(38	6.458572232250033)
(39	6.4586721847251605)
(40	6.466664641717468)
(41	6.4677279658341185)
(42	6.46764641498164)
(43	6.467305003132247)
(44	6.466718649437032)
(45	6.46691727188446)
(46	6.467085938168655)
(47	6.467001423538775)
(48	6.46745277124237)
(49	6.467941768688826)
(50	6.467465191549109)
(51	6.468158600979859)
(52	6.503229203758011)
(53	6.553087795536089)
(54	6.512632272779529)
(55	6.565048572564731)
(56	6.3714905379795495)
(57	6.43711618898012)
(58	6.389657884137554)
(59	6.362974139046111)
(60	6.53733744426213)
(61	6.508211019985575)
(62	6.520545292513198)
(63	6.507488368199485)
(64	6.5978547709198825)
(65	6.6081826689729795)
(66	6.56111034311343)
(67	6.600995477583935)
(68	6.527142695771866)
(69	6.776538728404441)
(70	6.775875601812171)
(71	6.707202038155244)
(72	79.27858421098371)
(73	78.93910055337966)
(74	78.91359180876232)
(75	78.8706059145529)
