# Supplementary material for: Real-Space Constrained Density Functional Theory Investigation of Site-Specific, Interfacial Charge Recombination Dynamics Across the Au Nanoparticle/TiO2 Heterojunction
Source: J Phys Chem Lett. 2026 Jan 6;17(2):570–8. doi: 10.1021/acs.jpclett.5c02905 (PMC12814526; doi:10.1021/acs.jpclett.5c02905)
Supplement: Supplementary file 3 [file jz5c02905_si_003.zip › Site-Specific-Charge-Recombination-Dynamics-With-CDFT-main/AuTiO2/4Au/PBE+U+D3/HB/Au/0.66/ACF.dat]

    #         X           Y           Z       CHARGE      MIN DIST   ATOMIC VOL
 --------------------------------------------------------------------------------
    1    3.348107    0.000000   15.549383   19.538813     1.699113    99.907343
    2   13.207659    3.583299   15.549383   19.539060     1.699087   100.229506
    3    3.348107    7.166597   15.549383   19.539007     1.699113    99.986768
    4   13.207659   10.749896   15.549383   19.538835     1.699087   100.028712
    5    8.929007    0.000000   17.218402   19.502273     1.712675    46.929705
    6   18.788559    3.583299   17.218402   19.502082     1.712700    46.925243
    7    8.929007    7.166597   17.218402   19.502389     1.712674    46.921673
    8   18.788559   10.749896   17.218402   19.502222     1.712699    46.935060
    9    5.952605    0.000000   22.226112   19.479810     1.699608    46.653055
   10   15.812157    3.583299   22.226112   19.480364     1.699582    46.657517
   11    5.952605    7.166597   22.226112   19.479556     1.699607    46.646808
   12   15.812157   10.749896   22.226112   19.479932     1.699582    46.660194
   13   11.533507    0.000000   23.895131   19.474354     1.700340    46.590585
   14    1.673955    3.583299   23.895131   19.474869     1.700314    46.689644
   15   11.533507    7.166597   23.895131   19.473470     1.700340    46.441551
   16    1.673955   10.749896   23.895131   19.473148     1.700314    46.521869
   17    8.470193   -0.001952   28.993204   19.515036     1.705207    48.690450
   18   18.430584    3.591903   29.081387   19.516321     1.645216    48.868934
   19    8.501967    7.175354   29.004815   19.523647     1.648936    48.636013
   20   18.399558   10.716951   29.116539   19.509995     1.677814    49.011722
   21   13.917835   -0.016384   30.408239   19.582779     1.608200    64.256937
   22    4.014168    3.627547   30.606858   19.636253     1.656433    51.157100
   23   13.841983    7.153313   30.470178   19.597937     1.624616    56.699922
   24    3.977227   10.756693   30.442365   19.565564     1.617585    61.505606
   25    6.876447    0.000000   14.172946    9.168337     1.714748   849.323519
   26   16.735998    3.583299   14.172946    9.169055     1.714721   851.028934
   27    6.876447    7.166597   14.172946    9.168865     1.714748   850.013360
   28   16.735998   10.749896   14.172946    9.168708     1.714721   850.612174
   29   12.457347    0.000000   15.841965    9.290983     1.726762   189.617891
   30    2.597795    3.583299   15.841965    9.291036     1.726767   190.059639
   31   12.457347    7.166597   15.841965    9.290948     1.726757   189.781204
   32    2.597795   10.749896   15.841965    9.291064     1.726762   190.018588
   33   19.538674    0.000000   16.925820    9.268497     1.720161   109.013599
   34    9.679122    3.583299   16.925820    9.268802     1.720151   109.010029
   35   19.538674    7.166597   16.925820    9.268449     1.720156   109.003783
   36    9.679122   10.749896   16.925820    9.268766     1.720146   109.003783
   37    5.400669    0.000000   18.594841    9.230491     1.729884    94.039679
   38   15.260221    3.583299   18.594841    9.231105     1.729908    94.065559
   39    5.400669    7.166597   18.594841    9.230853     1.729884    94.049496
   40   15.260221   10.749896   18.594841    9.231086     1.729908    94.061990
   41    9.480945    0.000000   20.849675    9.260813     1.725319    94.426990
   42   19.340497    3.583299   20.849675    9.262452     1.725295    94.495706
   43    9.480945    7.166597   20.849675    9.262711     1.725319    94.474288
   44   19.340497   10.749896   20.849675    9.261444     1.725295    94.470718
   45   15.062043    0.000000   22.518695    9.261834     1.715671    94.707210
   46    5.202492    3.583299   22.518695    9.262911     1.715673    94.786635
   47   15.062043    7.166597   22.518695    9.261640     1.715666    94.551929
   48    5.202492   10.749896   22.518695    9.263032     1.715668    94.689361
   49    2.424267    0.000000   23.602549    9.266697     1.726137    95.277466
   50   12.283819    3.583299   23.602549    9.267188     1.726142    95.132894
   51    2.424267    7.166597   23.602549    9.266546     1.726132    95.177515
   52   12.283819   10.749896   23.602549    9.266819     1.726137    94.989214
   53    8.005167    0.000000   25.271568    9.256891     1.727481    95.332796
   54   17.864721    3.583299   25.271568    9.265651     1.727507    97.229189
   55    8.005167    7.166597   25.271568    9.267587     1.727481    95.964630
   56   17.864721   10.749896   25.271568    9.261861     1.727507    97.351451
   57   12.117060   -0.018960   27.508006    9.238922     1.573552    94.977613
   58    2.265447    3.586568   27.532883    9.255985     1.645182    96.598248
   59   12.184327    7.168054   27.462681    9.235855     1.570021    95.064178
   60    2.266135   10.751287   27.491035    9.230261     1.556193    94.346672
   61    7.622630    3.574451   29.142340    9.296364     1.738778    94.790205
   62   17.505259   -0.013956   29.202886    9.279153     1.753277   104.913820
   63    7.665073   10.778915   29.135414    9.280170     1.708945   102.581034
   64   17.530957    7.170751   29.219412    9.276988     1.713028   102.119653
   65    4.994059   -0.025615   30.763830    9.319250     1.751502   118.649061
   66   14.815500    3.576556   30.758745    9.332999     1.739942   115.500602
   67    4.985899    7.210726   30.725650    9.316096     1.733192   111.938953
   68   14.837075   10.747275   30.834051    9.313630     1.737664   143.034445
   69   10.704038   -0.033331   31.959296    9.209281     1.660803   126.782579
   70    0.765965    3.582516   31.920966    9.176092     1.596797   162.975576
   71    0.845702   10.748964   31.922646    9.173560     1.597759   242.419722
   72   10.620714    7.209759   31.790158    9.190854     1.590896   104.156156
   73   10.208308    2.758135   34.838307   78.555833     2.039540   374.426529
   74   13.658511    6.150713   36.838652   79.000966     2.472248  2404.262334
   75    5.065742    3.528714   35.707492   79.012851     2.414771   959.282191
   76    8.653402    6.834325   37.180583   78.819990     2.351812  1862.216073
 --------------------------------------------------------------------------------
    VACUUM CHARGE:               0.0000
    VACUUM VOLUME:               0.0000
    NUMBER OF ELECTRONS:      1227.9959
