# Supplementary material for: Real-Space Constrained Density Functional Theory Investigation of Site-Specific, Interfacial Charge Recombination Dynamics Across the Au Nanoparticle/TiO2 Heterojunction
Source: J Phys Chem Lett. 2026 Jan 6;17(2):570–8. doi: 10.1021/acs.jpclett.5c02905 (PMC12814526; doi:10.1021/acs.jpclett.5c02905)
Supplement: Supplementary file 3 [file jz5c02905_si_003.zip › Site-Specific-Charge-Recombination-Dynamics-With-CDFT-main/AuTiO2/4Au/PBE+U+D3/HB/Au/0.66/HB.txt]

  ___ ___ ___ _ _ _  
 |   |   |_  | | | | 
 | | | | | . | | | | 
 |__ |  _|___|_____|  24.6.0
 |___|_|             

User:   dmglenna@nid004142
Date:   Tue Feb 11 12:32:32 2025
Arch:   x86_64
Pid:    876907
CWD:    /pscratch/sd/d/dmglenna/PHD/ED/AuTiO2/3L/4Au/PBE+U+D3/HB/Au/0.66
Python: 3.12.1
gpaw:   /global/common/software/m4517/gpaw_gc/lib/python3.12/site-packages/gpaw
_gpaw:  /global/common/software/m4517/gpaw_gc/lib/python3.12/site-packages/
        _gpaw.cpython-312-x86_64-linux-gnu.so (f5c548012a)
ase:    /global/common/software/m4517/gpaw_gc/lib/python3.12/site-packages/ase (version 3.23.0)
numpy:  /global/common/software/m4517/gpaw_gc/lib/python3.12/site-packages/numpy (version 1.26.3)
scipy:  /global/common/software/m4517/gpaw_gc/lib/python3.12/site-packages/scipy (version 1.12.0)
libxc:  6.2.2
units:  Angstrom and eV
cores: 128
OpenMP: False
OMP_NUM_THREADS: 1

Input parameters:
  convergence: {density: 1e-05,
                eigenstates: 1e-10,
                energy: 1e-06}
  eigensolver: {name: dav,
                niter: 3}
  h: 0.2
  maxiter: 1500
  mixer: {backend: pulay,
          beta: 0.01,
          beta_m: 0.01,
          method: difference,
          nmaxold: 1,
          nmaxold_m: 8,
          weight: 100.0,
          weight_m: 100.0}
  mode: fd
  occupations: {fixmagmom: False,
                name: fermi-dirac,
                width: 0.1}
  poissonsolver: {dipolelayer: xy,
                  eps: 2e-10,
                  name: fd,
                  nn: 3,
                  relax: GS}
  setups: {Ti: :d,7.0}
  spinpol: True
  symmetry: off
  xc: PBE

System changes: positions, numbers, cell, pbc, initial_charges, initial_magmoms 

Initialize ...

species:
  Ti:
    name: Titanium
    id: d282db07e62ae71292040bf25b25ccdd
    Z: 22.0
    valence: 12
    core: 10
    charge: 0.0
    Hubbard: {U: 7.0,  # eV
              l: 2,
              scale: True}
    file: /global/common/software/m4517/setups/gpaw-setups-0.9.20000/Ti.PBE.gz
    compensation charges: {type: gauss,
                           rc: 0.38,
                           lmax: 2}
    cutoffs: {filter: 2.23,
              core: 1.02}
    projectors:
      #              energy  rcut
      - 3s(2.00)   -62.623   1.270
      - 4s(2.00)    -4.466   1.270
      - 3p(6.00)   -38.862   1.058
      - 4p(0.00)    -1.466   1.058
      - 3d(2.00)    -4.258   1.058
      -  d          22.953   1.058
  
    # Using partial waves for Ti as LCAO basis

  O:
    name: Oxygen
    id: 32ecd46bf208036f09c70b0ec9a88b78
    Z: 8.0
    valence: 6
    core: 2
    charge: 0.0
    file: /global/common/software/m4517/setups/gpaw-setups-0.9.20000/O.PBE.gz
    compensation charges: {type: gauss,
                           rc: 0.21,
                           lmax: 2}
    cutoffs: {filter: 1.17,
              core: 0.83}
    projectors:
      #              energy  rcut
      - 2s(2.00)   -23.961   0.688
      - 2p(4.00)    -9.029   0.598
      -  s           3.251   0.688
      -  p          18.182   0.598
      -  d           0.000   0.619
  
    # Using partial waves for O as LCAO basis

  Au:
    name: Gold
    id: b12133f335f6ca0d89c4b1ccaa844e9a
    Z: 79.0
    valence: 11
    core: 68
    charge: 0.0
    file: /global/common/software/m4517/setups/gpaw-setups-0.9.20000/Au.PBE.gz
    compensation charges: {type: gauss,
                           rc: 0.42,
                           lmax: 2}
    cutoffs: {filter: 2.33,
              core: 2.81}
    projectors:
      #              energy  rcut
      - 6s(1.00)    -5.728   1.323
      - 6p(0.00)    -0.775   1.323
      - 5d(10.00)    -6.891   1.323
      -  s          21.484   1.323
      -  p          26.436   1.323
      -  d          20.321   1.323
  
    # Using partial waves for Au as LCAO basis

Reference energy: -2721730.337652  # eV

Spin-polarized calculation.
Magnetic moment: 0.000000

Convergence criteria:
 Maximum [total energy] change in last 3 cyles: 1e-06 eV / valence electron
 Maximum integral of absolute [dens]ity change: 1e-05 electrons / valence electron
 Maximum integral of absolute [eigenst]ate change: 1e-10 eV^2 / valence electron
 Maximum number of scf [iter]ations: 1500
 (Square brackets indicate name in SCF output, whereas a 'c' in
 the SCF output indicates the quantity has converged.)

Symmetries present (total): 1

  ( 1  0  0)
  ( 0  1  0)
  ( 0  0  1)

1 k-point (Gamma)
1 k-point in the irreducible part of the Brillouin zone
       k-points in crystal coordinates                weights
   0:     0.00000000    0.00000000    0.00000000          1/1

Wave functions: Uniform real-space grid
  Kinetic energy operator: 6*3+1=19 point O(h^6) finite-difference Laplacian
  ScaLapack parameters: grid=1x1, blocksize=None
  Wavefunction extrapolation:
    Improved wavefunction reuse through dual PAW basis 

Occupation numbers: Fermi-Dirac:
  width: 0.1000  # eV
 

Eigensolver
   Davidson(niter=3) 

Densities:
  Coarse grid: 52*36*144 grid
  Fine grid: 104*72*288 grid
  Total Charge: 0.000000 

Density mixing:
  Method: difference
  Backend: pulay
  Linear mixing parameter: 0.01
  old densities: 1
  Damping of long wavelength oscillations: 100 

Hamiltonian:
  XC and Coulomb potentials evaluated on a 104*72*288 grid
  Using the PBE Exchange-Correlation functional
  Interpolation: tri-quintic (5. degree polynomial)
  Poisson solver: Gauss-Seidel solver with 4 multi-grid levels
    Coarsest grid: 13 x 9 x 36 points
    Warning: Coarse grid has more than 24 points.
             More multi-grid levels recommended.
    Stencil: 6*3+1=19 point O(h^6) finite-difference Laplacian
    Max iterations: 1000
    Tolerance: 2.000000e-10

Dipole correction along z-axis 

XC parameters: PBE with 2 nearest neighbor stencil

Memory estimate:
  Process memory now: 112.28 MiB
  Calculator: 30.06 MiB
    Density: 2.05 MiB
      Arrays: 0.53 MiB
      Localized functions: 1.26 MiB
      Mixer: 0.26 MiB
    Hamiltonian: 0.78 MiB
      Arrays: 0.39 MiB
      XC: 0.00 MiB
      Poisson: 0.29 MiB
      vbar: 0.09 MiB
    Wavefunctions: 27.23 MiB
      Arrays psit_nG: 10.74 MiB
      Eigensolver: 16.24 MiB
      Projections: 0.05 MiB
      Projectors: 0.20 MiB

Total number of cores used: 128
Domain decomposition: 4 x 2 x 16

Number of atoms: 76
Number of atomic orbitals: 540
Number of bands in calculation: 376
Number of valence electrons: 620
Bands to converge: occupied

... initialized

Initializing position-dependent things.

Density initialized from atomic densities
Creating initial wave functions:
  376 bands from LCAO basis set

      .-------------------------.  
     /|                         |  
    / |                         |  
   /  |                         |  
  /   |                         |  
 *    |                         |  
 |    |                         |  
 |    |                         |  
 |    |                         |  
 |    |                         |  
 |    |                         |  
 |    |                         |  
 |    |                         |  
 |    |                         |  
 |    |        Au   OAu         |  
 |    |      O          Ti      |  
 |    O  Au      Ti     O    O  |  
 |    |   Ti   Au O   O         |  
 | O  |   O    O      Ti     Ti |  
 |    | Ti     Ti     O    O    |  
 |    |     O       O      Ti   |  
 |   O|Ti     O      O          |  
 |    |O    O      Ti     Ti    |  
 |  Ti|    Ti          O  O   O |  
 |    |  O  O   O O    TiO      |  
 |  O |         TiO         O Ti|  
 |    | OTiO   Ti    OTi        |  
 |    |       O     O O    O O  |  
 |    | Oi   O O           Ti   |  
 |    O      Ti     Ti     O    |  
 |   Ti          O      O       |  
 |    |   O                     |  
 |    |                         |  
 |    |                         |  
 |    |                         |  
 |    .-------------------------.  
 |   /                         /   
 |  /                         /    
 | /                         /     
 |/                         /      
 *-------------------------*       

Positions:
   0 Ti     1.771742    0.000000    8.228379    ( 0.0000,  0.0000,  0.0000)
   1 Ti     6.989192    1.896200    8.228379    ( 0.0000,  0.0000,  0.0000)
   2 Ti     1.771742    3.792400    8.228379    ( 0.0000,  0.0000,  0.0000)
   3 Ti     6.989192    5.688600    8.228379    ( 0.0000,  0.0000,  0.0000)
   4 Ti     4.725027    0.000000    9.111586    ( 0.0000,  0.0000,  0.0000)
   5 Ti     9.942477    1.896200    9.111586    ( 0.0000,  0.0000,  0.0000)
   6 Ti     4.725027    3.792400    9.111586    ( 0.0000,  0.0000,  0.0000)
   7 Ti     9.942477    5.688600    9.111586    ( 0.0000,  0.0000,  0.0000)
   8 Ti     3.149983    0.000000   11.761552    ( 0.0000,  0.0000,  0.0000)
   9 Ti     8.367433    1.896200   11.761552    ( 0.0000,  0.0000,  0.0000)
  10 Ti     3.149983    3.792400   11.761552    ( 0.0000,  0.0000,  0.0000)
  11 Ti     8.367433    5.688600   11.761552    ( 0.0000,  0.0000,  0.0000)
  12 Ti     6.103269    0.000000   12.644759    ( 0.0000,  0.0000,  0.0000)
  13 Ti     0.885819    1.896200   12.644759    ( 0.0000,  0.0000,  0.0000)
  14 Ti     6.103269    3.792400   12.644759    ( 0.0000,  0.0000,  0.0000)
  15 Ti     0.885819    5.688600   12.644759    ( 0.0000,  0.0000,  0.0000)
  16 Ti     4.482233   -0.001033   15.342543    ( 0.0000,  0.0000,  0.0000)
  17 Ti     9.753045    1.900753   15.389207    ( 0.0000,  0.0000,  0.0000)
  18 Ti     4.499047    3.797034   15.348687    ( 0.0000,  0.0000,  0.0000)
  19 Ti     9.736627    5.671166   15.407809    ( 0.0000,  0.0000,  0.0000)
  20 Ti     7.365001   -0.008670   16.091347    ( 0.0000,  0.0000,  0.0000)
  21 Ti     2.124206    1.919615   16.196452    ( 0.0000,  0.0000,  0.0000)
  22 Ti     7.324862    3.785370   16.124124    ( 0.0000,  0.0000,  0.0000)
  23 Ti     2.104658    5.692197   16.109406    ( 0.0000,  0.0000,  0.0000)
  24 O      3.638859    0.000000    7.500000    ( 0.0000,  0.0000,  0.0000)
  25 O      8.856309    1.896200    7.500000    ( 0.0000,  0.0000,  0.0000)
  26 O      3.638859    3.792400    7.500000    ( 0.0000,  0.0000,  0.0000)
  27 O      8.856309    5.688600    7.500000    ( 0.0000,  0.0000,  0.0000)
  28 O      6.592144    0.000000    8.383207    ( 0.0000,  0.0000,  0.0000)
  29 O      1.374694    1.896200    8.383207    ( 0.0000,  0.0000,  0.0000)
  30 O      6.592144    3.792400    8.383207    ( 0.0000,  0.0000,  0.0000)
  31 O      1.374694    5.688600    8.383207    ( 0.0000,  0.0000,  0.0000)
  32 O     10.339421    0.000000    8.956758    ( 0.0000,  0.0000,  0.0000)
  33 O      5.121971    1.896200    8.956758    ( 0.0000,  0.0000,  0.0000)
  34 O     10.339421    3.792400    8.956758    ( 0.0000,  0.0000,  0.0000)
  35 O      5.121971    5.688600    8.956758    ( 0.0000,  0.0000,  0.0000)
  36 O      2.857911    0.000000    9.839966    ( 0.0000,  0.0000,  0.0000)
  37 O      8.075361    1.896200    9.839966    ( 0.0000,  0.0000,  0.0000)
  38 O      2.857911    3.792400    9.839966    ( 0.0000,  0.0000,  0.0000)
  39 O      8.075361    5.688600    9.839966    ( 0.0000,  0.0000,  0.0000)
  40 O      5.017100    0.000000   11.033173    ( 0.0000,  0.0000,  0.0000)
  41 O     10.234550    1.896200   11.033173    ( 0.0000,  0.0000,  0.0000)
  42 O      5.017100    3.792400   11.033173    ( 0.0000,  0.0000,  0.0000)
  43 O     10.234550    5.688600   11.033173    ( 0.0000,  0.0000,  0.0000)
  44 O      7.970490    0.000000   11.916380    ( 0.0000,  0.0000,  0.0000)
  45 O      2.753040    1.896200   11.916380    ( 0.0000,  0.0000,  0.0000)
  46 O      7.970490    3.792400   11.916380    ( 0.0000,  0.0000,  0.0000)
  47 O      2.753040    5.688600   11.916380    ( 0.0000,  0.0000,  0.0000)
  48 O      1.282867    0.000000   12.489931    ( 0.0000,  0.0000,  0.0000)
  49 O      6.500317    1.896200   12.489931    ( 0.0000,  0.0000,  0.0000)
  50 O      1.282867    3.792400   12.489931    ( 0.0000,  0.0000,  0.0000)
  51 O      6.500317    5.688600   12.489931    ( 0.0000,  0.0000,  0.0000)
  52 O      4.236152    0.000000   13.373138    ( 0.0000,  0.0000,  0.0000)
  53 O      9.453603    1.896200   13.373138    ( 0.0000,  0.0000,  0.0000)
  54 O      4.236152    3.792400   13.373138    ( 0.0000,  0.0000,  0.0000)
  55 O      9.453603    5.688600   13.373138    ( 0.0000,  0.0000,  0.0000)
  56 O      6.412072   -0.010033   14.556610    ( 0.0000,  0.0000,  0.0000)
  57 O      1.198823    1.897930   14.569774    ( 0.0000,  0.0000,  0.0000)
  58 O      6.447668    3.793171   14.532625    ( 0.0000,  0.0000,  0.0000)
  59 O      1.199187    5.689336   14.547629    ( 0.0000,  0.0000,  0.0000)
  60 O      4.033722    1.891518   15.421462    ( 0.0000,  0.0000,  0.0000)
  61 O      9.263384   -0.007385   15.453502    ( 0.0000,  0.0000,  0.0000)
  62 O      4.056182    5.703956   15.417797    ( 0.0000,  0.0000,  0.0000)
  63 O      9.276983    3.794598   15.462247    ( 0.0000,  0.0000,  0.0000)
  64 O      2.642742   -0.013555   16.279518    ( 0.0000,  0.0000,  0.0000)
  65 O      7.840025    1.892632   16.276827    ( 0.0000,  0.0000,  0.0000)
  66 O      2.638424    3.815752   16.259314    ( 0.0000,  0.0000,  0.0000)
  67 O      7.851442    5.687213   16.316677    ( 0.0000,  0.0000,  0.0000)
  68 O      5.664333   -0.017638   16.912131    ( 0.0000,  0.0000,  0.0000)
  69 O      0.405331    1.895786   16.891848    ( 0.0000,  0.0000,  0.0000)
  70 O      0.447526    5.688107   16.892737    ( 0.0000,  0.0000,  0.0000)
  71 O      5.620240    3.815240   16.822627    ( 0.0000,  0.0000,  0.0000)
  72 Au     5.402004    1.459542   18.435638    ( 0.0000,  0.0000,  0.0000)
  73 Au     7.227773    3.254817   19.494175    ( 0.0000,  0.0000,  0.0000)
  74 Au     2.680675    1.867315   18.895591    ( 0.0000,  0.0000,  0.0000)
  75 Au     4.579183    3.616569   19.675117    ( 0.0000,  0.0000,  0.0000)

Unit cell:
           periodic     x           y           z      points  spacing
  1. axis:    yes   10.434900    0.000000    0.000000    52     0.2007
  2. axis:    yes    0.000000    7.584800    0.000000    36     0.2107
  3. axis:    no     0.000000    0.000000   28.826383   144     0.2002

  Lengths:  10.434900   7.584800  28.826383
  Angles:   90.000000  90.000000  90.000000

Effective grid spacing dv^(1/3) = 0.2038

     iter     time        total  log10-change:  magmom
                         energy   eigst   dens
iter:   1 12:32:45  -691.908141                   +0.0000
iter:   2 12:32:49  -682.372551   -1.08  -0.87    -0.0000
iter:   3 12:32:53  -672.670873   -1.75  -0.88    +0.0000
iter:   4 12:32:57  -663.442495   -2.27  -0.89    +0.0000
iter:   5 12:33:01  -654.732906   -2.44  -0.90    +0.0000
iter:   6 12:33:05  -646.523402   -2.47  -0.91    +0.0000
iter:   7 12:33:09  -638.787170   -2.44  -0.92    -0.0000
iter:   8 12:33:12  -631.501808   -2.44  -0.93    -0.0000
iter:   9 12:33:16  -624.643184   -2.40  -0.94    -0.0000
iter:  10 12:33:20  -618.191566   -2.40  -0.95    -0.0000
iter:  11 12:33:24  -612.124540   -2.38  -0.96    -0.0000
iter:  12 12:33:28  -606.424108   -2.39  -0.97    +0.0000
iter:  13 12:33:32  -601.069753   -2.37  -0.98    -0.0000
iter:  14 12:33:36  -596.044616   -2.40  -1.00    -0.0000
iter:  15 12:33:40  -591.330166   -2.39  -1.01    -0.0000
iter:  16 12:33:44  -586.910557   -2.41  -1.02    -0.0000
iter:  17 12:33:48  -582.769095   -2.41  -1.03    +0.0000
iter:  18 12:33:51  -578.891068   -2.43  -1.04    +0.0000
iter:  19 12:33:55  -575.261345   -2.44  -1.05    -0.0000
iter:  20 12:33:59  -571.866415   -2.46  -1.06    -0.0000
iter:  21 12:34:03  -568.692640   -2.47  -1.07    -0.0000
iter:  22 12:34:07  -565.727427   -2.49  -1.08    -0.0000
iter:  23 12:34:11  -562.958627   -2.50  -1.09    +0.0000
iter:  24 12:34:15  -560.374716   -2.53  -1.10    -0.0000
iter:  25 12:34:19  -557.964766   -2.54  -1.11    -0.0000
iter:  26 12:34:23  -555.718384   -2.56  -1.12    +0.0000
iter:  27 12:34:26  -553.625500   -2.58  -1.13    +0.0000
iter:  28 12:34:30  -551.676897   -2.60  -1.14    +0.0000
iter:  29 12:34:34  -549.863607   -2.62  -1.15    -0.0000
iter:  30 12:34:38  -548.177065   -2.64  -1.16    -0.0000
iter:  31 12:34:42  -546.609434   -2.66  -1.17    +0.0000
iter:  32 12:34:46  -545.153096   -2.68  -1.18    +0.0000
iter:  33 12:34:50  -543.800782   -2.70  -1.19    +0.0000
iter:  34 12:34:54  -542.545888   -2.72  -1.20    +0.0000
iter:  35 12:34:57  -541.382003   -2.74  -1.21    +0.0000
iter:  36 12:35:01  -540.302971   -2.76  -1.22    +0.0000
iter:  37 12:35:05  -539.303306   -2.78  -1.23    +0.0000
iter:  38 12:35:09  -538.377617   -2.81  -1.24    +0.0000
iter:  39 12:35:13  -537.520761   -2.83  -1.25    +0.0000
iter:  40 12:35:17  -536.728189   -2.85  -1.26    +0.0000
iter:  41 12:35:21  -535.995430   -2.88  -1.27    +0.0000
iter:  42 12:35:24  -535.318187   -2.90  -1.28    +0.0000
iter:  43 12:35:28  -534.692747   -2.93  -1.29    +0.0000
iter:  44 12:35:32  -534.115407   -2.95  -1.30    +0.0000
iter:  45 12:35:36  -533.582615   -2.98  -1.31    +0.0000
iter:  46 12:35:40  -533.091356   -3.00  -1.31    +0.0000
iter:  47 12:35:44  -532.638599   -3.03  -1.32    +0.0000
iter:  48 12:35:48  -532.221405   -3.06  -1.33    +0.0000
iter:  49 12:35:52  -531.837368   -3.08  -1.34    +0.0000
iter:  50 12:35:55  -531.484004   -3.11  -1.35    +0.0000
iter:  51 12:35:59  -531.158908   -3.14  -1.35    +0.0000
iter:  52 12:36:03  -530.860166   -3.16  -1.36    +0.0000
iter:  53 12:36:07  -530.585769   -3.19  -1.37    +0.0000
iter:  54 12:36:11  -530.333737   -3.22  -1.37    +0.0000
iter:  55 12:36:15  -530.102581   -3.25  -1.38    +0.0000
iter:  56 12:36:18  -529.890672   -3.28  -1.39    +0.0000
iter:  57 12:36:22  -529.696393   -3.31  -1.39    +0.0000
iter:  58 12:36:26  -529.518595   -3.34  -1.40    +0.0000
iter:  59 12:36:30  -529.355967   -3.37  -1.41    +0.0000
iter:  60 12:36:34  -529.207179   -3.40  -1.41    +0.0000
iter:  61 12:36:38  -529.071369   -3.42  -1.42    +0.0000
iter:  62 12:36:42  -528.947480   -3.46  -1.42    +0.0000
iter:  63 12:36:46  -528.834418   -3.49  -1.43    +0.0000
iter:  64 12:36:49  -528.731550   -3.52  -1.43    +0.0000
iter:  65 12:36:53  -528.638028   -3.55  -1.44    +0.0000
iter:  66 12:36:57  -528.553101   -3.58  -1.44    +0.0000
iter:  67 12:37:01  -528.475931   -3.61  -1.45    +0.0000
iter:  68 12:37:05  -528.406122   -3.64  -1.46    +0.0000
iter:  69 12:37:09  -528.343040   -3.67  -1.46    -0.0000
iter:  70 12:37:13  -528.285974   -3.70  -1.47    -0.0000
iter:  71 12:37:16  -528.234673   -3.73  -1.47    -0.0000
iter:  72 12:37:20  -528.188620   -3.76  -1.48    -0.0000
iter:  73 12:37:24  -528.147211   -3.79  -1.48    -0.0000
iter:  74 12:37:28  -528.110310   -3.83  -1.49    -0.0000
iter:  75 12:37:32  -528.077498   -3.86  -1.49    -0.0000
iter:  76 12:37:35  -528.048429   -3.89  -1.50    -0.0000
iter:  77 12:37:39  -528.022617   -3.92  -1.50    -0.0000
iter:  78 12:37:43  -528.000044   -3.95  -1.51    -0.0000
iter:  79 12:37:47  -527.980390   -3.98  -1.51    -0.0000
iter:  80 12:37:51  -527.963402   -4.01  -1.52    -0.0000
iter:  81 12:37:55  -527.948669   -4.04  -1.52    -0.0000
iter:  82 12:37:58  -527.936451   -4.07  -1.52    -0.0000
iter:  83 12:38:02  -527.926035   -4.11  -1.53    -0.0000
iter:  84 12:38:06  -527.917572   -4.14  -1.53    -0.0000
iter:  85 12:38:10  -527.910653   -4.17  -1.54    -0.0000
iter:  86 12:38:14  -527.905612   -4.20  -1.54    -0.0000
iter:  87 12:38:17  -527.901758   -4.23  -1.55    -0.0000
iter:  88 12:38:21  -527.899306   -4.26  -1.55    -0.0000
iter:  89 12:38:25  -527.898084   -4.29  -1.56    -0.0000
iter:  90 12:38:29  -527.897772   -4.32  -1.56    -0.0000
iter:  91 12:38:33  -527.898780   -4.35  -1.57    -0.0000
iter:  92 12:38:37  -527.900439   -4.37  -1.57    -0.0000
iter:  93 12:38:40  -527.903021   -4.40  -1.58    -0.0000
iter:  94 12:38:44  -527.906392   -4.43  -1.58    -0.0000
iter:  95 12:38:48  -527.910470   -4.46  -1.58    -0.0000
iter:  96 12:38:52  -527.914975   -4.49  -1.59    -0.0000
iter:  97 12:38:56  -527.920376   -4.52  -1.59    -0.0000
iter:  98 12:38:59  -527.926016   -4.54  -1.60    -0.0000
iter:  99 12:39:03  -527.932215   -4.57  -1.60    -0.0000
iter: 100 12:39:07  -527.938866   -4.60  -1.61    -0.0000
iter: 101 12:39:11  -527.945914   -4.62  -1.61    -0.0000
iter: 102 12:39:15  -527.953315   -4.65  -1.62    -0.0000
iter: 103 12:39:19  -527.960809   -4.68  -1.62    -0.0000
iter: 104 12:39:22  -527.968692   -4.70  -1.63    -0.0000
iter: 105 12:39:26  -527.977081   -4.73  -1.63    -0.0000
iter: 106 12:39:30  -527.985381   -4.75  -1.63    -0.0000
iter: 107 12:39:34  -527.993960   -4.78  -1.64    -0.0000
iter: 108 12:39:38  -528.002734   -4.80  -1.64    -0.0000
iter: 109 12:39:41  -528.011669   -4.82  -1.65    -0.0000
iter: 110 12:39:45  -528.020504   -4.85  -1.65    -0.0000
iter: 111 12:39:49  -528.029812   -4.87  -1.66    -0.0000
iter: 112 12:39:53  -528.038899   -4.89  -1.66    -0.0000
iter: 113 12:39:57  -528.048400   -4.92  -1.67    -0.0000
iter: 114 12:40:00  -528.057653   -4.94  -1.67    -0.0000
iter: 115 12:40:04  -528.067051   -4.96  -1.67    -0.0000
iter: 116 12:40:08  -528.076516   -4.98  -1.68    -0.0000
iter: 117 12:40:12  -528.086023   -5.00  -1.68    -0.0000
iter: 118 12:40:16  -528.095559   -5.02  -1.69    -0.0000
iter: 119 12:40:19  -528.105110   -5.04  -1.69    -0.0000
iter: 120 12:40:23  -528.114667   -5.06  -1.70    -0.0000
iter: 121 12:40:27  -528.123976   -5.08  -1.70    -0.0000
iter: 122 12:40:31  -528.133643   -5.10  -1.71    -0.0000
iter: 123 12:40:35  -528.142961   -5.12  -1.71    -0.0000
iter: 124 12:40:38  -528.152352   -5.13  -1.71    -0.0000
iter: 125 12:40:42  -528.161743   -5.15  -1.72    -0.0000
iter: 126 12:40:46  -528.171114   -5.17  -1.72    -0.0000
iter: 127 12:40:50  -528.180452   -5.19  -1.73    -0.0000
iter: 128 12:40:54  -528.189753   -5.20  -1.73    -0.0000
iter: 129 12:40:57  -528.199010   -5.22  -1.74    -0.0000
iter: 130 12:41:01  -528.208218   -5.23  -1.74    -0.0000
iter: 131 12:41:05  -528.217375   -5.25  -1.74    -0.0000
iter: 132 12:41:09  -528.226475   -5.27  -1.75    -0.0000
iter: 133 12:41:13  -528.235517   -5.28  -1.75    -0.0000
iter: 134 12:41:16  -528.244496   -5.29  -1.76    -0.0000
iter: 135 12:41:20  -528.253166   -5.31  -1.76    -0.0000
iter: 136 12:41:24  -528.262131   -5.32  -1.77    -0.0000
iter: 137 12:41:28  -528.270704   -5.34  -1.77    -0.0000
iter: 138 12:41:32  -528.279294   -5.35  -1.78    -0.0000
iter: 139 12:41:35  -528.288093   -5.36  -1.78    -0.0000
iter: 140 12:41:39  -528.296478   -5.38  -1.78    -0.0000
iter: 141 12:41:43  -528.304865   -5.39  -1.79    -0.0000
iter: 142 12:41:47  -528.313205   -5.40  -1.79    -0.0000
iter: 143 12:41:51  -528.321479   -5.42  -1.80    -0.0000
iter: 144 12:41:54  -528.329684   -5.43  -1.80    -0.0000
iter: 145 12:41:58  -528.337815   -5.44  -1.81    -0.0000
iter: 146 12:42:02  -528.345871   -5.45  -1.81    -0.0000
iter: 147 12:42:06  -528.353851   -5.46  -1.81    -0.0000
iter: 148 12:42:10  -528.361754   -5.47  -1.82    -0.0000
iter: 149 12:42:13  -528.369579   -5.49  -1.82    +0.0000
iter: 150 12:42:17  -528.377326   -5.50  -1.83    -0.0000
iter: 151 12:42:21  -528.384994   -5.51  -1.83    -0.0000
iter: 152 12:42:25  -528.392583   -5.52  -1.84    -0.0000
iter: 153 12:42:29  -528.400093   -5.53  -1.84    -0.0000
iter: 154 12:42:32  -528.407524   -5.54  -1.85    -0.0000
iter: 155 12:42:36  -528.414781   -5.55  -1.85    -0.0000
iter: 156 12:42:40  -528.422015   -5.56  -1.85    -0.0000
iter: 157 12:42:44  -528.429148   -5.57  -1.86    -0.0000
iter: 158 12:42:47  -528.436243   -5.58  -1.86    -0.0000
iter: 159 12:42:51  -528.443227   -5.59  -1.87    -0.0000
iter: 160 12:42:55  -528.450170   -5.60  -1.87    -0.0000
iter: 161 12:42:59  -528.457002   -5.61  -1.88    -0.0000
iter: 162 12:43:03  -528.463686   -5.62  -1.88    -0.0000
iter: 163 12:43:06  -528.470324   -5.63  -1.88    -0.0000
iter: 164 12:43:10  -528.476900   -5.64  -1.89    -0.0000
iter: 165 12:43:14  -528.483407   -5.65  -1.89    -0.0000
iter: 166 12:43:18  -528.489842   -5.66  -1.90    -0.0000
iter: 167 12:43:22  -528.496205   -5.67  -1.90    -0.0000
iter: 168 12:43:25  -528.502495   -5.68  -1.91    -0.0000
iter: 169 12:43:29  -528.508713   -5.69  -1.91    -0.0000
iter: 170 12:43:33  -528.514858   -5.70  -1.91    -0.0000
iter: 171 12:43:37  -528.520931   -5.71  -1.92    -0.0000
iter: 172 12:43:41  -528.526932   -5.71  -1.92    -0.0000
iter: 173 12:43:44  -528.532861   -5.72  -1.93    -0.0000
iter: 174 12:43:48  -528.538720   -5.73  -1.93    -0.0000
iter: 175 12:43:52  -528.544508   -5.74  -1.94    -0.0000
iter: 176 12:43:56  -528.550226   -5.75  -1.94    -0.0000
iter: 177 12:43:59  -528.555874   -5.76  -1.95    -0.0000
iter: 178 12:44:03  -528.561453   -5.77  -1.95    -0.0000
iter: 179 12:44:07  -528.566964   -5.78  -1.95    -0.0000
iter: 180 12:44:11  -528.572406   -5.78  -1.96    -0.0000
iter: 181 12:44:15  -528.577781   -5.79  -1.96    -0.0000
iter: 182 12:44:18  -528.583088   -5.80  -1.97    -0.0000
iter: 183 12:44:22  -528.588329   -5.81  -1.97    -0.0000
iter: 184 12:44:26  -528.593504   -5.82  -1.98    -0.0000
iter: 185 12:44:30  -528.598613   -5.83  -1.98    -0.0000
iter: 186 12:44:34  -528.603657   -5.84  -1.98    -0.0000
iter: 187 12:44:37  -528.608637   -5.84  -1.99    -0.0000
iter: 188 12:44:41  -528.613553   -5.85  -1.99    -0.0000
iter: 189 12:44:45  -528.618406   -5.86  -2.00    -0.0000
iter: 190 12:44:49  -528.623197   -5.87  -2.00    -0.0000
iter: 191 12:44:53  -528.627925   -5.88  -2.01    -0.0000
iter: 192 12:44:56  -528.632592   -5.88  -2.01    -0.0000
iter: 193 12:45:00  -528.637198   -5.89  -2.01    -0.0000
iter: 194 12:45:04  -528.641743   -5.90  -2.02    -0.0000
iter: 195 12:45:08  -528.646230   -5.91  -2.02    -0.0000
iter: 196 12:45:12  -528.650657   -5.92  -2.03    -0.0000
iter: 197 12:45:15  -528.655025   -5.93  -2.03    -0.0000
iter: 198 12:45:19  -528.659336   -5.93  -2.04    -0.0000
iter: 199 12:45:23  -528.663590   -5.94  -2.04    -0.0000
iter: 200 12:45:27  -528.667787   -5.95  -2.04    -0.0000
iter: 201 12:45:31  -528.671928   -5.96  -2.05    -0.0000
iter: 202 12:45:34  -528.676014   -5.96  -2.05    -0.0000
iter: 203 12:45:38  -528.680045   -5.97  -2.06    -0.0000
iter: 204 12:45:42  -528.684022   -5.98  -2.06    -0.0000
iter: 205 12:45:46  -528.687945   -5.99  -2.07    -0.0000
iter: 206 12:45:50  -528.691815   -6.00  -2.07    -0.0000
iter: 207 12:45:53  -528.695633   -6.00  -2.07    -0.0000
iter: 208 12:45:57  -528.699399   -6.01  -2.08    -0.0000
iter: 209 12:46:01  -528.703115   -6.02  -2.08    -0.0000
iter: 210 12:46:05  -528.706779   -6.03  -2.09    -0.0000
iter: 211 12:46:09  -528.710393   -6.04  -2.09    -0.0000
iter: 212 12:46:12  -528.713959   -6.04  -2.10    -0.0000
iter: 213 12:46:16  -528.717475   -6.05  -2.10    -0.0000
iter: 214 12:46:20  -528.720943   -6.06  -2.10    -0.0000
iter: 215 12:46:24  -528.724364   -6.07  -2.11    -0.0000
iter: 216 12:46:28  -528.727737   -6.07  -2.11    -0.0000
iter: 217 12:46:31  -528.731064   -6.08  -2.12    -0.0000
iter: 218 12:46:35  -528.734345   -6.09  -2.12    -0.0000
iter: 219 12:46:39  -528.737580   -6.10  -2.13    -0.0000
iter: 220 12:46:43  -528.740771   -6.10  -2.13    -0.0000
iter: 221 12:46:47  -528.743918   -6.11  -2.13    -0.0000
iter: 222 12:46:50  -528.747021   -6.12  -2.14    -0.0000
iter: 223 12:46:54  -528.750080   -6.13  -2.14    -0.0000
iter: 224 12:46:58  -528.753097   -6.13  -2.15    -0.0000
iter: 225 12:47:02  -528.756072   -6.14  -2.15    -0.0000
iter: 226 12:47:06  -528.759006   -6.15  -2.16    -0.0000
iter: 227 12:47:09  -528.761898   -6.16  -2.16    -0.0000
iter: 228 12:47:13  -528.764750   -6.16  -2.16    -0.0000
iter: 229 12:47:17  -528.767562   -6.17  -2.17    -0.0000
iter: 230 12:47:21  -528.770334   -6.18  -2.17    -0.0000
iter: 231 12:47:24  -528.773068   -6.19  -2.18    -0.0000
iter: 232 12:47:28  -528.775763   -6.19  -2.18    -0.0000
iter: 233 12:47:32  -528.778420   -6.20  -2.19    -0.0000
iter: 234 12:47:36  -528.781039   -6.21  -2.19    -0.0000
iter: 235 12:47:40  -528.783622   -6.22  -2.19    -0.0000
iter: 236 12:47:43  -528.786168   -6.22  -2.20    -0.0000
iter: 237 12:47:47  -528.788678   -6.23  -2.20    -0.0000
iter: 238 12:47:51  -528.791152   -6.24  -2.21    -0.0000
iter: 239 12:47:55  -528.793592   -6.24  -2.21    -0.0000
iter: 240 12:47:59  -528.795996   -6.25  -2.22    -0.0000
iter: 241 12:48:02  -528.798367   -6.26  -2.22    -0.0000
iter: 242 12:48:06  -528.800704   -6.27  -2.22    -0.0000
iter: 243 12:48:10  -528.803008   -6.27  -2.23    -0.0000
iter: 244 12:48:14  -528.805278   -6.28  -2.23    -0.0000
iter: 245 12:48:18  -528.807517   -6.29  -2.24    -0.0000
iter: 246 12:48:21  -528.809723   -6.30  -2.24    -0.0000
iter: 247 12:48:25  -528.811898   -6.30  -2.25    -0.0000
iter: 248 12:48:29  -528.814042   -6.31  -2.25    -0.0000
iter: 249 12:48:33  -528.816155   -6.32  -2.25    -0.0000
iter: 250 12:48:36  -528.818238   -6.33  -2.26    -0.0000
iter: 251 12:48:40  -528.820291   -6.33  -2.26    -0.0000
iter: 252 12:48:44  -528.822315   -6.34  -2.27    -0.0000
iter: 253 12:48:48  -528.824309   -6.35  -2.27    -0.0000
iter: 254 12:48:52  -528.826275   -6.36  -2.27    -0.0000
iter: 255 12:48:55  -528.828683   -6.36  -2.28    -0.0000
iter: 256 12:48:59  -528.830535   -6.37  -2.28    -0.0000
iter: 257 12:49:03  -528.832375   -6.38  -2.29    -0.0000
iter: 258 12:49:07  -528.834196   -6.39  -2.29    -0.0000
iter: 259 12:49:11  -528.835995   -6.39  -2.30    -0.0000
iter: 260 12:49:14  -528.837770   -6.40  -2.30    -0.0000
iter: 261 12:49:18  -528.839521   -6.40  -2.30    -0.0000
iter: 262 12:49:22  -528.841248   -6.41  -2.31    -0.0000
iter: 263 12:49:26  -528.842950   -6.42  -2.31    -0.0000
iter: 264 12:49:30  -528.844629   -6.43  -2.32    -0.0000
iter: 265 12:49:33  -528.846283   -6.43  -2.32    -0.0000
iter: 266 12:49:37  -528.847915   -6.44  -2.33    -0.0000
iter: 267 12:49:41  -528.849523   -6.45  -2.33    -0.0000
iter: 268 12:49:45  -528.851108   -6.46  -2.33    -0.0000
iter: 269 12:49:48  -528.852671   -6.46  -2.34    -0.0000
iter: 270 12:49:52  -528.854211   -6.47  -2.34    -0.0000
iter: 271 12:49:56  -528.855730   -6.48  -2.35    -0.0000
iter: 272 12:50:00  -528.857227   -6.49  -2.35    -0.0000
iter: 273 12:50:04  -528.858703   -6.49  -2.35    -0.0000
iter: 274 12:50:07  -528.860158   -6.50  -2.36    -0.0000
iter: 275 12:50:11  -528.861592   -6.51  -2.36    -0.0000
iter: 276 12:50:15  -528.863006   -6.51  -2.37    -0.0000
iter: 277 12:50:19  -528.864400   -6.52  -2.37    -0.0000
iter: 278 12:50:23  -528.865773   -6.53  -2.38    -0.0000
iter: 279 12:50:26  -528.867128   -6.53  -2.38    -0.0000
iter: 280 12:50:30  -528.868463   -6.54  -2.38    -0.0000
iter: 281 12:50:34  -528.869778   -6.55  -2.39    -0.0000
iter: 282 12:50:38  -528.871076   -6.56  -2.39    -0.0000
iter: 283 12:50:42  -528.872354   -6.56  -2.40    -0.0000
iter: 284 12:50:45  -528.873614   -6.57  -2.40    -0.0000
iter: 285 12:50:49  -528.874857   -6.58  -2.41    -0.0000
iter: 286 12:50:53  -528.876081   -6.59  -2.41    -0.0000
iter: 287 12:50:57  -528.877288   -6.59  -2.41    -0.0000
iter: 288 12:51:01  -528.878478   -6.60  -2.42    -0.0000
iter: 289 12:51:04  -528.879650   -6.61  -2.42    -0.0000
iter: 290 12:51:08  -528.880806   -6.61  -2.43    -0.0000
iter: 291 12:51:12  -528.881945   -6.62  -2.43    -0.0000
iter: 292 12:51:16  -528.883067   -6.63  -2.43    -0.0000
iter: 293 12:51:19  -528.884174   -6.63  -2.44    -0.0000
iter: 294 12:51:23  -528.885265   -6.64  -2.44    -0.0000
iter: 295 12:51:27  -528.886339   -6.65  -2.45    -0.0000
iter: 296 12:51:31  -528.887399   -6.66  -2.45    -0.0000
iter: 297 12:51:35  -528.888443   -6.66  -2.46    -0.0000
iter: 298 12:51:38  -528.889472   -6.67  -2.46    -0.0000
iter: 299 12:51:42  -528.890486   -6.68  -2.46    -0.0000
iter: 300 12:51:46  -528.891485   -6.68  -2.47    -0.0000
iter: 301 12:51:50  -528.892470   -6.69  -2.47    -0.0000
iter: 302 12:51:54  -528.893440   -6.70  -2.48    -0.0000
iter: 303 12:51:57  -528.894397   -6.70  -2.48    -0.0000
iter: 304 12:52:01  -528.895339   -6.71  -2.48    -0.0000
iter: 305 12:52:05  -528.896268   -6.72  -2.49    -0.0000
iter: 306 12:52:09  -528.897183   -6.73  -2.49    -0.0000
iter: 307 12:52:13  -528.898085   -6.73  -2.50    -0.0000
iter: 308 12:52:16  -528.898974   -6.74  -2.50    -0.0000
iter: 309 12:52:20  -528.899850   -6.75  -2.51    -0.0000
iter: 310 12:52:24  -528.900713   -6.76  -2.51    -0.0000
iter: 311 12:52:28  -528.901564   -6.76  -2.51    -0.0000
iter: 312 12:52:31  -528.902402   -6.77  -2.52    -0.0000
iter: 313 12:52:35  -528.903228   -6.78  -2.52    -0.0000
iter: 314 12:52:39  -528.904042   -6.78  -2.53    -0.0000
iter: 315 12:52:43  -528.904843   -6.79  -2.53    -0.0000
iter: 316 12:52:47  -528.905634   -6.80  -2.53    -0.0000
iter: 317 12:52:50  -528.906412   -6.80  -2.54    -0.0000
iter: 318 12:52:54  -528.907179   -6.81  -2.54    -0.0000
iter: 319 12:52:58  -528.907935   -6.82  -2.55    -0.0000
iter: 320 12:53:02  -528.908680   -6.83  -2.55    -0.0000
iter: 321 12:53:06  -528.909414   -6.83  -2.56    -0.0000
iter: 322 12:53:09  -528.910137   -6.84  -2.56    -0.0000
iter: 323 12:53:13  -528.910849   -6.85  -2.56    -0.0000
iter: 324 12:53:17  -528.911551   -6.85  -2.57    -0.0000
iter: 325 12:53:21  -528.912243   -6.86  -2.57    -0.0000
iter: 326 12:53:25  -528.912924   -6.87  -2.58    -0.0000
iter: 327 12:53:28  -528.913596   -6.87  -2.58    -0.0000
iter: 328 12:53:32  -528.914257   -6.88  -2.58    -0.0000
iter: 329 12:53:36  -528.914909   -6.89  -2.59    -0.0000
iter: 330 12:53:40  -528.915551   -6.90  -2.59    -0.0000
iter: 331 12:53:43  -528.916184   -6.90  -2.60    -0.0000
iter: 332 12:53:47  -528.916808   -6.91  -2.60    -0.0000
iter: 333 12:53:51  -528.917422   -6.92  -2.61    -0.0000
iter: 334 12:53:55  -528.918027   -6.92  -2.61    -0.0000
iter: 335 12:53:59  -528.918623   -6.93  -2.61    -0.0000
iter: 336 12:54:02  -528.919210   -6.94  -2.62    -0.0000
iter: 337 12:54:06  -528.919789   -6.94  -2.62    -0.0000
iter: 338 12:54:10  -528.920359   -6.95  -2.63    -0.0000
iter: 339 12:54:14  -528.920921   -6.96  -2.63    -0.0000
iter: 340 12:54:18  -528.921474   -6.97  -2.63    -0.0000
iter: 341 12:54:21  -528.922019   -6.97  -2.64    -0.0000
iter: 342 12:54:25  -528.922556   -6.98  -2.64    -0.0000
iter: 343 12:54:29  -528.923086   -6.99  -2.65    -0.0000
iter: 344 12:54:33  -528.923607   -6.99  -2.65    -0.0000
iter: 345 12:54:37  -528.924121   -7.00  -2.66    -0.0000
iter: 346 12:54:41  -528.924627   -7.01  -2.66    -0.0000
iter: 347 12:54:44  -528.925125   -7.01  -2.66    -0.0000
iter: 348 12:54:48  -528.925616   -7.02  -2.67    -0.0000
iter: 349 12:54:52  -528.926100   -7.03  -2.67    -0.0000
iter: 350 12:54:56  -528.926577   -7.04  -2.68    -0.0000
iter: 351 12:54:59  -528.927046   -7.04  -2.68    -0.0000
iter: 352 12:55:03  -528.927509   -7.05  -2.68    -0.0000
iter: 353 12:55:07  -528.927964   -7.06  -2.69    -0.0000
iter: 354 12:55:11  -528.928413   -7.06  -2.69    -0.0000
iter: 355 12:55:15  -528.928856   -7.07  -2.70    -0.0000
iter: 356 12:55:18  -528.929291   -7.08  -2.70    -0.0000
iter: 357 12:55:22  -528.929721   -7.08  -2.70    -0.0000
iter: 358 12:55:26  -528.930143   -7.09  -2.71    -0.0000
iter: 359 12:55:30  -528.930560   -7.10  -2.71    -0.0000
iter: 360 12:55:34  -528.930970   -7.10  -2.72    -0.0000
iter: 361 12:55:37  -528.931375   -7.11  -2.72    -0.0000
iter: 362 12:55:41  -528.931773   -7.12  -2.73    -0.0000
iter: 363 12:55:45  -528.932165   -7.13  -2.73    -0.0000
iter: 364 12:55:49  -528.932552   -7.13  -2.73    -0.0000
iter: 365 12:55:53  -528.932933   -7.14  -2.74    -0.0000
iter: 366 12:55:56  -528.933308   -7.15  -2.74    -0.0000
iter: 367 12:56:00  -528.933677   -7.15  -2.75    -0.0000
iter: 368 12:56:04  -528.934041   -7.16  -2.75    -0.0000
iter: 369 12:56:08  -528.934400   -7.17  -2.75    -0.0000
iter: 370 12:56:11  -528.934753   -7.17  -2.76    -0.0000
iter: 371 12:56:15  -528.935101   -7.18  -2.76    -0.0000
iter: 372 12:56:19  -528.935444   -7.19  -2.77    -0.0000
iter: 373 12:56:23  -528.935781   -7.19  -2.77    -0.0000
iter: 374 12:56:27  -528.936114   -7.20  -2.77    -0.0000
iter: 375 12:56:30  -528.936442   -7.21  -2.78    -0.0000
iter: 376 12:56:34  -528.936765   -7.22  -2.78    -0.0000
iter: 377 12:56:38  -528.937083   -7.22  -2.79    -0.0000
iter: 378 12:56:42  -528.937396   -7.23  -2.79    -0.0000
iter: 379 12:56:46  -528.937705   -7.24  -2.79    -0.0000
iter: 380 12:56:49  -528.938009c  -7.24  -2.80    -0.0000
iter: 381 12:56:53  -528.938308c  -7.25  -2.80    -0.0000
iter: 382 12:56:57  -528.938603c  -7.26  -2.81    -0.0000
iter: 383 12:57:01  -528.938894c  -7.26  -2.81    -0.0000
iter: 384 12:57:05  -528.939180c  -7.27  -2.82    -0.0000
iter: 385 12:57:08  -528.939462c  -7.28  -2.82    -0.0000
iter: 386 12:57:12  -528.939740c  -7.28  -2.82    -0.0000
iter: 387 12:57:16  -528.940014c  -7.29  -2.83    -0.0000
iter: 388 12:57:20  -528.940283c  -7.30  -2.83    -0.0000
iter: 389 12:57:23  -528.940549c  -7.31  -2.84    -0.0000
iter: 390 12:57:27  -528.940810c  -7.31  -2.84    -0.0000
iter: 391 12:57:31  -528.941068c  -7.32  -2.84    -0.0000
iter: 392 12:57:35  -528.941322c  -7.33  -2.85    -0.0000
iter: 393 12:57:39  -528.941572c  -7.33  -2.85    -0.0000
iter: 394 12:57:42  -528.941818c  -7.34  -2.86    -0.0000
iter: 395 12:57:46  -528.942061c  -7.35  -2.86    -0.0000
iter: 396 12:57:50  -528.942300c  -7.35  -2.86    -0.0000
iter: 397 12:57:54  -528.942535c  -7.36  -2.87    -0.0000
iter: 398 12:57:58  -528.942767c  -7.37  -2.87    -0.0000
iter: 399 12:58:01  -528.942996c  -7.37  -2.88    -0.0000
iter: 400 12:58:05  -528.943221c  -7.38  -2.88    -0.0000
iter: 401 12:58:09  -528.943443c  -7.39  -2.88    -0.0000
iter: 402 12:58:13  -528.943661c  -7.39  -2.89    -0.0000
iter: 403 12:58:17  -528.943876c  -7.40  -2.89    -0.0000
iter: 404 12:58:20  -528.944088c  -7.41  -2.90    -0.0000
iter: 405 12:58:24  -528.944297c  -7.42  -2.90    -0.0000
iter: 406 12:58:28  -528.944503c  -7.42  -2.90    -0.0000
iter: 407 12:58:32  -528.944705c  -7.43  -2.91    -0.0000
iter: 408 12:58:36  -528.944905c  -7.44  -2.91    -0.0000
iter: 409 12:58:39  -528.945101c  -7.44  -2.92    -0.0000
iter: 410 12:58:43  -528.945295c  -7.45  -2.92    -0.0000
iter: 411 12:58:47  -528.945486c  -7.46  -2.93    -0.0000
iter: 412 12:58:51  -528.945674c  -7.46  -2.93    -0.0000
iter: 413 12:58:54  -528.945859c  -7.47  -2.93    -0.0000
iter: 414 12:58:58  -528.946041c  -7.48  -2.94    -0.0000
iter: 415 12:59:02  -528.946221c  -7.48  -2.94    -0.0000
iter: 416 12:59:06  -528.946398c  -7.49  -2.95    -0.0000
iter: 417 12:59:10  -528.946572c  -7.50  -2.95    -0.0000
iter: 418 12:59:13  -528.946744c  -7.50  -2.95    -0.0000
iter: 419 12:59:17  -528.946913c  -7.51  -2.96    -0.0000
iter: 420 12:59:21  -528.947079c  -7.52  -2.96    -0.0000
iter: 421 12:59:25  -528.947244c  -7.53  -2.97    -0.0000
iter: 422 12:59:29  -528.947405c  -7.53  -2.97    -0.0000
iter: 423 12:59:32  -528.947565c  -7.54  -2.97    -0.0000
iter: 424 12:59:36  -528.947721c  -7.55  -2.98    -0.0000
iter: 425 12:59:40  -528.947876c  -7.55  -2.98    -0.0000
iter: 426 12:59:44  -528.948028c  -7.56  -2.99    -0.0000
iter: 427 12:59:48  -528.948178c  -7.57  -2.99    -0.0000
iter: 428 12:59:51  -528.948326c  -7.57  -2.99    -0.0000
iter: 429 12:59:55  -528.948471c  -7.58  -3.00    -0.0000
iter: 430 12:59:59  -528.948615c  -7.59  -3.00    -0.0000
iter: 431 13:00:03  -528.948756c  -7.59  -3.01    -0.0000
iter: 432 13:00:06  -528.948895c  -7.60  -3.01    -0.0000
iter: 433 13:00:10  -528.949032c  -7.61  -3.01    -0.0000
iter: 434 13:00:14  -528.949167c  -7.61  -3.02    -0.0000
iter: 435 13:00:18  -528.949300c  -7.62  -3.02    -0.0000
iter: 436 13:00:22  -528.949431c  -7.63  -3.03    -0.0000
iter: 437 13:00:25  -528.949560c  -7.63  -3.03    -0.0000
iter: 438 13:00:29  -528.949687c  -7.64  -3.03    -0.0000
iter: 439 13:00:33  -528.949812c  -7.65  -3.04    -0.0000
iter: 440 13:00:37  -528.949936c  -7.65  -3.04    -0.0000
iter: 441 13:00:41  -528.950057c  -7.66  -3.05    -0.0000
iter: 442 13:00:44  -528.950177c  -7.67  -3.05    -0.0000
iter: 443 13:00:48  -528.950295c  -7.68  -3.05    -0.0000
iter: 444 13:00:52  -528.950411c  -7.68  -3.06    -0.0000
iter: 445 13:00:56  -528.950525c  -7.69  -3.06    -0.0000
iter: 446 13:01:00  -528.950638c  -7.70  -3.07    -0.0000
iter: 447 13:01:03  -528.950749c  -7.70  -3.07    -0.0000
iter: 448 13:01:07  -528.950858c  -7.71  -3.07    -0.0000
iter: 449 13:01:11  -528.950966c  -7.72  -3.08    -0.0000
iter: 450 13:01:15  -528.951072c  -7.72  -3.08    -0.0000
iter: 451 13:01:19  -528.951177c  -7.73  -3.09    -0.0000
iter: 452 13:01:22  -528.951280c  -7.74  -3.09    -0.0000
iter: 453 13:01:26  -528.951381c  -7.74  -3.09    -0.0000
iter: 454 13:01:30  -528.951481c  -7.75  -3.10    -0.0000
iter: 455 13:01:34  -528.951580c  -7.76  -3.10    -0.0000
iter: 456 13:01:37  -528.951677c  -7.76  -3.11    -0.0000
iter: 457 13:01:41  -528.951772c  -7.77  -3.11    -0.0000
iter: 458 13:01:45  -528.951866c  -7.78  -3.11    -0.0000
iter: 459 13:01:49  -528.951959c  -7.78  -3.12    -0.0000
iter: 460 13:01:53  -528.952050c  -7.79  -3.12    -0.0000
iter: 461 13:01:56  -528.952140c  -7.80  -3.13    -0.0000
iter: 462 13:02:00  -528.952229c  -7.80  -3.13    -0.0000
iter: 463 13:02:04  -528.952316c  -7.81  -3.13    -0.0000
iter: 464 13:02:08  -528.952402c  -7.82  -3.14    -0.0000
iter: 465 13:02:12  -528.952487c  -7.82  -3.14    -0.0000
iter: 466 13:02:15  -528.952570c  -7.83  -3.15    -0.0000
iter: 467 13:02:19  -528.952652c  -7.84  -3.15    -0.0000
iter: 468 13:02:23  -528.952733c  -7.84  -3.15    -0.0000
iter: 469 13:02:27  -528.952813c  -7.85  -3.16    -0.0000
iter: 470 13:02:31  -528.952892c  -7.86  -3.16    -0.0000
iter: 471 13:02:34  -528.952969c  -7.87  -3.17    -0.0000
iter: 472 13:02:38  -528.953045c  -7.87  -3.17    -0.0000
iter: 473 13:02:42  -528.953120c  -7.88  -3.17    -0.0000
iter: 474 13:02:46  -528.953194c  -7.88  -3.18    -0.0000
iter: 475 13:02:49  -528.953267c  -7.89  -3.18    -0.0000
iter: 476 13:02:53  -528.953339c  -7.90  -3.19    -0.0000
iter: 477 13:02:57  -528.953410c  -7.91  -3.19    -0.0000
iter: 478 13:03:01  -528.953480c  -7.91  -3.19    -0.0000
iter: 479 13:03:05  -528.953548c  -7.92  -3.20    -0.0000
iter: 480 13:03:08  -528.953616c  -7.92  -3.20    -0.0000
iter: 481 13:03:12  -528.953682c  -7.93  -3.21    -0.0000
iter: 482 13:03:16  -528.953748c  -7.94  -3.21    -0.0000
iter: 483 13:03:20  -528.953813c  -7.95  -3.21    -0.0000
iter: 484 13:03:24  -528.953876c  -7.95  -3.22    -0.0000
iter: 485 13:03:27  -528.953939c  -7.96  -3.22    -0.0000
iter: 486 13:03:31  -528.954001c  -7.96  -3.23    -0.0000
iter: 487 13:03:35  -528.954062c  -7.97  -3.23    -0.0000
iter: 488 13:03:39  -528.954122c  -7.98  -3.23    -0.0000
iter: 489 13:03:43  -528.954181c  -7.99  -3.24    -0.0000
iter: 490 13:03:47  -528.954239c  -7.99  -3.24    -0.0000
iter: 491 13:03:50  -528.954296c  -8.00  -3.25    -0.0000
iter: 492 13:03:54  -528.954353c  -8.00  -3.25    -0.0000
iter: 493 13:03:58  -528.954409c  -8.01  -3.25    -0.0000
iter: 494 13:04:02  -528.954463c  -8.02  -3.26    -0.0000
iter: 495 13:04:06  -528.954517c  -8.03  -3.26    -0.0000
iter: 496 13:04:09  -528.954571c  -8.03  -3.27    -0.0000
iter: 497 13:04:13  -528.954623c  -8.04  -3.27    -0.0000
iter: 498 13:04:17  -528.954675c  -8.04  -3.27    -0.0000
iter: 499 13:04:21  -528.954726c  -8.05  -3.28    -0.0000
iter: 500 13:04:24  -528.954776c  -8.06  -3.28    -0.0000
iter: 501 13:04:28  -528.954825c  -8.06  -3.28    -0.0000
iter: 502 13:04:32  -528.954874c  -8.07  -3.29    -0.0000
iter: 503 13:04:36  -528.954922c  -8.08  -3.29    -0.0000
iter: 504 13:04:40  -528.955132c  -8.08  -3.30    -0.0000
iter: 505 13:04:43  -528.955012c  -8.09  -3.30    -0.0000
iter: 506 13:04:47  -528.955217c  -8.10  -3.30    -0.0000
iter: 507 13:04:51  -528.955102c  -8.11  -3.31    -0.0000
iter: 508 13:04:55  -528.955300c  -8.11  -3.31    -0.0000
iter: 509 13:04:59  -528.955190c  -8.12  -3.32    -0.0000
iter: 510 13:05:02  -528.955381c  -8.12  -3.32    -0.0000
iter: 511 13:05:06  -528.955275c  -8.13  -3.32    -0.0000
iter: 512 13:05:10  -528.955459c  -8.14  -3.33    -0.0000
iter: 513 13:05:14  -528.955501c  -8.14  -3.33    -0.0000
iter: 514 13:05:18  -528.955536c  -8.15  -3.34    -0.0000
iter: 515 13:05:21  -528.955572c  -8.16  -3.34    -0.0000
iter: 516 13:05:25  -528.955608c  -8.16  -3.34    -0.0000
iter: 517 13:05:29  -528.955643c  -8.17  -3.35    -0.0000
iter: 518 13:05:33  -528.955678c  -8.18  -3.35    -0.0000
iter: 519 13:05:36  -528.955713c  -8.18  -3.36    -0.0000
iter: 520 13:05:40  -528.955747c  -8.19  -3.36    -0.0000
iter: 521 13:05:44  -528.955781c  -8.20  -3.36    -0.0000
iter: 522 13:05:48  -528.955814c  -8.20  -3.37    -0.0000
iter: 523 13:05:52  -528.955847c  -8.21  -3.37    -0.0000
iter: 524 13:05:55  -528.955879c  -8.22  -3.38    -0.0000
iter: 525 13:05:59  -528.955911c  -8.22  -3.38    -0.0000
iter: 526 13:06:03  -528.955942c  -8.23  -3.38    -0.0000
iter: 527 13:06:07  -528.955973c  -8.24  -3.39    -0.0000
iter: 528 13:06:10  -528.956003c  -8.24  -3.39    -0.0000
iter: 529 13:06:14  -528.956033c  -8.25  -3.39    -0.0000
iter: 530 13:06:18  -528.956062c  -8.26  -3.40    -0.0000
iter: 531 13:06:22  -528.956091c  -8.26  -3.40    -0.0000
iter: 532 13:06:26  -528.956120c  -8.27  -3.41    -0.0000
iter: 533 13:06:29  -528.956148c  -8.28  -3.41    -0.0000
iter: 534 13:06:33  -528.956175c  -8.28  -3.41    -0.0000
iter: 535 13:06:37  -528.956202c  -8.29  -3.42    -0.0000
iter: 536 13:06:41  -528.956229c  -8.30  -3.42    -0.0000
iter: 537 13:06:45  -528.956256c  -8.30  -3.43    -0.0000
iter: 538 13:06:48  -528.956282c  -8.31  -3.43    -0.0000
iter: 539 13:06:52  -528.956307c  -8.32  -3.43    -0.0000
iter: 540 13:06:56  -528.956333c  -8.32  -3.44    -0.0000
iter: 541 13:07:00  -528.956358c  -8.33  -3.44    -0.0000
iter: 542 13:07:03  -528.956382c  -8.34  -3.45    -0.0000
iter: 543 13:07:07  -528.956406c  -8.34  -3.45    -0.0000
iter: 544 13:07:11  -528.956430c  -8.35  -3.45    -0.0000
iter: 545 13:07:15  -528.956453c  -8.36  -3.46    -0.0000
iter: 546 13:07:19  -528.956477c  -8.36  -3.46    -0.0000
iter: 547 13:07:22  -528.956499c  -8.37  -3.46    -0.0000
iter: 548 13:07:26  -528.956522c  -8.38  -3.47    -0.0000
iter: 549 13:07:30  -528.956544c  -8.38  -3.47    -0.0000
iter: 550 13:07:34  -528.956566c  -8.39  -3.48    -0.0000
iter: 551 13:07:37  -528.956587c  -8.40  -3.48    -0.0000
iter: 552 13:07:41  -528.956608c  -8.40  -3.48    -0.0000
iter: 553 13:07:45  -528.956629c  -8.41  -3.49    -0.0000
iter: 554 13:07:49  -528.956650c  -8.42  -3.49    -0.0000
iter: 555 13:07:53  -528.956670c  -8.42  -3.50    -0.0000
iter: 556 13:07:56  -528.956690c  -8.43  -3.50    -0.0000
iter: 557 13:08:00  -528.956710c  -8.44  -3.50    -0.0000
iter: 558 13:08:04  -528.956729c  -8.44  -3.51    -0.0000
iter: 559 13:08:08  -528.956748c  -8.45  -3.51    -0.0000
iter: 560 13:08:12  -528.956767c  -8.45  -3.51    -0.0000
iter: 561 13:08:15  -528.956786c  -8.46  -3.52    -0.0000
iter: 562 13:08:19  -528.956804c  -8.47  -3.52    -0.0000
iter: 563 13:08:23  -528.956822c  -8.47  -3.53    -0.0000
iter: 564 13:08:27  -528.956840c  -8.48  -3.53    -0.0000
iter: 565 13:08:30  -528.956858c  -8.49  -3.53    -0.0000
iter: 566 13:08:34  -528.956875c  -8.49  -3.54    -0.0000
iter: 567 13:08:38  -528.956892c  -8.50  -3.54    -0.0000
iter: 568 13:08:42  -528.956909c  -8.51  -3.55    -0.0000
iter: 569 13:08:46  -528.956926c  -8.51  -3.55    -0.0000
iter: 570 13:08:49  -528.956942c  -8.52  -3.55    -0.0000
iter: 571 13:08:53  -528.956958c  -8.53  -3.56    -0.0000
iter: 572 13:08:57  -528.956974c  -8.53  -3.56    -0.0000
iter: 573 13:09:01  -528.956990c  -8.54  -3.56    -0.0000
iter: 574 13:09:04  -528.957005c  -8.55  -3.57    -0.0000
iter: 575 13:09:08  -528.957021c  -8.55  -3.57    -0.0000
iter: 576 13:09:12  -528.957036c  -8.56  -3.58    -0.0000
iter: 577 13:09:16  -528.957051c  -8.57  -3.58    -0.0000
iter: 578 13:09:20  -528.957065c  -8.57  -3.58    -0.0000
iter: 579 13:09:23  -528.957080c  -8.58  -3.59    -0.0000
iter: 580 13:09:27  -528.957094c  -8.59  -3.59    -0.0000
iter: 581 13:09:31  -528.957108c  -8.59  -3.60    -0.0000
iter: 582 13:09:35  -528.957122c  -8.60  -3.60    -0.0000
iter: 583 13:09:38  -528.957135c  -8.61  -3.60    -0.0000
iter: 584 13:09:42  -528.957149c  -8.61  -3.61    -0.0000
iter: 585 13:09:46  -528.957162c  -8.62  -3.61    -0.0000
iter: 586 13:09:50  -528.957175c  -8.62  -3.61    -0.0000
iter: 587 13:09:54  -528.957188c  -8.63  -3.62    -0.0000
iter: 588 13:09:57  -528.957201c  -8.64  -3.62    -0.0000
iter: 589 13:10:01  -528.957213c  -8.64  -3.63    -0.0000
iter: 590 13:10:05  -528.957226c  -8.65  -3.63    -0.0000
iter: 591 13:10:09  -528.957238c  -8.66  -3.63    -0.0000
iter: 592 13:10:13  -528.957250c  -8.66  -3.64    -0.0000
iter: 593 13:10:16  -528.957262c  -8.67  -3.64    -0.0000
iter: 594 13:10:20  -528.957273c  -8.68  -3.65    -0.0000
iter: 595 13:10:24  -528.957285c  -8.68  -3.65    -0.0000
iter: 596 13:10:28  -528.957296c  -8.69  -3.65    -0.0000
iter: 597 13:10:31  -528.957307c  -8.70  -3.66    -0.0000
iter: 598 13:10:35  -528.957318c  -8.70  -3.66    -0.0000
iter: 599 13:10:39  -528.957329c  -8.71  -3.66    -0.0000
iter: 600 13:10:43  -528.957340c  -8.72  -3.67    -0.0000
iter: 601 13:10:47  -528.957351c  -8.72  -3.67    -0.0000
iter: 602 13:10:50  -528.957361c  -8.73  -3.68    -0.0000
iter: 603 13:10:54  -528.957371c  -8.74  -3.68    -0.0000
iter: 604 13:10:58  -528.957382c  -8.74  -3.68    -0.0000
iter: 605 13:11:02  -528.957392c  -8.75  -3.69    -0.0000
iter: 606 13:11:06  -528.957401c  -8.75  -3.69    -0.0000
iter: 607 13:11:09  -528.957411c  -8.76  -3.69    -0.0000
iter: 608 13:11:13  -528.957421c  -8.77  -3.70    -0.0000
iter: 609 13:11:17  -528.957430c  -8.77  -3.70    -0.0000
iter: 610 13:11:21  -528.957440c  -8.78  -3.71    -0.0000
iter: 611 13:11:24  -528.957449c  -8.79  -3.71    -0.0000
iter: 612 13:11:28  -528.957458c  -8.79  -3.71    -0.0000
iter: 613 13:11:32  -528.957467c  -8.80  -3.72    -0.0000
iter: 614 13:11:36  -528.957476c  -8.81  -3.72    -0.0000
iter: 615 13:11:40  -528.957484c  -8.81  -3.72    -0.0000
iter: 616 13:11:43  -528.957493c  -8.82  -3.73    -0.0000
iter: 617 13:11:47  -528.957501c  -8.83  -3.73    -0.0000
iter: 618 13:11:51  -528.957510c  -8.83  -3.74    -0.0000
iter: 619 13:11:55  -528.957518c  -8.84  -3.74    -0.0000
iter: 620 13:11:59  -528.957526c  -8.85  -3.74    -0.0000
iter: 621 13:12:02  -528.957534c  -8.85  -3.75    -0.0000
iter: 622 13:12:06  -528.957542c  -8.86  -3.75    -0.0000
iter: 623 13:12:10  -528.957550c  -8.87  -3.76    -0.0000
iter: 624 13:12:14  -528.957557c  -8.87  -3.76    -0.0000
iter: 625 13:12:18  -528.957565c  -8.88  -3.76    -0.0000
iter: 626 13:12:21  -528.957572c  -8.88  -3.77    -0.0000
iter: 627 13:12:25  -528.957580c  -8.89  -3.77    -0.0000
iter: 628 13:12:29  -528.957587c  -8.90  -3.77    -0.0000
iter: 629 13:12:33  -528.957594c  -8.90  -3.78    -0.0000
iter: 630 13:12:37  -528.957601c  -8.91  -3.78    -0.0000
iter: 631 13:12:40  -528.957608c  -8.92  -3.79    -0.0000
iter: 632 13:12:44  -528.957615c  -8.92  -3.79    -0.0000
iter: 633 13:12:48  -528.957621c  -8.93  -3.79    -0.0000
iter: 634 13:12:52  -528.957628c  -8.94  -3.80    -0.0000
iter: 635 13:12:56  -528.957635c  -8.94  -3.80    -0.0000
iter: 636 13:12:59  -528.957641c  -8.95  -3.80    -0.0000
iter: 637 13:13:03  -528.957647c  -8.96  -3.81    -0.0000
iter: 638 13:13:07  -528.957654c  -8.96  -3.81    -0.0000
iter: 639 13:13:11  -528.957660c  -8.97  -3.82    -0.0000
iter: 640 13:13:14  -528.957666c  -8.97  -3.82    -0.0000
iter: 641 13:13:18  -528.957672c  -8.98  -3.82    -0.0000
iter: 642 13:13:22  -528.957678c  -8.99  -3.83    -0.0000
iter: 643 13:13:26  -528.957684c  -9.00  -3.83    -0.0000
iter: 644 13:13:30  -528.957690c  -9.00  -3.83    -0.0000
iter: 645 13:13:33  -528.957695c  -9.01  -3.84    -0.0000
iter: 646 13:13:37  -528.957701c  -9.01  -3.84    -0.0000
iter: 647 13:13:41  -528.957707c  -9.02  -3.85    -0.0000
iter: 648 13:13:45  -528.957712c  -9.03  -3.85    -0.0000
iter: 649 13:13:49  -528.957717c  -9.03  -3.85    -0.0000
iter: 650 13:13:52  -528.957723c  -9.04  -3.86    -0.0000
iter: 651 13:13:56  -528.957728c  -9.05  -3.86    -0.0000
iter: 652 13:14:00  -528.957733c  -9.05  -3.86    -0.0000
iter: 653 13:14:04  -528.957738c  -9.06  -3.87    -0.0000
iter: 654 13:14:07  -528.957743c  -9.07  -3.87    -0.0000
iter: 655 13:14:11  -528.957748c  -9.07  -3.88    -0.0000
iter: 656 13:14:15  -528.957753c  -9.08  -3.88    -0.0000
iter: 657 13:14:19  -528.957758c  -9.09  -3.88    -0.0000
iter: 658 13:14:23  -528.957763c  -9.09  -3.89    -0.0000
iter: 659 13:14:26  -528.957767c  -9.10  -3.89    -0.0000
iter: 660 13:14:30  -528.957772c  -9.10  -3.89    -0.0000
iter: 661 13:14:34  -528.957776c  -9.11  -3.90    -0.0000
iter: 662 13:14:38  -528.957781c  -9.12  -3.90    -0.0000
iter: 663 13:14:42  -528.957785c  -9.13  -3.91    -0.0000
iter: 664 13:14:45  -528.957790c  -9.13  -3.91    -0.0000
iter: 665 13:14:49  -528.957794c  -9.14  -3.91    -0.0000
iter: 666 13:14:53  -528.957798c  -9.14  -3.92    -0.0000
iter: 667 13:14:57  -528.957802c  -9.15  -3.92    -0.0000
iter: 668 13:15:00  -528.957807c  -9.16  -3.92    -0.0000
iter: 669 13:15:04  -528.957811c  -9.16  -3.93    -0.0000
iter: 670 13:15:08  -528.957815c  -9.17  -3.93    -0.0000
iter: 671 13:15:12  -528.957819c  -9.18  -3.94    -0.0000
iter: 672 13:15:16  -528.957823c  -9.18  -3.94    -0.0000
iter: 673 13:15:19  -528.957826c  -9.19  -3.94    -0.0000
iter: 674 13:15:23  -528.957830c  -9.19  -3.95    -0.0000
iter: 675 13:15:27  -528.957834c  -9.20  -3.95    -0.0000
iter: 676 13:15:31  -528.957838c  -9.21  -3.95    -0.0000
iter: 677 13:15:35  -528.957841c  -9.22  -3.96    -0.0000
iter: 678 13:15:38  -528.957845c  -9.22  -3.96    -0.0000
iter: 679 13:15:42  -528.957848c  -9.23  -3.97    -0.0000
iter: 680 13:15:46  -528.957852c  -9.23  -3.97    -0.0000
iter: 681 13:15:50  -528.957855c  -9.24  -3.97    -0.0000
iter: 682 13:15:53  -528.957859c  -9.25  -3.98    -0.0000
iter: 683 13:15:57  -528.957862c  -9.25  -3.98    -0.0000
iter: 684 13:16:01  -528.957865c  -9.26  -3.98    -0.0000
iter: 685 13:16:05  -528.957869c  -9.27  -3.99    -0.0000
iter: 686 13:16:09  -528.957872c  -9.27  -3.99    -0.0000
iter: 687 13:16:12  -528.957875c  -9.28  -3.99    -0.0000
iter: 688 13:16:16  -528.957878c  -9.29  -4.00    -0.0000
iter: 689 13:16:20  -528.957881c  -9.29  -4.00    -0.0000
iter: 690 13:16:24  -528.957884c  -9.30  -4.01    -0.0000
iter: 691 13:16:28  -528.957887c  -9.31  -4.01    -0.0000
iter: 692 13:16:31  -528.957890c  -9.31  -4.01    -0.0000
iter: 693 13:16:35  -528.957893c  -9.32  -4.02    -0.0000
iter: 694 13:16:39  -528.957896c  -9.32  -4.02    -0.0000
iter: 695 13:16:43  -528.957899c  -9.33  -4.02    -0.0000
iter: 696 13:16:46  -528.957902c  -9.34  -4.03    -0.0000
iter: 697 13:16:50  -528.957905c  -9.35  -4.03    -0.0000
iter: 698 13:16:54  -528.957907c  -9.35  -4.04    -0.0000
iter: 699 13:16:58  -528.957910c  -9.36  -4.04    -0.0000
iter: 700 13:17:02  -528.957913c  -9.36  -4.04    -0.0000
iter: 701 13:17:05  -528.957915c  -9.37  -4.05    -0.0000
iter: 702 13:17:09  -528.957918c  -9.38  -4.05    -0.0000
iter: 703 13:17:13  -528.957920c  -9.38  -4.05    -0.0000
iter: 704 13:17:17  -528.957923c  -9.39  -4.06    -0.0000
iter: 705 13:17:21  -528.957925c  -9.40  -4.06    -0.0000
iter: 706 13:17:24  -528.957928c  -9.40  -4.07    -0.0000
iter: 707 13:17:28  -528.957930c  -9.41  -4.07    -0.0000
iter: 708 13:17:32  -528.957933c  -9.41  -4.07    -0.0000
iter: 709 13:17:36  -528.957935c  -9.42  -4.08    -0.0000
iter: 710 13:17:40  -528.957937c  -9.43  -4.08    -0.0000
iter: 711 13:17:43  -528.957940c  -9.43  -4.08    -0.0000
iter: 712 13:17:47  -528.957942c  -9.44  -4.09    -0.0000
iter: 713 13:17:51  -528.957944c  -9.45  -4.09    -0.0000
iter: 714 13:17:55  -528.957946c  -9.45  -4.09    -0.0000
iter: 715 13:17:58  -528.957948c  -9.46  -4.10    -0.0000
iter: 716 13:18:02  -528.957951c  -9.46  -4.10    -0.0000
iter: 717 13:18:06  -528.957953c  -9.47  -4.11    -0.0000
iter: 718 13:18:10  -528.957955c  -9.48  -4.11    -0.0000
iter: 719 13:18:14  -528.957957c  -9.49  -4.11    -0.0000
iter: 720 13:18:17  -528.957959c  -9.49  -4.12    -0.0000
iter: 721 13:18:21  -528.957961c  -9.50  -4.12    -0.0000
iter: 722 13:18:25  -528.957963c  -9.50  -4.12    -0.0000
iter: 723 13:18:29  -528.957965c  -9.51  -4.13    -0.0000
iter: 724 13:18:33  -528.957967c  -9.52  -4.13    -0.0000
iter: 725 13:18:36  -528.957969c  -9.52  -4.13    -0.0000
iter: 726 13:18:40  -528.957970c  -9.53  -4.14    -0.0000
iter: 727 13:18:44  -528.957972c  -9.54  -4.14    -0.0000
iter: 728 13:18:48  -528.957974c  -9.54  -4.15    -0.0000
iter: 729 13:18:51  -528.957976c  -9.55  -4.15    -0.0000
iter: 730 13:18:55  -528.957978c  -9.55  -4.15    -0.0000
iter: 731 13:18:59  -528.957979c  -9.56  -4.16    -0.0000
iter: 732 13:19:03  -528.957981c  -9.57  -4.16    -0.0000
iter: 733 13:19:07  -528.957983c  -9.58  -4.16    -0.0000
iter: 734 13:19:10  -528.957985c  -9.58  -4.17    -0.0000
iter: 735 13:19:14  -528.957986c  -9.59  -4.17    -0.0000
iter: 736 13:19:18  -528.957988c  -9.59  -4.18    -0.0000
iter: 737 13:19:22  -528.957989c  -9.60  -4.18    -0.0000
iter: 738 13:19:25  -528.957991c  -9.60  -4.18    -0.0000
iter: 739 13:19:29  -528.957993c  -9.61  -4.19    -0.0000
iter: 740 13:19:33  -528.957994c  -9.62  -4.19    -0.0000
iter: 741 13:19:37  -528.957996c  -9.63  -4.19    -0.0000
iter: 742 13:19:41  -528.957997c  -9.63  -4.20    -0.0000
iter: 743 13:19:44  -528.957999c  -9.64  -4.20    -0.0000
iter: 744 13:19:48  -528.958000c  -9.64  -4.20    -0.0000
iter: 745 13:19:52  -528.958002c  -9.65  -4.21    -0.0000
iter: 746 13:19:56  -528.958003c  -9.66  -4.21    -0.0000
iter: 747 13:20:00  -528.958004c  -9.66  -4.22    -0.0000
iter: 748 13:20:03  -528.958006c  -9.67  -4.22    -0.0000
iter: 749 13:20:07  -528.958007c  -9.68  -4.22    -0.0000
iter: 750 13:20:11  -528.958009c  -9.68  -4.23    -0.0000
iter: 751 13:20:15  -528.958010c  -9.69  -4.23    -0.0000
iter: 752 13:20:18  -528.958011c  -9.69  -4.23    -0.0000
iter: 753 13:20:22  -528.958013c  -9.70  -4.24    -0.0000
iter: 754 13:20:26  -528.958014c  -9.71  -4.24    -0.0000
iter: 755 13:20:30  -528.958015c  -9.72  -4.24    -0.0000
iter: 756 13:20:34  -528.958016c  -9.72  -4.25    -0.0000
iter: 757 13:20:37  -528.958018c  -9.73  -4.25    -0.0000
iter: 758 13:20:41  -528.958019c  -9.73  -4.26    -0.0000
iter: 759 13:20:45  -528.958020c  -9.74  -4.26    -0.0000
iter: 760 13:20:49  -528.958021c  -9.74  -4.26    -0.0000
iter: 761 13:20:52  -528.958022c  -9.75  -4.27    -0.0000
iter: 762 13:20:56  -528.958024c  -9.76  -4.27    -0.0000
iter: 763 13:21:00  -528.958025c  -9.77  -4.27    -0.0000
iter: 764 13:21:04  -528.958026c  -9.77  -4.28    -0.0000
iter: 765 13:21:08  -528.958027c  -9.78  -4.28    -0.0000
iter: 766 13:21:11  -528.958028c  -9.78  -4.28    -0.0000
iter: 767 13:21:15  -528.958029c  -9.79  -4.29    -0.0000
iter: 768 13:21:19  -528.958030c  -9.79  -4.29    -0.0000
iter: 769 13:21:23  -528.958031c  -9.80  -4.30    -0.0000
iter: 770 13:21:27  -528.958032c  -9.81  -4.30    -0.0000
iter: 771 13:21:31  -528.958033c  -9.82  -4.30    -0.0000
iter: 772 13:21:34  -528.958034c  -9.82  -4.31    -0.0000
iter: 773 13:21:38  -528.958035c  -9.83  -4.31    -0.0000
iter: 774 13:21:42  -528.958036c  -9.83  -4.31    -0.0000
iter: 775 13:21:46  -528.958037c  -9.84  -4.32    -0.0000
iter: 776 13:21:50  -528.958038c  -9.85  -4.32    -0.0000
iter: 777 13:21:53  -528.958039c  -9.86  -4.32    -0.0000
iter: 778 13:21:57  -528.958040c  -9.86  -4.33    -0.0000
iter: 779 13:22:01  -528.958041c  -9.87  -4.33    -0.0000
iter: 780 13:22:05  -528.958042c  -9.87  -4.33    -0.0000
iter: 781 13:22:08  -528.958043c  -9.88  -4.34    -0.0000
iter: 782 13:22:12  -528.958044c  -9.88  -4.34    -0.0000
iter: 783 13:22:16  -528.958045c  -9.89  -4.35    -0.0000
iter: 784 13:22:20  -528.958046c  -9.90  -4.35    -0.0000
iter: 785 13:22:24  -528.958047c  -9.91  -4.35    -0.0000
iter: 786 13:22:27  -528.958047c  -9.91  -4.36    -0.0000
iter: 787 13:22:31  -528.958048c  -9.92  -4.36    -0.0000
iter: 788 13:22:35  -528.958049c  -9.92  -4.36    -0.0000
iter: 789 13:22:39  -528.958050c  -9.93  -4.37    -0.0000
iter: 790 13:22:43  -528.958051c  -9.93  -4.37    -0.0000
iter: 791 13:22:46  -528.958052c  -9.94  -4.37    -0.0000
iter: 792 13:22:50  -528.958052c  -9.95  -4.38    -0.0000
iter: 793 13:22:54  -528.958053c  -9.96  -4.38    -0.0000
iter: 794 13:22:58  -528.958054c  -9.96  -4.39    -0.0000
iter: 795 13:23:01  -528.958055c  -9.97  -4.39    -0.0000
iter: 796 13:23:05  -528.958055c  -9.97  -4.39    -0.0000
iter: 797 13:23:09  -528.958056c  -9.98  -4.40    -0.0000
iter: 798 13:23:13  -528.958057c  -9.99  -4.40    -0.0000
iter: 799 13:23:17  -528.958058c  -9.99  -4.40    -0.0000
iter: 800 13:23:20  -528.958058c -10.00  -4.41    -0.0000
iter: 801 13:23:24  -528.958059c -10.01c -4.41    -0.0000
iter: 802 13:23:28  -528.958060c -10.01c -4.41    -0.0000
iter: 803 13:23:32  -528.958061c -10.02c -4.42    -0.0000
iter: 804 13:23:36  -528.958061c -10.02c -4.42    -0.0000
iter: 805 13:23:39  -528.958062c -10.03c -4.42    -0.0000
iter: 806 13:23:43  -528.958063c -10.04c -4.43    -0.0000
iter: 807 13:23:47  -528.958063c -10.05c -4.43    -0.0000
iter: 808 13:23:51  -528.958064c -10.05c -4.44    -0.0000
iter: 809 13:23:54  -528.958065c -10.06c -4.44    -0.0000
iter: 810 13:23:58  -528.958065c -10.06c -4.44    -0.0000
iter: 811 13:24:02  -528.958066c -10.07c -4.45    -0.0000
iter: 812 13:24:06  -528.958066c -10.07c -4.45    -0.0000
iter: 813 13:24:10  -528.958067c -10.08c -4.45    -0.0000
iter: 814 13:24:13  -528.958068c -10.09c -4.46    -0.0000
iter: 815 13:24:17  -528.958068c -10.10c -4.46    -0.0000
iter: 816 13:24:21  -528.958069c -10.10c -4.46    -0.0000
iter: 817 13:24:25  -528.958069c -10.11c -4.47    -0.0000
iter: 818 13:24:29  -528.958070c -10.11c -4.47    -0.0000
iter: 819 13:24:32  -528.958071c -10.12c -4.47    -0.0000
iter: 820 13:24:36  -528.958071c -10.12c -4.48    -0.0000
iter: 821 13:24:40  -528.958072c -10.13c -4.48    -0.0000
iter: 822 13:24:44  -528.958072c -10.14c -4.49    -0.0000
iter: 823 13:24:47  -528.958073c -10.15c -4.49    -0.0000
iter: 824 13:24:51  -528.958073c -10.15c -4.49    -0.0000
iter: 825 13:24:55  -528.958074c -10.16c -4.50    -0.0000
iter: 826 13:24:59  -528.958074c -10.16c -4.50    -0.0000
iter: 827 13:25:03  -528.958075c -10.17c -4.50    -0.0000
iter: 828 13:25:06  -528.958075c -10.18c -4.51    -0.0000
iter: 829 13:25:10  -528.958076c -10.18c -4.51    -0.0000
iter: 830 13:25:14  -528.958076c -10.19c -4.51    -0.0000
iter: 831 13:25:18  -528.958077c -10.20c -4.52    -0.0000
iter: 832 13:25:22  -528.958077c -10.20c -4.52    -0.0000
iter: 833 13:25:25  -528.958078c -10.21c -4.52    -0.0000
iter: 834 13:25:29  -528.958078c -10.21c -4.53    -0.0000
iter: 835 13:25:33  -528.958079c -10.22c -4.53    -0.0000
iter: 836 13:25:37  -528.958079c -10.23c -4.53    -0.0000
iter: 837 13:25:40  -528.958080c -10.23c -4.54    -0.0000
iter: 838 13:25:44  -528.958080c -10.24c -4.54    -0.0000
iter: 839 13:25:48  -528.958081c -10.25c -4.55    -0.0000
iter: 840 13:25:52  -528.958081c -10.25c -4.55    -0.0000
iter: 841 13:25:56  -528.958082c -10.26c -4.55    -0.0000
iter: 842 13:25:59  -528.958082c -10.26c -4.56    -0.0000
iter: 843 13:26:03  -528.958082c -10.27c -4.56    -0.0000
iter: 844 13:26:07  -528.958083c -10.28c -4.56    -0.0000
iter: 845 13:26:11  -528.958083c -10.28c -4.57    -0.0000
iter: 846 13:26:15  -528.958084c -10.29c -4.57    -0.0000
iter: 847 13:26:18  -528.958084c -10.30c -4.57    -0.0000
iter: 848 13:26:22  -528.958084c -10.30c -4.58    -0.0000
iter: 849 13:26:26  -528.958085c -10.31c -4.58    -0.0000
iter: 850 13:26:30  -528.958085c -10.31c -4.58    -0.0000
iter: 851 13:26:33  -528.958086c -10.32c -4.59    -0.0000
iter: 852 13:26:37  -528.958086c -10.33c -4.59    -0.0000
iter: 853 13:26:41  -528.958086c -10.33c -4.59    -0.0000
iter: 854 13:26:45  -528.958087c -10.34c -4.60    -0.0000
iter: 855 13:26:49  -528.958087c -10.35c -4.60    -0.0000
iter: 856 13:26:52  -528.958088c -10.35c -4.61    -0.0000
iter: 857 13:26:56  -528.958088c -10.36c -4.61    -0.0000
iter: 858 13:27:00  -528.958088c -10.36c -4.61    -0.0000
iter: 859 13:27:04  -528.958089c -10.37c -4.62    -0.0000
iter: 860 13:27:08  -528.958089c -10.38c -4.62    -0.0000
iter: 861 13:27:11  -528.958089c -10.39c -4.62    -0.0000
iter: 862 13:27:15  -528.958090c -10.39c -4.63    -0.0000
iter: 863 13:27:19  -528.958090c -10.40c -4.63    -0.0000
iter: 864 13:27:23  -528.958090c -10.40c -4.63    -0.0000
iter: 865 13:27:26  -528.958091c -10.41c -4.64    -0.0000
iter: 866 13:27:30  -528.958091c -10.41c -4.64    -0.0000
iter: 867 13:27:34  -528.958091c -10.42c -4.64    -0.0000
iter: 868 13:27:38  -528.958092c -10.43c -4.65    -0.0000
iter: 869 13:27:42  -528.958092c -10.44c -4.65    -0.0000
iter: 870 13:27:45  -528.958092c -10.44c -4.65    -0.0000
iter: 871 13:27:49  -528.958093c -10.45c -4.66    -0.0000
iter: 872 13:27:53  -528.958093c -10.45c -4.66    -0.0000
iter: 873 13:27:57  -528.958093c -10.46c -4.67    -0.0000
iter: 874 13:28:01  -528.958094c -10.46c -4.67    -0.0000
iter: 875 13:28:04  -528.958094c -10.47c -4.67    -0.0000
iter: 876 13:28:08  -528.958094c -10.48c -4.68    -0.0000
iter: 877 13:28:12  -528.958094c -10.49c -4.68    -0.0000
iter: 878 13:28:16  -528.958095c -10.49c -4.68    -0.0000
iter: 879 13:28:20  -528.958095c -10.50c -4.69    -0.0000
iter: 880 13:28:23  -528.958095c -10.50c -4.69    -0.0000
iter: 881 13:28:27  -528.958096c -10.51c -4.69    -0.0000
iter: 882 13:28:31  -528.958096c -10.52c -4.70    -0.0000
iter: 883 13:28:35  -528.958096c -10.52c -4.70    -0.0000
iter: 884 13:28:38  -528.958096c -10.53c -4.70    -0.0000
iter: 885 13:28:42  -528.958097c -10.54c -4.71    -0.0000
iter: 886 13:28:46  -528.958097c -10.54c -4.71    -0.0000
iter: 887 13:28:50  -528.958097c -10.55c -4.71    -0.0000
iter: 888 13:28:54  -528.958097c -10.55c -4.72    -0.0000
iter: 889 13:28:57  -528.958098c -10.56c -4.72    -0.0000
iter: 890 13:29:01  -528.958098c -10.57c -4.72    -0.0000
iter: 891 13:29:05  -528.958098c -10.57c -4.73    -0.0000
iter: 892 13:29:09  -528.958098c -10.58c -4.73    -0.0000
iter: 893 13:29:13  -528.958099c -10.59c -4.74    -0.0000
iter: 894 13:29:16  -528.958099c -10.59c -4.74    -0.0000
iter: 895 13:29:20  -528.958099c -10.60c -4.74    -0.0000
iter: 896 13:29:24  -528.958099c -10.60c -4.75    -0.0000
iter: 897 13:29:28  -528.958100c -10.61c -4.75    -0.0000
iter: 898 13:29:31  -528.958100c -10.62c -4.75    -0.0000
iter: 899 13:29:35  -528.958100c -10.62c -4.76    -0.0000
iter: 900 13:29:39  -528.958100c -10.63c -4.76    -0.0000
iter: 901 13:29:43  -528.958101c -10.64c -4.76    -0.0000
iter: 902 13:29:47  -528.958101c -10.64c -4.77    -0.0000
iter: 903 13:29:50  -528.958101c -10.65c -4.77    -0.0000
iter: 904 13:29:54  -528.958101c -10.65c -4.77    -0.0000
iter: 905 13:29:58  -528.958101c -10.66c -4.78    -0.0000
iter: 906 13:30:02  -528.958102c -10.66c -4.78    -0.0000
iter: 907 13:30:05  -528.958102c -10.67c -4.78    -0.0000
iter: 908 13:30:09  -528.958102c -10.68c -4.79    -0.0000
iter: 909 13:30:13  -528.958102c -10.69c -4.79    -0.0000
iter: 910 13:30:17  -528.958103c -10.69c -4.79    -0.0000
iter: 911 13:30:21  -528.958103c -10.70c -4.80    -0.0000
iter: 912 13:30:25  -528.958103c -10.70c -4.80    -0.0000
iter: 913 13:30:28  -528.958103c -10.71c -4.80    -0.0000
iter: 914 13:30:32  -528.958103c -10.71c -4.81    -0.0000
iter: 915 13:30:36  -528.958104c -10.72c -4.81    -0.0000
iter: 916 13:30:40  -528.958104c -10.73c -4.82    -0.0000
iter: 917 13:30:44  -528.958104c -10.74c -4.82    -0.0000
iter: 918 13:30:47  -528.958104c -10.74c -4.82    -0.0000
iter: 919 13:30:51  -528.958104c -10.75c -4.83    -0.0000
iter: 920 13:30:55  -528.958104c -10.75c -4.83    -0.0000
iter: 921 13:30:59  -528.958105c -10.76c -4.83    -0.0000
iter: 922 13:31:03  -528.958105c -10.76c -4.84    -0.0000
iter: 923 13:31:06  -528.958105c -10.77c -4.84    -0.0000
iter: 924 13:31:10  -528.958105c -10.78c -4.84    -0.0000
iter: 925 13:31:14  -528.958105c -10.79c -4.85    -0.0000
iter: 926 13:31:18  -528.958106c -10.79c -4.85    -0.0000
iter: 927 13:31:21  -528.958106c -10.80c -4.85    -0.0000
iter: 928 13:31:25  -528.958106c -10.80c -4.86    -0.0000
iter: 929 13:31:29  -528.958106c -10.81c -4.86    -0.0000
iter: 930 13:31:33  -528.958106c -10.81c -4.86    -0.0000
iter: 931 13:31:37  -528.958106c -10.82c -4.87    -0.0000
iter: 932 13:31:40  -528.958107c -10.83c -4.87    -0.0000
iter: 933 13:31:44  -528.958107c -10.83c -4.87    -0.0000
iter: 934 13:31:48  -528.958107c -10.84c -4.88    -0.0000
iter: 935 13:31:52  -528.958107c -10.85c -4.88    -0.0000
iter: 936 13:31:56  -528.958107c -10.85c -4.88    -0.0000
iter: 937 13:31:59  -528.958107c -10.86c -4.89    -0.0000
iter: 938 13:32:03  -528.958108c -10.86c -4.89    -0.0000
iter: 939 13:32:07  -528.958108c -10.87c -4.89    -0.0000
iter: 940 13:32:11  -528.958108c -10.88c -4.90    -0.0000
iter: 941 13:32:14  -528.958108c -10.88c -4.90    -0.0000
iter: 942 13:32:18  -528.958108c -10.89c -4.90    -0.0000
iter: 943 13:32:22  -528.958108c -10.90c -4.91    -0.0000
iter: 944 13:32:26  -528.958108c -10.90c -4.91    -0.0000
iter: 945 13:32:30  -528.958109c -10.91c -4.92    -0.0000
iter: 946 13:32:33  -528.958109c -10.91c -4.92    -0.0000
iter: 947 13:32:37  -528.958109c -10.92c -4.92    -0.0000
iter: 948 13:32:41  -528.958109c -10.93c -4.93    -0.0000
iter: 949 13:32:45  -528.958109c -10.93c -4.93    -0.0000
iter: 950 13:32:49  -528.958109c -10.94c -4.93    -0.0000
iter: 951 13:32:52  -528.958109c -10.95c -4.94    -0.0000
iter: 952 13:32:56  -528.958110c -10.95c -4.94    -0.0000
iter: 953 13:33:00  -528.958110c -10.96c -4.94    -0.0000
iter: 954 13:33:04  -528.958110c -10.96c -4.95    -0.0000
iter: 955 13:33:07  -528.958110c -10.97c -4.95    -0.0000
iter: 956 13:33:11  -528.958110c -10.98c -4.95    -0.0000
iter: 957 13:33:15  -528.958110c -10.98c -4.96    -0.0000
iter: 958 13:33:19  -528.958110c -10.99c -4.96    -0.0000
iter: 959 13:33:23  -528.958110c -11.00c -4.96    -0.0000
iter: 960 13:33:26  -528.958111c -11.00c -4.97    -0.0000
iter: 961 13:33:30  -528.958111c -11.01c -4.97    -0.0000
iter: 962 13:33:34  -528.958111c -11.01c -4.97    -0.0000
iter: 963 13:33:38  -528.958111c -11.02c -4.98    -0.0000
iter: 964 13:33:41  -528.958111c -11.02c -4.98    -0.0000
iter: 965 13:33:45  -528.958111c -11.03c -4.98    -0.0000
iter: 966 13:33:49  -528.958111c -11.04c -4.99    -0.0000
iter: 967 13:33:53  -528.958111c -11.05c -4.99    -0.0000
iter: 968 13:33:57  -528.958112c -11.05c -4.99    -0.0000
iter: 969 13:34:00  -528.958112c -11.06c -5.00    -0.0000
iter: 970 13:34:04  -528.958112c -11.06c -5.00c   -0.0000

Converged after 970 iterations.

Dipole moment: (52.392992, -54.448985, -0.163198) |e|*Ang

Total magnetic moment: (0.000000, 0.000000, -0.000000)
Local magnetic moments:
   0 Ti ( 0.000000,  0.000000,  0.000000)
   1 Ti ( 0.000000,  0.000000, -0.000000)
   2 Ti ( 0.000000,  0.000000,  0.000000)
   3 Ti ( 0.000000,  0.000000, -0.000000)
   4 Ti ( 0.000000,  0.000000, -0.000000)
   5 Ti ( 0.000000,  0.000000, -0.000000)
   6 Ti ( 0.000000,  0.000000, -0.000000)
   7 Ti ( 0.000000,  0.000000, -0.000000)
   8 Ti ( 0.000000,  0.000000, -0.000000)
   9 Ti ( 0.000000,  0.000000, -0.000000)
  10 Ti ( 0.000000,  0.000000,  0.000000)
  11 Ti ( 0.000000,  0.000000,  0.000000)
  12 Ti ( 0.000000,  0.000000, -0.000000)
  13 Ti ( 0.000000,  0.000000, -0.000000)
  14 Ti ( 0.000000,  0.000000, -0.000000)
  15 Ti ( 0.000000,  0.000000, -0.000000)
  16 Ti ( 0.000000,  0.000000,  0.000000)
  17 Ti ( 0.000000,  0.000000, -0.000000)
  18 Ti ( 0.000000,  0.000000, -0.000000)
  19 Ti ( 0.000000,  0.000000, -0.000000)
  20 Ti ( 0.000000,  0.000000,  0.000000)
  21 Ti ( 0.000000,  0.000000,  0.000000)
  22 Ti ( 0.000000,  0.000000, -0.000000)
  23 Ti ( 0.000000,  0.000000,  0.000000)
  24 O  ( 0.000000,  0.000000,  0.000000)
  25 O  ( 0.000000,  0.000000, -0.000000)
  26 O  ( 0.000000,  0.000000, -0.000000)
  27 O  ( 0.000000,  0.000000, -0.000000)
  28 O  ( 0.000000,  0.000000,  0.000000)
  29 O  ( 0.000000,  0.000000, -0.000000)
  30 O  ( 0.000000,  0.000000,  0.000000)
  31 O  ( 0.000000,  0.000000, -0.000000)
  32 O  ( 0.000000,  0.000000, -0.000000)
  33 O  ( 0.000000,  0.000000,  0.000000)
  34 O  ( 0.000000,  0.000000, -0.000000)
  35 O  ( 0.000000,  0.000000,  0.000000)
  36 O  ( 0.000000,  0.000000, -0.000000)
  37 O  ( 0.000000,  0.000000,  0.000000)
  38 O  ( 0.000000,  0.000000, -0.000000)
  39 O  ( 0.000000,  0.000000,  0.000000)
  40 O  ( 0.000000,  0.000000, -0.000000)
  41 O  ( 0.000000,  0.000000,  0.000000)
  42 O  ( 0.000000,  0.000000, -0.000000)
  43 O  ( 0.000000,  0.000000,  0.000000)
  44 O  ( 0.000000,  0.000000, -0.000000)
  45 O  ( 0.000000,  0.000000, -0.000000)
  46 O  ( 0.000000,  0.000000,  0.000000)
  47 O  ( 0.000000,  0.000000,  0.000000)
  48 O  ( 0.000000,  0.000000, -0.000000)
  49 O  ( 0.000000,  0.000000,  0.000000)
  50 O  ( 0.000000,  0.000000,  0.000000)
  51 O  ( 0.000000,  0.000000,  0.000000)
  52 O  ( 0.000000,  0.000000, -0.000000)
  53 O  ( 0.000000,  0.000000,  0.000000)
  54 O  ( 0.000000,  0.000000, -0.000000)
  55 O  ( 0.000000,  0.000000, -0.000000)
  56 O  ( 0.000000,  0.000000, -0.000000)
  57 O  ( 0.000000,  0.000000, -0.000000)
  58 O  ( 0.000000,  0.000000,  0.000000)
  59 O  ( 0.000000,  0.000000, -0.000000)
  60 O  ( 0.000000,  0.000000,  0.000000)
  61 O  ( 0.000000,  0.000000,  0.000000)
  62 O  ( 0.000000,  0.000000, -0.000000)
  63 O  ( 0.000000,  0.000000,  0.000000)
  64 O  ( 0.000000,  0.000000, -0.000000)
  65 O  ( 0.000000,  0.000000,  0.000000)
  66 O  ( 0.000000,  0.000000, -0.000000)
  67 O  ( 0.000000,  0.000000,  0.000000)
  68 O  ( 0.000000,  0.000000,  0.000000)
  69 O  ( 0.000000,  0.000000,  0.000000)
  70 O  ( 0.000000,  0.000000,  0.000000)
  71 O  ( 0.000000,  0.000000, -0.000000)
  72 Au ( 0.000000,  0.000000, -0.000000)
  73 Au ( 0.000000,  0.000000, -0.000000)
  74 Au ( 0.000000,  0.000000, -0.000000)
  75 Au ( 0.000000,  0.000000, -0.000000)

Energy contributions relative to reference atoms: (reference = -2721730.337652)

Kinetic:       +538.868740
Potential:     -728.501957
External:        +0.000000
XC:            -382.529732
Entropy (-ST):   -0.001262
Local:          +43.205468
SIC:             +0.000000
--------------------------
Free energy:   -528.958743
Extrapolated:  -528.958112

Dipole-layer corrected work functions: 4.551918, 4.925045 eV

Spin contamination: 0.000000 electrons
                   Up                     Down
 Band  Eigenvalues  Occupancy  Eigenvalues  Occupancy
    0    -66.02145    1.00000    -66.02145    1.00000
    1    -66.01369    1.00000    -66.01369    1.00000
    2    -66.00848    1.00000    -66.00848    1.00000
    3    -66.00617    1.00000    -66.00617    1.00000
    4    -65.87996    1.00000    -65.87996    1.00000
    5    -65.80350    1.00000    -65.80350    1.00000
    6    -65.71140    1.00000    -65.71140    1.00000
    7    -65.70870    1.00000    -65.70870    1.00000
    8    -65.70660    1.00000    -65.70660    1.00000
    9    -65.69889    1.00000    -65.69889    1.00000
   10    -65.67411    1.00000    -65.67411    1.00000
   11    -65.67294    1.00000    -65.67294    1.00000
   12    -65.66185    1.00000    -65.66185    1.00000
   13    -65.62616    1.00000    -65.62616    1.00000
   14    -65.62102    1.00000    -65.62102    1.00000
   15    -65.56689    1.00000    -65.56689    1.00000
   16    -65.54545    1.00000    -65.54545    1.00000
   17    -65.53867    1.00000    -65.53867    1.00000
   18    -65.42211    1.00000    -65.42211    1.00000
   19    -65.39746    1.00000    -65.39746    1.00000
   20    -65.28440    1.00000    -65.28440    1.00000
   21    -65.27080    1.00000    -65.27080    1.00000
   22    -65.26306    1.00000    -65.26306    1.00000
   23    -65.26038    1.00000    -65.26038    1.00000
   24    -42.34320    1.00000    -42.34320    1.00000
   25    -42.33422    1.00000    -42.33422    1.00000
   26    -42.32824    1.00000    -42.32824    1.00000
   27    -42.32537    1.00000    -42.32537    1.00000
   28    -42.19599    1.00000    -42.19599    1.00000
   29    -42.18705    1.00000    -42.18705    1.00000
   30    -42.16070    1.00000    -42.16070    1.00000
   31    -42.12655    1.00000    -42.12655    1.00000
   32    -42.11743    1.00000    -42.11743    1.00000
   33    -42.05444    1.00000    -42.05444    1.00000
   34    -42.02426    1.00000    -42.02426    1.00000
   35    -42.01331    1.00000    -42.01331    1.00000
   36    -42.01082    1.00000    -42.01082    1.00000
   37    -42.00407    1.00000    -42.00407    1.00000
   38    -41.99302    1.00000    -41.99302    1.00000
   39    -41.99161    1.00000    -41.99161    1.00000
   40    -41.98539    1.00000    -41.98539    1.00000
   41    -41.98451    1.00000    -41.98451    1.00000
   42    -41.98026    1.00000    -41.98026    1.00000
   43    -41.96957    1.00000    -41.96957    1.00000
   44    -41.96331    1.00000    -41.96331    1.00000
   45    -41.95919    1.00000    -41.95919    1.00000
   46    -41.94168    1.00000    -41.94168    1.00000
   47    -41.93608    1.00000    -41.93608    1.00000
   48    -41.91778    1.00000    -41.91778    1.00000
   49    -41.89979    1.00000    -41.89979    1.00000
   50    -41.88703    1.00000    -41.88703    1.00000
   51    -41.88486    1.00000    -41.88486    1.00000
   52    -41.87102    1.00000    -41.87102    1.00000
   53    -41.86314    1.00000    -41.86314    1.00000
   54    -41.86067    1.00000    -41.86067    1.00000
   55    -41.84054    1.00000    -41.84054    1.00000
   56    -41.83752    1.00000    -41.83752    1.00000
   57    -41.82987    1.00000    -41.82987    1.00000
   58    -41.81990    1.00000    -41.81990    1.00000
   59    -41.80545    1.00000    -41.80545    1.00000
   60    -41.80358    1.00000    -41.80358    1.00000
   61    -41.79153    1.00000    -41.79153    1.00000
   62    -41.78918    1.00000    -41.78918    1.00000
   63    -41.78569    1.00000    -41.78569    1.00000
   64    -41.77766    1.00000    -41.77766    1.00000
   65    -41.76441    1.00000    -41.76441    1.00000
   66    -41.76331    1.00000    -41.76331    1.00000
   67    -41.75635    1.00000    -41.75635    1.00000
   68    -41.74740    1.00000    -41.74740    1.00000
   69    -41.74007    1.00000    -41.74007    1.00000
   70    -41.73162    1.00000    -41.73162    1.00000
   71    -41.72286    1.00000    -41.72286    1.00000
   72    -41.72208    1.00000    -41.72208    1.00000
   73    -41.71098    1.00000    -41.71098    1.00000
   74    -41.70670    1.00000    -41.70670    1.00000
   75    -41.69243    1.00000    -41.69243    1.00000
   76    -41.66301    1.00000    -41.66301    1.00000
   77    -41.64686    1.00000    -41.64686    1.00000
   78    -41.59693    1.00000    -41.59693    1.00000
   79    -41.58566    1.00000    -41.58566    1.00000
   80    -41.55356    1.00000    -41.55356    1.00000
   81    -41.51508    1.00000    -41.51508    1.00000
   82    -41.50957    1.00000    -41.50957    1.00000
   83    -41.50859    1.00000    -41.50859    1.00000
   84    -41.49632    1.00000    -41.49632    1.00000
   85    -41.49267    1.00000    -41.49267    1.00000
   86    -41.48207    1.00000    -41.48207    1.00000
   87    -41.47992    1.00000    -41.47992    1.00000
   88    -41.47811    1.00000    -41.47811    1.00000
   89    -41.47383    1.00000    -41.47383    1.00000
   90    -41.43790    1.00000    -41.43790    1.00000
   91    -41.42338    1.00000    -41.42338    1.00000
   92    -41.36046    1.00000    -41.36046    1.00000
   93    -41.34482    1.00000    -41.34482    1.00000
   94    -41.33676    1.00000    -41.33676    1.00000
   95    -41.33340    1.00000    -41.33340    1.00000
   96    -24.71872    1.00000    -24.71872    1.00000
   97    -24.51605    1.00000    -24.51605    1.00000
   98    -24.38740    1.00000    -24.38740    1.00000
   99    -24.35918    1.00000    -24.35918    1.00000
  100    -24.29748    1.00000    -24.29748    1.00000
  101    -24.25659    1.00000    -24.25659    1.00000
  102    -24.18281    1.00000    -24.18281    1.00000
  103    -24.10973    1.00000    -24.10973    1.00000
  104    -24.05298    1.00000    -24.05298    1.00000
  105    -23.93893    1.00000    -23.93893    1.00000
  106    -23.88834    1.00000    -23.88834    1.00000
  107    -23.82559    1.00000    -23.82559    1.00000
  108    -23.74785    1.00000    -23.74785    1.00000
  109    -23.62425    1.00000    -23.62425    1.00000
  110    -23.58813    1.00000    -23.58813    1.00000
  111    -23.57948    1.00000    -23.57948    1.00000
  112    -23.55984    1.00000    -23.55984    1.00000
  113    -23.54473    1.00000    -23.54473    1.00000
  114    -23.48695    1.00000    -23.48695    1.00000
  115    -23.45454    1.00000    -23.45454    1.00000
  116    -23.43590    1.00000    -23.43590    1.00000
  117    -23.41530    1.00000    -23.41530    1.00000
  118    -23.40278    1.00000    -23.40278    1.00000
  119    -23.39257    1.00000    -23.39257    1.00000
  120    -23.36491    1.00000    -23.36491    1.00000
  121    -23.35187    1.00000    -23.35187    1.00000
  122    -23.33481    1.00000    -23.33481    1.00000
  123    -23.33359    1.00000    -23.33359    1.00000
  124    -23.26925    1.00000    -23.26925    1.00000
  125    -23.25173    1.00000    -23.25173    1.00000
  126    -23.25033    1.00000    -23.25033    1.00000
  127    -23.24105    1.00000    -23.24105    1.00000
  128    -23.23742    1.00000    -23.23742    1.00000
  129    -23.23388    1.00000    -23.23388    1.00000
  130    -23.22605    1.00000    -23.22605    1.00000
  131    -23.21192    1.00000    -23.21192    1.00000
  132    -23.19512    1.00000    -23.19512    1.00000
  133    -23.19332    1.00000    -23.19332    1.00000
  134    -23.16152    1.00000    -23.16152    1.00000
  135    -23.05389    1.00000    -23.05389    1.00000
  136    -23.03651    1.00000    -23.03651    1.00000
  137    -22.84495    1.00000    -22.84495    1.00000
  138    -22.73580    1.00000    -22.73580    1.00000
  139    -22.65673    1.00000    -22.65673    1.00000
  140    -21.88351    1.00000    -21.88351    1.00000
  141    -21.84221    1.00000    -21.84221    1.00000
  142    -21.83593    1.00000    -21.83593    1.00000
  143    -21.82589    1.00000    -21.82589    1.00000
  144    -11.84532    1.00000    -11.84532    1.00000
  145    -11.72659    1.00000    -11.72659    1.00000
  146    -11.71859    1.00000    -11.71859    1.00000
  147    -11.66111    1.00000    -11.66111    1.00000
  148    -11.63891    1.00000    -11.63891    1.00000
  149    -11.61949    1.00000    -11.61949    1.00000
  150    -11.55594    1.00000    -11.55594    1.00000
  151    -11.54537    1.00000    -11.54537    1.00000
  152    -11.53090    1.00000    -11.53090    1.00000
  153    -11.48415    1.00000    -11.48415    1.00000
  154    -11.46984    1.00000    -11.46984    1.00000
  155    -11.42777    1.00000    -11.42777    1.00000
  156    -11.41583    1.00000    -11.41583    1.00000
  157    -11.37779    1.00000    -11.37779    1.00000
  158    -11.34010    1.00000    -11.34010    1.00000
  159    -11.30160    1.00000    -11.30160    1.00000
  160    -11.28733    1.00000    -11.28733    1.00000
  161    -11.25913    1.00000    -11.25913    1.00000
  162    -11.23898    1.00000    -11.23898    1.00000
  163    -11.16921    1.00000    -11.16921    1.00000
  164    -11.11027    1.00000    -11.11027    1.00000
  165    -11.03031    1.00000    -11.03031    1.00000
  166    -11.02667    1.00000    -11.02667    1.00000
  167    -10.99808    1.00000    -10.99808    1.00000
  168    -10.99254    1.00000    -10.99254    1.00000
  169    -10.97400    1.00000    -10.97400    1.00000
  170    -10.94043    1.00000    -10.94043    1.00000
  171    -10.92188    1.00000    -10.92188    1.00000
  172    -10.90210    1.00000    -10.90210    1.00000
  173    -10.89537    1.00000    -10.89537    1.00000
  174    -10.88852    1.00000    -10.88852    1.00000
  175    -10.85191    1.00000    -10.85191    1.00000
  176    -10.84053    1.00000    -10.84053    1.00000
  177    -10.82879    1.00000    -10.82879    1.00000
  178    -10.81498    1.00000    -10.81498    1.00000
  179    -10.79633    1.00000    -10.79633    1.00000
  180    -10.78039    1.00000    -10.78039    1.00000
  181    -10.76547    1.00000    -10.76547    1.00000
  182    -10.75720    1.00000    -10.75720    1.00000
  183    -10.71951    1.00000    -10.71951    1.00000
  184    -10.71111    1.00000    -10.71111    1.00000
  185    -10.67010    1.00000    -10.67010    1.00000
  186    -10.64108    1.00000    -10.64108    1.00000
  187    -10.63309    1.00000    -10.63309    1.00000
  188    -10.57526    1.00000    -10.57526    1.00000
  189    -10.53911    1.00000    -10.53911    1.00000
  190    -10.45978    1.00000    -10.45978    1.00000
  191    -10.42639    1.00000    -10.42639    1.00000
  192    -10.39571    1.00000    -10.39571    1.00000
  193    -10.33410    1.00000    -10.33410    1.00000
  194    -10.25179    1.00000    -10.25179    1.00000
  195    -10.23671    1.00000    -10.23671    1.00000
  196    -10.22454    1.00000    -10.22454    1.00000
  197    -10.16004    1.00000    -10.16004    1.00000
  198    -10.05174    1.00000    -10.05174    1.00000
  199    -10.01431    1.00000    -10.01431    1.00000
  200     -9.97894    1.00000     -9.97894    1.00000
  201     -9.94629    1.00000     -9.94629    1.00000
  202     -9.87109    1.00000     -9.87109    1.00000
  203     -9.86767    1.00000     -9.86767    1.00000
  204     -9.80037    1.00000     -9.80037    1.00000
  205     -9.78502    1.00000     -9.78502    1.00000
  206     -9.73246    1.00000     -9.73246    1.00000
  207     -9.67730    1.00000     -9.67730    1.00000
  208     -9.63579    1.00000     -9.63579    1.00000
  209     -9.62578    1.00000     -9.62578    1.00000
  210     -9.61469    1.00000     -9.61469    1.00000
  211     -9.58785    1.00000     -9.58785    1.00000
  212     -9.54732    1.00000     -9.54732    1.00000
  213     -9.53259    1.00000     -9.53259    1.00000
  214     -9.48815    1.00000     -9.48815    1.00000
  215     -9.44589    1.00000     -9.44589    1.00000
  216     -9.42205    1.00000     -9.42205    1.00000
  217     -9.35795    1.00000     -9.35795    1.00000
  218     -9.35043    1.00000     -9.35043    1.00000
  219     -9.33864    1.00000     -9.33864    1.00000
  220     -9.30135    1.00000     -9.30135    1.00000
  221     -9.28697    1.00000     -9.28697    1.00000
  222     -9.25346    1.00000     -9.25346    1.00000
  223     -9.23156    1.00000     -9.23156    1.00000
  224     -9.18605    1.00000     -9.18605    1.00000
  225     -9.16953    1.00000     -9.16953    1.00000
  226     -9.15761    1.00000     -9.15761    1.00000
  227     -9.14399    1.00000     -9.14399    1.00000
  228     -9.08882    1.00000     -9.08882    1.00000
  229     -9.07225    1.00000     -9.07225    1.00000
  230     -9.06481    1.00000     -9.06481    1.00000
  231     -9.03193    1.00000     -9.03193    1.00000
  232     -9.02851    1.00000     -9.02851    1.00000
  233     -9.01538    1.00000     -9.01538    1.00000
  234     -8.94178    1.00000     -8.94178    1.00000
  235     -8.87755    1.00000     -8.87755    1.00000
  236     -8.87496    1.00000     -8.87496    1.00000
  237     -8.82700    1.00000     -8.82700    1.00000
  238     -8.81251    1.00000     -8.81251    1.00000
  239     -8.79340    1.00000     -8.79340    1.00000
  240     -8.77216    1.00000     -8.77216    1.00000
  241     -8.74248    1.00000     -8.74248    1.00000
  242     -8.71701    1.00000     -8.71701    1.00000
  243     -8.67358    1.00000     -8.67358    1.00000
  244     -8.64216    1.00000     -8.64216    1.00000
  245     -8.54078    1.00000     -8.54078    1.00000
  246     -8.53230    1.00000     -8.53230    1.00000
  247     -8.45575    1.00000     -8.45575    1.00000
  248     -8.42698    1.00000     -8.42698    1.00000
  249     -8.38333    1.00000     -8.38333    1.00000
  250     -8.33459    1.00000     -8.33459    1.00000
  251     -8.31999    1.00000     -8.31999    1.00000
  252     -8.28147    1.00000     -8.28147    1.00000
  253     -8.27443    1.00000     -8.27443    1.00000
  254     -8.25090    1.00000     -8.25090    1.00000
  255     -8.23906    1.00000     -8.23906    1.00000
  256     -8.20912    1.00000     -8.20912    1.00000
  257     -8.19827    1.00000     -8.19827    1.00000
  258     -8.18606    1.00000     -8.18606    1.00000
  259     -8.17384    1.00000     -8.17384    1.00000
  260     -8.12972    1.00000     -8.12972    1.00000
  261     -8.10554    1.00000     -8.10554    1.00000
  262     -8.07496    1.00000     -8.07496    1.00000
  263     -8.06791    1.00000     -8.06791    1.00000
  264     -8.01167    1.00000     -8.01167    1.00000
  265     -8.00699    1.00000     -8.00699    1.00000
  266     -7.98515    1.00000     -7.98515    1.00000
  267     -7.95527    1.00000     -7.95527    1.00000
  268     -7.93428    1.00000     -7.93428    1.00000
  269     -7.92383    1.00000     -7.92383    1.00000
  270     -7.90309    1.00000     -7.90309    1.00000
  271     -7.87745    1.00000     -7.87745    1.00000
  272     -7.86964    1.00000     -7.86964    1.00000
  273     -7.83257    1.00000     -7.83257    1.00000
  274     -7.80488    1.00000     -7.80488    1.00000
  275     -7.78842    1.00000     -7.78842    1.00000
  276     -7.76860    1.00000     -7.76860    1.00000
  277     -7.75623    1.00000     -7.75623    1.00000
  278     -7.70507    1.00000     -7.70507    1.00000
  279     -7.67302    1.00000     -7.67302    1.00000
  280     -7.65972    1.00000     -7.65972    1.00000
  281     -7.63478    1.00000     -7.63478    1.00000
  282     -7.54051    1.00000     -7.54051    1.00000
  283     -7.51512    1.00000     -7.51512    1.00000
  284     -7.47587    1.00000     -7.47587    1.00000
  285     -7.45910    1.00000     -7.45910    1.00000
  286     -7.37678    1.00000     -7.37678    1.00000
  287     -7.33814    1.00000     -7.33814    1.00000
  288     -7.30065    1.00000     -7.30065    1.00000
  289     -7.23235    1.00000     -7.23235    1.00000
  290     -7.20780    1.00000     -7.20780    1.00000
  291     -7.19532    1.00000     -7.19532    1.00000
  292     -7.18692    1.00000     -7.18692    1.00000
  293     -7.16187    1.00000     -7.16187    1.00000
  294     -7.03602    1.00000     -7.03602    1.00000
  295     -7.00910    1.00000     -7.00910    1.00000
  296     -6.97355    1.00000     -6.97355    1.00000
  297     -6.92882    1.00000     -6.92882    1.00000
  298     -6.90859    1.00000     -6.90859    1.00000
  299     -6.83551    1.00000     -6.83551    1.00000
  300     -6.82437    1.00000     -6.82437    1.00000
  301     -6.74499    1.00000     -6.74499    1.00000
  302     -6.70373    1.00000     -6.70373    1.00000
  303     -6.65331    1.00000     -6.65331    1.00000
  304     -6.57923    1.00000     -6.57923    1.00000
  305     -6.54014    1.00000     -6.54014    1.00000
  306     -6.51470    1.00000     -6.51470    1.00000
  307     -6.45346    1.00000     -6.45346    1.00000
  308     -5.86102    0.99999     -5.86102    0.99999
  309     -5.54086    0.99967     -5.54086    0.99967
  310     -3.93221    0.00031     -3.93221    0.00031
  311     -3.63284    0.00002     -3.63284    0.00002
  312     -3.49824    0.00000     -3.49824    0.00000
  313     -3.44365    0.00000     -3.44365    0.00000
  314     -3.39791    0.00000     -3.39791    0.00000
  315     -3.36906    0.00000     -3.36906    0.00000
  316     -3.24029    0.00000     -3.24029    0.00000
  317     -3.22731    0.00000     -3.22731    0.00000
  318     -3.21236    0.00000     -3.21236    0.00000
  319     -3.11106    0.00000     -3.11106    0.00000
  320     -3.00857    0.00000     -3.00857    0.00000
  321     -2.95280    0.00000     -2.95280    0.00000
  322     -2.90706    0.00000     -2.90706    0.00000
  323     -2.88439    0.00000     -2.88439    0.00000
  324     -2.84498    0.00000     -2.84498    0.00000
  325     -2.83183    0.00000     -2.83183    0.00000
  326     -2.78005    0.00000     -2.78005    0.00000
  327     -2.74056    0.00000     -2.74056    0.00000
  328     -2.73459    0.00000     -2.73459    0.00000
  329     -2.70785    0.00000     -2.70785    0.00000
  330     -2.69165    0.00000     -2.69165    0.00000
  331     -2.67751    0.00000     -2.67751    0.00000
  332     -2.65039    0.00000     -2.65039    0.00000
  333     -2.62768    0.00000     -2.62768    0.00000
  334     -2.59921    0.00000     -2.59921    0.00000
  335     -2.56717    0.00000     -2.56717    0.00000
  336     -2.54417    0.00000     -2.54417    0.00000
  337     -2.51976    0.00000     -2.51976    0.00000
  338     -2.51067    0.00000     -2.51067    0.00000
  339     -2.50342    0.00000     -2.50342    0.00000
  340     -2.49434    0.00000     -2.49434    0.00000
  341     -2.48349    0.00000     -2.48349    0.00000
  342     -2.46111    0.00000     -2.46111    0.00000
  343     -2.44925    0.00000     -2.44925    0.00000
  344     -2.43757    0.00000     -2.43757    0.00000
  345     -2.42998    0.00000     -2.42998    0.00000
  346     -2.41270    0.00000     -2.41270    0.00000
  347     -2.40005    0.00000     -2.40005    0.00000
  348     -2.37282    0.00000     -2.37282    0.00000
  349     -2.36909    0.00000     -2.36909    0.00000
  350     -2.30211    0.00000     -2.30211    0.00000
  351     -2.28706    0.00000     -2.28706    0.00000
  352     -2.26982    0.00000     -2.26982    0.00000
  353     -2.25671    0.00000     -2.25671    0.00000
  354     -2.23938    0.00000     -2.23938    0.00000
  355     -2.22293    0.00000     -2.22293    0.00000
  356     -2.14282    0.00000     -2.14282    0.00000
  357     -2.10590    0.00000     -2.10590    0.00000
  358     -2.09007    0.00000     -2.09007    0.00000
  359     -2.08052    0.00000     -2.08052    0.00000
  360     -2.04877    0.00000     -2.04877    0.00000
  361     -2.04074    0.00000     -2.04074    0.00000
  362     -2.02890    0.00000     -2.02890    0.00000
  363     -2.02450    0.00000     -2.02450    0.00000
  364     -2.00464    0.00000     -2.00464    0.00000
  365     -1.99646    0.00000     -1.99646    0.00000
  366     -1.98961    0.00000     -1.98961    0.00000
  367     -1.98079    0.00000     -1.98079    0.00000
  368     -1.96905    0.00000     -1.96905    0.00000
  369     -1.92813    0.00000     -1.92813    0.00000
  370     -1.88827    0.00000     -1.88827    0.00000
  371     -1.88017    0.00000     -1.88017    0.00000
  372     -1.87148    0.00000     -1.87148    0.00000
  373     -1.83599    0.00000     -1.83599    0.00000
  374     -1.78174    0.00000     -1.78174    0.00000
  375     -1.76718    0.00000     -1.76718    0.00000

Fermi level: -4.73848

Gap: 1.609 eV
Transition (v -> c):
  (s=0, k=0, n=309, [[0.00, 0.00, 0.00]]) -> (s=1, k=0, n=310, [[0.00, 0.00, 0.00]])
No difference between direct/indirect transitions
Input parameters:
  external: {constraints: [3.],
             difference: False,
             n_charge_regions: 1,
             name: CDFTPotential,
             regions: [[72, 73, 74, 75]]}

Initialize ...

species:
  Ti:
    name: Titanium
    id: d282db07e62ae71292040bf25b25ccdd
    Z: 22.0
    valence: 12
    core: 10
    charge: 0.0
    Hubbard: {U: 7.0,  # eV
              l: 2,
              scale: True}
    file: /global/common/software/m4517/setups/gpaw-setups-0.9.20000/Ti.PBE.gz
    compensation charges: {type: gauss,
                           rc: 0.38,
                           lmax: 2}
    cutoffs: {filter: 2.23,
              core: 1.02}
    projectors:
      #              energy  rcut
      - 3s(2.00)   -62.623   1.270
      - 4s(2.00)    -4.466   1.270
      - 3p(6.00)   -38.862   1.058
      - 4p(0.00)    -1.466   1.058
      - 3d(2.00)    -4.258   1.058
      -  d          22.953   1.058
  
    # Using partial waves for Ti as LCAO basis

  O:
    name: Oxygen
    id: 32ecd46bf208036f09c70b0ec9a88b78
    Z: 8.0
    valence: 6
    core: 2
    charge: 0.0
    file: /global/common/software/m4517/setups/gpaw-setups-0.9.20000/O.PBE.gz
    compensation charges: {type: gauss,
                           rc: 0.21,
                           lmax: 2}
    cutoffs: {filter: 1.17,
              core: 0.83}
    projectors:
      #              energy  rcut
      - 2s(2.00)   -23.961   0.688
      - 2p(4.00)    -9.029   0.598
      -  s           3.251   0.688
      -  p          18.182   0.598
      -  d           0.000   0.619
  
    # Using partial waves for O as LCAO basis

  Au:
    name: Gold
    id: b12133f335f6ca0d89c4b1ccaa844e9a
    Z: 79.0
    valence: 11
    core: 68
    charge: 0.0
    file: /global/common/software/m4517/setups/gpaw-setups-0.9.20000/Au.PBE.gz
    compensation charges: {type: gauss,
                           rc: 0.42,
                           lmax: 2}
    cutoffs: {filter: 2.33,
              core: 2.81}
    projectors:
      #              energy  rcut
      - 6s(1.00)    -5.728   1.323
      - 6p(0.00)    -0.775   1.323
      - 5d(10.00)    -6.891   1.323
      -  s          21.484   1.323
      -  p          26.436   1.323
      -  d          20.321   1.323
  
    # Using partial waves for Au as LCAO basis

Reference energy: -2721730.337652  # eV

Spin-polarized calculation.
Magnetic moment: 0.000000

Convergence criteria:
 Maximum [total energy] change in last 3 cyles: 1e-06 eV / valence electron
 Maximum integral of absolute [dens]ity change: 1e-05 electrons / valence electron
 Maximum integral of absolute [eigenst]ate change: 1e-10 eV^2 / valence electron
 Maximum number of scf [iter]ations: 1500
 (Square brackets indicate name in SCF output, whereas a 'c' in
 the SCF output indicates the quantity has converged.)

Symmetries present (total): 1

  ( 1  0  0)
  ( 0  1  0)
  ( 0  0  1)

1 k-point (Gamma)
1 k-point in the irreducible part of the Brillouin zone
       k-points in crystal coordinates                weights
   0:     0.00000000    0.00000000    0.00000000          1/1

Wave functions: Uniform real-space grid
  Kinetic energy operator: 6*3+1=19 point O(h^6) finite-difference Laplacian
  ScaLapack parameters: grid=1x1, blocksize=None
  Wavefunction extrapolation:
    Improved wavefunction reuse through dual PAW basis 

Occupation numbers: Fermi-Dirac:
  width: 0.1000  # eV
 

Eigensolver
   Davidson(niter=3) 

Densities:
  Coarse grid: 52*36*144 grid
  Fine grid: 104*72*288 grid
  Total Charge: 0.000000 

Density mixing:
  Method: difference
  Backend: pulay
  Linear mixing parameter: 0.01
  old densities: 1
  Damping of long wavelength oscillations: 100 

Hamiltonian:
  XC and Coulomb potentials evaluated on a 104*72*288 grid
  Using the PBE Exchange-Correlation functional
  External potential:
    CDFTPotential
  Interpolation: tri-quintic (5. degree polynomial)
  Poisson solver: Gauss-Seidel solver with 4 multi-grid levels
    Coarsest grid: 13 x 9 x 36 points
    Warning: Coarse grid has more than 24 points.
             More multi-grid levels recommended.
    Stencil: 6*3+1=19 point O(h^6) finite-difference Laplacian
    Max iterations: 1000
    Tolerance: 2.000000e-10

Dipole correction along z-axis 

XC parameters: PBE with 2 nearest neighbor stencil

Memory estimate:
  Process memory now: 206.06 MiB
  Calculator: 30.06 MiB
    Density: 2.05 MiB
      Arrays: 0.53 MiB
      Localized functions: 1.26 MiB
      Mixer: 0.26 MiB
    Hamiltonian: 0.78 MiB
      Arrays: 0.39 MiB
      XC: 0.00 MiB
      Poisson: 0.29 MiB
      vbar: 0.09 MiB
    Wavefunctions: 27.23 MiB
      Arrays psit_nG: 10.74 MiB
      Eigensolver: 16.24 MiB
      Projections: 0.05 MiB
      Projectors: 0.20 MiB

Total number of cores used: 128
Domain decomposition: 4 x 2 x 16

Number of atoms: 76
Number of atomic orbitals: 540
Number of bands in calculation: 376
Number of valence electrons: 620
Bands to converge: occupied

... initialized

Initializing position-dependent things.

Density initialized from atomic densities
Creating initial wave functions:
  376 bands from LCAO basis set

      .-------------------------.  
     /|                         |  
    / |                         |  
   /  |                         |  
  /   |                         |  
 *    |                         |  
 |    |                         |  
 |    |                         |  
 |    |                         |  
 |    |                         |  
 |    |                         |  
 |    |                         |  
 |    |                         |  
 |    |                         |  
 |    |        Au   OAu         |  
 |    |      O          Ti      |  
 |    O  Au      Ti     O    O  |  
 |    |   Ti   Au O   O         |  
 | O  |   O    O      Ti     Ti |  
 |    | Ti     Ti     O    O    |  
 |    |     O       O      Ti   |  
 |   O|Ti     O      O          |  
 |    |O    O      Ti     Ti    |  
 |  Ti|    Ti          O  O   O |  
 |    |  O  O   O O    TiO      |  
 |  O |         TiO         O Ti|  
 |    | OTiO   Ti    OTi        |  
 |    |       O     O O    O O  |  
 |    | Oi   O O           Ti   |  
 |    O      Ti     Ti     O    |  
 |   Ti          O      O       |  
 |    |   O                     |  
 |    |                         |  
 |    |                         |  
 |    |                         |  
 |    .-------------------------.  
 |   /                         /   
 |  /                         /    
 | /                         /     
 |/                         /      
 *-------------------------*       

Positions:
   0 Ti     1.771742    0.000000    8.228379    ( 0.0000,  0.0000,  0.0000)
   1 Ti     6.989192    1.896200    8.228379    ( 0.0000,  0.0000,  0.0000)
   2 Ti     1.771742    3.792400    8.228379    ( 0.0000,  0.0000,  0.0000)
   3 Ti     6.989192    5.688600    8.228379    ( 0.0000,  0.0000,  0.0000)
   4 Ti     4.725027    0.000000    9.111586    ( 0.0000,  0.0000,  0.0000)
   5 Ti     9.942477    1.896200    9.111586    ( 0.0000,  0.0000,  0.0000)
   6 Ti     4.725027    3.792400    9.111586    ( 0.0000,  0.0000,  0.0000)
   7 Ti     9.942477    5.688600    9.111586    ( 0.0000,  0.0000,  0.0000)
   8 Ti     3.149983    0.000000   11.761552    ( 0.0000,  0.0000,  0.0000)
   9 Ti     8.367433    1.896200   11.761552    ( 0.0000,  0.0000,  0.0000)
  10 Ti     3.149983    3.792400   11.761552    ( 0.0000,  0.0000,  0.0000)
  11 Ti     8.367433    5.688600   11.761552    ( 0.0000,  0.0000,  0.0000)
  12 Ti     6.103269    0.000000   12.644759    ( 0.0000,  0.0000,  0.0000)
  13 Ti     0.885819    1.896200   12.644759    ( 0.0000,  0.0000,  0.0000)
  14 Ti     6.103269    3.792400   12.644759    ( 0.0000,  0.0000,  0.0000)
  15 Ti     0.885819    5.688600   12.644759    ( 0.0000,  0.0000,  0.0000)
  16 Ti     4.482233   -0.001033   15.342543    ( 0.0000,  0.0000,  0.0000)
  17 Ti     9.753045    1.900753   15.389207    ( 0.0000,  0.0000,  0.0000)
  18 Ti     4.499047    3.797034   15.348687    ( 0.0000,  0.0000,  0.0000)
  19 Ti     9.736627    5.671166   15.407809    ( 0.0000,  0.0000,  0.0000)
  20 Ti     7.365001   -0.008670   16.091347    ( 0.0000,  0.0000,  0.0000)
  21 Ti     2.124206    1.919615   16.196452    ( 0.0000,  0.0000,  0.0000)
  22 Ti     7.324862    3.785370   16.124124    ( 0.0000,  0.0000,  0.0000)
  23 Ti     2.104658    5.692197   16.109406    ( 0.0000,  0.0000,  0.0000)
  24 O      3.638859    0.000000    7.500000    ( 0.0000,  0.0000,  0.0000)
  25 O      8.856309    1.896200    7.500000    ( 0.0000,  0.0000,  0.0000)
  26 O      3.638859    3.792400    7.500000    ( 0.0000,  0.0000,  0.0000)
  27 O      8.856309    5.688600    7.500000    ( 0.0000,  0.0000,  0.0000)
  28 O      6.592144    0.000000    8.383207    ( 0.0000,  0.0000,  0.0000)
  29 O      1.374694    1.896200    8.383207    ( 0.0000,  0.0000,  0.0000)
  30 O      6.592144    3.792400    8.383207    ( 0.0000,  0.0000,  0.0000)
  31 O      1.374694    5.688600    8.383207    ( 0.0000,  0.0000,  0.0000)
  32 O     10.339421    0.000000    8.956758    ( 0.0000,  0.0000,  0.0000)
  33 O      5.121971    1.896200    8.956758    ( 0.0000,  0.0000,  0.0000)
  34 O     10.339421    3.792400    8.956758    ( 0.0000,  0.0000,  0.0000)
  35 O      5.121971    5.688600    8.956758    ( 0.0000,  0.0000,  0.0000)
  36 O      2.857911    0.000000    9.839966    ( 0.0000,  0.0000,  0.0000)
  37 O      8.075361    1.896200    9.839966    ( 0.0000,  0.0000,  0.0000)
  38 O      2.857911    3.792400    9.839966    ( 0.0000,  0.0000,  0.0000)
  39 O      8.075361    5.688600    9.839966    ( 0.0000,  0.0000,  0.0000)
  40 O      5.017100    0.000000   11.033173    ( 0.0000,  0.0000,  0.0000)
  41 O     10.234550    1.896200   11.033173    ( 0.0000,  0.0000,  0.0000)
  42 O      5.017100    3.792400   11.033173    ( 0.0000,  0.0000,  0.0000)
  43 O     10.234550    5.688600   11.033173    ( 0.0000,  0.0000,  0.0000)
  44 O      7.970490    0.000000   11.916380    ( 0.0000,  0.0000,  0.0000)
  45 O      2.753040    1.896200   11.916380    ( 0.0000,  0.0000,  0.0000)
  46 O      7.970490    3.792400   11.916380    ( 0.0000,  0.0000,  0.0000)
  47 O      2.753040    5.688600   11.916380    ( 0.0000,  0.0000,  0.0000)
  48 O      1.282867    0.000000   12.489931    ( 0.0000,  0.0000,  0.0000)
  49 O      6.500317    1.896200   12.489931    ( 0.0000,  0.0000,  0.0000)
  50 O      1.282867    3.792400   12.489931    ( 0.0000,  0.0000,  0.0000)
  51 O      6.500317    5.688600   12.489931    ( 0.0000,  0.0000,  0.0000)
  52 O      4.236152    0.000000   13.373138    ( 0.0000,  0.0000,  0.0000)
  53 O      9.453603    1.896200   13.373138    ( 0.0000,  0.0000,  0.0000)
  54 O      4.236152    3.792400   13.373138    ( 0.0000,  0.0000,  0.0000)
  55 O      9.453603    5.688600   13.373138    ( 0.0000,  0.0000,  0.0000)
  56 O      6.412072   -0.010033   14.556610    ( 0.0000,  0.0000,  0.0000)
  57 O      1.198823    1.897930   14.569774    ( 0.0000,  0.0000,  0.0000)
  58 O      6.447668    3.793171   14.532625    ( 0.0000,  0.0000,  0.0000)
  59 O      1.199187    5.689336   14.547629    ( 0.0000,  0.0000,  0.0000)
  60 O      4.033722    1.891518   15.421462    ( 0.0000,  0.0000,  0.0000)
  61 O      9.263384   -0.007385   15.453502    ( 0.0000,  0.0000,  0.0000)
  62 O      4.056182    5.703956   15.417797    ( 0.0000,  0.0000,  0.0000)
  63 O      9.276983    3.794598   15.462247    ( 0.0000,  0.0000,  0.0000)
  64 O      2.642742   -0.013555   16.279518    ( 0.0000,  0.0000,  0.0000)
  65 O      7.840025    1.892632   16.276827    ( 0.0000,  0.0000,  0.0000)
  66 O      2.638424    3.815752   16.259314    ( 0.0000,  0.0000,  0.0000)
  67 O      7.851442    5.687213   16.316677    ( 0.0000,  0.0000,  0.0000)
  68 O      5.664333   -0.017638   16.912131    ( 0.0000,  0.0000,  0.0000)
  69 O      0.405331    1.895786   16.891848    ( 0.0000,  0.0000,  0.0000)
  70 O      0.447526    5.688107   16.892737    ( 0.0000,  0.0000,  0.0000)
  71 O      5.620240    3.815240   16.822627    ( 0.0000,  0.0000,  0.0000)
  72 Au     5.402004    1.459542   18.435638    ( 0.0000,  0.0000,  0.0000)
  73 Au     7.227773    3.254817   19.494175    ( 0.0000,  0.0000,  0.0000)
  74 Au     2.680675    1.867315   18.895591    ( 0.0000,  0.0000,  0.0000)
  75 Au     4.579183    3.616569   19.675117    ( 0.0000,  0.0000,  0.0000)

Unit cell:
           periodic     x           y           z      points  spacing
  1. axis:    yes   10.434900    0.000000    0.000000    52     0.2007
  2. axis:    yes    0.000000    7.584800    0.000000    36     0.2107
  3. axis:    no     0.000000    0.000000   28.826383   144     0.2002

  Lengths:  10.434900   7.584800  28.826383
  Angles:   90.000000  90.000000  90.000000

Effective grid spacing dv^(1/3) = 0.2038

     iter     time        total  log10-change:  magmom
                         energy   eigst   dens
iter:   1 13:34:12 -1569.002703                   +0.0000
iter:   2 13:34:16 -1550.449378   -1.00  -0.89    +0.0000
iter:   3 13:34:20 -1540.574373   -1.61  -0.88    +0.0000
iter:   4 13:34:24 -1531.188929   -1.92  -0.89    +0.0000
iter:   5 13:34:28 -1522.341532   -2.14  -0.90    +0.0000
iter:   6 13:34:32 -1514.005799   -2.17  -0.91    +0.0000
iter:   7 13:34:36 -1506.153564   -2.27  -0.92    +0.0000
iter:   8 13:34:40 -1498.760358   -2.28  -0.93    +0.0000
iter:   9 13:34:44 -1491.801302   -2.32  -0.94    +0.0000
iter:  10 13:34:48 -1485.255291   -2.33  -0.95    -0.0000
iter:  11 13:34:52 -1479.099697   -2.34  -0.96    -0.0000
iter:  12 13:34:56 -1473.315501   -2.36  -0.97    -0.0000
iter:  13 13:34:59 -1467.882080   -2.36  -0.98    -0.0000
iter:  14 13:35:03 -1462.781896   -2.38  -1.00    -0.0000
iter:  15 13:35:07 -1457.996408   -2.38  -1.01    -0.0000
iter:  16 13:35:11 -1453.509089   -2.40  -1.02    -0.0000
iter:  17 13:35:15 -1449.303414   -2.41  -1.03    -0.0000
iter:  18 13:35:19 -1445.364111   -2.43  -1.04    -0.0000
iter:  19 13:35:23 -1441.676170   -2.44  -1.05    -0.0000
iter:  20 13:35:27 -1438.225591   -2.46  -1.06    -0.0000
iter:  21 13:35:31 -1434.998728   -2.47  -1.07    -0.0000
iter:  22 13:35:35 -1431.982979   -2.49  -1.08    -0.0000
iter:  23 13:35:39 -1429.165876   -2.51  -1.09    -0.0000
iter:  24 13:35:43 -1426.535973   -2.53  -1.10    -0.0000
iter:  25 13:35:47 -1424.082018   -2.54  -1.11    -0.0000
iter:  26 13:35:51 -1421.793569   -2.56  -1.12    -0.0000
iter:  27 13:35:55 -1419.660673   -2.58  -1.13    -0.0000
iter:  28 13:35:59 -1417.673767   -2.60  -1.14    -0.0000
iter:  29 13:36:02 -1415.823924   -2.62  -1.15    -0.0000
iter:  30 13:36:06 -1414.102540   -2.64  -1.16    -0.0000
iter:  31 13:36:10 -1412.501621   -2.66  -1.17    -0.0000
iter:  32 13:36:14 -1411.013448   -2.68  -1.18    -0.0000
iter:  33 13:36:18 -1409.630886   -2.70  -1.19    -0.0000
iter:  34 13:36:22 -1408.347022   -2.72  -1.20    -0.0000
iter:  35 13:36:26 -1407.155426   -2.74  -1.21    -0.0000
iter:  36 13:36:30 -1406.050148   -2.76  -1.22    -0.0000
iter:  37 13:36:34 -1405.025406   -2.78  -1.23    -0.0000
iter:  38 13:36:38 -1404.075720   -2.81  -1.24    -0.0000
iter:  39 13:36:41 -1403.196037   -2.83  -1.25    -0.0000
iter:  40 13:36:45 -1402.381720   -2.86  -1.26    -0.0000
iter:  41 13:36:49 -1401.628131   -2.88  -1.27    -0.0000
iter:  42 13:36:53 -1400.931219   -2.90  -1.28    -0.0000
iter:  43 13:36:57 -1400.286882   -2.93  -1.29    -0.0000
iter:  44 13:37:01 -1399.691583   -2.95  -1.30    -0.0000
iter:  45 13:37:05 -1399.141807   -2.98  -1.30    -0.0000
iter:  46 13:37:09 -1398.634211   -3.00  -1.31    -0.0000
iter:  47 13:37:13 -1398.165801   -3.03  -1.32    -0.0000
iter:  48 13:37:16 -1397.733891   -3.06  -1.33    -0.0000
iter:  49 13:37:20 -1397.335782   -3.08  -1.34    -0.0000
iter:  50 13:37:24 -1396.968890   -3.11  -1.34    -0.0000
iter:  51 13:37:28 -1396.631079   -3.13  -1.35    -0.0000
iter:  52 13:37:32 -1396.320057   -3.17  -1.36    -0.0000
iter:  53 13:37:36 -1396.033993   -3.19  -1.37    -0.0000
iter:  54 13:37:40 -1395.770876   -3.22  -1.37    -0.0000
iter:  55 13:37:44 -1395.529147   -3.25  -1.38    -0.0000
iter:  56 13:37:47 -1395.307040   -3.28  -1.39    -0.0000
iter:  57 13:37:51 -1395.103238   -3.30  -1.39    -0.0000
iter:  58 13:37:55 -1394.916317   -3.34  -1.40    -0.0000
iter:  59 13:37:59 -1394.744852   -3.36  -1.40    -0.0000
iter:  60 13:38:03 -1394.587844   -3.40  -1.41    -0.0000
iter:  61 13:38:07 -1394.444012   -3.42  -1.42    -0.0000
iter:  62 13:38:11 -1394.312523   -3.46  -1.42    -0.0000
iter:  63 13:38:14 -1394.192380   -3.48  -1.43    -0.0000
iter:  64 13:38:18 -1394.082567   -3.52  -1.43    -0.0000
iter:  65 13:38:22 -1393.982462   -3.54  -1.44    -0.0000
iter:  66 13:38:26 -1393.891271   -3.58  -1.44    -0.0000
iter:  67 13:38:30 -1393.808154   -3.61  -1.45    -0.0000
iter:  68 13:38:34 -1393.732667   -3.64  -1.45    -0.0000
iter:  69 13:38:38 -1393.664031   -3.67  -1.46    -0.0000
iter:  70 13:38:41 -1393.601895   -3.70  -1.46    -0.0000
iter:  71 13:38:45 -1393.545701   -3.73  -1.47    -0.0000
iter:  72 13:38:49 -1393.494971   -3.77  -1.47    -0.0000
iter:  73 13:38:53 -1393.449130   -3.79  -1.48    -0.0000
iter:  74 13:38:57 -1393.407981   -3.83  -1.48    -0.0000
iter:  75 13:39:01 -1393.371107   -3.86  -1.49    -0.0000
iter:  76 13:39:05 -1393.338023   -3.89  -1.49    -0.0000
iter:  77 13:39:08 -1393.308615   -3.92  -1.50    -0.0000
iter:  78 13:39:12 -1393.282548   -3.96  -1.50    -0.0000
iter:  79 13:39:16 -1393.259401   -3.98  -1.51    -0.0000
iter:  80 13:39:20 -1393.239280   -4.02  -1.51    -0.0000
iter:  81 13:39:24 -1393.221556   -4.05  -1.52    -0.0000
iter:  82 13:39:28 -1393.206264   -4.08  -1.52    -0.0000
iter:  83 13:39:32 -1393.193022   -4.11  -1.53    -0.0000
iter:  84 13:39:36 -1393.181862   -4.14  -1.53    -0.0000
iter:  85 13:39:39 -1393.172566   -4.17  -1.54    -0.0000
iter:  86 13:39:43 -1393.164975   -4.20  -1.54    -0.0000
iter:  87 13:39:47 -1393.158945   -4.23  -1.55    -0.0000
iter:  88 13:39:51 -1393.154199   -4.26  -1.55    -0.0000
iter:  89 13:39:55 -1393.150831   -4.29  -1.56    -0.0000
iter:  90 13:39:59 -1393.148682   -4.32  -1.56    -0.0000
iter:  91 13:40:02 -1393.147641   -4.35  -1.57    -0.0000
iter:  92 13:40:06 -1393.147613   -4.38  -1.57    -0.0000
iter:  93 13:40:10 -1393.148364   -4.40  -1.57    -0.0000
iter:  94 13:40:14 -1393.150031   -4.43  -1.58    -0.0000
iter:  95 13:40:18 -1393.152486   -4.46  -1.58    -0.0000
iter:  96 13:40:22 -1393.155655   -4.49  -1.59    -0.0000
iter:  97 13:40:25 -1393.159475   -4.51  -1.59    -0.0000
iter:  98 13:40:29 -1393.163733   -4.54  -1.60    -0.0000
iter:  99 13:40:33 -1393.168753   -4.57  -1.60    -0.0000
iter: 100 13:40:37 -1393.174056   -4.60  -1.61    -0.0000
iter: 101 13:40:41 -1393.179865   -4.62  -1.61    -0.0000
iter: 102 13:40:45 -1393.186089   -4.65  -1.62    -0.0000
iter: 103 13:40:48 -1393.192682   -4.67  -1.62    -0.0000
iter: 104 13:40:52 -1393.199607   -4.70  -1.62    -0.0000
iter: 105 13:40:56 -1393.206679   -4.72  -1.63    -0.0000
iter: 106 13:41:00 -1393.214246   -4.75  -1.63    -0.0000
iter: 107 13:41:04 -1393.221846   -4.77  -1.64    -0.0000
iter: 108 13:41:07 -1393.229725   -4.80  -1.64    -0.0000
iter: 109 13:41:11 -1393.237807   -4.82  -1.65    -0.0000
iter: 110 13:41:15 -1393.246065   -4.85  -1.65    -0.0000
iter: 111 13:41:19 -1393.254476   -4.87  -1.66    -0.0000
iter: 112 13:41:23 -1393.263020   -4.89  -1.66    -0.0000
iter: 113 13:41:27 -1393.271526   -4.91  -1.66    -0.0000
iter: 114 13:41:30 -1393.280365   -4.94  -1.67    -0.0000
iter: 115 13:41:34 -1393.289075   -4.95  -1.67    -0.0000
iter: 116 13:41:38 -1393.297923   -4.98  -1.68    +0.0000
iter: 117 13:41:42 -1393.306844   -5.00  -1.68    -0.0000
iter: 118 13:41:46 -1393.315816   -5.02  -1.69    -0.0000
iter: 119 13:41:50 -1393.324830   -5.04  -1.69    -0.0000
iter: 120 13:41:53 -1393.333873   -5.06  -1.70    -0.0000
iter: 121 13:41:57 -1393.342936   -5.07  -1.70    -0.0000
iter: 122 13:42:01 -1393.351852   -5.09  -1.70    -0.0000
iter: 123 13:42:05 -1393.361017   -5.11  -1.71    -0.0000
iter: 124 13:42:09 -1393.369951   -5.13  -1.71    +0.0000
iter: 125 13:42:13 -1393.379103   -5.15  -1.72    +0.0000
iter: 126 13:42:16 -1393.388018   -5.16  -1.72    -0.0000
iter: 127 13:42:20 -1393.396980   -5.18  -1.73    +0.0000
iter: 128 13:42:24 -1393.405928   -5.20  -1.73    +0.0000
iter: 129 13:42:28 -1393.414849   -5.21  -1.73    -0.0000
iter: 130 13:42:32 -1393.423735   -5.23  -1.74    +0.0000
iter: 131 13:42:35 -1393.432584   -5.24  -1.74    -0.0000
iter: 132 13:42:39 -1393.441390   -5.26  -1.75    +0.0000
iter: 133 13:42:43 -1393.450151   -5.27  -1.75    -0.0000
iter: 134 13:42:47 -1393.458698   -5.29  -1.76    +0.0000
iter: 135 13:42:51 -1393.467451   -5.30  -1.76    +0.0000
iter: 136 13:42:55 -1393.475912   -5.31  -1.77    +0.0000
iter: 137 13:42:58 -1393.484554   -5.33  -1.77    +0.0000
iter: 138 13:43:02 -1393.492904   -5.34  -1.77    +0.0000
iter: 139 13:43:06 -1393.501266   -5.35  -1.78    +0.0000
iter: 140 13:43:10 -1393.509581   -5.37  -1.78    +0.0000
iter: 141 13:43:14 -1393.517836   -5.38  -1.79    +0.0000
iter: 142 13:43:17 -1393.526027   -5.39  -1.79    +0.0000
iter: 143 13:43:21 -1393.534152   -5.40  -1.80    +0.0000
iter: 144 13:43:25 -1393.542209   -5.41  -1.80    +0.0000
iter: 145 13:43:29 -1393.550199   -5.43  -1.80    -0.0000
iter: 146 13:43:33 -1393.558119   -5.44  -1.81    +0.0000
iter: 147 13:43:36 -1393.565970   -5.45  -1.81    +0.0000
iter: 148 13:43:40 -1393.573749   -5.46  -1.82    +0.0000
iter: 149 13:43:44 -1393.581293   -5.47  -1.82    +0.0000
iter: 150 13:43:48 -1393.589020   -5.48  -1.83    +0.0000
iter: 151 13:43:52 -1393.596441   -5.49  -1.83    +0.0000
iter: 152 13:43:56 -1393.604024   -5.50  -1.84    +0.0000
iter: 153 13:43:59 -1393.611303   -5.51  -1.84    +0.0000
iter: 154 13:44:03 -1393.618735   -5.53  -1.84    +0.0000
iter: 155 13:44:07 -1393.625869   -5.54  -1.85    +0.0000
iter: 156 13:44:11 -1393.632995   -5.55  -1.85    +0.0000
iter: 157 13:44:15 -1393.640066   -5.56  -1.86    +0.0000
iter: 158 13:44:18 -1393.647067   -5.57  -1.86    +0.0000
iter: 159 13:44:22 -1393.653995   -5.58  -1.87    +0.0000
iter: 160 13:44:26 -1393.660850   -5.59  -1.87    +0.0000
iter: 161 13:44:30 -1393.667632   -5.59  -1.87    +0.0000
iter: 162 13:44:34 -1393.674339   -5.61  -1.88    +0.0000
iter: 163 13:44:37 -1393.680974   -5.61  -1.88    +0.0000
iter: 164 13:44:41 -1393.687536   -5.62  -1.89    +0.0000
iter: 165 13:44:45 -1393.694025   -5.63  -1.89    +0.0000
iter: 166 13:44:49 -1393.700442   -5.64  -1.90    +0.0000
iter: 167 13:44:53 -1393.706787   -5.65  -1.90    +0.0000
iter: 168 13:44:57 -1393.713060   -5.66  -1.90    -0.0000
iter: 169 13:45:00 -1393.719262   -5.67  -1.91    -0.0000
iter: 170 13:45:04 -1393.725392   -5.68  -1.91    -0.0000
iter: 171 13:45:08 -1393.731452   -5.69  -1.92    +0.0000
iter: 172 13:45:12 -1393.737398   -5.70  -1.92    +0.0000
iter: 173 13:45:16 -1393.743290   -5.71  -1.93    +0.0000
iter: 174 13:45:19 -1393.749117   -5.72  -1.93    +0.0000
iter: 175 13:45:23 -1393.754877   -5.72  -1.94    +0.0000
iter: 176 13:45:27 -1393.760568   -5.73  -1.94    +0.0000
iter: 177 13:45:31 -1393.766190   -5.74  -1.94    +0.0000
iter: 178 13:45:35 -1393.771744   -5.75  -1.95    -0.0000
iter: 179 13:45:38 -1393.777181   -5.76  -1.95    +0.0000
iter: 180 13:45:42 -1393.782626   -5.77  -1.96    -0.0000
iter: 181 13:45:46 -1393.787984   -5.78  -1.96    +0.0000
iter: 182 13:45:50 -1393.793226   -5.78  -1.97    +0.0000
iter: 183 13:45:54 -1393.798422   -5.79  -1.97    +0.0000
iter: 184 13:45:57 -1393.803560   -5.80  -1.97    +0.0000
iter: 185 13:46:01 -1393.808637   -5.81  -1.98    +0.0000
iter: 186 13:46:05 -1393.813651   -5.82  -1.98    +0.0000
iter: 187 13:46:09 -1393.818602   -5.83  -1.99    +0.0000
iter: 188 13:46:13 -1393.823492   -5.83  -1.99    +0.0000
iter: 189 13:46:16 -1393.828319   -5.84  -2.00    -0.0000
iter: 190 13:46:20 -1393.833086   -5.85  -2.00    -0.0000
iter: 191 13:46:24 -1393.837792   -5.86  -2.00    -0.0000
iter: 192 13:46:28 -1393.842438   -5.87  -2.01    +0.0000
iter: 193 13:46:32 -1393.847026   -5.88  -2.01    -0.0000
iter: 194 13:46:35 -1393.851555   -5.88  -2.02    -0.0000
iter: 195 13:46:39 -1393.856027   -5.89  -2.02    -0.0000
iter: 196 13:46:43 -1393.860441   -5.90  -2.03    +0.0000
iter: 197 13:46:47 -1393.864799   -5.91  -2.03    -0.0000
iter: 198 13:46:51 -1393.869101   -5.92  -2.03    -0.0000
iter: 199 13:46:54 -1393.873347   -5.92  -2.04    +0.0000
iter: 200 13:46:58 -1393.877539   -5.93  -2.04    +0.0000
iter: 201 13:47:02 -1393.881676   -5.94  -2.05    +0.0000
iter: 202 13:47:06 -1393.885759   -5.95  -2.05    +0.0000
iter: 203 13:47:10 -1393.889790   -5.96  -2.06    -0.0000
iter: 204 13:47:14 -1393.893767   -5.96  -2.06    -0.0000
iter: 205 13:47:17 -1393.897692   -5.97  -2.06    -0.0000
iter: 206 13:47:21 -1393.901566   -5.98  -2.07    -0.0000
iter: 207 13:47:25 -1393.905388   -5.99  -2.07    -0.0000
iter: 208 13:47:29 -1393.909160   -5.99  -2.08    -0.0000
iter: 209 13:47:33 -1393.912881   -6.00  -2.08    +0.0000
iter: 210 13:47:36 -1393.916553   -6.01  -2.09    +0.0000
iter: 211 13:47:40 -1393.920176   -6.02  -2.09    +0.0000
iter: 212 13:47:44 -1393.923750   -6.03  -2.09    +0.0000
iter: 213 13:47:48 -1393.927277   -6.03  -2.10    +0.0000
iter: 214 13:47:52 -1393.930756   -6.04  -2.10    +0.0000
iter: 215 13:47:55 -1393.934187   -6.05  -2.11    +0.0000
iter: 216 13:47:59 -1393.937573   -6.06  -2.11    +0.0000
iter: 217 13:48:03 -1393.940912   -6.06  -2.12    +0.0000
iter: 218 13:48:07 -1393.944206   -6.07  -2.12    +0.0000
iter: 219 13:48:11 -1393.947455   -6.08  -2.12    +0.0000
iter: 220 13:48:15 -1393.950660   -6.09  -2.13    +0.0000
iter: 221 13:48:19 -1393.953821   -6.09  -2.13    +0.0000
iter: 222 13:48:22 -1393.956938   -6.10  -2.14    +0.0000
iter: 223 13:48:26 -1393.960013   -6.11  -2.14    +0.0000
iter: 224 13:48:30 -1393.963045   -6.12  -2.15    +0.0000
iter: 225 13:48:34 -1393.966036   -6.12  -2.15    +0.0000
iter: 226 13:48:38 -1393.968985   -6.13  -2.15    +0.0000
iter: 227 13:48:41 -1393.971893   -6.14  -2.16    +0.0000
iter: 228 13:48:45 -1393.974761   -6.15  -2.16    +0.0000
iter: 229 13:48:49 -1393.977589   -6.15  -2.17    +0.0000
iter: 230 13:48:53 -1393.980378   -6.16  -2.17    +0.0000
iter: 231 13:48:57 -1393.983128   -6.17  -2.18    +0.0000
iter: 232 13:49:00 -1393.985840   -6.18  -2.18    +0.0000
iter: 233 13:49:04 -1393.988513   -6.18  -2.18    +0.0000
iter: 234 13:49:08 -1393.991150   -6.19  -2.19    +0.0000
iter: 235 13:49:12 -1393.993749   -6.20  -2.19    +0.0000
iter: 236 13:49:16 -1393.996312   -6.21  -2.20    +0.0000
iter: 237 13:49:19 -1393.998839   -6.21  -2.20    +0.0000
iter: 238 13:49:23 -1394.001330   -6.22  -2.21    +0.0000
iter: 239 13:49:27 -1394.003786   -6.23  -2.21    +0.0000
iter: 240 13:49:31 -1394.006208   -6.23  -2.21    +0.0000
iter: 241 13:49:35 -1394.008595   -6.24  -2.22    +0.0000
iter: 242 13:49:38 -1394.010949   -6.25  -2.22    +0.0000
iter: 243 13:49:42 -1394.013270   -6.26  -2.23    +0.0000
iter: 244 13:49:46 -1394.015557   -6.26  -2.23    +0.0000
iter: 245 13:49:50 -1394.017812   -6.27  -2.24    +0.0000
iter: 246 13:49:54 -1394.020036   -6.28  -2.24    +0.0000
iter: 247 13:49:57 -1394.022227   -6.28  -2.24    +0.0000
iter: 248 13:50:01 -1394.024388   -6.29  -2.25    +0.0000
iter: 249 13:50:05 -1394.026517   -6.30  -2.25    -0.0000
iter: 250 13:50:09 -1394.028617   -6.31  -2.26    +0.0000
iter: 251 13:50:13 -1394.030686   -6.31  -2.26    +0.0000
iter: 252 13:50:17 -1394.032726   -6.32  -2.26    -0.0000
iter: 253 13:50:20 -1394.034737   -6.33  -2.27    -0.0000
iter: 254 13:50:24 -1394.036719   -6.34  -2.27    -0.0000
iter: 255 13:50:28 -1394.038673   -6.34  -2.28    -0.0000
iter: 256 13:50:32 -1394.040599   -6.35  -2.28    -0.0000
iter: 257 13:50:36 -1394.042497   -6.36  -2.29    -0.0000
iter: 258 13:50:39 -1394.044368   -6.37  -2.29    -0.0000
iter: 259 13:50:43 -1394.046212   -6.37  -2.29    -0.0000
iter: 260 13:50:47 -1394.048030   -6.38  -2.30    -0.0000
iter: 261 13:50:51 -1394.049822   -6.39  -2.30    +0.0000
iter: 262 13:50:55 -1394.051588   -6.39  -2.31    -0.0000
iter: 263 13:50:58 -1394.053328   -6.40  -2.31    -0.0000
iter: 264 13:51:02 -1394.055044   -6.41  -2.32    -0.0000
iter: 265 13:51:06 -1394.056734   -6.42  -2.32    -0.0000
iter: 266 13:51:10 -1394.058814   -6.42  -2.32    -0.0000
iter: 267 13:51:14 -1394.060022   -6.43  -2.33    -0.0000
iter: 268 13:51:17 -1394.062050   -6.44  -2.33    +0.0000
iter: 269 13:51:21 -1394.063615   -6.44  -2.34    -0.0000
iter: 270 13:51:25 -1394.065168   -6.45  -2.34    -0.0000
iter: 271 13:51:29 -1394.066702   -6.46  -2.35    +0.0000
iter: 272 13:51:33 -1394.068216   -6.47  -2.35    -0.0000
iter: 273 13:51:36 -1394.069708   -6.47  -2.35    -0.0000
iter: 274 13:51:40 -1394.071179   -6.48  -2.36    -0.0000
iter: 275 13:51:44 -1394.072627   -6.49  -2.36    -0.0000
iter: 276 13:51:48 -1394.074054   -6.49  -2.37    +0.0000
iter: 277 13:51:52 -1394.075459   -6.50  -2.37    -0.0000
iter: 278 13:51:55 -1394.076844   -6.51  -2.37    -0.0000
iter: 279 13:51:59 -1394.078208   -6.52  -2.38    -0.0000
iter: 280 13:52:03 -1394.079552   -6.52  -2.38    -0.0000
iter: 281 13:52:07 -1394.080876   -6.53  -2.39    -0.0000
iter: 282 13:52:11 -1394.082180   -6.54  -2.39    -0.0000
iter: 283 13:52:14 -1394.083466   -6.54  -2.40    -0.0000
iter: 284 13:52:18 -1394.084733   -6.55  -2.40    -0.0000
iter: 285 13:52:22 -1394.085981   -6.56  -2.40    -0.0000
iter: 286 13:52:26 -1394.087212   -6.57  -2.41    -0.0000
iter: 287 13:52:30 -1394.088424   -6.57  -2.41    -0.0000
iter: 288 13:52:33 -1394.089620   -6.58  -2.42    -0.0000
iter: 289 13:52:37 -1394.090798   -6.59  -2.42    -0.0000
iter: 290 13:52:41 -1394.091959   -6.59  -2.42    -0.0000
iter: 291 13:52:45 -1394.093104   -6.60  -2.43    -0.0000
iter: 292 13:52:49 -1394.094233   -6.61  -2.43    -0.0000
iter: 293 13:52:52 -1394.095345   -6.61  -2.44    -0.0000
iter: 294 13:52:56 -1394.096442   -6.62  -2.44    -0.0000
iter: 295 13:53:00 -1394.097523   -6.63  -2.45    -0.0000
iter: 296 13:53:04 -1394.098588   -6.64  -2.45    -0.0000
iter: 297 13:53:08 -1394.099639   -6.64  -2.45    -0.0000
iter: 298 13:53:11 -1394.100675   -6.65  -2.46    -0.0000
iter: 299 13:53:15 -1394.101696   -6.66  -2.46    -0.0000
iter: 300 13:53:19 -1394.102702   -6.66  -2.47    -0.0000
iter: 301 13:53:23 -1394.103694   -6.67  -2.47    -0.0000
iter: 302 13:53:27 -1394.104673   -6.68  -2.48    -0.0000
iter: 303 13:53:30 -1394.105637   -6.69  -2.48    -0.0000
iter: 304 13:53:34 -1394.106587   -6.69  -2.48    -0.0000
iter: 305 13:53:38 -1394.107525   -6.70  -2.49    -0.0000
iter: 306 13:53:42 -1394.108448   -6.71  -2.49    -0.0000
iter: 307 13:53:46 -1394.109359   -6.71  -2.50    -0.0000
iter: 308 13:53:49 -1394.110257   -6.72  -2.50    -0.0000
iter: 309 13:53:53 -1394.111141   -6.73  -2.50    -0.0000
iter: 310 13:53:57 -1394.112014   -6.74  -2.51    -0.0000
iter: 311 13:54:01 -1394.112873   -6.74  -2.51    -0.0000
iter: 312 13:54:05 -1394.113721   -6.75  -2.52    -0.0000
iter: 313 13:54:08 -1394.114556   -6.76  -2.52    -0.0000
iter: 314 13:54:12 -1394.115380   -6.76  -2.53    -0.0000
iter: 315 13:54:16 -1394.116191   -6.77  -2.53    -0.0000
iter: 316 13:54:20 -1394.116991   -6.78  -2.53    -0.0000
iter: 317 13:54:24 -1394.117780   -6.78  -2.54    -0.0000
iter: 318 13:54:27 -1394.118557   -6.79  -2.54    -0.0000
iter: 319 13:54:31 -1394.119323   -6.80  -2.55    -0.0000
iter: 320 13:54:35 -1394.120078   -6.81  -2.55    -0.0000
iter: 321 13:54:39 -1394.120822   -6.81  -2.55    -0.0000
iter: 322 13:54:43 -1394.121555   -6.82  -2.56    -0.0000
iter: 323 13:54:46 -1394.122278   -6.83  -2.56    -0.0000
iter: 324 13:54:50 -1394.122990   -6.83  -2.57    -0.0000
iter: 325 13:54:54 -1394.123692   -6.84  -2.57    -0.0000
iter: 326 13:54:58 -1394.124384   -6.85  -2.57    -0.0000
iter: 327 13:55:02 -1394.125066   -6.85  -2.58    -0.0000
iter: 328 13:55:05 -1394.125738   -6.86  -2.58    -0.0000
iter: 329 13:55:09 -1394.126401   -6.87  -2.59    -0.0000
iter: 330 13:55:13 -1394.127053   -6.88  -2.59    -0.0000
iter: 331 13:55:17 -1394.127697   -6.88  -2.60    -0.0000
iter: 332 13:55:21 -1394.128331   -6.89  -2.60    -0.0000
iter: 333 13:55:24 -1394.128955   -6.90  -2.60    -0.0000
iter: 334 13:55:28 -1394.129571   -6.90  -2.61    -0.0000
iter: 335 13:55:32 -1394.130178   -6.91  -2.61    -0.0000
iter: 336 13:55:36 -1394.130776   -6.92  -2.62    -0.0000
iter: 337 13:55:40 -1394.131365   -6.92  -2.62    -0.0000
iter: 338 13:55:43 -1394.131946   -6.93  -2.62    -0.0000
iter: 339 13:55:47 -1394.132518   -6.94  -2.63    -0.0000
iter: 340 13:55:51 -1394.133082   -6.95  -2.63    -0.0000
iter: 341 13:55:55 -1394.133638   -6.95  -2.64    -0.0000
iter: 342 13:55:59 -1394.134186   -6.96  -2.64    -0.0000
iter: 343 13:56:02 -1394.134726   -6.97  -2.65    -0.0000
iter: 344 13:56:06 -1394.135257   -6.97  -2.65    -0.0000
iter: 345 13:56:10 -1394.135782   -6.98  -2.65    -0.0000
iter: 346 13:56:14 -1394.136298   -6.99  -2.66    -0.0000
iter: 347 13:56:18 -1394.136807   -6.99  -2.66    -0.0000
iter: 348 13:56:21 -1394.137309   -7.00  -2.67    -0.0000
iter: 349 13:56:25 -1394.137804   -7.01  -2.67    -0.0000
iter: 350 13:56:29 -1394.138291   -7.02  -2.67    -0.0000
iter: 351 13:56:33 -1394.138771   -7.02  -2.68    -0.0000
iter: 352 13:56:37 -1394.139244   -7.03  -2.68    -0.0000
iter: 353 13:56:40 -1394.139710   -7.04  -2.69    -0.0000
iter: 354 13:56:44 -1394.140170   -7.04  -2.69    -0.0000
iter: 355 13:56:48 -1394.140623   -7.05  -2.69    -0.0000
iter: 356 13:56:52 -1394.141069   -7.06  -2.70    -0.0000
iter: 357 13:56:56 -1394.141509   -7.06  -2.70    -0.0000
iter: 358 13:56:59 -1394.141942   -7.07  -2.71    -0.0000
iter: 359 13:57:03 -1394.142369   -7.08  -2.71    -0.0000
iter: 360 13:57:07 -1394.142790   -7.09  -2.72    -0.0000
iter: 361 13:57:11 -1394.143205   -7.09  -2.72    -0.0000
iter: 362 13:57:15 -1394.143614   -7.10  -2.72    -0.0000
iter: 363 13:57:19 -1394.144016   -7.11  -2.73    -0.0000
iter: 364 13:57:23 -1394.144413   -7.11  -2.73    -0.0000
iter: 365 13:57:26 -1394.144805   -7.12  -2.74    -0.0000
iter: 366 13:57:30 -1394.145190   -7.13  -2.74    -0.0000
iter: 367 13:57:34 -1394.145570   -7.13  -2.74    -0.0000
iter: 368 13:57:38 -1394.145945   -7.14  -2.75    -0.0000
iter: 369 13:57:42 -1394.146314   -7.15  -2.75    -0.0000
iter: 370 13:57:45 -1394.146677   -7.15  -2.76    -0.0000
iter: 371 13:57:49 -1394.147036   -7.16  -2.76    -0.0000
iter: 372 13:57:53 -1394.147389   -7.17  -2.76    -0.0000
iter: 373 13:57:57 -1394.147737   -7.17  -2.77    -0.0000
iter: 374 13:58:01 -1394.148080   -7.18  -2.77    -0.0000
iter: 375 13:58:04 -1394.148418   -7.19  -2.78    -0.0000
iter: 376 13:58:08 -1394.148751   -7.20  -2.78    -0.0000
iter: 377 13:58:12 -1394.149080   -7.20  -2.78    -0.0000
iter: 378 13:58:16 -1394.149403   -7.21  -2.79    -0.0000
iter: 379 13:58:20 -1394.149722   -7.22  -2.79    -0.0000
iter: 380 13:58:23 -1394.150037   -7.22  -2.80    -0.0000
iter: 381 13:58:27 -1394.150346   -7.23  -2.80    -0.0000
iter: 382 13:58:31 -1394.150652c  -7.24  -2.81    -0.0000
iter: 383 13:58:35 -1394.150953c  -7.24  -2.81    -0.0000
iter: 384 13:58:39 -1394.151249c  -7.25  -2.81    -0.0000
iter: 385 13:58:42 -1394.151541c  -7.26  -2.82    -0.0000
iter: 386 13:58:46 -1394.151829c  -7.26  -2.82    +0.0000
iter: 387 13:58:50 -1394.152113c  -7.27  -2.83    +0.0000
iter: 388 13:58:54 -1394.152393c  -7.28  -2.83    +0.0000
iter: 389 13:58:58 -1394.152669c  -7.28  -2.83    +0.0000
iter: 390 13:59:01 -1394.152941c  -7.29  -2.84    +0.0000
iter: 391 13:59:05 -1394.153209c  -7.30  -2.84    +0.0000
iter: 392 13:59:09 -1394.153473c  -7.30  -2.85    +0.0000
iter: 393 13:59:13 -1394.153733c  -7.31  -2.85    +0.0000
iter: 394 13:59:17 -1394.153989c  -7.32  -2.85    +0.0000
iter: 395 13:59:20 -1394.154242c  -7.33  -2.86    +0.0000
iter: 396 13:59:24 -1394.154491c  -7.33  -2.86    +0.0000
iter: 397 13:59:28 -1394.154737c  -7.34  -2.87    +0.0000
iter: 398 13:59:32 -1394.154979c  -7.35  -2.87    +0.0000
iter: 399 13:59:36 -1394.155217c  -7.35  -2.87    +0.0000
iter: 400 13:59:39 -1394.155453c  -7.36  -2.88    +0.0000
iter: 401 13:59:43 -1394.155684c  -7.37  -2.88    +0.0000
iter: 402 13:59:47 -1394.155913c  -7.37  -2.89    +0.0000
iter: 403 13:59:51 -1394.156138c  -7.38  -2.89    +0.0000
iter: 404 13:59:55 -1394.156360c  -7.39  -2.89    -0.0000
iter: 405 13:59:58 -1394.156579c  -7.39  -2.90    +0.0000
iter: 406 14:00:02 -1394.156794c  -7.40  -2.90    +0.0000
iter: 407 14:00:06 -1394.157007c  -7.41  -2.91    +0.0000
iter: 408 14:00:10 -1394.157216c  -7.41  -2.91    +0.0000
iter: 409 14:00:14 -1394.157423c  -7.42  -2.91    +0.0000
iter: 410 14:00:17 -1394.157627c  -7.43  -2.92    +0.0000
iter: 411 14:00:21 -1394.157827c  -7.43  -2.92    +0.0000
iter: 412 14:00:25 -1394.158025c  -7.44  -2.93    +0.0000
iter: 413 14:00:29 -1394.158220c  -7.45  -2.93    +0.0000
iter: 414 14:00:33 -1394.158412c  -7.45  -2.94    +0.0000
iter: 415 14:00:36 -1394.158602c  -7.46  -2.94    +0.0000
iter: 416 14:00:40 -1394.158788c  -7.47  -2.94    +0.0000
iter: 417 14:00:44 -1394.158973c  -7.47  -2.95    +0.0000
iter: 418 14:00:48 -1394.159154c  -7.48  -2.95    +0.0000
iter: 419 14:00:52 -1394.159333c  -7.49  -2.96    +0.0000
iter: 420 14:00:55 -1394.159509c  -7.49  -2.96    +0.0000
iter: 421 14:00:59 -1394.159683c  -7.50  -2.96    +0.0000
iter: 422 14:01:03 -1394.159855c  -7.51  -2.97    +0.0000
iter: 423 14:01:07 -1394.160024c  -7.52  -2.97    +0.0000
iter: 424 14:01:11 -1394.160190c  -7.52  -2.98    +0.0000
iter: 425 14:01:14 -1394.160355c  -7.53  -2.98    +0.0000
iter: 426 14:01:18 -1394.160516c  -7.54  -2.98    +0.0000
iter: 427 14:01:22 -1394.160676c  -7.54  -2.99    +0.0000
iter: 428 14:01:26 -1394.160833c  -7.55  -2.99    +0.0000
iter: 429 14:01:30 -1394.160989c  -7.56  -3.00    +0.0000
iter: 430 14:01:33 -1394.161142c  -7.56  -3.00    +0.0000
iter: 431 14:01:37 -1394.161292c  -7.57  -3.00    +0.0000
iter: 432 14:01:41 -1394.161441c  -7.58  -3.01    -0.0000
iter: 433 14:01:45 -1394.161588c  -7.58  -3.01    +0.0000
iter: 434 14:01:49 -1394.161732c  -7.59  -3.02    +0.0000
iter: 435 14:01:52 -1394.161875c  -7.60  -3.02    +0.0000
iter: 436 14:01:56 -1394.162015c  -7.60  -3.02    +0.0000
iter: 437 14:02:00 -1394.162154c  -7.61  -3.03    +0.0000
iter: 438 14:02:04 -1394.162290c  -7.62  -3.03    -0.0000
iter: 439 14:02:08 -1394.162425c  -7.62  -3.04    -0.0000
iter: 440 14:02:11 -1394.162558c  -7.63  -3.04    -0.0000
iter: 441 14:02:15 -1394.162688c  -7.64  -3.04    -0.0000
iter: 442 14:02:19 -1394.162818c  -7.64  -3.05    -0.0000
iter: 443 14:02:23 -1394.162945c  -7.65  -3.05    -0.0000
iter: 444 14:02:27 -1394.163070c  -7.66  -3.06    -0.0000
iter: 445 14:02:30 -1394.163194c  -7.66  -3.06    -0.0000
iter: 446 14:02:34 -1394.163316c  -7.67  -3.06    -0.0000
iter: 447 14:02:38 -1394.163436c  -7.68  -3.07    -0.0000
iter: 448 14:02:42 -1394.163555c  -7.68  -3.07    -0.0000
iter: 449 14:02:46 -1394.163672c  -7.69  -3.08    -0.0000
iter: 450 14:02:49 -1394.163787c  -7.70  -3.08    -0.0000
iter: 451 14:02:53 -1394.163901c  -7.71  -3.08    -0.0000
iter: 452 14:02:57 -1394.164013c  -7.71  -3.09    -0.0000
iter: 453 14:03:01 -1394.164124c  -7.72  -3.09    -0.0000
iter: 454 14:03:05 -1394.164233c  -7.72  -3.10    -0.0000
iter: 455 14:03:08 -1394.164340c  -7.73  -3.10    -0.0000
iter: 456 14:03:12 -1394.164447c  -7.74  -3.10    -0.0000
iter: 457 14:03:16 -1394.164551c  -7.75  -3.11    -0.0000
iter: 458 14:03:20 -1394.164654c  -7.75  -3.11    -0.0000
iter: 459 14:03:24 -1394.164756c  -7.76  -3.12    -0.0000
iter: 460 14:03:27 -1394.164856c  -7.76  -3.12    -0.0000
iter: 461 14:03:31 -1394.164955c  -7.77  -3.12    -0.0000
iter: 462 14:03:35 -1394.165053c  -7.78  -3.13    -0.0000
iter: 463 14:03:39 -1394.165149c  -7.79  -3.13    -0.0000
iter: 464 14:03:43 -1394.165244c  -7.79  -3.14    -0.0000
iter: 465 14:03:46 -1394.165338c  -7.80  -3.14    -0.0000
iter: 466 14:03:50 -1394.165430c  -7.80  -3.14    -0.0000
iter: 467 14:03:54 -1394.165521c  -7.81  -3.15    -0.0000
iter: 468 14:03:58 -1394.165611c  -7.82  -3.15    -0.0000
iter: 469 14:04:02 -1394.165700c  -7.83  -3.16    -0.0000
iter: 470 14:04:05 -1394.165787c  -7.83  -3.16    -0.0000
iter: 471 14:04:09 -1394.165873c  -7.84  -3.16    -0.0000
iter: 472 14:04:13 -1394.165958c  -7.84  -3.17    -0.0000
iter: 473 14:04:17 -1394.166042c  -7.85  -3.17    -0.0000
iter: 474 14:04:21 -1394.166125c  -7.86  -3.18    -0.0000
iter: 475 14:04:24 -1394.166206c  -7.87  -3.18    -0.0000
iter: 476 14:04:28 -1394.166287c  -7.87  -3.18    -0.0000
iter: 477 14:04:32 -1394.166366c  -7.88  -3.19    -0.0000
iter: 478 14:04:36 -1394.166444c  -7.88  -3.19    -0.0000
iter: 479 14:04:40 -1394.166522c  -7.89  -3.19    -0.0000
iter: 480 14:04:43 -1394.166598c  -7.90  -3.20    -0.0000
iter: 481 14:04:47 -1394.166673c  -7.91  -3.20    -0.0000
iter: 482 14:04:51 -1394.166747c  -7.91  -3.21    -0.0000
iter: 483 14:04:55 -1394.166820c  -7.92  -3.21    -0.0000
iter: 484 14:04:59 -1394.166893c  -7.92  -3.21    -0.0000
iter: 485 14:05:02 -1394.166964c  -7.93  -3.22    -0.0000
iter: 486 14:05:06 -1394.167034c  -7.94  -3.22    -0.0000
iter: 487 14:05:10 -1394.167103c  -7.95  -3.23    -0.0000
iter: 488 14:05:14 -1394.167172c  -7.95  -3.23    -0.0000
iter: 489 14:05:18 -1394.167239c  -7.96  -3.23    -0.0000
iter: 490 14:05:21 -1394.167306c  -7.96  -3.24    -0.0000
iter: 491 14:05:25 -1394.167371c  -7.97  -3.24    -0.0000
iter: 492 14:05:29 -1394.167436c  -7.98  -3.25    -0.0000
iter: 493 14:05:33 -1394.167500c  -7.99  -3.25    -0.0000
iter: 494 14:05:37 -1394.167563c  -7.99  -3.25    -0.0000
iter: 495 14:05:40 -1394.167625c  -8.00  -3.26    -0.0000
iter: 496 14:05:44 -1394.167687c  -8.00  -3.26    -0.0000
iter: 497 14:05:48 -1394.167747c  -8.01  -3.27    -0.0000
iter: 498 14:05:52 -1394.167807c  -8.02  -3.27    -0.0000
iter: 499 14:05:56 -1394.167866c  -8.02  -3.27    -0.0000
iter: 500 14:05:59 -1394.167924c  -8.03  -3.28    -0.0000
iter: 501 14:06:03 -1394.167982c  -8.04  -3.28    -0.0000
iter: 502 14:06:07 -1394.168038c  -8.04  -3.29    -0.0000
iter: 503 14:06:11 -1394.168094c  -8.05  -3.29    -0.0000
iter: 504 14:06:15 -1394.168149c  -8.06  -3.29    -0.0000
iter: 505 14:06:19 -1394.168204c  -8.06  -3.30    -0.0000
iter: 506 14:06:23 -1394.168257c  -8.07  -3.30    -0.0000
iter: 507 14:06:26 -1394.168311c  -8.08  -3.30    -0.0000
iter: 508 14:06:30 -1394.168363c  -8.08  -3.31    -0.0000
iter: 509 14:06:34 -1394.168414c  -8.09  -3.31    -0.0000
iter: 510 14:06:38 -1394.168465c  -8.10  -3.32    -0.0000
iter: 511 14:06:42 -1394.168657c  -8.10  -3.32    -0.0000
iter: 512 14:06:45 -1394.168565c  -8.11  -3.32    -0.0000
iter: 513 14:06:49 -1394.168751c  -8.12  -3.33    -0.0000
iter: 514 14:06:53 -1394.168664c  -8.13  -3.33    -0.0000
iter: 515 14:06:57 -1394.168844c  -8.13  -3.34    -0.0000
iter: 516 14:07:01 -1394.168760c  -8.14  -3.34    -0.0000
iter: 517 14:07:04 -1394.168934c  -8.14  -3.34    -0.0000
iter: 518 14:07:08 -1394.168854c  -8.15  -3.35    -0.0000
iter: 519 14:07:12 -1394.169021c  -8.15  -3.35    -0.0000
iter: 520 14:07:16 -1394.168945c  -8.17  -3.36    -0.0000
iter: 521 14:07:19 -1394.169106c  -8.17  -3.36    -0.0000
iter: 522 14:07:23 -1394.169150c  -8.18  -3.36    -0.0000
iter: 523 14:07:27 -1394.169190c  -8.18  -3.37    -0.0000
iter: 524 14:07:31 -1394.169231c  -8.19  -3.37    -0.0000
iter: 525 14:07:35 -1394.169272c  -8.19  -3.38    -0.0000
iter: 526 14:07:38 -1394.169312c  -8.20  -3.38    -0.0000
iter: 527 14:07:42 -1394.169352c  -8.21  -3.38    -0.0000
iter: 528 14:07:46 -1394.169391c  -8.22  -3.39    -0.0000
iter: 529 14:07:50 -1394.169430c  -8.22  -3.39    -0.0000
iter: 530 14:07:54 -1394.169468c  -8.23  -3.39    -0.0000
iter: 531 14:07:57 -1394.169505c  -8.23  -3.40    -0.0000
iter: 532 14:08:01 -1394.169542c  -8.24  -3.40    -0.0000
iter: 533 14:08:05 -1394.169578c  -8.25  -3.41    -0.0000
iter: 534 14:08:09 -1394.169614c  -8.25  -3.41    -0.0000
iter: 535 14:08:13 -1394.169649c  -8.26  -3.41    -0.0000
iter: 536 14:08:16 -1394.169684c  -8.27  -3.42    -0.0000
iter: 537 14:08:20 -1394.169718c  -8.27  -3.42    -0.0000
iter: 538 14:08:24 -1394.169752c  -8.28  -3.43    -0.0000
iter: 539 14:08:28 -1394.169785c  -8.29  -3.43    -0.0000
iter: 540 14:08:32 -1394.169817c  -8.29  -3.43    -0.0000
iter: 541 14:08:35 -1394.169849c  -8.30  -3.44    -0.0000
iter: 542 14:08:39 -1394.169881c  -8.31  -3.44    -0.0000
iter: 543 14:08:43 -1394.169912c  -8.31  -3.44    -0.0000
iter: 544 14:08:47 -1394.169942c  -8.32  -3.45    -0.0000
iter: 545 14:08:51 -1394.169972c  -8.33  -3.45    -0.0000
iter: 546 14:08:54 -1394.170002c  -8.33  -3.46    -0.0000
iter: 547 14:08:58 -1394.170031c  -8.34  -3.46    -0.0000
iter: 548 14:09:02 -1394.170060c  -8.35  -3.46    -0.0000
iter: 549 14:09:06 -1394.170089c  -8.35  -3.47    -0.0000
iter: 550 14:09:10 -1394.170117c  -8.36  -3.47    -0.0000
iter: 551 14:09:13 -1394.170144c  -8.37  -3.48    -0.0000
iter: 552 14:09:17 -1394.170172c  -8.37  -3.48    -0.0000
iter: 553 14:09:21 -1394.170198c  -8.38  -3.48    -0.0000
iter: 554 14:09:25 -1394.170225c  -8.38  -3.49    -0.0000
iter: 555 14:09:29 -1394.170251c  -8.39  -3.49    -0.0000
iter: 556 14:09:32 -1394.170277c  -8.40  -3.49    -0.0000
iter: 557 14:09:36 -1394.170303c  -8.40  -3.50    -0.0000
iter: 558 14:09:40 -1394.170328c  -8.41  -3.50    -0.0000
iter: 559 14:09:44 -1394.170353c  -8.42  -3.51    -0.0000
iter: 560 14:09:48 -1394.170378c  -8.42  -3.51    -0.0000
iter: 561 14:09:51 -1394.170402c  -8.43  -3.51    -0.0000
iter: 562 14:09:55 -1394.170426c  -8.44  -3.52    -0.0000
iter: 563 14:09:59 -1394.170450c  -8.44  -3.52    -0.0000
iter: 564 14:10:03 -1394.170473c  -8.45  -3.53    -0.0000
iter: 565 14:10:07 -1394.170497c  -8.46  -3.53    -0.0000
iter: 566 14:10:10 -1394.170520c  -8.46  -3.53    -0.0000
iter: 567 14:10:14 -1394.170542c  -8.47  -3.54    -0.0000
iter: 568 14:10:18 -1394.170565c  -8.48  -3.54    -0.0000
iter: 569 14:10:22 -1394.170587c  -8.48  -3.54    -0.0000
iter: 570 14:10:26 -1394.170609c  -8.49  -3.55    -0.0000
iter: 571 14:10:29 -1394.170631c  -8.50  -3.55    -0.0000
iter: 572 14:10:33 -1394.170652c  -8.50  -3.56    -0.0000
iter: 573 14:10:37 -1394.170674c  -8.51  -3.56    -0.0000
iter: 574 14:10:41 -1394.170695c  -8.52  -3.56    -0.0000
iter: 575 14:10:44 -1394.170716c  -8.52  -3.57    -0.0000
iter: 576 14:10:48 -1394.170736c  -8.53  -3.57    -0.0000
iter: 577 14:10:52 -1394.170757c  -8.53  -3.58    -0.0000
iter: 578 14:10:56 -1394.170777c  -8.54  -3.58    -0.0000
iter: 579 14:11:00 -1394.170797c  -8.55  -3.58    -0.0000
iter: 580 14:11:03 -1394.170817c  -8.55  -3.59    -0.0000
iter: 581 14:11:07 -1394.170837c  -8.56  -3.59    -0.0000
iter: 582 14:11:11 -1394.170856c  -8.57  -3.59    -0.0000
iter: 583 14:11:15 -1394.170875c  -8.57  -3.60    -0.0000
iter: 584 14:11:19 -1394.170894c  -8.58  -3.60    -0.0000
iter: 585 14:11:22 -1394.170913c  -8.59  -3.61    -0.0000
iter: 586 14:11:26 -1394.170932c  -8.59  -3.61    -0.0000
iter: 587 14:11:30 -1394.170950c  -8.60  -3.61    -0.0000
iter: 588 14:11:34 -1394.170968c  -8.61  -3.62    -0.0000
iter: 589 14:11:38 -1394.170986c  -8.61  -3.62    -0.0000
iter: 590 14:11:41 -1394.171004c  -8.62  -3.62    -0.0000
iter: 591 14:11:45 -1394.171022c  -8.63  -3.63    -0.0000
iter: 592 14:11:49 -1394.171039c  -8.63  -3.63    -0.0000
iter: 593 14:11:53 -1394.171057c  -8.64  -3.64    -0.0000
iter: 594 14:11:57 -1394.171074c  -8.65  -3.64    -0.0000
iter: 595 14:12:00 -1394.171091c  -8.65  -3.64    -0.0000
iter: 596 14:12:04 -1394.171108c  -8.66  -3.65    -0.0000
iter: 597 14:12:08 -1394.171124c  -8.66  -3.65    -0.0000
iter: 598 14:12:12 -1394.171141c  -8.67  -3.65    -0.0000
iter: 599 14:12:16 -1394.171157c  -8.68  -3.66    -0.0000
iter: 600 14:12:19 -1394.171173c  -8.68  -3.66    -0.0000
iter: 601 14:12:23 -1394.171189c  -8.69  -3.67    -0.0000
iter: 602 14:12:27 -1394.171205c  -8.70  -3.67    -0.0000
iter: 603 14:12:31 -1394.171220c  -8.70  -3.67    -0.0000
iter: 604 14:12:35 -1394.171236c  -8.71  -3.68    -0.0000
iter: 605 14:12:38 -1394.171251c  -8.72  -3.68    -0.0000
iter: 606 14:12:42 -1394.171266c  -8.72  -3.69    -0.0000
iter: 607 14:12:46 -1394.171281c  -8.73  -3.69    -0.0000
iter: 608 14:12:50 -1394.171296c  -8.74  -3.69    -0.0000
iter: 609 14:12:54 -1394.171310c  -8.74  -3.70    -0.0000
iter: 610 14:12:57 -1394.171325c  -8.75  -3.70    -0.0000
iter: 611 14:13:01 -1394.171339c  -8.75  -3.70    -0.0000
iter: 612 14:13:05 -1394.171353c  -8.76  -3.71    -0.0000
iter: 613 14:13:09 -1394.171367c  -8.77  -3.71    -0.0000
iter: 614 14:13:13 -1394.171381c  -8.78  -3.72    -0.0000
iter: 615 14:13:16 -1394.171395c  -8.78  -3.72    -0.0000
iter: 616 14:13:20 -1394.171408c  -8.79  -3.72    -0.0000
iter: 617 14:13:24 -1394.171422c  -8.79  -3.73    -0.0000
iter: 618 14:13:28 -1394.171435c  -8.80  -3.73    -0.0000
iter: 619 14:13:32 -1394.171448c  -8.81  -3.73    -0.0000
iter: 620 14:13:35 -1394.171461c  -8.81  -3.74    -0.0000
iter: 621 14:13:39 -1394.171474c  -8.82  -3.74    -0.0000
iter: 622 14:13:43 -1394.171487c  -8.83  -3.75    -0.0000
iter: 623 14:13:47 -1394.171499c  -8.83  -3.75    -0.0000
iter: 624 14:13:51 -1394.171512c  -8.84  -3.75    -0.0000
iter: 625 14:13:54 -1394.171524c  -8.85  -3.76    -0.0000
iter: 626 14:13:58 -1394.171536c  -8.85  -3.76    -0.0000
iter: 627 14:14:02 -1394.171548c  -8.86  -3.76    -0.0000
iter: 628 14:14:06 -1394.171560c  -8.87  -3.77    -0.0000
iter: 629 14:14:10 -1394.171572c  -8.87  -3.77    -0.0000
iter: 630 14:14:13 -1394.171584c  -8.88  -3.78    -0.0000
iter: 631 14:14:17 -1394.171595c  -8.88  -3.78    -0.0000
iter: 632 14:14:21 -1394.171607c  -8.89  -3.78    -0.0000
iter: 633 14:14:25 -1394.171618c  -8.90  -3.79    -0.0000
iter: 634 14:14:29 -1394.171629c  -8.90  -3.79    -0.0000
iter: 635 14:14:32 -1394.171640c  -8.91  -3.79    -0.0000
iter: 636 14:14:36 -1394.171651c  -8.92  -3.80    -0.0000
iter: 637 14:14:40 -1394.171662c  -8.92  -3.80    -0.0000
iter: 638 14:14:44 -1394.171673c  -8.93  -3.81    -0.0000
iter: 639 14:14:48 -1394.171683c  -8.94  -3.81    -0.0000
iter: 640 14:14:51 -1394.171694c  -8.94  -3.81    -0.0000
iter: 641 14:14:55 -1394.171704c  -8.95  -3.82    -0.0000
iter: 642 14:14:59 -1394.171715c  -8.96  -3.82    -0.0000
iter: 643 14:15:03 -1394.171725c  -8.96  -3.82    -0.0000
iter: 644 14:15:07 -1394.171735c  -8.97  -3.83    -0.0000
iter: 645 14:15:11 -1394.171745c  -8.97  -3.83    -0.0000
iter: 646 14:15:14 -1394.171755c  -8.98  -3.84    -0.0000
iter: 647 14:15:18 -1394.171765c  -8.99  -3.84    -0.0000
iter: 648 14:15:22 -1394.171774c  -8.99  -3.84    -0.0000
iter: 649 14:15:26 -1394.171784c  -9.00  -3.85    -0.0000
iter: 650 14:15:30 -1394.171793c  -9.01  -3.85    -0.0000
iter: 651 14:15:33 -1394.171803c  -9.01  -3.85    -0.0000
iter: 652 14:15:37 -1394.171812c  -9.02  -3.86    -0.0000
iter: 653 14:15:41 -1394.171821c  -9.03  -3.86    -0.0000
iter: 654 14:15:45 -1394.171830c  -9.03  -3.87    -0.0000
iter: 655 14:15:49 -1394.171839c  -9.04  -3.87    -0.0000
iter: 656 14:15:52 -1394.171848c  -9.05  -3.87    -0.0000
iter: 657 14:15:56 -1394.171857c  -9.05  -3.88    -0.0000
iter: 658 14:16:00 -1394.171866c  -9.06  -3.88    -0.0000
iter: 659 14:16:04 -1394.171875c  -9.06  -3.88    -0.0000
iter: 660 14:16:08 -1394.171883c  -9.07  -3.89    -0.0000
iter: 661 14:16:11 -1394.171892c  -9.08  -3.89    -0.0000
iter: 662 14:16:15 -1394.171900c  -9.08  -3.89    -0.0000
iter: 663 14:16:19 -1394.171908c  -9.09  -3.90    -0.0000
iter: 664 14:16:23 -1394.171917c  -9.10  -3.90    -0.0000
iter: 665 14:16:27 -1394.171925c  -9.10  -3.91    -0.0000
iter: 666 14:16:30 -1394.171933c  -9.11  -3.91    -0.0000
iter: 667 14:16:34 -1394.171941c  -9.12  -3.91    -0.0000
iter: 668 14:16:38 -1394.171949c  -9.12  -3.92    -0.0000
iter: 669 14:16:42 -1394.171957c  -9.13  -3.92    -0.0000
iter: 670 14:16:45 -1394.171964c  -9.13  -3.92    -0.0000
iter: 671 14:16:49 -1394.171972c  -9.14  -3.93    -0.0000
iter: 672 14:16:53 -1394.171980c  -9.15  -3.93    -0.0000
iter: 673 14:16:57 -1394.171987c  -9.15  -3.94    -0.0000
iter: 674 14:17:01 -1394.171995c  -9.16  -3.94    -0.0000
iter: 675 14:17:04 -1394.172002c  -9.17  -3.94    -0.0000
iter: 676 14:17:08 -1394.172010c  -9.17  -3.95    +0.0000
iter: 677 14:17:12 -1394.172017c  -9.18  -3.95    -0.0000
iter: 678 14:17:16 -1394.172024c  -9.19  -3.95    -0.0000
iter: 679 14:17:20 -1394.172031c  -9.19  -3.96    -0.0000
iter: 680 14:17:23 -1394.172038c  -9.20  -3.96    -0.0000
iter: 681 14:17:27 -1394.172045c  -9.20  -3.96    -0.0000
iter: 682 14:17:31 -1394.172052c  -9.21  -3.97    -0.0000
iter: 683 14:17:35 -1394.172059c  -9.22  -3.97    -0.0000
iter: 684 14:17:39 -1394.172066c  -9.22  -3.98    -0.0000
iter: 685 14:17:43 -1394.172073c  -9.23  -3.98    -0.0000
iter: 686 14:17:46 -1394.172079c  -9.24  -3.98    -0.0000
iter: 687 14:17:50 -1394.172086c  -9.24  -3.99    -0.0000
iter: 688 14:17:54 -1394.172092c  -9.25  -3.99    -0.0000
iter: 689 14:17:58 -1394.172099c  -9.26  -3.99    -0.0000
iter: 690 14:18:02 -1394.172105c  -9.26  -4.00    -0.0000
iter: 691 14:18:05 -1394.172112c  -9.27  -4.00    -0.0000
iter: 692 14:18:09 -1394.172118c  -9.28  -4.01    -0.0000
iter: 693 14:18:13 -1394.172124c  -9.28  -4.01    -0.0000
iter: 694 14:18:17 -1394.172130c  -9.29  -4.01    -0.0000
iter: 695 14:18:20 -1394.172137c  -9.29  -4.02    -0.0000
iter: 696 14:18:24 -1394.172143c  -9.30  -4.02    -0.0000
iter: 697 14:18:28 -1394.172149c  -9.31  -4.02    -0.0000
iter: 698 14:18:32 -1394.172155c  -9.31  -4.03    -0.0000
iter: 699 14:18:36 -1394.172161c  -9.32  -4.03    -0.0000
iter: 700 14:18:39 -1394.172166c  -9.33  -4.03    -0.0000
iter: 701 14:18:43 -1394.172172c  -9.33  -4.04    -0.0000
iter: 702 14:18:47 -1394.172178c  -9.34  -4.04    -0.0000
iter: 703 14:18:51 -1394.172184c  -9.34  -4.05    -0.0000
iter: 704 14:18:55 -1394.172189c  -9.35  -4.05    -0.0000
iter: 705 14:18:58 -1394.172195c  -9.36  -4.05    -0.0000
iter: 706 14:19:02 -1394.172200c  -9.36  -4.06    -0.0000
iter: 707 14:19:06 -1394.172206c  -9.37  -4.06    -0.0000
iter: 708 14:19:10 -1394.172211c  -9.38  -4.06    -0.0000
iter: 709 14:19:14 -1394.172217c  -9.38  -4.07    -0.0000
iter: 710 14:19:17 -1394.172222c  -9.39  -4.07    -0.0000
iter: 711 14:19:21 -1394.172227c  -9.40  -4.07    -0.0000
iter: 712 14:19:25 -1394.172233c  -9.40  -4.08    -0.0000
iter: 713 14:19:29 -1394.172238c  -9.41  -4.08    -0.0000
iter: 714 14:19:33 -1394.172243c  -9.41  -4.09    -0.0000
iter: 715 14:19:36 -1394.172248c  -9.42  -4.09    -0.0000
iter: 716 14:19:40 -1394.172253c  -9.43  -4.09    -0.0000
iter: 717 14:19:44 -1394.172258c  -9.43  -4.10    -0.0000
iter: 718 14:19:48 -1394.172263c  -9.44  -4.10    -0.0000
iter: 719 14:19:52 -1394.172268c  -9.45  -4.10    +0.0000
iter: 720 14:19:55 -1394.172273c  -9.45  -4.11    +0.0000
iter: 721 14:19:59 -1394.172278c  -9.46  -4.11    +0.0000
iter: 722 14:20:03 -1394.172283c  -9.47  -4.12    +0.0000
iter: 723 14:20:07 -1394.172287c  -9.47  -4.12    +0.0000
iter: 724 14:20:11 -1394.172292c  -9.48  -4.12    +0.0000
iter: 725 14:20:14 -1394.172297c  -9.48  -4.13    +0.0000
iter: 726 14:20:18 -1394.172301c  -9.49  -4.13    +0.0000
iter: 727 14:20:22 -1394.172306c  -9.50  -4.13    -0.0000
iter: 728 14:20:26 -1394.172310c  -9.50  -4.14    -0.0000
iter: 729 14:20:30 -1394.172315c  -9.51  -4.14    -0.0000
iter: 730 14:20:33 -1394.172319c  -9.52  -4.14    -0.0000
iter: 731 14:20:37 -1394.172324c  -9.52  -4.15    -0.0000
iter: 732 14:20:41 -1394.172328c  -9.53  -4.15    -0.0000
iter: 733 14:20:45 -1394.172333c  -9.53  -4.15    -0.0000
iter: 734 14:20:49 -1394.172337c  -9.54  -4.16    -0.0000
iter: 735 14:20:52 -1394.172341c  -9.55  -4.16    -0.0000
iter: 736 14:20:56 -1394.172345c  -9.55  -4.17    -0.0000
iter: 737 14:21:00 -1394.172350c  -9.56  -4.17    -0.0000
iter: 738 14:21:04 -1394.172354c  -9.57  -4.17    -0.0000
iter: 739 14:21:07 -1394.172358c  -9.57  -4.18    -0.0000
iter: 740 14:21:11 -1394.172362c  -9.58  -4.18    -0.0000
iter: 741 14:21:15 -1394.172366c  -9.59  -4.18    -0.0000
iter: 742 14:21:19 -1394.172370c  -9.59  -4.19    -0.0000
iter: 743 14:21:23 -1394.172374c  -9.60  -4.19    -0.0000
iter: 744 14:21:26 -1394.172378c  -9.60  -4.19    -0.0000
iter: 745 14:21:30 -1394.172382c  -9.61  -4.20    -0.0000
iter: 746 14:21:34 -1394.172386c  -9.62  -4.20    -0.0000
iter: 747 14:21:38 -1394.172390c  -9.62  -4.21    -0.0000
iter: 748 14:21:42 -1394.172394c  -9.63  -4.21    -0.0000
iter: 749 14:21:45 -1394.172397c  -9.64  -4.21    -0.0000
iter: 750 14:21:49 -1394.172401c  -9.64  -4.22    -0.0000
iter: 751 14:21:53 -1394.172405c  -9.65  -4.22    -0.0000
iter: 752 14:21:57 -1394.172408c  -9.66  -4.22    -0.0000
iter: 753 14:22:01 -1394.172412c  -9.66  -4.23    -0.0000
iter: 754 14:22:04 -1394.172416c  -9.67  -4.23    -0.0000
iter: 755 14:22:08 -1394.172419c  -9.67  -4.23    -0.0000
iter: 756 14:22:12 -1394.172423c  -9.68  -4.24    -0.0000
iter: 757 14:22:16 -1394.172426c  -9.69  -4.24    -0.0000
iter: 758 14:22:20 -1394.172430c  -9.69  -4.25    -0.0000
iter: 759 14:22:23 -1394.172433c  -9.70  -4.25    -0.0000
iter: 760 14:22:27 -1394.172437c  -9.71  -4.25    -0.0000
iter: 761 14:22:31 -1394.172440c  -9.71  -4.26    -0.0000
iter: 762 14:22:35 -1394.172444c  -9.72  -4.26    -0.0000
iter: 763 14:22:39 -1394.172447c  -9.72  -4.26    -0.0000
iter: 764 14:22:42 -1394.172450c  -9.73  -4.27    -0.0000
iter: 765 14:22:46 -1394.172454c  -9.74  -4.27    -0.0000
iter: 766 14:22:50 -1394.172457c  -9.74  -4.27    -0.0000
iter: 767 14:22:54 -1394.172460c  -9.75  -4.28    -0.0000
iter: 768 14:22:58 -1394.172464c  -9.76  -4.28    -0.0000
iter: 769 14:23:01 -1394.172467c  -9.76  -4.28    -0.0000
iter: 770 14:23:05 -1394.172470c  -9.77  -4.29    -0.0000
iter: 771 14:23:09 -1394.172473c  -9.77  -4.29    -0.0000
iter: 772 14:23:13 -1394.172476c  -9.78  -4.30    -0.0000
iter: 773 14:23:17 -1394.172479c  -9.79  -4.30    -0.0000
iter: 774 14:23:20 -1394.172482c  -9.79  -4.30    -0.0000
iter: 775 14:23:24 -1394.172485c  -9.80  -4.31    -0.0000
iter: 776 14:23:28 -1394.172488c  -9.81  -4.31    -0.0000
iter: 777 14:23:32 -1394.172491c  -9.81  -4.31    -0.0000
iter: 778 14:23:35 -1394.172494c  -9.82  -4.32    -0.0000
iter: 779 14:23:39 -1394.172497c  -9.82  -4.32    -0.0000
iter: 780 14:23:43 -1394.172500c  -9.83  -4.32    -0.0000
iter: 781 14:23:47 -1394.172503c  -9.84  -4.33    -0.0000
iter: 782 14:23:51 -1394.172506c  -9.84  -4.33    -0.0000
iter: 783 14:23:55 -1394.172509c  -9.85  -4.33    -0.0000
iter: 784 14:23:59 -1394.172512c  -9.86  -4.34    -0.0000
iter: 785 14:24:02 -1394.172514c  -9.86  -4.34    -0.0000
iter: 786 14:24:06 -1394.172517c  -9.87  -4.35    -0.0000
iter: 787 14:24:10 -1394.172520c  -9.87  -4.35    -0.0000
iter: 788 14:24:14 -1394.172523c  -9.88  -4.35    -0.0000
iter: 789 14:24:18 -1394.172525c  -9.89  -4.36    -0.0000
iter: 790 14:24:21 -1394.172528c  -9.89  -4.36    -0.0000
iter: 791 14:24:25 -1394.172531c  -9.90  -4.36    -0.0000
iter: 792 14:24:29 -1394.172534c  -9.91  -4.37    -0.0000
iter: 793 14:24:33 -1394.172536c  -9.91  -4.37    -0.0000
iter: 794 14:24:37 -1394.172539c  -9.92  -4.37    -0.0000
iter: 795 14:24:40 -1394.172541c  -9.92  -4.38    -0.0000
iter: 796 14:24:44 -1394.172544c  -9.93  -4.38    -0.0000
iter: 797 14:24:48 -1394.172546c  -9.94  -4.38    -0.0000
iter: 798 14:24:52 -1394.172549c  -9.94  -4.39    -0.0000
iter: 799 14:24:56 -1394.172551c  -9.95  -4.39    -0.0000
iter: 800 14:24:59 -1394.172554c  -9.96  -4.39    -0.0000
iter: 801 14:25:03 -1394.172556c  -9.96  -4.40    -0.0000
iter: 802 14:25:07 -1394.172559c  -9.97  -4.40    -0.0000
iter: 803 14:25:11 -1394.172561c  -9.97  -4.41    -0.0000
iter: 804 14:25:14 -1394.172564c  -9.98  -4.41    -0.0000
iter: 805 14:25:18 -1394.172566c  -9.99  -4.41    -0.0000
iter: 806 14:25:22 -1394.172568c  -9.99  -4.42    -0.0000
iter: 807 14:25:26 -1394.172571c -10.00  -4.42    -0.0000
iter: 808 14:25:30 -1394.172573c -10.01c -4.42    -0.0000
iter: 809 14:25:33 -1394.172575c -10.01c -4.43    -0.0000
iter: 810 14:25:37 -1394.172578c -10.02c -4.43    -0.0000
iter: 811 14:25:41 -1394.172580c -10.02c -4.43    -0.0000
iter: 812 14:25:45 -1394.172582c -10.03c -4.44    -0.0000
iter: 813 14:25:49 -1394.172585c -10.04c -4.44    -0.0000
iter: 814 14:25:52 -1394.172587c -10.04c -4.44    -0.0000
iter: 815 14:25:56 -1394.172589c -10.05c -4.45    -0.0000
iter: 816 14:26:00 -1394.172591c -10.06c -4.45    -0.0000
iter: 817 14:26:04 -1394.172593c -10.06c -4.46    -0.0000
iter: 818 14:26:08 -1394.172596c -10.07c -4.46    -0.0000
iter: 819 14:26:11 -1394.172598c -10.07c -4.46    -0.0000
iter: 820 14:26:15 -1394.172600c -10.08c -4.47    -0.0000
iter: 821 14:26:19 -1394.172602c -10.09c -4.47    -0.0000
iter: 822 14:26:23 -1394.172604c -10.09c -4.47    -0.0000
iter: 823 14:26:27 -1394.172606c -10.10c -4.48    -0.0000
iter: 824 14:26:30 -1394.172608c -10.11c -4.48    -0.0000
iter: 825 14:26:34 -1394.172610c -10.11c -4.48    -0.0000
iter: 826 14:26:38 -1394.172612c -10.12c -4.49    -0.0000
iter: 827 14:26:42 -1394.172614c -10.12c -4.49    -0.0000
iter: 828 14:26:46 -1394.172616c -10.13c -4.49    -0.0000
iter: 829 14:26:49 -1394.172618c -10.14c -4.50    -0.0000
iter: 830 14:26:53 -1394.172620c -10.14c -4.50    -0.0000
iter: 831 14:26:57 -1394.172622c -10.15c -4.50    -0.0000
iter: 832 14:27:01 -1394.172624c -10.16c -4.51    -0.0000
iter: 833 14:27:05 -1394.172626c -10.16c -4.51    -0.0000
iter: 834 14:27:08 -1394.172628c -10.17c -4.51    -0.0000
iter: 835 14:27:12 -1394.172630c -10.17c -4.52    -0.0000
iter: 836 14:27:16 -1394.172632c -10.18c -4.52    -0.0000
iter: 837 14:27:20 -1394.172633c -10.19c -4.53    -0.0000
iter: 838 14:27:24 -1394.172635c -10.19c -4.53    -0.0000
iter: 839 14:27:27 -1394.172637c -10.20c -4.53    -0.0000
iter: 840 14:27:31 -1394.172639c -10.21c -4.54    -0.0000
iter: 841 14:27:35 -1394.172641c -10.21c -4.54    -0.0000
iter: 842 14:27:39 -1394.172643c -10.22c -4.54    -0.0000
iter: 843 14:27:43 -1394.172644c -10.22c -4.55    -0.0000
iter: 844 14:27:46 -1394.172646c -10.23c -4.55    -0.0000
iter: 845 14:27:50 -1394.172648c -10.24c -4.55    -0.0000
iter: 846 14:27:54 -1394.172650c -10.24c -4.56    -0.0000
iter: 847 14:27:58 -1394.172651c -10.25c -4.56    -0.0000
iter: 848 14:28:02 -1394.172653c -10.26c -4.56    -0.0000
iter: 849 14:28:05 -1394.172655c -10.26c -4.57    -0.0000
iter: 850 14:28:09 -1394.172656c -10.27c -4.57    -0.0000
iter: 851 14:28:13 -1394.172658c -10.27c -4.57    -0.0000
iter: 852 14:28:17 -1394.172660c -10.28c -4.58    -0.0000
iter: 853 14:28:20 -1394.172661c -10.29c -4.58    -0.0000
iter: 854 14:28:24 -1394.172663c -10.29c -4.58    -0.0000
iter: 855 14:28:28 -1394.172665c -10.30c -4.59    -0.0000
iter: 856 14:28:32 -1394.172666c -10.31c -4.59    -0.0000
iter: 857 14:28:36 -1394.172668c -10.31c -4.60    -0.0000
iter: 858 14:28:39 -1394.172669c -10.32c -4.60    -0.0000
iter: 859 14:28:43 -1394.172671c -10.32c -4.60    -0.0000
iter: 860 14:28:47 -1394.172673c -10.33c -4.61    -0.0000
iter: 861 14:28:51 -1394.172674c -10.34c -4.61    -0.0000
iter: 862 14:28:55 -1394.172676c -10.34c -4.61    -0.0000
iter: 863 14:28:58 -1394.172677c -10.35c -4.62    -0.0000
iter: 864 14:29:02 -1394.172679c -10.36c -4.62    -0.0000
iter: 865 14:29:06 -1394.172680c -10.36c -4.62    -0.0000
iter: 866 14:29:10 -1394.172682c -10.37c -4.63    -0.0000
iter: 867 14:29:14 -1394.172683c -10.37c -4.63    -0.0000
iter: 868 14:29:17 -1394.172685c -10.38c -4.63    -0.0000
iter: 869 14:29:21 -1394.172686c -10.39c -4.64    -0.0000
iter: 870 14:29:25 -1394.172688c -10.39c -4.64    +0.0000
iter: 871 14:29:29 -1394.172689c -10.40c -4.64    +0.0000
iter: 872 14:29:33 -1394.172691c -10.41c -4.65    +0.0000
iter: 873 14:29:36 -1394.172692c -10.41c -4.65    -0.0000
iter: 874 14:29:40 -1394.172693c -10.42c -4.65    +0.0000
iter: 875 14:29:44 -1394.172695c -10.42c -4.66    -0.0000
iter: 876 14:29:48 -1394.172696c -10.43c -4.66    -0.0000
iter: 877 14:29:52 -1394.172697c -10.44c -4.66    -0.0000
iter: 878 14:29:55 -1394.172699c -10.44c -4.67    +0.0000
iter: 879 14:29:59 -1394.172700c -10.45c -4.67    +0.0000
iter: 880 14:30:03 -1394.172702c -10.46c -4.68    +0.0000
iter: 881 14:30:07 -1394.172703c -10.46c -4.68    -0.0000
iter: 882 14:30:10 -1394.172704c -10.47c -4.68    +0.0000
iter: 883 14:30:14 -1394.172706c -10.47c -4.69    -0.0000
iter: 884 14:30:18 -1394.172707c -10.48c -4.69    -0.0000
iter: 885 14:30:22 -1394.172708c -10.49c -4.69    -0.0000
iter: 886 14:30:26 -1394.172709c -10.49c -4.70    -0.0000
iter: 887 14:30:29 -1394.172711c -10.50c -4.70    -0.0000
iter: 888 14:30:33 -1394.172712c -10.51c -4.70    -0.0000
iter: 889 14:30:37 -1394.172713c -10.51c -4.71    -0.0000
iter: 890 14:30:41 -1394.172714c -10.52c -4.71    +0.0000
iter: 891 14:30:45 -1394.172716c -10.52c -4.71    -0.0000
iter: 892 14:30:48 -1394.172717c -10.53c -4.72    -0.0000
iter: 893 14:30:52 -1394.172718c -10.53c -4.72    -0.0000
iter: 894 14:30:56 -1394.172719c -10.54c -4.72    -0.0000
iter: 895 14:31:00 -1394.172721c -10.55c -4.73    -0.0000
iter: 896 14:31:04 -1394.172722c -10.56c -4.73    -0.0000
iter: 897 14:31:07 -1394.172723c -10.56c -4.73    -0.0000
iter: 898 14:31:11 -1394.172724c -10.57c -4.74    -0.0000
iter: 899 14:31:15 -1394.172725c -10.57c -4.74    -0.0000
iter: 900 14:31:19 -1394.172726c -10.58c -4.74    -0.0000
iter: 901 14:31:23 -1394.172728c -10.58c -4.75    -0.0000
iter: 902 14:31:26 -1394.172729c -10.59c -4.75    -0.0000
iter: 903 14:31:30 -1394.172730c -10.60c -4.75    -0.0000
iter: 904 14:31:34 -1394.172731c -10.60c -4.76    -0.0000
iter: 905 14:31:38 -1394.172732c -10.61c -4.76    -0.0000
iter: 906 14:31:42 -1394.172733c -10.62c -4.76    -0.0000
iter: 907 14:31:45 -1394.172734c -10.62c -4.77    -0.0000
iter: 908 14:31:49 -1394.172735c -10.63c -4.77    -0.0000
iter: 909 14:31:53 -1394.172737c -10.63c -4.78    -0.0000
iter: 910 14:31:57 -1394.172738c -10.64c -4.78    -0.0000
iter: 911 14:32:00 -1394.172739c -10.65c -4.78    -0.0000
iter: 912 14:32:04 -1394.172740c -10.65c -4.79    -0.0000
iter: 913 14:32:08 -1394.172741c -10.66c -4.79    -0.0000
iter: 914 14:32:12 -1394.172742c -10.67c -4.79    -0.0000
iter: 915 14:32:16 -1394.172743c -10.67c -4.80    -0.0000
iter: 916 14:32:19 -1394.172744c -10.68c -4.80    -0.0000
iter: 917 14:32:23 -1394.172745c -10.68c -4.80    -0.0000
iter: 918 14:32:27 -1394.172746c -10.69c -4.81    -0.0000
iter: 919 14:32:31 -1394.172747c -10.70c -4.81    +0.0000
iter: 920 14:32:35 -1394.172748c -10.70c -4.81    +0.0000
iter: 921 14:32:39 -1394.172749c -10.71c -4.82    +0.0000
iter: 922 14:32:42 -1394.172750c -10.72c -4.82    +0.0000
iter: 923 14:32:46 -1394.172751c -10.72c -4.82    +0.0000
iter: 924 14:32:50 -1394.172752c -10.73c -4.83    +0.0000
iter: 925 14:32:54 -1394.172753c -10.73c -4.83    +0.0000
iter: 926 14:32:58 -1394.172754c -10.74c -4.83    +0.0000
iter: 927 14:33:01 -1394.172755c -10.75c -4.84    +0.0000
iter: 928 14:33:05 -1394.172756c -10.75c -4.84    +0.0000
iter: 929 14:33:09 -1394.172757c -10.76c -4.84    +0.0000
iter: 930 14:33:13 -1394.172758c -10.77c -4.85    +0.0000
iter: 931 14:33:17 -1394.172759c -10.77c -4.85    +0.0000
iter: 932 14:33:20 -1394.172760c -10.78c -4.85    +0.0000
iter: 933 14:33:24 -1394.172760c -10.78c -4.86    +0.0000
iter: 934 14:33:28 -1394.172761c -10.79c -4.86    +0.0000
iter: 935 14:33:32 -1394.172762c -10.80c -4.86    +0.0000
iter: 936 14:33:36 -1394.172763c -10.80c -4.87    +0.0000
iter: 937 14:33:39 -1394.172764c -10.81c -4.87    +0.0000
iter: 938 14:33:43 -1394.172765c -10.82c -4.87    +0.0000
iter: 939 14:33:47 -1394.172766c -10.82c -4.88    +0.0000
iter: 940 14:33:51 -1394.172767c -10.83c -4.88    +0.0000
iter: 941 14:33:55 -1394.172768c -10.83c -4.88    +0.0000
iter: 942 14:33:58 -1394.172768c -10.84c -4.89    +0.0000
iter: 943 14:34:02 -1394.172769c -10.84c -4.89    +0.0000
iter: 944 14:34:06 -1394.172770c -10.85c -4.89    +0.0000
iter: 945 14:34:10 -1394.172771c -10.86c -4.90    +0.0000
iter: 946 14:34:13 -1394.172772c -10.86c -4.90    +0.0000
iter: 947 14:34:17 -1394.172773c -10.87c -4.90    +0.0000
iter: 948 14:34:21 -1394.172773c -10.88c -4.91    +0.0000
iter: 949 14:34:25 -1394.172774c -10.88c -4.91    +0.0000
iter: 950 14:34:29 -1394.172775c -10.89c -4.91    +0.0000
iter: 951 14:34:32 -1394.172776c -10.89c -4.92    +0.0000
iter: 952 14:34:36 -1394.172777c -10.90c -4.92    +0.0000
iter: 953 14:34:40 -1394.172777c -10.91c -4.93    +0.0000
iter: 954 14:34:44 -1394.172778c -10.91c -4.93    +0.0000
iter: 955 14:34:48 -1394.172779c -10.92c -4.93    +0.0000
iter: 956 14:34:51 -1394.172780c -10.93c -4.94    +0.0000
iter: 957 14:34:55 -1394.172781c -10.93c -4.94    +0.0000
iter: 958 14:34:59 -1394.172781c -10.94c -4.94    +0.0000
iter: 959 14:35:03 -1394.172782c -10.94c -4.95    +0.0000
iter: 960 14:35:07 -1394.172783c -10.95c -4.95    +0.0000
iter: 961 14:35:10 -1394.172784c -10.96c -4.95    +0.0000
iter: 962 14:35:14 -1394.172784c -10.96c -4.96    +0.0000
iter: 963 14:35:18 -1394.172785c -10.97c -4.96    +0.0000
iter: 964 14:35:22 -1394.172786c -10.98c -4.96    +0.0000
iter: 965 14:35:26 -1394.172786c -10.98c -4.97    +0.0000
iter: 966 14:35:29 -1394.172787c -10.99c -4.97    +0.0000
iter: 967 14:35:33 -1394.172788c -10.99c -4.97    +0.0000
iter: 968 14:35:37 -1394.172789c -11.00c -4.98    +0.0000
iter: 969 14:35:41 -1394.172789c -11.01c -4.98    +0.0000
iter: 970 14:35:45 -1394.172790c -11.01c -4.98    +0.0000
iter: 971 14:35:48 -1394.172791c -11.02c -4.99    +0.0000
iter: 972 14:35:52 -1394.172791c -11.02c -4.99    +0.0000
iter: 973 14:35:56 -1394.172792c -11.03c -4.99    +0.0000
iter: 974 14:36:00 -1394.172793c -11.04c -5.00    +0.0000
iter: 975 14:36:04 -1394.172793c -11.04c -5.00    +0.0000
iter: 976 14:36:07 -1394.172794c -11.05c -5.00c   +0.0000

Converged after 976 iterations.

Dipole moment: (52.395120, -54.863021, 0.642279) |e|*Ang

Total magnetic moment: (0.000000, 0.000000, 0.000000)
Local magnetic moments:
   0 Ti ( 0.000000,  0.000000, -0.000000)
   1 Ti ( 0.000000,  0.000000,  0.000000)
   2 Ti ( 0.000000,  0.000000,  0.000000)
   3 Ti ( 0.000000,  0.000000,  0.000000)
   4 Ti ( 0.000000,  0.000000, -0.000000)
   5 Ti ( 0.000000,  0.000000,  0.000000)
   6 Ti ( 0.000000,  0.000000,  0.000000)
   7 Ti ( 0.000000,  0.000000, -0.000000)
   8 Ti ( 0.000000,  0.000000, -0.000000)
   9 Ti ( 0.000000,  0.000000,  0.000000)
  10 Ti ( 0.000000,  0.000000, -0.000000)
  11 Ti ( 0.000000,  0.000000,  0.000000)
  12 Ti ( 0.000000,  0.000000, -0.000000)
  13 Ti ( 0.000000,  0.000000,  0.000000)
  14 Ti ( 0.000000,  0.000000, -0.000000)
  15 Ti ( 0.000000,  0.000000, -0.000000)
  16 Ti ( 0.000000,  0.000000,  0.000000)
  17 Ti ( 0.000000,  0.000000, -0.000000)
  18 Ti ( 0.000000,  0.000000,  0.000000)
  19 Ti ( 0.000000,  0.000000, -0.000000)
  20 Ti ( 0.000000,  0.000000, -0.000000)
  21 Ti ( 0.000000,  0.000000, -0.000000)
  22 Ti ( 0.000000,  0.000000,  0.000000)
  23 Ti ( 0.000000,  0.000000, -0.000000)
  24 O  ( 0.000000,  0.000000,  0.000000)
  25 O  ( 0.000000,  0.000000, -0.000000)
  26 O  ( 0.000000,  0.000000, -0.000000)
  27 O  ( 0.000000,  0.000000, -0.000000)
  28 O  ( 0.000000,  0.000000,  0.000000)
  29 O  ( 0.000000,  0.000000, -0.000000)
  30 O  ( 0.000000,  0.000000,  0.000000)
  31 O  ( 0.000000,  0.000000, -0.000000)
  32 O  ( 0.000000,  0.000000,  0.000000)
  33 O  ( 0.000000,  0.000000,  0.000000)
  34 O  ( 0.000000,  0.000000,  0.000000)
  35 O  ( 0.000000,  0.000000, -0.000000)
  36 O  ( 0.000000,  0.000000, -0.000000)
  37 O  ( 0.000000,  0.000000, -0.000000)
  38 O  ( 0.000000,  0.000000,  0.000000)
  39 O  ( 0.000000,  0.000000, -0.000000)
  40 O  ( 0.000000,  0.000000,  0.000000)
  41 O  ( 0.000000,  0.000000, -0.000000)
  42 O  ( 0.000000,  0.000000,  0.000000)
  43 O  ( 0.000000,  0.000000, -0.000000)
  44 O  ( 0.000000,  0.000000, -0.000000)
  45 O  ( 0.000000,  0.000000,  0.000000)
  46 O  ( 0.000000,  0.000000, -0.000000)
  47 O  ( 0.000000,  0.000000,  0.000000)
  48 O  ( 0.000000,  0.000000,  0.000000)
  49 O  ( 0.000000,  0.000000, -0.000000)
  50 O  ( 0.000000,  0.000000,  0.000000)
  51 O  ( 0.000000,  0.000000,  0.000000)
  52 O  ( 0.000000,  0.000000,  0.000000)
  53 O  ( 0.000000,  0.000000, -0.000000)
  54 O  ( 0.000000,  0.000000,  0.000000)
  55 O  ( 0.000000,  0.000000, -0.000000)
  56 O  ( 0.000000,  0.000000,  0.000000)
  57 O  ( 0.000000,  0.000000, -0.000000)
  58 O  ( 0.000000,  0.000000,  0.000000)
  59 O  ( 0.000000,  0.000000, -0.000000)
  60 O  ( 0.000000,  0.000000, -0.000000)
  61 O  ( 0.000000,  0.000000, -0.000000)
  62 O  ( 0.000000,  0.000000, -0.000000)
  63 O  ( 0.000000,  0.000000, -0.000000)
  64 O  ( 0.000000,  0.000000, -0.000000)
  65 O  ( 0.000000,  0.000000, -0.000000)
  66 O  ( 0.000000,  0.000000,  0.000000)
  67 O  ( 0.000000,  0.000000, -0.000000)
  68 O  ( 0.000000,  0.000000,  0.000000)
  69 O  ( 0.000000,  0.000000, -0.000000)
  70 O  ( 0.000000,  0.000000, -0.000000)
  71 O  ( 0.000000,  0.000000,  0.000000)
  72 Au ( 0.000000,  0.000000,  0.000000)
  73 Au ( 0.000000,  0.000000, -0.000000)
  74 Au ( 0.000000,  0.000000,  0.000000)
  75 Au ( 0.000000,  0.000000, -0.000000)

Energy contributions relative to reference atoms: (reference = -2721730.337652)

Kinetic:       +530.802189
Potential:     -719.643077
External:      -865.794883
XC:            -382.704831
Entropy (-ST):   -0.026785
Local:          +43.181200
SIC:             +0.000000
--------------------------
Free energy:   -1394.186187
Extrapolated:  -1394.172794

Dipole-layer corrected work functions: 3.959120, 2.490651 eV

Spin contamination: 0.000000 electrons
                   Up                     Down
 Band  Eigenvalues  Occupancy  Eigenvalues  Occupancy
    0    -65.09457    1.00000    -65.09457    1.00000
    1    -65.08779    1.00000    -65.08779    1.00000
    2    -65.08585    1.00000    -65.08585    1.00000
    3    -65.08167    1.00000    -65.08167    1.00000
    4    -64.97172    1.00000    -64.97172    1.00000
    5    -64.90153    1.00000    -64.90153    1.00000
    6    -64.89744    1.00000    -64.89744    1.00000
    7    -64.82911    1.00000    -64.82911    1.00000
    8    -64.81323    1.00000    -64.81323    1.00000
    9    -64.80110    1.00000    -64.80110    1.00000
   10    -64.77036    1.00000    -64.77036    1.00000
   11    -64.76634    1.00000    -64.76634    1.00000
   12    -64.75955    1.00000    -64.75955    1.00000
   13    -64.73648    1.00000    -64.73648    1.00000
   14    -64.71952    1.00000    -64.71952    1.00000
   15    -64.70228    1.00000    -64.70228    1.00000
   16    -64.68142    1.00000    -64.68142    1.00000
   17    -64.67072    1.00000    -64.67072    1.00000
   18    -64.63939    1.00000    -64.63939    1.00000
   19    -64.42602    1.00000    -64.42602    1.00000
   20    -64.36715    1.00000    -64.36715    1.00000
   21    -64.35475    1.00000    -64.35475    1.00000
   22    -64.35015    1.00000    -64.35015    1.00000
   23    -64.34408    1.00000    -64.34408    1.00000
   24    -41.41581    1.00000    -41.41581    1.00000
   25    -41.40794    1.00000    -41.40794    1.00000
   26    -41.40550    1.00000    -41.40550    1.00000
   27    -41.40057    1.00000    -41.40057    1.00000
   28    -41.26906    1.00000    -41.26906    1.00000
   29    -41.26296    1.00000    -41.26296    1.00000
   30    -41.24894    1.00000    -41.24894    1.00000
   31    -41.19947    1.00000    -41.19947    1.00000
   32    -41.19312    1.00000    -41.19312    1.00000
   33    -41.19272    1.00000    -41.19272    1.00000
   34    -41.14795    1.00000    -41.14795    1.00000
   35    -41.11823    1.00000    -41.11823    1.00000
   36    -41.11364    1.00000    -41.11364    1.00000
   37    -41.09556    1.00000    -41.09556    1.00000
   38    -41.09038    1.00000    -41.09038    1.00000
   39    -41.08375    1.00000    -41.08375    1.00000
   40    -41.08178    1.00000    -41.08178    1.00000
   41    -41.07565    1.00000    -41.07565    1.00000
   42    -41.06970    1.00000    -41.06970    1.00000
   43    -41.06436    1.00000    -41.06436    1.00000
   44    -41.06354    1.00000    -41.06354    1.00000
   45    -41.06101    1.00000    -41.06101    1.00000
   46    -41.05738    1.00000    -41.05738    1.00000
   47    -41.05171    1.00000    -41.05171    1.00000
   48    -41.03990    1.00000    -41.03990    1.00000
   49    -41.03381    1.00000    -41.03381    1.00000
   50    -41.02278    1.00000    -41.02278    1.00000
   51    -41.00802    1.00000    -41.00802    1.00000
   52    -40.99173    1.00000    -40.99173    1.00000
   53    -40.98342    1.00000    -40.98342    1.00000
   54    -40.97624    1.00000    -40.97624    1.00000
   55    -40.96974    1.00000    -40.96974    1.00000
   56    -40.95800    1.00000    -40.95800    1.00000
   57    -40.94373    1.00000    -40.94373    1.00000
   58    -40.93758    1.00000    -40.93758    1.00000
   59    -40.92728    1.00000    -40.92728    1.00000
   60    -40.91506    1.00000    -40.91506    1.00000
   61    -40.91120    1.00000    -40.91120    1.00000
   62    -40.90431    1.00000    -40.90431    1.00000
   63    -40.89416    1.00000    -40.89416    1.00000
   64    -40.89225    1.00000    -40.89225    1.00000
   65    -40.88632    1.00000    -40.88632    1.00000
   66    -40.88443    1.00000    -40.88443    1.00000
   67    -40.88137    1.00000    -40.88137    1.00000
   68    -40.86859    1.00000    -40.86859    1.00000
   69    -40.85925    1.00000    -40.85925    1.00000
   70    -40.85302    1.00000    -40.85302    1.00000
   71    -40.84437    1.00000    -40.84437    1.00000
   72    -40.83288    1.00000    -40.83288    1.00000
   73    -40.82786    1.00000    -40.82786    1.00000
   74    -40.82278    1.00000    -40.82278    1.00000
   75    -40.80503    1.00000    -40.80503    1.00000
   76    -40.79306    1.00000    -40.79306    1.00000
   77    -40.77920    1.00000    -40.77920    1.00000
   78    -40.74361    1.00000    -40.74361    1.00000
   79    -40.74099    1.00000    -40.74099    1.00000
   80    -40.70752    1.00000    -40.70752    1.00000
   81    -40.60858    1.00000    -40.60858    1.00000
   82    -40.59782    1.00000    -40.59782    1.00000
   83    -40.59310    1.00000    -40.59310    1.00000
   84    -40.58117    1.00000    -40.58117    1.00000
   85    -40.57658    1.00000    -40.57658    1.00000
   86    -40.56846    1.00000    -40.56846    1.00000
   87    -40.56373    1.00000    -40.56373    1.00000
   88    -40.55873    1.00000    -40.55873    1.00000
   89    -40.55057    1.00000    -40.55057    1.00000
   90    -40.52117    1.00000    -40.52117    1.00000
   91    -40.50834    1.00000    -40.50834    1.00000
   92    -40.44334    1.00000    -40.44334    1.00000
   93    -40.42915    1.00000    -40.42915    1.00000
   94    -40.42433    1.00000    -40.42433    1.00000
   95    -40.41739    1.00000    -40.41739    1.00000
   96    -23.83454    1.00000    -23.83454    1.00000
   97    -23.61917    1.00000    -23.61917    1.00000
   98    -23.51132    1.00000    -23.51132    1.00000
   99    -23.44527    1.00000    -23.44527    1.00000
  100    -23.41875    1.00000    -23.41875    1.00000
  101    -23.39018    1.00000    -23.39018    1.00000
  102    -23.31694    1.00000    -23.31694    1.00000
  103    -23.28149    1.00000    -23.28149    1.00000
  104    -23.18951    1.00000    -23.18951    1.00000
  105    -23.03558    1.00000    -23.03558    1.00000
  106    -23.00454    1.00000    -23.00454    1.00000
  107    -22.93810    1.00000    -22.93810    1.00000
  108    -22.85042    1.00000    -22.85042    1.00000
  109    -22.72051    1.00000    -22.72051    1.00000
  110    -22.67746    1.00000    -22.67746    1.00000
  111    -22.66553    1.00000    -22.66553    1.00000
  112    -22.64875    1.00000    -22.64875    1.00000
  113    -22.63721    1.00000    -22.63721    1.00000
  114    -22.57695    1.00000    -22.57695    1.00000
  115    -22.55975    1.00000    -22.55975    1.00000
  116    -22.55470    1.00000    -22.55470    1.00000
  117    -22.52932    1.00000    -22.52932    1.00000
  118    -22.51900    1.00000    -22.51900    1.00000
  119    -22.51653    1.00000    -22.51653    1.00000
  120    -22.49973    1.00000    -22.49973    1.00000
  121    -22.47159    1.00000    -22.47159    1.00000
  122    -22.46408    1.00000    -22.46408    1.00000
  123    -22.46116    1.00000    -22.46116    1.00000
  124    -22.44022    1.00000    -22.44022    1.00000
  125    -22.43909    1.00000    -22.43909    1.00000
  126    -22.42104    1.00000    -22.42104    1.00000
  127    -22.39549    1.00000    -22.39549    1.00000
  128    -22.36052    1.00000    -22.36052    1.00000
  129    -22.34117    1.00000    -22.34117    1.00000
  130    -22.33805    1.00000    -22.33805    1.00000
  131    -22.31782    1.00000    -22.31782    1.00000
  132    -22.29890    1.00000    -22.29890    1.00000
  133    -22.29443    1.00000    -22.29443    1.00000
  134    -22.28705    1.00000    -22.28705    1.00000
  135    -22.19754    1.00000    -22.19754    1.00000
  136    -22.15305    1.00000    -22.15305    1.00000
  137    -22.06712    1.00000    -22.06712    1.00000
  138    -22.01498    1.00000    -22.01498    1.00000
  139    -21.85394    1.00000    -21.85394    1.00000
  140    -20.96438    1.00000    -20.96438    1.00000
  141    -20.92334    1.00000    -20.92334    1.00000
  142    -20.91654    1.00000    -20.91654    1.00000
  143    -20.90788    1.00000    -20.90788    1.00000
  144    -10.90640    1.00000    -10.90640    1.00000
  145    -10.82781    1.00000    -10.82781    1.00000
  146    -10.80805    1.00000    -10.80805    1.00000
  147    -10.76702    1.00000    -10.76702    1.00000
  148    -10.74742    1.00000    -10.74742    1.00000
  149    -10.72506    1.00000    -10.72506    1.00000
  150    -10.67293    1.00000    -10.67293    1.00000
  151    -10.65453    1.00000    -10.65453    1.00000
  152    -10.64437    1.00000    -10.64437    1.00000
  153    -10.61464    1.00000    -10.61464    1.00000
  154    -10.58690    1.00000    -10.58690    1.00000
  155    -10.53469    1.00000    -10.53469    1.00000
  156    -10.53069    1.00000    -10.53069    1.00000
  157    -10.48393    1.00000    -10.48393    1.00000
  158    -10.45758    1.00000    -10.45758    1.00000
  159    -10.42723    1.00000    -10.42723    1.00000
  160    -10.42093    1.00000    -10.42093    1.00000
  161    -10.40641    1.00000    -10.40641    1.00000
  162    -10.34596    1.00000    -10.34596    1.00000
  163    -10.29479    1.00000    -10.29479    1.00000
  164    -10.23456    1.00000    -10.23456    1.00000
  165    -10.14977    1.00000    -10.14977    1.00000
  166    -10.11147    1.00000    -10.11147    1.00000
  167    -10.10054    1.00000    -10.10054    1.00000
  168    -10.07755    1.00000    -10.07755    1.00000
  169    -10.07512    1.00000    -10.07512    1.00000
  170    -10.03847    1.00000    -10.03847    1.00000
  171    -10.02711    1.00000    -10.02711    1.00000
  172    -10.00291    1.00000    -10.00291    1.00000
  173     -9.99734    1.00000     -9.99734    1.00000
  174     -9.99005    1.00000     -9.99005    1.00000
  175     -9.96257    1.00000     -9.96257    1.00000
  176     -9.95425    1.00000     -9.95425    1.00000
  177     -9.94637    1.00000     -9.94637    1.00000
  178     -9.93917    1.00000     -9.93917    1.00000
  179     -9.92488    1.00000     -9.92488    1.00000
  180     -9.92075    1.00000     -9.92075    1.00000
  181     -9.90484    1.00000     -9.90484    1.00000
  182     -9.88681    1.00000     -9.88681    1.00000
  183     -9.88338    1.00000     -9.88338    1.00000
  184     -9.86205    1.00000     -9.86205    1.00000
  185     -9.80572    1.00000     -9.80572    1.00000
  186     -9.74728    1.00000     -9.74728    1.00000
  187     -9.71842    1.00000     -9.71842    1.00000
  188     -9.69618    1.00000     -9.69618    1.00000
  189     -9.61681    1.00000     -9.61681    1.00000
  190     -9.56283    1.00000     -9.56283    1.00000
  191     -9.52999    1.00000     -9.52999    1.00000
  192     -9.46772    1.00000     -9.46772    1.00000
  193     -9.44250    1.00000     -9.44250    1.00000
  194     -9.38075    1.00000     -9.38075    1.00000
  195     -9.34306    1.00000     -9.34306    1.00000
  196     -9.32258    1.00000     -9.32258    1.00000
  197     -9.25357    1.00000     -9.25357    1.00000
  198     -9.21267    1.00000     -9.21267    1.00000
  199     -9.13074    1.00000     -9.13074    1.00000
  200     -9.08870    1.00000     -9.08870    1.00000
  201     -9.06662    1.00000     -9.06662    1.00000
  202     -9.00793    1.00000     -9.00793    1.00000
  203     -8.97566    1.00000     -8.97566    1.00000
  204     -8.94119    1.00000     -8.94119    1.00000
  205     -8.90388    1.00000     -8.90388    1.00000
  206     -8.82624    1.00000     -8.82624    1.00000
  207     -8.79376    1.00000     -8.79376    1.00000
  208     -8.76415    1.00000     -8.76415    1.00000
  209     -8.72785    1.00000     -8.72785    1.00000
  210     -8.70126    1.00000     -8.70126    1.00000
  211     -8.68612    1.00000     -8.68612    1.00000
  212     -8.64572    1.00000     -8.64572    1.00000
  213     -8.62566    1.00000     -8.62566    1.00000
  214     -8.53635    1.00000     -8.53635    1.00000
  215     -8.52171    1.00000     -8.52171    1.00000
  216     -8.48698    1.00000     -8.48698    1.00000
  217     -8.48021    1.00000     -8.48021    1.00000
  218     -8.41627    1.00000     -8.41627    1.00000
  219     -8.41295    1.00000     -8.41295    1.00000
  220     -8.40934    1.00000     -8.40934    1.00000
  221     -8.36375    1.00000     -8.36375    1.00000
  222     -8.32011    1.00000     -8.32011    1.00000
  223     -8.31779    1.00000     -8.31779    1.00000
  224     -8.30035    1.00000     -8.30035    1.00000
  225     -8.24913    1.00000     -8.24913    1.00000
  226     -8.21803    1.00000     -8.21803    1.00000
  227     -8.18607    1.00000     -8.18607    1.00000
  228     -8.16763    1.00000     -8.16763    1.00000
  229     -8.16365    1.00000     -8.16365    1.00000
  230     -8.15258    1.00000     -8.15258    1.00000
  231     -8.12632    1.00000     -8.12632    1.00000
  232     -8.08926    1.00000     -8.08926    1.00000
  233     -8.04220    1.00000     -8.04220    1.00000
  234     -7.97449    1.00000     -7.97449    1.00000
  235     -7.95175    1.00000     -7.95175    1.00000
  236     -7.94563    1.00000     -7.94563    1.00000
  237     -7.89236    1.00000     -7.89236    1.00000
  238     -7.86915    1.00000     -7.86915    1.00000
  239     -7.84833    1.00000     -7.84833    1.00000
  240     -7.83308    1.00000     -7.83308    1.00000
  241     -7.78580    1.00000     -7.78580    1.00000
  242     -7.69042    1.00000     -7.69042    1.00000
  243     -7.65705    1.00000     -7.65705    1.00000
  244     -7.60061    1.00000     -7.60061    1.00000
  245     -7.57069    1.00000     -7.57069    1.00000
  246     -7.54255    1.00000     -7.54255    1.00000
  247     -7.45576    1.00000     -7.45576    1.00000
  248     -7.44559    1.00000     -7.44559    1.00000
  249     -7.44283    1.00000     -7.44283    1.00000
  250     -7.38059    1.00000     -7.38059    1.00000
  251     -7.37638    1.00000     -7.37638    1.00000
  252     -7.36595    1.00000     -7.36595    1.00000
  253     -7.35891    1.00000     -7.35891    1.00000
  254     -7.32907    1.00000     -7.32907    1.00000
  255     -7.28804    1.00000     -7.28804    1.00000
  256     -7.28592    1.00000     -7.28592    1.00000
  257     -7.26467    1.00000     -7.26467    1.00000
  258     -7.23419    1.00000     -7.23419    1.00000
  259     -7.18002    1.00000     -7.18002    1.00000
  260     -7.14475    1.00000     -7.14475    1.00000
  261     -7.12111    1.00000     -7.12111    1.00000
  262     -7.11375    1.00000     -7.11375    1.00000
  263     -7.10150    1.00000     -7.10150    1.00000
  264     -7.08999    1.00000     -7.08999    1.00000
  265     -7.05695    1.00000     -7.05695    1.00000
  266     -7.03239    1.00000     -7.03239    1.00000
  267     -7.02352    1.00000     -7.02352    1.00000
  268     -6.99632    1.00000     -6.99632    1.00000
  269     -6.98045    1.00000     -6.98045    1.00000
  270     -6.93752    1.00000     -6.93752    1.00000
  271     -6.92195    1.00000     -6.92195    1.00000
  272     -6.90977    1.00000     -6.90977    1.00000
  273     -6.85927    1.00000     -6.85927    1.00000
  274     -6.83934    1.00000     -6.83934    1.00000
  275     -6.81575    1.00000     -6.81575    1.00000
  276     -6.75915    1.00000     -6.75915    1.00000
  277     -6.64632    1.00000     -6.64632    1.00000
  278     -6.62877    1.00000     -6.62877    1.00000
  279     -6.58169    1.00000     -6.58169    1.00000
  280     -6.57270    1.00000     -6.57270    1.00000
  281     -6.56246    1.00000     -6.56246    1.00000
  282     -6.44844    1.00000     -6.44844    1.00000
  283     -6.44007    1.00000     -6.44007    1.00000
  284     -6.30020    1.00000     -6.30020    1.00000
  285     -6.28866    1.00000     -6.28866    1.00000
  286     -6.28011    1.00000     -6.28011    1.00000
  287     -6.26901    1.00000     -6.26901    1.00000
  288     -6.24508    1.00000     -6.24508    1.00000
  289     -6.07082    1.00000     -6.07082    1.00000
  290     -6.05567    1.00000     -6.05567    1.00000
  291     -6.01211    1.00000     -6.01211    1.00000
  292     -5.93105    1.00000     -5.93105    1.00000
  293     -5.91400    1.00000     -5.91400    1.00000
  294     -5.90754    1.00000     -5.90754    1.00000
  295     -5.87133    1.00000     -5.87133    1.00000
  296     -5.53945    1.00000     -5.53945    1.00000
  297     -5.36462    1.00000     -5.36462    1.00000
  298     -5.13373    1.00000     -5.13373    1.00000
  299     -5.11377    1.00000     -5.11377    1.00000
  300     -5.05710    1.00000     -5.05710    1.00000
  301     -4.84378    1.00000     -4.84378    1.00000
  302     -4.82191    1.00000     -4.82191    1.00000
  303     -4.79912    1.00000     -4.79912    1.00000
  304     -4.68629    1.00000     -4.68629    1.00000
  305     -4.66226    1.00000     -4.66226    1.00000
  306     -4.60655    1.00000     -4.60655    1.00000
  307     -4.56881    1.00000     -4.56881    1.00000
  308     -3.98194    0.99948     -3.98194    0.99948
  309     -3.68204    0.98976     -3.68204    0.98976
  310     -2.72909    0.00698     -2.72909    0.00698
  311     -2.59012    0.00175     -2.59012    0.00175
  312     -2.52204    0.00089     -2.52204    0.00089
  313     -2.47702    0.00056     -2.47702    0.00056
  314     -2.33931    0.00014     -2.33931    0.00014
  315     -2.32955    0.00013     -2.32955    0.00013
  316     -2.30906    0.00011     -2.30906    0.00011
  317     -2.29843    0.00009     -2.29843    0.00009
  318     -2.22834    0.00005     -2.22834    0.00005
  319     -2.14327    0.00002     -2.14327    0.00002
  320     -2.07898    0.00001     -2.07898    0.00001
  321     -2.03080    0.00001     -2.03080    0.00001
  322     -2.00654    0.00001     -2.00654    0.00001
  323     -1.99290    0.00000     -1.99290    0.00000
  324     -1.97314    0.00000     -1.97314    0.00000
  325     -1.95696    0.00000     -1.95696    0.00000
  326     -1.85031    0.00000     -1.85031    0.00000
  327     -1.84188    0.00000     -1.84188    0.00000
  328     -1.82124    0.00000     -1.82124    0.00000
  329     -1.81309    0.00000     -1.81309    0.00000
  330     -1.79161    0.00000     -1.79161    0.00000
  331     -1.78313    0.00000     -1.78313    0.00000
  332     -1.77256    0.00000     -1.77256    0.00000
  333     -1.73426    0.00000     -1.73426    0.00000
  334     -1.66032    0.00000     -1.66032    0.00000
  335     -1.64983    0.00000     -1.64983    0.00000
  336     -1.62360    0.00000     -1.62360    0.00000
  337     -1.61296    0.00000     -1.61296    0.00000
  338     -1.60984    0.00000     -1.60984    0.00000
  339     -1.60604    0.00000     -1.60604    0.00000
  340     -1.59899    0.00000     -1.59899    0.00000
  341     -1.57816    0.00000     -1.57816    0.00000
  342     -1.55801    0.00000     -1.55801    0.00000
  343     -1.54147    0.00000     -1.54147    0.00000
  344     -1.53043    0.00000     -1.53043    0.00000
  345     -1.52673    0.00000     -1.52673    0.00000
  346     -1.50390    0.00000     -1.50390    0.00000
  347     -1.49116    0.00000     -1.49116    0.00000
  348     -1.47316    0.00000     -1.47316    0.00000
  349     -1.44760    0.00000     -1.44760    0.00000
  350     -1.39698    0.00000     -1.39698    0.00000
  351     -1.39401    0.00000     -1.39401    0.00000
  352     -1.36856    0.00000     -1.36856    0.00000
  353     -1.35496    0.00000     -1.35496    0.00000
  354     -1.34270    0.00000     -1.34270    0.00000
  355     -1.30008    0.00000     -1.30008    0.00000
  356     -1.24419    0.00000     -1.24419    0.00000
  357     -1.22856    0.00000     -1.22856    0.00000
  358     -1.20229    0.00000     -1.20229    0.00000
  359     -1.18941    0.00000     -1.18941    0.00000
  360     -1.15643    0.00000     -1.15643    0.00000
  361     -1.13691    0.00000     -1.13691    0.00000
  362     -1.13565    0.00000     -1.13565    0.00000
  363     -1.12323    0.00000     -1.12323    0.00000
  364     -1.10901    0.00000     -1.10901    0.00000
  365     -1.10088    0.00000     -1.10088    0.00000
  366     -1.07534    0.00000     -1.07534    0.00000
  367     -1.06949    0.00000     -1.06949    0.00000
  368     -1.03197    0.00000     -1.03197    0.00000
  369     -1.01105    0.00000     -1.01105    0.00000
  370     -0.99926    0.00000     -0.99926    0.00000
  371     -0.97487    0.00000     -0.97487    0.00000
  372     -0.96882    0.00000     -0.96882    0.00000
  373     -0.93110    0.00000     -0.93110    0.00000
  374     -0.89694    0.00000     -0.89694    0.00000
  375     -0.86192    0.00000     -0.86192    0.00000

Fermi level: -3.22489

Gap: 0.953 eV
Transition (v -> c):
  (s=1, k=0, n=309, [[0.00, 0.00, 0.00]]) -> (s=1, k=0, n=310, [[0.00, 0.00, 0.00]])
No difference between direct/indirect transitions
System changes: positions 

Initializing position-dependent things.

Density initialized from wave functions
      .-------------------------.  
     /|                         |  
    / |                         |  
   /  |                         |  
  /   |                         |  
 *    |                         |  
 |    |                         |  
 |    |                         |  
 |    |                         |  
 |    |                         |  
 |    |                         |  
 |    |                         |  
 |    |                         |  
 |    |                         |  
 |    |        Au   OAu         |  
 |    |      O          Ti      |  
 |    O  Au      Ti     O    O  |  
 |    |   Ti   Au O   O         |  
 | O  |   O    O      Ti     Ti |  
 |    | Ti     Ti     O    O    |  
 |    |     O       O      Ti   |  
 |   O|Ti     O      O          |  
 |    |O    O      Ti     Ti    |  
 |  Ti|    Ti          O  O   O |  
 |    |  O  O   O O    TiO      |  
 |  O |         TiO         O Ti|  
 |    | OTiO   Ti    OTi        |  
 |    |       O     O O    O O  |  
 |    | Oi   O O           Ti   |  
 |    O      Ti     Ti     O    |  
 |   Ti          O      O       |  
 |    |   O                     |  
 |    |                         |  
 |    |                         |  
 |    |                         |  
 |    .-------------------------.  
 |   /                         /   
 |  /                         /    
 | /                         /     
 |/                         /      
 *-------------------------*       

Positions:
   0 Ti     1.771742    0.000000    8.228379    ( 0.0000,  0.0000,  0.0000)
   1 Ti     6.989192    1.896200    8.228379    ( 0.0000,  0.0000,  0.0000)
   2 Ti     1.771742    3.792400    8.228379    ( 0.0000,  0.0000,  0.0000)
   3 Ti     6.989192    5.688600    8.228379    ( 0.0000,  0.0000,  0.0000)
   4 Ti     4.725027    0.000000    9.111586    ( 0.0000,  0.0000,  0.0000)
   5 Ti     9.942477    1.896200    9.111586    ( 0.0000,  0.0000,  0.0000)
   6 Ti     4.725027    3.792400    9.111586    ( 0.0000,  0.0000,  0.0000)
   7 Ti     9.942477    5.688600    9.111586    ( 0.0000,  0.0000,  0.0000)
   8 Ti     3.149983    0.000000   11.761552    ( 0.0000,  0.0000,  0.0000)
   9 Ti     8.367433    1.896200   11.761552    ( 0.0000,  0.0000,  0.0000)
  10 Ti     3.149983    3.792400   11.761552    ( 0.0000,  0.0000,  0.0000)
  11 Ti     8.367433    5.688600   11.761552    ( 0.0000,  0.0000,  0.0000)
  12 Ti     6.103269    0.000000   12.644759    ( 0.0000,  0.0000,  0.0000)
  13 Ti     0.885819    1.896200   12.644759    ( 0.0000,  0.0000,  0.0000)
  14 Ti     6.103269    3.792400   12.644759    ( 0.0000,  0.0000,  0.0000)
  15 Ti     0.885819    5.688600   12.644759    ( 0.0000,  0.0000,  0.0000)
  16 Ti     4.482233   -0.001033   15.342543    ( 0.0000,  0.0000,  0.0000)
  17 Ti     9.753045    1.900753   15.389207    ( 0.0000,  0.0000,  0.0000)
  18 Ti     4.499047    3.797034   15.348687    ( 0.0000,  0.0000,  0.0000)
  19 Ti     9.736627    5.671166   15.407809    ( 0.0000,  0.0000,  0.0000)
  20 Ti     7.365001   -0.008670   16.091347    ( 0.0000,  0.0000,  0.0000)
  21 Ti     2.124206    1.919615   16.196452    ( 0.0000,  0.0000,  0.0000)
  22 Ti     7.324862    3.785370   16.124124    ( 0.0000,  0.0000,  0.0000)
  23 Ti     2.104658    5.692197   16.109406    ( 0.0000,  0.0000,  0.0000)
  24 O      3.638859    0.000000    7.500000    ( 0.0000,  0.0000,  0.0000)
  25 O      8.856309    1.896200    7.500000    ( 0.0000,  0.0000,  0.0000)
  26 O      3.638859    3.792400    7.500000    ( 0.0000,  0.0000,  0.0000)
  27 O      8.856309    5.688600    7.500000    ( 0.0000,  0.0000,  0.0000)
  28 O      6.592144    0.000000    8.383207    ( 0.0000,  0.0000,  0.0000)
  29 O      1.374694    1.896200    8.383207    ( 0.0000,  0.0000,  0.0000)
  30 O      6.592144    3.792400    8.383207    ( 0.0000,  0.0000,  0.0000)
  31 O      1.374694    5.688600    8.383207    ( 0.0000,  0.0000,  0.0000)
  32 O     10.339421    0.000000    8.956758    ( 0.0000,  0.0000,  0.0000)
  33 O      5.121971    1.896200    8.956758    ( 0.0000,  0.0000,  0.0000)
  34 O     10.339421    3.792400    8.956758    ( 0.0000,  0.0000,  0.0000)
  35 O      5.121971    5.688600    8.956758    ( 0.0000,  0.0000,  0.0000)
  36 O      2.857911    0.000000    9.839966    ( 0.0000,  0.0000,  0.0000)
  37 O      8.075361    1.896200    9.839966    ( 0.0000,  0.0000,  0.0000)
  38 O      2.857911    3.792400    9.839966    ( 0.0000,  0.0000,  0.0000)
  39 O      8.075361    5.688600    9.839966    ( 0.0000,  0.0000,  0.0000)
  40 O      5.017100    0.000000   11.033173    ( 0.0000,  0.0000,  0.0000)
  41 O     10.234550    1.896200   11.033173    ( 0.0000,  0.0000,  0.0000)
  42 O      5.017100    3.792400   11.033173    ( 0.0000,  0.0000,  0.0000)
  43 O     10.234550    5.688600   11.033173    ( 0.0000,  0.0000,  0.0000)
  44 O      7.970490    0.000000   11.916380    ( 0.0000,  0.0000,  0.0000)
  45 O      2.753040    1.896200   11.916380    ( 0.0000,  0.0000,  0.0000)
  46 O      7.970490    3.792400   11.916380    ( 0.0000,  0.0000,  0.0000)
  47 O      2.753040    5.688600   11.916380    ( 0.0000,  0.0000,  0.0000)
  48 O      1.282867    0.000000   12.489931    ( 0.0000,  0.0000,  0.0000)
  49 O      6.500317    1.896200   12.489931    ( 0.0000,  0.0000,  0.0000)
  50 O      1.282867    3.792400   12.489931    ( 0.0000,  0.0000,  0.0000)
  51 O      6.500317    5.688600   12.489931    ( 0.0000,  0.0000,  0.0000)
  52 O      4.236152    0.000000   13.373138    ( 0.0000,  0.0000,  0.0000)
  53 O      9.453603    1.896200   13.373138    ( 0.0000,  0.0000,  0.0000)
  54 O      4.236152    3.792400   13.373138    ( 0.0000,  0.0000,  0.0000)
  55 O      9.453603    5.688600   13.373138    ( 0.0000,  0.0000,  0.0000)
  56 O      6.412072   -0.010033   14.556610    ( 0.0000,  0.0000,  0.0000)
  57 O      1.198823    1.897930   14.569774    ( 0.0000,  0.0000,  0.0000)
  58 O      6.447668    3.793171   14.532625    ( 0.0000,  0.0000,  0.0000)
  59 O      1.199187    5.689336   14.547629    ( 0.0000,  0.0000,  0.0000)
  60 O      4.033722    1.891518   15.421462    ( 0.0000,  0.0000,  0.0000)
  61 O      9.263384   -0.007385   15.453502    ( 0.0000,  0.0000,  0.0000)
  62 O      4.056182    5.703956   15.417797    ( 0.0000,  0.0000,  0.0000)
  63 O      9.276983    3.794598   15.462247    ( 0.0000,  0.0000,  0.0000)
  64 O      2.642742   -0.013555   16.279518    ( 0.0000,  0.0000,  0.0000)
  65 O      7.840025    1.892632   16.276827    ( 0.0000,  0.0000,  0.0000)
  66 O      2.638424    3.815752   16.259314    ( 0.0000,  0.0000,  0.0000)
  67 O      7.851442    5.687213   16.316677    ( 0.0000,  0.0000,  0.0000)
  68 O      5.664333   -0.017638   16.912131    ( 0.0000,  0.0000,  0.0000)
  69 O      0.405331    1.895786   16.891848    ( 0.0000,  0.0000,  0.0000)
  70 O      0.447526    5.688107   16.892737    ( 0.0000,  0.0000,  0.0000)
  71 O      5.620240    3.815240   16.822627    ( 0.0000,  0.0000,  0.0000)
  72 Au     5.402004    1.459542   18.435638    ( 0.0000,  0.0000,  0.0000)
  73 Au     7.227773    3.254817   19.494175    ( 0.0000,  0.0000,  0.0000)
  74 Au     2.680675    1.867315   18.895591    ( 0.0000,  0.0000,  0.0000)
  75 Au     4.579183    3.616569   19.675117    ( 0.0000,  0.0000,  0.0000)

Unit cell:
           periodic     x           y           z      points  spacing
  1. axis:    yes   10.434900    0.000000    0.000000    52     0.2007
  2. axis:    yes    0.000000    7.584800    0.000000    36     0.2107
  3. axis:    no     0.000000    0.000000   28.826383   144     0.2002

  Lengths:  10.434900   7.584800  28.826383
  Angles:   90.000000  90.000000  90.000000

Effective grid spacing dv^(1/3) = 0.2038

     iter     time        total  log10-change:  magmom
                         energy   eigst   dens
iter:   1 14:36:14 -2275.211957   -2.28           +0.0000
iter:   2 14:36:18 -2260.951141   -1.95  -1.47    +0.0000
iter:   3 14:36:22 -2260.872676   -2.65  -2.24    +0.0000
iter:   4 14:36:26 -2260.778724   -3.16  -2.25    +0.0000
iter:   5 14:36:30 -2260.694720   -3.72  -2.27    +0.0000
iter:   6 14:36:34 -2260.619795   -4.02  -2.29    +0.0000
iter:   7 14:36:38 -2260.553930   -4.24  -2.31    +0.0000
iter:   8 14:36:41 -2260.496138   -4.21  -2.33    -0.0000
iter:   9 14:36:45 -2260.445529   -4.25  -2.35    -0.0000
iter:  10 14:36:49 -2260.401164   -4.20  -2.37    -0.0000
iter:  11 14:36:53 -2260.362257   -4.26  -2.39    -0.0000
iter:  12 14:36:57 -2260.328215   -4.27  -2.41    -0.0000
iter:  13 14:37:01 -2260.298474   -4.33  -2.43    -0.0000
iter:  14 14:37:05 -2260.272585   -4.35  -2.45    -0.0000
iter:  15 14:37:09 -2260.249983   -4.41  -2.47    -0.0000
iter:  16 14:37:13 -2260.230370   -4.45  -2.49    -0.0000
iter:  17 14:37:17 -2260.213418   -4.51  -2.51    -0.0000
iter:  18 14:37:21 -2260.198821   -4.54  -2.52    -0.0000
iter:  19 14:37:24 -2260.186319   -4.60  -2.54    -0.0000
iter:  20 14:37:28 -2260.175681   -4.63  -2.56    -0.0000
iter:  21 14:37:32 -2260.166717   -4.69  -2.57    -0.0000
iter:  22 14:37:36 -2260.159264   -4.72  -2.59    -0.0000
iter:  23 14:37:40 -2260.153077   -4.77  -2.60    -0.0000
iter:  24 14:37:44 -2260.148245   -4.81  -2.61    -0.0000
iter:  25 14:37:48 -2260.144555   -4.87  -2.62    -0.0000
iter:  26 14:37:51 -2260.141888   -4.92  -2.63    -0.0000
iter:  27 14:37:55 -2260.139995   -4.98  -2.64    -0.0000
iter:  28 14:37:59 -2260.139051   -5.03  -2.65    -0.0000
iter:  29 14:38:03 -2260.138711   -5.09  -2.66    -0.0000
iter:  30 14:38:07 -2260.139001c  -5.14  -2.67    -0.0000
iter:  31 14:38:11 -2260.140041   -5.20  -2.68    -0.0000
iter:  32 14:38:15 -2260.141477   -5.26  -2.69    -0.0000
iter:  33 14:38:18 -2260.143347   -5.32  -2.70    -0.0000
iter:  34 14:38:22 -2260.145626   -5.37  -2.71    -0.0000
iter:  35 14:38:26 -2260.148278   -5.43  -2.71    -0.0000
iter:  36 14:38:30 -2260.151449   -5.49  -2.72    -0.0000
iter:  37 14:38:34 -2260.154812   -5.56  -2.73    -0.0000
iter:  38 14:38:38 -2260.158419   -5.61  -2.74    -0.0000
iter:  39 14:38:42 -2260.162270   -5.67  -2.74    -0.0000
iter:  40 14:38:45 -2260.166352   -5.72  -2.75    -0.0000
iter:  41 14:38:49 -2260.170649   -5.78  -2.76    -0.0000
iter:  42 14:38:53 -2260.175312   -5.83  -2.77    -0.0000
iter:  43 14:38:57 -2260.180065   -5.88  -2.78    -0.0000
iter:  44 14:39:01 -2260.184945   -5.93  -2.78    -0.0000
iter:  45 14:39:05 -2260.189960   -5.97  -2.79    -0.0000
iter:  46 14:39:09 -2260.195258   -6.01  -2.80    -0.0000
iter:  47 14:39:12 -2260.200597   -6.05  -2.81    -0.0000
iter:  48 14:39:16 -2260.206005   -6.09  -2.81    -0.0000
iter:  49 14:39:20 -2260.211638   -6.12  -2.82    -0.0000
iter:  50 14:39:24 -2260.217277   -6.16  -2.83    -0.0000
iter:  51 14:39:28 -2260.222946   -6.19  -2.83    -0.0000
iter:  52 14:39:32 -2260.228796   -6.22  -2.84    -0.0000
iter:  53 14:39:35 -2260.234626   -6.24  -2.85    -0.0000
iter:  54 14:39:39 -2260.240596   -6.27  -2.86    -0.0000
iter:  55 14:39:43 -2260.246523   -6.30  -2.86    -0.0000
iter:  56 14:39:47 -2260.252426   -6.33  -2.87    -0.0000
iter:  57 14:39:51 -2260.258317   -6.35  -2.88    -0.0000
iter:  58 14:39:55 -2260.264330   -6.38  -2.89    -0.0000
iter:  59 14:39:58 -2260.270296   -6.40  -2.89    -0.0000
iter:  60 14:40:02 -2260.276347   -6.43  -2.90    -0.0000
iter:  61 14:40:06 -2260.282207   -6.46  -2.91    -0.0000
iter:  62 14:40:10 -2260.288161   -6.49  -2.92    -0.0000
iter:  63 14:40:14 -2260.294189   -6.51  -2.92    -0.0000
iter:  64 14:40:18 -2260.300023   -6.54  -2.93    -0.0000
iter:  65 14:40:21 -2260.305920   -6.57  -2.94    -0.0000
iter:  66 14:40:25 -2260.311764   -6.59  -2.94    -0.0000
iter:  67 14:40:29 -2260.317543   -6.62  -2.95    -0.0000
iter:  68 14:40:33 -2260.323373   -6.65  -2.96    -0.0000
iter:  69 14:40:37 -2260.329143   -6.67  -2.96    -0.0000
iter:  70 14:40:40 -2260.334834   -6.70  -2.97    -0.0000
iter:  71 14:40:44 -2260.340455   -6.73  -2.98    -0.0000
iter:  72 14:40:48 -2260.346112   -6.75  -2.98    -0.0000
iter:  73 14:40:52 -2260.351611   -6.78  -2.99    -0.0000
iter:  74 14:40:56 -2260.357123   -6.80  -3.00    -0.0000
iter:  75 14:41:00 -2260.362585   -6.83  -3.00    -0.0000
iter:  76 14:41:03 -2260.367975   -6.85  -3.01    -0.0000
iter:  77 14:41:07 -2260.373380   -6.88  -3.02    -0.0000
iter:  78 14:41:11 -2260.378735   -6.90  -3.02    -0.0000
iter:  79 14:41:15 -2260.383919   -6.93  -3.03    -0.0000
iter:  80 14:41:19 -2260.389094   -6.95  -3.04    -0.0000
iter:  81 14:41:22 -2260.394225   -6.97  -3.04    -0.0000
iter:  82 14:41:26 -2260.399286   -6.99  -3.05    -0.0000
iter:  83 14:41:30 -2260.404348   -7.02  -3.06    -0.0000
iter:  84 14:41:34 -2260.409300   -7.04  -3.06    -0.0000
iter:  85 14:41:38 -2260.414215   -7.06  -3.07    -0.0000
iter:  86 14:41:42 -2260.419091   -7.08  -3.08    -0.0000
iter:  87 14:41:45 -2260.423896   -7.10  -3.08    -0.0000
iter:  88 14:41:49 -2260.428627   -7.12  -3.09    -0.0000
iter:  89 14:41:53 -2260.433286   -7.14  -3.09    -0.0000
iter:  90 14:41:57 -2260.437875   -7.16  -3.10    -0.0000
iter:  91 14:42:01 -2260.442452   -7.18  -3.11    -0.0000
iter:  92 14:42:04 -2260.446952   -7.20  -3.11    -0.0000
iter:  93 14:42:08 -2260.451399   -7.22  -3.12    -0.0000
iter:  94 14:42:12 -2260.455815   -7.24  -3.12    -0.0000
iter:  95 14:42:16 -2260.460170   -7.25  -3.13    -0.0000
iter:  96 14:42:20 -2260.464457   -7.28  -3.14    -0.0000
iter:  97 14:42:23 -2260.468676   -7.29  -3.14    -0.0000
iter:  98 14:42:27 -2260.472828   -7.31  -3.15    -0.0000
iter:  99 14:42:31 -2260.476915   -7.33  -3.15    -0.0000
iter: 100 14:42:35 -2260.480939   -7.35  -3.16    -0.0000
iter: 101 14:42:39 -2260.484901   -7.36  -3.17    -0.0000
iter: 102 14:42:42 -2260.488804   -7.38  -3.17    -0.0000
iter: 103 14:42:46 -2260.492680   -7.40  -3.18    -0.0000
iter: 104 14:42:50 -2260.496523   -7.42  -3.18    -0.0000
iter: 105 14:42:54 -2260.500294   -7.42  -3.19    -0.0000
iter: 106 14:42:58 -2260.504048   -7.45  -3.20    -0.0000
iter: 107 14:43:01 -2260.507756   -7.45  -3.20    -0.0000
iter: 108 14:43:05 -2260.511410   -7.48  -3.21    -0.0000
iter: 109 14:43:09 -2260.515005   -7.48  -3.21    -0.0000
iter: 110 14:43:13 -2260.518542   -7.50  -3.22    -0.0000
iter: 111 14:43:17 -2260.522022   -7.51  -3.23    -0.0000
iter: 112 14:43:20 -2260.525444   -7.53  -3.23    -0.0000
iter: 113 14:43:24 -2260.528810   -7.54  -3.24    -0.0000
iter: 114 14:43:28 -2260.532123   -7.56  -3.24    -0.0000
iter: 115 14:43:32 -2260.535383   -7.57  -3.25    -0.0000
iter: 116 14:43:36 -2260.538591   -7.59  -3.25    -0.0000
iter: 117 14:43:39 -2260.541750   -7.60  -3.26    -0.0000
iter: 118 14:43:43 -2260.544859   -7.62  -3.27    -0.0000
iter: 119 14:43:47 -2260.547921   -7.63  -3.27    -0.0000
iter: 120 14:43:51 -2260.550937   -7.65  -3.28    -0.0000
iter: 121 14:43:55 -2260.553907   -7.66  -3.28    -0.0000
iter: 122 14:43:58 -2260.556832   -7.68  -3.29    -0.0000
iter: 123 14:44:02 -2260.559714   -7.69  -3.29    -0.0000
iter: 124 14:44:06 -2260.562553   -7.70  -3.30    -0.0000
iter: 125 14:44:10 -2260.565350   -7.72  -3.31    -0.0000
iter: 126 14:44:14 -2260.568105   -7.73  -3.31    -0.0000
iter: 127 14:44:17 -2260.570819   -7.74  -3.32    -0.0000
iter: 128 14:44:21 -2260.573494   -7.75  -3.32    -0.0000
iter: 129 14:44:25 -2260.576128   -7.77  -3.33    -0.0000
iter: 130 14:44:29 -2260.578724   -7.78  -3.33    -0.0000
iter: 131 14:44:33 -2260.581255   -7.80  -3.34    -0.0000
iter: 132 14:44:36 -2260.583849   -7.81  -3.34    -0.0000
iter: 133 14:44:40 -2260.586318   -7.80  -3.35    -0.0000
iter: 134 14:44:44 -2260.588807   -7.85  -3.36    -0.0000
iter: 135 14:44:48 -2260.591272   -7.83  -3.36    -0.0000
iter: 136 14:44:51 -2260.593707   -7.87  -3.37    -0.0000
iter: 137 14:44:55 -2260.596107   -7.85  -3.37    -0.0000
iter: 138 14:44:59 -2260.598471   -7.88  -3.38    -0.0000
iter: 139 14:45:03 -2260.600798   -7.88  -3.38    -0.0000
iter: 140 14:45:07 -2260.603088   -7.90  -3.39    -0.0000
iter: 141 14:45:10 -2260.605340   -7.91  -3.39    -0.0000
iter: 142 14:45:14 -2260.607555   -7.92  -3.40    -0.0000
iter: 143 14:45:18 -2260.609733   -7.93  -3.40    -0.0000
iter: 144 14:45:22 -2260.611876   -7.95  -3.41    -0.0000
iter: 145 14:45:26 -2260.613983   -7.96  -3.41    -0.0000
iter: 146 14:45:29 -2260.616056   -7.98  -3.42    -0.0000
iter: 147 14:45:33 -2260.618095   -7.99  -3.42    -0.0000
iter: 148 14:45:37 -2260.620102   -8.00  -3.43    -0.0000
iter: 149 14:45:41 -2260.622076   -8.01  -3.44    -0.0000
iter: 150 14:45:45 -2260.624019   -8.03  -3.44    -0.0000
iter: 151 14:45:48 -2260.625931   -8.04  -3.45    -0.0000
iter: 152 14:45:52 -2260.627814   -8.05  -3.45    -0.0000
iter: 153 14:45:56 -2260.629667   -8.06  -3.46    -0.0000
iter: 154 14:46:00 -2260.631493   -8.08  -3.46    -0.0000
iter: 155 14:46:04 -2260.633290   -8.09  -3.47    -0.0000
iter: 156 14:46:07 -2260.635060   -8.10  -3.47    -0.0000
iter: 157 14:46:11 -2260.636804   -8.11  -3.48    -0.0000
iter: 158 14:46:15 -2260.638521   -8.12  -3.48    -0.0000
iter: 159 14:46:19 -2260.640213   -8.13  -3.49    -0.0000
iter: 160 14:46:23 -2260.641880   -8.15  -3.49    -0.0000
iter: 161 14:46:26 -2260.643522   -8.16  -3.50    -0.0000
iter: 162 14:46:30 -2260.645139   -8.17  -3.50    -0.0000
iter: 163 14:46:34 -2260.646733   -8.18  -3.51    -0.0000
iter: 164 14:46:38 -2260.648303   -8.19  -3.51    -0.0000
iter: 165 14:46:42 -2260.649850   -8.20  -3.52    -0.0000
iter: 166 14:46:45 -2260.651374   -8.21  -3.52    -0.0000
iter: 167 14:46:49 -2260.652875   -8.22  -3.53    -0.0000
iter: 168 14:46:53 -2260.654354   -8.23  -3.53    -0.0000
iter: 169 14:46:57 -2260.655811   -8.24  -3.54    -0.0000
iter: 170 14:47:01 -2260.657246   -8.25  -3.54    -0.0000
iter: 171 14:47:04 -2260.658660   -8.26  -3.55    -0.0000
iter: 172 14:47:08 -2260.660053   -8.27  -3.55    -0.0000
iter: 173 14:47:12 -2260.661425   -8.28  -3.56    -0.0000
iter: 174 14:47:16 -2260.662777   -8.29  -3.57    -0.0000
iter: 175 14:47:19 -2260.664108   -8.30  -3.57    -0.0000
iter: 176 14:47:23 -2260.665420   -8.32  -3.58    -0.0000
iter: 177 14:47:27 -2260.666712   -8.32  -3.58    -0.0000
iter: 178 14:47:31 -2260.667986   -8.34  -3.59    -0.0000
iter: 179 14:47:35 -2260.669240   -8.34  -3.59    -0.0000
iter: 180 14:47:38 -2260.670476   -8.36  -3.60    -0.0000
iter: 181 14:47:42 -2260.671693   -8.37  -3.60    -0.0000
iter: 182 14:47:46 -2260.672893   -8.38  -3.61    -0.0000
iter: 183 14:47:50 -2260.674075   -8.39  -3.61    -0.0000
iter: 184 14:47:54 -2260.675239   -8.40  -3.62    -0.0000
iter: 185 14:47:57 -2260.676387   -8.41  -3.62    -0.0000
iter: 186 14:48:01 -2260.677517   -8.42  -3.63    -0.0000
iter: 187 14:48:05 -2260.678632   -8.43  -3.63    -0.0000
iter: 188 14:48:09 -2260.679730   -8.44  -3.63    -0.0000
iter: 189 14:48:13 -2260.680812   -8.45  -3.64    -0.0000
iter: 190 14:48:16 -2260.681878   -8.46  -3.64    -0.0000
iter: 191 14:48:20 -2260.682929   -8.47  -3.65    -0.0000
iter: 192 14:48:24 -2260.683965   -8.48  -3.65    -0.0000
iter: 193 14:48:28 -2260.684986   -8.49  -3.66    -0.0000
iter: 194 14:48:32 -2260.685992   -8.50  -3.66    -0.0000
iter: 195 14:48:35 -2260.686984   -8.51  -3.67    -0.0000
iter: 196 14:48:39 -2260.687962   -8.52  -3.67    -0.0000
iter: 197 14:48:43 -2260.688925   -8.53  -3.68    -0.0000
iter: 198 14:48:47 -2260.689875   -8.54  -3.68    -0.0000
iter: 199 14:48:51 -2260.690812   -8.55  -3.69    -0.0000
iter: 200 14:48:54 -2260.691735   -8.56  -3.69    -0.0000
iter: 201 14:48:58 -2260.692645   -8.57  -3.70    -0.0000
iter: 202 14:49:02 -2260.693542   -8.58  -3.70    -0.0000
iter: 203 14:49:06 -2260.694426   -8.59  -3.71    -0.0000
iter: 204 14:49:10 -2260.695298   -8.60  -3.71    -0.0000
iter: 205 14:49:13 -2260.696157   -8.61  -3.72    -0.0000
iter: 206 14:49:17 -2260.697004   -8.61  -3.72    -0.0000
iter: 207 14:49:21 -2260.697840   -8.62  -3.73    -0.0000
iter: 208 14:49:25 -2260.698663   -8.63  -3.73    -0.0000
iter: 209 14:49:28 -2260.699475   -8.64  -3.74    -0.0000
iter: 210 14:49:32 -2260.700276   -8.65  -3.74    -0.0000
iter: 211 14:49:36 -2260.701065   -8.66  -3.75    -0.0000
iter: 212 14:49:40 -2260.701843   -8.67  -3.75    -0.0000
iter: 213 14:49:44 -2260.702611   -8.68  -3.75    -0.0000
iter: 214 14:49:47 -2260.703367   -8.69  -3.76    -0.0000
iter: 215 14:49:51 -2260.704113   -8.70  -3.76    -0.0000
iter: 216 14:49:55 -2260.704849   -8.71  -3.77    -0.0000
iter: 217 14:49:59 -2260.705574   -8.71  -3.77    -0.0000
iter: 218 14:50:03 -2260.706289   -8.72  -3.78    -0.0000
iter: 219 14:50:06 -2260.706995   -8.73  -3.78    -0.0000
iter: 220 14:50:10 -2260.707690   -8.74  -3.79    -0.0000
iter: 221 14:50:14 -2260.708376   -8.75  -3.79    -0.0000
iter: 222 14:50:18 -2260.709053   -8.76  -3.80    -0.0000
iter: 223 14:50:22 -2260.709720   -8.77  -3.80    -0.0000
iter: 224 14:50:25 -2260.710377   -8.78  -3.81    -0.0000
iter: 225 14:50:29 -2260.711026   -8.78  -3.81    -0.0000
iter: 226 14:50:33 -2260.711666   -8.79  -3.81    -0.0000
iter: 227 14:50:37 -2260.712297   -8.80  -3.82    -0.0000
iter: 228 14:50:41 -2260.712919   -8.81  -3.82    -0.0000
iter: 229 14:50:44 -2260.713533   -8.82  -3.83    -0.0000
iter: 230 14:50:48 -2260.714138   -8.83  -3.83    -0.0000
iter: 231 14:50:52 -2260.714735   -8.83  -3.84    -0.0000
iter: 232 14:50:56 -2260.715247   -8.86  -3.84    -0.0000
iter: 233 14:51:00 -2260.715909   -8.86  -3.85    -0.0000
iter: 234 14:51:03 -2260.716411   -8.86  -3.85    -0.0000
iter: 235 14:51:07 -2260.717058   -8.89  -3.85    -0.0000
iter: 236 14:51:11 -2260.717549   -8.87  -3.86    -0.0000
iter: 237 14:51:15 -2260.718179   -8.91  -3.86    -0.0000
iter: 238 14:51:19 -2260.718658   -8.88  -3.87    -0.0000
iter: 239 14:51:23 -2260.719271   -8.94  -3.87    -0.0000
iter: 240 14:51:26 -2260.719737   -8.90  -3.88    -0.0000
iter: 241 14:51:30 -2260.720334   -8.96  -3.88    -0.0000
iter: 242 14:51:34 -2260.720787   -8.91  -3.89    -0.0000
iter: 243 14:51:38 -2260.721366   -8.98  -3.89    -0.0000
iter: 244 14:51:41 -2260.721807   -8.93  -3.89    -0.0000
iter: 245 14:51:45 -2260.722300   -9.01  -3.90    -0.0000
iter: 246 14:51:49 -2260.722793   -8.95  -3.90    -0.0000
iter: 247 14:51:53 -2260.723353   -8.99  -3.91    -0.0000
iter: 248 14:51:57 -2260.723773   -8.96  -3.91    -0.0000
iter: 249 14:52:00 -2260.724241   -9.03  -3.92    -0.0000
iter: 250 14:52:04 -2260.724709   -8.98  -3.92    -0.0000
iter: 251 14:52:08 -2260.725172   -9.03  -3.92    -0.0000
iter: 252 14:52:12 -2260.725630   -9.00  -3.93    -0.0000
iter: 253 14:52:16 -2260.726082   -9.03  -3.93    -0.0000
iter: 254 14:52:19 -2260.726529   -9.02  -3.94    -0.0000
iter: 255 14:52:23 -2260.726970   -9.04  -3.94    -0.0000
iter: 256 14:52:27 -2260.727406   -9.03  -3.95    -0.0000
iter: 257 14:52:31 -2260.727836   -9.05  -3.95    -0.0000
iter: 258 14:52:35 -2260.728260   -9.05  -3.95    -0.0000
iter: 259 14:52:38 -2260.728678   -9.06  -3.96    -0.0000
iter: 260 14:52:42 -2260.729091   -9.06  -3.96    -0.0000
iter: 261 14:52:46 -2260.729497   -9.07  -3.97    -0.0000
iter: 262 14:52:50 -2260.729899   -9.08  -3.97    -0.0000
iter: 263 14:52:54 -2260.730294   -9.09  -3.98    -0.0000
iter: 264 14:52:57 -2260.730684   -9.09  -3.98    -0.0000
iter: 265 14:53:01 -2260.731068   -9.10  -3.98    -0.0000
iter: 266 14:53:05 -2260.731447   -9.11  -3.99    -0.0000
iter: 267 14:53:09 -2260.731821   -9.11  -3.99    -0.0000
iter: 268 14:53:12 -2260.732189   -9.12  -4.00    -0.0000
iter: 269 14:53:16 -2260.732552   -9.13  -4.00    -0.0000
iter: 270 14:53:20 -2260.732910   -9.13  -4.01    -0.0000
iter: 271 14:53:24 -2260.733263   -9.14  -4.01    -0.0000
iter: 272 14:53:28 -2260.733611   -9.15  -4.01    -0.0000
iter: 273 14:53:31 -2260.733955   -9.16  -4.02    -0.0000
iter: 274 14:53:35 -2260.734293   -9.16  -4.02    -0.0000
iter: 275 14:53:39 -2260.734627   -9.17  -4.03    -0.0000
iter: 276 14:53:43 -2260.734957   -9.18  -4.03    -0.0000
iter: 277 14:53:47 -2260.735282   -9.19  -4.04    -0.0000
iter: 278 14:53:50 -2260.735602   -9.19  -4.04    -0.0000
iter: 279 14:53:54 -2260.735918   -9.20  -4.04    -0.0000
iter: 280 14:53:58 -2260.736230   -9.21  -4.05    -0.0000
iter: 281 14:54:02 -2260.736538   -9.21  -4.05    -0.0000
iter: 282 14:54:06 -2260.736842c  -9.22  -4.06    -0.0000
iter: 283 14:54:09 -2260.737142c  -9.23  -4.06    -0.0000
iter: 284 14:54:13 -2260.737438c  -9.23  -4.06    -0.0000
iter: 285 14:54:17 -2260.737730c  -9.24  -4.07    -0.0000
iter: 286 14:54:21 -2260.738019c  -9.25  -4.07    -0.0000
iter: 287 14:54:25 -2260.738303c  -9.25  -4.08    -0.0000
iter: 288 14:54:28 -2260.738584c  -9.26  -4.08    -0.0000
iter: 289 14:54:32 -2260.738861c  -9.27  -4.09    -0.0000
iter: 290 14:54:36 -2260.739135c  -9.27  -4.09    -0.0000
iter: 291 14:54:40 -2260.739405c  -9.28  -4.09    -0.0000
iter: 292 14:54:43 -2260.739672c  -9.29  -4.10    -0.0000
iter: 293 14:54:47 -2260.739935c  -9.29  -4.10    -0.0000
iter: 294 14:54:51 -2260.740195c  -9.30  -4.11    -0.0000
iter: 295 14:54:55 -2260.740452c  -9.31  -4.11    -0.0000
iter: 296 14:54:59 -2260.740705c  -9.31  -4.11    -0.0000
iter: 297 14:55:02 -2260.740955c  -9.32  -4.12    -0.0000
iter: 298 14:55:06 -2260.741202c  -9.33  -4.12    -0.0000
iter: 299 14:55:10 -2260.741445c  -9.33  -4.13    -0.0000
iter: 300 14:55:14 -2260.741686c  -9.34  -4.13    -0.0000
iter: 301 14:55:18 -2260.741923c  -9.34  -4.14    -0.0000
iter: 302 14:55:21 -2260.742157c  -9.35  -4.14    -0.0000
iter: 303 14:55:25 -2260.742389c  -9.36  -4.14    -0.0000
iter: 304 14:55:29 -2260.742617c  -9.36  -4.15    -0.0000
iter: 305 14:55:33 -2260.742842c  -9.37  -4.15    -0.0000
iter: 306 14:55:37 -2260.743064c  -9.38  -4.16    -0.0000
iter: 307 14:55:40 -2260.743284c  -9.38  -4.16    -0.0000
iter: 308 14:55:44 -2260.743500c  -9.39  -4.16    -0.0000
iter: 309 14:55:48 -2260.743714c  -9.40  -4.17    -0.0000
iter: 310 14:55:52 -2260.743925c  -9.40  -4.17    -0.0000
iter: 311 14:55:56 -2260.744134c  -9.41  -4.18    -0.0000
iter: 312 14:55:59 -2260.744339c  -9.41  -4.18    -0.0000
iter: 313 14:56:03 -2260.744542c  -9.42  -4.18    -0.0000
iter: 314 14:56:07 -2260.744742c  -9.43  -4.19    -0.0000
iter: 315 14:56:11 -2260.744940c  -9.43  -4.19    -0.0000
iter: 316 14:56:14 -2260.745135c  -9.44  -4.20    -0.0000
iter: 317 14:56:18 -2260.745328c  -9.45  -4.20    -0.0000
iter: 318 14:56:22 -2260.745518c  -9.45  -4.20    -0.0000
iter: 319 14:56:26 -2260.745706c  -9.46  -4.21    -0.0000
iter: 320 14:56:30 -2260.745891c  -9.47  -4.21    -0.0000
iter: 321 14:56:33 -2260.746075c  -9.47  -4.22    -0.0000
iter: 322 14:56:37 -2260.746255c  -9.48  -4.22    -0.0000
iter: 323 14:56:41 -2260.746434c  -9.49  -4.22    -0.0000
iter: 324 14:56:45 -2260.746610c  -9.49  -4.23    -0.0000
iter: 325 14:56:49 -2260.746784c  -9.50  -4.23    -0.0000
iter: 326 14:56:52 -2260.746956c  -9.50  -4.24    -0.0000
iter: 327 14:56:56 -2260.747126c  -9.51  -4.24    -0.0000
iter: 328 14:57:00 -2260.747293c  -9.52  -4.24    -0.0000
iter: 329 14:57:04 -2260.747459c  -9.52  -4.25    -0.0000
iter: 330 14:57:08 -2260.747622c  -9.53  -4.25    -0.0000
iter: 331 14:57:11 -2260.747784c  -9.54  -4.26    -0.0000
iter: 332 14:57:15 -2260.747943c  -9.54  -4.26    -0.0000
iter: 333 14:57:19 -2260.748101c  -9.55  -4.26    -0.0000
iter: 334 14:57:23 -2260.748256c  -9.55  -4.27    -0.0000
iter: 335 14:57:27 -2260.748410c  -9.56  -4.27    -0.0000
iter: 336 14:57:30 -2260.748562c  -9.57  -4.28    -0.0000
iter: 337 14:57:34 -2260.748712c  -9.57  -4.28    -0.0000
iter: 338 14:57:38 -2260.748860c  -9.58  -4.28    -0.0000
iter: 339 14:57:42 -2260.749006c  -9.59  -4.29    -0.0000
iter: 340 14:57:45 -2260.749151c  -9.59  -4.29    -0.0000
iter: 341 14:57:49 -2260.749294c  -9.60  -4.30    -0.0000
iter: 342 14:57:53 -2260.749435c  -9.60  -4.30    -0.0000
iter: 343 14:57:57 -2260.749574c  -9.61  -4.30    -0.0000
iter: 344 14:58:01 -2260.749712c  -9.62  -4.31    -0.0000
iter: 345 14:58:04 -2260.749848c  -9.62  -4.31    -0.0000
iter: 346 14:58:08 -2260.749983c  -9.63  -4.32    -0.0000
iter: 347 14:58:12 -2260.750116c  -9.63  -4.32    -0.0000
iter: 348 14:58:16 -2260.750247c  -9.64  -4.32    -0.0000
iter: 349 14:58:20 -2260.750377c  -9.65  -4.33    -0.0000
iter: 350 14:58:23 -2260.750505c  -9.65  -4.33    -0.0000
iter: 351 14:58:27 -2260.750631c  -9.66  -4.34    -0.0000
iter: 352 14:58:31 -2260.750757c  -9.67  -4.34    -0.0000
iter: 353 14:58:35 -2260.750880c  -9.67  -4.34    -0.0000
iter: 354 14:58:39 -2260.751002c  -9.68  -4.35    -0.0000
iter: 355 14:58:42 -2260.751123c  -9.68  -4.35    -0.0000
iter: 356 14:58:46 -2260.751243c  -9.69  -4.35    -0.0000
iter: 357 14:58:50 -2260.751361c  -9.69  -4.36    -0.0000
iter: 358 14:58:54 -2260.751477c  -9.70  -4.36    -0.0000
iter: 359 14:58:58 -2260.751592c  -9.71  -4.37    -0.0000
iter: 360 14:59:01 -2260.751706c  -9.71  -4.37    -0.0000
iter: 361 14:59:05 -2260.751818c  -9.72  -4.37    -0.0000
iter: 362 14:59:09 -2260.751930c  -9.73  -4.38    -0.0000
iter: 363 14:59:13 -2260.752039c  -9.73  -4.38    -0.0000
iter: 364 14:59:17 -2260.752148c  -9.74  -4.39    -0.0000
iter: 365 14:59:20 -2260.752255c  -9.74  -4.39    -0.0000
iter: 366 14:59:24 -2260.752361c  -9.75  -4.39    -0.0000
iter: 367 14:59:28 -2260.752466c  -9.75  -4.40    -0.0000
iter: 368 14:59:32 -2260.752570c  -9.76  -4.40    -0.0000
iter: 369 14:59:35 -2260.752672c  -9.77  -4.40    -0.0000
iter: 370 14:59:39 -2260.752773c  -9.77  -4.41    -0.0000
iter: 371 14:59:43 -2260.752873c  -9.78  -4.41    -0.0000
iter: 372 14:59:47 -2260.752972c  -9.79  -4.42    -0.0000
iter: 373 14:59:51 -2260.753070c  -9.79  -4.42    -0.0000
iter: 374 14:59:55 -2260.753167c  -9.80  -4.42    -0.0000
iter: 375 14:59:59 -2260.753262c  -9.80  -4.43    -0.0000
iter: 376 15:00:02 -2260.753356c  -9.81  -4.43    -0.0000
iter: 377 15:00:06 -2260.753450c  -9.81  -4.43    -0.0000
iter: 378 15:00:10 -2260.753542c  -9.82  -4.44    -0.0000
iter: 379 15:00:14 -2260.753633c  -9.82  -4.44    -0.0000
iter: 380 15:00:17 -2260.753723c  -9.83  -4.45    -0.0000
iter: 381 15:00:21 -2260.753813c  -9.84  -4.45    -0.0000
iter: 382 15:00:25 -2260.753901c  -9.84  -4.45    -0.0000
iter: 383 15:00:29 -2260.753988c  -9.85  -4.46    -0.0000
iter: 384 15:00:33 -2260.754074c  -9.86  -4.46    -0.0000
iter: 385 15:00:36 -2260.754159c  -9.86  -4.46    -0.0000
iter: 386 15:00:40 -2260.754244c  -9.87  -4.47    -0.0000
iter: 387 15:00:44 -2260.754327c  -9.87  -4.47    -0.0000
iter: 388 15:00:48 -2260.754409c  -9.88  -4.48    -0.0000
iter: 389 15:00:52 -2260.754491c  -9.88  -4.48    -0.0000
iter: 390 15:00:55 -2260.754571c  -9.89  -4.48    -0.0000
iter: 391 15:00:59 -2260.754651c  -9.89  -4.49    -0.0000
iter: 392 15:01:03 -2260.754729c  -9.90  -4.49    -0.0000
iter: 393 15:01:07 -2260.754807c  -9.91  -4.49    -0.0000
iter: 394 15:01:11 -2260.754884c  -9.91  -4.50    -0.0000
iter: 395 15:01:14 -2260.754960c  -9.92  -4.50    -0.0000
iter: 396 15:01:18 -2260.755036c  -9.93  -4.51    -0.0000
iter: 397 15:01:22 -2260.755110c  -9.93  -4.51    -0.0000
iter: 398 15:01:26 -2260.755184c  -9.94  -4.51    -0.0000
iter: 399 15:01:30 -2260.755257c  -9.94  -4.52    -0.0000
iter: 400 15:01:33 -2260.755329c  -9.95  -4.52    -0.0000
iter: 401 15:01:37 -2260.755400c  -9.95  -4.52    -0.0000
iter: 402 15:01:41 -2260.755470c  -9.96  -4.53    -0.0000
iter: 403 15:01:45 -2260.755540c  -9.96  -4.53    -0.0000
iter: 404 15:01:49 -2260.755609c  -9.97  -4.54    -0.0000
iter: 405 15:01:52 -2260.755677c  -9.97  -4.54    -0.0000
iter: 406 15:01:56 -2260.755745c  -9.98  -4.54    -0.0000
iter: 407 15:02:00 -2260.755811c  -9.99  -4.55    -0.0000
iter: 408 15:02:04 -2260.755877c  -9.99  -4.55    -0.0000
iter: 409 15:02:07 -2260.755942c -10.00  -4.55    -0.0000
iter: 410 15:02:11 -2260.756007c -10.01c -4.56    -0.0000
iter: 411 15:02:15 -2260.756071c -10.01c -4.56    -0.0000
iter: 412 15:02:19 -2260.756134c -10.02c -4.56    -0.0000
iter: 413 15:02:23 -2260.756196c -10.02c -4.57    -0.0000
iter: 414 15:02:26 -2260.756258c -10.03c -4.57    -0.0000
iter: 415 15:02:30 -2260.756319c -10.03c -4.58    -0.0000
iter: 416 15:02:34 -2260.756380c -10.04c -4.58    -0.0000
iter: 417 15:02:38 -2260.756439c -10.04c -4.58    -0.0000
iter: 418 15:02:42 -2260.756499c -10.05c -4.59    -0.0000
iter: 419 15:02:45 -2260.756557c -10.05c -4.59    -0.0000
iter: 420 15:02:49 -2260.756615c -10.06c -4.59    -0.0000
iter: 421 15:02:53 -2260.756672c -10.06c -4.60    -0.0000
iter: 422 15:02:57 -2260.756729c -10.07c -4.60    -0.0000
iter: 423 15:03:01 -2260.756785c -10.08c -4.60    -0.0000
iter: 424 15:03:04 -2260.756840c -10.08c -4.61    -0.0000
iter: 425 15:03:08 -2260.756895c -10.09c -4.61    -0.0000
iter: 426 15:03:12 -2260.756950c -10.10c -4.62    -0.0000
iter: 427 15:03:16 -2260.757003c -10.10c -4.62    -0.0000
iter: 428 15:03:20 -2260.757056c -10.11c -4.62    -0.0000
iter: 429 15:03:23 -2260.757109c -10.11c -4.63    -0.0000
iter: 430 15:03:27 -2260.757161c -10.12c -4.63    -0.0000
iter: 431 15:03:31 -2260.757212c -10.12c -4.63    -0.0000
iter: 432 15:03:35 -2260.757263c -10.13c -4.64    -0.0000
iter: 433 15:03:38 -2260.757314c -10.13c -4.64    -0.0000
iter: 434 15:03:42 -2260.757364c -10.14c -4.64    -0.0000
iter: 435 15:03:46 -2260.757413c -10.14c -4.65    -0.0000
iter: 436 15:03:50 -2260.757462c -10.15c -4.65    -0.0000
iter: 437 15:03:54 -2260.757510c -10.16c -4.65    -0.0000
iter: 438 15:03:57 -2260.757558c -10.16c -4.66    -0.0000
iter: 439 15:04:01 -2260.757605c -10.17c -4.66    -0.0000
iter: 440 15:04:05 -2260.757652c -10.17c -4.67    -0.0000
iter: 441 15:04:09 -2260.757698c -10.18c -4.67    -0.0000
iter: 442 15:04:13 -2260.757744c -10.18c -4.67    -0.0000
iter: 443 15:04:16 -2260.757789c -10.19c -4.68    -0.0000
iter: 444 15:04:20 -2260.757834c -10.19c -4.68    -0.0000
iter: 445 15:04:24 -2260.757879c -10.20c -4.68    -0.0000
iter: 446 15:04:28 -2260.757923c -10.21c -4.69    -0.0000
iter: 447 15:04:32 -2260.757966c -10.21c -4.69    -0.0000
iter: 448 15:04:35 -2260.758009c -10.22c -4.69    -0.0000
iter: 449 15:04:39 -2260.758052c -10.22c -4.70    -0.0000
iter: 450 15:04:43 -2260.758094c -10.23c -4.70    -0.0000
iter: 451 15:04:47 -2260.758136c -10.23c -4.70    -0.0000
iter: 452 15:04:51 -2260.758177c -10.24c -4.71    -0.0000
iter: 453 15:04:54 -2260.758218c -10.25c -4.71    -0.0000
iter: 454 15:04:58 -2260.758258c -10.25c -4.72    -0.0000
iter: 455 15:05:02 -2260.758298c -10.26c -4.72    -0.0000
iter: 456 15:05:06 -2260.758338c -10.26c -4.72    -0.0000
iter: 457 15:05:10 -2260.758377c -10.27c -4.73    -0.0000
iter: 458 15:05:13 -2260.758416c -10.27c -4.73    -0.0000
iter: 459 15:05:17 -2260.758454c -10.28c -4.73    -0.0000
iter: 460 15:05:21 -2260.758492c -10.28c -4.74    -0.0000
iter: 461 15:05:25 -2260.758530c -10.29c -4.74    -0.0000
iter: 462 15:05:28 -2260.758567c -10.29c -4.74    -0.0000
iter: 463 15:05:32 -2260.758604c -10.30c -4.75    -0.0000
iter: 464 15:05:36 -2260.758641c -10.30c -4.75    -0.0000
iter: 465 15:05:40 -2260.758677c -10.31c -4.75    -0.0000
iter: 466 15:05:44 -2260.758713c -10.32c -4.76    -0.0000
iter: 467 15:05:47 -2260.758748c -10.32c -4.76    -0.0000
iter: 468 15:05:51 -2260.758783c -10.33c -4.76    -0.0000
iter: 469 15:05:55 -2260.758818c -10.33c -4.77    -0.0000
iter: 470 15:05:59 -2260.758852c -10.34c -4.77    -0.0000
iter: 471 15:06:03 -2260.758886c -10.34c -4.77    -0.0000
iter: 472 15:06:06 -2260.758920c -10.35c -4.78    -0.0000
iter: 473 15:06:10 -2260.758953c -10.36c -4.78    -0.0000
iter: 474 15:06:14 -2260.758986c -10.36c -4.79    -0.0000
iter: 475 15:06:18 -2260.759019c -10.37c -4.79    -0.0000
iter: 476 15:06:22 -2260.759051c -10.37c -4.79    -0.0000
iter: 477 15:06:25 -2260.759083c -10.38c -4.80    -0.0000
iter: 478 15:06:29 -2260.759115c -10.38c -4.80    -0.0000
iter: 479 15:06:33 -2260.759147c -10.39c -4.80    -0.0000
iter: 480 15:06:37 -2260.759178c -10.39c -4.81    -0.0000
iter: 481 15:06:41 -2260.759208c -10.40c -4.81    -0.0000
iter: 482 15:06:44 -2260.759239c -10.40c -4.81    -0.0000
iter: 483 15:06:48 -2260.759269c -10.41c -4.82    -0.0000
iter: 484 15:06:52 -2260.759299c -10.42c -4.82    -0.0000
iter: 485 15:06:56 -2260.759328c -10.42c -4.82    -0.0000
iter: 486 15:07:00 -2260.759358c -10.43c -4.83    -0.0000
iter: 487 15:07:03 -2260.759387c -10.43c -4.83    -0.0000
iter: 488 15:07:07 -2260.759415c -10.44c -4.83    -0.0000
iter: 489 15:07:11 -2260.759444c -10.44c -4.84    -0.0000
iter: 490 15:07:15 -2260.759472c -10.45c -4.84    -0.0000
iter: 491 15:07:18 -2260.759500c -10.45c -4.84    -0.0000
iter: 492 15:07:22 -2260.759527c -10.46c -4.85    -0.0000
iter: 493 15:07:26 -2260.759555c -10.46c -4.85    -0.0000
iter: 494 15:07:30 -2260.759582c -10.47c -4.85    -0.0000
iter: 495 15:07:34 -2260.759609c -10.47c -4.86    -0.0000
iter: 496 15:07:37 -2260.759635c -10.48c -4.86    -0.0000
iter: 497 15:07:41 -2260.759661c -10.49c -4.86    -0.0000
iter: 498 15:07:45 -2260.759687c -10.49c -4.87    -0.0000
iter: 499 15:07:49 -2260.759713c -10.50c -4.87    -0.0000
iter: 500 15:07:53 -2260.759739c -10.51c -4.87    -0.0000
iter: 501 15:07:56 -2260.759764c -10.51c -4.88    -0.0000
iter: 502 15:08:00 -2260.759789c -10.52c -4.88    -0.0000
iter: 503 15:08:04 -2260.759814c -10.52c -4.88    -0.0000
iter: 504 15:08:08 -2260.759838c -10.53c -4.89    -0.0000
iter: 505 15:08:12 -2260.759863c -10.53c -4.89    -0.0000
iter: 506 15:08:15 -2260.759887c -10.54c -4.89    -0.0000
iter: 507 15:08:19 -2260.759911c -10.54c -4.90    -0.0000
iter: 508 15:08:23 -2260.759934c -10.55c -4.90    -0.0000
iter: 509 15:08:27 -2260.759958c -10.55c -4.90    -0.0000
iter: 510 15:08:31 -2260.759981c -10.56c -4.91    -0.0000
iter: 511 15:08:34 -2260.760004c -10.56c -4.91    -0.0000
iter: 512 15:08:38 -2260.760026c -10.57c -4.92    -0.0000
iter: 513 15:08:42 -2260.760049c -10.57c -4.92    -0.0000
iter: 514 15:08:46 -2260.760071c -10.58c -4.92    -0.0000
iter: 515 15:08:49 -2260.760093c -10.58c -4.93    -0.0000
iter: 516 15:08:53 -2260.760115c -10.59c -4.93    -0.0000
iter: 517 15:08:57 -2260.760137c -10.59c -4.93    -0.0000
iter: 518 15:09:01 -2260.760158c -10.60c -4.94    -0.0000
iter: 519 15:09:05 -2260.760179c -10.60c -4.94    -0.0000
iter: 520 15:09:08 -2260.760200c -10.61c -4.94    -0.0000
iter: 521 15:09:12 -2260.760221c -10.62c -4.95    -0.0000
iter: 522 15:09:16 -2260.760242c -10.63c -4.95    -0.0000
iter: 523 15:09:20 -2260.760262c -10.63c -4.95    -0.0000
iter: 524 15:09:24 -2260.760283c -10.64c -4.96    -0.0000
iter: 525 15:09:28 -2260.760303c -10.64c -4.96    -0.0000
iter: 526 15:09:31 -2260.760322c -10.65c -4.96    -0.0000
iter: 527 15:09:35 -2260.760342c -10.65c -4.97    -0.0000
iter: 528 15:09:39 -2260.760362c -10.66c -4.97    -0.0000
iter: 529 15:09:43 -2260.760381c -10.66c -4.97    -0.0000
iter: 530 15:09:47 -2260.760400c -10.67c -4.98    -0.0000
iter: 531 15:09:50 -2260.760419c -10.67c -4.98    -0.0000
iter: 532 15:09:54 -2260.760438c -10.68c -4.98    -0.0000
iter: 533 15:09:58 -2260.760456c -10.68c -4.99    -0.0000
iter: 534 15:10:02 -2260.760475c -10.69c -4.99    -0.0000
iter: 535 15:10:06 -2260.760493c -10.69c -4.99    -0.0000
iter: 536 15:10:09 -2260.760511c -10.70c -5.00    -0.0000
iter: 537 15:10:13 -2260.760529c -10.70c -5.00    -0.0000
iter: 538 15:10:17 -2260.760547c -10.71c -5.00c   -0.0000

Converged after 538 iterations.

Dipole moment: (52.373804, -55.453543, 1.260704) |e|*Ang

Total magnetic moment: (0.000000, 0.000000, -0.000000)
Local magnetic moments:
   0 Ti ( 0.000000,  0.000000,  0.000000)
   1 Ti ( 0.000000,  0.000000,  0.000000)
   2 Ti ( 0.000000,  0.000000,  0.000000)
   3 Ti ( 0.000000,  0.000000, -0.000000)
   4 Ti ( 0.000000,  0.000000,  0.000000)
   5 Ti ( 0.000000,  0.000000, -0.000000)
   6 Ti ( 0.000000,  0.000000,  0.000000)
   7 Ti ( 0.000000,  0.000000,  0.000000)
   8 Ti ( 0.000000,  0.000000,  0.000000)
   9 Ti ( 0.000000,  0.000000,  0.000000)
  10 Ti ( 0.000000,  0.000000,  0.000000)
  11 Ti ( 0.000000,  0.000000, -0.000000)
  12 Ti ( 0.000000,  0.000000, -0.000000)
  13 Ti ( 0.000000,  0.000000, -0.000000)
  14 Ti ( 0.000000,  0.000000, -0.000000)
  15 Ti ( 0.000000,  0.000000,  0.000000)
  16 Ti ( 0.000000,  0.000000, -0.000000)
  17 Ti ( 0.000000,  0.000000,  0.000000)
  18 Ti ( 0.000000,  0.000000,  0.000000)
  19 Ti ( 0.000000,  0.000000, -0.000000)
  20 Ti ( 0.000000,  0.000000, -0.000000)
  21 Ti ( 0.000000,  0.000000,  0.000000)
  22 Ti ( 0.000000,  0.000000,  0.000000)
  23 Ti ( 0.000000,  0.000000,  0.000000)
  24 O  ( 0.000000,  0.000000, -0.000000)
  25 O  ( 0.000000,  0.000000, -0.000000)
  26 O  ( 0.000000,  0.000000, -0.000000)
  27 O  ( 0.000000,  0.000000, -0.000000)
  28 O  ( 0.000000,  0.000000, -0.000000)
  29 O  ( 0.000000,  0.000000, -0.000000)
  30 O  ( 0.000000,  0.000000, -0.000000)
  31 O  ( 0.000000,  0.000000, -0.000000)
  32 O  ( 0.000000,  0.000000, -0.000000)
  33 O  ( 0.000000,  0.000000,  0.000000)
  34 O  ( 0.000000,  0.000000, -0.000000)
  35 O  ( 0.000000,  0.000000,  0.000000)
  36 O  ( 0.000000,  0.000000, -0.000000)
  37 O  ( 0.000000,  0.000000, -0.000000)
  38 O  ( 0.000000,  0.000000,  0.000000)
  39 O  ( 0.000000,  0.000000, -0.000000)
  40 O  ( 0.000000,  0.000000, -0.000000)
  41 O  ( 0.000000,  0.000000,  0.000000)
  42 O  ( 0.000000,  0.000000, -0.000000)
  43 O  ( 0.000000,  0.000000,  0.000000)
  44 O  ( 0.000000,  0.000000, -0.000000)
  45 O  ( 0.000000,  0.000000, -0.000000)
  46 O  ( 0.000000,  0.000000,  0.000000)
  47 O  ( 0.000000,  0.000000,  0.000000)
  48 O  ( 0.000000,  0.000000,  0.000000)
  49 O  ( 0.000000,  0.000000,  0.000000)
  50 O  ( 0.000000,  0.000000, -0.000000)
  51 O  ( 0.000000,  0.000000, -0.000000)
  52 O  ( 0.000000,  0.000000,  0.000000)
  53 O  ( 0.000000,  0.000000, -0.000000)
  54 O  ( 0.000000,  0.000000,  0.000000)
  55 O  ( 0.000000,  0.000000, -0.000000)
  56 O  ( 0.000000,  0.000000,  0.000000)
  57 O  ( 0.000000,  0.000000, -0.000000)
  58 O  ( 0.000000,  0.000000,  0.000000)
  59 O  ( 0.000000,  0.000000, -0.000000)
  60 O  ( 0.000000,  0.000000,  0.000000)
  61 O  ( 0.000000,  0.000000,  0.000000)
  62 O  ( 0.000000,  0.000000,  0.000000)
  63 O  ( 0.000000,  0.000000, -0.000000)
  64 O  ( 0.000000,  0.000000, -0.000000)
  65 O  ( 0.000000,  0.000000, -0.000000)
  66 O  ( 0.000000,  0.000000,  0.000000)
  67 O  ( 0.000000,  0.000000,  0.000000)
  68 O  ( 0.000000,  0.000000, -0.000000)
  69 O  ( 0.000000,  0.000000,  0.000000)
  70 O  ( 0.000000,  0.000000,  0.000000)
  71 O  ( 0.000000,  0.000000, -0.000000)
  72 Au ( 0.000000,  0.000000,  0.000000)
  73 Au ( 0.000000,  0.000000,  0.000000)
  74 Au ( 0.000000,  0.000000, -0.000000)
  75 Au ( 0.000000,  0.000000,  0.000000)

Energy contributions relative to reference atoms: (reference = -2721730.337652)

Kinetic:       +522.810143
Potential:     -709.183319
External:      -1734.959789
XC:            -382.453507
Entropy (-ST):   -0.175104
Local:          +43.113477
SIC:             +0.000000
--------------------------
Free energy:   -2260.848099
Extrapolated:  -2260.760547

Dipole-layer corrected work functions: 3.843682, 0.961283 eV

Spin contamination: 0.000000 electrons
                   Up                     Down
 Band  Eigenvalues  Occupancy  Eigenvalues  Occupancy
    0    -64.48860    1.00000    -64.48860    1.00000
    1    -64.44774    1.00000    -64.44774    1.00000
    2    -64.36600    1.00000    -64.36600    1.00000
    3    -64.36426    1.00000    -64.36426    1.00000
    4    -64.36043    1.00000    -64.36043    1.00000
    5    -64.35910    1.00000    -64.35910    1.00000
    6    -64.28097    1.00000    -64.28097    1.00000
    7    -64.24762    1.00000    -64.24762    1.00000
    8    -64.24067    1.00000    -64.24067    1.00000
    9    -64.23794    1.00000    -64.23794    1.00000
   10    -64.23176    1.00000    -64.23176    1.00000
   11    -64.19944    1.00000    -64.19944    1.00000
   12    -64.16279    1.00000    -64.16279    1.00000
   13    -64.16192    1.00000    -64.16192    1.00000
   14    -64.14773    1.00000    -64.14773    1.00000
   15    -64.13644    1.00000    -64.13644    1.00000
   16    -64.13048    1.00000    -64.13048    1.00000
   17    -64.11415    1.00000    -64.11415    1.00000
   18    -64.08953    1.00000    -64.08953    1.00000
   19    -63.84032    1.00000    -63.84032    1.00000
   20    -63.67386    1.00000    -63.67386    1.00000
   21    -63.66318    1.00000    -63.66318    1.00000
   22    -63.66274    1.00000    -63.66274    1.00000
   23    -63.65406    1.00000    -63.65406    1.00000
   24    -40.78775    1.00000    -40.78775    1.00000
   25    -40.70668    1.00000    -40.70668    1.00000
   26    -40.68518    1.00000    -40.68518    1.00000
   27    -40.68419    1.00000    -40.68419    1.00000
   28    -40.67862    1.00000    -40.67862    1.00000
   29    -40.67815    1.00000    -40.67815    1.00000
   30    -40.64389    1.00000    -40.64389    1.00000
   31    -40.62481    1.00000    -40.62481    1.00000
   32    -40.60919    1.00000    -40.60919    1.00000
   33    -40.58840    1.00000    -40.58840    1.00000
   34    -40.57807    1.00000    -40.57807    1.00000
   35    -40.55879    1.00000    -40.55879    1.00000
   36    -40.54033    1.00000    -40.54033    1.00000
   37    -40.53719    1.00000    -40.53719    1.00000
   38    -40.50926    1.00000    -40.50926    1.00000
   39    -40.49404    1.00000    -40.49404    1.00000
   40    -40.48334    1.00000    -40.48334    1.00000
   41    -40.47758    1.00000    -40.47758    1.00000
   42    -40.46980    1.00000    -40.46980    1.00000
   43    -40.46667    1.00000    -40.46667    1.00000
   44    -40.46540    1.00000    -40.46540    1.00000
   45    -40.46164    1.00000    -40.46164    1.00000
   46    -40.44417    1.00000    -40.44417    1.00000
   47    -40.44124    1.00000    -40.44124    1.00000
   48    -40.43496    1.00000    -40.43496    1.00000
   49    -40.42566    1.00000    -40.42566    1.00000
   50    -40.41847    1.00000    -40.41847    1.00000
   51    -40.41173    1.00000    -40.41173    1.00000
   52    -40.39614    1.00000    -40.39614    1.00000
   53    -40.38591    1.00000    -40.38591    1.00000
   54    -40.36878    1.00000    -40.36878    1.00000
   55    -40.36667    1.00000    -40.36667    1.00000
   56    -40.35993    1.00000    -40.35993    1.00000
   57    -40.35510    1.00000    -40.35510    1.00000
   58    -40.35194    1.00000    -40.35194    1.00000
   59    -40.35086    1.00000    -40.35086    1.00000
   60    -40.35022    1.00000    -40.35022    1.00000
   61    -40.34234    1.00000    -40.34234    1.00000
   62    -40.33794    1.00000    -40.33794    1.00000
   63    -40.32975    1.00000    -40.32975    1.00000
   64    -40.32743    1.00000    -40.32743    1.00000
   65    -40.32014    1.00000    -40.32014    1.00000
   66    -40.31587    1.00000    -40.31587    1.00000
   67    -40.29671    1.00000    -40.29671    1.00000
   68    -40.28999    1.00000    -40.28999    1.00000
   69    -40.28366    1.00000    -40.28366    1.00000
   70    -40.27615    1.00000    -40.27615    1.00000
   71    -40.26358    1.00000    -40.26358    1.00000
   72    -40.25575    1.00000    -40.25575    1.00000
   73    -40.25468    1.00000    -40.25468    1.00000
   74    -40.24286    1.00000    -40.24286    1.00000
   75    -40.23695    1.00000    -40.23695    1.00000
   76    -40.22516    1.00000    -40.22516    1.00000
   77    -40.22264    1.00000    -40.22264    1.00000
   78    -40.21031    1.00000    -40.21031    1.00000
   79    -40.20405    1.00000    -40.20405    1.00000
   80    -40.17841    1.00000    -40.17841    1.00000
   81    -40.05136    1.00000    -40.05136    1.00000
   82    -40.02444    1.00000    -40.02444    1.00000
   83    -39.98886    1.00000    -39.98886    1.00000
   84    -39.90221    1.00000    -39.90221    1.00000
   85    -39.89192    1.00000    -39.89192    1.00000
   86    -39.88651    1.00000    -39.88651    1.00000
   87    -39.87897    1.00000    -39.87897    1.00000
   88    -39.87356    1.00000    -39.87356    1.00000
   89    -39.86812    1.00000    -39.86812    1.00000
   90    -39.82802    1.00000    -39.82802    1.00000
   91    -39.81827    1.00000    -39.81827    1.00000
   92    -39.75086    1.00000    -39.75086    1.00000
   93    -39.73961    1.00000    -39.73961    1.00000
   94    -39.73729    1.00000    -39.73729    1.00000
   95    -39.72854    1.00000    -39.72854    1.00000
   96    -23.30370    1.00000    -23.30370    1.00000
   97    -23.01447    1.00000    -23.01447    1.00000
   98    -22.99229    1.00000    -22.99229    1.00000
   99    -22.88290    1.00000    -22.88290    1.00000
  100    -22.86843    1.00000    -22.86843    1.00000
  101    -22.81550    1.00000    -22.81550    1.00000
  102    -22.75420    1.00000    -22.75420    1.00000
  103    -22.74658    1.00000    -22.74658    1.00000
  104    -22.63699    1.00000    -22.63699    1.00000
  105    -22.44072    1.00000    -22.44072    1.00000
  106    -22.38662    1.00000    -22.38662    1.00000
  107    -22.33472    1.00000    -22.33472    1.00000
  108    -22.25656    1.00000    -22.25656    1.00000
  109    -22.21615    1.00000    -22.21615    1.00000
  110    -22.14709    1.00000    -22.14709    1.00000
  111    -22.13808    1.00000    -22.13808    1.00000
  112    -22.09795    1.00000    -22.09795    1.00000
  113    -22.06874    1.00000    -22.06874    1.00000
  114    -22.05479    1.00000    -22.05479    1.00000
  115    -22.02487    1.00000    -22.02487    1.00000
  116    -22.01950    1.00000    -22.01950    1.00000
  117    -21.99300    1.00000    -21.99300    1.00000
  118    -21.97976    1.00000    -21.97976    1.00000
  119    -21.96634    1.00000    -21.96634    1.00000
  120    -21.91721    1.00000    -21.91721    1.00000
  121    -21.88838    1.00000    -21.88838    1.00000
  122    -21.87908    1.00000    -21.87908    1.00000
  123    -21.87601    1.00000    -21.87601    1.00000
  124    -21.85678    1.00000    -21.85678    1.00000
  125    -21.84278    1.00000    -21.84278    1.00000
  126    -21.83887    1.00000    -21.83887    1.00000
  127    -21.83401    1.00000    -21.83401    1.00000
  128    -21.79435    1.00000    -21.79435    1.00000
  129    -21.75107    1.00000    -21.75107    1.00000
  130    -21.74771    1.00000    -21.74771    1.00000
  131    -21.71017    1.00000    -21.71017    1.00000
  132    -21.69973    1.00000    -21.69973    1.00000
  133    -21.68321    1.00000    -21.68321    1.00000
  134    -21.63353    1.00000    -21.63353    1.00000
  135    -21.62513    1.00000    -21.62513    1.00000
  136    -21.60667    1.00000    -21.60667    1.00000
  137    -21.60489    1.00000    -21.60489    1.00000
  138    -21.57769    1.00000    -21.57769    1.00000
  139    -21.46687    1.00000    -21.46687    1.00000
  140    -20.26213    1.00000    -20.26213    1.00000
  141    -20.22164    1.00000    -20.22164    1.00000
  142    -20.21291    1.00000    -20.21291    1.00000
  143    -20.20827    1.00000    -20.20827    1.00000
  144    -10.32094    1.00000    -10.32094    1.00000
  145    -10.28822    1.00000    -10.28822    1.00000
  146    -10.21855    1.00000    -10.21855    1.00000
  147    -10.21075    1.00000    -10.21075    1.00000
  148    -10.18466    1.00000    -10.18466    1.00000
  149    -10.14003    1.00000    -10.14003    1.00000
  150    -10.11549    1.00000    -10.11549    1.00000
  151    -10.10289    1.00000    -10.10289    1.00000
  152    -10.06527    1.00000    -10.06527    1.00000
  153    -10.04082    1.00000    -10.04082    1.00000
  154    -10.00943    1.00000    -10.00943    1.00000
  155     -9.96346    1.00000     -9.96346    1.00000
  156     -9.95650    1.00000     -9.95650    1.00000
  157     -9.94887    1.00000     -9.94887    1.00000
  158     -9.89808    1.00000     -9.89808    1.00000
  159     -9.86682    1.00000     -9.86682    1.00000
  160     -9.85924    1.00000     -9.85924    1.00000
  161     -9.80123    1.00000     -9.80123    1.00000
  162     -9.76269    1.00000     -9.76269    1.00000
  163     -9.71230    1.00000     -9.71230    1.00000
  164     -9.65621    1.00000     -9.65621    1.00000
  165     -9.57612    1.00000     -9.57612    1.00000
  166     -9.54273    1.00000     -9.54273    1.00000
  167     -9.53438    1.00000     -9.53438    1.00000
  168     -9.53005    1.00000     -9.53005    1.00000
  169     -9.49529    1.00000     -9.49529    1.00000
  170     -9.48715    1.00000     -9.48715    1.00000
  171     -9.44351    1.00000     -9.44351    1.00000
  172     -9.43570    1.00000     -9.43570    1.00000
  173     -9.43039    1.00000     -9.43039    1.00000
  174     -9.41889    1.00000     -9.41889    1.00000
  175     -9.40347    1.00000     -9.40347    1.00000
  176     -9.39777    1.00000     -9.39777    1.00000
  177     -9.38019    1.00000     -9.38019    1.00000
  178     -9.36948    1.00000     -9.36948    1.00000
  179     -9.35526    1.00000     -9.35526    1.00000
  180     -9.32970    1.00000     -9.32970    1.00000
  181     -9.30547    1.00000     -9.30547    1.00000
  182     -9.29458    1.00000     -9.29458    1.00000
  183     -9.28169    1.00000     -9.28169    1.00000
  184     -9.25738    1.00000     -9.25738    1.00000
  185     -9.23060    1.00000     -9.23060    1.00000
  186     -9.16134    1.00000     -9.16134    1.00000
  187     -9.13902    1.00000     -9.13902    1.00000
  188     -9.09040    1.00000     -9.09040    1.00000
  189     -9.02696    1.00000     -9.02696    1.00000
  190     -8.99091    1.00000     -8.99091    1.00000
  191     -8.97795    1.00000     -8.97795    1.00000
  192     -8.93425    1.00000     -8.93425    1.00000
  193     -8.92619    1.00000     -8.92619    1.00000
  194     -8.85029    1.00000     -8.85029    1.00000
  195     -8.81463    1.00000     -8.81463    1.00000
  196     -8.73308    1.00000     -8.73308    1.00000
  197     -8.68171    1.00000     -8.68171    1.00000
  198     -8.66724    1.00000     -8.66724    1.00000
  199     -8.64764    1.00000     -8.64764    1.00000
  200     -8.59359    1.00000     -8.59359    1.00000
  201     -8.51527    1.00000     -8.51527    1.00000
  202     -8.48069    1.00000     -8.48069    1.00000
  203     -8.42553    1.00000     -8.42553    1.00000
  204     -8.36364    1.00000     -8.36364    1.00000
  205     -8.33216    1.00000     -8.33216    1.00000
  206     -8.29913    1.00000     -8.29913    1.00000
  207     -8.26492    1.00000     -8.26492    1.00000
  208     -8.18663    1.00000     -8.18663    1.00000
  209     -8.18105    1.00000     -8.18105    1.00000
  210     -8.11224    1.00000     -8.11224    1.00000
  211     -8.04632    1.00000     -8.04632    1.00000
  212     -8.03111    1.00000     -8.03111    1.00000
  213     -7.99695    1.00000     -7.99695    1.00000
  214     -7.99088    1.00000     -7.99088    1.00000
  215     -7.96609    1.00000     -7.96609    1.00000
  216     -7.92737    1.00000     -7.92737    1.00000
  217     -7.89784    1.00000     -7.89784    1.00000
  218     -7.86915    1.00000     -7.86915    1.00000
  219     -7.82879    1.00000     -7.82879    1.00000
  220     -7.81622    1.00000     -7.81622    1.00000
  221     -7.79281    1.00000     -7.79281    1.00000
  222     -7.77963    1.00000     -7.77963    1.00000
  223     -7.74059    1.00000     -7.74059    1.00000
  224     -7.69883    1.00000     -7.69883    1.00000
  225     -7.68429    1.00000     -7.68429    1.00000
  226     -7.64727    1.00000     -7.64727    1.00000
  227     -7.62963    1.00000     -7.62963    1.00000
  228     -7.61653    1.00000     -7.61653    1.00000
  229     -7.58606    1.00000     -7.58606    1.00000
  230     -7.54455    1.00000     -7.54455    1.00000
  231     -7.52412    1.00000     -7.52412    1.00000
  232     -7.49135    1.00000     -7.49135    1.00000
  233     -7.48488    1.00000     -7.48488    1.00000
  234     -7.42182    1.00000     -7.42182    1.00000
  235     -7.39816    1.00000     -7.39816    1.00000
  236     -7.36713    1.00000     -7.36713    1.00000
  237     -7.34344    1.00000     -7.34344    1.00000
  238     -7.31662    1.00000     -7.31662    1.00000
  239     -7.29140    1.00000     -7.29140    1.00000
  240     -7.24019    1.00000     -7.24019    1.00000
  241     -7.18023    1.00000     -7.18023    1.00000
  242     -7.15299    1.00000     -7.15299    1.00000
  243     -7.12178    1.00000     -7.12178    1.00000
  244     -7.10173    1.00000     -7.10173    1.00000
  245     -7.04863    1.00000     -7.04863    1.00000
  246     -7.01938    1.00000     -7.01938    1.00000
  247     -6.98540    1.00000     -6.98540    1.00000
  248     -6.94727    1.00000     -6.94727    1.00000
  249     -6.88064    1.00000     -6.88064    1.00000
  250     -6.86107    1.00000     -6.86107    1.00000
  251     -6.84142    1.00000     -6.84142    1.00000
  252     -6.82290    1.00000     -6.82290    1.00000
  253     -6.77024    1.00000     -6.77024    1.00000
  254     -6.73092    1.00000     -6.73092    1.00000
  255     -6.70337    1.00000     -6.70337    1.00000
  256     -6.67114    1.00000     -6.67114    1.00000
  257     -6.64797    1.00000     -6.64797    1.00000
  258     -6.63454    1.00000     -6.63454    1.00000
  259     -6.60921    1.00000     -6.60921    1.00000
  260     -6.58901    1.00000     -6.58901    1.00000
  261     -6.49895    1.00000     -6.49895    1.00000
  262     -6.48111    1.00000     -6.48111    1.00000
  263     -6.47627    1.00000     -6.47627    1.00000
  264     -6.45574    1.00000     -6.45574    1.00000
  265     -6.42608    1.00000     -6.42608    1.00000
  266     -6.42461    1.00000     -6.42461    1.00000
  267     -6.40108    1.00000     -6.40108    1.00000
  268     -6.37907    1.00000     -6.37907    1.00000
  269     -6.36823    1.00000     -6.36823    1.00000
  270     -6.33661    1.00000     -6.33661    1.00000
  271     -6.32843    1.00000     -6.32843    1.00000
  272     -6.32482    1.00000     -6.32482    1.00000
  273     -6.25695    1.00000     -6.25695    1.00000
  274     -6.17265    1.00000     -6.17265    1.00000
  275     -6.14736    1.00000     -6.14736    1.00000
  276     -6.00417    1.00000     -6.00417    1.00000
  277     -6.00049    1.00000     -6.00049    1.00000
  278     -5.96350    1.00000     -5.96350    1.00000
  279     -5.95956    1.00000     -5.95956    1.00000
  280     -5.89239    1.00000     -5.89239    1.00000
  281     -5.88909    1.00000     -5.88909    1.00000
  282     -5.78870    1.00000     -5.78870    1.00000
  283     -5.60170    1.00000     -5.60170    1.00000
  284     -5.58985    1.00000     -5.58985    1.00000
  285     -5.58255    1.00000     -5.58255    1.00000
  286     -5.55866    1.00000     -5.55866    1.00000
  287     -5.40083    1.00000     -5.40083    1.00000
  288     -5.36185    1.00000     -5.36185    1.00000
  289     -5.31801    1.00000     -5.31801    1.00000
  290     -5.23094    1.00000     -5.23094    1.00000
  291     -5.21681    1.00000     -5.21681    1.00000
  292     -5.21104    1.00000     -5.21104    1.00000
  293     -5.01478    1.00000     -5.01478    1.00000
  294     -4.88245    1.00000     -4.88245    1.00000
  295     -4.81993    1.00000     -4.81993    1.00000
  296     -4.47521    1.00000     -4.47521    1.00000
  297     -4.29053    1.00000     -4.29053    1.00000
  298     -4.05621    1.00000     -4.05621    1.00000
  299     -4.03074    1.00000     -4.03074    1.00000
  300     -3.96783    1.00000     -3.96783    1.00000
  301     -3.75875    1.00000     -3.75875    1.00000
  302     -3.69361    1.00000     -3.69361    1.00000
  303     -3.68098    1.00000     -3.68098    1.00000
  304     -3.60310    0.99999     -3.60310    0.99999
  305     -3.55486    0.99999     -3.55486    0.99999
  306     -3.51878    0.99999     -3.51878    0.99999
  307     -3.48795    0.99998     -3.48795    0.99998
  308     -2.92617    0.99471     -2.92617    0.99471
  309     -2.61618    0.89445     -2.61618    0.89445
  310     -2.10487    0.04852     -2.10487    0.04852
  311     -2.08983    0.04202     -2.08983    0.04202
  312     -1.93975    0.00969     -1.93975    0.00969
  313     -1.81349    0.00276     -1.81349    0.00276
  314     -1.79281    0.00225     -1.79281    0.00225
  315     -1.76550    0.00171     -1.76550    0.00171
  316     -1.72287    0.00112     -1.72287    0.00112
  317     -1.69020    0.00081     -1.69020    0.00081
  318     -1.62700    0.00043     -1.62700    0.00043
  319     -1.62135    0.00040     -1.62135    0.00040
  320     -1.61111    0.00037     -1.61111    0.00037
  321     -1.59952    0.00033     -1.59952    0.00033
  322     -1.54559    0.00019     -1.54559    0.00019
  323     -1.48459    0.00010     -1.48459    0.00010
  324     -1.45103    0.00007     -1.45103    0.00007
  325     -1.38752    0.00004     -1.38752    0.00004
  326     -1.32889    0.00002     -1.32889    0.00002
  327     -1.29819    0.00002     -1.29819    0.00002
  328     -1.28835    0.00001     -1.28835    0.00001
  329     -1.24379    0.00001     -1.24379    0.00001
  330     -1.21841    0.00001     -1.21841    0.00001
  331     -1.20932    0.00001     -1.20932    0.00001
  332     -1.18618    0.00001     -1.18618    0.00001
  333     -1.17444    0.00000     -1.17444    0.00000
  334     -1.14346    0.00000     -1.14346    0.00000
  335     -1.12396    0.00000     -1.12396    0.00000
  336     -1.11374    0.00000     -1.11374    0.00000
  337     -1.07551    0.00000     -1.07551    0.00000
  338     -1.01921    0.00000     -1.01921    0.00000
  339     -1.00834    0.00000     -1.00834    0.00000
  340     -0.99367    0.00000     -0.99367    0.00000
  341     -0.97636    0.00000     -0.97636    0.00000
  342     -0.97296    0.00000     -0.97296    0.00000
  343     -0.95936    0.00000     -0.95936    0.00000
  344     -0.92479    0.00000     -0.92479    0.00000
  345     -0.91111    0.00000     -0.91111    0.00000
  346     -0.89969    0.00000     -0.89969    0.00000
  347     -0.89341    0.00000     -0.89341    0.00000
  348     -0.88330    0.00000     -0.88330    0.00000
  349     -0.88173    0.00000     -0.88173    0.00000
  350     -0.83656    0.00000     -0.83656    0.00000
  351     -0.82532    0.00000     -0.82532    0.00000
  352     -0.79886    0.00000     -0.79886    0.00000
  353     -0.79458    0.00000     -0.79458    0.00000
  354     -0.76498    0.00000     -0.76498    0.00000
  355     -0.74379    0.00000     -0.74379    0.00000
  356     -0.69623    0.00000     -0.69623    0.00000
  357     -0.69329    0.00000     -0.69329    0.00000
  358     -0.68571    0.00000     -0.68571    0.00000
  359     -0.67190    0.00000     -0.67190    0.00000
  360     -0.67026    0.00000     -0.67026    0.00000
  361     -0.65121    0.00000     -0.65121    0.00000
  362     -0.63517    0.00000     -0.63517    0.00000
  363     -0.61760    0.00000     -0.61760    0.00000
  364     -0.57340    0.00000     -0.57340    0.00000
  365     -0.56897    0.00000     -0.56897    0.00000
  366     -0.56823    0.00000     -0.56823    0.00000
  367     -0.51150    0.00000     -0.51150    0.00000
  368     -0.47466    0.00000     -0.47466    0.00000
  369     -0.46851    0.00000     -0.46851    0.00000
  370     -0.44069    0.00000     -0.44069    0.00000
  371     -0.43051    0.00000     -0.43051    0.00000
  372     -0.38192    0.00000     -0.38192    0.00000
  373     -0.37251    0.00000     -0.37251    0.00000
  374     -0.35856    0.00000     -0.35856    0.00000
  375     -0.34551    0.00000     -0.34551    0.00000

Fermi level: -2.40248

Gap: 0.511 eV
Transition (v -> c):
  (s=1, k=0, n=309, [[0.00, 0.00, 0.00]]) -> (s=0, k=0, n=310, [[0.00, 0.00, 0.00]])
No difference between direct/indirect transitions
System changes: positions 

Initializing position-dependent things.

Density initialized from wave functions
      .-------------------------.  
     /|                         |  
    / |                         |  
   /  |                         |  
  /   |                         |  
 *    |                         |  
 |    |                         |  
 |    |                         |  
 |    |                         |  
 |    |                         |  
 |    |                         |  
 |    |                         |  
 |    |                         |  
 |    |                         |  
 |    |        Au   OAu         |  
 |    |      O          Ti      |  
 |    O  Au      Ti     O    O  |  
 |    |   Ti   Au O   O         |  
 | O  |   O    O      Ti     Ti |  
 |    | Ti     Ti     O    O    |  
 |    |     O       O      Ti   |  
 |   O|Ti     O      O          |  
 |    |O    O      Ti     Ti    |  
 |  Ti|    Ti          O  O   O |  
 |    |  O  O   O O    TiO      |  
 |  O |         TiO         O Ti|  
 |    | OTiO   Ti    OTi        |  
 |    |       O     O O    O O  |  
 |    | Oi   O O           Ti   |  
 |    O      Ti     Ti     O    |  
 |   Ti          O      O       |  
 |    |   O                     |  
 |    |                         |  
 |    |                         |  
 |    |                         |  
 |    .-------------------------.  
 |   /                         /   
 |  /                         /    
 | /                         /     
 |/                         /      
 *-------------------------*       

Positions:
   0 Ti     1.771742    0.000000    8.228379    ( 0.0000,  0.0000,  0.0000)
   1 Ti     6.989192    1.896200    8.228379    ( 0.0000,  0.0000,  0.0000)
   2 Ti     1.771742    3.792400    8.228379    ( 0.0000,  0.0000,  0.0000)
   3 Ti     6.989192    5.688600    8.228379    ( 0.0000,  0.0000,  0.0000)
   4 Ti     4.725027    0.000000    9.111586    ( 0.0000,  0.0000,  0.0000)
   5 Ti     9.942477    1.896200    9.111586    ( 0.0000,  0.0000,  0.0000)
   6 Ti     4.725027    3.792400    9.111586    ( 0.0000,  0.0000,  0.0000)
   7 Ti     9.942477    5.688600    9.111586    ( 0.0000,  0.0000,  0.0000)
   8 Ti     3.149983    0.000000   11.761552    ( 0.0000,  0.0000,  0.0000)
   9 Ti     8.367433    1.896200   11.761552    ( 0.0000,  0.0000,  0.0000)
  10 Ti     3.149983    3.792400   11.761552    ( 0.0000,  0.0000,  0.0000)
  11 Ti     8.367433    5.688600   11.761552    ( 0.0000,  0.0000,  0.0000)
  12 Ti     6.103269    0.000000   12.644759    ( 0.0000,  0.0000,  0.0000)
  13 Ti     0.885819    1.896200   12.644759    ( 0.0000,  0.0000,  0.0000)
  14 Ti     6.103269    3.792400   12.644759    ( 0.0000,  0.0000,  0.0000)
  15 Ti     0.885819    5.688600   12.644759    ( 0.0000,  0.0000,  0.0000)
  16 Ti     4.482233   -0.001033   15.342543    ( 0.0000,  0.0000,  0.0000)
  17 Ti     9.753045    1.900753   15.389207    ( 0.0000,  0.0000,  0.0000)
  18 Ti     4.499047    3.797034   15.348687    ( 0.0000,  0.0000,  0.0000)
  19 Ti     9.736627    5.671166   15.407809    ( 0.0000,  0.0000,  0.0000)
  20 Ti     7.365001   -0.008670   16.091347    ( 0.0000,  0.0000,  0.0000)
  21 Ti     2.124206    1.919615   16.196452    ( 0.0000,  0.0000,  0.0000)
  22 Ti     7.324862    3.785370   16.124124    ( 0.0000,  0.0000,  0.0000)
  23 Ti     2.104658    5.692197   16.109406    ( 0.0000,  0.0000,  0.0000)
  24 O      3.638859    0.000000    7.500000    ( 0.0000,  0.0000,  0.0000)
  25 O      8.856309    1.896200    7.500000    ( 0.0000,  0.0000,  0.0000)
  26 O      3.638859    3.792400    7.500000    ( 0.0000,  0.0000,  0.0000)
  27 O      8.856309    5.688600    7.500000    ( 0.0000,  0.0000,  0.0000)
  28 O      6.592144    0.000000    8.383207    ( 0.0000,  0.0000,  0.0000)
  29 O      1.374694    1.896200    8.383207    ( 0.0000,  0.0000,  0.0000)
  30 O      6.592144    3.792400    8.383207    ( 0.0000,  0.0000,  0.0000)
  31 O      1.374694    5.688600    8.383207    ( 0.0000,  0.0000,  0.0000)
  32 O     10.339421    0.000000    8.956758    ( 0.0000,  0.0000,  0.0000)
  33 O      5.121971    1.896200    8.956758    ( 0.0000,  0.0000,  0.0000)
  34 O     10.339421    3.792400    8.956758    ( 0.0000,  0.0000,  0.0000)
  35 O      5.121971    5.688600    8.956758    ( 0.0000,  0.0000,  0.0000)
  36 O      2.857911    0.000000    9.839966    ( 0.0000,  0.0000,  0.0000)
  37 O      8.075361    1.896200    9.839966    ( 0.0000,  0.0000,  0.0000)
  38 O      2.857911    3.792400    9.839966    ( 0.0000,  0.0000,  0.0000)
  39 O      8.075361    5.688600    9.839966    ( 0.0000,  0.0000,  0.0000)
  40 O      5.017100    0.000000   11.033173    ( 0.0000,  0.0000,  0.0000)
  41 O     10.234550    1.896200   11.033173    ( 0.0000,  0.0000,  0.0000)
  42 O      5.017100    3.792400   11.033173    ( 0.0000,  0.0000,  0.0000)
  43 O     10.234550    5.688600   11.033173    ( 0.0000,  0.0000,  0.0000)
  44 O      7.970490    0.000000   11.916380    ( 0.0000,  0.0000,  0.0000)
  45 O      2.753040    1.896200   11.916380    ( 0.0000,  0.0000,  0.0000)
  46 O      7.970490    3.792400   11.916380    ( 0.0000,  0.0000,  0.0000)
  47 O      2.753040    5.688600   11.916380    ( 0.0000,  0.0000,  0.0000)
  48 O      1.282867    0.000000   12.489931    ( 0.0000,  0.0000,  0.0000)
  49 O      6.500317    1.896200   12.489931    ( 0.0000,  0.0000,  0.0000)
  50 O      1.282867    3.792400   12.489931    ( 0.0000,  0.0000,  0.0000)
  51 O      6.500317    5.688600   12.489931    ( 0.0000,  0.0000,  0.0000)
  52 O      4.236152    0.000000   13.373138    ( 0.0000,  0.0000,  0.0000)
  53 O      9.453603    1.896200   13.373138    ( 0.0000,  0.0000,  0.0000)
  54 O      4.236152    3.792400   13.373138    ( 0.0000,  0.0000,  0.0000)
  55 O      9.453603    5.688600   13.373138    ( 0.0000,  0.0000,  0.0000)
  56 O      6.412072   -0.010033   14.556610    ( 0.0000,  0.0000,  0.0000)
  57 O      1.198823    1.897930   14.569774    ( 0.0000,  0.0000,  0.0000)
  58 O      6.447668    3.793171   14.532625    ( 0.0000,  0.0000,  0.0000)
  59 O      1.199187    5.689336   14.547629    ( 0.0000,  0.0000,  0.0000)
  60 O      4.033722    1.891518   15.421462    ( 0.0000,  0.0000,  0.0000)
  61 O      9.263384   -0.007385   15.453502    ( 0.0000,  0.0000,  0.0000)
  62 O      4.056182    5.703956   15.417797    ( 0.0000,  0.0000,  0.0000)
  63 O      9.276983    3.794598   15.462247    ( 0.0000,  0.0000,  0.0000)
  64 O      2.642742   -0.013555   16.279518    ( 0.0000,  0.0000,  0.0000)
  65 O      7.840025    1.892632   16.276827    ( 0.0000,  0.0000,  0.0000)
  66 O      2.638424    3.815752   16.259314    ( 0.0000,  0.0000,  0.0000)
  67 O      7.851442    5.687213   16.316677    ( 0.0000,  0.0000,  0.0000)
  68 O      5.664333   -0.017638   16.912131    ( 0.0000,  0.0000,  0.0000)
  69 O      0.405331    1.895786   16.891848    ( 0.0000,  0.0000,  0.0000)
  70 O      0.447526    5.688107   16.892737    ( 0.0000,  0.0000,  0.0000)
  71 O      5.620240    3.815240   16.822627    ( 0.0000,  0.0000,  0.0000)
  72 Au     5.402004    1.459542   18.435638    ( 0.0000,  0.0000,  0.0000)
  73 Au     7.227773    3.254817   19.494175    ( 0.0000,  0.0000,  0.0000)
  74 Au     2.680675    1.867315   18.895591    ( 0.0000,  0.0000,  0.0000)
  75 Au     4.579183    3.616569   19.675117    ( 0.0000,  0.0000,  0.0000)

Unit cell:
           periodic     x           y           z      points  spacing
  1. axis:    yes   10.434900    0.000000    0.000000    52     0.2007
  2. axis:    yes    0.000000    7.584800    0.000000    36     0.2107
  3. axis:    no     0.000000    0.000000   28.826383   144     0.2002

  Lengths:  10.434900   7.584800  28.826383
  Angles:   90.000000  90.000000  90.000000

Effective grid spacing dv^(1/3) = 0.2038

     iter     time        total  log10-change:  magmom
                         energy   eigst   dens
iter:   1 15:10:23 -1481.972510   -2.00           -0.0000
iter:   2 15:10:27 -1481.962321   -2.63  -2.56    -0.0000
iter:   3 15:10:31 -1481.900109   -3.16  -2.54    -0.0000
iter:   4 15:10:35 -1481.836939   -3.59  -2.55    -0.0000
iter:   5 15:10:39 -1481.776719   -4.00  -2.56    -0.0000
iter:   6 15:10:43 -1481.720453   -4.37  -2.56    -0.0000
iter:   7 15:10:47 -1481.668717   -4.53  -2.57    -0.0000
iter:   8 15:10:51 -1481.620810   -4.61  -2.58    -0.0000
iter:   9 15:10:55 -1481.576969   -4.62  -2.59    -0.0000
iter:  10 15:10:58 -1481.536418   -4.63  -2.60    -0.0000
iter:  11 15:11:02 -1481.499352   -4.63  -2.60    -0.0000
iter:  12 15:11:06 -1481.465305   -4.65  -2.61    -0.0000
iter:  13 15:11:10 -1481.433740   -4.66  -2.62    -0.0000
iter:  14 15:11:14 -1481.404897   -4.69  -2.62    -0.0000
iter:  15 15:11:18 -1481.378129   -4.71  -2.63    -0.0000
iter:  16 15:11:22 -1481.353668   -4.74  -2.63    -0.0000
iter:  17 15:11:26 -1481.331158   -4.77  -2.64    -0.0000
iter:  18 15:11:30 -1481.310169   -4.81  -2.65    -0.0000
iter:  19 15:11:33 -1481.290974   -4.84  -2.65    -0.0000
iter:  20 15:11:37 -1481.273041   -4.88  -2.66    -0.0000
iter:  21 15:11:41 -1481.256627   -4.91  -2.66    -0.0000
iter:  22 15:11:45 -1481.241464   -4.95  -2.67    -0.0000
iter:  23 15:11:49 -1481.227191   -4.99  -2.68    -0.0000
iter:  24 15:11:53 -1481.214104   -5.02  -2.68    -0.0000
iter:  25 15:11:57 -1481.201750   -5.06  -2.69    -0.0000
iter:  26 15:12:00 -1481.190407   -5.10  -2.69    -0.0000
iter:  27 15:12:04 -1481.179647   -5.14  -2.70    -0.0000
iter:  28 15:12:08 -1481.169749   -5.17  -2.70    -0.0000
iter:  29 15:12:12 -1481.160519   -5.21  -2.71    -0.0000
iter:  30 15:12:16 -1481.151660   -5.24  -2.71    -0.0000
iter:  31 15:12:20 -1481.143483   -5.28  -2.72    -0.0000
iter:  32 15:12:24 -1481.135605   -5.32  -2.72    -0.0000
iter:  33 15:12:27 -1481.128322   -5.35  -2.73    -0.0000
iter:  34 15:12:31 -1481.121261   -5.39  -2.74    -0.0000
iter:  35 15:12:35 -1481.114716   -5.42  -2.74    -0.0000
iter:  36 15:12:39 -1481.108330   -5.46  -2.75    -0.0000
iter:  37 15:12:43 -1481.102397   -5.49  -2.75    -0.0000
iter:  38 15:12:47 -1481.096570   -5.53  -2.76    -0.0000
iter:  39 15:12:50 -1481.091142   -5.55  -2.76    -0.0000
iter:  40 15:12:54 -1481.085777   -5.60  -2.77    -0.0000
iter:  41 15:12:58 -1481.080769   -5.62  -2.77    -0.0000
iter:  42 15:13:02 -1481.075788   -5.67  -2.78    -0.0000
iter:  43 15:13:06 -1481.070929   -5.68  -2.79    -0.0000
iter:  44 15:13:10 -1481.066399   -5.74  -2.79    -0.0000
iter:  45 15:13:13 -1481.061873   -5.76  -2.80    -0.0000
iter:  46 15:13:17 -1481.057625   -5.80  -2.80    -0.0000
iter:  47 15:13:21 -1481.053351   -5.83  -2.81    -0.0000
iter:  48 15:13:25 -1481.049334   -5.87  -2.81    -0.0000
iter:  49 15:13:29 -1481.045270   -5.90  -2.82    -0.0000
iter:  50 15:13:33 -1481.041246   -5.93  -2.83    -0.0000
iter:  51 15:13:36 -1481.037482   -5.96  -2.83    -0.0000
iter:  52 15:13:40 -1481.033667   -6.00  -2.84    -0.0000
iter:  53 15:13:44 -1481.030080   -6.03  -2.84    -0.0000
iter:  54 15:13:48 -1481.026421   -6.07  -2.85    -0.0000
iter:  55 15:13:52 -1481.022764   -6.09  -2.85    -0.0000
iter:  56 15:13:55 -1481.019352   -6.14  -2.86    -0.0000
iter:  57 15:13:59 -1481.015868   -6.17  -2.87    -0.0000
iter:  58 15:14:03 -1481.012376   -6.20  -2.87    -0.0000
iter:  59 15:14:07 -1481.008907   -6.23  -2.88    -0.0000
iter:  60 15:14:11 -1481.005685   -6.27  -2.88    -0.0000
iter:  61 15:14:15 -1481.002183   -6.29  -2.89    -0.0000
iter:  62 15:14:18 -1480.998979   -6.33  -2.89    -0.0000
iter:  63 15:14:22 -1480.995742   -6.36  -2.90    -0.0000
iter:  64 15:14:26 -1480.992506   -6.39  -2.91    -0.0000
iter:  65 15:14:30 -1480.989294   -6.42  -2.91    -0.0000
iter:  66 15:14:34 -1480.986312   -6.46  -2.92    -0.0000
iter:  67 15:14:37 -1480.983060   -6.48  -2.92    -0.0000
iter:  68 15:14:41 -1480.980088   -6.51  -2.93    -0.0000
iter:  69 15:14:45 -1480.976896   -6.53  -2.93    -0.0000
iter:  70 15:14:49 -1480.973977   -6.57  -2.94    -0.0000
iter:  71 15:14:53 -1480.971030   -6.60  -2.95    -0.0000
iter:  72 15:14:56 -1480.968086   -6.62  -2.95    -0.0000
iter:  73 15:15:00 -1480.965020   -6.64  -2.96    -0.0000
iter:  74 15:15:04 -1480.962216   -6.67  -2.96    -0.0000
iter:  75 15:15:08 -1480.959401   -6.70  -2.97    -0.0000
iter:  76 15:15:12 -1480.956498   -6.72  -2.97    -0.0000
iter:  77 15:15:16 -1480.953808   -6.75  -2.98    -0.0000
iter:  78 15:15:19 -1480.951031   -6.78  -2.98    -0.0000
iter:  79 15:15:23 -1480.948367   -6.80  -2.99    -0.0000
iter:  80 15:15:27 -1480.945770   -6.82  -3.00    -0.0000
iter:  81 15:15:31 -1480.943221   -6.85  -3.00    -0.0000
iter:  82 15:15:35 -1480.940712   -6.87  -3.01    -0.0000
iter:  83 15:15:38 -1480.938242   -6.90  -3.01    -0.0000
iter:  84 15:15:42 -1480.935807   -6.92  -3.02    -0.0000
iter:  85 15:15:46 -1480.933407   -6.95  -3.02    -0.0000
iter:  86 15:15:50 -1480.931040   -6.97  -3.03    -0.0000
iter:  87 15:15:54 -1480.928706   -7.00  -3.04    -0.0000
iter:  88 15:15:57 -1480.926404   -7.02  -3.04    -0.0000
iter:  89 15:16:01 -1480.924134   -7.04  -3.05    -0.0000
iter:  90 15:16:05 -1480.921894   -7.06  -3.05    -0.0000
iter:  91 15:16:09 -1480.919685   -7.09  -3.06    -0.0000
iter:  92 15:16:13 -1480.917505   -7.11  -3.06    -0.0000
iter:  93 15:16:16 -1480.915355   -7.13  -3.07    -0.0000
iter:  94 15:16:20 -1480.913234   -7.15  -3.07    -0.0000
iter:  95 15:16:24 -1480.911142   -7.17  -3.08    -0.0000
iter:  96 15:16:28 -1480.909078   -7.19  -3.08    -0.0000
iter:  97 15:16:32 -1480.907041   -7.21  -3.09    -0.0000
iter:  98 15:16:36 -1480.905032   -7.23  -3.10    -0.0000
iter:  99 15:16:39 -1480.903050   -7.25  -3.10    -0.0000
iter: 100 15:16:43 -1480.901094   -7.27  -3.11    -0.0000
iter: 101 15:16:47 -1480.899165   -7.29  -3.11    -0.0000
iter: 102 15:16:51 -1480.897261   -7.31  -3.12    -0.0000
iter: 103 15:16:55 -1480.895384   -7.33  -3.12    -0.0000
iter: 104 15:16:58 -1480.893531   -7.35  -3.13    -0.0000
iter: 105 15:17:02 -1480.891704   -7.37  -3.13    -0.0000
iter: 106 15:17:06 -1480.889901   -7.39  -3.14    -0.0000
iter: 107 15:17:10 -1480.888122   -7.41  -3.14    -0.0000
iter: 108 15:17:14 -1480.886367   -7.42  -3.15    -0.0000
iter: 109 15:17:17 -1480.884594   -7.44  -3.16    -0.0000
iter: 110 15:17:21 -1480.882844   -7.46  -3.16    -0.0000
iter: 111 15:17:25 -1480.881156   -7.48  -3.17    -0.0000
iter: 112 15:17:29 -1480.879454   -7.49  -3.17    -0.0000
iter: 113 15:17:33 -1480.877782   -7.51  -3.18    -0.0000
iter: 114 15:17:37 -1480.876171   -7.53  -3.18    -0.0000
iter: 115 15:17:40 -1480.874539   -7.54  -3.19    -0.0000
iter: 116 15:17:44 -1480.872942   -7.56  -3.19    -0.0000
iter: 117 15:17:48 -1480.871350   -7.58  -3.20    -0.0000
iter: 118 15:17:52 -1480.869800   -7.60  -3.20    -0.0000
iter: 119 15:17:56 -1480.868253   -7.61  -3.21    -0.0000
iter: 120 15:17:59 -1480.866751   -7.63  -3.21    -0.0000
iter: 121 15:18:03 -1480.865249   -7.64  -3.22    -0.0000
iter: 122 15:18:07 -1480.863794   -7.66  -3.22    -0.0000
iter: 123 15:18:11 -1480.862335   -7.67  -3.23    -0.0000
iter: 124 15:18:15 -1480.860869   -7.69  -3.24    -0.0000
iter: 125 15:18:19 -1480.859472   -7.71  -3.24    -0.0000
iter: 126 15:18:23 -1480.858075   -7.72  -3.25    -0.0000
iter: 127 15:18:26 -1480.856674   -7.74  -3.25    -0.0000
iter: 128 15:18:30 -1480.855286   -7.75  -3.26    -0.0000
iter: 129 15:18:34 -1480.853919   -7.76  -3.26    -0.0000
iter: 130 15:18:38 -1480.852632   -7.78  -3.27    -0.0000
iter: 131 15:18:42 -1480.851340   -7.79  -3.27    -0.0000
iter: 132 15:18:45 -1480.850044   -7.81  -3.28    -0.0000
iter: 133 15:18:49 -1480.848759   -7.82  -3.28    -0.0000
iter: 134 15:18:53 -1480.847493   -7.84  -3.29    -0.0000
iter: 135 15:18:57 -1480.846246   -7.85  -3.29    -0.0000
iter: 136 15:19:01 -1480.845019   -7.87  -3.30    -0.0000
iter: 137 15:19:04 -1480.843811   -7.88  -3.30    -0.0000
iter: 138 15:19:08 -1480.842624   -7.89  -3.31    -0.0000
iter: 139 15:19:12 -1480.841454   -7.91  -3.31    -0.0000
iter: 140 15:19:16 -1480.840304   -7.92  -3.32    -0.0000
iter: 141 15:19:20 -1480.839171   -7.94  -3.32    -0.0000
iter: 142 15:19:23 -1480.838056   -7.95  -3.33    -0.0000
iter: 143 15:19:27 -1480.836958   -7.96  -3.33    -0.0000
iter: 144 15:19:31 -1480.835877   -7.98  -3.34    -0.0000
iter: 145 15:19:35 -1480.834812   -7.99  -3.35    -0.0000
iter: 146 15:19:39 -1480.833763   -8.01  -3.35    -0.0000
iter: 147 15:19:42 -1480.832730   -8.02  -3.36    -0.0000
iter: 148 15:19:46 -1480.831713   -8.03  -3.36    -0.0000
iter: 149 15:19:50 -1480.830711   -8.05  -3.37    -0.0000
iter: 150 15:19:54 -1480.829724   -8.06  -3.37    -0.0000
iter: 151 15:19:58 -1480.828751   -8.07  -3.38    -0.0000
iter: 152 15:20:01 -1480.827793   -8.09  -3.38    -0.0000
iter: 153 15:20:05 -1480.826849   -8.10  -3.39    -0.0000
iter: 154 15:20:09 -1480.825919   -8.11  -3.39    -0.0000
iter: 155 15:20:13 -1480.825003   -8.13  -3.40    -0.0000
iter: 156 15:20:17 -1480.824100   -8.14  -3.40    -0.0000
iter: 157 15:20:20 -1480.823210   -8.15  -3.41    -0.0000
iter: 158 15:20:24 -1480.822333   -8.16  -3.41    -0.0000
iter: 159 15:20:28 -1480.821469   -8.18  -3.42    -0.0000
iter: 160 15:20:32 -1480.820618   -8.19  -3.42    -0.0000
iter: 161 15:20:36 -1480.819779   -8.20  -3.43    -0.0000
iter: 162 15:20:39 -1480.818952   -8.22  -3.43    -0.0000
iter: 163 15:20:43 -1480.818137   -8.23  -3.44    -0.0000
iter: 164 15:20:47 -1480.817333   -8.24  -3.44    -0.0000
iter: 165 15:20:51 -1480.816542   -8.25  -3.45    -0.0000
iter: 166 15:20:55 -1480.815762   -8.26  -3.45    -0.0000
iter: 167 15:20:59 -1480.814992   -8.28  -3.46    +0.0000
iter: 168 15:21:02 -1480.814234   -8.29  -3.46    -0.0000
iter: 169 15:21:06 -1480.813487   -8.30  -3.47    -0.0000
iter: 170 15:21:10 -1480.812751   -8.31  -3.47    -0.0000
iter: 171 15:21:14 -1480.812025   -8.32  -3.48    -0.0000
iter: 172 15:21:18 -1480.811310   -8.34  -3.48    -0.0000
iter: 173 15:21:21 -1480.810604   -8.35  -3.49    -0.0000
iter: 174 15:21:25 -1480.809909   -8.36  -3.49    -0.0000
iter: 175 15:21:29 -1480.809224   -8.37  -3.50    -0.0000
iter: 176 15:21:33 -1480.808548   -8.38  -3.50    -0.0000
iter: 177 15:21:37 -1480.807882   -8.40  -3.51    -0.0000
iter: 178 15:21:40 -1480.807225   -8.41  -3.51    -0.0000
iter: 179 15:21:44 -1480.806578   -8.42  -3.52    -0.0000
iter: 180 15:21:48 -1480.805940   -8.43  -3.52    -0.0000
iter: 181 15:21:52 -1480.805311   -8.44  -3.53    -0.0000
iter: 182 15:21:56 -1480.804691   -8.45  -3.53    -0.0000
iter: 183 15:21:59 -1480.804079   -8.47  -3.54    -0.0000
iter: 184 15:22:03 -1480.803443   -8.48  -3.54    -0.0000
iter: 185 15:22:07 -1480.802815   -8.49  -3.55    -0.0000
iter: 186 15:22:11 -1480.802191   -8.50  -3.55    -0.0000
iter: 187 15:22:15 -1480.801581   -8.51  -3.56    -0.0000
iter: 188 15:22:18 -1480.800976   -8.52  -3.56    -0.0000
iter: 189 15:22:22 -1480.800389   -8.53  -3.57    -0.0000
iter: 190 15:22:26 -1480.799804   -8.54  -3.57    -0.0000
iter: 191 15:22:30 -1480.799205   -8.56  -3.57    -0.0000
iter: 192 15:22:34 -1480.798609   -8.56  -3.58    -0.0000
iter: 193 15:22:37 -1480.798019   -8.58  -3.58    -0.0000
iter: 194 15:22:41 -1480.797439   -8.58  -3.59    -0.0000
iter: 195 15:22:45 -1480.796869   -8.59  -3.59    -0.0000
iter: 196 15:22:49 -1480.796309   -8.60  -3.60    -0.0000
iter: 197 15:22:53 -1480.795760   -8.61  -3.60    -0.0000
iter: 198 15:22:56 -1480.795222   -8.62  -3.61    -0.0000
iter: 199 15:23:00 -1480.794693   -8.63  -3.61    -0.0000
iter: 200 15:23:04 -1480.794174   -8.64  -3.62    -0.0000
iter: 201 15:23:08 -1480.793665   -8.66  -3.62    -0.0000
iter: 202 15:23:12 -1480.793165   -8.67  -3.63    -0.0000
iter: 203 15:23:15 -1480.792674   -8.68  -3.63    -0.0000
iter: 204 15:23:19 -1480.792192   -8.69  -3.64    -0.0000
iter: 205 15:23:23 -1480.791718   -8.70  -3.64    -0.0000
iter: 206 15:23:27 -1480.791252   -8.71  -3.65    -0.0000
iter: 207 15:23:31 -1480.790795   -8.73  -3.65    -0.0000
iter: 208 15:23:34 -1480.790346   -8.74  -3.66    -0.0000
iter: 209 15:23:38 -1480.789904   -8.75  -3.66    -0.0000
iter: 210 15:23:42 -1480.789469   -8.76  -3.67    -0.0000
iter: 211 15:23:46 -1480.789042   -8.77  -3.67    -0.0000
iter: 212 15:23:50 -1480.788622   -8.78  -3.68    -0.0000
iter: 213 15:23:53 -1480.788209   -8.79  -3.68    -0.0000
iter: 214 15:23:57 -1480.787802   -8.80  -3.69    -0.0000
iter: 215 15:24:01 -1480.787402   -8.81  -3.69    -0.0000
iter: 216 15:24:05 -1480.787009   -8.82  -3.70    -0.0000
iter: 217 15:24:09 -1480.786622   -8.83  -3.70    -0.0000
iter: 218 15:24:12 -1480.786241   -8.84  -3.71    -0.0000
iter: 219 15:24:16 -1480.785866   -8.85  -3.71    -0.0000
iter: 220 15:24:20 -1480.785497   -8.86  -3.71    -0.0000
iter: 221 15:24:24 -1480.785133   -8.87  -3.72    -0.0000
iter: 222 15:24:28 -1480.784776   -8.88  -3.72    -0.0000
iter: 223 15:24:31 -1480.784424   -8.89  -3.73    -0.0000
iter: 224 15:24:35 -1480.784077   -8.90  -3.73    -0.0000
iter: 225 15:24:39 -1480.783736   -8.91  -3.74    -0.0000
iter: 226 15:24:43 -1480.783400   -8.92  -3.74    -0.0000
iter: 227 15:24:47 -1480.783070   -8.93  -3.75    -0.0000
iter: 228 15:24:50 -1480.782744   -8.94  -3.75    -0.0000
iter: 229 15:24:54 -1480.782423   -8.95  -3.76    -0.0000
iter: 230 15:24:58 -1480.782107   -8.96  -3.76    -0.0000
iter: 231 15:25:02 -1480.781796   -8.97  -3.77    -0.0000
iter: 232 15:25:06 -1480.781490c  -8.98  -3.77    -0.0000
iter: 233 15:25:09 -1480.781188c  -8.99  -3.78    -0.0000
iter: 234 15:25:13 -1480.780891c  -9.00  -3.78    -0.0000
iter: 235 15:25:17 -1480.780598c  -9.01  -3.78    -0.0000
iter: 236 15:25:21 -1480.780310c  -9.02  -3.79    -0.0000
iter: 237 15:25:25 -1480.780026c  -9.03  -3.79    -0.0000
iter: 238 15:25:28 -1480.779746c  -9.04  -3.80    -0.0000
iter: 239 15:25:32 -1480.779470c  -9.05  -3.80    -0.0000
iter: 240 15:25:36 -1480.779199c  -9.06  -3.81    -0.0000
iter: 241 15:25:40 -1480.778931c  -9.06  -3.81    -0.0000
iter: 242 15:25:44 -1480.778668c  -9.07  -3.82    -0.0000
iter: 243 15:25:47 -1480.778408c  -9.08  -3.82    -0.0000
iter: 244 15:25:51 -1480.778152c  -9.09  -3.83    -0.0000
iter: 245 15:25:55 -1480.777900c  -9.10  -3.83    -0.0000
iter: 246 15:25:59 -1480.777652c  -9.11  -3.84    -0.0000
iter: 247 15:26:03 -1480.777407c  -9.12  -3.84    -0.0000
iter: 248 15:26:06 -1480.777166c  -9.13  -3.84    -0.0000
iter: 249 15:26:10 -1480.776928c  -9.14  -3.85    -0.0000
iter: 250 15:26:14 -1480.776694c  -9.15  -3.85    -0.0000
iter: 251 15:26:18 -1480.776463c  -9.15  -3.86    -0.0000
iter: 252 15:26:22 -1480.776235c  -9.16  -3.86    -0.0000
iter: 253 15:26:25 -1480.776011c  -9.17  -3.87    -0.0000
iter: 254 15:26:29 -1480.775790c  -9.18  -3.87    -0.0000
iter: 255 15:26:33 -1480.775572c  -9.19  -3.88    -0.0000
iter: 256 15:26:37 -1480.775358c  -9.20  -3.88    -0.0000
iter: 257 15:26:41 -1480.775146c  -9.21  -3.89    -0.0000
iter: 258 15:26:44 -1480.774938c  -9.22  -3.89    -0.0000
iter: 259 15:26:48 -1480.774732c  -9.23  -3.89    -0.0000
iter: 260 15:26:52 -1480.774529c  -9.23  -3.90    -0.0000
iter: 261 15:26:56 -1480.774330c  -9.24  -3.90    -0.0000
iter: 262 15:27:00 -1480.774133c  -9.25  -3.91    -0.0000
iter: 263 15:27:03 -1480.773939c  -9.26  -3.91    -0.0000
iter: 264 15:27:07 -1480.773747c  -9.27  -3.92    -0.0000
iter: 265 15:27:11 -1480.773559c  -9.28  -3.92    -0.0000
iter: 266 15:27:15 -1480.773373c  -9.29  -3.93    -0.0000
iter: 267 15:27:19 -1480.773189c  -9.30  -3.93    -0.0000
iter: 268 15:27:23 -1480.773008c  -9.30  -3.94    -0.0000
iter: 269 15:27:26 -1480.772830c  -9.31  -3.94    -0.0000
iter: 270 15:27:30 -1480.772654c  -9.32  -3.94    -0.0000
iter: 271 15:27:34 -1480.772481c  -9.33  -3.95    -0.0000
iter: 272 15:27:38 -1480.772310c  -9.34  -3.95    -0.0000
iter: 273 15:27:42 -1480.772142c  -9.35  -3.96    -0.0000
iter: 274 15:27:45 -1480.771976c  -9.36  -3.96    -0.0000
iter: 275 15:27:49 -1480.771812c  -9.36  -3.97    -0.0000
iter: 276 15:27:53 -1480.771650c  -9.37  -3.97    -0.0000
iter: 277 15:27:57 -1480.771491c  -9.38  -3.98    -0.0000
iter: 278 15:28:01 -1480.771334c  -9.39  -3.98    -0.0000
iter: 279 15:28:04 -1480.771179c  -9.40  -3.98    -0.0000
iter: 280 15:28:08 -1480.771026c  -9.41  -3.99    -0.0000
iter: 281 15:28:12 -1480.770875c  -9.41  -3.99    -0.0000
iter: 282 15:28:16 -1480.770727c  -9.42  -4.00    -0.0000
iter: 283 15:28:20 -1480.770580c  -9.43  -4.00    -0.0000
iter: 284 15:28:23 -1480.770435c  -9.44  -4.01    -0.0000
iter: 285 15:28:27 -1480.770293c  -9.45  -4.01    -0.0000
iter: 286 15:28:31 -1480.770152c  -9.46  -4.02    -0.0000
iter: 287 15:28:35 -1480.770013c  -9.46  -4.02    -0.0000
iter: 288 15:28:39 -1480.769877c  -9.47  -4.02    -0.0000
iter: 289 15:28:42 -1480.769742c  -9.48  -4.03    -0.0000
iter: 290 15:28:46 -1480.769608c  -9.49  -4.03    -0.0000
iter: 291 15:28:50 -1480.769477c  -9.49  -4.04    -0.0000
iter: 292 15:28:54 -1480.769348c  -9.50  -4.04    -0.0000
iter: 293 15:28:58 -1480.769220c  -9.51  -4.05    -0.0000
iter: 294 15:29:01 -1480.769094c  -9.52  -4.05    -0.0000
iter: 295 15:29:05 -1480.768969c  -9.53  -4.06    -0.0000
iter: 296 15:29:09 -1480.768847c  -9.54  -4.06    -0.0000
iter: 297 15:29:13 -1480.768726c  -9.54  -4.06    -0.0000
iter: 298 15:29:17 -1480.768606c  -9.55  -4.07    -0.0000
iter: 299 15:29:20 -1480.768489c  -9.56  -4.07    -0.0000
iter: 300 15:29:24 -1480.768373c  -9.57  -4.08    -0.0000
iter: 301 15:29:28 -1480.768258c  -9.57  -4.08    -0.0000
iter: 302 15:29:32 -1480.768145c  -9.58  -4.09    -0.0000
iter: 303 15:29:36 -1480.768033c  -9.59  -4.09    -0.0000
iter: 304 15:29:39 -1480.767923c  -9.60  -4.09    -0.0000
iter: 305 15:29:43 -1480.767815c  -9.61  -4.10    -0.0000
iter: 306 15:29:47 -1480.767708c  -9.61  -4.10    -0.0000
iter: 307 15:29:51 -1480.767602c  -9.62  -4.11    -0.0000
iter: 308 15:29:55 -1480.767498c  -9.63  -4.11    -0.0000
iter: 309 15:29:58 -1480.767395c  -9.64  -4.12    -0.0000
iter: 310 15:30:02 -1480.767293c  -9.64  -4.12    -0.0000
iter: 311 15:30:06 -1480.767193c  -9.65  -4.13    -0.0000
iter: 312 15:30:10 -1480.767095c  -9.66  -4.13    -0.0000
iter: 313 15:30:14 -1480.766997c  -9.67  -4.13    -0.0000
iter: 314 15:30:17 -1480.766901c  -9.68  -4.14    -0.0000
iter: 315 15:30:21 -1480.766806c  -9.68  -4.14    -0.0000
iter: 316 15:30:25 -1480.766712c  -9.69  -4.15    +0.0000
iter: 317 15:30:29 -1480.766620c  -9.70  -4.15    -0.0000
iter: 318 15:30:33 -1480.766529c  -9.71  -4.16    -0.0000
iter: 319 15:30:36 -1480.766439c  -9.72  -4.16    -0.0000
iter: 320 15:30:40 -1480.766350c  -9.72  -4.16    -0.0000
iter: 321 15:30:44 -1480.766263c  -9.73  -4.17    -0.0000
iter: 322 15:30:48 -1480.766176c  -9.74  -4.17    -0.0000
iter: 323 15:30:51 -1480.766091c  -9.75  -4.18    -0.0000
iter: 324 15:30:55 -1480.766007c  -9.75  -4.18    -0.0000
iter: 325 15:30:59 -1480.765924c  -9.76  -4.19    -0.0000
iter: 326 15:31:03 -1480.765842c  -9.77  -4.19    -0.0000
iter: 327 15:31:07 -1480.765761c  -9.78  -4.19    -0.0000
iter: 328 15:31:10 -1480.765681c  -9.78  -4.20    -0.0000
iter: 329 15:31:14 -1480.765602c  -9.79  -4.20    -0.0000
iter: 330 15:31:18 -1480.765525c  -9.80  -4.21    -0.0000
iter: 331 15:31:22 -1480.765448c  -9.81  -4.21    -0.0000
iter: 332 15:31:26 -1480.765372c  -9.82  -4.22    -0.0000
iter: 333 15:31:29 -1480.765298c  -9.82  -4.22    -0.0000
iter: 334 15:31:33 -1480.765224c  -9.83  -4.22    -0.0000
iter: 335 15:31:37 -1480.765151c  -9.84  -4.23    -0.0000
iter: 336 15:31:41 -1480.765079c  -9.85  -4.23    -0.0000
iter: 337 15:31:45 -1480.765008c  -9.85  -4.24    -0.0000
iter: 338 15:31:48 -1480.764939c  -9.86  -4.24    -0.0000
iter: 339 15:31:52 -1480.764869c  -9.87  -4.25    -0.0000
iter: 340 15:31:56 -1480.764801c  -9.88  -4.25    -0.0000
iter: 341 15:32:00 -1480.764734c  -9.88  -4.25    -0.0000
iter: 342 15:32:04 -1480.764668c  -9.89  -4.26    -0.0000
iter: 343 15:32:07 -1480.764602c  -9.90  -4.26    -0.0000
iter: 344 15:32:11 -1480.764538c  -9.91  -4.27    -0.0000
iter: 345 15:32:15 -1480.764474c  -9.91  -4.27    -0.0000
iter: 346 15:32:19 -1480.764411c  -9.92  -4.27    -0.0000
iter: 347 15:32:23 -1480.764349c  -9.93  -4.28    -0.0000
iter: 348 15:32:26 -1480.764288c  -9.94  -4.28    -0.0000
iter: 349 15:32:30 -1480.764227c  -9.94  -4.29    -0.0000
iter: 350 15:32:34 -1480.764167c  -9.95  -4.29    -0.0000
iter: 351 15:32:38 -1480.764108c  -9.96  -4.30    -0.0000
iter: 352 15:32:42 -1480.764050c  -9.97  -4.30    -0.0000
iter: 353 15:32:45 -1480.763993c  -9.97  -4.30    -0.0000
iter: 354 15:32:49 -1480.763936c  -9.98  -4.31    -0.0000
iter: 355 15:32:53 -1480.763880c  -9.99  -4.31    -0.0000
iter: 356 15:32:57 -1480.763825c  -9.99  -4.32    -0.0000
iter: 357 15:33:01 -1480.763770c -10.00c -4.32    -0.0000
iter: 358 15:33:04 -1480.763717c -10.01c -4.33    -0.0000
iter: 359 15:33:08 -1480.763663c -10.02c -4.33    +0.0000
iter: 360 15:33:12 -1480.763611c -10.02c -4.33    +0.0000
iter: 361 15:33:16 -1480.763559c -10.03c -4.34    +0.0000
iter: 362 15:33:20 -1480.763508c -10.04c -4.34    +0.0000
iter: 363 15:33:23 -1480.763458c -10.04c -4.35    +0.0000
iter: 364 15:33:27 -1480.763408c -10.05c -4.35    +0.0000
iter: 365 15:33:31 -1480.763359c -10.06c -4.35    +0.0000
iter: 366 15:33:35 -1480.763310c -10.07c -4.36    +0.0000
iter: 367 15:33:39 -1480.763262c -10.07c -4.36    +0.0000
iter: 368 15:33:42 -1480.763215c -10.08c -4.37    +0.0000
iter: 369 15:33:46 -1480.763168c -10.09c -4.37    +0.0000
iter: 370 15:33:50 -1480.763122c -10.09c -4.38    +0.0000
iter: 371 15:33:54 -1480.763077c -10.10c -4.38    +0.0000
iter: 372 15:33:58 -1480.763032c -10.11c -4.38    +0.0000
iter: 373 15:34:01 -1480.762994c -10.12c -4.39    +0.0000
iter: 374 15:34:05 -1480.762929c -10.12c -4.39    +0.0000
iter: 375 15:34:09 -1480.762891c -10.13c -4.40    +0.0000
iter: 376 15:34:13 -1480.762826c -10.14c -4.40    +0.0000
iter: 377 15:34:17 -1480.762788c -10.14c -4.40    +0.0000
iter: 378 15:34:20 -1480.762725c -10.15c -4.41    +0.0000
iter: 379 15:34:24 -1480.762688c -10.15c -4.41    +0.0000
iter: 380 15:34:28 -1480.762627c -10.17c -4.42    +0.0000
iter: 381 15:34:32 -1480.762591c -10.17c -4.42    +0.0000
iter: 382 15:34:36 -1480.762541c -10.19c -4.43    +0.0000
iter: 383 15:34:39 -1480.762489c -10.18c -4.43    +0.0000
iter: 384 15:34:43 -1480.762436c -10.19c -4.43    +0.0000
iter: 385 15:34:47 -1480.762383c -10.18c -4.44    +0.0000
iter: 386 15:34:51 -1480.762330c -10.19c -4.44    +0.0000
iter: 387 15:34:55 -1480.762278c -10.19c -4.45    +0.0000
iter: 388 15:34:58 -1480.762226c -10.20c -4.45    +0.0000
iter: 389 15:35:02 -1480.762176c -10.21c -4.45    +0.0000
iter: 390 15:35:06 -1480.762126c -10.22c -4.46    +0.0000
iter: 391 15:35:10 -1480.762077c -10.22c -4.46    -0.0000
iter: 392 15:35:14 -1480.762029c -10.23c -4.47    -0.0000
iter: 393 15:35:17 -1480.761982c -10.24c -4.47    -0.0000
iter: 394 15:35:21 -1480.761936c -10.25c -4.47    -0.0000
iter: 395 15:35:25 -1480.761891c -10.26c -4.48    +0.0000
iter: 396 15:35:29 -1480.761847c -10.27c -4.48    -0.0000
iter: 397 15:35:33 -1480.761804c -10.27c -4.49    +0.0000
iter: 398 15:35:36 -1480.761761c -10.28c -4.49    +0.0000
iter: 399 15:35:40 -1480.761720c -10.29c -4.50    +0.0000
iter: 400 15:35:44 -1480.761680c -10.30c -4.50    +0.0000
iter: 401 15:35:48 -1480.761640c -10.30c -4.50    +0.0000
iter: 402 15:35:51 -1480.761601c -10.31c -4.51    +0.0000
iter: 403 15:35:55 -1480.761564c -10.32c -4.51    +0.0000
iter: 404 15:35:59 -1480.761527c -10.33c -4.52    +0.0000
iter: 405 15:36:03 -1480.761490c -10.33c -4.52    +0.0000
iter: 406 15:36:07 -1480.761455c -10.34c -4.52    +0.0000
iter: 407 15:36:10 -1480.761420c -10.34c -4.53    +0.0000
iter: 408 15:36:14 -1480.761386c -10.35c -4.53    +0.0000
iter: 409 15:36:18 -1480.761353c -10.36c -4.54    +0.0000
iter: 410 15:36:22 -1480.761321c -10.36c -4.54    +0.0000
iter: 411 15:36:26 -1480.761289c -10.37c -4.54    +0.0000
iter: 412 15:36:29 -1480.761258c -10.38c -4.55    +0.0000
iter: 413 15:36:33 -1480.761227c -10.38c -4.55    +0.0000
iter: 414 15:36:37 -1480.761197c -10.39c -4.56    +0.0000
iter: 415 15:36:41 -1480.761168c -10.40c -4.56    -0.0000
iter: 416 15:36:45 -1480.761139c -10.40c -4.56    -0.0000
iter: 417 15:36:48 -1480.761111c -10.41c -4.57    +0.0000
iter: 418 15:36:52 -1480.761083c -10.41c -4.57    -0.0000
iter: 419 15:36:56 -1480.761056c -10.42c -4.58    -0.0000
iter: 420 15:37:00 -1480.761030c -10.43c -4.58    -0.0000
iter: 421 15:37:04 -1480.761004c -10.43c -4.59    -0.0000
iter: 422 15:37:08 -1480.760978c -10.44c -4.59    +0.0000
iter: 423 15:37:11 -1480.760953c -10.45c -4.59    -0.0000
iter: 424 15:37:15 -1480.760928c -10.45c -4.60    -0.0000
iter: 425 15:37:19 -1480.760904c -10.46c -4.60    -0.0000
iter: 426 15:37:23 -1480.760881c -10.47c -4.61    -0.0000
iter: 427 15:37:27 -1480.760857c -10.47c -4.61    +0.0000
iter: 428 15:37:30 -1480.760834c -10.48c -4.61    +0.0000
iter: 429 15:37:34 -1480.760812c -10.49c -4.62    +0.0000
iter: 430 15:37:38 -1480.760790c -10.49c -4.62    +0.0000
iter: 431 15:37:42 -1480.760768c -10.50c -4.63    +0.0000
iter: 432 15:37:46 -1480.760747c -10.51c -4.63    +0.0000
iter: 433 15:37:49 -1480.760726c -10.51c -4.63    -0.0000
iter: 434 15:37:53 -1480.760705c -10.52c -4.64    -0.0000
iter: 435 15:37:57 -1480.760685c -10.52c -4.64    -0.0000
iter: 436 15:38:01 -1480.760665c -10.53c -4.65    -0.0000
iter: 437 15:38:04 -1480.760646c -10.54c -4.65    -0.0000
iter: 438 15:38:08 -1480.760626c -10.54c -4.65    -0.0000
iter: 439 15:38:12 -1480.760608c -10.55c -4.66    +0.0000
iter: 440 15:38:16 -1480.760589c -10.56c -4.66    +0.0000
iter: 441 15:38:20 -1480.760571c -10.56c -4.67    -0.0000
iter: 442 15:38:23 -1480.760553c -10.57c -4.67    -0.0000
iter: 443 15:38:27 -1480.760535c -10.58c -4.67    +0.0000
iter: 444 15:38:31 -1480.760518c -10.58c -4.68    +0.0000
iter: 445 15:38:35 -1480.760501c -10.59c -4.68    +0.0000
iter: 446 15:38:39 -1480.760484c -10.59c -4.68    +0.0000
iter: 447 15:38:42 -1480.760468c -10.60c -4.69    +0.0000
iter: 448 15:38:46 -1480.760451c -10.61c -4.69    +0.0000
iter: 449 15:38:50 -1480.760435c -10.61c -4.70    +0.0000
iter: 450 15:38:54 -1480.760420c -10.62c -4.70    +0.0000
iter: 451 15:38:58 -1480.760404c -10.63c -4.70    +0.0000
iter: 452 15:39:01 -1480.760389c -10.63c -4.71    +0.0000
iter: 453 15:39:05 -1480.760374c -10.64c -4.71    +0.0000
iter: 454 15:39:09 -1480.760360c -10.64c -4.72    -0.0000
iter: 455 15:39:13 -1480.760345c -10.65c -4.72    +0.0000
iter: 456 15:39:17 -1480.760331c -10.66c -4.72    +0.0000
iter: 457 15:39:20 -1480.760317c -10.66c -4.73    -0.0000
iter: 458 15:39:24 -1480.760303c -10.67c -4.73    -0.0000
iter: 459 15:39:28 -1480.760290c -10.68c -4.74    -0.0000
iter: 460 15:39:32 -1480.760277c -10.68c -4.74    -0.0000
iter: 461 15:39:36 -1480.760264c -10.69c -4.74    -0.0000
iter: 462 15:39:39 -1480.760251c -10.69c -4.75    -0.0000
iter: 463 15:39:43 -1480.760238c -10.70c -4.75    -0.0000
iter: 464 15:39:47 -1480.760226c -10.71c -4.76    -0.0000
iter: 465 15:39:51 -1480.760214c -10.71c -4.76    -0.0000
iter: 466 15:39:55 -1480.760202c -10.72c -4.76    +0.0000
iter: 467 15:39:58 -1480.760190c -10.72c -4.77    -0.0000
iter: 468 15:40:02 -1480.760179c -10.73c -4.77    -0.0000
iter: 469 15:40:06 -1480.760167c -10.74c -4.77    -0.0000
iter: 470 15:40:10 -1480.760156c -10.74c -4.78    -0.0000
iter: 471 15:40:13 -1480.760145c -10.75c -4.78    -0.0000
iter: 472 15:40:17 -1480.760134c -10.75c -4.79    -0.0000
iter: 473 15:40:21 -1480.760124c -10.76c -4.79    -0.0000
iter: 474 15:40:25 -1480.760113c -10.77c -4.79    -0.0000
iter: 475 15:40:29 -1480.760103c -10.77c -4.80    -0.0000
iter: 476 15:40:32 -1480.760093c -10.78c -4.80    -0.0000
iter: 477 15:40:36 -1480.760083c -10.78c -4.81    -0.0000
iter: 478 15:40:40 -1480.760073c -10.79c -4.81    -0.0000
iter: 479 15:40:44 -1480.760064c -10.80c -4.81    -0.0000
iter: 480 15:40:48 -1480.760055c -10.80c -4.82    -0.0000
iter: 481 15:40:51 -1480.760045c -10.81c -4.82    -0.0000
iter: 482 15:40:55 -1480.760036c -10.82c -4.83    -0.0000
iter: 483 15:40:59 -1480.760027c -10.82c -4.83    -0.0000
iter: 484 15:41:03 -1480.760018c -10.83c -4.83    -0.0000
iter: 485 15:41:07 -1480.760010c -10.83c -4.84    -0.0000
iter: 486 15:41:10 -1480.760001c -10.84c -4.84    -0.0000
iter: 487 15:41:14 -1480.759993c -10.85c -4.84    -0.0000
iter: 488 15:41:18 -1480.759985c -10.85c -4.85    +0.0000
iter: 489 15:41:22 -1480.759977c -10.86c -4.85    +0.0000
iter: 490 15:41:26 -1480.759969c -10.87c -4.86    -0.0000
iter: 491 15:41:29 -1480.759961c -10.87c -4.86    -0.0000
iter: 492 15:41:33 -1480.759953c -10.88c -4.86    -0.0000
iter: 493 15:41:37 -1480.759946c -10.88c -4.87    -0.0000
iter: 494 15:41:41 -1480.759938c -10.89c -4.87    -0.0000
iter: 495 15:41:45 -1480.759931c -10.89c -4.88    -0.0000
iter: 496 15:41:48 -1480.759924c -10.90c -4.88    -0.0000
iter: 497 15:41:52 -1480.759916c -10.91c -4.88    -0.0000
iter: 498 15:41:56 -1480.759909c -10.91c -4.89    -0.0000
iter: 499 15:42:00 -1480.759903c -10.92c -4.89    -0.0000
iter: 500 15:42:03 -1480.759896c -10.92c -4.89    -0.0000
iter: 501 15:42:07 -1480.759889c -10.93c -4.90    -0.0000
iter: 502 15:42:11 -1480.759883c -10.94c -4.90    -0.0000
iter: 503 15:42:15 -1480.759876c -10.94c -4.91    -0.0000
iter: 504 15:42:19 -1480.759870c -10.95c -4.91    -0.0000
iter: 505 15:42:22 -1480.759864c -10.95c -4.91    -0.0000
iter: 506 15:42:26 -1480.759857c -10.96c -4.92    -0.0000
iter: 507 15:42:30 -1480.759851c -10.97c -4.92    -0.0000
iter: 508 15:42:34 -1480.759845c -10.97c -4.93    -0.0000
iter: 509 15:42:38 -1480.759840c -10.98c -4.93    -0.0000
iter: 510 15:42:41 -1480.759834c -10.98c -4.93    -0.0000
iter: 511 15:42:45 -1480.759828c -10.99c -4.94    -0.0000
iter: 512 15:42:49 -1480.759822c -11.00c -4.94    -0.0000
iter: 513 15:42:53 -1480.759817c -11.00c -4.94    -0.0000
iter: 514 15:42:57 -1480.759812c -11.01c -4.95    -0.0000
iter: 515 15:43:00 -1480.759806c -11.02c -4.95    -0.0000
iter: 516 15:43:04 -1480.759801c -11.02c -4.96    -0.0000
iter: 517 15:43:08 -1480.759796c -11.03c -4.96    -0.0000
iter: 518 15:43:12 -1480.759791c -11.03c -4.96    -0.0000
iter: 519 15:43:16 -1480.759786c -11.04c -4.97    -0.0000
iter: 520 15:43:19 -1480.759781c -11.05c -4.97    -0.0000
iter: 521 15:43:23 -1480.759776c -11.05c -4.98    -0.0000
iter: 522 15:43:27 -1480.759771c -11.06c -4.98    -0.0000
iter: 523 15:43:31 -1480.759766c -11.06c -4.98    -0.0000
iter: 524 15:43:35 -1480.759761c -11.07c -4.99    -0.0000
iter: 525 15:43:38 -1480.759757c -11.08c -4.99    -0.0000
iter: 526 15:43:42 -1480.759752c -11.08c -4.99    -0.0000
iter: 527 15:43:46 -1480.759748c -11.09c -5.00    -0.0000
iter: 528 15:43:50 -1480.759743c -11.10c -5.00c   -0.0000

Converged after 528 iterations.

Dipole moment: (52.393974, -54.911346, 0.736423) |e|*Ang

Total magnetic moment: (0.000000, 0.000000, -0.000000)
Local magnetic moments:
   0 Ti ( 0.000000,  0.000000,  0.000000)
   1 Ti ( 0.000000,  0.000000,  0.000000)
   2 Ti ( 0.000000,  0.000000,  0.000000)
   3 Ti ( 0.000000,  0.000000, -0.000000)
   4 Ti ( 0.000000,  0.000000,  0.000000)
   5 Ti ( 0.000000,  0.000000, -0.000000)
   6 Ti ( 0.000000,  0.000000, -0.000000)
   7 Ti ( 0.000000,  0.000000,  0.000000)
   8 Ti ( 0.000000,  0.000000, -0.000000)
   9 Ti ( 0.000000,  0.000000,  0.000000)
  10 Ti ( 0.000000,  0.000000, -0.000000)
  11 Ti ( 0.000000,  0.000000, -0.000000)
  12 Ti ( 0.000000,  0.000000, -0.000000)
  13 Ti ( 0.000000,  0.000000,  0.000000)
  14 Ti ( 0.000000,  0.000000, -0.000000)
  15 Ti ( 0.000000,  0.000000,  0.000000)
  16 Ti ( 0.000000,  0.000000,  0.000000)
  17 Ti ( 0.000000,  0.000000, -0.000000)
  18 Ti ( 0.000000,  0.000000, -0.000000)
  19 Ti ( 0.000000,  0.000000, -0.000000)
  20 Ti ( 0.000000,  0.000000, -0.000000)
  21 Ti ( 0.000000,  0.000000, -0.000000)
  22 Ti ( 0.000000,  0.000000, -0.000000)
  23 Ti ( 0.000000,  0.000000,  0.000000)
  24 O  ( 0.000000,  0.000000, -0.000000)
  25 O  ( 0.000000,  0.000000, -0.000000)
  26 O  ( 0.000000,  0.000000,  0.000000)
  27 O  ( 0.000000,  0.000000, -0.000000)
  28 O  ( 0.000000,  0.000000, -0.000000)
  29 O  ( 0.000000,  0.000000, -0.000000)
  30 O  ( 0.000000,  0.000000,  0.000000)
  31 O  ( 0.000000,  0.000000, -0.000000)
  32 O  ( 0.000000,  0.000000, -0.000000)
  33 O  ( 0.000000,  0.000000, -0.000000)
  34 O  ( 0.000000,  0.000000,  0.000000)
  35 O  ( 0.000000,  0.000000,  0.000000)
  36 O  ( 0.000000,  0.000000, -0.000000)
  37 O  ( 0.000000,  0.000000,  0.000000)
  38 O  ( 0.000000,  0.000000,  0.000000)
  39 O  ( 0.000000,  0.000000,  0.000000)
  40 O  ( 0.000000,  0.000000, -0.000000)
  41 O  ( 0.000000,  0.000000,  0.000000)
  42 O  ( 0.000000,  0.000000, -0.000000)
  43 O  ( 0.000000,  0.000000, -0.000000)
  44 O  ( 0.000000,  0.000000, -0.000000)
  45 O  ( 0.000000,  0.000000,  0.000000)
  46 O  ( 0.000000,  0.000000, -0.000000)
  47 O  ( 0.000000,  0.000000,  0.000000)
  48 O  ( 0.000000,  0.000000,  0.000000)
  49 O  ( 0.000000,  0.000000,  0.000000)
  50 O  ( 0.000000,  0.000000,  0.000000)
  51 O  ( 0.000000,  0.000000, -0.000000)
  52 O  ( 0.000000,  0.000000, -0.000000)
  53 O  ( 0.000000,  0.000000, -0.000000)
  54 O  ( 0.000000,  0.000000,  0.000000)
  55 O  ( 0.000000,  0.000000, -0.000000)
  56 O  ( 0.000000,  0.000000,  0.000000)
  57 O  ( 0.000000,  0.000000,  0.000000)
  58 O  ( 0.000000,  0.000000,  0.000000)
  59 O  ( 0.000000,  0.000000, -0.000000)
  60 O  ( 0.000000,  0.000000,  0.000000)
  61 O  ( 0.000000,  0.000000,  0.000000)
  62 O  ( 0.000000,  0.000000,  0.000000)
  63 O  ( 0.000000,  0.000000,  0.000000)
  64 O  ( 0.000000,  0.000000, -0.000000)
  65 O  ( 0.000000,  0.000000,  0.000000)
  66 O  ( 0.000000,  0.000000,  0.000000)
  67 O  ( 0.000000,  0.000000,  0.000000)
  68 O  ( 0.000000,  0.000000,  0.000000)
  69 O  ( 0.000000,  0.000000,  0.000000)
  70 O  ( 0.000000,  0.000000, -0.000000)
  71 O  ( 0.000000,  0.000000,  0.000000)
  72 Au ( 0.000000,  0.000000,  0.000000)
  73 Au ( 0.000000,  0.000000, -0.000000)
  74 Au ( 0.000000,  0.000000,  0.000000)
  75 Au ( 0.000000,  0.000000,  0.000000)

Energy contributions relative to reference atoms: (reference = -2721730.337652)

Kinetic:       +530.063106
Potential:     -718.715938
External:      -952.521080
XC:            -382.739164
Entropy (-ST):   -0.034425
Local:          +43.170546
SIC:             +0.000000
--------------------------
Free energy:   -1480.776956
Extrapolated:  -1480.759743

Dipole-layer corrected work functions: 3.934106, 2.250391 eV

Spin contamination: 0.000000 electrons
                   Up                     Down
 Band  Eigenvalues  Occupancy  Eigenvalues  Occupancy
    0    -64.98562    1.00000    -64.98562    1.00000
    1    -64.97901    1.00000    -64.97901    1.00000
    2    -64.97783    1.00000    -64.97783    1.00000
    3    -64.97347    1.00000    -64.97347    1.00000
    4    -64.87974    1.00000    -64.87974    1.00000
    5    -64.81759    1.00000    -64.81759    1.00000
    6    -64.80292    1.00000    -64.80292    1.00000
    7    -64.73328    1.00000    -64.73328    1.00000
    8    -64.71529    1.00000    -64.71529    1.00000
    9    -64.70083    1.00000    -64.70083    1.00000
   10    -64.67094    1.00000    -64.67094    1.00000
   11    -64.66898    1.00000    -64.66898    1.00000
   12    -64.66028    1.00000    -64.66028    1.00000
   13    -64.63774    1.00000    -64.63774    1.00000
   14    -64.61976    1.00000    -64.61976    1.00000
   15    -64.61536    1.00000    -64.61536    1.00000
   16    -64.59463    1.00000    -64.59463    1.00000
   17    -64.58011    1.00000    -64.58011    1.00000
   18    -64.56012    1.00000    -64.56012    1.00000
   19    -64.32547    1.00000    -64.32547    1.00000
   20    -64.26168    1.00000    -64.26168    1.00000
   21    -64.24943    1.00000    -64.24943    1.00000
   22    -64.24522    1.00000    -64.24522    1.00000
   23    -64.23882    1.00000    -64.23882    1.00000
   24    -41.30679    1.00000    -41.30679    1.00000
   25    -41.29910    1.00000    -41.29910    1.00000
   26    -41.29748    1.00000    -41.29748    1.00000
   27    -41.29235    1.00000    -41.29235    1.00000
   28    -41.16009    1.00000    -41.16009    1.00000
   29    -41.15651    1.00000    -41.15651    1.00000
   30    -41.15479    1.00000    -41.15479    1.00000
   31    -41.11055    1.00000    -41.11055    1.00000
   32    -41.09044    1.00000    -41.09044    1.00000
   33    -41.08487    1.00000    -41.08487    1.00000
   34    -41.05223    1.00000    -41.05223    1.00000
   35    -41.02459    1.00000    -41.02459    1.00000
   36    -41.01934    1.00000    -41.01934    1.00000
   37    -40.99922    1.00000    -40.99922    1.00000
   38    -40.99428    1.00000    -40.99428    1.00000
   39    -40.99292    1.00000    -40.99292    1.00000
   40    -40.98015    1.00000    -40.98015    1.00000
   41    -40.97541    1.00000    -40.97541    1.00000
   42    -40.97320    1.00000    -40.97320    1.00000
   43    -40.96819    1.00000    -40.96819    1.00000
   44    -40.96173    1.00000    -40.96173    1.00000
   45    -40.95880    1.00000    -40.95880    1.00000
   46    -40.95649    1.00000    -40.95649    1.00000
   47    -40.95007    1.00000    -40.95007    1.00000
   48    -40.94367    1.00000    -40.94367    1.00000
   49    -40.93683    1.00000    -40.93683    1.00000
   50    -40.92812    1.00000    -40.92812    1.00000
   51    -40.92005    1.00000    -40.92005    1.00000
   52    -40.89966    1.00000    -40.89966    1.00000
   53    -40.88981    1.00000    -40.88981    1.00000
   54    -40.88641    1.00000    -40.88641    1.00000
   55    -40.87247    1.00000    -40.87247    1.00000
   56    -40.85893    1.00000    -40.85893    1.00000
   57    -40.84614    1.00000    -40.84614    1.00000
   58    -40.84093    1.00000    -40.84093    1.00000
   59    -40.82847    1.00000    -40.82847    1.00000
   60    -40.82378    1.00000    -40.82378    1.00000
   61    -40.81442    1.00000    -40.81442    1.00000
   62    -40.80747    1.00000    -40.80747    1.00000
   63    -40.79956    1.00000    -40.79956    1.00000
   64    -40.79538    1.00000    -40.79538    1.00000
   65    -40.79312    1.00000    -40.79312    1.00000
   66    -40.79239    1.00000    -40.79239    1.00000
   67    -40.78554    1.00000    -40.78554    1.00000
   68    -40.77497    1.00000    -40.77497    1.00000
   69    -40.76430    1.00000    -40.76430    1.00000
   70    -40.76175    1.00000    -40.76175    1.00000
   71    -40.74642    1.00000    -40.74642    1.00000
   72    -40.73593    1.00000    -40.73593    1.00000
   73    -40.73363    1.00000    -40.73363    1.00000
   74    -40.72568    1.00000    -40.72568    1.00000
   75    -40.70825    1.00000    -40.70825    1.00000
   76    -40.70323    1.00000    -40.70323    1.00000
   77    -40.68836    1.00000    -40.68836    1.00000
   78    -40.66336    1.00000    -40.66336    1.00000
   79    -40.65962    1.00000    -40.65962    1.00000
   80    -40.62116    1.00000    -40.62116    1.00000
   81    -40.50561    1.00000    -40.50561    1.00000
   82    -40.50195    1.00000    -40.50195    1.00000
   83    -40.48787    1.00000    -40.48787    1.00000
   84    -40.47610    1.00000    -40.47610    1.00000
   85    -40.47133    1.00000    -40.47133    1.00000
   86    -40.46345    1.00000    -40.46345    1.00000
   87    -40.45858    1.00000    -40.45858    1.00000
   88    -40.45488    1.00000    -40.45488    1.00000
   89    -40.45350    1.00000    -40.45350    1.00000
   90    -40.41576    1.00000    -40.41576    1.00000
   91    -40.40316    1.00000    -40.40316    1.00000
   92    -40.33789    1.00000    -40.33789    1.00000
   93    -40.32391    1.00000    -40.32391    1.00000
   94    -40.31946    1.00000    -40.31946    1.00000
   95    -40.31219    1.00000    -40.31219    1.00000
   96    -23.74021    1.00000    -23.74021    1.00000
   97    -23.52028    1.00000    -23.52028    1.00000
   98    -23.41957    1.00000    -23.41957    1.00000
   99    -23.34016    1.00000    -23.34016    1.00000
  100    -23.32339    1.00000    -23.32339    1.00000
  101    -23.29802    1.00000    -23.29802    1.00000
  102    -23.22396    1.00000    -23.22396    1.00000
  103    -23.19890    1.00000    -23.19890    1.00000
  104    -23.09672    1.00000    -23.09672    1.00000
  105    -22.93549    1.00000    -22.93549    1.00000
  106    -22.90693    1.00000    -22.90693    1.00000
  107    -22.84145    1.00000    -22.84145    1.00000
  108    -22.75414    1.00000    -22.75414    1.00000
  109    -22.62040    1.00000    -22.62040    1.00000
  110    -22.57552    1.00000    -22.57552    1.00000
  111    -22.57430    1.00000    -22.57430    1.00000
  112    -22.54670    1.00000    -22.54670    1.00000
  113    -22.53586    1.00000    -22.53586    1.00000
  114    -22.48139    1.00000    -22.48139    1.00000
  115    -22.46757    1.00000    -22.46757    1.00000
  116    -22.46077    1.00000    -22.46077    1.00000
  117    -22.43095    1.00000    -22.43095    1.00000
  118    -22.42321    1.00000    -22.42321    1.00000
  119    -22.41775    1.00000    -22.41775    1.00000
  120    -22.40087    1.00000    -22.40087    1.00000
  121    -22.38340    1.00000    -22.38340    1.00000
  122    -22.37321    1.00000    -22.37321    1.00000
  123    -22.37017    1.00000    -22.37017    1.00000
  124    -22.35509    1.00000    -22.35509    1.00000
  125    -22.34274    1.00000    -22.34274    1.00000
  126    -22.33831    1.00000    -22.33831    1.00000
  127    -22.31031    1.00000    -22.31031    1.00000
  128    -22.26343    1.00000    -22.26343    1.00000
  129    -22.24138    1.00000    -22.24138    1.00000
  130    -22.23699    1.00000    -22.23699    1.00000
  131    -22.21865    1.00000    -22.21865    1.00000
  132    -22.20368    1.00000    -22.20368    1.00000
  133    -22.19240    1.00000    -22.19240    1.00000
  134    -22.18591    1.00000    -22.18591    1.00000
  135    -22.10660    1.00000    -22.10660    1.00000
  136    -22.05843    1.00000    -22.05843    1.00000
  137    -21.98917    1.00000    -21.98917    1.00000
  138    -21.94104    1.00000    -21.94104    1.00000
  139    -21.77510    1.00000    -21.77510    1.00000
  140    -20.85826    1.00000    -20.85826    1.00000
  141    -20.81728    1.00000    -20.81728    1.00000
  142    -20.81033    1.00000    -20.81033    1.00000
  143    -20.80199    1.00000    -20.80199    1.00000
  144    -10.80882    1.00000    -10.80882    1.00000
  145    -10.73036    1.00000    -10.73036    1.00000
  146    -10.70690    1.00000    -10.70690    1.00000
  147    -10.66846    1.00000    -10.66846    1.00000
  148    -10.65157    1.00000    -10.65157    1.00000
  149    -10.62742    1.00000    -10.62742    1.00000
  150    -10.57965    1.00000    -10.57965    1.00000
  151    -10.56033    1.00000    -10.56033    1.00000
  152    -10.54881    1.00000    -10.54881    1.00000
  153    -10.52100    1.00000    -10.52100    1.00000
  154    -10.49323    1.00000    -10.49323    1.00000
  155    -10.43721    1.00000    -10.43721    1.00000
  156    -10.43087    1.00000    -10.43087    1.00000
  157    -10.39119    1.00000    -10.39119    1.00000
  158    -10.36149    1.00000    -10.36149    1.00000
  159    -10.33854    1.00000    -10.33854    1.00000
  160    -10.33244    1.00000    -10.33244    1.00000
  161    -10.30999    1.00000    -10.30999    1.00000
  162    -10.25108    1.00000    -10.25108    1.00000
  163    -10.19994    1.00000    -10.19994    1.00000
  164    -10.13968    1.00000    -10.13968    1.00000
  165    -10.05355    1.00000    -10.05355    1.00000
  166    -10.00690    1.00000    -10.00690    1.00000
  167    -10.00319    1.00000    -10.00319    1.00000
  168     -9.98048    1.00000     -9.98048    1.00000
  169     -9.96962    1.00000     -9.96962    1.00000
  170     -9.94145    1.00000     -9.94145    1.00000
  171     -9.92876    1.00000     -9.92876    1.00000
  172     -9.90473    1.00000     -9.90473    1.00000
  173     -9.89958    1.00000     -9.89958    1.00000
  174     -9.89303    1.00000     -9.89303    1.00000
  175     -9.87261    1.00000     -9.87261    1.00000
  176     -9.86726    1.00000     -9.86726    1.00000
  177     -9.85097    1.00000     -9.85097    1.00000
  178     -9.84526    1.00000     -9.84526    1.00000
  179     -9.83755    1.00000     -9.83755    1.00000
  180     -9.82024    1.00000     -9.82024    1.00000
  181     -9.80732    1.00000     -9.80732    1.00000
  182     -9.79362    1.00000     -9.79362    1.00000
  183     -9.79145    1.00000     -9.79145    1.00000
  184     -9.77549    1.00000     -9.77549    1.00000
  185     -9.71292    1.00000     -9.71292    1.00000
  186     -9.64601    1.00000     -9.64601    1.00000
  187     -9.62329    1.00000     -9.62329    1.00000
  188     -9.60260    1.00000     -9.60260    1.00000
  189     -9.51672    1.00000     -9.51672    1.00000
  190     -9.46531    1.00000     -9.46531    1.00000
  191     -9.43380    1.00000     -9.43380    1.00000
  192     -9.37570    1.00000     -9.37570    1.00000
  193     -9.35089    1.00000     -9.35089    1.00000
  194     -9.28851    1.00000     -9.28851    1.00000
  195     -9.24458    1.00000     -9.24458    1.00000
  196     -9.22158    1.00000     -9.22158    1.00000
  197     -9.16047    1.00000     -9.16047    1.00000
  198     -9.12873    1.00000     -9.12873    1.00000
  199     -9.03884    1.00000     -9.03884    1.00000
  200     -8.99306    1.00000     -8.99306    1.00000
  201     -8.97344    1.00000     -8.97344    1.00000
  202     -8.91955    1.00000     -8.91955    1.00000
  203     -8.88307    1.00000     -8.88307    1.00000
  204     -8.84778    1.00000     -8.84778    1.00000
  205     -8.80717    1.00000     -8.80717    1.00000
  206     -8.73630    1.00000     -8.73630    1.00000
  207     -8.70022    1.00000     -8.70022    1.00000
  208     -8.66946    1.00000     -8.66946    1.00000
  209     -8.63378    1.00000     -8.63378    1.00000
  210     -8.59861    1.00000     -8.59861    1.00000
  211     -8.58484    1.00000     -8.58484    1.00000
  212     -8.55276    1.00000     -8.55276    1.00000
  213     -8.52040    1.00000     -8.52040    1.00000
  214     -8.43972    1.00000     -8.43972    1.00000
  215     -8.42364    1.00000     -8.42364    1.00000
  216     -8.39801    1.00000     -8.39801    1.00000
  217     -8.39086    1.00000     -8.39086    1.00000
  218     -8.31874    1.00000     -8.31874    1.00000
  219     -8.31586    1.00000     -8.31586    1.00000
  220     -8.31177    1.00000     -8.31177    1.00000
  221     -8.26347    1.00000     -8.26347    1.00000
  222     -8.22911    1.00000     -8.22911    1.00000
  223     -8.22802    1.00000     -8.22802    1.00000
  224     -8.20373    1.00000     -8.20373    1.00000
  225     -8.14912    1.00000     -8.14912    1.00000
  226     -8.12357    1.00000     -8.12357    1.00000
  227     -8.08553    1.00000     -8.08553    1.00000
  228     -8.07518    1.00000     -8.07518    1.00000
  229     -8.06730    1.00000     -8.06730    1.00000
  230     -8.05523    1.00000     -8.05523    1.00000
  231     -8.03141    1.00000     -8.03141    1.00000
  232     -7.99028    1.00000     -7.99028    1.00000
  233     -7.94634    1.00000     -7.94634    1.00000
  234     -7.87901    1.00000     -7.87901    1.00000
  235     -7.85468    1.00000     -7.85468    1.00000
  236     -7.85114    1.00000     -7.85114    1.00000
  237     -7.79600    1.00000     -7.79600    1.00000
  238     -7.77416    1.00000     -7.77416    1.00000
  239     -7.75094    1.00000     -7.75094    1.00000
  240     -7.73778    1.00000     -7.73778    1.00000
  241     -7.69227    1.00000     -7.69227    1.00000
  242     -7.59680    1.00000     -7.59680    1.00000
  243     -7.56342    1.00000     -7.56342    1.00000
  244     -7.51058    1.00000     -7.51058    1.00000
  245     -7.47589    1.00000     -7.47589    1.00000
  246     -7.43033    1.00000     -7.43033    1.00000
  247     -7.36198    1.00000     -7.36198    1.00000
  248     -7.35417    1.00000     -7.35417    1.00000
  249     -7.33276    1.00000     -7.33276    1.00000
  250     -7.29404    1.00000     -7.29404    1.00000
  251     -7.27860    1.00000     -7.27860    1.00000
  252     -7.27355    1.00000     -7.27355    1.00000
  253     -7.26063    1.00000     -7.26063    1.00000
  254     -7.23103    1.00000     -7.23103    1.00000
  255     -7.18734    1.00000     -7.18734    1.00000
  256     -7.18198    1.00000     -7.18198    1.00000
  257     -7.16223    1.00000     -7.16223    1.00000
  258     -7.14211    1.00000     -7.14211    1.00000
  259     -7.07369    1.00000     -7.07369    1.00000
  260     -7.05185    1.00000     -7.05185    1.00000
  261     -7.02807    1.00000     -7.02807    1.00000
  262     -7.01167    1.00000     -7.01167    1.00000
  263     -7.00557    1.00000     -7.00557    1.00000
  264     -6.98965    1.00000     -6.98965    1.00000
  265     -6.95662    1.00000     -6.95662    1.00000
  266     -6.93539    1.00000     -6.93539    1.00000
  267     -6.91715    1.00000     -6.91715    1.00000
  268     -6.89848    1.00000     -6.89848    1.00000
  269     -6.87777    1.00000     -6.87777    1.00000
  270     -6.84096    1.00000     -6.84096    1.00000
  271     -6.82841    1.00000     -6.82841    1.00000
  272     -6.81457    1.00000     -6.81457    1.00000
  273     -6.76978    1.00000     -6.76978    1.00000
  274     -6.72385    1.00000     -6.72385    1.00000
  275     -6.69140    1.00000     -6.69140    1.00000
  276     -6.65798    1.00000     -6.65798    1.00000
  277     -6.54516    1.00000     -6.54516    1.00000
  278     -6.52536    1.00000     -6.52536    1.00000
  279     -6.47748    1.00000     -6.47748    1.00000
  280     -6.47443    1.00000     -6.47443    1.00000
  281     -6.45896    1.00000     -6.45896    1.00000
  282     -6.35635    1.00000     -6.35635    1.00000
  283     -6.28876    1.00000     -6.28876    1.00000
  284     -6.18856    1.00000     -6.18856    1.00000
  285     -6.17508    1.00000     -6.17508    1.00000
  286     -6.17002    1.00000     -6.17002    1.00000
  287     -6.14802    1.00000     -6.14802    1.00000
  288     -6.12167    1.00000     -6.12167    1.00000
  289     -5.95129    1.00000     -5.95129    1.00000
  290     -5.91285    1.00000     -5.91285    1.00000
  291     -5.90340    1.00000     -5.90340    1.00000
  292     -5.81219    1.00000     -5.81219    1.00000
  293     -5.80188    1.00000     -5.80188    1.00000
  294     -5.76612    1.00000     -5.76612    1.00000
  295     -5.70891    1.00000     -5.70891    1.00000
  296     -5.37725    1.00000     -5.37725    1.00000
  297     -5.19977    1.00000     -5.19977    1.00000
  298     -4.96756    1.00000     -4.96756    1.00000
  299     -4.94730    1.00000     -4.94730    1.00000
  300     -4.89226    1.00000     -4.89226    1.00000
  301     -4.67712    1.00000     -4.67712    1.00000
  302     -4.65300    1.00000     -4.65300    1.00000
  303     -4.63387    1.00000     -4.63387    1.00000
  304     -4.52013    1.00000     -4.52013    1.00000
  305     -4.49573    1.00000     -4.49573    1.00000
  306     -4.43988    1.00000     -4.43988    1.00000
  307     -4.40345    1.00000     -4.40345    1.00000
  308     -3.81806    0.99930     -3.81806    0.99930
  309     -3.51889    0.98616     -3.51889    0.98616
  310     -2.62800    0.00954     -2.62800    0.00954
  311     -2.48728    0.00235     -2.48728    0.00235
  312     -2.41525    0.00115     -2.41525    0.00115
  313     -2.37002    0.00073     -2.37002    0.00073
  314     -2.24325    0.00021     -2.24325    0.00021
  315     -2.22200    0.00017     -2.22200    0.00017
  316     -2.20359    0.00014     -2.20359    0.00014
  317     -2.18109    0.00011     -2.18109    0.00011
  318     -2.13226    0.00007     -2.13226    0.00007
  319     -2.05164    0.00003     -2.05164    0.00003
  320     -1.99003    0.00002     -1.99003    0.00002
  321     -1.93327    0.00001     -1.93327    0.00001
  322     -1.91743    0.00001     -1.91743    0.00001
  323     -1.89076    0.00001     -1.89076    0.00001
  324     -1.88072    0.00001     -1.88072    0.00001
  325     -1.85693    0.00000     -1.85693    0.00000
  326     -1.75205    0.00000     -1.75205    0.00000
  327     -1.74519    0.00000     -1.74519    0.00000
  328     -1.72098    0.00000     -1.72098    0.00000
  329     -1.71782    0.00000     -1.71782    0.00000
  330     -1.69376    0.00000     -1.69376    0.00000
  331     -1.68391    0.00000     -1.68391    0.00000
  332     -1.67920    0.00000     -1.67920    0.00000
  333     -1.63892    0.00000     -1.63892    0.00000
  334     -1.56395    0.00000     -1.56395    0.00000
  335     -1.55558    0.00000     -1.55558    0.00000
  336     -1.52513    0.00000     -1.52513    0.00000
  337     -1.51512    0.00000     -1.51512    0.00000
  338     -1.50994    0.00000     -1.50994    0.00000
  339     -1.50722    0.00000     -1.50722    0.00000
  340     -1.50008    0.00000     -1.50008    0.00000
  341     -1.48060    0.00000     -1.48060    0.00000
  342     -1.46021    0.00000     -1.46021    0.00000
  343     -1.44300    0.00000     -1.44300    0.00000
  344     -1.43148    0.00000     -1.43148    0.00000
  345     -1.42700    0.00000     -1.42700    0.00000
  346     -1.40617    0.00000     -1.40617    0.00000
  347     -1.39543    0.00000     -1.39543    0.00000
  348     -1.37321    0.00000     -1.37321    0.00000
  349     -1.34636    0.00000     -1.34636    0.00000
  350     -1.30269    0.00000     -1.30269    0.00000
  351     -1.29618    0.00000     -1.29618    0.00000
  352     -1.27035    0.00000     -1.27035    0.00000
  353     -1.25325    0.00000     -1.25325    0.00000
  354     -1.24386    0.00000     -1.24386    0.00000
  355     -1.19702    0.00000     -1.19702    0.00000
  356     -1.15349    0.00000     -1.15349    0.00000
  357     -1.12928    0.00000     -1.12928    0.00000
  358     -1.10864    0.00000     -1.10864    0.00000
  359     -1.09644    0.00000     -1.09644    0.00000
  360     -1.06501    0.00000     -1.06501    0.00000
  361     -1.04223    0.00000     -1.04223    0.00000
  362     -1.03373    0.00000     -1.03373    0.00000
  363     -1.02987    0.00000     -1.02987    0.00000
  364     -1.01152    0.00000     -1.01152    0.00000
  365     -1.00203    0.00000     -1.00203    0.00000
  366     -0.98081    0.00000     -0.98081    0.00000
  367     -0.96756    0.00000     -0.96756    0.00000
  368     -0.93203    0.00000     -0.93203    0.00000
  369     -0.91407    0.00000     -0.91407    0.00000
  370     -0.90073    0.00000     -0.90073    0.00000
  371     -0.87489    0.00000     -0.87489    0.00000
  372     -0.86760    0.00000     -0.86760    0.00000
  373     -0.83709    0.00000     -0.83709    0.00000
  374     -0.80224    0.00000     -0.80224    0.00000
  375     -0.72986    0.00000     -0.72986    0.00000

Fermi level: -3.09225

Gap: 0.891 eV
Transition (v -> c):
  (s=0, k=0, n=309, [[0.00, 0.00, 0.00]]) -> (s=0, k=0, n=310, [[0.00, 0.00, 0.00]])
No difference between direct/indirect transitions
System changes: positions 

Initializing position-dependent things.

Density initialized from wave functions
      .-------------------------.  
     /|                         |  
    / |                         |  
   /  |                         |  
  /   |                         |  
 *    |                         |  
 |    |                         |  
 |    |                         |  
 |    |                         |  
 |    |                         |  
 |    |                         |  
 |    |                         |  
 |    |                         |  
 |    |                         |  
 |    |        Au   OAu         |  
 |    |      O          Ti      |  
 |    O  Au      Ti     O    O  |  
 |    |   Ti   Au O   O         |  
 | O  |   O    O      Ti     Ti |  
 |    | Ti     Ti     O    O    |  
 |    |     O       O      Ti   |  
 |   O|Ti     O      O          |  
 |    |O    O      Ti     Ti    |  
 |  Ti|    Ti          O  O   O |  
 |    |  O  O   O O    TiO      |  
 |  O |         TiO         O Ti|  
 |    | OTiO   Ti    OTi        |  
 |    |       O     O O    O O  |  
 |    | Oi   O O           Ti   |  
 |    O      Ti     Ti     O    |  
 |   Ti          O      O       |  
 |    |   O                     |  
 |    |                         |  
 |    |                         |  
 |    |                         |  
 |    .-------------------------.  
 |   /                         /   
 |  /                         /    
 | /                         /     
 |/                         /      
 *-------------------------*       

Positions:
   0 Ti     1.771742    0.000000    8.228379    ( 0.0000,  0.0000,  0.0000)
   1 Ti     6.989192    1.896200    8.228379    ( 0.0000,  0.0000,  0.0000)
   2 Ti     1.771742    3.792400    8.228379    ( 0.0000,  0.0000,  0.0000)
   3 Ti     6.989192    5.688600    8.228379    ( 0.0000,  0.0000,  0.0000)
   4 Ti     4.725027    0.000000    9.111586    ( 0.0000,  0.0000,  0.0000)
   5 Ti     9.942477    1.896200    9.111586    ( 0.0000,  0.0000,  0.0000)
   6 Ti     4.725027    3.792400    9.111586    ( 0.0000,  0.0000,  0.0000)
   7 Ti     9.942477    5.688600    9.111586    ( 0.0000,  0.0000,  0.0000)
   8 Ti     3.149983    0.000000   11.761552    ( 0.0000,  0.0000,  0.0000)
   9 Ti     8.367433    1.896200   11.761552    ( 0.0000,  0.0000,  0.0000)
  10 Ti     3.149983    3.792400   11.761552    ( 0.0000,  0.0000,  0.0000)
  11 Ti     8.367433    5.688600   11.761552    ( 0.0000,  0.0000,  0.0000)
  12 Ti     6.103269    0.000000   12.644759    ( 0.0000,  0.0000,  0.0000)
  13 Ti     0.885819    1.896200   12.644759    ( 0.0000,  0.0000,  0.0000)
  14 Ti     6.103269    3.792400   12.644759    ( 0.0000,  0.0000,  0.0000)
  15 Ti     0.885819    5.688600   12.644759    ( 0.0000,  0.0000,  0.0000)
  16 Ti     4.482233   -0.001033   15.342543    ( 0.0000,  0.0000,  0.0000)
  17 Ti     9.753045    1.900753   15.389207    ( 0.0000,  0.0000,  0.0000)
  18 Ti     4.499047    3.797034   15.348687    ( 0.0000,  0.0000,  0.0000)
  19 Ti     9.736627    5.671166   15.407809    ( 0.0000,  0.0000,  0.0000)
  20 Ti     7.365001   -0.008670   16.091347    ( 0.0000,  0.0000,  0.0000)
  21 Ti     2.124206    1.919615   16.196452    ( 0.0000,  0.0000,  0.0000)
  22 Ti     7.324862    3.785370   16.124124    ( 0.0000,  0.0000,  0.0000)
  23 Ti     2.104658    5.692197   16.109406    ( 0.0000,  0.0000,  0.0000)
  24 O      3.638859    0.000000    7.500000    ( 0.0000,  0.0000,  0.0000)
  25 O      8.856309    1.896200    7.500000    ( 0.0000,  0.0000,  0.0000)
  26 O      3.638859    3.792400    7.500000    ( 0.0000,  0.0000,  0.0000)
  27 O      8.856309    5.688600    7.500000    ( 0.0000,  0.0000,  0.0000)
  28 O      6.592144    0.000000    8.383207    ( 0.0000,  0.0000,  0.0000)
  29 O      1.374694    1.896200    8.383207    ( 0.0000,  0.0000,  0.0000)
  30 O      6.592144    3.792400    8.383207    ( 0.0000,  0.0000,  0.0000)
  31 O      1.374694    5.688600    8.383207    ( 0.0000,  0.0000,  0.0000)
  32 O     10.339421    0.000000    8.956758    ( 0.0000,  0.0000,  0.0000)
  33 O      5.121971    1.896200    8.956758    ( 0.0000,  0.0000,  0.0000)
  34 O     10.339421    3.792400    8.956758    ( 0.0000,  0.0000,  0.0000)
  35 O      5.121971    5.688600    8.956758    ( 0.0000,  0.0000,  0.0000)
  36 O      2.857911    0.000000    9.839966    ( 0.0000,  0.0000,  0.0000)
  37 O      8.075361    1.896200    9.839966    ( 0.0000,  0.0000,  0.0000)
  38 O      2.857911    3.792400    9.839966    ( 0.0000,  0.0000,  0.0000)
  39 O      8.075361    5.688600    9.839966    ( 0.0000,  0.0000,  0.0000)
  40 O      5.017100    0.000000   11.033173    ( 0.0000,  0.0000,  0.0000)
  41 O     10.234550    1.896200   11.033173    ( 0.0000,  0.0000,  0.0000)
  42 O      5.017100    3.792400   11.033173    ( 0.0000,  0.0000,  0.0000)
  43 O     10.234550    5.688600   11.033173    ( 0.0000,  0.0000,  0.0000)
  44 O      7.970490    0.000000   11.916380    ( 0.0000,  0.0000,  0.0000)
  45 O      2.753040    1.896200   11.916380    ( 0.0000,  0.0000,  0.0000)
  46 O      7.970490    3.792400   11.916380    ( 0.0000,  0.0000,  0.0000)
  47 O      2.753040    5.688600   11.916380    ( 0.0000,  0.0000,  0.0000)
  48 O      1.282867    0.000000   12.489931    ( 0.0000,  0.0000,  0.0000)
  49 O      6.500317    1.896200   12.489931    ( 0.0000,  0.0000,  0.0000)
  50 O      1.282867    3.792400   12.489931    ( 0.0000,  0.0000,  0.0000)
  51 O      6.500317    5.688600   12.489931    ( 0.0000,  0.0000,  0.0000)
  52 O      4.236152    0.000000   13.373138    ( 0.0000,  0.0000,  0.0000)
  53 O      9.453603    1.896200   13.373138    ( 0.0000,  0.0000,  0.0000)
  54 O      4.236152    3.792400   13.373138    ( 0.0000,  0.0000,  0.0000)
  55 O      9.453603    5.688600   13.373138    ( 0.0000,  0.0000,  0.0000)
  56 O      6.412072   -0.010033   14.556610    ( 0.0000,  0.0000,  0.0000)
  57 O      1.198823    1.897930   14.569774    ( 0.0000,  0.0000,  0.0000)
  58 O      6.447668    3.793171   14.532625    ( 0.0000,  0.0000,  0.0000)
  59 O      1.199187    5.689336   14.547629    ( 0.0000,  0.0000,  0.0000)
  60 O      4.033722    1.891518   15.421462    ( 0.0000,  0.0000,  0.0000)
  61 O      9.263384   -0.007385   15.453502    ( 0.0000,  0.0000,  0.0000)
  62 O      4.056182    5.703956   15.417797    ( 0.0000,  0.0000,  0.0000)
  63 O      9.276983    3.794598   15.462247    ( 0.0000,  0.0000,  0.0000)
  64 O      2.642742   -0.013555   16.279518    ( 0.0000,  0.0000,  0.0000)
  65 O      7.840025    1.892632   16.276827    ( 0.0000,  0.0000,  0.0000)
  66 O      2.638424    3.815752   16.259314    ( 0.0000,  0.0000,  0.0000)
  67 O      7.851442    5.687213   16.316677    ( 0.0000,  0.0000,  0.0000)
  68 O      5.664333   -0.017638   16.912131    ( 0.0000,  0.0000,  0.0000)
  69 O      0.405331    1.895786   16.891848    ( 0.0000,  0.0000,  0.0000)
  70 O      0.447526    5.688107   16.892737    ( 0.0000,  0.0000,  0.0000)
  71 O      5.620240    3.815240   16.822627    ( 0.0000,  0.0000,  0.0000)
  72 Au     5.402004    1.459542   18.435638    ( 0.0000,  0.0000,  0.0000)
  73 Au     7.227773    3.254817   19.494175    ( 0.0000,  0.0000,  0.0000)
  74 Au     2.680675    1.867315   18.895591    ( 0.0000,  0.0000,  0.0000)
  75 Au     4.579183    3.616569   19.675117    ( 0.0000,  0.0000,  0.0000)

Unit cell:
           periodic     x           y           z      points  spacing
  1. axis:    yes   10.434900    0.000000    0.000000    52     0.2007
  2. axis:    yes    0.000000    7.584800    0.000000    36     0.2107
  3. axis:    no     0.000000    0.000000   28.826383   144     0.2002

  Lengths:  10.434900   7.584800  28.826383
  Angles:   90.000000  90.000000  90.000000

Effective grid spacing dv^(1/3) = 0.2038

     iter     time        total  log10-change:  magmom
                         energy   eigst   dens
iter:   1 15:43:56 -1791.646555   -2.99           -0.0000
iter:   2 15:44:00 -1791.426504   -3.48  -2.42    -0.0000
iter:   3 15:44:04 -1791.389760   -3.99  -2.68    -0.0000
iter:   4 15:44:08 -1791.367039   -4.32  -2.75    -0.0000
iter:   5 15:44:12 -1791.350444   -4.68  -2.79    -0.0000
iter:   6 15:44:16 -1791.337119   -4.87  -2.82    -0.0000
iter:   7 15:44:20 -1791.326213   -4.98  -2.84    -0.0000
iter:   8 15:44:23 -1791.317198   -4.96  -2.86    -0.0000
iter:   9 15:44:27 -1791.309392   -4.97  -2.88    -0.0000
iter:  10 15:44:31 -1791.302795   -4.97  -2.90    -0.0000
iter:  11 15:44:35 -1791.296937   -5.01  -2.92    -0.0000
iter:  12 15:44:39 -1791.291947   -5.04  -2.93    -0.0000
iter:  13 15:44:43 -1791.287626   -5.09  -2.95    -0.0000
iter:  14 15:44:47 -1791.283860   -5.14  -2.97    -0.0000
iter:  15 15:44:50 -1791.280567   -5.19  -2.98    -0.0000
iter:  16 15:44:54 -1791.277679   -5.25  -2.99    -0.0000
iter:  17 15:44:58 -1791.275361   -5.31  -3.01    -0.0000
iter:  18 15:45:02 -1791.273246   -5.37  -3.02    -0.0000
iter:  19 15:45:06 -1791.271366   -5.43  -3.04    -0.0000
iter:  20 15:45:09 -1791.269922   -5.49  -3.05    -0.0000
iter:  21 15:45:13 -1791.268580   -5.55  -3.06    -0.0000
iter:  22 15:45:17 -1791.267595   -5.61  -3.07    -0.0000
iter:  23 15:45:21 -1791.266871   -5.66  -3.09    -0.0000
iter:  24 15:45:25 -1791.266157   -5.73  -3.10    -0.0000
iter:  25 15:45:29 -1791.265711   -5.78  -3.11    -0.0000
iter:  26 15:45:32 -1791.265467   -5.84  -3.12    -0.0000
iter:  27 15:45:36 -1791.265191c  -5.90  -3.13    -0.0000
iter:  28 15:45:40 -1791.265127c  -5.96  -3.15    -0.0000
iter:  29 15:45:44 -1791.265226c  -6.01  -3.16    -0.0000
iter:  30 15:45:48 -1791.265265c  -6.07  -3.17    -0.0000
iter:  31 15:45:51 -1791.265473c  -6.13  -3.18    -0.0000
iter:  32 15:45:55 -1791.265817c  -6.18  -3.19    -0.0000
iter:  33 15:45:59 -1791.266269   -6.24  -3.20    -0.0000
iter:  34 15:46:03 -1791.266809   -6.29  -3.21    -0.0000
iter:  35 15:46:07 -1791.267251   -6.35  -3.22    -0.0000
iter:  36 15:46:10 -1791.267800   -6.40  -3.23    -0.0000
iter:  37 15:46:14 -1791.268446   -6.45  -3.24    -0.0000
iter:  38 15:46:18 -1791.269167   -6.49  -3.25    -0.0000
iter:  39 15:46:22 -1791.269951   -6.54  -3.26    -0.0000
iter:  40 15:46:26 -1791.270785   -6.58  -3.27    -0.0000
iter:  41 15:46:29 -1791.271502   -6.64  -3.28    -0.0000
iter:  42 15:46:33 -1791.272280   -6.69  -3.28    -0.0000
iter:  43 15:46:37 -1791.273121   -6.73  -3.29    -0.0000
iter:  44 15:46:41 -1791.274015   -6.76  -3.30    -0.0000
iter:  45 15:46:45 -1791.274952   -6.80  -3.31    -0.0000
iter:  46 15:46:48 -1791.275923   -6.84  -3.32    -0.0000
iter:  47 15:46:52 -1791.276923   -6.88  -3.33    -0.0000
iter:  48 15:46:56 -1791.277946   -6.91  -3.34    -0.0000
iter:  49 15:47:00 -1791.278799   -6.97  -3.34    -0.0000
iter:  50 15:47:04 -1791.279908   -7.00  -3.35    -0.0000
iter:  51 15:47:07 -1791.280816   -7.03  -3.36    -0.0000
iter:  52 15:47:11 -1791.281781   -7.09  -3.37    -0.0000
iter:  53 15:47:15 -1791.282769   -7.11  -3.37    -0.0000
iter:  54 15:47:19 -1791.283779   -7.14  -3.38    -0.0000
iter:  55 15:47:23 -1791.284808   -7.17  -3.39    -0.0000
iter:  56 15:47:26 -1791.285853   -7.20  -3.40    -0.0000
iter:  57 15:47:30 -1791.286910   -7.23  -3.40    -0.0000
iter:  58 15:47:34 -1791.287976   -7.27  -3.41    -0.0000
iter:  59 15:47:38 -1791.289049   -7.29  -3.42    -0.0000
iter:  60 15:47:42 -1791.290126   -7.32  -3.43    -0.0000
iter:  61 15:47:46 -1791.291207   -7.35  -3.43    -0.0000
iter:  62 15:47:50 -1791.292289   -7.38  -3.44    -0.0000
iter:  63 15:47:53 -1791.293371   -7.41  -3.45    -0.0000
iter:  64 15:47:57 -1791.294452   -7.44  -3.45    -0.0000
iter:  65 15:48:01 -1791.295531   -7.47  -3.46    -0.0000
iter:  66 15:48:05 -1791.296607   -7.50  -3.47    -0.0000
iter:  67 15:48:08 -1791.297679   -7.53  -3.47    -0.0000
iter:  68 15:48:12 -1791.298747   -7.55  -3.48    -0.0000
iter:  69 15:48:16 -1791.299810   -7.58  -3.49    -0.0000
iter:  70 15:48:20 -1791.300867   -7.60  -3.49    -0.0000
iter:  71 15:48:24 -1791.301918   -7.63  -3.50    -0.0000
iter:  72 15:48:27 -1791.302962   -7.65  -3.51    -0.0000
iter:  73 15:48:31 -1791.304000   -7.68  -3.51    -0.0000
iter:  74 15:48:35 -1791.305029   -7.70  -3.52    -0.0000
iter:  75 15:48:39 -1791.306051   -7.73  -3.53    -0.0000
iter:  76 15:48:43 -1791.307064   -7.75  -3.53    -0.0000
iter:  77 15:48:46 -1791.308068   -7.78  -3.54    -0.0000
iter:  78 15:48:50 -1791.309064   -7.80  -3.54    -0.0000
iter:  79 15:48:54 -1791.310050   -7.83  -3.55    -0.0000
iter:  80 15:48:58 -1791.311027   -7.85  -3.56    -0.0000
iter:  81 15:49:02 -1791.311994   -7.88  -3.56    -0.0000
iter:  82 15:49:05 -1791.312952   -7.90  -3.57    -0.0000
iter:  83 15:49:09 -1791.313899   -7.92  -3.58    -0.0000
iter:  84 15:49:13 -1791.314837   -7.94  -3.58    -0.0000
iter:  85 15:49:17 -1791.315764   -7.97  -3.59    -0.0000
iter:  86 15:49:21 -1791.316680   -7.99  -3.59    -0.0000
iter:  87 15:49:24 -1791.317587   -8.01  -3.60    -0.0000
iter:  88 15:49:28 -1791.318482   -8.03  -3.61    -0.0000
iter:  89 15:49:32 -1791.319368   -8.05  -3.61    -0.0000
iter:  90 15:49:36 -1791.320243   -8.07  -3.62    -0.0000
iter:  91 15:49:40 -1791.321107   -8.10  -3.62    -0.0000
iter:  92 15:49:43 -1791.321960   -8.12  -3.63    -0.0000
iter:  93 15:49:47 -1791.322803   -8.14  -3.64    -0.0000
iter:  94 15:49:51 -1791.323636   -8.16  -3.64    -0.0000
iter:  95 15:49:55 -1791.324458   -8.18  -3.65    -0.0000
iter:  96 15:49:59 -1791.325269   -8.20  -3.65    -0.0000
iter:  97 15:50:02 -1791.326071   -8.22  -3.66    -0.0000
iter:  98 15:50:06 -1791.326861   -8.24  -3.66    -0.0000
iter:  99 15:50:10 -1791.327642   -8.26  -3.67    -0.0000
iter: 100 15:50:14 -1791.328412   -8.28  -3.68    -0.0000
iter: 101 15:50:18 -1791.329172   -8.30  -3.68    -0.0000
iter: 102 15:50:21 -1791.329921   -8.32  -3.69    -0.0000
iter: 103 15:50:25 -1791.330661   -8.34  -3.69    -0.0000
iter: 104 15:50:29 -1791.331391   -8.35  -3.70    -0.0000
iter: 105 15:50:33 -1791.332111   -8.37  -3.71    -0.0000
iter: 106 15:50:36 -1791.332821   -8.39  -3.71    -0.0000
iter: 107 15:50:40 -1791.333521   -8.41  -3.72    -0.0000
iter: 108 15:50:44 -1791.334080   -8.48  -3.72    -0.0000
iter: 109 15:50:48 -1791.334852   -8.43  -3.73    -0.0000
iter: 110 15:50:52 -1791.335399   -8.52  -3.73    -0.0000
iter: 111 15:50:55 -1791.336148   -8.47  -3.74    -0.0000
iter: 112 15:50:59 -1791.336685   -8.55  -3.75    -0.0000
iter: 113 15:51:03 -1791.337414   -8.50  -3.75    -0.0000
iter: 114 15:51:07 -1791.337941   -8.59  -3.76    -0.0000
iter: 115 15:51:11 -1791.338533   -8.60  -3.76    -0.0000
iter: 116 15:51:14 -1791.339122   -8.60  -3.77    -0.0000
iter: 117 15:51:18 -1791.339702   -8.63  -3.77    -0.0000
iter: 118 15:51:22 -1791.340275   -8.62  -3.78    -0.0000
iter: 119 15:51:26 -1791.340841   -8.65  -3.78    -0.0000
iter: 120 15:51:30 -1791.341399   -8.65  -3.79    -0.0000
iter: 121 15:51:33 -1791.341952   -8.67  -3.80    -0.0000
iter: 122 15:51:37 -1791.342498   -8.68  -3.80    -0.0000
iter: 123 15:51:41 -1791.343038   -8.70  -3.81    -0.0000
iter: 124 15:51:45 -1791.343572   -8.70  -3.81    -0.0000
iter: 125 15:51:48 -1791.344100   -8.72  -3.82    -0.0000
iter: 126 15:51:52 -1791.344622   -8.73  -3.82    -0.0000
iter: 127 15:51:56 -1791.345138   -8.75  -3.83    -0.0000
iter: 128 15:52:00 -1791.345648   -8.76  -3.84    -0.0000
iter: 129 15:52:04 -1791.346152   -8.77  -3.84    -0.0000
iter: 130 15:52:07 -1791.346649   -8.79  -3.85    -0.0000
iter: 131 15:52:11 -1791.347141   -8.80  -3.85    -0.0000
iter: 132 15:52:15 -1791.347627   -8.81  -3.86    -0.0000
iter: 133 15:52:19 -1791.348107   -8.83  -3.86    -0.0000
iter: 134 15:52:23 -1791.348580   -8.84  -3.87    -0.0000
iter: 135 15:52:26 -1791.349048   -8.85  -3.87    -0.0000
iter: 136 15:52:30 -1791.349510   -8.87  -3.88    -0.0000
iter: 137 15:52:34 -1791.349967   -8.88  -3.89    -0.0000
iter: 138 15:52:38 -1791.350417   -8.89  -3.89    -0.0000
iter: 139 15:52:42 -1791.350862   -8.91  -3.90    -0.0000
iter: 140 15:52:45 -1791.351300   -8.92  -3.90    -0.0000
iter: 141 15:52:49 -1791.351734   -8.93  -3.91    -0.0000
iter: 142 15:52:53 -1791.352161   -8.95  -3.91    -0.0000
iter: 143 15:52:57 -1791.352583   -8.96  -3.92    -0.0000
iter: 144 15:53:00 -1791.352999   -8.98  -3.92    -0.0000
iter: 145 15:53:04 -1791.353410   -8.99  -3.93    -0.0000
iter: 146 15:53:08 -1791.353815   -9.00  -3.93    -0.0000
iter: 147 15:53:12 -1791.354215   -9.01  -3.94    -0.0000
iter: 148 15:53:16 -1791.354609   -9.03  -3.94    -0.0000
iter: 149 15:53:19 -1791.354998   -9.04  -3.95    -0.0000
iter: 150 15:53:23 -1791.355382   -9.06  -3.96    -0.0000
iter: 151 15:53:27 -1791.355761   -9.07  -3.96    -0.0000
iter: 152 15:53:31 -1791.356134   -9.08  -3.97    -0.0000
iter: 153 15:53:35 -1791.356502   -9.09  -3.97    -0.0000
iter: 154 15:53:38 -1791.356865   -9.11  -3.98    -0.0000
iter: 155 15:53:42 -1791.357224   -9.12  -3.98    -0.0000
iter: 156 15:53:46 -1791.357577   -9.13  -3.99    +0.0000
iter: 157 15:53:50 -1791.357925   -9.15  -3.99    +0.0000
iter: 158 15:53:53 -1791.358269   -9.16  -4.00    -0.0000
iter: 159 15:53:57 -1791.358608   -9.17  -4.00    -0.0000
iter: 160 15:54:01 -1791.358942   -9.19  -4.01    -0.0000
iter: 161 15:54:05 -1791.359271   -9.20  -4.01    +0.0000
iter: 162 15:54:09 -1791.359596   -9.21  -4.02    +0.0000
iter: 163 15:54:12 -1791.359917   -9.22  -4.02    +0.0000
iter: 164 15:54:16 -1791.360233   -9.24  -4.03    -0.0000
iter: 165 15:54:20 -1791.360544   -9.25  -4.04    +0.0000
iter: 166 15:54:24 -1791.360852c  -9.26  -4.04    +0.0000
iter: 167 15:54:28 -1791.361155c  -9.27  -4.05    -0.0000
iter: 168 15:54:31 -1791.361453c  -9.29  -4.05    -0.0000
iter: 169 15:54:35 -1791.361748c  -9.30  -4.06    +0.0000
iter: 170 15:54:39 -1791.362038c  -9.31  -4.06    +0.0000
iter: 171 15:54:43 -1791.362325c  -9.32  -4.07    +0.0000
iter: 172 15:54:47 -1791.362607c  -9.33  -4.07    -0.0000
iter: 173 15:54:50 -1791.362886c  -9.34  -4.08    -0.0000
iter: 174 15:54:54 -1791.363161c  -9.36  -4.08    +0.0000
iter: 175 15:54:58 -1791.363432c  -9.37  -4.09    +0.0000
iter: 176 15:55:02 -1791.363699c  -9.38  -4.09    +0.0000
iter: 177 15:55:06 -1791.363962c  -9.39  -4.10    +0.0000
iter: 178 15:55:09 -1791.364222c  -9.41  -4.10    +0.0000
iter: 179 15:55:13 -1791.364479c  -9.42  -4.11    +0.0000
iter: 180 15:55:17 -1791.364731c  -9.43  -4.11    +0.0000
iter: 181 15:55:21 -1791.364981c  -9.44  -4.12    -0.0000
iter: 182 15:55:25 -1791.365227c  -9.45  -4.12    -0.0000
iter: 183 15:55:28 -1791.365469c  -9.46  -4.13    -0.0000
iter: 184 15:55:32 -1791.365708c  -9.47  -4.13    -0.0000
iter: 185 15:55:36 -1791.365944c  -9.49  -4.14    -0.0000
iter: 186 15:55:40 -1791.366177c  -9.50  -4.14    -0.0000
iter: 187 15:55:44 -1791.366406c  -9.51  -4.15    -0.0000
iter: 188 15:55:47 -1791.366632c  -9.52  -4.15    -0.0000
iter: 189 15:55:51 -1791.366856c  -9.53  -4.16    -0.0000
iter: 190 15:55:55 -1791.367076c  -9.54  -4.16    -0.0000
iter: 191 15:55:59 -1791.367293c  -9.55  -4.17    -0.0000
iter: 192 15:56:02 -1791.367507c  -9.57  -4.17    -0.0000
iter: 193 15:56:06 -1791.367719c  -9.58  -4.18    -0.0000
iter: 194 15:56:10 -1791.367927c  -9.59  -4.18    +0.0000
iter: 195 15:56:14 -1791.368133c  -9.60  -4.19    -0.0000
iter: 196 15:56:18 -1791.368335c  -9.61  -4.19    -0.0000
iter: 197 15:56:21 -1791.368535c  -9.62  -4.20    -0.0000
iter: 198 15:56:25 -1791.368733c  -9.63  -4.20    -0.0000
iter: 199 15:56:29 -1791.368927c  -9.64  -4.21    -0.0000
iter: 200 15:56:33 -1791.369119c  -9.65  -4.21    -0.0000
iter: 201 15:56:37 -1791.369309c  -9.66  -4.22    -0.0000
iter: 202 15:56:40 -1791.369496c  -9.67  -4.22    -0.0000
iter: 203 15:56:44 -1791.369680c  -9.68  -4.23    -0.0000
iter: 204 15:56:48 -1791.369862c  -9.70  -4.23    -0.0000
iter: 205 15:56:52 -1791.370041c  -9.71  -4.24    -0.0000
iter: 206 15:56:56 -1791.370218c  -9.72  -4.24    -0.0000
iter: 207 15:56:59 -1791.370392c  -9.73  -4.25    -0.0000
iter: 208 15:57:03 -1791.370565c  -9.74  -4.25    -0.0000
iter: 209 15:57:07 -1791.370734c  -9.75  -4.26    -0.0000
iter: 210 15:57:11 -1791.370902c  -9.76  -4.26    -0.0000
iter: 211 15:57:14 -1791.371067c  -9.77  -4.27    -0.0000
iter: 212 15:57:18 -1791.371230c  -9.78  -4.27    -0.0000
iter: 213 15:57:22 -1791.371391c  -9.79  -4.28    -0.0000
iter: 214 15:57:26 -1791.371549c  -9.80  -4.28    -0.0000
iter: 215 15:57:30 -1791.371706c  -9.81  -4.29    -0.0000
iter: 216 15:57:33 -1791.371860c  -9.82  -4.29    -0.0000
iter: 217 15:57:37 -1791.372013c  -9.83  -4.30    -0.0000
iter: 218 15:57:41 -1791.372163c  -9.84  -4.30    -0.0000
iter: 219 15:57:45 -1791.372311c  -9.85  -4.31    -0.0000
iter: 220 15:57:49 -1791.372457c  -9.86  -4.31    -0.0000
iter: 221 15:57:52 -1791.372601c  -9.87  -4.32    -0.0000
iter: 222 15:57:56 -1791.372744c  -9.88  -4.32    -0.0000
iter: 223 15:58:00 -1791.372884c  -9.89  -4.33    -0.0000
iter: 224 15:58:04 -1791.373022c  -9.90  -4.33    -0.0000
iter: 225 15:58:08 -1791.373159c  -9.91  -4.34    -0.0000
iter: 226 15:58:12 -1791.373294c  -9.92  -4.34    -0.0000
iter: 227 15:58:15 -1791.373427c  -9.93  -4.35    -0.0000
iter: 228 15:58:19 -1791.373558c  -9.94  -4.35    -0.0000
iter: 229 15:58:23 -1791.373687c  -9.95  -4.35    -0.0000
iter: 230 15:58:27 -1791.373815c  -9.96  -4.36    -0.0000
iter: 231 15:58:31 -1791.373941c  -9.97  -4.36    -0.0000
iter: 232 15:58:34 -1791.374065c  -9.98  -4.37    -0.0000
iter: 233 15:58:38 -1791.374188c  -9.99  -4.37    -0.0000
iter: 234 15:58:42 -1791.374309c -10.00c -4.38    -0.0000
iter: 235 15:58:46 -1791.374428c -10.01c -4.38    -0.0000
iter: 236 15:58:50 -1791.374546c -10.02c -4.39    -0.0000
iter: 237 15:58:53 -1791.374662c -10.03c -4.39    -0.0000
iter: 238 15:58:57 -1791.374776c -10.04c -4.40    -0.0000
iter: 239 15:59:01 -1791.374889c -10.05c -4.40    -0.0000
iter: 240 15:59:05 -1791.375001c -10.06c -4.41    -0.0000
iter: 241 15:59:08 -1791.375111c -10.07c -4.41    -0.0000
iter: 242 15:59:12 -1791.375219c -10.08c -4.42    -0.0000
iter: 243 15:59:16 -1791.375326c -10.09c -4.42    -0.0000
iter: 244 15:59:20 -1791.375432c -10.10c -4.43    -0.0000
iter: 245 15:59:24 -1791.375536c -10.11c -4.43    -0.0000
iter: 246 15:59:27 -1791.375639c -10.11c -4.44    -0.0000
iter: 247 15:59:31 -1791.375741c -10.12c -4.44    -0.0000
iter: 248 15:59:35 -1791.375841c -10.13c -4.44    -0.0000
iter: 249 15:59:39 -1791.375940c -10.14c -4.45    -0.0000
iter: 250 15:59:43 -1791.376037c -10.15c -4.45    -0.0000
iter: 251 15:59:46 -1791.376134c -10.16c -4.46    -0.0000
iter: 252 15:59:50 -1791.376229c -10.17c -4.46    -0.0000
iter: 253 15:59:54 -1791.376322c -10.18c -4.47    -0.0000
iter: 254 15:59:58 -1791.376415c -10.19c -4.47    -0.0000
iter: 255 16:00:02 -1791.376506c -10.20c -4.48    -0.0000
iter: 256 16:00:05 -1791.376596c -10.21c -4.48    -0.0000
iter: 257 16:00:09 -1791.376685c -10.22c -4.49    -0.0000
iter: 258 16:00:13 -1791.376773c -10.22c -4.49    -0.0000
iter: 259 16:00:17 -1791.376859c -10.23c -4.50    -0.0000
iter: 260 16:00:21 -1791.376945c -10.24c -4.50    -0.0000
iter: 261 16:00:24 -1791.377029c -10.25c -4.50    -0.0000
iter: 262 16:00:28 -1791.377112c -10.26c -4.51    -0.0000
iter: 263 16:00:32 -1791.377194c -10.27c -4.51    -0.0000
iter: 264 16:00:36 -1791.377275c -10.28c -4.52    -0.0000
iter: 265 16:00:40 -1791.377355c -10.29c -4.52    -0.0000
iter: 266 16:00:43 -1791.377434c -10.29c -4.53    -0.0000
iter: 267 16:00:47 -1791.377512c -10.30c -4.53    -0.0000
iter: 268 16:00:51 -1791.377589c -10.31c -4.54    -0.0000
iter: 269 16:00:55 -1791.377664c -10.32c -4.54    -0.0000
iter: 270 16:00:59 -1791.377739c -10.33c -4.55    -0.0000
iter: 271 16:01:02 -1791.377813c -10.34c -4.55    -0.0000
iter: 272 16:01:06 -1791.377886c -10.35c -4.55    -0.0000
iter: 273 16:01:10 -1791.377958c -10.35c -4.56    -0.0000
iter: 274 16:01:14 -1791.378029c -10.36c -4.56    -0.0000
iter: 275 16:01:17 -1791.378099c -10.37c -4.57    -0.0000
iter: 276 16:01:21 -1791.378168c -10.38c -4.57    -0.0000
iter: 277 16:01:25 -1791.378236c -10.39c -4.58    -0.0000
iter: 278 16:01:29 -1791.378304c -10.40c -4.58    -0.0000
iter: 279 16:01:33 -1791.378370c -10.40c -4.59    -0.0000
iter: 280 16:01:36 -1791.378436c -10.41c -4.59    -0.0000
iter: 281 16:01:40 -1791.378501c -10.42c -4.59    -0.0000
iter: 282 16:01:44 -1791.378565c -10.43c -4.60    -0.0000
iter: 283 16:01:48 -1791.378628c -10.44c -4.60    -0.0000
iter: 284 16:01:52 -1791.378690c -10.45c -4.61    -0.0000
iter: 285 16:01:55 -1791.378752c -10.45c -4.61    -0.0000
iter: 286 16:01:59 -1791.378812c -10.46c -4.62    -0.0000
iter: 287 16:02:03 -1791.378872c -10.47c -4.62    -0.0000
iter: 288 16:02:07 -1791.378932c -10.48c -4.63    -0.0000
iter: 289 16:02:11 -1791.378990c -10.49c -4.63    -0.0000
iter: 290 16:02:14 -1791.379048c -10.49c -4.63    -0.0000
iter: 291 16:02:18 -1791.379105c -10.50c -4.64    -0.0000
iter: 292 16:02:22 -1791.379161c -10.51c -4.64    -0.0000
iter: 293 16:02:26 -1791.379216c -10.52c -4.65    -0.0000
iter: 294 16:02:30 -1791.379271c -10.52c -4.65    -0.0000
iter: 295 16:02:33 -1791.379325c -10.53c -4.66    -0.0000
iter: 296 16:02:37 -1791.379378c -10.54c -4.66    -0.0000
iter: 297 16:02:41 -1791.379431c -10.55c -4.67    -0.0000
iter: 298 16:02:45 -1791.379483c -10.56c -4.67    -0.0000
iter: 299 16:02:49 -1791.379534c -10.56c -4.67    -0.0000
iter: 300 16:02:52 -1791.379585c -10.57c -4.68    -0.0000
iter: 301 16:02:56 -1791.379635c -10.58c -4.68    -0.0000
iter: 302 16:03:00 -1791.379685c -10.59c -4.69    -0.0000
iter: 303 16:03:04 -1791.379733c -10.59c -4.69    -0.0000
iter: 304 16:03:07 -1791.379781c -10.60c -4.70    -0.0000
iter: 305 16:03:11 -1791.379829c -10.61c -4.70    -0.0000
iter: 306 16:03:15 -1791.379876c -10.62c -4.70    -0.0000
iter: 307 16:03:19 -1791.379922c -10.62c -4.71    -0.0000
iter: 308 16:03:23 -1791.379968c -10.63c -4.71    -0.0000
iter: 309 16:03:26 -1791.380013c -10.64c -4.72    -0.0000
iter: 310 16:03:30 -1791.380058c -10.65c -4.72    -0.0000
iter: 311 16:03:34 -1791.380102c -10.65c -4.73    -0.0000
iter: 312 16:03:38 -1791.380145c -10.66c -4.73    -0.0000
iter: 313 16:03:42 -1791.380188c -10.67c -4.73    -0.0000
iter: 314 16:03:45 -1791.380231c -10.68c -4.74    -0.0000
iter: 315 16:03:49 -1791.380272c -10.68c -4.74    -0.0000
iter: 316 16:03:53 -1791.380314c -10.69c -4.75    -0.0000
iter: 317 16:03:57 -1791.380355c -10.70c -4.75    -0.0000
iter: 318 16:04:00 -1791.380395c -10.71c -4.76    -0.0000
iter: 319 16:04:04 -1791.380435c -10.71c -4.76    -0.0000
iter: 320 16:04:08 -1791.380474c -10.72c -4.76    -0.0000
iter: 321 16:04:12 -1791.380513c -10.73c -4.77    -0.0000
iter: 322 16:04:16 -1791.380551c -10.73c -4.77    -0.0000
iter: 323 16:04:19 -1791.380589c -10.74c -4.78    -0.0000
iter: 324 16:04:23 -1791.380626c -10.75c -4.78    -0.0000
iter: 325 16:04:27 -1791.380663c -10.75c -4.79    -0.0000
iter: 326 16:04:31 -1791.380700c -10.76c -4.79    -0.0000
iter: 327 16:04:35 -1791.380736c -10.77c -4.79    -0.0000
iter: 328 16:04:38 -1791.380771c -10.78c -4.80    -0.0000
iter: 329 16:04:42 -1791.380806c -10.78c -4.80    -0.0000
iter: 330 16:04:46 -1791.380841c -10.79c -4.81    -0.0000
iter: 331 16:04:50 -1791.380875c -10.80c -4.81    -0.0000
iter: 332 16:04:54 -1791.380909c -10.80c -4.82    -0.0000
iter: 333 16:04:57 -1791.380942c -10.81c -4.82    -0.0000
iter: 334 16:05:01 -1791.380975c -10.82c -4.82    -0.0000
iter: 335 16:05:05 -1791.381008c -10.83c -4.83    -0.0000
iter: 336 16:05:09 -1791.381040c -10.83c -4.83    -0.0000
iter: 337 16:05:13 -1791.381072c -10.84c -4.84    -0.0000
iter: 338 16:05:16 -1791.381103c -10.85c -4.84    -0.0000
iter: 339 16:05:20 -1791.381134c -10.85c -4.85    -0.0000
iter: 340 16:05:24 -1791.381165c -10.86c -4.85    -0.0000
iter: 341 16:05:28 -1791.381195c -10.87c -4.85    -0.0000
iter: 342 16:05:32 -1791.381225c -10.87c -4.86    -0.0000
iter: 343 16:05:35 -1791.381254c -10.88c -4.86    -0.0000
iter: 344 16:05:39 -1791.381283c -10.89c -4.87    -0.0000
iter: 345 16:05:43 -1791.381312c -10.89c -4.87    -0.0000
iter: 346 16:05:47 -1791.381340c -10.90c -4.87    -0.0000
iter: 347 16:05:51 -1791.381368c -10.91c -4.88    -0.0000
iter: 348 16:05:54 -1791.381396c -10.92c -4.88    -0.0000
iter: 349 16:05:58 -1791.381423c -10.92c -4.89    -0.0000
iter: 350 16:06:02 -1791.381451c -10.93c -4.89    -0.0000
iter: 351 16:06:06 -1791.381477c -10.94c -4.90    -0.0000
iter: 352 16:06:09 -1791.381504c -10.94c -4.90    -0.0000
iter: 353 16:06:13 -1791.381530c -10.95c -4.90    -0.0000
iter: 354 16:06:17 -1791.381555c -10.96c -4.91    -0.0000
iter: 355 16:06:21 -1791.381581c -10.96c -4.91    -0.0000
iter: 356 16:06:25 -1791.381606c -10.97c -4.92    -0.0000
iter: 357 16:06:28 -1791.381631c -10.98c -4.92    -0.0000
iter: 358 16:06:32 -1791.381655c -10.98c -4.92    -0.0000
iter: 359 16:06:36 -1791.381679c -10.99c -4.93    -0.0000
iter: 360 16:06:40 -1791.381703c -11.00c -4.93    -0.0000
iter: 361 16:06:44 -1791.381727c -11.00c -4.94    -0.0000
iter: 362 16:06:47 -1791.381750c -11.01c -4.94    -0.0000
iter: 363 16:06:51 -1791.381773c -11.02c -4.95    -0.0000
iter: 364 16:06:55 -1791.381796c -11.02c -4.95    -0.0000
iter: 365 16:06:59 -1791.381819c -11.03c -4.95    -0.0000
iter: 366 16:07:03 -1791.381841c -11.04c -4.96    -0.0000
iter: 367 16:07:06 -1791.381863c -11.04c -4.96    -0.0000
iter: 368 16:07:10 -1791.381885c -11.05c -4.97    -0.0000
iter: 369 16:07:14 -1791.381906c -11.06c -4.97    -0.0000
iter: 370 16:07:18 -1791.381927c -11.06c -4.97    -0.0000
iter: 371 16:07:22 -1791.381948c -11.07c -4.98    -0.0000
iter: 372 16:07:25 -1791.381969c -11.08c -4.98    -0.0000
iter: 373 16:07:29 -1791.381989c -11.08c -4.99    -0.0000
iter: 374 16:07:33 -1791.382010c -11.09c -4.99    -0.0000
iter: 375 16:07:37 -1791.382029c -11.10c -4.99    -0.0000
iter: 376 16:07:40 -1791.382049c -11.10c -5.00    -0.0000
iter: 377 16:07:44 -1791.382069c -11.11c -5.00c   -0.0000

Converged after 377 iterations.

Dipole moment: (52.388634, -55.092163, 1.103868) |e|*Ang

Total magnetic moment: (0.000000, 0.000000, -0.000000)
Local magnetic moments:
   0 Ti ( 0.000000,  0.000000,  0.000000)
   1 Ti ( 0.000000,  0.000000,  0.000000)
   2 Ti ( 0.000000,  0.000000,  0.000000)
   3 Ti ( 0.000000,  0.000000,  0.000000)
   4 Ti ( 0.000000,  0.000000, -0.000000)
   5 Ti ( 0.000000,  0.000000,  0.000000)
   6 Ti ( 0.000000,  0.000000, -0.000000)
   7 Ti ( 0.000000,  0.000000,  0.000000)
   8 Ti ( 0.000000,  0.000000,  0.000000)
   9 Ti ( 0.000000,  0.000000,  0.000000)
  10 Ti ( 0.000000,  0.000000, -0.000000)
  11 Ti ( 0.000000,  0.000000,  0.000000)
  12 Ti ( 0.000000,  0.000000,  0.000000)
  13 Ti ( 0.000000,  0.000000, -0.000000)
  14 Ti ( 0.000000,  0.000000, -0.000000)
  15 Ti ( 0.000000,  0.000000,  0.000000)
  16 Ti ( 0.000000,  0.000000, -0.000000)
  17 Ti ( 0.000000,  0.000000, -0.000000)
  18 Ti ( 0.000000,  0.000000, -0.000000)
  19 Ti ( 0.000000,  0.000000,  0.000000)
  20 Ti ( 0.000000,  0.000000,  0.000000)
  21 Ti ( 0.000000,  0.000000, -0.000000)
  22 Ti ( 0.000000,  0.000000,  0.000000)
  23 Ti ( 0.000000,  0.000000,  0.000000)
  24 O  ( 0.000000,  0.000000, -0.000000)
  25 O  ( 0.000000,  0.000000, -0.000000)
  26 O  ( 0.000000,  0.000000, -0.000000)
  27 O  ( 0.000000,  0.000000, -0.000000)
  28 O  ( 0.000000,  0.000000, -0.000000)
  29 O  ( 0.000000,  0.000000, -0.000000)
  30 O  ( 0.000000,  0.000000, -0.000000)
  31 O  ( 0.000000,  0.000000,  0.000000)
  32 O  ( 0.000000,  0.000000, -0.000000)
  33 O  ( 0.000000,  0.000000,  0.000000)
  34 O  ( 0.000000,  0.000000, -0.000000)
  35 O  ( 0.000000,  0.000000,  0.000000)
  36 O  ( 0.000000,  0.000000,  0.000000)
  37 O  ( 0.000000,  0.000000, -0.000000)
  38 O  ( 0.000000,  0.000000, -0.000000)
  39 O  ( 0.000000,  0.000000, -0.000000)
  40 O  ( 0.000000,  0.000000,  0.000000)
  41 O  ( 0.000000,  0.000000, -0.000000)
  42 O  ( 0.000000,  0.000000, -0.000000)
  43 O  ( 0.000000,  0.000000, -0.000000)
  44 O  ( 0.000000,  0.000000, -0.000000)
  45 O  ( 0.000000,  0.000000, -0.000000)
  46 O  ( 0.000000,  0.000000, -0.000000)
  47 O  ( 0.000000,  0.000000, -0.000000)
  48 O  ( 0.000000,  0.000000, -0.000000)
  49 O  ( 0.000000,  0.000000, -0.000000)
  50 O  ( 0.000000,  0.000000,  0.000000)
  51 O  ( 0.000000,  0.000000, -0.000000)
  52 O  ( 0.000000,  0.000000, -0.000000)
  53 O  ( 0.000000,  0.000000, -0.000000)
  54 O  ( 0.000000,  0.000000,  0.000000)
  55 O  ( 0.000000,  0.000000, -0.000000)
  56 O  ( 0.000000,  0.000000, -0.000000)
  57 O  ( 0.000000,  0.000000, -0.000000)
  58 O  ( 0.000000,  0.000000,  0.000000)
  59 O  ( 0.000000,  0.000000, -0.000000)
  60 O  ( 0.000000,  0.000000,  0.000000)
  61 O  ( 0.000000,  0.000000, -0.000000)
  62 O  ( 0.000000,  0.000000,  0.000000)
  63 O  ( 0.000000,  0.000000,  0.000000)
  64 O  ( 0.000000,  0.000000,  0.000000)
  65 O  ( 0.000000,  0.000000,  0.000000)
  66 O  ( 0.000000,  0.000000,  0.000000)
  67 O  ( 0.000000,  0.000000, -0.000000)
  68 O  ( 0.000000,  0.000000, -0.000000)
  69 O  ( 0.000000,  0.000000,  0.000000)
  70 O  ( 0.000000,  0.000000, -0.000000)
  71 O  ( 0.000000,  0.000000,  0.000000)
  72 Au ( 0.000000,  0.000000, -0.000000)
  73 Au ( 0.000000,  0.000000, -0.000000)
  74 Au ( 0.000000,  0.000000, -0.000000)
  75 Au ( 0.000000,  0.000000, -0.000000)

Energy contributions relative to reference atoms: (reference = -2721730.337652)

Kinetic:       +527.229841
Potential:     -715.173536
External:      -1263.761241
XC:            -382.797065
Entropy (-ST):   -0.068238
Local:          +43.154053
SIC:             +0.000000
--------------------------
Free energy:   -1791.416188
Extrapolated:  -1791.382069

Dipole-layer corrected work functions: 3.872572, 1.348753 eV

Spin contamination: 0.000000 electrons
                   Up                     Down
 Band  Eigenvalues  Occupancy  Eigenvalues  Occupancy
    0    -64.55571    1.00000    -64.55571    1.00000
    1    -64.55197    1.00000    -64.55197    1.00000
    2    -64.54970    1.00000    -64.54970    1.00000
    3    -64.54707    1.00000    -64.54707    1.00000
    4    -64.53116    1.00000    -64.53116    1.00000
    5    -64.51215    1.00000    -64.51215    1.00000
    6    -64.41885    1.00000    -64.41885    1.00000
    7    -64.36024    1.00000    -64.36024    1.00000
    8    -64.33396    1.00000    -64.33396    1.00000
    9    -64.30856    1.00000    -64.30856    1.00000
   10    -64.29832    1.00000    -64.29832    1.00000
   11    -64.28789    1.00000    -64.28789    1.00000
   12    -64.28490    1.00000    -64.28490    1.00000
   13    -64.27336    1.00000    -64.27336    1.00000
   14    -64.26733    1.00000    -64.26733    1.00000
   15    -64.25882    1.00000    -64.25882    1.00000
   16    -64.25164    1.00000    -64.25164    1.00000
   17    -64.23282    1.00000    -64.23282    1.00000
   18    -64.23041    1.00000    -64.23041    1.00000
   19    -63.95462    1.00000    -63.95462    1.00000
   20    -63.84693    1.00000    -63.84693    1.00000
   21    -63.83528    1.00000    -63.83528    1.00000
   22    -63.83257    1.00000    -63.83257    1.00000
   23    -63.82513    1.00000    -63.82513    1.00000
   24    -40.87632    1.00000    -40.87632    1.00000
   25    -40.87136    1.00000    -40.87136    1.00000
   26    -40.86930    1.00000    -40.86930    1.00000
   27    -40.86560    1.00000    -40.86560    1.00000
   28    -40.81797    1.00000    -40.81797    1.00000
   29    -40.78711    1.00000    -40.78711    1.00000
   30    -40.72955    1.00000    -40.72955    1.00000
   31    -40.72784    1.00000    -40.72784    1.00000
   32    -40.69255    1.00000    -40.69255    1.00000
   33    -40.68112    1.00000    -40.68112    1.00000
   34    -40.67071    1.00000    -40.67071    1.00000
   35    -40.65966    1.00000    -40.65966    1.00000
   36    -40.65756    1.00000    -40.65756    1.00000
   37    -40.65275    1.00000    -40.65275    1.00000
   38    -40.63869    1.00000    -40.63869    1.00000
   39    -40.63337    1.00000    -40.63337    1.00000
   40    -40.62272    1.00000    -40.62272    1.00000
   41    -40.61314    1.00000    -40.61314    1.00000
   42    -40.60672    1.00000    -40.60672    1.00000
   43    -40.59461    1.00000    -40.59461    1.00000
   44    -40.58769    1.00000    -40.58769    1.00000
   45    -40.56676    1.00000    -40.56676    1.00000
   46    -40.55748    1.00000    -40.55748    1.00000
   47    -40.55492    1.00000    -40.55492    1.00000
   48    -40.55204    1.00000    -40.55204    1.00000
   49    -40.54876    1.00000    -40.54876    1.00000
   50    -40.53658    1.00000    -40.53658    1.00000
   51    -40.53364    1.00000    -40.53364    1.00000
   52    -40.52918    1.00000    -40.52918    1.00000
   53    -40.52499    1.00000    -40.52499    1.00000
   54    -40.51453    1.00000    -40.51453    1.00000
   55    -40.49204    1.00000    -40.49204    1.00000
   56    -40.48575    1.00000    -40.48575    1.00000
   57    -40.47269    1.00000    -40.47269    1.00000
   58    -40.46963    1.00000    -40.46963    1.00000
   59    -40.46697    1.00000    -40.46697    1.00000
   60    -40.45928    1.00000    -40.45928    1.00000
   61    -40.45845    1.00000    -40.45845    1.00000
   62    -40.44670    1.00000    -40.44670    1.00000
   63    -40.43834    1.00000    -40.43834    1.00000
   64    -40.43064    1.00000    -40.43064    1.00000
   65    -40.42583    1.00000    -40.42583    1.00000
   66    -40.42171    1.00000    -40.42171    1.00000
   67    -40.41028    1.00000    -40.41028    1.00000
   68    -40.40092    1.00000    -40.40092    1.00000
   69    -40.39584    1.00000    -40.39584    1.00000
   70    -40.38650    1.00000    -40.38650    1.00000
   71    -40.37763    1.00000    -40.37763    1.00000
   72    -40.36607    1.00000    -40.36607    1.00000
   73    -40.36284    1.00000    -40.36284    1.00000
   74    -40.35806    1.00000    -40.35806    1.00000
   75    -40.35156    1.00000    -40.35156    1.00000
   76    -40.34867    1.00000    -40.34867    1.00000
   77    -40.34639    1.00000    -40.34639    1.00000
   78    -40.34124    1.00000    -40.34124    1.00000
   79    -40.31422    1.00000    -40.31422    1.00000
   80    -40.28960    1.00000    -40.28960    1.00000
   81    -40.14485    1.00000    -40.14485    1.00000
   82    -40.13036    1.00000    -40.13036    1.00000
   83    -40.09748    1.00000    -40.09748    1.00000
   84    -40.07401    1.00000    -40.07401    1.00000
   85    -40.06286    1.00000    -40.06286    1.00000
   86    -40.05755    1.00000    -40.05755    1.00000
   87    -40.05021    1.00000    -40.05021    1.00000
   88    -40.04499    1.00000    -40.04499    1.00000
   89    -40.03958    1.00000    -40.03958    1.00000
   90    -40.00101    1.00000    -40.00101    1.00000
   91    -39.98945    1.00000    -39.98945    1.00000
   92    -39.92350    1.00000    -39.92350    1.00000
   93    -39.91036    1.00000    -39.91036    1.00000
   94    -39.90723    1.00000    -39.90723    1.00000
   95    -39.89899    1.00000    -39.89899    1.00000
   96    -23.38127    1.00000    -23.38127    1.00000
   97    -23.13650    1.00000    -23.13650    1.00000
   98    -23.06989    1.00000    -23.06989    1.00000
   99    -22.95372    1.00000    -22.95372    1.00000
  100    -22.94211    1.00000    -22.94211    1.00000
  101    -22.92436    1.00000    -22.92436    1.00000
  102    -22.89220    1.00000    -22.89220    1.00000
  103    -22.85709    1.00000    -22.85709    1.00000
  104    -22.73764    1.00000    -22.73764    1.00000
  105    -22.55007    1.00000    -22.55007    1.00000
  106    -22.52463    1.00000    -22.52463    1.00000
  107    -22.46362    1.00000    -22.46362    1.00000
  108    -22.37912    1.00000    -22.37912    1.00000
  109    -22.25786    1.00000    -22.25786    1.00000
  110    -22.21724    1.00000    -22.21724    1.00000
  111    -22.17575    1.00000    -22.17575    1.00000
  112    -22.16167    1.00000    -22.16167    1.00000
  113    -22.15369    1.00000    -22.15369    1.00000
  114    -22.13758    1.00000    -22.13758    1.00000
  115    -22.12523    1.00000    -22.12523    1.00000
  116    -22.08158    1.00000    -22.08158    1.00000
  117    -22.07778    1.00000    -22.07778    1.00000
  118    -22.06005    1.00000    -22.06005    1.00000
  119    -22.04369    1.00000    -22.04369    1.00000
  120    -22.03732    1.00000    -22.03732    1.00000
  121    -22.02976    1.00000    -22.02976    1.00000
  122    -22.02198    1.00000    -22.02198    1.00000
  123    -21.99973    1.00000    -21.99973    1.00000
  124    -21.99435    1.00000    -21.99435    1.00000
  125    -21.98446    1.00000    -21.98446    1.00000
  126    -21.97518    1.00000    -21.97518    1.00000
  127    -21.96151    1.00000    -21.96151    1.00000
  128    -21.88420    1.00000    -21.88420    1.00000
  129    -21.85266    1.00000    -21.85266    1.00000
  130    -21.85127    1.00000    -21.85127    1.00000
  131    -21.84287    1.00000    -21.84287    1.00000
  132    -21.82756    1.00000    -21.82756    1.00000
  133    -21.78692    1.00000    -21.78692    1.00000
  134    -21.77846    1.00000    -21.77846    1.00000
  135    -21.76107    1.00000    -21.76107    1.00000
  136    -21.69464    1.00000    -21.69464    1.00000
  137    -21.68445    1.00000    -21.68445    1.00000
  138    -21.64667    1.00000    -21.64667    1.00000
  139    -21.47806    1.00000    -21.47806    1.00000
  140    -20.43950    1.00000    -20.43950    1.00000
  141    -20.39875    1.00000    -20.39875    1.00000
  142    -20.39111    1.00000    -20.39111    1.00000
  143    -20.38424    1.00000    -20.38424    1.00000
  144    -10.43501    1.00000    -10.43501    1.00000
  145    -10.36667    1.00000    -10.36667    1.00000
  146    -10.32125    1.00000    -10.32125    1.00000
  147    -10.28686    1.00000    -10.28686    1.00000
  148    -10.27644    1.00000    -10.27644    1.00000
  149    -10.24447    1.00000    -10.24447    1.00000
  150    -10.22944    1.00000    -10.22944    1.00000
  151    -10.20070    1.00000    -10.20070    1.00000
  152    -10.17294    1.00000    -10.17294    1.00000
  153    -10.15734    1.00000    -10.15734    1.00000
  154    -10.13109    1.00000    -10.13109    1.00000
  155    -10.05848    1.00000    -10.05848    1.00000
  156    -10.04873    1.00000    -10.04873    1.00000
  157    -10.03639    1.00000    -10.03639    1.00000
  158    -10.00625    1.00000    -10.00625    1.00000
  159     -9.98735    1.00000     -9.98735    1.00000
  160     -9.97382    1.00000     -9.97382    1.00000
  161     -9.92974    1.00000     -9.92974    1.00000
  162     -9.88271    1.00000     -9.88271    1.00000
  163     -9.82938    1.00000     -9.82938    1.00000
  164     -9.76976    1.00000     -9.76976    1.00000
  165     -9.67969    1.00000     -9.67969    1.00000
  166     -9.62973    1.00000     -9.62973    1.00000
  167     -9.60438    1.00000     -9.60438    1.00000
  168     -9.60245    1.00000     -9.60245    1.00000
  169     -9.57142    1.00000     -9.57142    1.00000
  170     -9.56356    1.00000     -9.56356    1.00000
  171     -9.55837    1.00000     -9.55837    1.00000
  172     -9.55259    1.00000     -9.55259    1.00000
  173     -9.52765    1.00000     -9.52765    1.00000
  174     -9.52548    1.00000     -9.52548    1.00000
  175     -9.51809    1.00000     -9.51809    1.00000
  176     -9.51434    1.00000     -9.51434    1.00000
  177     -9.50139    1.00000     -9.50139    1.00000
  178     -9.48735    1.00000     -9.48735    1.00000
  179     -9.47328    1.00000     -9.47328    1.00000
  180     -9.44529    1.00000     -9.44529    1.00000
  181     -9.43523    1.00000     -9.43523    1.00000
  182     -9.42277    1.00000     -9.42277    1.00000
  183     -9.41531    1.00000     -9.41531    1.00000
  184     -9.40642    1.00000     -9.40642    1.00000
  185     -9.34986    1.00000     -9.34986    1.00000
  186     -9.26172    1.00000     -9.26172    1.00000
  187     -9.24458    1.00000     -9.24458    1.00000
  188     -9.23977    1.00000     -9.23977    1.00000
  189     -9.13218    1.00000     -9.13218    1.00000
  190     -9.08771    1.00000     -9.08771    1.00000
  191     -9.06531    1.00000     -9.06531    1.00000
  192     -9.02771    1.00000     -9.02771    1.00000
  193     -9.00523    1.00000     -9.00523    1.00000
  194     -8.93166    1.00000     -8.93166    1.00000
  195     -8.86246    1.00000     -8.86246    1.00000
  196     -8.83120    1.00000     -8.83120    1.00000
  197     -8.82418    1.00000     -8.82418    1.00000
  198     -8.78217    1.00000     -8.78217    1.00000
  199     -8.69660    1.00000     -8.69660    1.00000
  200     -8.64145    1.00000     -8.64145    1.00000
  201     -8.60920    1.00000     -8.60920    1.00000
  202     -8.56497    1.00000     -8.56497    1.00000
  203     -8.53130    1.00000     -8.53130    1.00000
  204     -8.47437    1.00000     -8.47437    1.00000
  205     -8.42904    1.00000     -8.42904    1.00000
  206     -8.39733    1.00000     -8.39733    1.00000
  207     -8.34555    1.00000     -8.34555    1.00000
  208     -8.29806    1.00000     -8.29806    1.00000
  209     -8.27262    1.00000     -8.27262    1.00000
  210     -8.20883    1.00000     -8.20883    1.00000
  211     -8.18829    1.00000     -8.18829    1.00000
  212     -8.18000    1.00000     -8.18000    1.00000
  213     -8.10692    1.00000     -8.10692    1.00000
  214     -8.07041    1.00000     -8.07041    1.00000
  215     -8.05960    1.00000     -8.05960    1.00000
  216     -8.05100    1.00000     -8.05100    1.00000
  217     -8.03480    1.00000     -8.03480    1.00000
  218     -7.95758    1.00000     -7.95758    1.00000
  219     -7.92974    1.00000     -7.92974    1.00000
  220     -7.92700    1.00000     -7.92700    1.00000
  221     -7.88899    1.00000     -7.88899    1.00000
  222     -7.88545    1.00000     -7.88545    1.00000
  223     -7.86679    1.00000     -7.86679    1.00000
  224     -7.82353    1.00000     -7.82353    1.00000
  225     -7.77357    1.00000     -7.77357    1.00000
  226     -7.75183    1.00000     -7.75183    1.00000
  227     -7.72614    1.00000     -7.72614    1.00000
  228     -7.70648    1.00000     -7.70648    1.00000
  229     -7.68977    1.00000     -7.68977    1.00000
  230     -7.68020    1.00000     -7.68020    1.00000
  231     -7.65277    1.00000     -7.65277    1.00000
  232     -7.61256    1.00000     -7.61256    1.00000
  233     -7.57893    1.00000     -7.57893    1.00000
  234     -7.51681    1.00000     -7.51681    1.00000
  235     -7.48707    1.00000     -7.48707    1.00000
  236     -7.48029    1.00000     -7.48029    1.00000
  237     -7.43407    1.00000     -7.43407    1.00000
  238     -7.41191    1.00000     -7.41191    1.00000
  239     -7.38165    1.00000     -7.38165    1.00000
  240     -7.36416    1.00000     -7.36416    1.00000
  241     -7.31874    1.00000     -7.31874    1.00000
  242     -7.23639    1.00000     -7.23639    1.00000
  243     -7.20515    1.00000     -7.20515    1.00000
  244     -7.16754    1.00000     -7.16754    1.00000
  245     -7.11861    1.00000     -7.11861    1.00000
  246     -7.05400    1.00000     -7.05400    1.00000
  247     -7.04620    1.00000     -7.04620    1.00000
  248     -6.99727    1.00000     -6.99727    1.00000
  249     -6.97433    1.00000     -6.97433    1.00000
  250     -6.95513    1.00000     -6.95513    1.00000
  251     -6.93038    1.00000     -6.93038    1.00000
  252     -6.89696    1.00000     -6.89696    1.00000
  253     -6.85868    1.00000     -6.85868    1.00000
  254     -6.85334    1.00000     -6.85334    1.00000
  255     -6.79564    1.00000     -6.79564    1.00000
  256     -6.77267    1.00000     -6.77267    1.00000
  257     -6.76582    1.00000     -6.76582    1.00000
  258     -6.75334    1.00000     -6.75334    1.00000
  259     -6.71297    1.00000     -6.71297    1.00000
  260     -6.70019    1.00000     -6.70019    1.00000
  261     -6.65386    1.00000     -6.65386    1.00000
  262     -6.62968    1.00000     -6.62968    1.00000
  263     -6.61973    1.00000     -6.61973    1.00000
  264     -6.58711    1.00000     -6.58711    1.00000
  265     -6.56635    1.00000     -6.56635    1.00000
  266     -6.55794    1.00000     -6.55794    1.00000
  267     -6.54258    1.00000     -6.54258    1.00000
  268     -6.51671    1.00000     -6.51671    1.00000
  269     -6.47022    1.00000     -6.47022    1.00000
  270     -6.46275    1.00000     -6.46275    1.00000
  271     -6.45401    1.00000     -6.45401    1.00000
  272     -6.43964    1.00000     -6.43964    1.00000
  273     -6.40504    1.00000     -6.40504    1.00000
  274     -6.36061    1.00000     -6.36061    1.00000
  275     -6.29410    1.00000     -6.29410    1.00000
  276     -6.16035    1.00000     -6.16035    1.00000
  277     -6.13650    1.00000     -6.13650    1.00000
  278     -6.11296    1.00000     -6.11296    1.00000
  279     -6.09341    1.00000     -6.09341    1.00000
  280     -6.08837    1.00000     -6.08837    1.00000
  281     -6.05149    1.00000     -6.05149    1.00000
  282     -5.99704    1.00000     -5.99704    1.00000
  283     -5.77367    1.00000     -5.77367    1.00000
  284     -5.76506    1.00000     -5.76506    1.00000
  285     -5.75433    1.00000     -5.75433    1.00000
  286     -5.73113    1.00000     -5.73113    1.00000
  287     -5.72612    1.00000     -5.72612    1.00000
  288     -5.56556    1.00000     -5.56556    1.00000
  289     -5.53495    1.00000     -5.53495    1.00000
  290     -5.49148    1.00000     -5.49148    1.00000
  291     -5.39350    1.00000     -5.39350    1.00000
  292     -5.38548    1.00000     -5.38548    1.00000
  293     -5.34780    1.00000     -5.34780    1.00000
  294     -5.20574    1.00000     -5.20574    1.00000
  295     -5.14165    1.00000     -5.14165    1.00000
  296     -4.80982    1.00000     -4.80982    1.00000
  297     -4.62635    1.00000     -4.62635    1.00000
  298     -4.39114    1.00000     -4.39114    1.00000
  299     -4.36959    1.00000     -4.36959    1.00000
  300     -4.31706    1.00000     -4.31706    1.00000
  301     -4.10016    1.00000     -4.10016    1.00000
  302     -4.06410    1.00000     -4.06410    1.00000
  303     -4.05259    1.00000     -4.05259    1.00000
  304     -3.94299    1.00000     -3.94299    1.00000
  305     -3.91486    1.00000     -3.91486    1.00000
  306     -3.86214    1.00000     -3.86214    1.00000
  307     -3.82889    0.99999     -3.82889    0.99999
  308     -3.24976    0.99833     -3.24976    0.99833
  309     -2.95127    0.96789     -2.95127    0.96789
  310     -2.23605    0.02307     -2.23605    0.02307
  311     -2.08606    0.00524     -2.08606    0.00524
  312     -1.99374    0.00209     -1.99374    0.00209
  313     -1.94780    0.00132     -1.94780    0.00132
  314     -1.88443    0.00070     -1.88443    0.00070
  315     -1.80617    0.00032     -1.80617    0.00032
  316     -1.79702    0.00029     -1.79702    0.00029
  317     -1.78753    0.00027     -1.78753    0.00027
  318     -1.74607    0.00018     -1.74607    0.00018
  319     -1.69938    0.00011     -1.69938    0.00011
  320     -1.65228    0.00007     -1.65228    0.00007
  321     -1.60104    0.00004     -1.60104    0.00004
  322     -1.56532    0.00003     -1.56532    0.00003
  323     -1.53246    0.00002     -1.53246    0.00002
  324     -1.49233    0.00001     -1.49233    0.00001
  325     -1.45987    0.00001     -1.45987    0.00001
  326     -1.39478    0.00001     -1.39478    0.00001
  327     -1.37136    0.00000     -1.37136    0.00000
  328     -1.35291    0.00000     -1.35291    0.00000
  329     -1.33989    0.00000     -1.33989    0.00000
  330     -1.32418    0.00000     -1.32418    0.00000
  331     -1.30007    0.00000     -1.30007    0.00000
  332     -1.29149    0.00000     -1.29149    0.00000
  333     -1.27985    0.00000     -1.27985    0.00000
  334     -1.21135    0.00000     -1.21135    0.00000
  335     -1.19573    0.00000     -1.19573    0.00000
  336     -1.17360    0.00000     -1.17360    0.00000
  337     -1.13959    0.00000     -1.13959    0.00000
  338     -1.12638    0.00000     -1.12638    0.00000
  339     -1.10824    0.00000     -1.10824    0.00000
  340     -1.10487    0.00000     -1.10487    0.00000
  341     -1.10161    0.00000     -1.10161    0.00000
  342     -1.08007    0.00000     -1.08007    0.00000
  343     -1.06060    0.00000     -1.06060    0.00000
  344     -1.04537    0.00000     -1.04537    0.00000
  345     -1.04353    0.00000     -1.04353    0.00000
  346     -1.02692    0.00000     -1.02692    0.00000
  347     -1.02299    0.00000     -1.02299    0.00000
  348     -1.00143    0.00000     -1.00143    0.00000
  349     -0.96345    0.00000     -0.96345    0.00000
  350     -0.94309    0.00000     -0.94309    0.00000
  351     -0.92144    0.00000     -0.92144    0.00000
  352     -0.89299    0.00000     -0.89299    0.00000
  353     -0.89132    0.00000     -0.89132    0.00000
  354     -0.88201    0.00000     -0.88201    0.00000
  355     -0.83884    0.00000     -0.83884    0.00000
  356     -0.80373    0.00000     -0.80373    0.00000
  357     -0.79131    0.00000     -0.79131    0.00000
  358     -0.76078    0.00000     -0.76078    0.00000
  359     -0.74925    0.00000     -0.74925    0.00000
  360     -0.72996    0.00000     -0.72996    0.00000
  361     -0.71090    0.00000     -0.71090    0.00000
  362     -0.68013    0.00000     -0.68013    0.00000
  363     -0.67374    0.00000     -0.67374    0.00000
  364     -0.66432    0.00000     -0.66432    0.00000
  365     -0.63071    0.00000     -0.63071    0.00000
  366     -0.62160    0.00000     -0.62160    0.00000
  367     -0.58898    0.00000     -0.58898    0.00000
  368     -0.57747    0.00000     -0.57747    0.00000
  369     -0.55613    0.00000     -0.55613    0.00000
  370     -0.52985    0.00000     -0.52985    0.00000
  371     -0.51006    0.00000     -0.51006    0.00000
  372     -0.48715    0.00000     -0.48715    0.00000
  373     -0.47925    0.00000     -0.47925    0.00000
  374     -0.44048    0.00000     -0.44048    0.00000
  375     -0.40639    0.00000     -0.40639    0.00000

Fermi level: -2.61066

Gap: 0.715 eV
Transition (v -> c):
  (s=0, k=0, n=309, [[0.00, 0.00, 0.00]]) -> (s=0, k=0, n=310, [[0.00, 0.00, 0.00]])
No difference between direct/indirect transitions

Forces in eV/Ang:
  0 Ti    4.01863    0.00252    0.93075
  1 Ti    4.06897    0.00392    0.94504
  2 Ti    4.03472   -0.00254    0.93767
  3 Ti    4.05863   -0.00394    0.94109
  4 Ti   -1.95706    0.00204   -1.66526
  5 Ti   -1.96147    0.00294   -1.57722
  6 Ti   -1.95820   -0.00215   -1.61292
  7 Ti   -1.96100   -0.00299   -1.60898
  8 Ti    0.42041    0.04091   -0.13805
  9 Ti    0.71265    0.04510    0.16224
 10 Ti    0.54585   -0.03889   -0.01973
 11 Ti    0.64964   -0.04615    0.10816
 12 Ti   -0.68966   -0.00097   -0.87944
 13 Ti   -0.90395    0.01196   -0.06506
 14 Ti   -0.75320   -0.00044   -0.79119
 15 Ti   -1.05299   -0.00758   -0.85933
 16 Ti    0.48890    0.09507    0.35934
 17 Ti   -0.21683   -0.05143   -0.56704
 18 Ti   -0.16410    0.01195   -0.55862
 19 Ti   -0.39436    0.10670   -0.67542
 20 Ti    0.00657    0.13392    1.22822
 21 Ti    1.12156   -0.14379    1.03379
 22 Ti    1.11838   -0.01484    1.29369
 23 Ti    1.33552    0.05445    0.28529
 24 O    -1.91215   -0.00029    0.58486
 25 O    -1.92950   -0.00039    0.56624
 26 O    -1.91970    0.00024    0.57443
 27 O    -1.92579    0.00045    0.57231
 28 O     0.22362   -0.00352   -1.17139
 29 O     0.23972   -0.00478   -1.17809
 30 O     0.22878    0.00352   -1.17536
 31 O     0.23644    0.00477   -1.17560
 32 O     0.49058   -0.00629   -0.18763
 33 O     0.47625   -0.01003   -0.17580
 34 O     0.48733    0.00636   -0.18718
 35 O     0.47856    0.00996   -0.17631
 36 O    -1.08035   -0.00328   -0.17267
 37 O    -1.11277   -0.00440   -0.25933
 38 O    -1.09455    0.00350   -0.20493
 39 O    -1.10277    0.00422   -0.23665
 40 O     0.15262   -0.00250    0.37342
 41 O     0.13036   -0.00269    0.20525
 42 O     0.11256   -0.00003    0.24578
 43 O     0.16104    0.00382    0.27281
 44 O    -0.23487   -0.01577    0.05183
 45 O    -0.09140   -0.02933    0.01069
 46 O    -0.17944    0.01548   -0.00909
 47 O    -0.12811    0.02966    0.04700
 48 O     0.07140   -0.06860    0.11529
 49 O    -0.04348   -0.10440    0.15226
 50 O     0.04804    0.07264    0.11501
 51 O    -0.02569    0.08956    0.12976
 52 O     0.04209    0.00785    0.66461
 53 O    -0.00467   -0.00455    0.60433
 54 O     0.08244    0.02372    0.45167
 55 O     0.11897   -0.01169    0.90287
 56 O    -0.48401    0.05046   -0.53746
 57 O    -0.40220   -0.01519   -0.47707
 58 O    -0.46254   -0.00874   -0.45570
 59 O    -0.40991   -0.00754   -0.24623
 60 O    -0.02901    0.09745   -0.01964
 61 O     0.06921   -0.08203    0.01264
 62 O    -0.21924   -0.14693    0.15214
 63 O    -0.15999    0.01978    0.07265
 64 O     0.00821   -0.29841    0.02109
 65 O     0.22340   -0.08735   -0.05005
 66 O     0.08479    0.37113    0.04612
 67 O     0.18377   -0.00440    0.18928
 68 O     0.70020   -4.61916   -4.90361
 69 O    -0.72969    0.01363    0.62827
 70 O    -0.24199    0.00035    1.10274
 71 O    -0.25015    0.65766   -0.27676
 72 Au   -0.79398    3.86974    5.38388
 73 Au    0.13097   -0.00144   -0.09673
 74 Au    0.37742   -0.02246    0.60376
 75 Au   -0.10159    0.00888    0.44789

Timing:                                      incl.     excl.
-------------------------------------------------------------------
Density initialized from wave functions:     0.031     0.031   0.0% |
 Symmetrize density:                         0.000     0.000   0.0% |
Forces:                                      0.961     0.961   0.0% |
Hamiltonian:                                 2.808     0.193   0.0% |
 Atomic:                                     0.001     0.001   0.0% |
  XC Correction:                             0.000     0.000   0.0% |
 Calculate atomic Hamiltonians:              0.001     0.001   0.0% |
 Communicate:                                0.353     0.353   0.0% |
 Hartree integrate/restrict:                 0.006     0.006   0.0% |
 Initialize Hamiltonian:                     0.000     0.000   0.0% |
 Poisson:                                    2.198     2.198   0.0% |
 XC 3D grid:                                 0.053     0.053   0.0% |
 vbar:                                       0.002     0.002   0.0% |
LCAO initialization:                         1.544     0.374   0.0% |
 LCAO eigensolver:                           0.840     0.001   0.0% |
  Calculate projections:                     0.000     0.000   0.0% |
  DenseAtomicCorrection:                     0.000     0.000   0.0% |
  Distribute overlap matrix:                 0.480     0.480   0.0% |
  Orbital Layouts:                           0.354     0.354   0.0% |
  Potential matrix:                          0.004     0.004   0.0% |
 LCAO to grid:                               0.012     0.012   0.0% |
 Set positions (LCAO WFS):                   0.317     0.179   0.0% |
  Basic WFS set positions:                   0.003     0.003   0.0% |
  Basis functions set positions:             0.000     0.000   0.0% |
  P tci:                                     0.000     0.000   0.0% |
  ST tci:                                    0.031     0.031   0.0% |
  mktci:                                     0.104     0.104   0.0% |
Redistribute:                                0.001     0.001   0.0% |
SCF-cycle:                               12894.234     4.010   0.0% |
 Davidson:                               12506.026  2953.171  22.8% |--------|
  Apply hamiltonian:                       615.200   615.200   4.8% |-|
  Subspace diag:                           966.116     0.827   0.0% |
   calc_h_matrix:                          461.315   194.581   1.5% ||
    Apply hamiltonian:                     266.734   266.734   2.1% ||
   diagonalize:                            214.100   214.100   1.7% ||
   rotate_psi:                             289.874   289.874   2.2% ||
  calc. matrices:                         3978.867  2009.851  15.5% |-----|
   Apply hamiltonian:                     1969.017  1969.017  15.2% |-----|
  diagonalize:                            2865.113  2865.113  22.1% |--------|
  rotate_psi:                             1127.558  1127.558   8.7% |--|
 Density:                                   36.210     0.051   0.0% |
  Atomic density matrices:                  12.690    12.690   0.1% |
  Mix:                                       5.990     5.990   0.0% |
  Multipole moments:                         0.291     0.291   0.0% |
  Pseudo density:                           17.188    17.160   0.1% |
   Symmetrize density:                       0.028     0.028   0.0% |
 Hamiltonian:                              344.733     4.291   0.0% |
  Atomic:                                    0.929     0.917   0.0% |
   XC Correction:                            0.012     0.012   0.0% |
  Calculate atomic Hamiltonians:             0.924     0.924   0.0% |
  Communicate:                             243.796   243.796   1.9% ||
  Hartree integrate/restrict:                3.452     3.452   0.0% |
  Poisson:                                  55.687    55.687   0.4% |
  XC 3D grid:                               35.268    35.268   0.3% |
  vbar:                                      0.385     0.385   0.0% |
 Orthonormalize:                             3.256     0.002   0.0% |
  calc_s_matrix:                             0.116     0.116   0.0% |
  inverse-cholesky:                          2.875     2.875   0.0% |
  projections:                               0.001     0.001   0.0% |
  rotate_psi_s:                              0.262     0.262   0.0% |
Set symmetry:                                0.000     0.000   0.0% |
Other:                                      37.190    37.190   0.3% |
-------------------------------------------------------------------
Total:                                             12936.771 100.0%

Memory usage: 587.73 MiB
Date: Tue Feb 11 16:08:09 2025
