# Supplementary material for: Real-Space Constrained Density Functional Theory Investigation of Site-Specific, Interfacial Charge Recombination Dynamics Across the Au Nanoparticle/TiO2 Heterojunction
Source: J Phys Chem Lett. 2026 Jan 6;17(2):570–8. doi: 10.1021/acs.jpclett.5c02905 (PMC12814526; doi:10.1021/acs.jpclett.5c02905)
Supplement: Supplementary file 3 [file jz5c02905_si_003.zip › Site-Specific-Charge-Recombination-Dynamics-With-CDFT-main/AuTiO2/4Au/PBE+U+D3/HB/Au/0.67/HB.txt]

  ___ ___ ___ _ _ _  
 |   |   |_  | | | | 
 | | | | | . | | | | 
 |__ |  _|___|_____|  24.6.0
 |___|_|             

User:   dmglenna@nid006087
Date:   Mon Feb 10 23:27:16 2025
Arch:   x86_64
Pid:    342949
CWD:    /pscratch/sd/d/dmglenna/PHD/ED/AuTiO2/3L/4Au/PBE+U+D3/HB/Au/0.67
Python: 3.12.1
gpaw:   /global/common/software/m4517/gpaw_gc/lib/python3.12/site-packages/gpaw
_gpaw:  /global/common/software/m4517/gpaw_gc/lib/python3.12/site-packages/
        _gpaw.cpython-312-x86_64-linux-gnu.so (f5c548012a)
ase:    /global/common/software/m4517/gpaw_gc/lib/python3.12/site-packages/ase (version 3.23.0)
numpy:  /global/common/software/m4517/gpaw_gc/lib/python3.12/site-packages/numpy (version 1.26.3)
scipy:  /global/common/software/m4517/gpaw_gc/lib/python3.12/site-packages/scipy (version 1.12.0)
libxc:  6.2.2
units:  Angstrom and eV
cores: 128
OpenMP: False
OMP_NUM_THREADS: 1

Input parameters:
  convergence: {density: 1e-05,
                eigenstates: 1e-10,
                energy: 1e-06}
  eigensolver: {name: dav,
                niter: 3}
  h: 0.2
  maxiter: 1500
  mixer: {backend: pulay,
          beta: 0.01,
          beta_m: 0.01,
          method: difference,
          nmaxold: 1,
          nmaxold_m: 8,
          weight: 100.0,
          weight_m: 100.0}
  mode: fd
  occupations: {fixmagmom: False,
                name: fermi-dirac,
                width: 0.1}
  poissonsolver: {dipolelayer: xy,
                  eps: 2e-10,
                  name: fd,
                  nn: 3,
                  relax: GS}
  setups: {Ti: :d,7.0}
  spinpol: True
  symmetry: off
  xc: PBE

System changes: positions, numbers, cell, pbc, initial_charges, initial_magmoms 

Initialize ...

species:
  Ti:
    name: Titanium
    id: d282db07e62ae71292040bf25b25ccdd
    Z: 22.0
    valence: 12
    core: 10
    charge: 0.0
    Hubbard: {U: 7.0,  # eV
              l: 2,
              scale: True}
    file: /global/common/software/m4517/setups/gpaw-setups-0.9.20000/Ti.PBE.gz
    compensation charges: {type: gauss,
                           rc: 0.38,
                           lmax: 2}
    cutoffs: {filter: 2.23,
              core: 1.02}
    projectors:
      #              energy  rcut
      - 3s(2.00)   -62.623   1.270
      - 4s(2.00)    -4.466   1.270
      - 3p(6.00)   -38.862   1.058
      - 4p(0.00)    -1.466   1.058
      - 3d(2.00)    -4.258   1.058
      -  d          22.953   1.058
  
    # Using partial waves for Ti as LCAO basis

  O:
    name: Oxygen
    id: 32ecd46bf208036f09c70b0ec9a88b78
    Z: 8.0
    valence: 6
    core: 2
    charge: 0.0
    file: /global/common/software/m4517/setups/gpaw-setups-0.9.20000/O.PBE.gz
    compensation charges: {type: gauss,
                           rc: 0.21,
                           lmax: 2}
    cutoffs: {filter: 1.17,
              core: 0.83}
    projectors:
      #              energy  rcut
      - 2s(2.00)   -23.961   0.688
      - 2p(4.00)    -9.029   0.598
      -  s           3.251   0.688
      -  p          18.182   0.598
      -  d           0.000   0.619
  
    # Using partial waves for O as LCAO basis

  Au:
    name: Gold
    id: b12133f335f6ca0d89c4b1ccaa844e9a
    Z: 79.0
    valence: 11
    core: 68
    charge: 0.0
    file: /global/common/software/m4517/setups/gpaw-setups-0.9.20000/Au.PBE.gz
    compensation charges: {type: gauss,
                           rc: 0.42,
                           lmax: 2}
    cutoffs: {filter: 2.33,
              core: 2.81}
    projectors:
      #              energy  rcut
      - 6s(1.00)    -5.728   1.323
      - 6p(0.00)    -0.775   1.323
      - 5d(10.00)    -6.891   1.323
      -  s          21.484   1.323
      -  p          26.436   1.323
      -  d          20.321   1.323
  
    # Using partial waves for Au as LCAO basis

Reference energy: -2721730.337652  # eV

Spin-polarized calculation.
Magnetic moment: 0.000000

Convergence criteria:
 Maximum [total energy] change in last 3 cyles: 1e-06 eV / valence electron
 Maximum integral of absolute [dens]ity change: 1e-05 electrons / valence electron
 Maximum integral of absolute [eigenst]ate change: 1e-10 eV^2 / valence electron
 Maximum number of scf [iter]ations: 1500
 (Square brackets indicate name in SCF output, whereas a 'c' in
 the SCF output indicates the quantity has converged.)

Symmetries present (total): 1

  ( 1  0  0)
  ( 0  1  0)
  ( 0  0  1)

1 k-point (Gamma)
1 k-point in the irreducible part of the Brillouin zone
       k-points in crystal coordinates                weights
   0:     0.00000000    0.00000000    0.00000000          1/1

Wave functions: Uniform real-space grid
  Kinetic energy operator: 6*3+1=19 point O(h^6) finite-difference Laplacian
  ScaLapack parameters: grid=1x1, blocksize=None
  Wavefunction extrapolation:
    Improved wavefunction reuse through dual PAW basis 

Occupation numbers: Fermi-Dirac:
  width: 0.1000  # eV
 

Eigensolver
   Davidson(niter=3) 

Densities:
  Coarse grid: 52*36*144 grid
  Fine grid: 104*72*288 grid
  Total Charge: 0.000000 

Density mixing:
  Method: difference
  Backend: pulay
  Linear mixing parameter: 0.01
  old densities: 1
  Damping of long wavelength oscillations: 100 

Hamiltonian:
  XC and Coulomb potentials evaluated on a 104*72*288 grid
  Using the PBE Exchange-Correlation functional
  Interpolation: tri-quintic (5. degree polynomial)
  Poisson solver: Gauss-Seidel solver with 4 multi-grid levels
    Coarsest grid: 13 x 9 x 36 points
    Warning: Coarse grid has more than 24 points.
             More multi-grid levels recommended.
    Stencil: 6*3+1=19 point O(h^6) finite-difference Laplacian
    Max iterations: 1000
    Tolerance: 2.000000e-10

Dipole correction along z-axis 

XC parameters: PBE with 2 nearest neighbor stencil

Memory estimate:
  Process memory now: 112.29 MiB
  Calculator: 30.06 MiB
    Density: 2.05 MiB
      Arrays: 0.53 MiB
      Localized functions: 1.26 MiB
      Mixer: 0.26 MiB
    Hamiltonian: 0.78 MiB
      Arrays: 0.39 MiB
      XC: 0.00 MiB
      Poisson: 0.29 MiB
      vbar: 0.09 MiB
    Wavefunctions: 27.23 MiB
      Arrays psit_nG: 10.74 MiB
      Eigensolver: 16.24 MiB
      Projections: 0.05 MiB
      Projectors: 0.20 MiB

Total number of cores used: 128
Domain decomposition: 4 x 2 x 16

Number of atoms: 76
Number of atomic orbitals: 540
Number of bands in calculation: 376
Number of valence electrons: 620
Bands to converge: occupied

... initialized

Initializing position-dependent things.

Density initialized from atomic densities
Creating initial wave functions:
  376 bands from LCAO basis set

      .-------------------------.  
     /|                         |  
    / |                         |  
   /  |                         |  
  /   |                         |  
 *    |                         |  
 |    |                         |  
 |    |                         |  
 |    |                         |  
 |    |                         |  
 |    |                         |  
 |    |                         |  
 |    |                         |  
 |    |                         |  
 |    |        Au   OAu         |  
 |    |      O          Ti      |  
 |    O  Au      Ti     O    O  |  
 |    |   Ti   Au O   O         |  
 | O  |   O    O      Ti     Ti |  
 |    | Ti     Ti     O    O    |  
 |    |     O       O      Ti   |  
 |   O|Ti     O      O          |  
 |    |O    O      Ti     Ti    |  
 |  Ti|    Ti          O  O   O |  
 |    |  O  O   O O    TiO      |  
 |  O |         TiO         O Ti|  
 |    | OTiO   Ti    OTi        |  
 |    |       O     O O    O O  |  
 |    | Oi   O O           Ti   |  
 |    O      Ti     Ti     O    |  
 |   Ti          O      O       |  
 |    |   O                     |  
 |    |                         |  
 |    |                         |  
 |    |                         |  
 |    .-------------------------.  
 |   /                         /   
 |  /                         /    
 | /                         /     
 |/                         /      
 *-------------------------*       

Positions:
   0 Ti     1.771742    0.000000    8.228379    ( 0.0000,  0.0000,  0.0000)
   1 Ti     6.989192    1.896200    8.228379    ( 0.0000,  0.0000,  0.0000)
   2 Ti     1.771742    3.792400    8.228379    ( 0.0000,  0.0000,  0.0000)
   3 Ti     6.989192    5.688600    8.228379    ( 0.0000,  0.0000,  0.0000)
   4 Ti     4.725027    0.000000    9.111586    ( 0.0000,  0.0000,  0.0000)
   5 Ti     9.942477    1.896200    9.111586    ( 0.0000,  0.0000,  0.0000)
   6 Ti     4.725027    3.792400    9.111586    ( 0.0000,  0.0000,  0.0000)
   7 Ti     9.942477    5.688600    9.111586    ( 0.0000,  0.0000,  0.0000)
   8 Ti     3.149983    0.000000   11.761552    ( 0.0000,  0.0000,  0.0000)
   9 Ti     8.367433    1.896200   11.761552    ( 0.0000,  0.0000,  0.0000)
  10 Ti     3.149983    3.792400   11.761552    ( 0.0000,  0.0000,  0.0000)
  11 Ti     8.367433    5.688600   11.761552    ( 0.0000,  0.0000,  0.0000)
  12 Ti     6.103269    0.000000   12.644759    ( 0.0000,  0.0000,  0.0000)
  13 Ti     0.885819    1.896200   12.644759    ( 0.0000,  0.0000,  0.0000)
  14 Ti     6.103269    3.792400   12.644759    ( 0.0000,  0.0000,  0.0000)
  15 Ti     0.885819    5.688600   12.644759    ( 0.0000,  0.0000,  0.0000)
  16 Ti     4.482233   -0.001033   15.342543    ( 0.0000,  0.0000,  0.0000)
  17 Ti     9.753045    1.900753   15.389207    ( 0.0000,  0.0000,  0.0000)
  18 Ti     4.499047    3.797034   15.348687    ( 0.0000,  0.0000,  0.0000)
  19 Ti     9.736627    5.671166   15.407809    ( 0.0000,  0.0000,  0.0000)
  20 Ti     7.365001   -0.008670   16.091347    ( 0.0000,  0.0000,  0.0000)
  21 Ti     2.124206    1.919615   16.196452    ( 0.0000,  0.0000,  0.0000)
  22 Ti     7.324862    3.785370   16.124124    ( 0.0000,  0.0000,  0.0000)
  23 Ti     2.104658    5.692197   16.109406    ( 0.0000,  0.0000,  0.0000)
  24 O      3.638859    0.000000    7.500000    ( 0.0000,  0.0000,  0.0000)
  25 O      8.856309    1.896200    7.500000    ( 0.0000,  0.0000,  0.0000)
  26 O      3.638859    3.792400    7.500000    ( 0.0000,  0.0000,  0.0000)
  27 O      8.856309    5.688600    7.500000    ( 0.0000,  0.0000,  0.0000)
  28 O      6.592144    0.000000    8.383207    ( 0.0000,  0.0000,  0.0000)
  29 O      1.374694    1.896200    8.383207    ( 0.0000,  0.0000,  0.0000)
  30 O      6.592144    3.792400    8.383207    ( 0.0000,  0.0000,  0.0000)
  31 O      1.374694    5.688600    8.383207    ( 0.0000,  0.0000,  0.0000)
  32 O     10.339421    0.000000    8.956758    ( 0.0000,  0.0000,  0.0000)
  33 O      5.121971    1.896200    8.956758    ( 0.0000,  0.0000,  0.0000)
  34 O     10.339421    3.792400    8.956758    ( 0.0000,  0.0000,  0.0000)
  35 O      5.121971    5.688600    8.956758    ( 0.0000,  0.0000,  0.0000)
  36 O      2.857911    0.000000    9.839966    ( 0.0000,  0.0000,  0.0000)
  37 O      8.075361    1.896200    9.839966    ( 0.0000,  0.0000,  0.0000)
  38 O      2.857911    3.792400    9.839966    ( 0.0000,  0.0000,  0.0000)
  39 O      8.075361    5.688600    9.839966    ( 0.0000,  0.0000,  0.0000)
  40 O      5.017100    0.000000   11.033173    ( 0.0000,  0.0000,  0.0000)
  41 O     10.234550    1.896200   11.033173    ( 0.0000,  0.0000,  0.0000)
  42 O      5.017100    3.792400   11.033173    ( 0.0000,  0.0000,  0.0000)
  43 O     10.234550    5.688600   11.033173    ( 0.0000,  0.0000,  0.0000)
  44 O      7.970490    0.000000   11.916380    ( 0.0000,  0.0000,  0.0000)
  45 O      2.753040    1.896200   11.916380    ( 0.0000,  0.0000,  0.0000)
  46 O      7.970490    3.792400   11.916380    ( 0.0000,  0.0000,  0.0000)
  47 O      2.753040    5.688600   11.916380    ( 0.0000,  0.0000,  0.0000)
  48 O      1.282867    0.000000   12.489931    ( 0.0000,  0.0000,  0.0000)
  49 O      6.500317    1.896200   12.489931    ( 0.0000,  0.0000,  0.0000)
  50 O      1.282867    3.792400   12.489931    ( 0.0000,  0.0000,  0.0000)
  51 O      6.500317    5.688600   12.489931    ( 0.0000,  0.0000,  0.0000)
  52 O      4.236152    0.000000   13.373138    ( 0.0000,  0.0000,  0.0000)
  53 O      9.453603    1.896200   13.373138    ( 0.0000,  0.0000,  0.0000)
  54 O      4.236152    3.792400   13.373138    ( 0.0000,  0.0000,  0.0000)
  55 O      9.453603    5.688600   13.373138    ( 0.0000,  0.0000,  0.0000)
  56 O      6.412072   -0.010033   14.556610    ( 0.0000,  0.0000,  0.0000)
  57 O      1.198823    1.897930   14.569774    ( 0.0000,  0.0000,  0.0000)
  58 O      6.447668    3.793171   14.532625    ( 0.0000,  0.0000,  0.0000)
  59 O      1.199187    5.689336   14.547629    ( 0.0000,  0.0000,  0.0000)
  60 O      4.033722    1.891518   15.421462    ( 0.0000,  0.0000,  0.0000)
  61 O      9.263384   -0.007385   15.453502    ( 0.0000,  0.0000,  0.0000)
  62 O      4.056182    5.703956   15.417797    ( 0.0000,  0.0000,  0.0000)
  63 O      9.276983    3.794598   15.462247    ( 0.0000,  0.0000,  0.0000)
  64 O      2.642742   -0.013555   16.279518    ( 0.0000,  0.0000,  0.0000)
  65 O      7.840025    1.892632   16.276827    ( 0.0000,  0.0000,  0.0000)
  66 O      2.638424    3.815752   16.259314    ( 0.0000,  0.0000,  0.0000)
  67 O      7.851442    5.687213   16.316677    ( 0.0000,  0.0000,  0.0000)
  68 O      5.664333   -0.017638   16.912131    ( 0.0000,  0.0000,  0.0000)
  69 O      0.405331    1.895786   16.891848    ( 0.0000,  0.0000,  0.0000)
  70 O      0.447526    5.688107   16.892737    ( 0.0000,  0.0000,  0.0000)
  71 O      5.620240    3.815240   16.822627    ( 0.0000,  0.0000,  0.0000)
  72 Au     5.402004    1.459542   18.435638    ( 0.0000,  0.0000,  0.0000)
  73 Au     7.227773    3.254817   19.494175    ( 0.0000,  0.0000,  0.0000)
  74 Au     2.680675    1.867315   18.895591    ( 0.0000,  0.0000,  0.0000)
  75 Au     4.579183    3.616569   19.675117    ( 0.0000,  0.0000,  0.0000)

Unit cell:
           periodic     x           y           z      points  spacing
  1. axis:    yes   10.434900    0.000000    0.000000    52     0.2007
  2. axis:    yes    0.000000    7.584800    0.000000    36     0.2107
  3. axis:    no     0.000000    0.000000   28.826383   144     0.2002

  Lengths:  10.434900   7.584800  28.826383
  Angles:   90.000000  90.000000  90.000000

Effective grid spacing dv^(1/3) = 0.2038

     iter     time        total  log10-change:  magmom
                         energy   eigst   dens
iter:   1 23:27:29  -691.908141                   +0.0000
iter:   2 23:27:33  -682.372551   -1.08  -0.87    -0.0000
iter:   3 23:27:37  -672.670873   -1.75  -0.88    +0.0000
iter:   4 23:27:41  -663.442495   -2.27  -0.89    +0.0000
iter:   5 23:27:45  -654.732906   -2.44  -0.90    +0.0000
iter:   6 23:27:49  -646.523402   -2.47  -0.91    +0.0000
iter:   7 23:27:53  -638.787170   -2.44  -0.92    -0.0000
iter:   8 23:27:57  -631.501808   -2.44  -0.93    -0.0000
iter:   9 23:28:01  -624.643184   -2.40  -0.94    -0.0000
iter:  10 23:28:05  -618.191566   -2.40  -0.95    -0.0000
iter:  11 23:28:09  -612.124540   -2.38  -0.96    -0.0000
iter:  12 23:28:13  -606.424108   -2.39  -0.97    +0.0000
iter:  13 23:28:17  -601.069753   -2.37  -0.98    -0.0000
iter:  14 23:28:21  -596.044616   -2.40  -1.00    -0.0000
iter:  15 23:28:25  -591.330166   -2.39  -1.01    -0.0000
iter:  16 23:28:29  -586.910557   -2.41  -1.02    -0.0000
iter:  17 23:28:33  -582.769095   -2.41  -1.03    +0.0000
iter:  18 23:28:37  -578.891068   -2.43  -1.04    +0.0000
iter:  19 23:28:40  -575.261345   -2.44  -1.05    -0.0000
iter:  20 23:28:44  -571.866415   -2.46  -1.06    -0.0000
iter:  21 23:28:48  -568.692640   -2.47  -1.07    -0.0000
iter:  22 23:28:52  -565.727427   -2.49  -1.08    -0.0000
iter:  23 23:28:56  -562.958627   -2.50  -1.09    +0.0000
iter:  24 23:29:00  -560.374716   -2.53  -1.10    -0.0000
iter:  25 23:29:04  -557.964766   -2.54  -1.11    -0.0000
iter:  26 23:29:08  -555.718384   -2.56  -1.12    +0.0000
iter:  27 23:29:12  -553.625500   -2.58  -1.13    +0.0000
iter:  28 23:29:16  -551.676897   -2.60  -1.14    +0.0000
iter:  29 23:29:20  -549.863607   -2.62  -1.15    -0.0000
iter:  30 23:29:23  -548.177065   -2.64  -1.16    -0.0000
iter:  31 23:29:27  -546.609434   -2.66  -1.17    +0.0000
iter:  32 23:29:31  -545.153096   -2.68  -1.18    +0.0000
iter:  33 23:29:35  -543.800782   -2.70  -1.19    +0.0000
iter:  34 23:29:39  -542.545888   -2.72  -1.20    +0.0000
iter:  35 23:29:43  -541.382003   -2.74  -1.21    +0.0000
iter:  36 23:29:47  -540.302971   -2.76  -1.22    +0.0000
iter:  37 23:29:51  -539.303306   -2.78  -1.23    +0.0000
iter:  38 23:29:55  -538.377617   -2.81  -1.24    +0.0000
iter:  39 23:29:59  -537.520761   -2.83  -1.25    +0.0000
iter:  40 23:30:03  -536.728189   -2.85  -1.26    +0.0000
iter:  41 23:30:07  -535.995430   -2.88  -1.27    +0.0000
iter:  42 23:30:10  -535.318187   -2.90  -1.28    +0.0000
iter:  43 23:30:14  -534.692747   -2.93  -1.29    +0.0000
iter:  44 23:30:18  -534.115407   -2.95  -1.30    +0.0000
iter:  45 23:30:22  -533.582615   -2.98  -1.31    +0.0000
iter:  46 23:30:26  -533.091356   -3.00  -1.31    +0.0000
iter:  47 23:30:30  -532.638599   -3.03  -1.32    +0.0000
iter:  48 23:30:34  -532.221405   -3.06  -1.33    +0.0000
iter:  49 23:30:38  -531.837368   -3.08  -1.34    +0.0000
iter:  50 23:30:42  -531.484004   -3.11  -1.35    +0.0000
iter:  51 23:30:45  -531.158908   -3.14  -1.35    +0.0000
iter:  52 23:30:49  -530.860166   -3.16  -1.36    +0.0000
iter:  53 23:30:53  -530.585769   -3.19  -1.37    +0.0000
iter:  54 23:30:57  -530.333737   -3.22  -1.37    +0.0000
iter:  55 23:31:01  -530.102581   -3.25  -1.38    +0.0000
iter:  56 23:31:05  -529.890672   -3.28  -1.39    +0.0000
iter:  57 23:31:09  -529.696393   -3.31  -1.39    +0.0000
iter:  58 23:31:13  -529.518595   -3.34  -1.40    +0.0000
iter:  59 23:31:17  -529.355967   -3.37  -1.41    +0.0000
iter:  60 23:31:20  -529.207179   -3.40  -1.41    +0.0000
iter:  61 23:31:24  -529.071369   -3.42  -1.42    +0.0000
iter:  62 23:31:28  -528.947480   -3.46  -1.42    +0.0000
iter:  63 23:31:32  -528.834418   -3.49  -1.43    +0.0000
iter:  64 23:31:36  -528.731550   -3.52  -1.43    +0.0000
iter:  65 23:31:40  -528.638028   -3.55  -1.44    +0.0000
iter:  66 23:31:44  -528.553101   -3.58  -1.44    +0.0000
iter:  67 23:31:48  -528.475931   -3.61  -1.45    +0.0000
iter:  68 23:31:51  -528.406122   -3.64  -1.46    +0.0000
iter:  69 23:31:55  -528.343040   -3.67  -1.46    -0.0000
iter:  70 23:31:59  -528.285974   -3.70  -1.47    -0.0000
iter:  71 23:32:03  -528.234673   -3.73  -1.47    -0.0000
iter:  72 23:32:07  -528.188620   -3.76  -1.48    -0.0000
iter:  73 23:32:11  -528.147211   -3.79  -1.48    -0.0000
iter:  74 23:32:15  -528.110310   -3.83  -1.49    -0.0000
iter:  75 23:32:18  -528.077498   -3.86  -1.49    -0.0000
iter:  76 23:32:22  -528.048429   -3.89  -1.50    -0.0000
iter:  77 23:32:26  -528.022617   -3.92  -1.50    -0.0000
iter:  78 23:32:30  -528.000044   -3.95  -1.51    -0.0000
iter:  79 23:32:34  -527.980390   -3.98  -1.51    -0.0000
iter:  80 23:32:38  -527.963402   -4.01  -1.52    -0.0000
iter:  81 23:32:42  -527.948669   -4.04  -1.52    -0.0000
iter:  82 23:32:45  -527.936451   -4.07  -1.52    -0.0000
iter:  83 23:32:49  -527.926035   -4.11  -1.53    -0.0000
iter:  84 23:32:53  -527.917572   -4.14  -1.53    -0.0000
iter:  85 23:32:57  -527.910653   -4.17  -1.54    -0.0000
iter:  86 23:33:01  -527.905612   -4.20  -1.54    -0.0000
iter:  87 23:33:05  -527.901758   -4.23  -1.55    -0.0000
iter:  88 23:33:08  -527.899306   -4.26  -1.55    -0.0000
iter:  89 23:33:12  -527.898084   -4.29  -1.56    -0.0000
iter:  90 23:33:16  -527.897772   -4.32  -1.56    -0.0000
iter:  91 23:33:20  -527.898780   -4.35  -1.57    -0.0000
iter:  92 23:33:24  -527.900439   -4.37  -1.57    -0.0000
iter:  93 23:33:28  -527.903021   -4.40  -1.58    -0.0000
iter:  94 23:33:32  -527.906392   -4.43  -1.58    -0.0000
iter:  95 23:33:35  -527.910470   -4.46  -1.58    -0.0000
iter:  96 23:33:39  -527.914975   -4.49  -1.59    -0.0000
iter:  97 23:33:43  -527.920376   -4.52  -1.59    -0.0000
iter:  98 23:33:47  -527.926016   -4.54  -1.60    -0.0000
iter:  99 23:33:51  -527.932215   -4.57  -1.60    -0.0000
iter: 100 23:33:55  -527.938866   -4.60  -1.61    -0.0000
iter: 101 23:33:58  -527.945914   -4.62  -1.61    -0.0000
iter: 102 23:34:02  -527.953315   -4.65  -1.62    -0.0000
iter: 103 23:34:06  -527.960809   -4.68  -1.62    -0.0000
iter: 104 23:34:10  -527.968692   -4.70  -1.63    -0.0000
iter: 105 23:34:14  -527.977081   -4.73  -1.63    -0.0000
iter: 106 23:34:18  -527.985381   -4.75  -1.63    -0.0000
iter: 107 23:34:21  -527.993960   -4.78  -1.64    -0.0000
iter: 108 23:34:25  -528.002734   -4.80  -1.64    -0.0000
iter: 109 23:34:29  -528.011669   -4.82  -1.65    -0.0000
iter: 110 23:34:33  -528.020504   -4.85  -1.65    -0.0000
iter: 111 23:34:37  -528.029812   -4.87  -1.66    -0.0000
iter: 112 23:34:41  -528.038899   -4.89  -1.66    -0.0000
iter: 113 23:34:44  -528.048400   -4.92  -1.67    -0.0000
iter: 114 23:34:48  -528.057653   -4.94  -1.67    -0.0000
iter: 115 23:34:52  -528.067051   -4.96  -1.67    -0.0000
iter: 116 23:34:56  -528.076516   -4.98  -1.68    -0.0000
iter: 117 23:35:00  -528.086023   -5.00  -1.68    -0.0000
iter: 118 23:35:04  -528.095559   -5.02  -1.69    -0.0000
iter: 119 23:35:07  -528.105110   -5.04  -1.69    -0.0000
iter: 120 23:35:11  -528.114667   -5.06  -1.70    -0.0000
iter: 121 23:35:15  -528.123976   -5.08  -1.70    -0.0000
iter: 122 23:35:19  -528.133643   -5.10  -1.71    -0.0000
iter: 123 23:35:23  -528.142961   -5.12  -1.71    -0.0000
iter: 124 23:35:27  -528.152352   -5.13  -1.71    -0.0000
iter: 125 23:35:30  -528.161743   -5.15  -1.72    -0.0000
iter: 126 23:35:34  -528.171114   -5.17  -1.72    -0.0000
iter: 127 23:35:38  -528.180452   -5.19  -1.73    -0.0000
iter: 128 23:35:42  -528.189753   -5.20  -1.73    -0.0000
iter: 129 23:35:46  -528.199010   -5.22  -1.74    -0.0000
iter: 130 23:35:50  -528.208218   -5.23  -1.74    -0.0000
iter: 131 23:35:53  -528.217375   -5.25  -1.74    -0.0000
iter: 132 23:35:57  -528.226475   -5.27  -1.75    -0.0000
iter: 133 23:36:01  -528.235517   -5.28  -1.75    -0.0000
iter: 134 23:36:05  -528.244496   -5.29  -1.76    -0.0000
iter: 135 23:36:09  -528.253166   -5.31  -1.76    -0.0000
iter: 136 23:36:13  -528.262131   -5.32  -1.77    -0.0000
iter: 137 23:36:16  -528.270704   -5.34  -1.77    -0.0000
iter: 138 23:36:20  -528.279294   -5.35  -1.78    -0.0000
iter: 139 23:36:24  -528.288093   -5.36  -1.78    -0.0000
iter: 140 23:36:28  -528.296478   -5.38  -1.78    -0.0000
iter: 141 23:36:32  -528.304865   -5.39  -1.79    -0.0000
iter: 142 23:36:36  -528.313205   -5.40  -1.79    -0.0000
iter: 143 23:36:39  -528.321479   -5.42  -1.80    -0.0000
iter: 144 23:36:43  -528.329684   -5.43  -1.80    -0.0000
iter: 145 23:36:47  -528.337815   -5.44  -1.81    -0.0000
iter: 146 23:36:51  -528.345871   -5.45  -1.81    -0.0000
iter: 147 23:36:55  -528.353851   -5.46  -1.81    -0.0000
iter: 148 23:36:59  -528.361754   -5.47  -1.82    -0.0000
iter: 149 23:37:02  -528.369579   -5.49  -1.82    +0.0000
iter: 150 23:37:06  -528.377326   -5.50  -1.83    -0.0000
iter: 151 23:37:10  -528.384994   -5.51  -1.83    -0.0000
iter: 152 23:37:14  -528.392583   -5.52  -1.84    -0.0000
iter: 153 23:37:18  -528.400093   -5.53  -1.84    -0.0000
iter: 154 23:37:21  -528.407524   -5.54  -1.85    -0.0000
iter: 155 23:37:25  -528.414781   -5.55  -1.85    -0.0000
iter: 156 23:37:29  -528.422015   -5.56  -1.85    -0.0000
iter: 157 23:37:33  -528.429148   -5.57  -1.86    -0.0000
iter: 158 23:37:37  -528.436243   -5.58  -1.86    -0.0000
iter: 159 23:37:41  -528.443227   -5.59  -1.87    -0.0000
iter: 160 23:37:44  -528.450170   -5.60  -1.87    -0.0000
iter: 161 23:37:48  -528.457002   -5.61  -1.88    -0.0000
iter: 162 23:37:52  -528.463686   -5.62  -1.88    -0.0000
iter: 163 23:37:56  -528.470324   -5.63  -1.88    -0.0000
iter: 164 23:38:00  -528.476900   -5.64  -1.89    -0.0000
iter: 165 23:38:04  -528.483407   -5.65  -1.89    -0.0000
iter: 166 23:38:07  -528.489842   -5.66  -1.90    -0.0000
iter: 167 23:38:11  -528.496205   -5.67  -1.90    -0.0000
iter: 168 23:38:15  -528.502495   -5.68  -1.91    -0.0000
iter: 169 23:38:19  -528.508713   -5.69  -1.91    -0.0000
iter: 170 23:38:23  -528.514858   -5.70  -1.91    -0.0000
iter: 171 23:38:26  -528.520931   -5.71  -1.92    -0.0000
iter: 172 23:38:30  -528.526932   -5.71  -1.92    -0.0000
iter: 173 23:38:34  -528.532861   -5.72  -1.93    -0.0000
iter: 174 23:38:38  -528.538720   -5.73  -1.93    -0.0000
iter: 175 23:38:42  -528.544508   -5.74  -1.94    -0.0000
iter: 176 23:38:46  -528.550226   -5.75  -1.94    -0.0000
iter: 177 23:38:49  -528.555874   -5.76  -1.95    -0.0000
iter: 178 23:38:53  -528.561453   -5.77  -1.95    -0.0000
iter: 179 23:38:57  -528.566964   -5.78  -1.95    -0.0000
iter: 180 23:39:01  -528.572406   -5.78  -1.96    -0.0000
iter: 181 23:39:05  -528.577781   -5.79  -1.96    -0.0000
iter: 182 23:39:08  -528.583088   -5.80  -1.97    -0.0000
iter: 183 23:39:12  -528.588329   -5.81  -1.97    -0.0000
iter: 184 23:39:16  -528.593504   -5.82  -1.98    -0.0000
iter: 185 23:39:20  -528.598613   -5.83  -1.98    -0.0000
iter: 186 23:39:24  -528.603657   -5.84  -1.98    -0.0000
iter: 187 23:39:28  -528.608637   -5.84  -1.99    -0.0000
iter: 188 23:39:31  -528.613553   -5.85  -1.99    -0.0000
iter: 189 23:39:35  -528.618406   -5.86  -2.00    -0.0000
iter: 190 23:39:39  -528.623197   -5.87  -2.00    -0.0000
iter: 191 23:39:43  -528.627925   -5.88  -2.01    -0.0000
iter: 192 23:39:47  -528.632592   -5.88  -2.01    -0.0000
iter: 193 23:39:51  -528.637198   -5.89  -2.01    -0.0000
iter: 194 23:39:54  -528.641743   -5.90  -2.02    -0.0000
iter: 195 23:39:58  -528.646230   -5.91  -2.02    -0.0000
iter: 196 23:40:02  -528.650657   -5.92  -2.03    -0.0000
iter: 197 23:40:06  -528.655025   -5.93  -2.03    -0.0000
iter: 198 23:40:10  -528.659336   -5.93  -2.04    -0.0000
iter: 199 23:40:14  -528.663590   -5.94  -2.04    -0.0000
iter: 200 23:40:17  -528.667787   -5.95  -2.04    -0.0000
iter: 201 23:40:21  -528.671928   -5.96  -2.05    -0.0000
iter: 202 23:40:25  -528.676014   -5.96  -2.05    -0.0000
iter: 203 23:40:29  -528.680045   -5.97  -2.06    -0.0000
iter: 204 23:40:33  -528.684022   -5.98  -2.06    -0.0000
iter: 205 23:40:37  -528.687945   -5.99  -2.07    -0.0000
iter: 206 23:40:41  -528.691815   -6.00  -2.07    -0.0000
iter: 207 23:40:44  -528.695633   -6.00  -2.07    -0.0000
iter: 208 23:40:48  -528.699399   -6.01  -2.08    -0.0000
iter: 209 23:40:52  -528.703115   -6.02  -2.08    -0.0000
iter: 210 23:40:56  -528.706779   -6.03  -2.09    -0.0000
iter: 211 23:41:00  -528.710393   -6.04  -2.09    -0.0000
iter: 212 23:41:04  -528.713959   -6.04  -2.10    -0.0000
iter: 213 23:41:07  -528.717475   -6.05  -2.10    -0.0000
iter: 214 23:41:11  -528.720943   -6.06  -2.10    -0.0000
iter: 215 23:41:15  -528.724364   -6.07  -2.11    -0.0000
iter: 216 23:41:19  -528.727737   -6.07  -2.11    -0.0000
iter: 217 23:41:23  -528.731064   -6.08  -2.12    -0.0000
iter: 218 23:41:26  -528.734345   -6.09  -2.12    -0.0000
iter: 219 23:41:30  -528.737580   -6.10  -2.13    -0.0000
iter: 220 23:41:34  -528.740771   -6.10  -2.13    -0.0000
iter: 221 23:41:38  -528.743918   -6.11  -2.13    -0.0000
iter: 222 23:41:42  -528.747021   -6.12  -2.14    -0.0000
iter: 223 23:41:46  -528.750080   -6.13  -2.14    -0.0000
iter: 224 23:41:49  -528.753097   -6.13  -2.15    -0.0000
iter: 225 23:41:53  -528.756072   -6.14  -2.15    -0.0000
iter: 226 23:41:57  -528.759006   -6.15  -2.16    -0.0000
iter: 227 23:42:01  -528.761898   -6.16  -2.16    -0.0000
iter: 228 23:42:05  -528.764750   -6.16  -2.16    -0.0000
iter: 229 23:42:09  -528.767562   -6.17  -2.17    -0.0000
iter: 230 23:42:12  -528.770334   -6.18  -2.17    -0.0000
iter: 231 23:42:16  -528.773068   -6.19  -2.18    -0.0000
iter: 232 23:42:20  -528.775763   -6.19  -2.18    -0.0000
iter: 233 23:42:24  -528.778420   -6.20  -2.19    -0.0000
iter: 234 23:42:28  -528.781039   -6.21  -2.19    -0.0000
iter: 235 23:42:32  -528.783622   -6.22  -2.19    -0.0000
iter: 236 23:42:35  -528.786168   -6.22  -2.20    -0.0000
iter: 237 23:42:39  -528.788678   -6.23  -2.20    -0.0000
iter: 238 23:42:43  -528.791152   -6.24  -2.21    -0.0000
iter: 239 23:42:47  -528.793592   -6.24  -2.21    -0.0000
iter: 240 23:42:51  -528.795996   -6.25  -2.22    -0.0000
iter: 241 23:42:54  -528.798367   -6.26  -2.22    -0.0000
iter: 242 23:42:58  -528.800704   -6.27  -2.22    -0.0000
iter: 243 23:43:02  -528.803008   -6.27  -2.23    -0.0000
iter: 244 23:43:06  -528.805278   -6.28  -2.23    -0.0000
iter: 245 23:43:10  -528.807517   -6.29  -2.24    -0.0000
iter: 246 23:43:14  -528.809723   -6.30  -2.24    -0.0000
iter: 247 23:43:17  -528.811898   -6.30  -2.25    -0.0000
iter: 248 23:43:21  -528.814042   -6.31  -2.25    -0.0000
iter: 249 23:43:25  -528.816155   -6.32  -2.25    -0.0000
iter: 250 23:43:29  -528.818238   -6.33  -2.26    -0.0000
iter: 251 23:43:33  -528.820291   -6.33  -2.26    -0.0000
iter: 252 23:43:37  -528.822315   -6.34  -2.27    -0.0000
iter: 253 23:43:40  -528.824309   -6.35  -2.27    -0.0000
iter: 254 23:43:44  -528.826275   -6.36  -2.27    -0.0000
iter: 255 23:43:48  -528.828683   -6.36  -2.28    -0.0000
iter: 256 23:43:52  -528.830535   -6.37  -2.28    -0.0000
iter: 257 23:43:56  -528.832375   -6.38  -2.29    -0.0000
iter: 258 23:44:00  -528.834196   -6.39  -2.29    -0.0000
iter: 259 23:44:03  -528.835995   -6.39  -2.30    -0.0000
iter: 260 23:44:07  -528.837770   -6.40  -2.30    -0.0000
iter: 261 23:44:11  -528.839521   -6.40  -2.30    -0.0000
iter: 262 23:44:15  -528.841248   -6.41  -2.31    -0.0000
iter: 263 23:44:19  -528.842950   -6.42  -2.31    -0.0000
iter: 264 23:44:22  -528.844629   -6.43  -2.32    -0.0000
iter: 265 23:44:26  -528.846283   -6.43  -2.32    -0.0000
iter: 266 23:44:30  -528.847915   -6.44  -2.33    -0.0000
iter: 267 23:44:34  -528.849523   -6.45  -2.33    -0.0000
iter: 268 23:44:38  -528.851108   -6.46  -2.33    -0.0000
iter: 269 23:44:42  -528.852671   -6.46  -2.34    -0.0000
iter: 270 23:44:45  -528.854211   -6.47  -2.34    -0.0000
iter: 271 23:44:49  -528.855730   -6.48  -2.35    -0.0000
iter: 272 23:44:53  -528.857227   -6.49  -2.35    -0.0000
iter: 273 23:44:57  -528.858703   -6.49  -2.35    -0.0000
iter: 274 23:45:01  -528.860158   -6.50  -2.36    -0.0000
iter: 275 23:45:05  -528.861592   -6.51  -2.36    -0.0000
iter: 276 23:45:08  -528.863006   -6.51  -2.37    -0.0000
iter: 277 23:45:12  -528.864400   -6.52  -2.37    -0.0000
iter: 278 23:45:16  -528.865773   -6.53  -2.38    -0.0000
iter: 279 23:45:20  -528.867128   -6.53  -2.38    -0.0000
iter: 280 23:45:24  -528.868463   -6.54  -2.38    -0.0000
iter: 281 23:45:27  -528.869778   -6.55  -2.39    -0.0000
iter: 282 23:45:31  -528.871076   -6.56  -2.39    -0.0000
iter: 283 23:45:35  -528.872354   -6.56  -2.40    -0.0000
iter: 284 23:45:39  -528.873614   -6.57  -2.40    -0.0000
iter: 285 23:45:43  -528.874857   -6.58  -2.41    -0.0000
iter: 286 23:45:47  -528.876081   -6.59  -2.41    -0.0000
iter: 287 23:45:50  -528.877288   -6.59  -2.41    -0.0000
iter: 288 23:45:54  -528.878478   -6.60  -2.42    -0.0000
iter: 289 23:45:58  -528.879650   -6.61  -2.42    -0.0000
iter: 290 23:46:02  -528.880806   -6.61  -2.43    -0.0000
iter: 291 23:46:06  -528.881945   -6.62  -2.43    -0.0000
iter: 292 23:46:10  -528.883067   -6.63  -2.43    -0.0000
iter: 293 23:46:13  -528.884174   -6.63  -2.44    -0.0000
iter: 294 23:46:17  -528.885265   -6.64  -2.44    -0.0000
iter: 295 23:46:21  -528.886339   -6.65  -2.45    -0.0000
iter: 296 23:46:25  -528.887399   -6.66  -2.45    -0.0000
iter: 297 23:46:29  -528.888443   -6.66  -2.46    -0.0000
iter: 298 23:46:32  -528.889472   -6.67  -2.46    -0.0000
iter: 299 23:46:36  -528.890486   -6.68  -2.46    -0.0000
iter: 300 23:46:40  -528.891485   -6.68  -2.47    -0.0000
iter: 301 23:46:44  -528.892470   -6.69  -2.47    -0.0000
iter: 302 23:46:48  -528.893440   -6.70  -2.48    -0.0000
iter: 303 23:46:52  -528.894397   -6.70  -2.48    -0.0000
iter: 304 23:46:55  -528.895339   -6.71  -2.48    -0.0000
iter: 305 23:46:59  -528.896268   -6.72  -2.49    -0.0000
iter: 306 23:47:03  -528.897183   -6.73  -2.49    -0.0000
iter: 307 23:47:07  -528.898085   -6.73  -2.50    -0.0000
iter: 308 23:47:11  -528.898974   -6.74  -2.50    -0.0000
iter: 309 23:47:15  -528.899850   -6.75  -2.51    -0.0000
iter: 310 23:47:18  -528.900713   -6.76  -2.51    -0.0000
iter: 311 23:47:22  -528.901564   -6.76  -2.51    -0.0000
iter: 312 23:47:26  -528.902402   -6.77  -2.52    -0.0000
iter: 313 23:47:30  -528.903228   -6.78  -2.52    -0.0000
iter: 314 23:47:34  -528.904042   -6.78  -2.53    -0.0000
iter: 315 23:47:37  -528.904843   -6.79  -2.53    -0.0000
iter: 316 23:47:41  -528.905634   -6.80  -2.53    -0.0000
iter: 317 23:47:45  -528.906412   -6.80  -2.54    -0.0000
iter: 318 23:47:49  -528.907179   -6.81  -2.54    -0.0000
iter: 319 23:47:53  -528.907935   -6.82  -2.55    -0.0000
iter: 320 23:47:57  -528.908680   -6.83  -2.55    -0.0000
iter: 321 23:48:00  -528.909414   -6.83  -2.56    -0.0000
iter: 322 23:48:04  -528.910137   -6.84  -2.56    -0.0000
iter: 323 23:48:08  -528.910849   -6.85  -2.56    -0.0000
iter: 324 23:48:12  -528.911551   -6.85  -2.57    -0.0000
iter: 325 23:48:16  -528.912243   -6.86  -2.57    -0.0000
iter: 326 23:48:20  -528.912924   -6.87  -2.58    -0.0000
iter: 327 23:48:23  -528.913596   -6.87  -2.58    -0.0000
iter: 328 23:48:27  -528.914257   -6.88  -2.58    -0.0000
iter: 329 23:48:31  -528.914909   -6.89  -2.59    -0.0000
iter: 330 23:48:35  -528.915551   -6.90  -2.59    -0.0000
iter: 331 23:48:39  -528.916184   -6.90  -2.60    -0.0000
iter: 332 23:48:42  -528.916808   -6.91  -2.60    -0.0000
iter: 333 23:48:46  -528.917422   -6.92  -2.61    -0.0000
iter: 334 23:48:50  -528.918027   -6.92  -2.61    -0.0000
iter: 335 23:48:54  -528.918623   -6.93  -2.61    -0.0000
iter: 336 23:48:58  -528.919210   -6.94  -2.62    -0.0000
iter: 337 23:49:02  -528.919789   -6.94  -2.62    -0.0000
iter: 338 23:49:05  -528.920359   -6.95  -2.63    -0.0000
iter: 339 23:49:09  -528.920921   -6.96  -2.63    -0.0000
iter: 340 23:49:13  -528.921474   -6.97  -2.63    -0.0000
iter: 341 23:49:17  -528.922019   -6.97  -2.64    -0.0000
iter: 342 23:49:21  -528.922556   -6.98  -2.64    -0.0000
iter: 343 23:49:25  -528.923086   -6.99  -2.65    -0.0000
iter: 344 23:49:28  -528.923607   -6.99  -2.65    -0.0000
iter: 345 23:49:32  -528.924121   -7.00  -2.66    -0.0000
iter: 346 23:49:36  -528.924627   -7.01  -2.66    -0.0000
iter: 347 23:49:40  -528.925125   -7.01  -2.66    -0.0000
iter: 348 23:49:44  -528.925616   -7.02  -2.67    -0.0000
iter: 349 23:49:47  -528.926100   -7.03  -2.67    -0.0000
iter: 350 23:49:51  -528.926577   -7.04  -2.68    -0.0000
iter: 351 23:49:55  -528.927046   -7.04  -2.68    -0.0000
iter: 352 23:49:59  -528.927509   -7.05  -2.68    -0.0000
iter: 353 23:50:03  -528.927964   -7.06  -2.69    -0.0000
iter: 354 23:50:07  -528.928413   -7.06  -2.69    -0.0000
iter: 355 23:50:10  -528.928856   -7.07  -2.70    -0.0000
iter: 356 23:50:14  -528.929291   -7.08  -2.70    -0.0000
iter: 357 23:50:18  -528.929721   -7.08  -2.70    -0.0000
iter: 358 23:50:22  -528.930143   -7.09  -2.71    -0.0000
iter: 359 23:50:26  -528.930560   -7.10  -2.71    -0.0000
iter: 360 23:50:29  -528.930970   -7.10  -2.72    -0.0000
iter: 361 23:50:33  -528.931375   -7.11  -2.72    -0.0000
iter: 362 23:50:37  -528.931773   -7.12  -2.73    -0.0000
iter: 363 23:50:41  -528.932165   -7.13  -2.73    -0.0000
iter: 364 23:50:45  -528.932552   -7.13  -2.73    -0.0000
iter: 365 23:50:49  -528.932933   -7.14  -2.74    -0.0000
iter: 366 23:50:52  -528.933308   -7.15  -2.74    -0.0000
iter: 367 23:50:56  -528.933677   -7.15  -2.75    -0.0000
iter: 368 23:51:00  -528.934041   -7.16  -2.75    -0.0000
iter: 369 23:51:04  -528.934400   -7.17  -2.75    -0.0000
iter: 370 23:51:08  -528.934753   -7.17  -2.76    -0.0000
iter: 371 23:51:11  -528.935101   -7.18  -2.76    -0.0000
iter: 372 23:51:15  -528.935444   -7.19  -2.77    -0.0000
iter: 373 23:51:19  -528.935781   -7.19  -2.77    -0.0000
iter: 374 23:51:23  -528.936114   -7.20  -2.77    -0.0000
iter: 375 23:51:27  -528.936442   -7.21  -2.78    -0.0000
iter: 376 23:51:31  -528.936765   -7.22  -2.78    -0.0000
iter: 377 23:51:34  -528.937083   -7.22  -2.79    -0.0000
iter: 378 23:51:38  -528.937396   -7.23  -2.79    -0.0000
iter: 379 23:51:42  -528.937705   -7.24  -2.79    -0.0000
iter: 380 23:51:46  -528.938009c  -7.24  -2.80    -0.0000
iter: 381 23:51:50  -528.938308c  -7.25  -2.80    -0.0000
iter: 382 23:51:54  -528.938603c  -7.26  -2.81    -0.0000
iter: 383 23:51:57  -528.938894c  -7.26  -2.81    -0.0000
iter: 384 23:52:01  -528.939180c  -7.27  -2.82    -0.0000
iter: 385 23:52:05  -528.939462c  -7.28  -2.82    -0.0000
iter: 386 23:52:09  -528.939740c  -7.28  -2.82    -0.0000
iter: 387 23:52:13  -528.940014c  -7.29  -2.83    -0.0000
iter: 388 23:52:16  -528.940283c  -7.30  -2.83    -0.0000
iter: 389 23:52:20  -528.940549c  -7.31  -2.84    -0.0000
iter: 390 23:52:24  -528.940810c  -7.31  -2.84    -0.0000
iter: 391 23:52:28  -528.941068c  -7.32  -2.84    -0.0000
iter: 392 23:52:32  -528.941322c  -7.33  -2.85    -0.0000
iter: 393 23:52:36  -528.941572c  -7.33  -2.85    -0.0000
iter: 394 23:52:39  -528.941818c  -7.34  -2.86    -0.0000
iter: 395 23:52:43  -528.942061c  -7.35  -2.86    -0.0000
iter: 396 23:52:47  -528.942300c  -7.35  -2.86    -0.0000
iter: 397 23:52:51  -528.942535c  -7.36  -2.87    -0.0000
iter: 398 23:52:55  -528.942767c  -7.37  -2.87    -0.0000
iter: 399 23:52:58  -528.942996c  -7.37  -2.88    -0.0000
iter: 400 23:53:02  -528.943221c  -7.38  -2.88    -0.0000
iter: 401 23:53:06  -528.943443c  -7.39  -2.88    -0.0000
iter: 402 23:53:10  -528.943661c  -7.39  -2.89    -0.0000
iter: 403 23:53:14  -528.943876c  -7.40  -2.89    -0.0000
iter: 404 23:53:18  -528.944088c  -7.41  -2.90    -0.0000
iter: 405 23:53:21  -528.944297c  -7.42  -2.90    -0.0000
iter: 406 23:53:25  -528.944503c  -7.42  -2.90    -0.0000
iter: 407 23:53:29  -528.944705c  -7.43  -2.91    -0.0000
iter: 408 23:53:33  -528.944905c  -7.44  -2.91    -0.0000
iter: 409 23:53:37  -528.945101c  -7.44  -2.92    -0.0000
iter: 410 23:53:40  -528.945295c  -7.45  -2.92    -0.0000
iter: 411 23:53:44  -528.945486c  -7.46  -2.93    -0.0000
iter: 412 23:53:48  -528.945674c  -7.46  -2.93    -0.0000
iter: 413 23:53:52  -528.945859c  -7.47  -2.93    -0.0000
iter: 414 23:53:56  -528.946041c  -7.48  -2.94    -0.0000
iter: 415 23:54:00  -528.946221c  -7.48  -2.94    -0.0000
iter: 416 23:54:04  -528.946398c  -7.49  -2.95    -0.0000
iter: 417 23:54:07  -528.946572c  -7.50  -2.95    -0.0000
iter: 418 23:54:11  -528.946744c  -7.50  -2.95    -0.0000
iter: 419 23:54:15  -528.946913c  -7.51  -2.96    -0.0000
iter: 420 23:54:19  -528.947079c  -7.52  -2.96    -0.0000
iter: 421 23:54:23  -528.947244c  -7.53  -2.97    -0.0000
iter: 422 23:54:26  -528.947405c  -7.53  -2.97    -0.0000
iter: 423 23:54:30  -528.947565c  -7.54  -2.97    -0.0000
iter: 424 23:54:34  -528.947721c  -7.55  -2.98    -0.0000
iter: 425 23:54:38  -528.947876c  -7.55  -2.98    -0.0000
iter: 426 23:54:42  -528.948028c  -7.56  -2.99    -0.0000
iter: 427 23:54:46  -528.948178c  -7.57  -2.99    -0.0000
iter: 428 23:54:49  -528.948326c  -7.57  -2.99    -0.0000
iter: 429 23:54:53  -528.948471c  -7.58  -3.00    -0.0000
iter: 430 23:54:57  -528.948615c  -7.59  -3.00    -0.0000
iter: 431 23:55:01  -528.948756c  -7.59  -3.01    -0.0000
iter: 432 23:55:05  -528.948895c  -7.60  -3.01    -0.0000
iter: 433 23:55:09  -528.949032c  -7.61  -3.01    -0.0000
iter: 434 23:55:12  -528.949167c  -7.61  -3.02    -0.0000
iter: 435 23:55:16  -528.949300c  -7.62  -3.02    -0.0000
iter: 436 23:55:20  -528.949431c  -7.63  -3.03    -0.0000
iter: 437 23:55:24  -528.949560c  -7.63  -3.03    -0.0000
iter: 438 23:55:28  -528.949687c  -7.64  -3.03    -0.0000
iter: 439 23:55:31  -528.949812c  -7.65  -3.04    -0.0000
iter: 440 23:55:35  -528.949936c  -7.65  -3.04    -0.0000
iter: 441 23:55:39  -528.950057c  -7.66  -3.05    -0.0000
iter: 442 23:55:43  -528.950177c  -7.67  -3.05    -0.0000
iter: 443 23:55:47  -528.950295c  -7.68  -3.05    -0.0000
iter: 444 23:55:51  -528.950411c  -7.68  -3.06    -0.0000
iter: 445 23:55:54  -528.950525c  -7.69  -3.06    -0.0000
iter: 446 23:55:58  -528.950638c  -7.70  -3.07    -0.0000
iter: 447 23:56:02  -528.950749c  -7.70  -3.07    -0.0000
iter: 448 23:56:06  -528.950858c  -7.71  -3.07    -0.0000
iter: 449 23:56:10  -528.950966c  -7.72  -3.08    -0.0000
iter: 450 23:56:14  -528.951072c  -7.72  -3.08    -0.0000
iter: 451 23:56:17  -528.951177c  -7.73  -3.09    -0.0000
iter: 452 23:56:21  -528.951280c  -7.74  -3.09    -0.0000
iter: 453 23:56:25  -528.951381c  -7.74  -3.09    -0.0000
iter: 454 23:56:29  -528.951481c  -7.75  -3.10    -0.0000
iter: 455 23:56:33  -528.951580c  -7.76  -3.10    -0.0000
iter: 456 23:56:36  -528.951677c  -7.76  -3.11    -0.0000
iter: 457 23:56:40  -528.951772c  -7.77  -3.11    -0.0000
iter: 458 23:56:44  -528.951866c  -7.78  -3.11    -0.0000
iter: 459 23:56:48  -528.951959c  -7.78  -3.12    -0.0000
iter: 460 23:56:52  -528.952050c  -7.79  -3.12    -0.0000
iter: 461 23:56:56  -528.952140c  -7.80  -3.13    -0.0000
iter: 462 23:56:59  -528.952229c  -7.80  -3.13    -0.0000
iter: 463 23:57:03  -528.952316c  -7.81  -3.13    -0.0000
iter: 464 23:57:07  -528.952402c  -7.82  -3.14    -0.0000
iter: 465 23:57:11  -528.952487c  -7.82  -3.14    -0.0000
iter: 466 23:57:15  -528.952570c  -7.83  -3.15    -0.0000
iter: 467 23:57:19  -528.952652c  -7.84  -3.15    -0.0000
iter: 468 23:57:22  -528.952733c  -7.84  -3.15    -0.0000
iter: 469 23:57:26  -528.952813c  -7.85  -3.16    -0.0000
iter: 470 23:57:30  -528.952892c  -7.86  -3.16    -0.0000
iter: 471 23:57:34  -528.952969c  -7.87  -3.17    -0.0000
iter: 472 23:57:38  -528.953045c  -7.87  -3.17    -0.0000
iter: 473 23:57:41  -528.953120c  -7.88  -3.17    -0.0000
iter: 474 23:57:45  -528.953194c  -7.88  -3.18    -0.0000
iter: 475 23:57:49  -528.953267c  -7.89  -3.18    -0.0000
iter: 476 23:57:53  -528.953339c  -7.90  -3.19    -0.0000
iter: 477 23:57:57  -528.953410c  -7.91  -3.19    -0.0000
iter: 478 23:58:01  -528.953480c  -7.91  -3.19    -0.0000
iter: 479 23:58:04  -528.953548c  -7.92  -3.20    -0.0000
iter: 480 23:58:08  -528.953616c  -7.92  -3.20    -0.0000
iter: 481 23:58:12  -528.953682c  -7.93  -3.21    -0.0000
iter: 482 23:58:16  -528.953748c  -7.94  -3.21    -0.0000
iter: 483 23:58:20  -528.953813c  -7.95  -3.21    -0.0000
iter: 484 23:58:23  -528.953876c  -7.95  -3.22    -0.0000
iter: 485 23:58:27  -528.953939c  -7.96  -3.22    -0.0000
iter: 486 23:58:31  -528.954001c  -7.96  -3.23    -0.0000
iter: 487 23:58:35  -528.954062c  -7.97  -3.23    -0.0000
iter: 488 23:58:39  -528.954122c  -7.98  -3.23    -0.0000
iter: 489 23:58:43  -528.954181c  -7.99  -3.24    -0.0000
iter: 490 23:58:46  -528.954239c  -7.99  -3.24    -0.0000
iter: 491 23:58:50  -528.954296c  -8.00  -3.25    -0.0000
iter: 492 23:58:54  -528.954353c  -8.00  -3.25    -0.0000
iter: 493 23:58:58  -528.954409c  -8.01  -3.25    -0.0000
iter: 494 23:59:02  -528.954463c  -8.02  -3.26    -0.0000
iter: 495 23:59:06  -528.954517c  -8.03  -3.26    -0.0000
iter: 496 23:59:09  -528.954571c  -8.03  -3.27    -0.0000
iter: 497 23:59:13  -528.954623c  -8.04  -3.27    -0.0000
iter: 498 23:59:17  -528.954675c  -8.04  -3.27    -0.0000
iter: 499 23:59:21  -528.954726c  -8.05  -3.28    -0.0000
iter: 500 23:59:25  -528.954776c  -8.06  -3.28    -0.0000
iter: 501 23:59:28  -528.954825c  -8.06  -3.28    -0.0000
iter: 502 23:59:32  -528.954874c  -8.07  -3.29    -0.0000
iter: 503 23:59:36  -528.954922c  -8.08  -3.29    -0.0000
iter: 504 23:59:40  -528.955132c  -8.08  -3.30    -0.0000
iter: 505 23:59:44  -528.955012c  -8.09  -3.30    -0.0000
iter: 506 23:59:48  -528.955217c  -8.10  -3.30    -0.0000
iter: 507 23:59:51  -528.955102c  -8.11  -3.31    -0.0000
iter: 508 23:59:55  -528.955300c  -8.11  -3.31    -0.0000
iter: 509 23:59:59  -528.955190c  -8.12  -3.32    -0.0000
iter: 510 00:00:03  -528.955381c  -8.12  -3.32    -0.0000
iter: 511 00:00:07  -528.955275c  -8.13  -3.32    -0.0000
iter: 512 00:00:10  -528.955459c  -8.14  -3.33    -0.0000
iter: 513 00:00:14  -528.955501c  -8.14  -3.33    -0.0000
iter: 514 00:00:18  -528.955536c  -8.15  -3.34    -0.0000
iter: 515 00:00:22  -528.955572c  -8.16  -3.34    -0.0000
iter: 516 00:00:26  -528.955608c  -8.16  -3.34    -0.0000
iter: 517 00:00:30  -528.955643c  -8.17  -3.35    -0.0000
iter: 518 00:00:33  -528.955678c  -8.18  -3.35    -0.0000
iter: 519 00:00:37  -528.955713c  -8.18  -3.36    -0.0000
iter: 520 00:00:41  -528.955747c  -8.19  -3.36    -0.0000
iter: 521 00:00:45  -528.955781c  -8.20  -3.36    -0.0000
iter: 522 00:00:49  -528.955814c  -8.20  -3.37    -0.0000
iter: 523 00:00:52  -528.955847c  -8.21  -3.37    -0.0000
iter: 524 00:00:56  -528.955879c  -8.22  -3.38    -0.0000
iter: 525 00:01:00  -528.955911c  -8.22  -3.38    -0.0000
iter: 526 00:01:04  -528.955942c  -8.23  -3.38    -0.0000
iter: 527 00:01:08  -528.955973c  -8.24  -3.39    -0.0000
iter: 528 00:01:12  -528.956003c  -8.24  -3.39    -0.0000
iter: 529 00:01:15  -528.956033c  -8.25  -3.39    -0.0000
iter: 530 00:01:19  -528.956062c  -8.26  -3.40    -0.0000
iter: 531 00:01:23  -528.956091c  -8.26  -3.40    -0.0000
iter: 532 00:01:27  -528.956120c  -8.27  -3.41    -0.0000
iter: 533 00:01:31  -528.956148c  -8.28  -3.41    -0.0000
iter: 534 00:01:34  -528.956175c  -8.28  -3.41    -0.0000
iter: 535 00:01:38  -528.956202c  -8.29  -3.42    -0.0000
iter: 536 00:01:42  -528.956229c  -8.30  -3.42    -0.0000
iter: 537 00:01:46  -528.956256c  -8.30  -3.43    -0.0000
iter: 538 00:01:50  -528.956282c  -8.31  -3.43    -0.0000
iter: 539 00:01:53  -528.956307c  -8.32  -3.43    -0.0000
iter: 540 00:01:57  -528.956333c  -8.32  -3.44    -0.0000
iter: 541 00:02:01  -528.956358c  -8.33  -3.44    -0.0000
iter: 542 00:02:05  -528.956382c  -8.34  -3.45    -0.0000
iter: 543 00:02:09  -528.956406c  -8.34  -3.45    -0.0000
iter: 544 00:02:13  -528.956430c  -8.35  -3.45    -0.0000
iter: 545 00:02:16  -528.956453c  -8.36  -3.46    -0.0000
iter: 546 00:02:20  -528.956477c  -8.36  -3.46    -0.0000
iter: 547 00:02:24  -528.956499c  -8.37  -3.46    -0.0000
iter: 548 00:02:28  -528.956522c  -8.38  -3.47    -0.0000
iter: 549 00:02:32  -528.956544c  -8.38  -3.47    -0.0000
iter: 550 00:02:35  -528.956566c  -8.39  -3.48    -0.0000
iter: 551 00:02:39  -528.956587c  -8.40  -3.48    -0.0000
iter: 552 00:02:43  -528.956608c  -8.40  -3.48    -0.0000
iter: 553 00:02:47  -528.956629c  -8.41  -3.49    -0.0000
iter: 554 00:02:51  -528.956650c  -8.42  -3.49    -0.0000
iter: 555 00:02:55  -528.956670c  -8.42  -3.50    -0.0000
iter: 556 00:02:58  -528.956690c  -8.43  -3.50    -0.0000
iter: 557 00:03:02  -528.956710c  -8.44  -3.50    -0.0000
iter: 558 00:03:06  -528.956729c  -8.44  -3.51    -0.0000
iter: 559 00:03:10  -528.956748c  -8.45  -3.51    -0.0000
iter: 560 00:03:14  -528.956767c  -8.45  -3.51    -0.0000
iter: 561 00:03:17  -528.956786c  -8.46  -3.52    -0.0000
iter: 562 00:03:21  -528.956804c  -8.47  -3.52    -0.0000
iter: 563 00:03:25  -528.956822c  -8.47  -3.53    -0.0000
iter: 564 00:03:29  -528.956840c  -8.48  -3.53    -0.0000
iter: 565 00:03:33  -528.956858c  -8.49  -3.53    -0.0000
iter: 566 00:03:36  -528.956875c  -8.49  -3.54    -0.0000
iter: 567 00:03:40  -528.956892c  -8.50  -3.54    -0.0000
iter: 568 00:03:44  -528.956909c  -8.51  -3.55    -0.0000
iter: 569 00:03:48  -528.956926c  -8.51  -3.55    -0.0000
iter: 570 00:03:52  -528.956942c  -8.52  -3.55    -0.0000
iter: 571 00:03:56  -528.956958c  -8.53  -3.56    -0.0000
iter: 572 00:03:59  -528.956974c  -8.53  -3.56    -0.0000
iter: 573 00:04:03  -528.956990c  -8.54  -3.56    -0.0000
iter: 574 00:04:07  -528.957005c  -8.55  -3.57    -0.0000
iter: 575 00:04:11  -528.957021c  -8.55  -3.57    -0.0000
iter: 576 00:04:15  -528.957036c  -8.56  -3.58    -0.0000
iter: 577 00:04:18  -528.957051c  -8.57  -3.58    -0.0000
iter: 578 00:04:22  -528.957065c  -8.57  -3.58    -0.0000
iter: 579 00:04:26  -528.957080c  -8.58  -3.59    -0.0000
iter: 580 00:04:30  -528.957094c  -8.59  -3.59    -0.0000
iter: 581 00:04:34  -528.957108c  -8.59  -3.60    -0.0000
iter: 582 00:04:38  -528.957122c  -8.60  -3.60    -0.0000
iter: 583 00:04:41  -528.957135c  -8.61  -3.60    -0.0000
iter: 584 00:04:45  -528.957149c  -8.61  -3.61    -0.0000
iter: 585 00:04:49  -528.957162c  -8.62  -3.61    -0.0000
iter: 586 00:04:53  -528.957175c  -8.62  -3.61    -0.0000
iter: 587 00:04:57  -528.957188c  -8.63  -3.62    -0.0000
iter: 588 00:05:00  -528.957201c  -8.64  -3.62    -0.0000
iter: 589 00:05:04  -528.957213c  -8.64  -3.63    -0.0000
iter: 590 00:05:08  -528.957226c  -8.65  -3.63    -0.0000
iter: 591 00:05:12  -528.957238c  -8.66  -3.63    -0.0000
iter: 592 00:05:16  -528.957250c  -8.66  -3.64    -0.0000
iter: 593 00:05:20  -528.957262c  -8.67  -3.64    -0.0000
iter: 594 00:05:23  -528.957273c  -8.68  -3.65    -0.0000
iter: 595 00:05:27  -528.957285c  -8.68  -3.65    -0.0000
iter: 596 00:05:31  -528.957296c  -8.69  -3.65    -0.0000
iter: 597 00:05:35  -528.957307c  -8.70  -3.66    -0.0000
iter: 598 00:05:39  -528.957318c  -8.70  -3.66    -0.0000
iter: 599 00:05:42  -528.957329c  -8.71  -3.66    -0.0000
iter: 600 00:05:46  -528.957340c  -8.72  -3.67    -0.0000
iter: 601 00:05:50  -528.957351c  -8.72  -3.67    -0.0000
iter: 602 00:05:54  -528.957361c  -8.73  -3.68    -0.0000
iter: 603 00:05:58  -528.957371c  -8.74  -3.68    -0.0000
iter: 604 00:06:02  -528.957382c  -8.74  -3.68    -0.0000
iter: 605 00:06:05  -528.957392c  -8.75  -3.69    -0.0000
iter: 606 00:06:09  -528.957401c  -8.75  -3.69    -0.0000
iter: 607 00:06:13  -528.957411c  -8.76  -3.69    -0.0000
iter: 608 00:06:17  -528.957421c  -8.77  -3.70    -0.0000
iter: 609 00:06:21  -528.957430c  -8.77  -3.70    -0.0000
iter: 610 00:06:24  -528.957440c  -8.78  -3.71    -0.0000
iter: 611 00:06:28  -528.957449c  -8.79  -3.71    -0.0000
iter: 612 00:06:32  -528.957458c  -8.79  -3.71    -0.0000
iter: 613 00:06:36  -528.957467c  -8.80  -3.72    -0.0000
iter: 614 00:06:40  -528.957476c  -8.81  -3.72    -0.0000
iter: 615 00:06:43  -528.957484c  -8.81  -3.72    -0.0000
iter: 616 00:06:47  -528.957493c  -8.82  -3.73    -0.0000
iter: 617 00:06:51  -528.957501c  -8.83  -3.73    -0.0000
iter: 618 00:06:55  -528.957510c  -8.83  -3.74    -0.0000
iter: 619 00:06:59  -528.957518c  -8.84  -3.74    -0.0000
iter: 620 00:07:03  -528.957526c  -8.85  -3.74    -0.0000
iter: 621 00:07:06  -528.957534c  -8.85  -3.75    -0.0000
iter: 622 00:07:10  -528.957542c  -8.86  -3.75    -0.0000
iter: 623 00:07:14  -528.957550c  -8.87  -3.76    -0.0000
iter: 624 00:07:18  -528.957557c  -8.87  -3.76    -0.0000
iter: 625 00:07:22  -528.957565c  -8.88  -3.76    -0.0000
iter: 626 00:07:25  -528.957572c  -8.88  -3.77    -0.0000
iter: 627 00:07:29  -528.957580c  -8.89  -3.77    -0.0000
iter: 628 00:07:33  -528.957587c  -8.90  -3.77    -0.0000
iter: 629 00:07:37  -528.957594c  -8.90  -3.78    -0.0000
iter: 630 00:07:41  -528.957601c  -8.91  -3.78    -0.0000
iter: 631 00:07:45  -528.957608c  -8.92  -3.79    -0.0000
iter: 632 00:07:48  -528.957615c  -8.92  -3.79    -0.0000
iter: 633 00:07:52  -528.957621c  -8.93  -3.79    -0.0000
iter: 634 00:07:56  -528.957628c  -8.94  -3.80    -0.0000
iter: 635 00:08:00  -528.957635c  -8.94  -3.80    -0.0000
iter: 636 00:08:04  -528.957641c  -8.95  -3.80    -0.0000
iter: 637 00:08:07  -528.957647c  -8.96  -3.81    -0.0000
iter: 638 00:08:11  -528.957654c  -8.96  -3.81    -0.0000
iter: 639 00:08:15  -528.957660c  -8.97  -3.82    -0.0000
iter: 640 00:08:19  -528.957666c  -8.97  -3.82    -0.0000
iter: 641 00:08:23  -528.957672c  -8.98  -3.82    -0.0000
iter: 642 00:08:26  -528.957678c  -8.99  -3.83    -0.0000
iter: 643 00:08:30  -528.957684c  -9.00  -3.83    -0.0000
iter: 644 00:08:34  -528.957690c  -9.00  -3.83    -0.0000
iter: 645 00:08:38  -528.957695c  -9.01  -3.84    -0.0000
iter: 646 00:08:42  -528.957701c  -9.01  -3.84    -0.0000
iter: 647 00:08:46  -528.957707c  -9.02  -3.85    -0.0000
iter: 648 00:08:50  -528.957712c  -9.03  -3.85    -0.0000
iter: 649 00:08:53  -528.957717c  -9.03  -3.85    -0.0000
iter: 650 00:08:57  -528.957723c  -9.04  -3.86    -0.0000
iter: 651 00:09:01  -528.957728c  -9.05  -3.86    -0.0000
iter: 652 00:09:05  -528.957733c  -9.05  -3.86    -0.0000
iter: 653 00:09:09  -528.957738c  -9.06  -3.87    -0.0000
iter: 654 00:09:13  -528.957743c  -9.07  -3.87    -0.0000
iter: 655 00:09:16  -528.957748c  -9.07  -3.88    -0.0000
iter: 656 00:09:20  -528.957753c  -9.08  -3.88    -0.0000
iter: 657 00:09:24  -528.957758c  -9.09  -3.88    -0.0000
iter: 658 00:09:28  -528.957763c  -9.09  -3.89    -0.0000
iter: 659 00:09:32  -528.957767c  -9.10  -3.89    -0.0000
iter: 660 00:09:35  -528.957772c  -9.10  -3.89    -0.0000
iter: 661 00:09:39  -528.957776c  -9.11  -3.90    -0.0000
iter: 662 00:09:43  -528.957781c  -9.12  -3.90    -0.0000
iter: 663 00:09:47  -528.957785c  -9.13  -3.91    -0.0000
iter: 664 00:09:51  -528.957790c  -9.13  -3.91    -0.0000
iter: 665 00:09:55  -528.957794c  -9.14  -3.91    -0.0000
iter: 666 00:09:58  -528.957798c  -9.14  -3.92    -0.0000
iter: 667 00:10:02  -528.957802c  -9.15  -3.92    -0.0000
iter: 668 00:10:06  -528.957807c  -9.16  -3.92    -0.0000
iter: 669 00:10:10  -528.957811c  -9.16  -3.93    -0.0000
iter: 670 00:10:14  -528.957815c  -9.17  -3.93    -0.0000
iter: 671 00:10:17  -528.957819c  -9.18  -3.94    -0.0000
iter: 672 00:10:21  -528.957823c  -9.18  -3.94    -0.0000
iter: 673 00:10:25  -528.957826c  -9.19  -3.94    -0.0000
iter: 674 00:10:29  -528.957830c  -9.19  -3.95    -0.0000
iter: 675 00:10:33  -528.957834c  -9.20  -3.95    -0.0000
iter: 676 00:10:36  -528.957838c  -9.21  -3.95    -0.0000
iter: 677 00:10:40  -528.957841c  -9.22  -3.96    -0.0000
iter: 678 00:10:44  -528.957845c  -9.22  -3.96    -0.0000
iter: 679 00:10:48  -528.957848c  -9.23  -3.97    -0.0000
iter: 680 00:10:52  -528.957852c  -9.23  -3.97    -0.0000
iter: 681 00:10:56  -528.957855c  -9.24  -3.97    -0.0000
iter: 682 00:10:59  -528.957859c  -9.25  -3.98    -0.0000
iter: 683 00:11:03  -528.957862c  -9.25  -3.98    -0.0000
iter: 684 00:11:07  -528.957865c  -9.26  -3.98    -0.0000
iter: 685 00:11:11  -528.957869c  -9.27  -3.99    -0.0000
iter: 686 00:11:15  -528.957872c  -9.27  -3.99    -0.0000
iter: 687 00:11:18  -528.957875c  -9.28  -3.99    -0.0000
iter: 688 00:11:22  -528.957878c  -9.29  -4.00    -0.0000
iter: 689 00:11:26  -528.957881c  -9.29  -4.00    -0.0000
iter: 690 00:11:30  -528.957884c  -9.30  -4.01    -0.0000
iter: 691 00:11:34  -528.957887c  -9.31  -4.01    -0.0000
iter: 692 00:11:38  -528.957890c  -9.31  -4.01    -0.0000
iter: 693 00:11:41  -528.957893c  -9.32  -4.02    -0.0000
iter: 694 00:11:45  -528.957896c  -9.32  -4.02    -0.0000
iter: 695 00:11:49  -528.957899c  -9.33  -4.02    -0.0000
iter: 696 00:11:53  -528.957902c  -9.34  -4.03    -0.0000
iter: 697 00:11:57  -528.957905c  -9.35  -4.03    -0.0000
iter: 698 00:12:00  -528.957907c  -9.35  -4.04    -0.0000
iter: 699 00:12:04  -528.957910c  -9.36  -4.04    -0.0000
iter: 700 00:12:08  -528.957913c  -9.36  -4.04    -0.0000
iter: 701 00:12:12  -528.957915c  -9.37  -4.05    -0.0000
iter: 702 00:12:16  -528.957918c  -9.38  -4.05    -0.0000
iter: 703 00:12:19  -528.957920c  -9.38  -4.05    -0.0000
iter: 704 00:12:23  -528.957923c  -9.39  -4.06    -0.0000
iter: 705 00:12:27  -528.957925c  -9.40  -4.06    -0.0000
iter: 706 00:12:31  -528.957928c  -9.40  -4.07    -0.0000
iter: 707 00:12:35  -528.957930c  -9.41  -4.07    -0.0000
iter: 708 00:12:39  -528.957933c  -9.41  -4.07    -0.0000
iter: 709 00:12:42  -528.957935c  -9.42  -4.08    -0.0000
iter: 710 00:12:46  -528.957937c  -9.43  -4.08    -0.0000
iter: 711 00:12:50  -528.957940c  -9.43  -4.08    -0.0000
iter: 712 00:12:54  -528.957942c  -9.44  -4.09    -0.0000
iter: 713 00:12:58  -528.957944c  -9.45  -4.09    -0.0000
iter: 714 00:13:01  -528.957946c  -9.45  -4.09    -0.0000
iter: 715 00:13:05  -528.957948c  -9.46  -4.10    -0.0000
iter: 716 00:13:09  -528.957951c  -9.46  -4.10    -0.0000
iter: 717 00:13:13  -528.957953c  -9.47  -4.11    -0.0000
iter: 718 00:13:17  -528.957955c  -9.48  -4.11    -0.0000
iter: 719 00:13:21  -528.957957c  -9.49  -4.11    -0.0000
iter: 720 00:13:24  -528.957959c  -9.49  -4.12    -0.0000
iter: 721 00:13:28  -528.957961c  -9.50  -4.12    -0.0000
iter: 722 00:13:32  -528.957963c  -9.50  -4.12    -0.0000
iter: 723 00:13:36  -528.957965c  -9.51  -4.13    -0.0000
iter: 724 00:13:40  -528.957967c  -9.52  -4.13    -0.0000
iter: 725 00:13:43  -528.957969c  -9.52  -4.13    -0.0000
iter: 726 00:13:47  -528.957970c  -9.53  -4.14    -0.0000
iter: 727 00:13:51  -528.957972c  -9.54  -4.14    -0.0000
iter: 728 00:13:55  -528.957974c  -9.54  -4.15    -0.0000
iter: 729 00:13:59  -528.957976c  -9.55  -4.15    -0.0000
iter: 730 00:14:03  -528.957978c  -9.55  -4.15    -0.0000
iter: 731 00:14:06  -528.957979c  -9.56  -4.16    -0.0000
iter: 732 00:14:10  -528.957981c  -9.57  -4.16    -0.0000
iter: 733 00:14:14  -528.957983c  -9.58  -4.16    -0.0000
iter: 734 00:14:18  -528.957985c  -9.58  -4.17    -0.0000
iter: 735 00:14:22  -528.957986c  -9.59  -4.17    -0.0000
iter: 736 00:14:25  -528.957988c  -9.59  -4.18    -0.0000
iter: 737 00:14:29  -528.957989c  -9.60  -4.18    -0.0000
iter: 738 00:14:33  -528.957991c  -9.60  -4.18    -0.0000
iter: 739 00:14:37  -528.957993c  -9.61  -4.19    -0.0000
iter: 740 00:14:41  -528.957994c  -9.62  -4.19    -0.0000
iter: 741 00:14:44  -528.957996c  -9.63  -4.19    -0.0000
iter: 742 00:14:48  -528.957997c  -9.63  -4.20    -0.0000
iter: 743 00:14:52  -528.957999c  -9.64  -4.20    -0.0000
iter: 744 00:14:56  -528.958000c  -9.64  -4.20    -0.0000
iter: 745 00:15:00  -528.958002c  -9.65  -4.21    -0.0000
iter: 746 00:15:04  -528.958003c  -9.66  -4.21    -0.0000
iter: 747 00:15:07  -528.958004c  -9.66  -4.22    -0.0000
iter: 748 00:15:11  -528.958006c  -9.67  -4.22    -0.0000
iter: 749 00:15:15  -528.958007c  -9.68  -4.22    -0.0000
iter: 750 00:15:19  -528.958009c  -9.68  -4.23    -0.0000
iter: 751 00:15:23  -528.958010c  -9.69  -4.23    -0.0000
iter: 752 00:15:26  -528.958011c  -9.69  -4.23    -0.0000
iter: 753 00:15:30  -528.958013c  -9.70  -4.24    -0.0000
iter: 754 00:15:34  -528.958014c  -9.71  -4.24    -0.0000
iter: 755 00:15:38  -528.958015c  -9.72  -4.24    -0.0000
iter: 756 00:15:42  -528.958016c  -9.72  -4.25    -0.0000
iter: 757 00:15:46  -528.958018c  -9.73  -4.25    -0.0000
iter: 758 00:15:49  -528.958019c  -9.73  -4.26    -0.0000
iter: 759 00:15:53  -528.958020c  -9.74  -4.26    -0.0000
iter: 760 00:15:57  -528.958021c  -9.74  -4.26    -0.0000
iter: 761 00:16:01  -528.958022c  -9.75  -4.27    -0.0000
iter: 762 00:16:05  -528.958024c  -9.76  -4.27    -0.0000
iter: 763 00:16:08  -528.958025c  -9.77  -4.27    -0.0000
iter: 764 00:16:12  -528.958026c  -9.77  -4.28    -0.0000
iter: 765 00:16:16  -528.958027c  -9.78  -4.28    -0.0000
iter: 766 00:16:20  -528.958028c  -9.78  -4.28    -0.0000
iter: 767 00:16:24  -528.958029c  -9.79  -4.29    -0.0000
iter: 768 00:16:27  -528.958030c  -9.79  -4.29    -0.0000
iter: 769 00:16:31  -528.958031c  -9.80  -4.30    -0.0000
iter: 770 00:16:35  -528.958032c  -9.81  -4.30    -0.0000
iter: 771 00:16:39  -528.958033c  -9.82  -4.30    -0.0000
iter: 772 00:16:43  -528.958034c  -9.82  -4.31    -0.0000
iter: 773 00:16:47  -528.958035c  -9.83  -4.31    -0.0000
iter: 774 00:16:50  -528.958036c  -9.83  -4.31    -0.0000
iter: 775 00:16:54  -528.958037c  -9.84  -4.32    -0.0000
iter: 776 00:16:58  -528.958038c  -9.85  -4.32    -0.0000
iter: 777 00:17:02  -528.958039c  -9.86  -4.32    -0.0000
iter: 778 00:17:06  -528.958040c  -9.86  -4.33    -0.0000
iter: 779 00:17:09  -528.958041c  -9.87  -4.33    -0.0000
iter: 780 00:17:13  -528.958042c  -9.87  -4.33    -0.0000
iter: 781 00:17:17  -528.958043c  -9.88  -4.34    -0.0000
iter: 782 00:17:21  -528.958044c  -9.88  -4.34    -0.0000
iter: 783 00:17:25  -528.958045c  -9.89  -4.35    -0.0000
iter: 784 00:17:29  -528.958046c  -9.90  -4.35    -0.0000
iter: 785 00:17:32  -528.958047c  -9.91  -4.35    -0.0000
iter: 786 00:17:36  -528.958047c  -9.91  -4.36    -0.0000
iter: 787 00:17:40  -528.958048c  -9.92  -4.36    -0.0000
iter: 788 00:17:44  -528.958049c  -9.92  -4.36    -0.0000
iter: 789 00:17:48  -528.958050c  -9.93  -4.37    -0.0000
iter: 790 00:17:51  -528.958051c  -9.93  -4.37    -0.0000
iter: 791 00:17:55  -528.958052c  -9.94  -4.37    -0.0000
iter: 792 00:17:59  -528.958052c  -9.95  -4.38    -0.0000
iter: 793 00:18:03  -528.958053c  -9.96  -4.38    -0.0000
iter: 794 00:18:07  -528.958054c  -9.96  -4.39    -0.0000
iter: 795 00:18:10  -528.958055c  -9.97  -4.39    -0.0000
iter: 796 00:18:14  -528.958055c  -9.97  -4.39    -0.0000
iter: 797 00:18:18  -528.958056c  -9.98  -4.40    -0.0000
iter: 798 00:18:22  -528.958057c  -9.99  -4.40    -0.0000
iter: 799 00:18:26  -528.958058c  -9.99  -4.40    -0.0000
iter: 800 00:18:30  -528.958058c -10.00  -4.41    -0.0000
iter: 801 00:18:33  -528.958059c -10.01c -4.41    -0.0000
iter: 802 00:18:37  -528.958060c -10.01c -4.41    -0.0000
iter: 803 00:18:41  -528.958061c -10.02c -4.42    -0.0000
iter: 804 00:18:45  -528.958061c -10.02c -4.42    -0.0000
iter: 805 00:18:49  -528.958062c -10.03c -4.42    -0.0000
iter: 806 00:18:52  -528.958063c -10.04c -4.43    -0.0000
iter: 807 00:18:56  -528.958063c -10.05c -4.43    -0.0000
iter: 808 00:19:00  -528.958064c -10.05c -4.44    -0.0000
iter: 809 00:19:04  -528.958065c -10.06c -4.44    -0.0000
iter: 810 00:19:08  -528.958065c -10.06c -4.44    -0.0000
iter: 811 00:19:11  -528.958066c -10.07c -4.45    -0.0000
iter: 812 00:19:15  -528.958066c -10.07c -4.45    -0.0000
iter: 813 00:19:19  -528.958067c -10.08c -4.45    -0.0000
iter: 814 00:19:23  -528.958068c -10.09c -4.46    -0.0000
iter: 815 00:19:27  -528.958068c -10.10c -4.46    -0.0000
iter: 816 00:19:31  -528.958069c -10.10c -4.46    -0.0000
iter: 817 00:19:34  -528.958069c -10.11c -4.47    -0.0000
iter: 818 00:19:38  -528.958070c -10.11c -4.47    -0.0000
iter: 819 00:19:42  -528.958071c -10.12c -4.47    -0.0000
iter: 820 00:19:46  -528.958071c -10.12c -4.48    -0.0000
iter: 821 00:19:50  -528.958072c -10.13c -4.48    -0.0000
iter: 822 00:19:53  -528.958072c -10.14c -4.49    -0.0000
iter: 823 00:19:57  -528.958073c -10.15c -4.49    -0.0000
iter: 824 00:20:01  -528.958073c -10.15c -4.49    -0.0000
iter: 825 00:20:05  -528.958074c -10.16c -4.50    -0.0000
iter: 826 00:20:09  -528.958074c -10.16c -4.50    -0.0000
iter: 827 00:20:12  -528.958075c -10.17c -4.50    -0.0000
iter: 828 00:20:16  -528.958075c -10.18c -4.51    -0.0000
iter: 829 00:20:20  -528.958076c -10.18c -4.51    -0.0000
iter: 830 00:20:24  -528.958076c -10.19c -4.51    -0.0000
iter: 831 00:20:28  -528.958077c -10.20c -4.52    -0.0000
iter: 832 00:20:32  -528.958077c -10.20c -4.52    -0.0000
iter: 833 00:20:35  -528.958078c -10.21c -4.52    -0.0000
iter: 834 00:20:39  -528.958078c -10.21c -4.53    -0.0000
iter: 835 00:20:43  -528.958079c -10.22c -4.53    -0.0000
iter: 836 00:20:47  -528.958079c -10.23c -4.53    -0.0000
iter: 837 00:20:51  -528.958080c -10.23c -4.54    -0.0000
iter: 838 00:20:54  -528.958080c -10.24c -4.54    -0.0000
iter: 839 00:20:58  -528.958081c -10.25c -4.55    -0.0000
iter: 840 00:21:02  -528.958081c -10.25c -4.55    -0.0000
iter: 841 00:21:06  -528.958082c -10.26c -4.55    -0.0000
iter: 842 00:21:10  -528.958082c -10.26c -4.56    -0.0000
iter: 843 00:21:14  -528.958082c -10.27c -4.56    -0.0000
iter: 844 00:21:17  -528.958083c -10.28c -4.56    -0.0000
iter: 845 00:21:21  -528.958083c -10.28c -4.57    -0.0000
iter: 846 00:21:25  -528.958084c -10.29c -4.57    -0.0000
iter: 847 00:21:29  -528.958084c -10.30c -4.57    -0.0000
iter: 848 00:21:33  -528.958084c -10.30c -4.58    -0.0000
iter: 849 00:21:36  -528.958085c -10.31c -4.58    -0.0000
iter: 850 00:21:40  -528.958085c -10.31c -4.58    -0.0000
iter: 851 00:21:44  -528.958086c -10.32c -4.59    -0.0000
iter: 852 00:21:48  -528.958086c -10.33c -4.59    -0.0000
iter: 853 00:21:52  -528.958086c -10.33c -4.59    -0.0000
iter: 854 00:21:56  -528.958087c -10.34c -4.60    -0.0000
iter: 855 00:21:59  -528.958087c -10.35c -4.60    -0.0000
iter: 856 00:22:03  -528.958088c -10.35c -4.61    -0.0000
iter: 857 00:22:07  -528.958088c -10.36c -4.61    -0.0000
iter: 858 00:22:11  -528.958088c -10.36c -4.61    -0.0000
iter: 859 00:22:15  -528.958089c -10.37c -4.62    -0.0000
iter: 860 00:22:19  -528.958089c -10.38c -4.62    -0.0000
iter: 861 00:22:22  -528.958089c -10.39c -4.62    -0.0000
iter: 862 00:22:26  -528.958090c -10.39c -4.63    -0.0000
iter: 863 00:22:30  -528.958090c -10.40c -4.63    -0.0000
iter: 864 00:22:34  -528.958090c -10.40c -4.63    -0.0000
iter: 865 00:22:38  -528.958091c -10.41c -4.64    -0.0000
iter: 866 00:22:41  -528.958091c -10.41c -4.64    -0.0000
iter: 867 00:22:45  -528.958091c -10.42c -4.64    -0.0000
iter: 868 00:22:49  -528.958092c -10.43c -4.65    -0.0000
iter: 869 00:22:53  -528.958092c -10.44c -4.65    -0.0000
iter: 870 00:22:57  -528.958092c -10.44c -4.65    -0.0000
iter: 871 00:23:01  -528.958093c -10.45c -4.66    -0.0000
iter: 872 00:23:04  -528.958093c -10.45c -4.66    -0.0000
iter: 873 00:23:08  -528.958093c -10.46c -4.67    -0.0000
iter: 874 00:23:12  -528.958094c -10.46c -4.67    -0.0000
iter: 875 00:23:16  -528.958094c -10.47c -4.67    -0.0000
iter: 876 00:23:20  -528.958094c -10.48c -4.68    -0.0000
iter: 877 00:23:23  -528.958094c -10.49c -4.68    -0.0000
iter: 878 00:23:27  -528.958095c -10.49c -4.68    -0.0000
iter: 879 00:23:31  -528.958095c -10.50c -4.69    -0.0000
iter: 880 00:23:35  -528.958095c -10.50c -4.69    -0.0000
iter: 881 00:23:39  -528.958096c -10.51c -4.69    -0.0000
iter: 882 00:23:42  -528.958096c -10.52c -4.70    -0.0000
iter: 883 00:23:46  -528.958096c -10.52c -4.70    -0.0000
iter: 884 00:23:50  -528.958096c -10.53c -4.70    -0.0000
iter: 885 00:23:54  -528.958097c -10.54c -4.71    -0.0000
iter: 886 00:23:58  -528.958097c -10.54c -4.71    -0.0000
iter: 887 00:24:02  -528.958097c -10.55c -4.71    -0.0000
iter: 888 00:24:05  -528.958097c -10.55c -4.72    -0.0000
iter: 889 00:24:09  -528.958098c -10.56c -4.72    -0.0000
iter: 890 00:24:13  -528.958098c -10.57c -4.72    -0.0000
iter: 891 00:24:17  -528.958098c -10.57c -4.73    -0.0000
iter: 892 00:24:21  -528.958098c -10.58c -4.73    -0.0000
iter: 893 00:24:24  -528.958099c -10.59c -4.74    -0.0000
iter: 894 00:24:28  -528.958099c -10.59c -4.74    -0.0000
iter: 895 00:24:32  -528.958099c -10.60c -4.74    -0.0000
iter: 896 00:24:36  -528.958099c -10.60c -4.75    -0.0000
iter: 897 00:24:40  -528.958100c -10.61c -4.75    -0.0000
iter: 898 00:24:44  -528.958100c -10.62c -4.75    -0.0000
iter: 899 00:24:47  -528.958100c -10.62c -4.76    -0.0000
iter: 900 00:24:51  -528.958100c -10.63c -4.76    -0.0000
iter: 901 00:24:55  -528.958101c -10.64c -4.76    -0.0000
iter: 902 00:24:59  -528.958101c -10.64c -4.77    -0.0000
iter: 903 00:25:03  -528.958101c -10.65c -4.77    -0.0000
iter: 904 00:25:06  -528.958101c -10.65c -4.77    -0.0000
iter: 905 00:25:10  -528.958101c -10.66c -4.78    -0.0000
iter: 906 00:25:14  -528.958102c -10.66c -4.78    -0.0000
iter: 907 00:25:18  -528.958102c -10.67c -4.78    -0.0000
iter: 908 00:25:22  -528.958102c -10.68c -4.79    -0.0000
iter: 909 00:25:26  -528.958102c -10.69c -4.79    -0.0000
iter: 910 00:25:29  -528.958103c -10.69c -4.79    -0.0000
iter: 911 00:25:33  -528.958103c -10.70c -4.80    -0.0000
iter: 912 00:25:37  -528.958103c -10.70c -4.80    -0.0000
iter: 913 00:25:41  -528.958103c -10.71c -4.80    -0.0000
iter: 914 00:25:45  -528.958103c -10.71c -4.81    -0.0000
iter: 915 00:25:48  -528.958104c -10.72c -4.81    -0.0000
iter: 916 00:25:52  -528.958104c -10.73c -4.82    -0.0000
iter: 917 00:25:56  -528.958104c -10.74c -4.82    -0.0000
iter: 918 00:26:00  -528.958104c -10.74c -4.82    -0.0000
iter: 919 00:26:04  -528.958104c -10.75c -4.83    -0.0000
iter: 920 00:26:07  -528.958104c -10.75c -4.83    -0.0000
iter: 921 00:26:11  -528.958105c -10.76c -4.83    -0.0000
iter: 922 00:26:15  -528.958105c -10.76c -4.84    -0.0000
iter: 923 00:26:19  -528.958105c -10.77c -4.84    -0.0000
iter: 924 00:26:23  -528.958105c -10.78c -4.84    -0.0000
iter: 925 00:26:27  -528.958105c -10.79c -4.85    -0.0000
iter: 926 00:26:30  -528.958106c -10.79c -4.85    -0.0000
iter: 927 00:26:34  -528.958106c -10.80c -4.85    -0.0000
iter: 928 00:26:38  -528.958106c -10.80c -4.86    -0.0000
iter: 929 00:26:42  -528.958106c -10.81c -4.86    -0.0000
iter: 930 00:26:46  -528.958106c -10.81c -4.86    -0.0000
iter: 931 00:26:49  -528.958106c -10.82c -4.87    -0.0000
iter: 932 00:26:53  -528.958107c -10.83c -4.87    -0.0000
iter: 933 00:26:57  -528.958107c -10.83c -4.87    -0.0000
iter: 934 00:27:01  -528.958107c -10.84c -4.88    -0.0000
iter: 935 00:27:05  -528.958107c -10.85c -4.88    -0.0000
iter: 936 00:27:08  -528.958107c -10.85c -4.88    -0.0000
iter: 937 00:27:12  -528.958107c -10.86c -4.89    -0.0000
iter: 938 00:27:16  -528.958108c -10.86c -4.89    -0.0000
iter: 939 00:27:20  -528.958108c -10.87c -4.89    -0.0000
iter: 940 00:27:24  -528.958108c -10.88c -4.90    -0.0000
iter: 941 00:27:28  -528.958108c -10.88c -4.90    -0.0000
iter: 942 00:27:31  -528.958108c -10.89c -4.90    -0.0000
iter: 943 00:27:35  -528.958108c -10.90c -4.91    -0.0000
iter: 944 00:27:39  -528.958108c -10.90c -4.91    -0.0000
iter: 945 00:27:43  -528.958109c -10.91c -4.92    -0.0000
iter: 946 00:27:47  -528.958109c -10.91c -4.92    -0.0000
iter: 947 00:27:50  -528.958109c -10.92c -4.92    -0.0000
iter: 948 00:27:54  -528.958109c -10.93c -4.93    -0.0000
iter: 949 00:27:58  -528.958109c -10.93c -4.93    -0.0000
iter: 950 00:28:02  -528.958109c -10.94c -4.93    -0.0000
iter: 951 00:28:06  -528.958109c -10.95c -4.94    -0.0000
iter: 952 00:28:09  -528.958110c -10.95c -4.94    -0.0000
iter: 953 00:28:13  -528.958110c -10.96c -4.94    -0.0000
iter: 954 00:28:17  -528.958110c -10.96c -4.95    -0.0000
iter: 955 00:28:21  -528.958110c -10.97c -4.95    -0.0000
iter: 956 00:28:25  -528.958110c -10.98c -4.95    -0.0000
iter: 957 00:28:29  -528.958110c -10.98c -4.96    -0.0000
iter: 958 00:28:32  -528.958110c -10.99c -4.96    -0.0000
iter: 959 00:28:36  -528.958110c -11.00c -4.96    -0.0000
iter: 960 00:28:40  -528.958111c -11.00c -4.97    -0.0000
iter: 961 00:28:44  -528.958111c -11.01c -4.97    -0.0000
iter: 962 00:28:48  -528.958111c -11.01c -4.97    -0.0000
iter: 963 00:28:51  -528.958111c -11.02c -4.98    -0.0000
iter: 964 00:28:55  -528.958111c -11.02c -4.98    -0.0000
iter: 965 00:28:59  -528.958111c -11.03c -4.98    -0.0000
iter: 966 00:29:03  -528.958111c -11.04c -4.99    -0.0000
iter: 967 00:29:07  -528.958111c -11.05c -4.99    -0.0000
iter: 968 00:29:11  -528.958112c -11.05c -4.99    -0.0000
iter: 969 00:29:14  -528.958112c -11.06c -5.00    -0.0000
iter: 970 00:29:18  -528.958112c -11.06c -5.00c   -0.0000

Converged after 970 iterations.

Dipole moment: (52.392992, -54.448985, -0.163198) |e|*Ang

Total magnetic moment: (0.000000, 0.000000, -0.000000)
Local magnetic moments:
   0 Ti ( 0.000000,  0.000000,  0.000000)
   1 Ti ( 0.000000,  0.000000, -0.000000)
   2 Ti ( 0.000000,  0.000000,  0.000000)
   3 Ti ( 0.000000,  0.000000, -0.000000)
   4 Ti ( 0.000000,  0.000000, -0.000000)
   5 Ti ( 0.000000,  0.000000, -0.000000)
   6 Ti ( 0.000000,  0.000000, -0.000000)
   7 Ti ( 0.000000,  0.000000, -0.000000)
   8 Ti ( 0.000000,  0.000000, -0.000000)
   9 Ti ( 0.000000,  0.000000, -0.000000)
  10 Ti ( 0.000000,  0.000000,  0.000000)
  11 Ti ( 0.000000,  0.000000,  0.000000)
  12 Ti ( 0.000000,  0.000000, -0.000000)
  13 Ti ( 0.000000,  0.000000, -0.000000)
  14 Ti ( 0.000000,  0.000000, -0.000000)
  15 Ti ( 0.000000,  0.000000, -0.000000)
  16 Ti ( 0.000000,  0.000000,  0.000000)
  17 Ti ( 0.000000,  0.000000, -0.000000)
  18 Ti ( 0.000000,  0.000000, -0.000000)
  19 Ti ( 0.000000,  0.000000, -0.000000)
  20 Ti ( 0.000000,  0.000000,  0.000000)
  21 Ti ( 0.000000,  0.000000,  0.000000)
  22 Ti ( 0.000000,  0.000000, -0.000000)
  23 Ti ( 0.000000,  0.000000,  0.000000)
  24 O  ( 0.000000,  0.000000,  0.000000)
  25 O  ( 0.000000,  0.000000, -0.000000)
  26 O  ( 0.000000,  0.000000, -0.000000)
  27 O  ( 0.000000,  0.000000, -0.000000)
  28 O  ( 0.000000,  0.000000,  0.000000)
  29 O  ( 0.000000,  0.000000, -0.000000)
  30 O  ( 0.000000,  0.000000,  0.000000)
  31 O  ( 0.000000,  0.000000, -0.000000)
  32 O  ( 0.000000,  0.000000, -0.000000)
  33 O  ( 0.000000,  0.000000,  0.000000)
  34 O  ( 0.000000,  0.000000, -0.000000)
  35 O  ( 0.000000,  0.000000,  0.000000)
  36 O  ( 0.000000,  0.000000, -0.000000)
  37 O  ( 0.000000,  0.000000,  0.000000)
  38 O  ( 0.000000,  0.000000, -0.000000)
  39 O  ( 0.000000,  0.000000,  0.000000)
  40 O  ( 0.000000,  0.000000, -0.000000)
  41 O  ( 0.000000,  0.000000,  0.000000)
  42 O  ( 0.000000,  0.000000, -0.000000)
  43 O  ( 0.000000,  0.000000,  0.000000)
  44 O  ( 0.000000,  0.000000, -0.000000)
  45 O  ( 0.000000,  0.000000, -0.000000)
  46 O  ( 0.000000,  0.000000,  0.000000)
  47 O  ( 0.000000,  0.000000,  0.000000)
  48 O  ( 0.000000,  0.000000, -0.000000)
  49 O  ( 0.000000,  0.000000,  0.000000)
  50 O  ( 0.000000,  0.000000,  0.000000)
  51 O  ( 0.000000,  0.000000,  0.000000)
  52 O  ( 0.000000,  0.000000, -0.000000)
  53 O  ( 0.000000,  0.000000,  0.000000)
  54 O  ( 0.000000,  0.000000, -0.000000)
  55 O  ( 0.000000,  0.000000, -0.000000)
  56 O  ( 0.000000,  0.000000, -0.000000)
  57 O  ( 0.000000,  0.000000, -0.000000)
  58 O  ( 0.000000,  0.000000,  0.000000)
  59 O  ( 0.000000,  0.000000, -0.000000)
  60 O  ( 0.000000,  0.000000,  0.000000)
  61 O  ( 0.000000,  0.000000,  0.000000)
  62 O  ( 0.000000,  0.000000, -0.000000)
  63 O  ( 0.000000,  0.000000,  0.000000)
  64 O  ( 0.000000,  0.000000, -0.000000)
  65 O  ( 0.000000,  0.000000,  0.000000)
  66 O  ( 0.000000,  0.000000, -0.000000)
  67 O  ( 0.000000,  0.000000,  0.000000)
  68 O  ( 0.000000,  0.000000,  0.000000)
  69 O  ( 0.000000,  0.000000,  0.000000)
  70 O  ( 0.000000,  0.000000,  0.000000)
  71 O  ( 0.000000,  0.000000, -0.000000)
  72 Au ( 0.000000,  0.000000, -0.000000)
  73 Au ( 0.000000,  0.000000, -0.000000)
  74 Au ( 0.000000,  0.000000, -0.000000)
  75 Au ( 0.000000,  0.000000, -0.000000)

Energy contributions relative to reference atoms: (reference = -2721730.337652)

Kinetic:       +538.868740
Potential:     -728.501957
External:        +0.000000
XC:            -382.529732
Entropy (-ST):   -0.001262
Local:          +43.205468
SIC:             +0.000000
--------------------------
Free energy:   -528.958743
Extrapolated:  -528.958112

Dipole-layer corrected work functions: 4.551918, 4.925045 eV

Spin contamination: 0.000000 electrons
                   Up                     Down
 Band  Eigenvalues  Occupancy  Eigenvalues  Occupancy
    0    -66.02145    1.00000    -66.02145    1.00000
    1    -66.01369    1.00000    -66.01369    1.00000
    2    -66.00848    1.00000    -66.00848    1.00000
    3    -66.00617    1.00000    -66.00617    1.00000
    4    -65.87996    1.00000    -65.87996    1.00000
    5    -65.80350    1.00000    -65.80350    1.00000
    6    -65.71140    1.00000    -65.71140    1.00000
    7    -65.70870    1.00000    -65.70870    1.00000
    8    -65.70660    1.00000    -65.70660    1.00000
    9    -65.69889    1.00000    -65.69889    1.00000
   10    -65.67411    1.00000    -65.67411    1.00000
   11    -65.67294    1.00000    -65.67294    1.00000
   12    -65.66185    1.00000    -65.66185    1.00000
   13    -65.62616    1.00000    -65.62616    1.00000
   14    -65.62102    1.00000    -65.62102    1.00000
   15    -65.56689    1.00000    -65.56689    1.00000
   16    -65.54545    1.00000    -65.54545    1.00000
   17    -65.53867    1.00000    -65.53867    1.00000
   18    -65.42211    1.00000    -65.42211    1.00000
   19    -65.39746    1.00000    -65.39746    1.00000
   20    -65.28440    1.00000    -65.28440    1.00000
   21    -65.27080    1.00000    -65.27080    1.00000
   22    -65.26306    1.00000    -65.26306    1.00000
   23    -65.26038    1.00000    -65.26038    1.00000
   24    -42.34320    1.00000    -42.34320    1.00000
   25    -42.33422    1.00000    -42.33422    1.00000
   26    -42.32824    1.00000    -42.32824    1.00000
   27    -42.32537    1.00000    -42.32537    1.00000
   28    -42.19599    1.00000    -42.19599    1.00000
   29    -42.18705    1.00000    -42.18705    1.00000
   30    -42.16070    1.00000    -42.16070    1.00000
   31    -42.12655    1.00000    -42.12655    1.00000
   32    -42.11743    1.00000    -42.11743    1.00000
   33    -42.05444    1.00000    -42.05444    1.00000
   34    -42.02426    1.00000    -42.02426    1.00000
   35    -42.01331    1.00000    -42.01331    1.00000
   36    -42.01082    1.00000    -42.01082    1.00000
   37    -42.00407    1.00000    -42.00407    1.00000
   38    -41.99302    1.00000    -41.99302    1.00000
   39    -41.99161    1.00000    -41.99161    1.00000
   40    -41.98539    1.00000    -41.98539    1.00000
   41    -41.98451    1.00000    -41.98451    1.00000
   42    -41.98026    1.00000    -41.98026    1.00000
   43    -41.96957    1.00000    -41.96957    1.00000
   44    -41.96331    1.00000    -41.96331    1.00000
   45    -41.95919    1.00000    -41.95919    1.00000
   46    -41.94168    1.00000    -41.94168    1.00000
   47    -41.93608    1.00000    -41.93608    1.00000
   48    -41.91778    1.00000    -41.91778    1.00000
   49    -41.89979    1.00000    -41.89979    1.00000
   50    -41.88703    1.00000    -41.88703    1.00000
   51    -41.88486    1.00000    -41.88486    1.00000
   52    -41.87102    1.00000    -41.87102    1.00000
   53    -41.86314    1.00000    -41.86314    1.00000
   54    -41.86067    1.00000    -41.86067    1.00000
   55    -41.84054    1.00000    -41.84054    1.00000
   56    -41.83752    1.00000    -41.83752    1.00000
   57    -41.82987    1.00000    -41.82987    1.00000
   58    -41.81990    1.00000    -41.81990    1.00000
   59    -41.80545    1.00000    -41.80545    1.00000
   60    -41.80358    1.00000    -41.80358    1.00000
   61    -41.79153    1.00000    -41.79153    1.00000
   62    -41.78918    1.00000    -41.78918    1.00000
   63    -41.78569    1.00000    -41.78569    1.00000
   64    -41.77766    1.00000    -41.77766    1.00000
   65    -41.76441    1.00000    -41.76441    1.00000
   66    -41.76331    1.00000    -41.76331    1.00000
   67    -41.75635    1.00000    -41.75635    1.00000
   68    -41.74740    1.00000    -41.74740    1.00000
   69    -41.74007    1.00000    -41.74007    1.00000
   70    -41.73162    1.00000    -41.73162    1.00000
   71    -41.72286    1.00000    -41.72286    1.00000
   72    -41.72208    1.00000    -41.72208    1.00000
   73    -41.71098    1.00000    -41.71098    1.00000
   74    -41.70670    1.00000    -41.70670    1.00000
   75    -41.69243    1.00000    -41.69243    1.00000
   76    -41.66301    1.00000    -41.66301    1.00000
   77    -41.64686    1.00000    -41.64686    1.00000
   78    -41.59693    1.00000    -41.59693    1.00000
   79    -41.58566    1.00000    -41.58566    1.00000
   80    -41.55356    1.00000    -41.55356    1.00000
   81    -41.51508    1.00000    -41.51508    1.00000
   82    -41.50957    1.00000    -41.50957    1.00000
   83    -41.50859    1.00000    -41.50859    1.00000
   84    -41.49632    1.00000    -41.49632    1.00000
   85    -41.49267    1.00000    -41.49267    1.00000
   86    -41.48207    1.00000    -41.48207    1.00000
   87    -41.47992    1.00000    -41.47992    1.00000
   88    -41.47811    1.00000    -41.47811    1.00000
   89    -41.47383    1.00000    -41.47383    1.00000
   90    -41.43790    1.00000    -41.43790    1.00000
   91    -41.42338    1.00000    -41.42338    1.00000
   92    -41.36046    1.00000    -41.36046    1.00000
   93    -41.34482    1.00000    -41.34482    1.00000
   94    -41.33676    1.00000    -41.33676    1.00000
   95    -41.33340    1.00000    -41.33340    1.00000
   96    -24.71872    1.00000    -24.71872    1.00000
   97    -24.51605    1.00000    -24.51605    1.00000
   98    -24.38740    1.00000    -24.38740    1.00000
   99    -24.35918    1.00000    -24.35918    1.00000
  100    -24.29748    1.00000    -24.29748    1.00000
  101    -24.25659    1.00000    -24.25659    1.00000
  102    -24.18281    1.00000    -24.18281    1.00000
  103    -24.10973    1.00000    -24.10973    1.00000
  104    -24.05298    1.00000    -24.05298    1.00000
  105    -23.93893    1.00000    -23.93893    1.00000
  106    -23.88834    1.00000    -23.88834    1.00000
  107    -23.82559    1.00000    -23.82559    1.00000
  108    -23.74785    1.00000    -23.74785    1.00000
  109    -23.62425    1.00000    -23.62425    1.00000
  110    -23.58813    1.00000    -23.58813    1.00000
  111    -23.57948    1.00000    -23.57948    1.00000
  112    -23.55984    1.00000    -23.55984    1.00000
  113    -23.54473    1.00000    -23.54473    1.00000
  114    -23.48695    1.00000    -23.48695    1.00000
  115    -23.45454    1.00000    -23.45454    1.00000
  116    -23.43590    1.00000    -23.43590    1.00000
  117    -23.41530    1.00000    -23.41530    1.00000
  118    -23.40278    1.00000    -23.40278    1.00000
  119    -23.39257    1.00000    -23.39257    1.00000
  120    -23.36491    1.00000    -23.36491    1.00000
  121    -23.35187    1.00000    -23.35187    1.00000
  122    -23.33481    1.00000    -23.33481    1.00000
  123    -23.33359    1.00000    -23.33359    1.00000
  124    -23.26925    1.00000    -23.26925    1.00000
  125    -23.25173    1.00000    -23.25173    1.00000
  126    -23.25033    1.00000    -23.25033    1.00000
  127    -23.24105    1.00000    -23.24105    1.00000
  128    -23.23742    1.00000    -23.23742    1.00000
  129    -23.23388    1.00000    -23.23388    1.00000
  130    -23.22605    1.00000    -23.22605    1.00000
  131    -23.21192    1.00000    -23.21192    1.00000
  132    -23.19512    1.00000    -23.19512    1.00000
  133    -23.19332    1.00000    -23.19332    1.00000
  134    -23.16152    1.00000    -23.16152    1.00000
  135    -23.05389    1.00000    -23.05389    1.00000
  136    -23.03651    1.00000    -23.03651    1.00000
  137    -22.84495    1.00000    -22.84495    1.00000
  138    -22.73580    1.00000    -22.73580    1.00000
  139    -22.65673    1.00000    -22.65673    1.00000
  140    -21.88351    1.00000    -21.88351    1.00000
  141    -21.84221    1.00000    -21.84221    1.00000
  142    -21.83593    1.00000    -21.83593    1.00000
  143    -21.82589    1.00000    -21.82589    1.00000
  144    -11.84532    1.00000    -11.84532    1.00000
  145    -11.72659    1.00000    -11.72659    1.00000
  146    -11.71859    1.00000    -11.71859    1.00000
  147    -11.66111    1.00000    -11.66111    1.00000
  148    -11.63891    1.00000    -11.63891    1.00000
  149    -11.61949    1.00000    -11.61949    1.00000
  150    -11.55594    1.00000    -11.55594    1.00000
  151    -11.54537    1.00000    -11.54537    1.00000
  152    -11.53090    1.00000    -11.53090    1.00000
  153    -11.48415    1.00000    -11.48415    1.00000
  154    -11.46984    1.00000    -11.46984    1.00000
  155    -11.42777    1.00000    -11.42777    1.00000
  156    -11.41583    1.00000    -11.41583    1.00000
  157    -11.37779    1.00000    -11.37779    1.00000
  158    -11.34010    1.00000    -11.34010    1.00000
  159    -11.30160    1.00000    -11.30160    1.00000
  160    -11.28733    1.00000    -11.28733    1.00000
  161    -11.25913    1.00000    -11.25913    1.00000
  162    -11.23898    1.00000    -11.23898    1.00000
  163    -11.16921    1.00000    -11.16921    1.00000
  164    -11.11027    1.00000    -11.11027    1.00000
  165    -11.03031    1.00000    -11.03031    1.00000
  166    -11.02667    1.00000    -11.02667    1.00000
  167    -10.99808    1.00000    -10.99808    1.00000
  168    -10.99254    1.00000    -10.99254    1.00000
  169    -10.97400    1.00000    -10.97400    1.00000
  170    -10.94043    1.00000    -10.94043    1.00000
  171    -10.92188    1.00000    -10.92188    1.00000
  172    -10.90210    1.00000    -10.90210    1.00000
  173    -10.89537    1.00000    -10.89537    1.00000
  174    -10.88852    1.00000    -10.88852    1.00000
  175    -10.85191    1.00000    -10.85191    1.00000
  176    -10.84053    1.00000    -10.84053    1.00000
  177    -10.82879    1.00000    -10.82879    1.00000
  178    -10.81498    1.00000    -10.81498    1.00000
  179    -10.79633    1.00000    -10.79633    1.00000
  180    -10.78039    1.00000    -10.78039    1.00000
  181    -10.76547    1.00000    -10.76547    1.00000
  182    -10.75720    1.00000    -10.75720    1.00000
  183    -10.71951    1.00000    -10.71951    1.00000
  184    -10.71111    1.00000    -10.71111    1.00000
  185    -10.67010    1.00000    -10.67010    1.00000
  186    -10.64108    1.00000    -10.64108    1.00000
  187    -10.63309    1.00000    -10.63309    1.00000
  188    -10.57526    1.00000    -10.57526    1.00000
  189    -10.53911    1.00000    -10.53911    1.00000
  190    -10.45978    1.00000    -10.45978    1.00000
  191    -10.42639    1.00000    -10.42639    1.00000
  192    -10.39571    1.00000    -10.39571    1.00000
  193    -10.33410    1.00000    -10.33410    1.00000
  194    -10.25179    1.00000    -10.25179    1.00000
  195    -10.23671    1.00000    -10.23671    1.00000
  196    -10.22454    1.00000    -10.22454    1.00000
  197    -10.16004    1.00000    -10.16004    1.00000
  198    -10.05174    1.00000    -10.05174    1.00000
  199    -10.01431    1.00000    -10.01431    1.00000
  200     -9.97894    1.00000     -9.97894    1.00000
  201     -9.94629    1.00000     -9.94629    1.00000
  202     -9.87109    1.00000     -9.87109    1.00000
  203     -9.86767    1.00000     -9.86767    1.00000
  204     -9.80037    1.00000     -9.80037    1.00000
  205     -9.78502    1.00000     -9.78502    1.00000
  206     -9.73246    1.00000     -9.73246    1.00000
  207     -9.67730    1.00000     -9.67730    1.00000
  208     -9.63579    1.00000     -9.63579    1.00000
  209     -9.62578    1.00000     -9.62578    1.00000
  210     -9.61469    1.00000     -9.61469    1.00000
  211     -9.58785    1.00000     -9.58785    1.00000
  212     -9.54732    1.00000     -9.54732    1.00000
  213     -9.53259    1.00000     -9.53259    1.00000
  214     -9.48815    1.00000     -9.48815    1.00000
  215     -9.44589    1.00000     -9.44589    1.00000
  216     -9.42205    1.00000     -9.42205    1.00000
  217     -9.35795    1.00000     -9.35795    1.00000
  218     -9.35043    1.00000     -9.35043    1.00000
  219     -9.33864    1.00000     -9.33864    1.00000
  220     -9.30135    1.00000     -9.30135    1.00000
  221     -9.28697    1.00000     -9.28697    1.00000
  222     -9.25346    1.00000     -9.25346    1.00000
  223     -9.23156    1.00000     -9.23156    1.00000
  224     -9.18605    1.00000     -9.18605    1.00000
  225     -9.16953    1.00000     -9.16953    1.00000
  226     -9.15761    1.00000     -9.15761    1.00000
  227     -9.14399    1.00000     -9.14399    1.00000
  228     -9.08882    1.00000     -9.08882    1.00000
  229     -9.07225    1.00000     -9.07225    1.00000
  230     -9.06481    1.00000     -9.06481    1.00000
  231     -9.03193    1.00000     -9.03193    1.00000
  232     -9.02851    1.00000     -9.02851    1.00000
  233     -9.01538    1.00000     -9.01538    1.00000
  234     -8.94178    1.00000     -8.94178    1.00000
  235     -8.87755    1.00000     -8.87755    1.00000
  236     -8.87496    1.00000     -8.87496    1.00000
  237     -8.82700    1.00000     -8.82700    1.00000
  238     -8.81251    1.00000     -8.81251    1.00000
  239     -8.79340    1.00000     -8.79340    1.00000
  240     -8.77216    1.00000     -8.77216    1.00000
  241     -8.74248    1.00000     -8.74248    1.00000
  242     -8.71701    1.00000     -8.71701    1.00000
  243     -8.67358    1.00000     -8.67358    1.00000
  244     -8.64216    1.00000     -8.64216    1.00000
  245     -8.54078    1.00000     -8.54078    1.00000
  246     -8.53230    1.00000     -8.53230    1.00000
  247     -8.45575    1.00000     -8.45575    1.00000
  248     -8.42698    1.00000     -8.42698    1.00000
  249     -8.38333    1.00000     -8.38333    1.00000
  250     -8.33459    1.00000     -8.33459    1.00000
  251     -8.31999    1.00000     -8.31999    1.00000
  252     -8.28147    1.00000     -8.28147    1.00000
  253     -8.27443    1.00000     -8.27443    1.00000
  254     -8.25090    1.00000     -8.25090    1.00000
  255     -8.23906    1.00000     -8.23906    1.00000
  256     -8.20912    1.00000     -8.20912    1.00000
  257     -8.19827    1.00000     -8.19827    1.00000
  258     -8.18606    1.00000     -8.18606    1.00000
  259     -8.17384    1.00000     -8.17384    1.00000
  260     -8.12972    1.00000     -8.12972    1.00000
  261     -8.10554    1.00000     -8.10554    1.00000
  262     -8.07496    1.00000     -8.07496    1.00000
  263     -8.06791    1.00000     -8.06791    1.00000
  264     -8.01167    1.00000     -8.01167    1.00000
  265     -8.00699    1.00000     -8.00699    1.00000
  266     -7.98515    1.00000     -7.98515    1.00000
  267     -7.95527    1.00000     -7.95527    1.00000
  268     -7.93428    1.00000     -7.93428    1.00000
  269     -7.92383    1.00000     -7.92383    1.00000
  270     -7.90309    1.00000     -7.90309    1.00000
  271     -7.87745    1.00000     -7.87745    1.00000
  272     -7.86964    1.00000     -7.86964    1.00000
  273     -7.83257    1.00000     -7.83257    1.00000
  274     -7.80488    1.00000     -7.80488    1.00000
  275     -7.78842    1.00000     -7.78842    1.00000
  276     -7.76860    1.00000     -7.76860    1.00000
  277     -7.75623    1.00000     -7.75623    1.00000
  278     -7.70507    1.00000     -7.70507    1.00000
  279     -7.67302    1.00000     -7.67302    1.00000
  280     -7.65972    1.00000     -7.65972    1.00000
  281     -7.63478    1.00000     -7.63478    1.00000
  282     -7.54051    1.00000     -7.54051    1.00000
  283     -7.51512    1.00000     -7.51512    1.00000
  284     -7.47587    1.00000     -7.47587    1.00000
  285     -7.45910    1.00000     -7.45910    1.00000
  286     -7.37678    1.00000     -7.37678    1.00000
  287     -7.33814    1.00000     -7.33814    1.00000
  288     -7.30065    1.00000     -7.30065    1.00000
  289     -7.23235    1.00000     -7.23235    1.00000
  290     -7.20780    1.00000     -7.20780    1.00000
  291     -7.19532    1.00000     -7.19532    1.00000
  292     -7.18692    1.00000     -7.18692    1.00000
  293     -7.16187    1.00000     -7.16187    1.00000
  294     -7.03602    1.00000     -7.03602    1.00000
  295     -7.00910    1.00000     -7.00910    1.00000
  296     -6.97355    1.00000     -6.97355    1.00000
  297     -6.92882    1.00000     -6.92882    1.00000
  298     -6.90859    1.00000     -6.90859    1.00000
  299     -6.83551    1.00000     -6.83551    1.00000
  300     -6.82437    1.00000     -6.82437    1.00000
  301     -6.74499    1.00000     -6.74499    1.00000
  302     -6.70373    1.00000     -6.70373    1.00000
  303     -6.65331    1.00000     -6.65331    1.00000
  304     -6.57923    1.00000     -6.57923    1.00000
  305     -6.54014    1.00000     -6.54014    1.00000
  306     -6.51470    1.00000     -6.51470    1.00000
  307     -6.45346    1.00000     -6.45346    1.00000
  308     -5.86102    0.99999     -5.86102    0.99999
  309     -5.54086    0.99967     -5.54086    0.99967
  310     -3.93221    0.00031     -3.93221    0.00031
  311     -3.63284    0.00002     -3.63284    0.00002
  312     -3.49824    0.00000     -3.49824    0.00000
  313     -3.44365    0.00000     -3.44365    0.00000
  314     -3.39791    0.00000     -3.39791    0.00000
  315     -3.36906    0.00000     -3.36906    0.00000
  316     -3.24029    0.00000     -3.24029    0.00000
  317     -3.22731    0.00000     -3.22731    0.00000
  318     -3.21236    0.00000     -3.21236    0.00000
  319     -3.11106    0.00000     -3.11106    0.00000
  320     -3.00857    0.00000     -3.00857    0.00000
  321     -2.95280    0.00000     -2.95280    0.00000
  322     -2.90706    0.00000     -2.90706    0.00000
  323     -2.88439    0.00000     -2.88439    0.00000
  324     -2.84498    0.00000     -2.84498    0.00000
  325     -2.83183    0.00000     -2.83183    0.00000
  326     -2.78005    0.00000     -2.78005    0.00000
  327     -2.74056    0.00000     -2.74056    0.00000
  328     -2.73459    0.00000     -2.73459    0.00000
  329     -2.70785    0.00000     -2.70785    0.00000
  330     -2.69165    0.00000     -2.69165    0.00000
  331     -2.67751    0.00000     -2.67751    0.00000
  332     -2.65039    0.00000     -2.65039    0.00000
  333     -2.62768    0.00000     -2.62768    0.00000
  334     -2.59921    0.00000     -2.59921    0.00000
  335     -2.56717    0.00000     -2.56717    0.00000
  336     -2.54417    0.00000     -2.54417    0.00000
  337     -2.51976    0.00000     -2.51976    0.00000
  338     -2.51067    0.00000     -2.51067    0.00000
  339     -2.50342    0.00000     -2.50342    0.00000
  340     -2.49434    0.00000     -2.49434    0.00000
  341     -2.48349    0.00000     -2.48349    0.00000
  342     -2.46111    0.00000     -2.46111    0.00000
  343     -2.44925    0.00000     -2.44925    0.00000
  344     -2.43757    0.00000     -2.43757    0.00000
  345     -2.42998    0.00000     -2.42998    0.00000
  346     -2.41270    0.00000     -2.41270    0.00000
  347     -2.40005    0.00000     -2.40005    0.00000
  348     -2.37282    0.00000     -2.37282    0.00000
  349     -2.36909    0.00000     -2.36909    0.00000
  350     -2.30211    0.00000     -2.30211    0.00000
  351     -2.28706    0.00000     -2.28706    0.00000
  352     -2.26982    0.00000     -2.26982    0.00000
  353     -2.25671    0.00000     -2.25671    0.00000
  354     -2.23938    0.00000     -2.23938    0.00000
  355     -2.22293    0.00000     -2.22293    0.00000
  356     -2.14282    0.00000     -2.14282    0.00000
  357     -2.10590    0.00000     -2.10590    0.00000
  358     -2.09007    0.00000     -2.09007    0.00000
  359     -2.08052    0.00000     -2.08052    0.00000
  360     -2.04877    0.00000     -2.04877    0.00000
  361     -2.04074    0.00000     -2.04074    0.00000
  362     -2.02890    0.00000     -2.02890    0.00000
  363     -2.02450    0.00000     -2.02450    0.00000
  364     -2.00464    0.00000     -2.00464    0.00000
  365     -1.99646    0.00000     -1.99646    0.00000
  366     -1.98961    0.00000     -1.98961    0.00000
  367     -1.98079    0.00000     -1.98079    0.00000
  368     -1.96905    0.00000     -1.96905    0.00000
  369     -1.92813    0.00000     -1.92813    0.00000
  370     -1.88827    0.00000     -1.88827    0.00000
  371     -1.88017    0.00000     -1.88017    0.00000
  372     -1.87148    0.00000     -1.87148    0.00000
  373     -1.83599    0.00000     -1.83599    0.00000
  374     -1.78174    0.00000     -1.78174    0.00000
  375     -1.76718    0.00000     -1.76718    0.00000

Fermi level: -4.73848

Gap: 1.609 eV
Transition (v -> c):
  (s=0, k=0, n=309, [[0.00, 0.00, 0.00]]) -> (s=1, k=0, n=310, [[0.00, 0.00, 0.00]])
No difference between direct/indirect transitions
Input parameters:
  external: {constraints: [3.],
             difference: False,
             n_charge_regions: 1,
             name: CDFTPotential,
             regions: [[72, 73, 74, 75]]}

Initialize ...

species:
  Ti:
    name: Titanium
    id: d282db07e62ae71292040bf25b25ccdd
    Z: 22.0
    valence: 12
    core: 10
    charge: 0.0
    Hubbard: {U: 7.0,  # eV
              l: 2,
              scale: True}
    file: /global/common/software/m4517/setups/gpaw-setups-0.9.20000/Ti.PBE.gz
    compensation charges: {type: gauss,
                           rc: 0.38,
                           lmax: 2}
    cutoffs: {filter: 2.23,
              core: 1.02}
    projectors:
      #              energy  rcut
      - 3s(2.00)   -62.623   1.270
      - 4s(2.00)    -4.466   1.270
      - 3p(6.00)   -38.862   1.058
      - 4p(0.00)    -1.466   1.058
      - 3d(2.00)    -4.258   1.058
      -  d          22.953   1.058
  
    # Using partial waves for Ti as LCAO basis

  O:
    name: Oxygen
    id: 32ecd46bf208036f09c70b0ec9a88b78
    Z: 8.0
    valence: 6
    core: 2
    charge: 0.0
    file: /global/common/software/m4517/setups/gpaw-setups-0.9.20000/O.PBE.gz
    compensation charges: {type: gauss,
                           rc: 0.21,
                           lmax: 2}
    cutoffs: {filter: 1.17,
              core: 0.83}
    projectors:
      #              energy  rcut
      - 2s(2.00)   -23.961   0.688
      - 2p(4.00)    -9.029   0.598
      -  s           3.251   0.688
      -  p          18.182   0.598
      -  d           0.000   0.619
  
    # Using partial waves for O as LCAO basis

  Au:
    name: Gold
    id: b12133f335f6ca0d89c4b1ccaa844e9a
    Z: 79.0
    valence: 11
    core: 68
    charge: 0.0
    file: /global/common/software/m4517/setups/gpaw-setups-0.9.20000/Au.PBE.gz
    compensation charges: {type: gauss,
                           rc: 0.42,
                           lmax: 2}
    cutoffs: {filter: 2.33,
              core: 2.81}
    projectors:
      #              energy  rcut
      - 6s(1.00)    -5.728   1.323
      - 6p(0.00)    -0.775   1.323
      - 5d(10.00)    -6.891   1.323
      -  s          21.484   1.323
      -  p          26.436   1.323
      -  d          20.321   1.323
  
    # Using partial waves for Au as LCAO basis

Reference energy: -2721730.337652  # eV

Spin-polarized calculation.
Magnetic moment: 0.000000

Convergence criteria:
 Maximum [total energy] change in last 3 cyles: 1e-06 eV / valence electron
 Maximum integral of absolute [dens]ity change: 1e-05 electrons / valence electron
 Maximum integral of absolute [eigenst]ate change: 1e-10 eV^2 / valence electron
 Maximum number of scf [iter]ations: 1500
 (Square brackets indicate name in SCF output, whereas a 'c' in
 the SCF output indicates the quantity has converged.)

Symmetries present (total): 1

  ( 1  0  0)
  ( 0  1  0)
  ( 0  0  1)

1 k-point (Gamma)
1 k-point in the irreducible part of the Brillouin zone
       k-points in crystal coordinates                weights
   0:     0.00000000    0.00000000    0.00000000          1/1

Wave functions: Uniform real-space grid
  Kinetic energy operator: 6*3+1=19 point O(h^6) finite-difference Laplacian
  ScaLapack parameters: grid=1x1, blocksize=None
  Wavefunction extrapolation:
    Improved wavefunction reuse through dual PAW basis 

Occupation numbers: Fermi-Dirac:
  width: 0.1000  # eV
 

Eigensolver
   Davidson(niter=3) 

Densities:
  Coarse grid: 52*36*144 grid
  Fine grid: 104*72*288 grid
  Total Charge: 0.000000 

Density mixing:
  Method: difference
  Backend: pulay
  Linear mixing parameter: 0.01
  old densities: 1
  Damping of long wavelength oscillations: 100 

Hamiltonian:
  XC and Coulomb potentials evaluated on a 104*72*288 grid
  Using the PBE Exchange-Correlation functional
  External potential:
    CDFTPotential
  Interpolation: tri-quintic (5. degree polynomial)
  Poisson solver: Gauss-Seidel solver with 4 multi-grid levels
    Coarsest grid: 13 x 9 x 36 points
    Warning: Coarse grid has more than 24 points.
             More multi-grid levels recommended.
    Stencil: 6*3+1=19 point O(h^6) finite-difference Laplacian
    Max iterations: 1000
    Tolerance: 2.000000e-10

Dipole correction along z-axis 

XC parameters: PBE with 2 nearest neighbor stencil

Memory estimate:
  Process memory now: 209.55 MiB
  Calculator: 30.06 MiB
    Density: 2.05 MiB
      Arrays: 0.53 MiB
      Localized functions: 1.26 MiB
      Mixer: 0.26 MiB
    Hamiltonian: 0.78 MiB
      Arrays: 0.39 MiB
      XC: 0.00 MiB
      Poisson: 0.29 MiB
      vbar: 0.09 MiB
    Wavefunctions: 27.23 MiB
      Arrays psit_nG: 10.74 MiB
      Eigensolver: 16.24 MiB
      Projections: 0.05 MiB
      Projectors: 0.20 MiB

Total number of cores used: 128
Domain decomposition: 4 x 2 x 16

Number of atoms: 76
Number of atomic orbitals: 540
Number of bands in calculation: 376
Number of valence electrons: 620
Bands to converge: occupied

... initialized

Initializing position-dependent things.

Density initialized from atomic densities
Creating initial wave functions:
  376 bands from LCAO basis set

      .-------------------------.  
     /|                         |  
    / |                         |  
   /  |                         |  
  /   |                         |  
 *    |                         |  
 |    |                         |  
 |    |                         |  
 |    |                         |  
 |    |                         |  
 |    |                         |  
 |    |                         |  
 |    |                         |  
 |    |                         |  
 |    |        Au   OAu         |  
 |    |      O          Ti      |  
 |    O  Au      Ti     O    O  |  
 |    |   Ti   Au O   O         |  
 | O  |   O    O      Ti     Ti |  
 |    | Ti     Ti     O    O    |  
 |    |     O       O      Ti   |  
 |   O|Ti     O      O          |  
 |    |O    O      Ti     Ti    |  
 |  Ti|    Ti          O  O   O |  
 |    |  O  O   O O    TiO      |  
 |  O |         TiO         O Ti|  
 |    | OTiO   Ti    OTi        |  
 |    |       O     O O    O O  |  
 |    | Oi   O O           Ti   |  
 |    O      Ti     Ti     O    |  
 |   Ti          O      O       |  
 |    |   O                     |  
 |    |                         |  
 |    |                         |  
 |    |                         |  
 |    .-------------------------.  
 |   /                         /   
 |  /                         /    
 | /                         /     
 |/                         /      
 *-------------------------*       

Positions:
   0 Ti     1.771742    0.000000    8.228379    ( 0.0000,  0.0000,  0.0000)
   1 Ti     6.989192    1.896200    8.228379    ( 0.0000,  0.0000,  0.0000)
   2 Ti     1.771742    3.792400    8.228379    ( 0.0000,  0.0000,  0.0000)
   3 Ti     6.989192    5.688600    8.228379    ( 0.0000,  0.0000,  0.0000)
   4 Ti     4.725027    0.000000    9.111586    ( 0.0000,  0.0000,  0.0000)
   5 Ti     9.942477    1.896200    9.111586    ( 0.0000,  0.0000,  0.0000)
   6 Ti     4.725027    3.792400    9.111586    ( 0.0000,  0.0000,  0.0000)
   7 Ti     9.942477    5.688600    9.111586    ( 0.0000,  0.0000,  0.0000)
   8 Ti     3.149983    0.000000   11.761552    ( 0.0000,  0.0000,  0.0000)
   9 Ti     8.367433    1.896200   11.761552    ( 0.0000,  0.0000,  0.0000)
  10 Ti     3.149983    3.792400   11.761552    ( 0.0000,  0.0000,  0.0000)
  11 Ti     8.367433    5.688600   11.761552    ( 0.0000,  0.0000,  0.0000)
  12 Ti     6.103269    0.000000   12.644759    ( 0.0000,  0.0000,  0.0000)
  13 Ti     0.885819    1.896200   12.644759    ( 0.0000,  0.0000,  0.0000)
  14 Ti     6.103269    3.792400   12.644759    ( 0.0000,  0.0000,  0.0000)
  15 Ti     0.885819    5.688600   12.644759    ( 0.0000,  0.0000,  0.0000)
  16 Ti     4.482233   -0.001033   15.342543    ( 0.0000,  0.0000,  0.0000)
  17 Ti     9.753045    1.900753   15.389207    ( 0.0000,  0.0000,  0.0000)
  18 Ti     4.499047    3.797034   15.348687    ( 0.0000,  0.0000,  0.0000)
  19 Ti     9.736627    5.671166   15.407809    ( 0.0000,  0.0000,  0.0000)
  20 Ti     7.365001   -0.008670   16.091347    ( 0.0000,  0.0000,  0.0000)
  21 Ti     2.124206    1.919615   16.196452    ( 0.0000,  0.0000,  0.0000)
  22 Ti     7.324862    3.785370   16.124124    ( 0.0000,  0.0000,  0.0000)
  23 Ti     2.104658    5.692197   16.109406    ( 0.0000,  0.0000,  0.0000)
  24 O      3.638859    0.000000    7.500000    ( 0.0000,  0.0000,  0.0000)
  25 O      8.856309    1.896200    7.500000    ( 0.0000,  0.0000,  0.0000)
  26 O      3.638859    3.792400    7.500000    ( 0.0000,  0.0000,  0.0000)
  27 O      8.856309    5.688600    7.500000    ( 0.0000,  0.0000,  0.0000)
  28 O      6.592144    0.000000    8.383207    ( 0.0000,  0.0000,  0.0000)
  29 O      1.374694    1.896200    8.383207    ( 0.0000,  0.0000,  0.0000)
  30 O      6.592144    3.792400    8.383207    ( 0.0000,  0.0000,  0.0000)
  31 O      1.374694    5.688600    8.383207    ( 0.0000,  0.0000,  0.0000)
  32 O     10.339421    0.000000    8.956758    ( 0.0000,  0.0000,  0.0000)
  33 O      5.121971    1.896200    8.956758    ( 0.0000,  0.0000,  0.0000)
  34 O     10.339421    3.792400    8.956758    ( 0.0000,  0.0000,  0.0000)
  35 O      5.121971    5.688600    8.956758    ( 0.0000,  0.0000,  0.0000)
  36 O      2.857911    0.000000    9.839966    ( 0.0000,  0.0000,  0.0000)
  37 O      8.075361    1.896200    9.839966    ( 0.0000,  0.0000,  0.0000)
  38 O      2.857911    3.792400    9.839966    ( 0.0000,  0.0000,  0.0000)
  39 O      8.075361    5.688600    9.839966    ( 0.0000,  0.0000,  0.0000)
  40 O      5.017100    0.000000   11.033173    ( 0.0000,  0.0000,  0.0000)
  41 O     10.234550    1.896200   11.033173    ( 0.0000,  0.0000,  0.0000)
  42 O      5.017100    3.792400   11.033173    ( 0.0000,  0.0000,  0.0000)
  43 O     10.234550    5.688600   11.033173    ( 0.0000,  0.0000,  0.0000)
  44 O      7.970490    0.000000   11.916380    ( 0.0000,  0.0000,  0.0000)
  45 O      2.753040    1.896200   11.916380    ( 0.0000,  0.0000,  0.0000)
  46 O      7.970490    3.792400   11.916380    ( 0.0000,  0.0000,  0.0000)
  47 O      2.753040    5.688600   11.916380    ( 0.0000,  0.0000,  0.0000)
  48 O      1.282867    0.000000   12.489931    ( 0.0000,  0.0000,  0.0000)
  49 O      6.500317    1.896200   12.489931    ( 0.0000,  0.0000,  0.0000)
  50 O      1.282867    3.792400   12.489931    ( 0.0000,  0.0000,  0.0000)
  51 O      6.500317    5.688600   12.489931    ( 0.0000,  0.0000,  0.0000)
  52 O      4.236152    0.000000   13.373138    ( 0.0000,  0.0000,  0.0000)
  53 O      9.453603    1.896200   13.373138    ( 0.0000,  0.0000,  0.0000)
  54 O      4.236152    3.792400   13.373138    ( 0.0000,  0.0000,  0.0000)
  55 O      9.453603    5.688600   13.373138    ( 0.0000,  0.0000,  0.0000)
  56 O      6.412072   -0.010033   14.556610    ( 0.0000,  0.0000,  0.0000)
  57 O      1.198823    1.897930   14.569774    ( 0.0000,  0.0000,  0.0000)
  58 O      6.447668    3.793171   14.532625    ( 0.0000,  0.0000,  0.0000)
  59 O      1.199187    5.689336   14.547629    ( 0.0000,  0.0000,  0.0000)
  60 O      4.033722    1.891518   15.421462    ( 0.0000,  0.0000,  0.0000)
  61 O      9.263384   -0.007385   15.453502    ( 0.0000,  0.0000,  0.0000)
  62 O      4.056182    5.703956   15.417797    ( 0.0000,  0.0000,  0.0000)
  63 O      9.276983    3.794598   15.462247    ( 0.0000,  0.0000,  0.0000)
  64 O      2.642742   -0.013555   16.279518    ( 0.0000,  0.0000,  0.0000)
  65 O      7.840025    1.892632   16.276827    ( 0.0000,  0.0000,  0.0000)
  66 O      2.638424    3.815752   16.259314    ( 0.0000,  0.0000,  0.0000)
  67 O      7.851442    5.687213   16.316677    ( 0.0000,  0.0000,  0.0000)
  68 O      5.664333   -0.017638   16.912131    ( 0.0000,  0.0000,  0.0000)
  69 O      0.405331    1.895786   16.891848    ( 0.0000,  0.0000,  0.0000)
  70 O      0.447526    5.688107   16.892737    ( 0.0000,  0.0000,  0.0000)
  71 O      5.620240    3.815240   16.822627    ( 0.0000,  0.0000,  0.0000)
  72 Au     5.402004    1.459542   18.435638    ( 0.0000,  0.0000,  0.0000)
  73 Au     7.227773    3.254817   19.494175    ( 0.0000,  0.0000,  0.0000)
  74 Au     2.680675    1.867315   18.895591    ( 0.0000,  0.0000,  0.0000)
  75 Au     4.579183    3.616569   19.675117    ( 0.0000,  0.0000,  0.0000)

Unit cell:
           periodic     x           y           z      points  spacing
  1. axis:    yes   10.434900    0.000000    0.000000    52     0.2007
  2. axis:    yes    0.000000    7.584800    0.000000    36     0.2107
  3. axis:    no     0.000000    0.000000   28.826383   144     0.2002

  Lengths:  10.434900   7.584800  28.826383
  Angles:   90.000000  90.000000  90.000000

Effective grid spacing dv^(1/3) = 0.2038

     iter     time        total  log10-change:  magmom
                         energy   eigst   dens
iter:   1 00:29:26 -1568.626299                   +0.0000
iter:   2 00:29:30 -1550.063734   -1.00  -0.89    +0.0000
iter:   3 00:29:34 -1540.193033   -1.61  -0.88    +0.0000
iter:   4 00:29:38 -1530.810794   -1.92  -0.89    +0.0000
iter:   5 00:29:42 -1521.965904   -2.15  -0.90    +0.0000
iter:   6 00:29:46 -1513.632201   -2.17  -0.91    +0.0000
iter:   7 00:29:50 -1505.781647   -2.27  -0.92    +0.0000
iter:   8 00:29:54 -1498.389855   -2.28  -0.93    +0.0000
iter:   9 00:29:58 -1491.432004   -2.32  -0.94    +0.0000
iter:  10 00:30:02 -1484.887027   -2.33  -0.95    +0.0000
iter:  11 00:30:06 -1478.732327   -2.34  -0.96    +0.0000
iter:  12 00:30:10 -1472.948906   -2.36  -0.97    +0.0000
iter:  13 00:30:14 -1467.516161   -2.36  -0.98    +0.0000
iter:  14 00:30:18 -1462.416567   -2.38  -0.99    +0.0000
iter:  15 00:30:22 -1457.631531   -2.38  -1.01    +0.0000
iter:  16 00:30:26 -1453.144773   -2.40  -1.02    -0.0000
iter:  17 00:30:30 -1448.939472   -2.41  -1.03    -0.0000
iter:  18 00:30:34 -1445.000513   -2.43  -1.04    +0.0000
iter:  19 00:30:38 -1441.312880   -2.44  -1.05    +0.0000
iter:  20 00:30:42 -1437.862574   -2.46  -1.06    +0.0000
iter:  21 00:30:46 -1434.635954   -2.47  -1.07    +0.0000
iter:  22 00:30:50 -1431.620419   -2.49  -1.08    +0.0000
iter:  23 00:30:54 -1428.803506   -2.51  -1.09    -0.0000
iter:  24 00:30:58 -1426.173696   -2.53  -1.10    -0.0000
iter:  25 00:31:02 -1423.719932   -2.54  -1.11    -0.0000
iter:  26 00:31:06 -1421.431631   -2.56  -1.12    -0.0000
iter:  27 00:31:10 -1419.298858   -2.58  -1.13    +0.0000
iter:  28 00:31:14 -1417.312057   -2.60  -1.14    +0.0000
iter:  29 00:31:18 -1415.462304   -2.62  -1.15    +0.0000
iter:  30 00:31:21 -1413.740999   -2.64  -1.16    +0.0000
iter:  31 00:31:25 -1412.140149   -2.66  -1.17    +0.0000
iter:  32 00:31:29 -1410.652035   -2.68  -1.18    +0.0000
iter:  33 00:31:33 -1409.269524   -2.70  -1.19    -0.0000
iter:  34 00:31:37 -1407.985705   -2.72  -1.20    -0.0000
iter:  35 00:31:41 -1406.794146   -2.74  -1.21    -0.0000
iter:  36 00:31:45 -1405.688901   -2.76  -1.22    -0.0000
iter:  37 00:31:49 -1404.664185   -2.78  -1.23    -0.0000
iter:  38 00:31:53 -1403.714521   -2.81  -1.24    -0.0000
iter:  39 00:31:57 -1402.834856   -2.83  -1.25    -0.0000
iter:  40 00:32:01 -1402.020554   -2.86  -1.26    -0.0000
iter:  41 00:32:05 -1401.266975   -2.88  -1.27    -0.0000
iter:  42 00:32:09 -1400.570070   -2.90  -1.28    -0.0000
iter:  43 00:32:13 -1399.925737   -2.93  -1.29    -0.0000
iter:  44 00:32:17 -1399.330440   -2.95  -1.30    -0.0000
iter:  45 00:32:21 -1398.780664   -2.98  -1.30    -0.0000
iter:  46 00:32:24 -1398.273064   -3.00  -1.31    -0.0000
iter:  47 00:32:28 -1397.804649   -3.03  -1.32    -0.0000
iter:  48 00:32:32 -1397.372733   -3.06  -1.33    -0.0000
iter:  49 00:32:36 -1396.974614   -3.08  -1.34    -0.0000
iter:  50 00:32:40 -1396.607713   -3.11  -1.34    -0.0000
iter:  51 00:32:44 -1396.269890   -3.13  -1.35    +0.0000
iter:  52 00:32:48 -1395.958856   -3.17  -1.36    -0.0000
iter:  53 00:32:52 -1395.672778   -3.19  -1.37    -0.0000
iter:  54 00:32:56 -1395.409647   -3.22  -1.37    +0.0000
iter:  55 00:33:00 -1395.167902   -3.25  -1.38    +0.0000
iter:  56 00:33:04 -1394.945780   -3.28  -1.39    +0.0000
iter:  57 00:33:07 -1394.741962   -3.30  -1.39    +0.0000
iter:  58 00:33:11 -1394.555024   -3.34  -1.40    +0.0000
iter:  59 00:33:15 -1394.383543   -3.36  -1.40    +0.0000
iter:  60 00:33:19 -1394.226517   -3.40  -1.41    +0.0000
iter:  61 00:33:23 -1394.082668   -3.42  -1.42    +0.0000
iter:  62 00:33:27 -1393.951162   -3.46  -1.42    +0.0000
iter:  63 00:33:31 -1393.831002   -3.48  -1.43    -0.0000
iter:  64 00:33:35 -1393.721172   -3.52  -1.43    +0.0000
iter:  65 00:33:39 -1393.621049   -3.54  -1.44    +0.0000
iter:  66 00:33:43 -1393.529841   -3.58  -1.44    +0.0000
iter:  67 00:33:46 -1393.446708   -3.61  -1.45    +0.0000
iter:  68 00:33:50 -1393.371204   -3.64  -1.45    +0.0000
iter:  69 00:33:54 -1393.302551   -3.67  -1.46    +0.0000
iter:  70 00:33:58 -1393.240399   -3.70  -1.46    +0.0000
iter:  71 00:34:02 -1393.184189   -3.73  -1.47    +0.0000
iter:  72 00:34:06 -1393.133444   -3.77  -1.47    +0.0000
iter:  73 00:34:10 -1393.087588   -3.79  -1.48    +0.0000
iter:  74 00:34:14 -1393.046423   -3.83  -1.48    +0.0000
iter:  75 00:34:17 -1393.009535   -3.86  -1.49    +0.0000
iter:  76 00:34:21 -1392.976435   -3.89  -1.49    +0.0000
iter:  77 00:34:25 -1392.947013   -3.92  -1.50    +0.0000
iter:  78 00:34:29 -1392.920933   -3.96  -1.50    -0.0000
iter:  79 00:34:33 -1392.897772   -3.98  -1.51    -0.0000
iter:  80 00:34:37 -1392.877637   -4.02  -1.51    +0.0000
iter:  81 00:34:41 -1392.859900   -4.05  -1.52    +0.0000
iter:  82 00:34:45 -1392.844595   -4.08  -1.52    +0.0000
iter:  83 00:34:49 -1392.831340   -4.11  -1.53    +0.0000
iter:  84 00:34:52 -1392.820167   -4.14  -1.53    -0.0000
iter:  85 00:34:56 -1392.810860   -4.17  -1.54    +0.0000
iter:  86 00:35:00 -1392.803257   -4.20  -1.54    +0.0000
iter:  87 00:35:04 -1392.797215   -4.23  -1.55    +0.0000
iter:  88 00:35:08 -1392.792457   -4.26  -1.55    +0.0000
iter:  89 00:35:12 -1392.789079   -4.29  -1.56    +0.0000
iter:  90 00:35:16 -1392.786918   -4.32  -1.56    +0.0000
iter:  91 00:35:20 -1392.785866   -4.35  -1.57    +0.0000
iter:  92 00:35:23 -1392.785828   -4.38  -1.57    +0.0000
iter:  93 00:35:27 -1392.786568   -4.40  -1.57    +0.0000
iter:  94 00:35:31 -1392.788224   -4.43  -1.58    +0.0000
iter:  95 00:35:35 -1392.790669   -4.46  -1.58    -0.0000
iter:  96 00:35:39 -1392.793829   -4.49  -1.59    -0.0000
iter:  97 00:35:43 -1392.797638   -4.51  -1.59    -0.0000
iter:  98 00:35:47 -1392.802038   -4.54  -1.60    -0.0000
iter:  99 00:35:50 -1392.806827   -4.57  -1.60    -0.0000
iter: 100 00:35:54 -1392.812175   -4.60  -1.61    -0.0000
iter: 101 00:35:58 -1392.817981   -4.62  -1.61    -0.0000
iter: 102 00:36:02 -1392.824196   -4.65  -1.61    -0.0000
iter: 103 00:36:06 -1392.830781   -4.67  -1.62    -0.0000
iter: 104 00:36:10 -1392.837698   -4.70  -1.62    -0.0000
iter: 105 00:36:14 -1392.844762   -4.72  -1.63    -0.0000
iter: 106 00:36:17 -1392.852322   -4.75  -1.63    -0.0000
iter: 107 00:36:21 -1392.859913   -4.77  -1.64    -0.0000
iter: 108 00:36:25 -1392.867784   -4.80  -1.64    -0.0000
iter: 109 00:36:29 -1392.875859   -4.82  -1.65    -0.0000
iter: 110 00:36:33 -1392.884108   -4.85  -1.65    -0.0000
iter: 111 00:36:37 -1392.892511   -4.87  -1.66    -0.0000
iter: 112 00:36:41 -1392.901047   -4.89  -1.66    -0.0000
iter: 113 00:36:44 -1392.909546   -4.91  -1.66    -0.0000
iter: 114 00:36:48 -1392.918377   -4.94  -1.67    -0.0000
iter: 115 00:36:52 -1392.927078   -4.95  -1.67    -0.0000
iter: 116 00:36:56 -1392.935919   -4.98  -1.68    -0.0000
iter: 117 00:37:00 -1392.944831   -5.00  -1.68    -0.0000
iter: 118 00:37:04 -1392.953796   -5.02  -1.69    -0.0000
iter: 119 00:37:08 -1392.962802   -5.04  -1.69    -0.0000
iter: 120 00:37:11 -1392.971837   -5.06  -1.70    -0.0000
iter: 121 00:37:15 -1392.980893   -5.07  -1.70    -0.0000
iter: 122 00:37:19 -1392.989801   -5.09  -1.70    -0.0000
iter: 123 00:37:23 -1392.998958   -5.11  -1.71    -0.0000
iter: 124 00:37:27 -1393.007885   -5.13  -1.71    -0.0000
iter: 125 00:37:31 -1393.017029   -5.15  -1.72    -0.0000
iter: 126 00:37:35 -1393.025937   -5.16  -1.72    -0.0000
iter: 127 00:37:38 -1393.034891   -5.18  -1.73    -0.0000
iter: 128 00:37:42 -1393.043832   -5.20  -1.73    -0.0000
iter: 129 00:37:46 -1393.052745   -5.21  -1.73    -0.0000
iter: 130 00:37:50 -1393.061625   -5.23  -1.74    -0.0000
iter: 131 00:37:54 -1393.070466   -5.24  -1.74    -0.0000
iter: 132 00:37:58 -1393.079265   -5.26  -1.75    -0.0000
iter: 133 00:38:02 -1393.088018   -5.27  -1.75    -0.0000
iter: 134 00:38:05 -1393.096558   -5.29  -1.76    -0.0000
iter: 135 00:38:09 -1393.105304   -5.30  -1.76    -0.0000
iter: 136 00:38:13 -1393.113757   -5.31  -1.77    -0.0000
iter: 137 00:38:17 -1393.122392   -5.33  -1.77    -0.0000
iter: 138 00:38:21 -1393.130735   -5.34  -1.77    +0.0000
iter: 139 00:38:25 -1393.139090   -5.35  -1.78    +0.0000
iter: 140 00:38:28 -1393.147398   -5.37  -1.78    +0.0000
iter: 141 00:38:32 -1393.155646   -5.38  -1.79    +0.0000
iter: 142 00:38:36 -1393.163830   -5.39  -1.79    +0.0000
iter: 143 00:38:40 -1393.171948   -5.40  -1.80    +0.0000
iter: 144 00:38:44 -1393.179999   -5.41  -1.80    +0.0000
iter: 145 00:38:48 -1393.187981   -5.43  -1.80    +0.0000
iter: 146 00:38:52 -1393.195895   -5.44  -1.81    +0.0000
iter: 147 00:38:55 -1393.203738   -5.45  -1.81    +0.0000
iter: 148 00:38:59 -1393.211510   -5.46  -1.82    +0.0000
iter: 149 00:39:03 -1393.219048   -5.47  -1.82    +0.0000
iter: 150 00:39:07 -1393.226768   -5.48  -1.83    +0.0000
iter: 151 00:39:11 -1393.234183   -5.49  -1.83    +0.0000
iter: 152 00:39:15 -1393.241759   -5.50  -1.84    +0.0000
iter: 153 00:39:18 -1393.249031   -5.51  -1.84    +0.0000
iter: 154 00:39:22 -1393.256456   -5.53  -1.84    +0.0000
iter: 155 00:39:26 -1393.263584   -5.54  -1.85    +0.0000
iter: 156 00:39:30 -1393.270704   -5.55  -1.85    +0.0000
iter: 157 00:39:34 -1393.277767   -5.56  -1.86    +0.0000
iter: 158 00:39:38 -1393.284762   -5.57  -1.86    +0.0000
iter: 159 00:39:42 -1393.291684   -5.58  -1.87    +0.0000
iter: 160 00:39:45 -1393.298532   -5.59  -1.87    +0.0000
iter: 161 00:39:49 -1393.305307   -5.59  -1.87    +0.0000
iter: 162 00:39:53 -1393.312009   -5.60  -1.88    +0.0000
iter: 163 00:39:57 -1393.318637   -5.61  -1.88    +0.0000
iter: 164 00:40:01 -1393.325192   -5.62  -1.89    +0.0000
iter: 165 00:40:05 -1393.331675   -5.63  -1.89    +0.0000
iter: 166 00:40:08 -1393.338086   -5.64  -1.90    +0.0000
iter: 167 00:40:12 -1393.344424   -5.65  -1.90    +0.0000
iter: 168 00:40:16 -1393.350691   -5.66  -1.90    +0.0000
iter: 169 00:40:20 -1393.356886   -5.67  -1.91    +0.0000
iter: 170 00:40:24 -1393.363011   -5.68  -1.91    +0.0000
iter: 171 00:40:28 -1393.369064   -5.69  -1.92    +0.0000
iter: 172 00:40:31 -1393.375004   -5.70  -1.92    +0.0000
iter: 173 00:40:35 -1393.380889   -5.71  -1.93    +0.0000
iter: 174 00:40:39 -1393.386711   -5.72  -1.93    +0.0000
iter: 175 00:40:43 -1393.392465   -5.72  -1.94    +0.0000
iter: 176 00:40:47 -1393.398150   -5.73  -1.94    +0.0000
iter: 177 00:40:51 -1393.403766   -5.74  -1.94    +0.0000
iter: 178 00:40:55 -1393.409314   -5.75  -1.95    +0.0000
iter: 179 00:40:58 -1393.414745   -5.76  -1.95    +0.0000
iter: 180 00:41:02 -1393.420184   -5.77  -1.96    +0.0000
iter: 181 00:41:06 -1393.425536   -5.78  -1.96    +0.0000
iter: 182 00:41:10 -1393.430772   -5.78  -1.97    +0.0000
iter: 183 00:41:14 -1393.435963   -5.79  -1.97    +0.0000
iter: 184 00:41:18 -1393.441095   -5.80  -1.97    +0.0000
iter: 185 00:41:21 -1393.446166   -5.81  -1.98    +0.0000
iter: 186 00:41:25 -1393.451175   -5.82  -1.98    +0.0000
iter: 187 00:41:29 -1393.456120   -5.83  -1.99    +0.0000
iter: 188 00:41:33 -1393.461004   -5.83  -1.99    +0.0000
iter: 189 00:41:37 -1393.465826   -5.84  -2.00    +0.0000
iter: 190 00:41:41 -1393.470587   -5.85  -2.00    +0.0000
iter: 191 00:41:44 -1393.475287   -5.86  -2.00    +0.0000
iter: 192 00:41:48 -1393.479928   -5.87  -2.01    +0.0000
iter: 193 00:41:52 -1393.484510   -5.87  -2.01    +0.0000
iter: 194 00:41:56 -1393.489034   -5.88  -2.02    +0.0000
iter: 195 00:42:00 -1393.493500   -5.89  -2.02    +0.0000
iter: 196 00:42:04 -1393.497909   -5.90  -2.03    +0.0000
iter: 197 00:42:07 -1393.502261   -5.91  -2.03    +0.0000
iter: 198 00:42:11 -1393.506558   -5.92  -2.03    +0.0000
iter: 199 00:42:15 -1393.510799   -5.92  -2.04    +0.0000
iter: 200 00:42:19 -1393.514985   -5.93  -2.04    +0.0000
iter: 201 00:42:23 -1393.519117   -5.94  -2.05    +0.0000
iter: 202 00:42:27 -1393.523195   -5.95  -2.05    +0.0000
iter: 203 00:42:30 -1393.527220   -5.96  -2.06    +0.0000
iter: 204 00:42:34 -1393.531192   -5.96  -2.06    +0.0000
iter: 205 00:42:38 -1393.535112   -5.97  -2.06    +0.0000
iter: 206 00:42:42 -1393.538980   -5.98  -2.07    +0.0000
iter: 207 00:42:46 -1393.542797   -5.99  -2.07    +0.0000
iter: 208 00:42:50 -1393.546564   -5.99  -2.08    +0.0000
iter: 209 00:42:54 -1393.550280   -6.00  -2.08    +0.0000
iter: 210 00:42:57 -1393.553947   -6.01  -2.09    +0.0000
iter: 211 00:43:01 -1393.557565   -6.02  -2.09    +0.0000
iter: 212 00:43:05 -1393.561135   -6.03  -2.09    +0.0000
iter: 213 00:43:09 -1393.564656   -6.03  -2.10    +0.0000
iter: 214 00:43:13 -1393.568130   -6.04  -2.10    +0.0000
iter: 215 00:43:17 -1393.571557   -6.05  -2.11    +0.0000
iter: 216 00:43:20 -1393.574938   -6.06  -2.11    +0.0000
iter: 217 00:43:24 -1393.578272   -6.06  -2.12    +0.0000
iter: 218 00:43:28 -1393.581562   -6.07  -2.12    +0.0000
iter: 219 00:43:32 -1393.584806   -6.08  -2.12    +0.0000
iter: 220 00:43:36 -1393.588006   -6.09  -2.13    +0.0000
iter: 221 00:43:40 -1393.591162   -6.09  -2.13    +0.0000
iter: 222 00:43:43 -1393.594275   -6.10  -2.14    +0.0000
iter: 223 00:43:47 -1393.597345   -6.11  -2.14    +0.0000
iter: 224 00:43:51 -1393.600373   -6.11  -2.15    +0.0000
iter: 225 00:43:55 -1393.603359   -6.12  -2.15    +0.0000
iter: 226 00:43:59 -1393.606303   -6.13  -2.15    +0.0000
iter: 227 00:44:03 -1393.609207   -6.14  -2.16    +0.0000
iter: 228 00:44:06 -1393.612071   -6.14  -2.16    +0.0000
iter: 229 00:44:10 -1393.614894   -6.15  -2.17    +0.0000
iter: 230 00:44:14 -1393.617679   -6.16  -2.17    +0.0000
iter: 231 00:44:18 -1393.620424   -6.17  -2.18    +0.0000
iter: 232 00:44:22 -1393.623132   -6.17  -2.18    +0.0000
iter: 233 00:44:26 -1393.625801   -6.18  -2.18    +0.0000
iter: 234 00:44:30 -1393.628433   -6.19  -2.19    +0.0000
iter: 235 00:44:33 -1393.631028   -6.20  -2.19    +0.0000
iter: 236 00:44:37 -1393.633587   -6.20  -2.20    +0.0000
iter: 237 00:44:41 -1393.636110   -6.21  -2.20    +0.0000
iter: 238 00:44:45 -1393.638597   -6.22  -2.21    +0.0000
iter: 239 00:44:49 -1393.641049   -6.23  -2.21    +0.0000
iter: 240 00:44:53 -1393.643467   -6.23  -2.21    +0.0000
iter: 241 00:44:56 -1393.645850   -6.24  -2.22    +0.0000
iter: 242 00:45:00 -1393.648200   -6.25  -2.22    +0.0000
iter: 243 00:45:04 -1393.650516   -6.26  -2.23    +0.0000
iter: 244 00:45:08 -1393.652800   -6.26  -2.23    +0.0000
iter: 245 00:45:12 -1393.655051   -6.27  -2.24    +0.0000
iter: 246 00:45:16 -1393.657270   -6.28  -2.24    +0.0000
iter: 247 00:45:19 -1393.659458   -6.28  -2.24    +0.0000
iter: 248 00:45:23 -1393.661615   -6.29  -2.25    +0.0000
iter: 249 00:45:27 -1393.663741   -6.30  -2.25    +0.0000
iter: 250 00:45:31 -1393.665836   -6.31  -2.26    +0.0000
iter: 251 00:45:35 -1393.667902   -6.31  -2.26    +0.0000
iter: 252 00:45:39 -1393.669938   -6.32  -2.26    +0.0000
iter: 253 00:45:42 -1393.671945   -6.33  -2.27    +0.0000
iter: 254 00:45:46 -1393.673924   -6.34  -2.27    +0.0000
iter: 255 00:45:50 -1393.675874   -6.34  -2.28    +0.0000
iter: 256 00:45:54 -1393.677796   -6.35  -2.28    +0.0000
iter: 257 00:45:58 -1393.679691   -6.36  -2.29    +0.0000
iter: 258 00:46:02 -1393.681558   -6.37  -2.29    +0.0000
iter: 259 00:46:06 -1393.683399   -6.37  -2.29    +0.0000
iter: 260 00:46:09 -1393.685213   -6.38  -2.30    +0.0000
iter: 261 00:46:13 -1393.687001   -6.39  -2.30    +0.0000
iter: 262 00:46:17 -1393.688764   -6.39  -2.31    +0.0000
iter: 263 00:46:21 -1393.690501   -6.40  -2.31    +0.0000
iter: 264 00:46:25 -1393.692213   -6.41  -2.32    +0.0000
iter: 265 00:46:29 -1393.693901   -6.41  -2.32    +0.0000
iter: 266 00:46:32 -1393.695977   -6.42  -2.32    +0.0000
iter: 267 00:46:36 -1393.697182   -6.43  -2.33    +0.0000
iter: 268 00:46:40 -1393.699207   -6.44  -2.33    +0.0000
iter: 269 00:46:44 -1393.700769   -6.44  -2.34    +0.0000
iter: 270 00:46:48 -1393.702319   -6.45  -2.34    +0.0000
iter: 271 00:46:52 -1393.703850   -6.46  -2.34    +0.0000
iter: 272 00:46:55 -1393.705361   -6.47  -2.35    +0.0000
iter: 273 00:46:59 -1393.706851   -6.47  -2.35    +0.0000
iter: 274 00:47:03 -1393.708318   -6.48  -2.36    +0.0000
iter: 275 00:47:07 -1393.709763   -6.49  -2.36    +0.0000
iter: 276 00:47:11 -1393.711187   -6.49  -2.37    +0.0000
iter: 277 00:47:15 -1393.712589   -6.50  -2.37    +0.0000
iter: 278 00:47:18 -1393.713971   -6.51  -2.37    +0.0000
iter: 279 00:47:22 -1393.715332   -6.51  -2.38    +0.0000
iter: 280 00:47:26 -1393.716673   -6.52  -2.38    +0.0000
iter: 281 00:47:30 -1393.717994   -6.53  -2.39    +0.0000
iter: 282 00:47:34 -1393.719296   -6.54  -2.39    +0.0000
iter: 283 00:47:38 -1393.720578   -6.54  -2.40    +0.0000
iter: 284 00:47:42 -1393.721842   -6.55  -2.40    +0.0000
iter: 285 00:47:46 -1393.723088   -6.56  -2.40    +0.0000
iter: 286 00:47:49 -1393.724315   -6.56  -2.41    +0.0000
iter: 287 00:47:53 -1393.725525   -6.57  -2.41    +0.0000
iter: 288 00:47:57 -1393.726718   -6.58  -2.42    +0.0000
iter: 289 00:48:01 -1393.727893   -6.59  -2.42    +0.0000
iter: 290 00:48:05 -1393.729052   -6.59  -2.42    +0.0000
iter: 291 00:48:09 -1393.730194   -6.60  -2.43    +0.0000
iter: 292 00:48:12 -1393.731319   -6.61  -2.43    +0.0000
iter: 293 00:48:16 -1393.732429   -6.61  -2.44    +0.0000
iter: 294 00:48:20 -1393.733523   -6.62  -2.44    +0.0000
iter: 295 00:48:24 -1393.734601   -6.63  -2.45    +0.0000
iter: 296 00:48:28 -1393.735664   -6.64  -2.45    +0.0000
iter: 297 00:48:32 -1393.736712   -6.64  -2.45    +0.0000
iter: 298 00:48:35 -1393.737745   -6.65  -2.46    +0.0000
iter: 299 00:48:39 -1393.738764   -6.66  -2.46    +0.0000
iter: 300 00:48:43 -1393.739768   -6.66  -2.47    +0.0000
iter: 301 00:48:47 -1393.740758   -6.67  -2.47    +0.0000
iter: 302 00:48:51 -1393.741733   -6.68  -2.47    +0.0000
iter: 303 00:48:55 -1393.742695   -6.68  -2.48    +0.0000
iter: 304 00:48:58 -1393.743643   -6.69  -2.48    +0.0000
iter: 305 00:49:02 -1393.744578   -6.70  -2.49    +0.0000
iter: 306 00:49:06 -1393.745499   -6.71  -2.49    +0.0000
iter: 307 00:49:10 -1393.746407   -6.71  -2.50    +0.0000
iter: 308 00:49:14 -1393.747303   -6.72  -2.50    +0.0000
iter: 309 00:49:18 -1393.748185   -6.73  -2.50    +0.0000
iter: 310 00:49:21 -1393.749055   -6.73  -2.51    +0.0000
iter: 311 00:49:25 -1393.749913   -6.74  -2.51    -0.0000
iter: 312 00:49:29 -1393.750758   -6.75  -2.52    -0.0000
iter: 313 00:49:33 -1393.751591   -6.75  -2.52    -0.0000
iter: 314 00:49:37 -1393.752412   -6.76  -2.52    -0.0000
iter: 315 00:49:41 -1393.753222   -6.77  -2.53    -0.0000
iter: 316 00:49:44 -1393.754019   -6.78  -2.53    -0.0000
iter: 317 00:49:48 -1393.754806   -6.78  -2.54    +0.0000
iter: 318 00:49:52 -1393.755581   -6.79  -2.54    +0.0000
iter: 319 00:49:56 -1393.756344   -6.80  -2.55    +0.0000
iter: 320 00:50:00 -1393.757097   -6.80  -2.55    +0.0000
iter: 321 00:50:04 -1393.757839   -6.81  -2.55    +0.0000
iter: 322 00:50:07 -1393.758570   -6.82  -2.56    +0.0000
iter: 323 00:50:11 -1393.759291   -6.82  -2.56    +0.0000
iter: 324 00:50:15 -1393.760001   -6.83  -2.57    +0.0000
iter: 325 00:50:19 -1393.760702   -6.84  -2.57    +0.0000
iter: 326 00:50:23 -1393.761391   -6.85  -2.57    +0.0000
iter: 327 00:50:27 -1393.762071   -6.85  -2.58    +0.0000
iter: 328 00:50:30 -1393.762741   -6.86  -2.58    +0.0000
iter: 329 00:50:34 -1393.763402   -6.87  -2.59    +0.0000
iter: 330 00:50:38 -1393.764053   -6.87  -2.59    +0.0000
iter: 331 00:50:42 -1393.764694   -6.88  -2.60    +0.0000
iter: 332 00:50:46 -1393.765326   -6.89  -2.60    +0.0000
iter: 333 00:50:50 -1393.765949   -6.89  -2.60    +0.0000
iter: 334 00:50:53 -1393.766563   -6.90  -2.61    +0.0000
iter: 335 00:50:57 -1393.767168   -6.91  -2.61    +0.0000
iter: 336 00:51:01 -1393.767764   -6.92  -2.62    +0.0000
iter: 337 00:51:05 -1393.768351   -6.92  -2.62    +0.0000
iter: 338 00:51:09 -1393.768930   -6.93  -2.62    +0.0000
iter: 339 00:51:13 -1393.769501   -6.94  -2.63    +0.0000
iter: 340 00:51:16 -1393.770063   -6.94  -2.63    +0.0000
iter: 341 00:51:20 -1393.770617   -6.95  -2.64    +0.0000
iter: 342 00:51:24 -1393.771163   -6.96  -2.64    +0.0000
iter: 343 00:51:28 -1393.771701   -6.96  -2.65    +0.0000
iter: 344 00:51:32 -1393.772231   -6.97  -2.65    -0.0000
iter: 345 00:51:36 -1393.772754   -6.98  -2.65    -0.0000
iter: 346 00:51:39 -1393.773269   -6.99  -2.66    +0.0000
iter: 347 00:51:43 -1393.773776   -6.99  -2.66    +0.0000
iter: 348 00:51:47 -1393.774276   -7.00  -2.67    +0.0000
iter: 349 00:51:51 -1393.774769   -7.01  -2.67    +0.0000
iter: 350 00:51:55 -1393.775254   -7.01  -2.67    +0.0000
iter: 351 00:51:59 -1393.775733   -7.02  -2.68    +0.0000
iter: 352 00:52:02 -1393.776204   -7.03  -2.68    +0.0000
iter: 353 00:52:06 -1393.776669   -7.03  -2.69    +0.0000
iter: 354 00:52:10 -1393.777127   -7.04  -2.69    +0.0000
iter: 355 00:52:14 -1393.777578   -7.05  -2.69    +0.0000
iter: 356 00:52:18 -1393.778023   -7.05  -2.70    +0.0000
iter: 357 00:52:22 -1393.778461   -7.06  -2.70    -0.0000
iter: 358 00:52:25 -1393.778893   -7.07  -2.71    -0.0000
iter: 359 00:52:29 -1393.779319   -7.08  -2.71    -0.0000
iter: 360 00:52:33 -1393.779738   -7.08  -2.72    -0.0000
iter: 361 00:52:37 -1393.780151   -7.09  -2.72    -0.0000
iter: 362 00:52:41 -1393.780559   -7.10  -2.72    +0.0000
iter: 363 00:52:45 -1393.780960   -7.10  -2.73    +0.0000
iter: 364 00:52:48 -1393.781356   -7.11  -2.73    +0.0000
iter: 365 00:52:52 -1393.781745   -7.12  -2.74    +0.0000
iter: 366 00:52:56 -1393.782130   -7.12  -2.74    -0.0000
iter: 367 00:53:00 -1393.782508   -7.13  -2.74    -0.0000
iter: 368 00:53:04 -1393.782881   -7.14  -2.75    -0.0000
iter: 369 00:53:08 -1393.783249   -7.14  -2.75    -0.0000
iter: 370 00:53:11 -1393.783611   -7.15  -2.76    -0.0000
iter: 371 00:53:15 -1393.783968   -7.16  -2.76    -0.0000
iter: 372 00:53:19 -1393.784320   -7.17  -2.76    +0.0000
iter: 373 00:53:23 -1393.784667   -7.17  -2.77    +0.0000
iter: 374 00:53:27 -1393.785008   -7.18  -2.77    +0.0000
iter: 375 00:53:30 -1393.785345   -7.19  -2.78    +0.0000
iter: 376 00:53:34 -1393.785677   -7.19  -2.78    +0.0000
iter: 377 00:53:38 -1393.786004   -7.20  -2.78    +0.0000
iter: 378 00:53:42 -1393.786327   -7.21  -2.79    +0.0000
iter: 379 00:53:46 -1393.786644   -7.21  -2.79    +0.0000
iter: 380 00:53:50 -1393.786957   -7.22  -2.80    +0.0000
iter: 381 00:53:54 -1393.787266   -7.23  -2.80    +0.0000
iter: 382 00:53:57 -1393.787570c  -7.23  -2.81    +0.0000
iter: 383 00:54:01 -1393.787870c  -7.24  -2.81    +0.0000
iter: 384 00:54:05 -1393.788165c  -7.25  -2.81    +0.0000
iter: 385 00:54:09 -1393.788456c  -7.25  -2.82    +0.0000
iter: 386 00:54:13 -1393.788743c  -7.26  -2.82    +0.0000
iter: 387 00:54:17 -1393.789026c  -7.27  -2.83    +0.0000
iter: 388 00:54:20 -1393.789304c  -7.28  -2.83    +0.0000
iter: 389 00:54:24 -1393.789579c  -7.28  -2.83    +0.0000
iter: 390 00:54:28 -1393.789850c  -7.29  -2.84    +0.0000
iter: 391 00:54:32 -1393.790116c  -7.30  -2.84    +0.0000
iter: 392 00:54:36 -1393.790379c  -7.30  -2.85    +0.0000
iter: 393 00:54:40 -1393.790638c  -7.31  -2.85    +0.0000
iter: 394 00:54:43 -1393.790894c  -7.32  -2.85    +0.0000
iter: 395 00:54:47 -1393.791145c  -7.32  -2.86    +0.0000
iter: 396 00:54:51 -1393.791393c  -7.33  -2.86    +0.0000
iter: 397 00:54:55 -1393.791638c  -7.34  -2.87    +0.0000
iter: 398 00:54:59 -1393.791879c  -7.34  -2.87    +0.0000
iter: 399 00:55:03 -1393.792116c  -7.35  -2.87    +0.0000
iter: 400 00:55:06 -1393.792351c  -7.36  -2.88    +0.0000
iter: 401 00:55:10 -1393.792581c  -7.36  -2.88    +0.0000
iter: 402 00:55:14 -1393.792809c  -7.37  -2.89    +0.0000
iter: 403 00:55:18 -1393.793033c  -7.38  -2.89    -0.0000
iter: 404 00:55:22 -1393.793254c  -7.38  -2.89    -0.0000
iter: 405 00:55:26 -1393.793472c  -7.39  -2.90    -0.0000
iter: 406 00:55:29 -1393.793686c  -7.40  -2.90    -0.0000
iter: 407 00:55:33 -1393.793898c  -7.41  -2.91    -0.0000
iter: 408 00:55:37 -1393.794106c  -7.41  -2.91    -0.0000
iter: 409 00:55:41 -1393.794312c  -7.42  -2.91    -0.0000
iter: 410 00:55:45 -1393.794515c  -7.43  -2.92    -0.0000
iter: 411 00:55:48 -1393.794714c  -7.43  -2.92    -0.0000
iter: 412 00:55:52 -1393.794911c  -7.44  -2.93    +0.0000
iter: 413 00:55:56 -1393.795105c  -7.45  -2.93    +0.0000
iter: 414 00:56:00 -1393.795297c  -7.45  -2.94    +0.0000
iter: 415 00:56:04 -1393.795485c  -7.46  -2.94    +0.0000
iter: 416 00:56:08 -1393.795671c  -7.47  -2.94    +0.0000
iter: 417 00:56:11 -1393.795854c  -7.47  -2.95    +0.0000
iter: 418 00:56:15 -1393.796035c  -7.48  -2.95    +0.0000
iter: 419 00:56:19 -1393.796213c  -7.49  -2.96    +0.0000
iter: 420 00:56:23 -1393.796389c  -7.49  -2.96    +0.0000
iter: 421 00:56:27 -1393.796562c  -7.50  -2.96    +0.0000
iter: 422 00:56:31 -1393.796732c  -7.51  -2.97    +0.0000
iter: 423 00:56:34 -1393.796900c  -7.51  -2.97    +0.0000
iter: 424 00:56:38 -1393.797066c  -7.52  -2.98    +0.0000
iter: 425 00:56:42 -1393.797229c  -7.53  -2.98    +0.0000
iter: 426 00:56:46 -1393.797391c  -7.53  -2.98    +0.0000
iter: 427 00:56:50 -1393.797549c  -7.54  -2.99    +0.0000
iter: 428 00:56:54 -1393.797706c  -7.55  -2.99    +0.0000
iter: 429 00:56:57 -1393.797860c  -7.55  -3.00    +0.0000
iter: 430 00:57:01 -1393.798012c  -7.56  -3.00    +0.0000
iter: 431 00:57:05 -1393.798162c  -7.57  -3.00    +0.0000
iter: 432 00:57:09 -1393.798310c  -7.57  -3.01    +0.0000
iter: 433 00:57:13 -1393.798456c  -7.58  -3.01    +0.0000
iter: 434 00:57:17 -1393.798600c  -7.59  -3.02    +0.0000
iter: 435 00:57:20 -1393.798742c  -7.59  -3.02    +0.0000
iter: 436 00:57:24 -1393.798881c  -7.60  -3.02    +0.0000
iter: 437 00:57:28 -1393.799019c  -7.61  -3.03    +0.0000
iter: 438 00:57:32 -1393.799155c  -7.61  -3.03    +0.0000
iter: 439 00:57:36 -1393.799289c  -7.62  -3.04    +0.0000
iter: 440 00:57:40 -1393.799421c  -7.63  -3.04    +0.0000
iter: 441 00:57:43 -1393.799551c  -7.64  -3.04    +0.0000
iter: 442 00:57:47 -1393.799679c  -7.64  -3.05    +0.0000
iter: 443 00:57:51 -1393.799806c  -7.65  -3.05    +0.0000
iter: 444 00:57:55 -1393.799931c  -7.66  -3.06    +0.0000
iter: 445 00:57:59 -1393.800054c  -7.66  -3.06    +0.0000
iter: 446 00:58:03 -1393.800175c  -7.67  -3.06    +0.0000
iter: 447 00:58:06 -1393.800295c  -7.68  -3.07    +0.0000
iter: 448 00:58:10 -1393.800413c  -7.68  -3.07    +0.0000
iter: 449 00:58:14 -1393.800529c  -7.69  -3.08    +0.0000
iter: 450 00:58:18 -1393.800644c  -7.70  -3.08    +0.0000
iter: 451 00:58:22 -1393.800757c  -7.70  -3.08    +0.0000
iter: 452 00:58:26 -1393.800868c  -7.71  -3.09    +0.0000
iter: 453 00:58:29 -1393.800978c  -7.72  -3.09    +0.0000
iter: 454 00:58:33 -1393.801087c  -7.72  -3.10    +0.0000
iter: 455 00:58:37 -1393.801194c  -7.73  -3.10    +0.0000
iter: 456 00:58:41 -1393.801299c  -7.74  -3.10    +0.0000
iter: 457 00:58:45 -1393.801403c  -7.74  -3.11    +0.0000
iter: 458 00:58:49 -1393.801506c  -7.75  -3.11    +0.0000
iter: 459 00:58:52 -1393.801607c  -7.76  -3.12    +0.0000
iter: 460 00:58:56 -1393.801707c  -7.76  -3.12    +0.0000
iter: 461 00:59:00 -1393.801805c  -7.77  -3.12    +0.0000
iter: 462 00:59:04 -1393.801902c  -7.78  -3.13    +0.0000
iter: 463 00:59:08 -1393.801998c  -7.78  -3.13    +0.0000
iter: 464 00:59:12 -1393.802092c  -7.79  -3.14    +0.0000
iter: 465 00:59:15 -1393.802185c  -7.80  -3.14    +0.0000
iter: 466 00:59:19 -1393.802277c  -7.80  -3.14    +0.0000
iter: 467 00:59:23 -1393.802367c  -7.81  -3.15    +0.0000
iter: 468 00:59:27 -1393.802457c  -7.82  -3.15    +0.0000
iter: 469 00:59:31 -1393.802545c  -7.82  -3.16    +0.0000
iter: 470 00:59:35 -1393.802632c  -7.83  -3.16    +0.0000
iter: 471 00:59:38 -1393.802717c  -7.84  -3.16    +0.0000
iter: 472 00:59:42 -1393.802802c  -7.84  -3.17    +0.0000
iter: 473 00:59:46 -1393.802885c  -7.85  -3.17    +0.0000
iter: 474 00:59:50 -1393.802967c  -7.86  -3.18    +0.0000
iter: 475 00:59:54 -1393.803048c  -7.86  -3.18    +0.0000
iter: 476 00:59:58 -1393.803128c  -7.87  -3.18    +0.0000
iter: 477 01:00:01 -1393.803207c  -7.88  -3.19    +0.0000
iter: 478 01:00:05 -1393.803285c  -7.88  -3.19    +0.0000
iter: 479 01:00:09 -1393.803362c  -7.89  -3.19    +0.0000
iter: 480 01:00:13 -1393.803437c  -7.90  -3.20    +0.0000
iter: 481 01:00:17 -1393.803512c  -7.90  -3.20    +0.0000
iter: 482 01:00:21 -1393.803586c  -7.91  -3.21    +0.0000
iter: 483 01:00:24 -1393.803658c  -7.92  -3.21    +0.0000
iter: 484 01:00:28 -1393.803730c  -7.92  -3.21    +0.0000
iter: 485 01:00:32 -1393.803801c  -7.93  -3.22    +0.0000
iter: 486 01:00:36 -1393.803871c  -7.94  -3.22    +0.0000
iter: 487 01:00:40 -1393.803939c  -7.94  -3.23    +0.0000
iter: 488 01:00:44 -1393.804007c  -7.95  -3.23    +0.0000
iter: 489 01:00:48 -1393.804074c  -7.96  -3.23    +0.0000
iter: 490 01:00:51 -1393.804140c  -7.96  -3.24    +0.0000
iter: 491 01:00:55 -1393.804206c  -7.97  -3.24    +0.0000
iter: 492 01:00:59 -1393.804270c  -7.98  -3.25    +0.0000
iter: 493 01:01:03 -1393.804333c  -7.98  -3.25    +0.0000
iter: 494 01:01:07 -1393.804396c  -7.99  -3.25    +0.0000
iter: 495 01:01:11 -1393.804458c  -8.00  -3.26    +0.0000
iter: 496 01:01:14 -1393.804519c  -8.00  -3.26    +0.0000
iter: 497 01:01:18 -1393.804579c  -8.01  -3.27    +0.0000
iter: 498 01:01:22 -1393.804638c  -8.02  -3.27    +0.0000
iter: 499 01:01:26 -1393.804697c  -8.02  -3.27    +0.0000
iter: 500 01:01:30 -1393.804755c  -8.03  -3.28    +0.0000
iter: 501 01:01:34 -1393.804812c  -8.04  -3.28    +0.0000
iter: 502 01:01:37 -1393.804868c  -8.04  -3.29    +0.0000
iter: 503 01:01:41 -1393.804923c  -8.05  -3.29    +0.0000
iter: 504 01:01:45 -1393.804978c  -8.06  -3.29    +0.0000
iter: 505 01:01:49 -1393.805032c  -8.06  -3.30    +0.0000
iter: 506 01:01:53 -1393.805086c  -8.07  -3.30    +0.0000
iter: 507 01:01:57 -1393.805138c  -8.08  -3.30    +0.0000
iter: 508 01:02:00 -1393.805190c  -8.08  -3.31    +0.0000
iter: 509 01:02:04 -1393.805241c  -8.09  -3.31    +0.0000
iter: 510 01:02:08 -1393.805292c  -8.10  -3.32    +0.0000
iter: 511 01:02:12 -1393.805483c  -8.10  -3.32    +0.0000
iter: 512 01:02:16 -1393.805391c  -8.11  -3.32    +0.0000
iter: 513 01:02:20 -1393.805577c  -8.11  -3.33    +0.0000
iter: 514 01:02:23 -1393.805489c  -8.13  -3.33    +0.0000
iter: 515 01:02:27 -1393.805669c  -8.13  -3.34    +0.0000
iter: 516 01:02:31 -1393.805585c  -8.14  -3.34    +0.0000
iter: 517 01:02:35 -1393.805758c  -8.14  -3.34    +0.0000
iter: 518 01:02:39 -1393.805678c  -8.15  -3.35    +0.0000
iter: 519 01:02:43 -1393.805845c  -8.15  -3.35    +0.0000
iter: 520 01:02:46 -1393.805768c  -8.17  -3.36    +0.0000
iter: 521 01:02:50 -1393.805929c  -8.17  -3.36    +0.0000
iter: 522 01:02:54 -1393.805973c  -8.18  -3.36    +0.0000
iter: 523 01:02:58 -1393.806013c  -8.18  -3.37    +0.0000
iter: 524 01:03:02 -1393.806053c  -8.19  -3.37    +0.0000
iter: 525 01:03:06 -1393.806094c  -8.19  -3.37    +0.0000
iter: 526 01:03:09 -1393.806134c  -8.20  -3.38    +0.0000
iter: 527 01:03:13 -1393.806173c  -8.21  -3.38    +0.0000
iter: 528 01:03:17 -1393.806212c  -8.22  -3.39    +0.0000
iter: 529 01:03:21 -1393.806251c  -8.22  -3.39    +0.0000
iter: 530 01:03:25 -1393.806288c  -8.23  -3.39    +0.0000
iter: 531 01:03:29 -1393.806326c  -8.23  -3.40    +0.0000
iter: 532 01:03:32 -1393.806362c  -8.24  -3.40    +0.0000
iter: 533 01:03:36 -1393.806398c  -8.25  -3.41    +0.0000
iter: 534 01:03:40 -1393.806434c  -8.26  -3.41    +0.0000
iter: 535 01:03:44 -1393.806469c  -8.26  -3.41    +0.0000
iter: 536 01:03:48 -1393.806503c  -8.27  -3.42    +0.0000
iter: 537 01:03:52 -1393.806537c  -8.27  -3.42    +0.0000
iter: 538 01:03:55 -1393.806570c  -8.28  -3.43    +0.0000
iter: 539 01:03:59 -1393.806603c  -8.29  -3.43    +0.0000
iter: 540 01:04:03 -1393.806635c  -8.29  -3.43    +0.0000
iter: 541 01:04:07 -1393.806667c  -8.30  -3.44    +0.0000
iter: 542 01:04:11 -1393.806698c  -8.31  -3.44    +0.0000
iter: 543 01:04:14 -1393.806729c  -8.31  -3.44    +0.0000
iter: 544 01:04:18 -1393.806759c  -8.32  -3.45    +0.0000
iter: 545 01:04:22 -1393.806789c  -8.32  -3.45    +0.0000
iter: 546 01:04:26 -1393.806818c  -8.33  -3.46    +0.0000
iter: 547 01:04:30 -1393.806847c  -8.34  -3.46    +0.0000
iter: 548 01:04:34 -1393.806876c  -8.35  -3.46    +0.0000
iter: 549 01:04:37 -1393.806904c  -8.35  -3.47    +0.0000
iter: 550 01:04:41 -1393.806932c  -8.36  -3.47    +0.0000
iter: 551 01:04:45 -1393.806959c  -8.36  -3.48    +0.0000
iter: 552 01:04:49 -1393.806986c  -8.37  -3.48    +0.0000
iter: 553 01:04:53 -1393.807013c  -8.38  -3.48    +0.0000
iter: 554 01:04:57 -1393.807039c  -8.39  -3.49    +0.0000
iter: 555 01:05:00 -1393.807065c  -8.39  -3.49    +0.0000
iter: 556 01:05:04 -1393.807091c  -8.40  -3.49    +0.0000
iter: 557 01:05:08 -1393.807116c  -8.40  -3.50    +0.0000
iter: 558 01:05:12 -1393.807141c  -8.41  -3.50    +0.0000
iter: 559 01:05:16 -1393.807166c  -8.42  -3.51    +0.0000
iter: 560 01:05:20 -1393.807190c  -8.42  -3.51    +0.0000
iter: 561 01:05:23 -1393.807214c  -8.43  -3.51    +0.0000
iter: 562 01:05:27 -1393.807238c  -8.44  -3.52    +0.0000
iter: 563 01:05:31 -1393.807261c  -8.44  -3.52    +0.0000
iter: 564 01:05:35 -1393.807285c  -8.45  -3.53    +0.0000
iter: 565 01:05:39 -1393.807308c  -8.46  -3.53    +0.0000
iter: 566 01:05:43 -1393.807331c  -8.46  -3.53    +0.0000
iter: 567 01:05:46 -1393.807353c  -8.47  -3.54    +0.0000
iter: 568 01:05:50 -1393.807375c  -8.48  -3.54    +0.0000
iter: 569 01:05:54 -1393.807397c  -8.48  -3.54    +0.0000
iter: 570 01:05:58 -1393.807419c  -8.49  -3.55    +0.0000
iter: 571 01:06:02 -1393.807441c  -8.50  -3.55    +0.0000
iter: 572 01:06:06 -1393.807462c  -8.50  -3.56    +0.0000
iter: 573 01:06:09 -1393.807483c  -8.51  -3.56    +0.0000
iter: 574 01:06:13 -1393.807504c  -8.52  -3.56    +0.0000
iter: 575 01:06:17 -1393.807525c  -8.52  -3.57    +0.0000
iter: 576 01:06:21 -1393.807545c  -8.53  -3.57    +0.0000
iter: 577 01:06:25 -1393.807565c  -8.54  -3.57    +0.0000
iter: 578 01:06:28 -1393.807585c  -8.54  -3.58    +0.0000
iter: 579 01:06:32 -1393.807605c  -8.55  -3.58    +0.0000
iter: 580 01:06:36 -1393.807625c  -8.55  -3.59    +0.0000
iter: 581 01:06:40 -1393.807644c  -8.56  -3.59    +0.0000
iter: 582 01:06:44 -1393.807663c  -8.57  -3.59    +0.0000
iter: 583 01:06:48 -1393.807683c  -8.58  -3.60    +0.0000
iter: 584 01:06:51 -1393.807701c  -8.58  -3.60    +0.0000
iter: 585 01:06:55 -1393.807720c  -8.59  -3.61    +0.0000
iter: 586 01:06:59 -1393.807738c  -8.59  -3.61    +0.0000
iter: 587 01:07:03 -1393.807757c  -8.60  -3.61    +0.0000
iter: 588 01:07:07 -1393.807775c  -8.61  -3.62    +0.0000
iter: 589 01:07:11 -1393.807793c  -8.61  -3.62    +0.0000
iter: 590 01:07:14 -1393.807810c  -8.62  -3.62    +0.0000
iter: 591 01:07:18 -1393.807828c  -8.63  -3.63    +0.0000
iter: 592 01:07:22 -1393.807845c  -8.63  -3.63    +0.0000
iter: 593 01:07:26 -1393.807862c  -8.64  -3.64    +0.0000
iter: 594 01:07:30 -1393.807879c  -8.65  -3.64    +0.0000
iter: 595 01:07:34 -1393.807896c  -8.65  -3.64    +0.0000
iter: 596 01:07:37 -1393.807913c  -8.66  -3.65    +0.0000
iter: 597 01:07:41 -1393.807929c  -8.67  -3.65    +0.0000
iter: 598 01:07:45 -1393.807945c  -8.67  -3.65    +0.0000
iter: 599 01:07:49 -1393.807961c  -8.68  -3.66    +0.0000
iter: 600 01:07:53 -1393.807977c  -8.68  -3.66    +0.0000
iter: 601 01:07:57 -1393.807993c  -8.69  -3.67    +0.0000
iter: 602 01:08:00 -1393.808009c  -8.70  -3.67    +0.0000
iter: 603 01:08:04 -1393.808024c  -8.71  -3.67    +0.0000
iter: 604 01:08:08 -1393.808039c  -8.71  -3.68    +0.0000
iter: 605 01:08:12 -1393.808054c  -8.72  -3.68    +0.0000
iter: 606 01:08:16 -1393.808069c  -8.72  -3.68    +0.0000
iter: 607 01:08:20 -1393.808084c  -8.73  -3.69    +0.0000
iter: 608 01:08:23 -1393.808099c  -8.74  -3.69    +0.0000
iter: 609 01:08:27 -1393.808113c  -8.74  -3.70    +0.0000
iter: 610 01:08:31 -1393.808128c  -8.75  -3.70    +0.0000
iter: 611 01:08:35 -1393.808142c  -8.76  -3.70    +0.0000
iter: 612 01:08:39 -1393.808156c  -8.76  -3.71    +0.0000
iter: 613 01:08:43 -1393.808170c  -8.77  -3.71    +0.0000
iter: 614 01:08:46 -1393.808183c  -8.77  -3.72    +0.0000
iter: 615 01:08:50 -1393.808197c  -8.78  -3.72    +0.0000
iter: 616 01:08:54 -1393.808210c  -8.79  -3.72    +0.0000
iter: 617 01:08:58 -1393.808223c  -8.80  -3.73    +0.0000
iter: 618 01:09:02 -1393.808237c  -8.80  -3.73    +0.0000
iter: 619 01:09:06 -1393.808250c  -8.81  -3.73    +0.0000
iter: 620 01:09:09 -1393.808262c  -8.81  -3.74    +0.0000
iter: 621 01:09:13 -1393.808275c  -8.82  -3.74    +0.0000
iter: 622 01:09:17 -1393.808288c  -8.83  -3.75    +0.0000
iter: 623 01:09:21 -1393.808300c  -8.83  -3.75    +0.0000
iter: 624 01:09:25 -1393.808313c  -8.84  -3.75    +0.0000
iter: 625 01:09:29 -1393.808325c  -8.85  -3.76    +0.0000
iter: 626 01:09:32 -1393.808337c  -8.85  -3.76    +0.0000
iter: 627 01:09:36 -1393.808349c  -8.86  -3.76    +0.0000
iter: 628 01:09:40 -1393.808360c  -8.86  -3.77    +0.0000
iter: 629 01:09:44 -1393.808372c  -8.87  -3.77    +0.0000
iter: 630 01:09:48 -1393.808384c  -8.88  -3.78    +0.0000
iter: 631 01:09:51 -1393.808395c  -8.89  -3.78    +0.0000
iter: 632 01:09:55 -1393.808406c  -8.89  -3.78    +0.0000
iter: 633 01:09:59 -1393.808418c  -8.90  -3.79    +0.0000
iter: 634 01:10:03 -1393.808429c  -8.90  -3.79    +0.0000
iter: 635 01:10:07 -1393.808440c  -8.91  -3.79    +0.0000
iter: 636 01:10:11 -1393.808450c  -8.92  -3.80    +0.0000
iter: 637 01:10:14 -1393.808461c  -8.92  -3.80    +0.0000
iter: 638 01:10:18 -1393.808472c  -8.93  -3.81    +0.0000
iter: 639 01:10:22 -1393.808482c  -8.94  -3.81    +0.0000
iter: 640 01:10:26 -1393.808493c  -8.94  -3.81    +0.0000
iter: 641 01:10:30 -1393.808503c  -8.95  -3.82    +0.0000
iter: 642 01:10:34 -1393.808513c  -8.95  -3.82    +0.0000
iter: 643 01:10:37 -1393.808523c  -8.96  -3.82    +0.0000
iter: 644 01:10:41 -1393.808533c  -8.97  -3.83    +0.0000
iter: 645 01:10:45 -1393.808543c  -8.98  -3.83    +0.0000
iter: 646 01:10:49 -1393.808553c  -8.98  -3.84    +0.0000
iter: 647 01:10:53 -1393.808563c  -8.99  -3.84    +0.0000
iter: 648 01:10:57 -1393.808572c  -8.99  -3.84    +0.0000
iter: 649 01:11:00 -1393.808582c  -9.00  -3.85    +0.0000
iter: 650 01:11:04 -1393.808591c  -9.01  -3.85    +0.0000
iter: 651 01:11:08 -1393.808600c  -9.01  -3.85    +0.0000
iter: 652 01:11:12 -1393.808610c  -9.02  -3.86    +0.0000
iter: 653 01:11:16 -1393.808619c  -9.03  -3.86    +0.0000
iter: 654 01:11:20 -1393.808628c  -9.03  -3.86    +0.0000
iter: 655 01:11:23 -1393.808637c  -9.04  -3.87    +0.0000
iter: 656 01:11:27 -1393.808645c  -9.04  -3.87    +0.0000
iter: 657 01:11:31 -1393.808654c  -9.05  -3.88    +0.0000
iter: 658 01:11:35 -1393.808663c  -9.06  -3.88    +0.0000
iter: 659 01:11:39 -1393.808671c  -9.07  -3.88    +0.0000
iter: 660 01:11:42 -1393.808680c  -9.07  -3.89    +0.0000
iter: 661 01:11:46 -1393.808688c  -9.08  -3.89    +0.0000
iter: 662 01:11:50 -1393.808697c  -9.08  -3.89    +0.0000
iter: 663 01:11:54 -1393.808705c  -9.09  -3.90    +0.0000
iter: 664 01:11:58 -1393.808713c  -9.09  -3.90    +0.0000
iter: 665 01:12:02 -1393.808721c  -9.10  -3.91    +0.0000
iter: 666 01:12:05 -1393.808729c  -9.11  -3.91    +0.0000
iter: 667 01:12:09 -1393.808737c  -9.12  -3.91    +0.0000
iter: 668 01:12:13 -1393.808745c  -9.12  -3.92    +0.0000
iter: 669 01:12:17 -1393.808753c  -9.13  -3.92    +0.0000
iter: 670 01:12:21 -1393.808760c  -9.13  -3.92    +0.0000
iter: 671 01:12:25 -1393.808768c  -9.14  -3.93    +0.0000
iter: 672 01:12:28 -1393.808775c  -9.15  -3.93    +0.0000
iter: 673 01:12:32 -1393.808783c  -9.16  -3.94    +0.0000
iter: 674 01:12:36 -1393.808790c  -9.16  -3.94    +0.0000
iter: 675 01:12:40 -1393.808798c  -9.17  -3.94    +0.0000
iter: 676 01:12:44 -1393.808805c  -9.17  -3.95    +0.0000
iter: 677 01:12:48 -1393.808812c  -9.18  -3.95    +0.0000
iter: 678 01:12:51 -1393.808819c  -9.18  -3.95    +0.0000
iter: 679 01:12:55 -1393.808826c  -9.19  -3.96    +0.0000
iter: 680 01:12:59 -1393.808833c  -9.20  -3.96    +0.0000
iter: 681 01:13:03 -1393.808840c  -9.21  -3.96    +0.0000
iter: 682 01:13:07 -1393.808847c  -9.21  -3.97    +0.0000
iter: 683 01:13:11 -1393.808854c  -9.22  -3.97    +0.0000
iter: 684 01:13:14 -1393.808861c  -9.22  -3.98    +0.0000
iter: 685 01:13:18 -1393.808867c  -9.23  -3.98    +0.0000
iter: 686 01:13:22 -1393.808874c  -9.23  -3.98    +0.0000
iter: 687 01:13:26 -1393.808880c  -9.25  -3.99    +0.0000
iter: 688 01:13:30 -1393.808887c  -9.25  -3.99    +0.0000
iter: 689 01:13:33 -1393.808893c  -9.26  -3.99    +0.0000
iter: 690 01:13:37 -1393.808900c  -9.26  -4.00    +0.0000
iter: 691 01:13:41 -1393.808906c  -9.27  -4.00    +0.0000
iter: 692 01:13:45 -1393.808912c  -9.27  -4.01    +0.0000
iter: 693 01:13:49 -1393.808918c  -9.28  -4.01    +0.0000
iter: 694 01:13:53 -1393.808924c  -9.29  -4.01    +0.0000
iter: 695 01:13:57 -1393.808930c  -9.30  -4.02    +0.0000
iter: 696 01:14:01 -1393.808936c  -9.30  -4.02    +0.0000
iter: 697 01:14:04 -1393.808942c  -9.31  -4.02    +0.0000
iter: 698 01:14:08 -1393.808948c  -9.31  -4.03    +0.0000
iter: 699 01:14:12 -1393.808954c  -9.32  -4.03    +0.0000
iter: 700 01:14:16 -1393.808960c  -9.32  -4.03    +0.0000
iter: 701 01:14:20 -1393.808966c  -9.33  -4.04    +0.0000
iter: 702 01:14:24 -1393.808971c  -9.34  -4.04    +0.0000
iter: 703 01:14:27 -1393.808977c  -9.35  -4.05    +0.0000
iter: 704 01:14:31 -1393.808983c  -9.35  -4.05    +0.0000
iter: 705 01:14:35 -1393.808988c  -9.36  -4.05    +0.0000
iter: 706 01:14:39 -1393.808994c  -9.36  -4.06    +0.0000
iter: 707 01:14:43 -1393.808999c  -9.37  -4.06    +0.0000
iter: 708 01:14:46 -1393.809004c  -9.37  -4.06    +0.0000
iter: 709 01:14:50 -1393.809010c  -9.38  -4.07    +0.0000
iter: 710 01:14:54 -1393.809015c  -9.39  -4.07    +0.0000
iter: 711 01:14:58 -1393.809020c  -9.40  -4.07    +0.0000
iter: 712 01:15:02 -1393.809025c  -9.40  -4.08    +0.0000
iter: 713 01:15:06 -1393.809031c  -9.41  -4.08    +0.0000
iter: 714 01:15:09 -1393.809036c  -9.41  -4.09    +0.0000
iter: 715 01:15:13 -1393.809041c  -9.42  -4.09    +0.0000
iter: 716 01:15:17 -1393.809046c  -9.43  -4.09    +0.0000
iter: 717 01:15:21 -1393.809051c  -9.44  -4.10    +0.0000
iter: 718 01:15:25 -1393.809056c  -9.44  -4.10    +0.0000
iter: 719 01:15:29 -1393.809060c  -9.45  -4.10    +0.0000
iter: 720 01:15:32 -1393.809065c  -9.45  -4.11    +0.0000
iter: 721 01:15:36 -1393.809070c  -9.46  -4.11    +0.0000
iter: 722 01:15:40 -1393.809075c  -9.46  -4.11    +0.0000
iter: 723 01:15:44 -1393.809080c  -9.47  -4.12    +0.0000
iter: 724 01:15:48 -1393.809084c  -9.48  -4.12    +0.0000
iter: 725 01:15:51 -1393.809089c  -9.49  -4.13    +0.0000
iter: 726 01:15:55 -1393.809093c  -9.49  -4.13    +0.0000
iter: 727 01:15:59 -1393.809098c  -9.50  -4.13    +0.0000
iter: 728 01:16:03 -1393.809102c  -9.50  -4.14    +0.0000
iter: 729 01:16:07 -1393.809107c  -9.51  -4.14    +0.0000
iter: 730 01:16:11 -1393.809111c  -9.51  -4.14    +0.0000
iter: 731 01:16:14 -1393.809116c  -9.52  -4.15    +0.0000
iter: 732 01:16:18 -1393.809120c  -9.53  -4.15    +0.0000
iter: 733 01:16:22 -1393.809124c  -9.54  -4.15    +0.0000
iter: 734 01:16:26 -1393.809129c  -9.54  -4.16    +0.0000
iter: 735 01:16:30 -1393.809133c  -9.55  -4.16    +0.0000
iter: 736 01:16:34 -1393.809137c  -9.55  -4.17    +0.0000
iter: 737 01:16:37 -1393.809141c  -9.56  -4.17    +0.0000
iter: 738 01:16:41 -1393.809145c  -9.56  -4.17    +0.0000
iter: 739 01:16:45 -1393.809149c  -9.57  -4.18    +0.0000
iter: 740 01:16:49 -1393.809153c  -9.58  -4.18    +0.0000
iter: 741 01:16:53 -1393.809157c  -9.59  -4.18    +0.0000
iter: 742 01:16:57 -1393.809161c  -9.59  -4.19    +0.0000
iter: 743 01:17:00 -1393.809165c  -9.60  -4.19    +0.0000
iter: 744 01:17:04 -1393.809169c  -9.60  -4.19    +0.0000
iter: 745 01:17:08 -1393.809173c  -9.61  -4.20    +0.0000
iter: 746 01:17:12 -1393.809177c  -9.61  -4.20    +0.0000
iter: 747 01:17:16 -1393.809181c  -9.62  -4.21    +0.0000
iter: 748 01:17:20 -1393.809185c  -9.63  -4.21    +0.0000
iter: 749 01:17:23 -1393.809188c  -9.64  -4.21    +0.0000
iter: 750 01:17:27 -1393.809192c  -9.64  -4.22    +0.0000
iter: 751 01:17:31 -1393.809196c  -9.65  -4.22    +0.0000
iter: 752 01:17:35 -1393.809199c  -9.65  -4.22    +0.0000
iter: 753 01:17:39 -1393.809203c  -9.66  -4.23    +0.0000
iter: 754 01:17:42 -1393.809207c  -9.66  -4.23    +0.0000
iter: 755 01:17:46 -1393.809210c  -9.68  -4.23    +0.0000
iter: 756 01:17:50 -1393.809214c  -9.68  -4.24    +0.0000
iter: 757 01:17:54 -1393.809217c  -9.69  -4.24    +0.0000
iter: 758 01:17:58 -1393.809221c  -9.69  -4.24    +0.0000
iter: 759 01:18:02 -1393.809224c  -9.70  -4.25    +0.0000
iter: 760 01:18:05 -1393.809227c  -9.70  -4.25    +0.0000
iter: 761 01:18:09 -1393.809231c  -9.71  -4.26    +0.0000
iter: 762 01:18:13 -1393.809234c  -9.71  -4.26    +0.0000
iter: 763 01:18:17 -1393.809238c  -9.73  -4.26    +0.0000
iter: 764 01:18:21 -1393.809241c  -9.73  -4.27    +0.0000
iter: 765 01:18:25 -1393.809244c  -9.74  -4.27    +0.0000
iter: 766 01:18:28 -1393.809247c  -9.74  -4.27    +0.0000
iter: 767 01:18:32 -1393.809251c  -9.75  -4.28    +0.0000
iter: 768 01:18:36 -1393.809254c  -9.75  -4.28    +0.0000
iter: 769 01:18:40 -1393.809257c  -9.76  -4.28    +0.0000
iter: 770 01:18:44 -1393.809260c  -9.77  -4.29    +0.0000
iter: 771 01:18:48 -1393.809263c  -9.78  -4.29    +0.0000
iter: 772 01:18:51 -1393.809266c  -9.78  -4.30    +0.0000
iter: 773 01:18:55 -1393.809269c  -9.79  -4.30    +0.0000
iter: 774 01:18:59 -1393.809272c  -9.79  -4.30    +0.0000
iter: 775 01:19:03 -1393.809275c  -9.80  -4.31    +0.0000
iter: 776 01:19:07 -1393.809278c  -9.80  -4.31    +0.0000
iter: 777 01:19:11 -1393.809281c  -9.81  -4.31    +0.0000
iter: 778 01:19:14 -1393.809284c  -9.82  -4.32    +0.0000
iter: 779 01:19:18 -1393.809287c  -9.83  -4.32    +0.0000
iter: 780 01:19:22 -1393.809290c  -9.83  -4.32    +0.0000
iter: 781 01:19:26 -1393.809293c  -9.84  -4.33    +0.0000
iter: 782 01:19:30 -1393.809296c  -9.84  -4.33    +0.0000
iter: 783 01:19:33 -1393.809299c  -9.85  -4.33    +0.0000
iter: 784 01:19:37 -1393.809301c  -9.85  -4.34    +0.0000
iter: 785 01:19:41 -1393.809304c  -9.86  -4.34    +0.0000
iter: 786 01:19:45 -1393.809307c  -9.87  -4.34    +0.0000
iter: 787 01:19:49 -1393.809310c  -9.88  -4.35    +0.0000
iter: 788 01:19:53 -1393.809312c  -9.88  -4.35    +0.0000
iter: 789 01:19:56 -1393.809315c  -9.89  -4.36    +0.0000
iter: 790 01:20:00 -1393.809318c  -9.89  -4.36    +0.0000
iter: 791 01:20:04 -1393.809320c  -9.90  -4.36    +0.0000
iter: 792 01:20:08 -1393.809323c  -9.90  -4.37    +0.0000
iter: 793 01:20:12 -1393.809326c  -9.91  -4.37    +0.0000
iter: 794 01:20:16 -1393.809328c  -9.92  -4.37    +0.0000
iter: 795 01:20:19 -1393.809331c  -9.93  -4.38    +0.0000
iter: 796 01:20:23 -1393.809333c  -9.93  -4.38    +0.0000
iter: 797 01:20:27 -1393.809336c  -9.94  -4.38    +0.0000
iter: 798 01:20:31 -1393.809338c  -9.94  -4.39    +0.0000
iter: 799 01:20:35 -1393.809341c  -9.95  -4.39    +0.0000
iter: 800 01:20:39 -1393.809343c  -9.95  -4.39    +0.0000
iter: 801 01:20:42 -1393.809346c  -9.96  -4.40    +0.0000
iter: 802 01:20:46 -1393.809348c  -9.97  -4.40    +0.0000
iter: 803 01:20:50 -1393.809351c  -9.98  -4.41    +0.0000
iter: 804 01:20:54 -1393.809353c  -9.98  -4.41    +0.0000
iter: 805 01:20:58 -1393.809355c  -9.99  -4.41    +0.0000
iter: 806 01:21:02 -1393.809358c  -9.99  -4.42    +0.0000
iter: 807 01:21:05 -1393.809360c -10.00c -4.42    +0.0000
iter: 808 01:21:09 -1393.809362c -10.00c -4.42    +0.0000
iter: 809 01:21:13 -1393.809365c -10.01c -4.43    +0.0000
iter: 810 01:21:17 -1393.809367c -10.02c -4.43    +0.0000
iter: 811 01:21:21 -1393.809369c -10.03c -4.43    +0.0000
iter: 812 01:21:25 -1393.809371c -10.03c -4.44    +0.0000
iter: 813 01:21:28 -1393.809374c -10.04c -4.44    +0.0000
iter: 814 01:21:32 -1393.809376c -10.04c -4.44    +0.0000
iter: 815 01:21:36 -1393.809378c -10.05c -4.45    +0.0000
iter: 816 01:21:40 -1393.809380c -10.05c -4.45    +0.0000
iter: 817 01:21:44 -1393.809382c -10.06c -4.45    +0.0000
iter: 818 01:21:48 -1393.809384c -10.07c -4.46    +0.0000
iter: 819 01:21:51 -1393.809387c -10.08c -4.46    +0.0000
iter: 820 01:21:55 -1393.809389c -10.08c -4.47    +0.0000
iter: 821 01:21:59 -1393.809391c -10.09c -4.47    +0.0000
iter: 822 01:22:03 -1393.809393c -10.09c -4.47    +0.0000
iter: 823 01:22:07 -1393.809395c -10.10c -4.48    +0.0000
iter: 824 01:22:10 -1393.809397c -10.10c -4.48    +0.0000
iter: 825 01:22:14 -1393.809399c -10.11c -4.48    +0.0000
iter: 826 01:22:18 -1393.809401c -10.12c -4.49    +0.0000
iter: 827 01:22:22 -1393.809403c -10.13c -4.49    +0.0000
iter: 828 01:22:26 -1393.809405c -10.13c -4.49    +0.0000
iter: 829 01:22:30 -1393.809407c -10.14c -4.50    +0.0000
iter: 830 01:22:33 -1393.809409c -10.14c -4.50    +0.0000
iter: 831 01:22:37 -1393.809411c -10.15c -4.50    +0.0000
iter: 832 01:22:41 -1393.809413c -10.15c -4.51    +0.0000
iter: 833 01:22:45 -1393.809415c -10.16c -4.51    +0.0000
iter: 834 01:22:49 -1393.809416c -10.17c -4.51    +0.0000
iter: 835 01:22:53 -1393.809418c -10.18c -4.52    +0.0000
iter: 836 01:22:56 -1393.809420c -10.18c -4.52    +0.0000
iter: 837 01:23:00 -1393.809422c -10.19c -4.53    +0.0000
iter: 838 01:23:04 -1393.809424c -10.19c -4.53    +0.0000
iter: 839 01:23:08 -1393.809426c -10.20c -4.53    +0.0000
iter: 840 01:23:12 -1393.809427c -10.20c -4.54    +0.0000
iter: 841 01:23:16 -1393.809429c -10.21c -4.54    +0.0000
iter: 842 01:23:19 -1393.809431c -10.22c -4.54    +0.0000
iter: 843 01:23:23 -1393.809433c -10.23c -4.55    +0.0000
iter: 844 01:23:27 -1393.809435c -10.23c -4.55    +0.0000
iter: 845 01:23:31 -1393.809436c -10.24c -4.55    +0.0000
iter: 846 01:23:35 -1393.809438c -10.24c -4.56    +0.0000
iter: 847 01:23:39 -1393.809440c -10.25c -4.56    +0.0000
iter: 848 01:23:42 -1393.809441c -10.25c -4.56    +0.0000
iter: 849 01:23:46 -1393.809443c -10.26c -4.57    +0.0000
iter: 850 01:23:50 -1393.809445c -10.27c -4.57    +0.0000
iter: 851 01:23:54 -1393.809446c -10.28c -4.57    +0.0000
iter: 852 01:23:58 -1393.809448c -10.28c -4.58    +0.0000
iter: 853 01:24:02 -1393.809450c -10.29c -4.58    +0.0000
iter: 854 01:24:05 -1393.809451c -10.29c -4.58    +0.0000
iter: 855 01:24:09 -1393.809453c -10.30c -4.59    +0.0000
iter: 856 01:24:13 -1393.809455c -10.30c -4.59    +0.0000
iter: 857 01:24:17 -1393.809456c -10.31c -4.59    +0.0000
iter: 858 01:24:21 -1393.809458c -10.32c -4.60    +0.0000
iter: 859 01:24:25 -1393.809459c -10.33c -4.60    +0.0000
iter: 860 01:24:28 -1393.809461c -10.33c -4.61    +0.0000
iter: 861 01:24:32 -1393.809462c -10.34c -4.61    +0.0000
iter: 862 01:24:36 -1393.809464c -10.34c -4.61    +0.0000
iter: 863 01:24:40 -1393.809465c -10.35c -4.62    +0.0000
iter: 864 01:24:44 -1393.809467c -10.35c -4.62    +0.0000
iter: 865 01:24:48 -1393.809468c -10.36c -4.62    +0.0000
iter: 866 01:24:51 -1393.809470c -10.37c -4.63    +0.0000
iter: 867 01:24:55 -1393.809471c -10.38c -4.63    +0.0000
iter: 868 01:24:59 -1393.809473c -10.38c -4.63    +0.0000
iter: 869 01:25:03 -1393.809474c -10.39c -4.64    +0.0000
iter: 870 01:25:07 -1393.809476c -10.39c -4.64    +0.0000
iter: 871 01:25:11 -1393.809477c -10.40c -4.64    +0.0000
iter: 872 01:25:14 -1393.809478c -10.40c -4.65    +0.0000
iter: 873 01:25:18 -1393.809480c -10.41c -4.65    +0.0000
iter: 874 01:25:22 -1393.809481c -10.42c -4.65    +0.0000
iter: 875 01:25:26 -1393.809483c -10.43c -4.66    +0.0000
iter: 876 01:25:30 -1393.809484c -10.43c -4.66    +0.0000
iter: 877 01:25:34 -1393.809485c -10.44c -4.66    +0.0000
iter: 878 01:25:37 -1393.809487c -10.44c -4.67    +0.0000
iter: 879 01:25:41 -1393.809488c -10.45c -4.67    +0.0000
iter: 880 01:25:45 -1393.809489c -10.45c -4.67    +0.0000
iter: 881 01:25:49 -1393.809491c -10.46c -4.68    +0.0000
iter: 882 01:25:53 -1393.809492c -10.47c -4.68    +0.0000
iter: 883 01:25:57 -1393.809493c -10.47c -4.69    +0.0000
iter: 884 01:26:00 -1393.809495c -10.48c -4.69    +0.0000
iter: 885 01:26:04 -1393.809496c -10.49c -4.69    +0.0000
iter: 886 01:26:08 -1393.809497c -10.49c -4.70    +0.0000
iter: 887 01:26:12 -1393.809499c -10.50c -4.70    +0.0000
iter: 888 01:26:16 -1393.809500c -10.50c -4.70    +0.0000
iter: 889 01:26:19 -1393.809501c -10.51c -4.71    +0.0000
iter: 890 01:26:23 -1393.809502c -10.52c -4.71    +0.0000
iter: 891 01:26:27 -1393.809503c -10.52c -4.71    +0.0000
iter: 892 01:26:31 -1393.809505c -10.53c -4.72    +0.0000
iter: 893 01:26:35 -1393.809506c -10.54c -4.72    +0.0000
iter: 894 01:26:39 -1393.809507c -10.54c -4.72    +0.0000
iter: 895 01:26:43 -1393.809508c -10.55c -4.73    +0.0000
iter: 896 01:26:47 -1393.809510c -10.55c -4.73    +0.0000
iter: 897 01:26:50 -1393.809511c -10.56c -4.73    +0.0000
iter: 898 01:26:54 -1393.809512c -10.57c -4.74    +0.0000
iter: 899 01:26:58 -1393.809513c -10.57c -4.74    +0.0000
iter: 900 01:27:02 -1393.809514c -10.58c -4.74    +0.0000
iter: 901 01:27:06 -1393.809515c -10.59c -4.75    +0.0000
iter: 902 01:27:10 -1393.809516c -10.59c -4.75    +0.0000
iter: 903 01:27:13 -1393.809518c -10.60c -4.75    +0.0000
iter: 904 01:27:17 -1393.809519c -10.60c -4.76    +0.0000
iter: 905 01:27:21 -1393.809520c -10.61c -4.76    +0.0000
iter: 906 01:27:25 -1393.809521c -10.62c -4.76    +0.0000
iter: 907 01:27:29 -1393.809522c -10.62c -4.77    +0.0000
iter: 908 01:27:32 -1393.809523c -10.63c -4.77    +0.0000
iter: 909 01:27:36 -1393.809524c -10.64c -4.77    +0.0000
iter: 910 01:27:40 -1393.809525c -10.64c -4.78    +0.0000
iter: 911 01:27:44 -1393.809526c -10.65c -4.78    +0.0000
iter: 912 01:27:48 -1393.809527c -10.65c -4.79    +0.0000
iter: 913 01:27:52 -1393.809528c -10.66c -4.79    +0.0000
iter: 914 01:27:55 -1393.809529c -10.66c -4.79    +0.0000
iter: 915 01:27:59 -1393.809530c -10.67c -4.80    +0.0000
iter: 916 01:28:03 -1393.809531c -10.68c -4.80    +0.0000
iter: 917 01:28:07 -1393.809533c -10.68c -4.80    +0.0000
iter: 918 01:28:11 -1393.809534c -10.69c -4.81    +0.0000
iter: 919 01:28:15 -1393.809535c -10.70c -4.81    +0.0000
iter: 920 01:28:18 -1393.809536c -10.70c -4.81    +0.0000
iter: 921 01:28:22 -1393.809537c -10.71c -4.82    +0.0000
iter: 922 01:28:26 -1393.809537c -10.71c -4.82    +0.0000
iter: 923 01:28:30 -1393.809538c -10.72c -4.82    +0.0000
iter: 924 01:28:34 -1393.809539c -10.73c -4.83    +0.0000
iter: 925 01:28:38 -1393.809540c -10.73c -4.83    +0.0000
iter: 926 01:28:41 -1393.809541c -10.74c -4.83    +0.0000
iter: 927 01:28:45 -1393.809542c -10.75c -4.84    +0.0000
iter: 928 01:28:49 -1393.809543c -10.75c -4.84    +0.0000
iter: 929 01:28:53 -1393.809544c -10.76c -4.84    +0.0000
iter: 930 01:28:57 -1393.809545c -10.76c -4.85    +0.0000
iter: 931 01:29:01 -1393.809546c -10.77c -4.85    +0.0000
iter: 932 01:29:04 -1393.809547c -10.78c -4.85    +0.0000
iter: 933 01:29:08 -1393.809548c -10.78c -4.86    +0.0000
iter: 934 01:29:12 -1393.809549c -10.79c -4.86    +0.0000
iter: 935 01:29:16 -1393.809550c -10.80c -4.86    +0.0000
iter: 936 01:29:20 -1393.809551c -10.80c -4.87    +0.0000
iter: 937 01:29:23 -1393.809551c -10.81c -4.87    +0.0000
iter: 938 01:29:27 -1393.809552c -10.81c -4.87    +0.0000
iter: 939 01:29:31 -1393.809553c -10.82c -4.88    +0.0000
iter: 940 01:29:35 -1393.809554c -10.83c -4.88    +0.0000
iter: 941 01:29:39 -1393.809555c -10.83c -4.88    +0.0000
iter: 942 01:29:43 -1393.809556c -10.84c -4.89    +0.0000
iter: 943 01:29:46 -1393.809557c -10.85c -4.89    +0.0000
iter: 944 01:29:50 -1393.809557c -10.85c -4.89    +0.0000
iter: 945 01:29:54 -1393.809558c -10.86c -4.90    +0.0000
iter: 946 01:29:58 -1393.809559c -10.86c -4.90    +0.0000
iter: 947 01:30:02 -1393.809560c -10.87c -4.90    +0.0000
iter: 948 01:30:06 -1393.809561c -10.87c -4.91    +0.0000
iter: 949 01:30:10 -1393.809561c -10.88c -4.91    +0.0000
iter: 950 01:30:13 -1393.809562c -10.89c -4.91    +0.0000
iter: 951 01:30:17 -1393.809563c -10.89c -4.92    +0.0000
iter: 952 01:30:21 -1393.809564c -10.90c -4.92    +0.0000
iter: 953 01:30:25 -1393.809565c -10.91c -4.92    +0.0000
iter: 954 01:30:29 -1393.809565c -10.91c -4.93    +0.0000
iter: 955 01:30:32 -1393.809566c -10.92c -4.93    +0.0000
iter: 956 01:30:36 -1393.809567c -10.92c -4.94    +0.0000
iter: 957 01:30:40 -1393.809568c -10.93c -4.94    +0.0000
iter: 958 01:30:44 -1393.809569c -10.94c -4.94    +0.0000
iter: 959 01:30:48 -1393.809569c -10.94c -4.95    +0.0000
iter: 960 01:30:52 -1393.809570c -10.95c -4.95    +0.0000
iter: 961 01:30:55 -1393.809571c -10.96c -4.95    +0.0000
iter: 962 01:30:59 -1393.809571c -10.96c -4.96    +0.0000
iter: 963 01:31:03 -1393.809572c -10.97c -4.96    +0.0000
iter: 964 01:31:07 -1393.809573c -10.97c -4.96    +0.0000
iter: 965 01:31:11 -1393.809574c -10.98c -4.97    +0.0000
iter: 966 01:31:15 -1393.809574c -10.99c -4.97    +0.0000
iter: 967 01:31:18 -1393.809575c -10.99c -4.97    +0.0000
iter: 968 01:31:22 -1393.809576c -11.00c -4.98    +0.0000
iter: 969 01:31:26 -1393.809577c -11.01c -4.98    +0.0000
iter: 970 01:31:30 -1393.809577c -11.01c -4.98    +0.0000
iter: 971 01:31:34 -1393.809578c -11.02c -4.99    +0.0000
iter: 972 01:31:38 -1393.809579c -11.02c -4.99    +0.0000
iter: 973 01:31:41 -1393.809579c -11.03c -4.99    +0.0000
iter: 974 01:31:45 -1393.809580c -11.03c -5.00    +0.0000
iter: 975 01:31:49 -1393.809581c -11.04c -5.00    +0.0000
iter: 976 01:31:53 -1393.809581c -11.05c -5.00c   +0.0000

Converged after 976 iterations.

Dipole moment: (52.394654, -54.863446, 0.642542) |e|*Ang

Total magnetic moment: (0.000000, 0.000000, 0.000000)
Local magnetic moments:
   0 Ti ( 0.000000,  0.000000,  0.000000)
   1 Ti ( 0.000000,  0.000000, -0.000000)
   2 Ti ( 0.000000,  0.000000,  0.000000)
   3 Ti ( 0.000000,  0.000000, -0.000000)
   4 Ti ( 0.000000,  0.000000,  0.000000)
   5 Ti ( 0.000000,  0.000000, -0.000000)
   6 Ti ( 0.000000,  0.000000,  0.000000)
   7 Ti ( 0.000000,  0.000000, -0.000000)
   8 Ti ( 0.000000,  0.000000,  0.000000)
   9 Ti ( 0.000000,  0.000000, -0.000000)
  10 Ti ( 0.000000,  0.000000,  0.000000)
  11 Ti ( 0.000000,  0.000000,  0.000000)
  12 Ti ( 0.000000,  0.000000,  0.000000)
  13 Ti ( 0.000000,  0.000000, -0.000000)
  14 Ti ( 0.000000,  0.000000,  0.000000)
  15 Ti ( 0.000000,  0.000000, -0.000000)
  16 Ti ( 0.000000,  0.000000, -0.000000)
  17 Ti ( 0.000000,  0.000000,  0.000000)
  18 Ti ( 0.000000,  0.000000,  0.000000)
  19 Ti ( 0.000000,  0.000000,  0.000000)
  20 Ti ( 0.000000,  0.000000,  0.000000)
  21 Ti ( 0.000000,  0.000000,  0.000000)
  22 Ti ( 0.000000,  0.000000,  0.000000)
  23 Ti ( 0.000000,  0.000000, -0.000000)
  24 O  ( 0.000000,  0.000000,  0.000000)
  25 O  ( 0.000000,  0.000000, -0.000000)
  26 O  ( 0.000000,  0.000000, -0.000000)
  27 O  ( 0.000000,  0.000000, -0.000000)
  28 O  ( 0.000000,  0.000000, -0.000000)
  29 O  ( 0.000000,  0.000000,  0.000000)
  30 O  ( 0.000000,  0.000000,  0.000000)
  31 O  ( 0.000000,  0.000000,  0.000000)
  32 O  ( 0.000000,  0.000000, -0.000000)
  33 O  ( 0.000000,  0.000000,  0.000000)
  34 O  ( 0.000000,  0.000000, -0.000000)
  35 O  ( 0.000000,  0.000000,  0.000000)
  36 O  ( 0.000000,  0.000000,  0.000000)
  37 O  ( 0.000000,  0.000000,  0.000000)
  38 O  ( 0.000000,  0.000000,  0.000000)
  39 O  ( 0.000000,  0.000000,  0.000000)
  40 O  ( 0.000000,  0.000000,  0.000000)
  41 O  ( 0.000000,  0.000000,  0.000000)
  42 O  ( 0.000000,  0.000000,  0.000000)
  43 O  ( 0.000000,  0.000000,  0.000000)
  44 O  ( 0.000000,  0.000000,  0.000000)
  45 O  ( 0.000000,  0.000000, -0.000000)
  46 O  ( 0.000000,  0.000000, -0.000000)
  47 O  ( 0.000000,  0.000000, -0.000000)
  48 O  ( 0.000000,  0.000000, -0.000000)
  49 O  ( 0.000000,  0.000000,  0.000000)
  50 O  ( 0.000000,  0.000000, -0.000000)
  51 O  ( 0.000000,  0.000000,  0.000000)
  52 O  ( 0.000000,  0.000000, -0.000000)
  53 O  ( 0.000000,  0.000000, -0.000000)
  54 O  ( 0.000000,  0.000000, -0.000000)
  55 O  ( 0.000000,  0.000000, -0.000000)
  56 O  ( 0.000000,  0.000000, -0.000000)
  57 O  ( 0.000000,  0.000000,  0.000000)
  58 O  ( 0.000000,  0.000000, -0.000000)
  59 O  ( 0.000000,  0.000000,  0.000000)
  60 O  ( 0.000000,  0.000000,  0.000000)
  61 O  ( 0.000000,  0.000000, -0.000000)
  62 O  ( 0.000000,  0.000000,  0.000000)
  63 O  ( 0.000000,  0.000000, -0.000000)
  64 O  ( 0.000000,  0.000000, -0.000000)
  65 O  ( 0.000000,  0.000000,  0.000000)
  66 O  ( 0.000000,  0.000000, -0.000000)
  67 O  ( 0.000000,  0.000000,  0.000000)
  68 O  ( 0.000000,  0.000000, -0.000000)
  69 O  ( 0.000000,  0.000000, -0.000000)
  70 O  ( 0.000000,  0.000000, -0.000000)
  71 O  ( 0.000000,  0.000000, -0.000000)
  72 Au ( 0.000000,  0.000000, -0.000000)
  73 Au ( 0.000000,  0.000000,  0.000000)
  74 Au ( 0.000000,  0.000000, -0.000000)
  75 Au ( 0.000000,  0.000000, -0.000000)

Energy contributions relative to reference atoms: (reference = -2721730.337652)

Kinetic:       +531.876271
Potential:     -720.580311
External:      -865.429183
XC:            -382.841421
Entropy (-ST):   -0.027236
Local:          +43.178681
SIC:             +0.000000
--------------------------
Free energy:   -1393.823200
Extrapolated:  -1393.809581

Dipole-layer corrected work functions: 3.957339, 2.488269 eV

Spin contamination: 0.000000 electrons
                   Up                     Down
 Band  Eigenvalues  Occupancy  Eigenvalues  Occupancy
    0    -65.09415    1.00000    -65.09415    1.00000
    1    -65.08739    1.00000    -65.08739    1.00000
    2    -65.08550    1.00000    -65.08550    1.00000
    3    -65.08131    1.00000    -65.08131    1.00000
    4    -64.97157    1.00000    -64.97157    1.00000
    5    -64.90168    1.00000    -64.90168    1.00000
    6    -64.89917    1.00000    -64.89917    1.00000
    7    -64.82957    1.00000    -64.82957    1.00000
    8    -64.81349    1.00000    -64.81349    1.00000
    9    -64.80115    1.00000    -64.80115    1.00000
   10    -64.77052    1.00000    -64.77052    1.00000
   11    -64.76647    1.00000    -64.76647    1.00000
   12    -64.75975    1.00000    -64.75975    1.00000
   13    -64.73672    1.00000    -64.73672    1.00000
   14    -64.71965    1.00000    -64.71965    1.00000
   15    -64.70269    1.00000    -64.70269    1.00000
   16    -64.68196    1.00000    -64.68196    1.00000
   17    -64.67198    1.00000    -64.67198    1.00000
   18    -64.64118    1.00000    -64.64118    1.00000
   19    -64.42946    1.00000    -64.42946    1.00000
   20    -64.36692    1.00000    -64.36692    1.00000
   21    -64.35453    1.00000    -64.35453    1.00000
   22    -64.34999    1.00000    -64.34999    1.00000
   23    -64.34389    1.00000    -64.34389    1.00000
   24    -41.41538    1.00000    -41.41538    1.00000
   25    -41.40753    1.00000    -41.40753    1.00000
   26    -41.40515    1.00000    -41.40515    1.00000
   27    -41.40020    1.00000    -41.40020    1.00000
   28    -41.26863    1.00000    -41.26863    1.00000
   29    -41.26259    1.00000    -41.26259    1.00000
   30    -41.24910    1.00000    -41.24910    1.00000
   31    -41.19904    1.00000    -41.19904    1.00000
   32    -41.19427    1.00000    -41.19427    1.00000
   33    -41.19274    1.00000    -41.19274    1.00000
   34    -41.14806    1.00000    -41.14806    1.00000
   35    -41.11840    1.00000    -41.11840    1.00000
   36    -41.11384    1.00000    -41.11384    1.00000
   37    -41.09585    1.00000    -41.09585    1.00000
   38    -41.09064    1.00000    -41.09064    1.00000
   39    -41.08472    1.00000    -41.08472    1.00000
   40    -41.08151    1.00000    -41.08151    1.00000
   41    -41.07589    1.00000    -41.07589    1.00000
   42    -41.06936    1.00000    -41.06936    1.00000
   43    -41.06488    1.00000    -41.06488    1.00000
   44    -41.06356    1.00000    -41.06356    1.00000
   45    -41.06166    1.00000    -41.06166    1.00000
   46    -41.05713    1.00000    -41.05713    1.00000
   47    -41.05221    1.00000    -41.05221    1.00000
   48    -41.04037    1.00000    -41.04037    1.00000
   49    -41.03415    1.00000    -41.03415    1.00000
   50    -41.02329    1.00000    -41.02329    1.00000
   51    -41.00925    1.00000    -41.00925    1.00000
   52    -40.99233    1.00000    -40.99233    1.00000
   53    -40.98387    1.00000    -40.98387    1.00000
   54    -40.97764    1.00000    -40.97764    1.00000
   55    -40.97005    1.00000    -40.97005    1.00000
   56    -40.95816    1.00000    -40.95816    1.00000
   57    -40.94401    1.00000    -40.94401    1.00000
   58    -40.93794    1.00000    -40.93794    1.00000
   59    -40.92745    1.00000    -40.92745    1.00000
   60    -40.91595    1.00000    -40.91595    1.00000
   61    -40.91157    1.00000    -40.91157    1.00000
   62    -40.90468    1.00000    -40.90468    1.00000
   63    -40.89446    1.00000    -40.89446    1.00000
   64    -40.89251    1.00000    -40.89251    1.00000
   65    -40.88674    1.00000    -40.88674    1.00000
   66    -40.88476    1.00000    -40.88476    1.00000
   67    -40.88185    1.00000    -40.88185    1.00000
   68    -40.86890    1.00000    -40.86890    1.00000
   69    -40.85958    1.00000    -40.85958    1.00000
   70    -40.85362    1.00000    -40.85362    1.00000
   71    -40.84466    1.00000    -40.84466    1.00000
   72    -40.83305    1.00000    -40.83305    1.00000
   73    -40.82842    1.00000    -40.82842    1.00000
   74    -40.82314    1.00000    -40.82314    1.00000
   75    -40.80528    1.00000    -40.80528    1.00000
   76    -40.79429    1.00000    -40.79429    1.00000
   77    -40.77976    1.00000    -40.77976    1.00000
   78    -40.74529    1.00000    -40.74529    1.00000
   79    -40.74248    1.00000    -40.74248    1.00000
   80    -40.70845    1.00000    -40.70845    1.00000
   81    -40.61104    1.00000    -40.61104    1.00000
   82    -40.60100    1.00000    -40.60100    1.00000
   83    -40.59289    1.00000    -40.59289    1.00000
   84    -40.58097    1.00000    -40.58097    1.00000
   85    -40.57637    1.00000    -40.57637    1.00000
   86    -40.56828    1.00000    -40.56828    1.00000
   87    -40.56354    1.00000    -40.56354    1.00000
   88    -40.55854    1.00000    -40.55854    1.00000
   89    -40.55325    1.00000    -40.55325    1.00000
   90    -40.52095    1.00000    -40.52095    1.00000
   91    -40.50815    1.00000    -40.50815    1.00000
   92    -40.44311    1.00000    -40.44311    1.00000
   93    -40.42895    1.00000    -40.42895    1.00000
   94    -40.42417    1.00000    -40.42417    1.00000
   95    -40.41720    1.00000    -40.41720    1.00000
   96    -23.83491    1.00000    -23.83491    1.00000
   97    -23.61923    1.00000    -23.61923    1.00000
   98    -23.51191    1.00000    -23.51191    1.00000
   99    -23.44506    1.00000    -23.44506    1.00000
  100    -23.41904    1.00000    -23.41904    1.00000
  101    -23.39080    1.00000    -23.39080    1.00000
  102    -23.31754    1.00000    -23.31754    1.00000
  103    -23.28299    1.00000    -23.28299    1.00000
  104    -23.19019    1.00000    -23.19019    1.00000
  105    -23.03566    1.00000    -23.03566    1.00000
  106    -23.00479    1.00000    -23.00479    1.00000
  107    -22.93844    1.00000    -22.93844    1.00000
  108    -22.85069    1.00000    -22.85069    1.00000
  109    -22.72045    1.00000    -22.72045    1.00000
  110    -22.67734    1.00000    -22.67734    1.00000
  111    -22.66231    1.00000    -22.66231    1.00000
  112    -22.64807    1.00000    -22.64807    1.00000
  113    -22.63695    1.00000    -22.63695    1.00000
  114    -22.57715    1.00000    -22.57715    1.00000
  115    -22.55995    1.00000    -22.55995    1.00000
  116    -22.55577    1.00000    -22.55577    1.00000
  117    -22.52957    1.00000    -22.52957    1.00000
  118    -22.51932    1.00000    -22.51932    1.00000
  119    -22.51687    1.00000    -22.51687    1.00000
  120    -22.49989    1.00000    -22.49989    1.00000
  121    -22.47239    1.00000    -22.47239    1.00000
  122    -22.46461    1.00000    -22.46461    1.00000
  123    -22.46223    1.00000    -22.46223    1.00000
  124    -22.44175    1.00000    -22.44175    1.00000
  125    -22.43947    1.00000    -22.43947    1.00000
  126    -22.42216    1.00000    -22.42216    1.00000
  127    -22.39491    1.00000    -22.39491    1.00000
  128    -22.36062    1.00000    -22.36062    1.00000
  129    -22.34125    1.00000    -22.34125    1.00000
  130    -22.33806    1.00000    -22.33806    1.00000
  131    -22.31757    1.00000    -22.31757    1.00000
  132    -22.29900    1.00000    -22.29900    1.00000
  133    -22.29446    1.00000    -22.29446    1.00000
  134    -22.28705    1.00000    -22.28705    1.00000
  135    -22.19832    1.00000    -22.19832    1.00000
  136    -22.15344    1.00000    -22.15344    1.00000
  137    -22.06696    1.00000    -22.06696    1.00000
  138    -22.01701    1.00000    -22.01701    1.00000
  139    -21.85509    1.00000    -21.85509    1.00000
  140    -20.96411    1.00000    -20.96411    1.00000
  141    -20.92308    1.00000    -20.92308    1.00000
  142    -20.91626    1.00000    -20.91626    1.00000
  143    -20.90763    1.00000    -20.90763    1.00000
  144    -10.90615    1.00000    -10.90615    1.00000
  145    -10.82809    1.00000    -10.82809    1.00000
  146    -10.80802    1.00000    -10.80802    1.00000
  147    -10.76729    1.00000    -10.76729    1.00000
  148    -10.74758    1.00000    -10.74758    1.00000
  149    -10.72497    1.00000    -10.72497    1.00000
  150    -10.67344    1.00000    -10.67344    1.00000
  151    -10.65492    1.00000    -10.65492    1.00000
  152    -10.64467    1.00000    -10.64467    1.00000
  153    -10.61520    1.00000    -10.61520    1.00000
  154    -10.58733    1.00000    -10.58733    1.00000
  155    -10.53503    1.00000    -10.53503    1.00000
  156    -10.53079    1.00000    -10.53079    1.00000
  157    -10.48434    1.00000    -10.48434    1.00000
  158    -10.45783    1.00000    -10.45783    1.00000
  159    -10.42831    1.00000    -10.42831    1.00000
  160    -10.42193    1.00000    -10.42193    1.00000
  161    -10.40682    1.00000    -10.40682    1.00000
  162    -10.34590    1.00000    -10.34590    1.00000
  163    -10.29503    1.00000    -10.29503    1.00000
  164    -10.23485    1.00000    -10.23485    1.00000
  165    -10.15001    1.00000    -10.15001    1.00000
  166    -10.11130    1.00000    -10.11130    1.00000
  167    -10.10068    1.00000    -10.10068    1.00000
  168    -10.07760    1.00000    -10.07760    1.00000
  169    -10.07490    1.00000    -10.07490    1.00000
  170    -10.03844    1.00000    -10.03844    1.00000
  171    -10.02735    1.00000    -10.02735    1.00000
  172    -10.00308    1.00000    -10.00308    1.00000
  173     -9.99743    1.00000     -9.99743    1.00000
  174     -9.99022    1.00000     -9.99022    1.00000
  175     -9.96324    1.00000     -9.96324    1.00000
  176     -9.95542    1.00000     -9.95542    1.00000
  177     -9.94675    1.00000     -9.94675    1.00000
  178     -9.93994    1.00000     -9.93994    1.00000
  179     -9.92607    1.00000     -9.92607    1.00000
  180     -9.92086    1.00000     -9.92086    1.00000
  181     -9.90512    1.00000     -9.90512    1.00000
  182     -9.88729    1.00000     -9.88729    1.00000
  183     -9.88427    1.00000     -9.88427    1.00000
  184     -9.86323    1.00000     -9.86323    1.00000
  185     -9.80636    1.00000     -9.80636    1.00000
  186     -9.74732    1.00000     -9.74732    1.00000
  187     -9.71831    1.00000     -9.71831    1.00000
  188     -9.69637    1.00000     -9.69637    1.00000
  189     -9.61655    1.00000     -9.61655    1.00000
  190     -9.56289    1.00000     -9.56289    1.00000
  191     -9.53011    1.00000     -9.53011    1.00000
  192     -9.46613    1.00000     -9.46613    1.00000
  193     -9.44261    1.00000     -9.44261    1.00000
  194     -9.38100    1.00000     -9.38100    1.00000
  195     -9.34300    1.00000     -9.34300    1.00000
  196     -9.32259    1.00000     -9.32259    1.00000
  197     -9.25267    1.00000     -9.25267    1.00000
  198     -9.21339    1.00000     -9.21339    1.00000
  199     -9.13117    1.00000     -9.13117    1.00000
  200     -9.08908    1.00000     -9.08908    1.00000
  201     -9.06629    1.00000     -9.06629    1.00000
  202     -9.00846    1.00000     -9.00846    1.00000
  203     -8.97551    1.00000     -8.97551    1.00000
  204     -8.94103    1.00000     -8.94103    1.00000
  205     -8.90421    1.00000     -8.90421    1.00000
  206     -8.82600    1.00000     -8.82600    1.00000
  207     -8.79388    1.00000     -8.79388    1.00000
  208     -8.76419    1.00000     -8.76419    1.00000
  209     -8.72794    1.00000     -8.72794    1.00000
  210     -8.70113    1.00000     -8.70113    1.00000
  211     -8.68606    1.00000     -8.68606    1.00000
  212     -8.64586    1.00000     -8.64586    1.00000
  213     -8.62543    1.00000     -8.62543    1.00000
  214     -8.53639    1.00000     -8.53639    1.00000
  215     -8.52182    1.00000     -8.52182    1.00000
  216     -8.48756    1.00000     -8.48756    1.00000
  217     -8.48108    1.00000     -8.48108    1.00000
  218     -8.41640    1.00000     -8.41640    1.00000
  219     -8.41295    1.00000     -8.41295    1.00000
  220     -8.40957    1.00000     -8.40957    1.00000
  221     -8.36376    1.00000     -8.36376    1.00000
  222     -8.32032    1.00000     -8.32032    1.00000
  223     -8.31840    1.00000     -8.31840    1.00000
  224     -8.30059    1.00000     -8.30059    1.00000
  225     -8.24911    1.00000     -8.24911    1.00000
  226     -8.21790    1.00000     -8.21790    1.00000
  227     -8.18614    1.00000     -8.18614    1.00000
  228     -8.16811    1.00000     -8.16811    1.00000
  229     -8.16385    1.00000     -8.16385    1.00000
  230     -8.15263    1.00000     -8.15263    1.00000
  231     -8.12599    1.00000     -8.12599    1.00000
  232     -8.08843    1.00000     -8.08843    1.00000
  233     -8.04187    1.00000     -8.04187    1.00000
  234     -7.97445    1.00000     -7.97445    1.00000
  235     -7.95169    1.00000     -7.95169    1.00000
  236     -7.94576    1.00000     -7.94576    1.00000
  237     -7.89264    1.00000     -7.89264    1.00000
  238     -7.86901    1.00000     -7.86901    1.00000
  239     -7.84848    1.00000     -7.84848    1.00000
  240     -7.83283    1.00000     -7.83283    1.00000
  241     -7.78631    1.00000     -7.78631    1.00000
  242     -7.69085    1.00000     -7.69085    1.00000
  243     -7.65746    1.00000     -7.65746    1.00000
  244     -7.60142    1.00000     -7.60142    1.00000
  245     -7.57078    1.00000     -7.57078    1.00000
  246     -7.54188    1.00000     -7.54188    1.00000
  247     -7.45572    1.00000     -7.45572    1.00000
  248     -7.44573    1.00000     -7.44573    1.00000
  249     -7.44412    1.00000     -7.44412    1.00000
  250     -7.38052    1.00000     -7.38052    1.00000
  251     -7.37684    1.00000     -7.37684    1.00000
  252     -7.36608    1.00000     -7.36608    1.00000
  253     -7.35943    1.00000     -7.35943    1.00000
  254     -7.32904    1.00000     -7.32904    1.00000
  255     -7.28786    1.00000     -7.28786    1.00000
  256     -7.28574    1.00000     -7.28574    1.00000
  257     -7.26458    1.00000     -7.26458    1.00000
  258     -7.23478    1.00000     -7.23478    1.00000
  259     -7.17975    1.00000     -7.17975    1.00000
  260     -7.14515    1.00000     -7.14515    1.00000
  261     -7.12144    1.00000     -7.12144    1.00000
  262     -7.11331    1.00000     -7.11331    1.00000
  263     -7.10193    1.00000     -7.10193    1.00000
  264     -7.08998    1.00000     -7.08998    1.00000
  265     -7.05706    1.00000     -7.05706    1.00000
  266     -7.03254    1.00000     -7.03254    1.00000
  267     -7.02337    1.00000     -7.02337    1.00000
  268     -6.99655    1.00000     -6.99655    1.00000
  269     -6.98026    1.00000     -6.98026    1.00000
  270     -6.93780    1.00000     -6.93780    1.00000
  271     -6.92217    1.00000     -6.92217    1.00000
  272     -6.91006    1.00000     -6.91006    1.00000
  273     -6.85987    1.00000     -6.85987    1.00000
  274     -6.83779    1.00000     -6.83779    1.00000
  275     -6.81623    1.00000     -6.81623    1.00000
  276     -6.75949    1.00000     -6.75949    1.00000
  277     -6.64635    1.00000     -6.64635    1.00000
  278     -6.62865    1.00000     -6.62865    1.00000
  279     -6.58150    1.00000     -6.58150    1.00000
  280     -6.57294    1.00000     -6.57294    1.00000
  281     -6.56231    1.00000     -6.56231    1.00000
  282     -6.44918    1.00000     -6.44918    1.00000
  283     -6.43896    1.00000     -6.43896    1.00000
  284     -6.29903    1.00000     -6.29903    1.00000
  285     -6.28790    1.00000     -6.28790    1.00000
  286     -6.27987    1.00000     -6.27987    1.00000
  287     -6.26856    1.00000     -6.26856    1.00000
  288     -6.24476    1.00000     -6.24476    1.00000
  289     -6.06873    1.00000     -6.06873    1.00000
  290     -6.05529    1.00000     -6.05529    1.00000
  291     -6.01188    1.00000     -6.01188    1.00000
  292     -5.92903    1.00000     -5.92903    1.00000
  293     -5.91328    1.00000     -5.91328    1.00000
  294     -5.90731    1.00000     -5.90731    1.00000
  295     -5.86895    1.00000     -5.86895    1.00000
  296     -5.53691    1.00000     -5.53691    1.00000
  297     -5.36208    1.00000     -5.36208    1.00000
  298     -5.13135    1.00000     -5.13135    1.00000
  299     -5.11128    1.00000     -5.11128    1.00000
  300     -5.05438    1.00000     -5.05438    1.00000
  301     -4.84089    1.00000     -4.84089    1.00000
  302     -4.82043    1.00000     -4.82043    1.00000
  303     -4.79669    1.00000     -4.79669    1.00000
  304     -4.68404    1.00000     -4.68404    1.00000
  305     -4.66025    1.00000     -4.66025    1.00000
  306     -4.60389    1.00000     -4.60389    1.00000
  307     -4.56655    1.00000     -4.56655    1.00000
  308     -3.97953    0.99948     -3.97953    0.99948
  309     -3.67781    0.98954     -3.67781    0.98954
  310     -2.72916    0.00713     -2.72916    0.00713
  311     -2.59007    0.00178     -2.59007    0.00178
  312     -2.52173    0.00090     -2.52173    0.00090
  313     -2.47671    0.00057     -2.47671    0.00057
  314     -2.33919    0.00015     -2.33919    0.00015
  315     -2.32890    0.00013     -2.32890    0.00013
  316     -2.30883    0.00011     -2.30883    0.00011
  317     -2.29578    0.00009     -2.29578    0.00009
  318     -2.22878    0.00005     -2.22878    0.00005
  319     -2.14386    0.00002     -2.14386    0.00002
  320     -2.07863    0.00001     -2.07863    0.00001
  321     -2.03018    0.00001     -2.03018    0.00001
  322     -2.00637    0.00001     -2.00637    0.00001
  323     -1.99289    0.00000     -1.99289    0.00000
  324     -1.97378    0.00000     -1.97378    0.00000
  325     -1.95709    0.00000     -1.95709    0.00000
  326     -1.85044    0.00000     -1.85044    0.00000
  327     -1.84257    0.00000     -1.84257    0.00000
  328     -1.82124    0.00000     -1.82124    0.00000
  329     -1.81386    0.00000     -1.81386    0.00000
  330     -1.79191    0.00000     -1.79191    0.00000
  331     -1.78335    0.00000     -1.78335    0.00000
  332     -1.77316    0.00000     -1.77316    0.00000
  333     -1.73455    0.00000     -1.73455    0.00000
  334     -1.66064    0.00000     -1.66064    0.00000
  335     -1.65019    0.00000     -1.65019    0.00000
  336     -1.62353    0.00000     -1.62353    0.00000
  337     -1.61310    0.00000     -1.61310    0.00000
  338     -1.60991    0.00000     -1.60991    0.00000
  339     -1.60664    0.00000     -1.60664    0.00000
  340     -1.59927    0.00000     -1.59927    0.00000
  341     -1.57829    0.00000     -1.57829    0.00000
  342     -1.55822    0.00000     -1.55822    0.00000
  343     -1.54158    0.00000     -1.54158    0.00000
  344     -1.53064    0.00000     -1.53064    0.00000
  345     -1.52682    0.00000     -1.52682    0.00000
  346     -1.50399    0.00000     -1.50399    0.00000
  347     -1.49153    0.00000     -1.49153    0.00000
  348     -1.47285    0.00000     -1.47285    0.00000
  349     -1.44764    0.00000     -1.44764    0.00000
  350     -1.39752    0.00000     -1.39752    0.00000
  351     -1.39415    0.00000     -1.39415    0.00000
  352     -1.36886    0.00000     -1.36886    0.00000
  353     -1.35500    0.00000     -1.35500    0.00000
  354     -1.34288    0.00000     -1.34288    0.00000
  355     -1.29996    0.00000     -1.29996    0.00000
  356     -1.24465    0.00000     -1.24465    0.00000
  357     -1.22839    0.00000     -1.22839    0.00000
  358     -1.20265    0.00000     -1.20265    0.00000
  359     -1.18983    0.00000     -1.18983    0.00000
  360     -1.15752    0.00000     -1.15752    0.00000
  361     -1.13721    0.00000     -1.13721    0.00000
  362     -1.13580    0.00000     -1.13580    0.00000
  363     -1.12380    0.00000     -1.12380    0.00000
  364     -1.10929    0.00000     -1.10929    0.00000
  365     -1.10106    0.00000     -1.10106    0.00000
  366     -1.07584    0.00000     -1.07584    0.00000
  367     -1.06951    0.00000     -1.06951    0.00000
  368     -1.03226    0.00000     -1.03226    0.00000
  369     -1.01123    0.00000     -1.01123    0.00000
  370     -0.99919    0.00000     -0.99919    0.00000
  371     -0.97480    0.00000     -0.97480    0.00000
  372     -0.96862    0.00000     -0.96862    0.00000
  373     -0.93125    0.00000     -0.93125    0.00000
  374     -0.89753    0.00000     -0.89753    0.00000
  375     -0.86187    0.00000     -0.86187    0.00000

Fermi level: -3.22280

Gap: 0.949 eV
Transition (v -> c):
  (s=0, k=0, n=309, [[0.00, 0.00, 0.00]]) -> (s=0, k=0, n=310, [[0.00, 0.00, 0.00]])
No difference between direct/indirect transitions
System changes: positions 

Initializing position-dependent things.

Density initialized from wave functions
      .-------------------------.  
     /|                         |  
    / |                         |  
   /  |                         |  
  /   |                         |  
 *    |                         |  
 |    |                         |  
 |    |                         |  
 |    |                         |  
 |    |                         |  
 |    |                         |  
 |    |                         |  
 |    |                         |  
 |    |                         |  
 |    |        Au   OAu         |  
 |    |      O          Ti      |  
 |    O  Au      Ti     O    O  |  
 |    |   Ti   Au O   O         |  
 | O  |   O    O      Ti     Ti |  
 |    | Ti     Ti     O    O    |  
 |    |     O       O      Ti   |  
 |   O|Ti     O      O          |  
 |    |O    O      Ti     Ti    |  
 |  Ti|    Ti          O  O   O |  
 |    |  O  O   O O    TiO      |  
 |  O |         TiO         O Ti|  
 |    | OTiO   Ti    OTi        |  
 |    |       O     O O    O O  |  
 |    | Oi   O O           Ti   |  
 |    O      Ti     Ti     O    |  
 |   Ti          O      O       |  
 |    |   O                     |  
 |    |                         |  
 |    |                         |  
 |    |                         |  
 |    .-------------------------.  
 |   /                         /   
 |  /                         /    
 | /                         /     
 |/                         /      
 *-------------------------*       

Positions:
   0 Ti     1.771742    0.000000    8.228379    ( 0.0000,  0.0000,  0.0000)
   1 Ti     6.989192    1.896200    8.228379    ( 0.0000,  0.0000,  0.0000)
   2 Ti     1.771742    3.792400    8.228379    ( 0.0000,  0.0000,  0.0000)
   3 Ti     6.989192    5.688600    8.228379    ( 0.0000,  0.0000,  0.0000)
   4 Ti     4.725027    0.000000    9.111586    ( 0.0000,  0.0000,  0.0000)
   5 Ti     9.942477    1.896200    9.111586    ( 0.0000,  0.0000,  0.0000)
   6 Ti     4.725027    3.792400    9.111586    ( 0.0000,  0.0000,  0.0000)
   7 Ti     9.942477    5.688600    9.111586    ( 0.0000,  0.0000,  0.0000)
   8 Ti     3.149983    0.000000   11.761552    ( 0.0000,  0.0000,  0.0000)
   9 Ti     8.367433    1.896200   11.761552    ( 0.0000,  0.0000,  0.0000)
  10 Ti     3.149983    3.792400   11.761552    ( 0.0000,  0.0000,  0.0000)
  11 Ti     8.367433    5.688600   11.761552    ( 0.0000,  0.0000,  0.0000)
  12 Ti     6.103269    0.000000   12.644759    ( 0.0000,  0.0000,  0.0000)
  13 Ti     0.885819    1.896200   12.644759    ( 0.0000,  0.0000,  0.0000)
  14 Ti     6.103269    3.792400   12.644759    ( 0.0000,  0.0000,  0.0000)
  15 Ti     0.885819    5.688600   12.644759    ( 0.0000,  0.0000,  0.0000)
  16 Ti     4.482233   -0.001033   15.342543    ( 0.0000,  0.0000,  0.0000)
  17 Ti     9.753045    1.900753   15.389207    ( 0.0000,  0.0000,  0.0000)
  18 Ti     4.499047    3.797034   15.348687    ( 0.0000,  0.0000,  0.0000)
  19 Ti     9.736627    5.671166   15.407809    ( 0.0000,  0.0000,  0.0000)
  20 Ti     7.365001   -0.008670   16.091347    ( 0.0000,  0.0000,  0.0000)
  21 Ti     2.124206    1.919615   16.196452    ( 0.0000,  0.0000,  0.0000)
  22 Ti     7.324862    3.785370   16.124124    ( 0.0000,  0.0000,  0.0000)
  23 Ti     2.104658    5.692197   16.109406    ( 0.0000,  0.0000,  0.0000)
  24 O      3.638859    0.000000    7.500000    ( 0.0000,  0.0000,  0.0000)
  25 O      8.856309    1.896200    7.500000    ( 0.0000,  0.0000,  0.0000)
  26 O      3.638859    3.792400    7.500000    ( 0.0000,  0.0000,  0.0000)
  27 O      8.856309    5.688600    7.500000    ( 0.0000,  0.0000,  0.0000)
  28 O      6.592144    0.000000    8.383207    ( 0.0000,  0.0000,  0.0000)
  29 O      1.374694    1.896200    8.383207    ( 0.0000,  0.0000,  0.0000)
  30 O      6.592144    3.792400    8.383207    ( 0.0000,  0.0000,  0.0000)
  31 O      1.374694    5.688600    8.383207    ( 0.0000,  0.0000,  0.0000)
  32 O     10.339421    0.000000    8.956758    ( 0.0000,  0.0000,  0.0000)
  33 O      5.121971    1.896200    8.956758    ( 0.0000,  0.0000,  0.0000)
  34 O     10.339421    3.792400    8.956758    ( 0.0000,  0.0000,  0.0000)
  35 O      5.121971    5.688600    8.956758    ( 0.0000,  0.0000,  0.0000)
  36 O      2.857911    0.000000    9.839966    ( 0.0000,  0.0000,  0.0000)
  37 O      8.075361    1.896200    9.839966    ( 0.0000,  0.0000,  0.0000)
  38 O      2.857911    3.792400    9.839966    ( 0.0000,  0.0000,  0.0000)
  39 O      8.075361    5.688600    9.839966    ( 0.0000,  0.0000,  0.0000)
  40 O      5.017100    0.000000   11.033173    ( 0.0000,  0.0000,  0.0000)
  41 O     10.234550    1.896200   11.033173    ( 0.0000,  0.0000,  0.0000)
  42 O      5.017100    3.792400   11.033173    ( 0.0000,  0.0000,  0.0000)
  43 O     10.234550    5.688600   11.033173    ( 0.0000,  0.0000,  0.0000)
  44 O      7.970490    0.000000   11.916380    ( 0.0000,  0.0000,  0.0000)
  45 O      2.753040    1.896200   11.916380    ( 0.0000,  0.0000,  0.0000)
  46 O      7.970490    3.792400   11.916380    ( 0.0000,  0.0000,  0.0000)
  47 O      2.753040    5.688600   11.916380    ( 0.0000,  0.0000,  0.0000)
  48 O      1.282867    0.000000   12.489931    ( 0.0000,  0.0000,  0.0000)
  49 O      6.500317    1.896200   12.489931    ( 0.0000,  0.0000,  0.0000)
  50 O      1.282867    3.792400   12.489931    ( 0.0000,  0.0000,  0.0000)
  51 O      6.500317    5.688600   12.489931    ( 0.0000,  0.0000,  0.0000)
  52 O      4.236152    0.000000   13.373138    ( 0.0000,  0.0000,  0.0000)
  53 O      9.453603    1.896200   13.373138    ( 0.0000,  0.0000,  0.0000)
  54 O      4.236152    3.792400   13.373138    ( 0.0000,  0.0000,  0.0000)
  55 O      9.453603    5.688600   13.373138    ( 0.0000,  0.0000,  0.0000)
  56 O      6.412072   -0.010033   14.556610    ( 0.0000,  0.0000,  0.0000)
  57 O      1.198823    1.897930   14.569774    ( 0.0000,  0.0000,  0.0000)
  58 O      6.447668    3.793171   14.532625    ( 0.0000,  0.0000,  0.0000)
  59 O      1.199187    5.689336   14.547629    ( 0.0000,  0.0000,  0.0000)
  60 O      4.033722    1.891518   15.421462    ( 0.0000,  0.0000,  0.0000)
  61 O      9.263384   -0.007385   15.453502    ( 0.0000,  0.0000,  0.0000)
  62 O      4.056182    5.703956   15.417797    ( 0.0000,  0.0000,  0.0000)
  63 O      9.276983    3.794598   15.462247    ( 0.0000,  0.0000,  0.0000)
  64 O      2.642742   -0.013555   16.279518    ( 0.0000,  0.0000,  0.0000)
  65 O      7.840025    1.892632   16.276827    ( 0.0000,  0.0000,  0.0000)
  66 O      2.638424    3.815752   16.259314    ( 0.0000,  0.0000,  0.0000)
  67 O      7.851442    5.687213   16.316677    ( 0.0000,  0.0000,  0.0000)
  68 O      5.664333   -0.017638   16.912131    ( 0.0000,  0.0000,  0.0000)
  69 O      0.405331    1.895786   16.891848    ( 0.0000,  0.0000,  0.0000)
  70 O      0.447526    5.688107   16.892737    ( 0.0000,  0.0000,  0.0000)
  71 O      5.620240    3.815240   16.822627    ( 0.0000,  0.0000,  0.0000)
  72 Au     5.402004    1.459542   18.435638    ( 0.0000,  0.0000,  0.0000)
  73 Au     7.227773    3.254817   19.494175    ( 0.0000,  0.0000,  0.0000)
  74 Au     2.680675    1.867315   18.895591    ( 0.0000,  0.0000,  0.0000)
  75 Au     4.579183    3.616569   19.675117    ( 0.0000,  0.0000,  0.0000)

Unit cell:
           periodic     x           y           z      points  spacing
  1. axis:    yes   10.434900    0.000000    0.000000    52     0.2007
  2. axis:    yes    0.000000    7.584800    0.000000    36     0.2107
  3. axis:    no     0.000000    0.000000   28.826383   144     0.2002

  Lengths:  10.434900   7.584800  28.826383
  Angles:   90.000000  90.000000  90.000000

Effective grid spacing dv^(1/3) = 0.2038

     iter     time        total  log10-change:  magmom
                         energy   eigst   dens
iter:   1 01:31:59 -2274.537955   -2.28           +0.0000
iter:   2 01:32:03 -2260.214632   -1.95  -1.47    +0.0000
iter:   3 01:32:07 -2260.137398   -2.65  -2.24    +0.0000
iter:   4 01:32:11 -2260.044406   -3.16  -2.25    +0.0000
iter:   5 01:32:15 -2259.961258   -3.72  -2.27    +0.0000
iter:   6 01:32:19 -2259.887093   -4.01  -2.29    +0.0000
iter:   7 01:32:23 -2259.821908   -4.23  -2.31    -0.0000
iter:   8 01:32:27 -2259.764755   -4.21  -2.33    -0.0000
iter:   9 01:32:31 -2259.714647   -4.25  -2.35    -0.0000
iter:  10 01:32:35 -2259.670759   -4.19  -2.37    -0.0000
iter:  11 01:32:39 -2259.632387   -4.25  -2.39    -0.0000
iter:  12 01:32:43 -2259.598763   -4.26  -2.41    -0.0000
iter:  13 01:32:47 -2259.569465   -4.33  -2.43    -0.0000
iter:  14 01:32:51 -2259.543854   -4.35  -2.45    -0.0000
iter:  15 01:32:55 -2259.521593   -4.41  -2.47    -0.0000
iter:  16 01:32:59 -2259.502299   -4.44  -2.49    -0.0000
iter:  17 01:33:03 -2259.485638   -4.51  -2.51    -0.0000
iter:  18 01:33:06 -2259.471308   -4.54  -2.52    -0.0000
iter:  19 01:33:10 -2259.459054   -4.59  -2.54    -0.0000
iter:  20 01:33:14 -2259.448654   -4.62  -2.55    -0.0000
iter:  21 01:33:18 -2259.439930   -4.68  -2.57    -0.0000
iter:  22 01:33:22 -2259.432728   -4.71  -2.58    -0.0000
iter:  23 01:33:26 -2259.426792   -4.76  -2.59    -0.0000
iter:  24 01:33:30 -2259.422223   -4.80  -2.61    -0.0000
iter:  25 01:33:34 -2259.418799   -4.87  -2.62    -0.0000
iter:  26 01:33:38 -2259.416246   -4.91  -2.63    -0.0000
iter:  27 01:33:41 -2259.414727   -4.97  -2.64    -0.0000
iter:  28 01:33:45 -2259.413880   -5.03  -2.65    -0.0000
iter:  29 01:33:49 -2259.413894   -5.09  -2.66    -0.0000
iter:  30 01:33:53 -2259.414411c  -5.14  -2.67    -0.0000
iter:  31 01:33:57 -2259.415465   -5.20  -2.67    -0.0000
iter:  32 01:34:01 -2259.417020   -5.26  -2.68    -0.0000
iter:  33 01:34:05 -2259.419212   -5.32  -2.69    -0.0000
iter:  34 01:34:09 -2259.421499   -5.38  -2.70    -0.0000
iter:  35 01:34:12 -2259.424429   -5.44  -2.71    -0.0000
iter:  36 01:34:16 -2259.427605   -5.50  -2.72    -0.0000
iter:  37 01:34:20 -2259.431064   -5.56  -2.72    -0.0000
iter:  38 01:34:24 -2259.434801   -5.62  -2.73    -0.0000
iter:  39 01:34:28 -2259.438975   -5.68  -2.74    -0.0000
iter:  40 01:34:32 -2259.443289   -5.73  -2.75    -0.0000
iter:  41 01:34:36 -2259.447789   -5.79  -2.76    -0.0000
iter:  42 01:34:40 -2259.452479   -5.83  -2.77    -0.0000
iter:  43 01:34:43 -2259.457511   -5.89  -2.77    -0.0000
iter:  44 01:34:47 -2259.462624   -5.93  -2.78    -0.0000
iter:  45 01:34:51 -2259.468008   -5.97  -2.79    -0.0000
iter:  46 01:34:55 -2259.473433   -6.01  -2.80    -0.0000
iter:  47 01:34:59 -2259.478931   -6.05  -2.80    -0.0000
iter:  48 01:35:03 -2259.484663   -6.09  -2.81    -0.0000
iter:  49 01:35:07 -2259.490406   -6.12  -2.82    -0.0000
iter:  50 01:35:11 -2259.496185   -6.15  -2.83    -0.0000
iter:  51 01:35:14 -2259.502150   -6.18  -2.84    -0.0000
iter:  52 01:35:18 -2259.508100   -6.21  -2.84    -0.0000
iter:  53 01:35:22 -2259.514192   -6.24  -2.85    -0.0000
iter:  54 01:35:26 -2259.520245   -6.27  -2.86    -0.0000
iter:  55 01:35:30 -2259.526275   -6.29  -2.87    -0.0000
iter:  56 01:35:34 -2259.532294   -6.32  -2.87    -0.0000
iter:  57 01:35:38 -2259.538436   -6.35  -2.88    -0.0000
iter:  58 01:35:41 -2259.544531   -6.37  -2.89    -0.0000
iter:  59 01:35:45 -2259.550711   -6.40  -2.90    -0.0000
iter:  60 01:35:49 -2259.556827   -6.43  -2.90    -0.0000
iter:  61 01:35:53 -2259.562882   -6.45  -2.91    -0.0000
iter:  62 01:35:57 -2259.568886   -6.48  -2.92    -0.0000
iter:  63 01:36:01 -2259.574965   -6.51  -2.92    -0.0000
iter:  64 01:36:04 -2259.580984   -6.53  -2.93    -0.0000
iter:  65 01:36:08 -2259.586933   -6.56  -2.94    -0.0000
iter:  66 01:36:12 -2259.592820   -6.59  -2.95    -0.0000
iter:  67 01:36:16 -2259.598760   -6.61  -2.95    -0.0000
iter:  68 01:36:20 -2259.604639   -6.64  -2.96    -0.0000
iter:  69 01:36:24 -2259.610441   -6.67  -2.97    -0.0000
iter:  70 01:36:27 -2259.616172   -6.69  -2.97    -0.0000
iter:  71 01:36:31 -2259.621935   -6.72  -2.98    -0.0000
iter:  72 01:36:35 -2259.627641   -6.75  -2.99    -0.0000
iter:  73 01:36:39 -2259.633264   -6.77  -2.99    -0.0000
iter:  74 01:36:43 -2259.638809   -6.80  -3.00    -0.0000
iter:  75 01:36:47 -2259.644281   -6.82  -3.01    -0.0000
iter:  76 01:36:50 -2259.649770   -6.85  -3.01    -0.0000
iter:  77 01:36:54 -2259.655211   -6.87  -3.02    -0.0000
iter:  78 01:36:58 -2259.660572   -6.89  -3.03    -0.0000
iter:  79 01:37:02 -2259.665851   -6.92  -3.03    -0.0000
iter:  80 01:37:06 -2259.671053   -6.94  -3.04    -0.0000
iter:  81 01:37:10 -2259.676183   -6.97  -3.05    -0.0000
iter:  82 01:37:13 -2259.681314   -6.99  -3.05    -0.0000
iter:  83 01:37:17 -2259.686337   -7.01  -3.06    -0.0000
iter:  84 01:37:21 -2259.691324   -7.03  -3.07    -0.0000
iter:  85 01:37:25 -2259.696271   -7.06  -3.07    -0.0000
iter:  86 01:37:29 -2259.701147   -7.07  -3.08    -0.0000
iter:  87 01:37:33 -2259.705949   -7.10  -3.08    -0.0000
iter:  88 01:37:36 -2259.710678   -7.12  -3.09    -0.0000
iter:  89 01:37:40 -2259.715336   -7.14  -3.10    -0.0000
iter:  90 01:37:44 -2259.719979   -7.16  -3.10    -0.0000
iter:  91 01:37:48 -2259.724546   -7.18  -3.11    -0.0000
iter:  92 01:37:52 -2259.729056   -7.19  -3.12    -0.0000
iter:  93 01:37:55 -2259.733534   -7.22  -3.12    -0.0000
iter:  94 01:37:59 -2259.737951   -7.23  -3.13    -0.0000
iter:  95 01:38:03 -2259.742298   -7.26  -3.13    -0.0000
iter:  96 01:38:07 -2259.746576   -7.27  -3.14    -0.0000
iter:  97 01:38:11 -2259.750785   -7.29  -3.15    -0.0000
iter:  98 01:38:15 -2259.754928   -7.30  -3.15    -0.0000
iter:  99 01:38:18 -2259.759006   -7.32  -3.16    -0.0000
iter: 100 01:38:22 -2259.763022   -7.34  -3.16    -0.0000
iter: 101 01:38:26 -2259.767005   -7.36  -3.17    -0.0000
iter: 102 01:38:30 -2259.770957   -7.38  -3.18    -0.0000
iter: 103 01:38:34 -2259.774831   -7.38  -3.18    -0.0000
iter: 104 01:38:38 -2259.778687   -7.42  -3.19    -0.0000
iter: 105 01:38:41 -2259.782471   -7.41  -3.19    -0.0000
iter: 106 01:38:45 -2259.786168   -7.44  -3.20    -0.0000
iter: 107 01:38:49 -2259.789844   -7.46  -3.20    -0.0000
iter: 108 01:38:53 -2259.793473   -7.47  -3.21    -0.0000
iter: 109 01:38:57 -2259.797048   -7.49  -3.22    -0.0000
iter: 110 01:39:00 -2259.800567   -7.50  -3.22    -0.0000
iter: 111 01:39:04 -2259.804029   -7.51  -3.23    -0.0000
iter: 112 01:39:08 -2259.807435   -7.53  -3.23    -0.0000
iter: 113 01:39:12 -2259.810786   -7.54  -3.24    -0.0000
iter: 114 01:39:16 -2259.814084   -7.56  -3.25    -0.0000
iter: 115 01:39:19 -2259.817329   -7.57  -3.25    -0.0000
iter: 116 01:39:23 -2259.820523   -7.59  -3.26    -0.0000
iter: 117 01:39:27 -2259.823667   -7.60  -3.26    -0.0000
iter: 118 01:39:31 -2259.826763   -7.62  -3.27    -0.0000
iter: 119 01:39:35 -2259.829810   -7.63  -3.27    -0.0000
iter: 120 01:39:39 -2259.832811   -7.65  -3.28    -0.0000
iter: 121 01:39:42 -2259.835767   -7.66  -3.29    -0.0000
iter: 122 01:39:46 -2259.838677   -7.67  -3.29    -0.0000
iter: 123 01:39:50 -2259.841544   -7.69  -3.30    -0.0000
iter: 124 01:39:54 -2259.844367   -7.70  -3.30    -0.0000
iter: 125 01:39:58 -2259.847148   -7.71  -3.31    -0.0000
iter: 126 01:40:02 -2259.849887   -7.73  -3.31    -0.0000
iter: 127 01:40:05 -2259.852585   -7.74  -3.32    -0.0000
iter: 128 01:40:09 -2259.855243   -7.75  -3.32    -0.0000
iter: 129 01:40:13 -2259.857831   -7.77  -3.33    -0.0000
iter: 130 01:40:17 -2259.860487   -7.79  -3.34    -0.0000
iter: 131 01:40:21 -2259.863011   -7.78  -3.34    -0.0000
iter: 132 01:40:24 -2259.865557   -7.83  -3.35    -0.0000
iter: 133 01:40:28 -2259.868078   -7.80  -3.35    -0.0000
iter: 134 01:40:32 -2259.870567   -7.84  -3.36    -0.0000
iter: 135 01:40:36 -2259.873021   -7.83  -3.36    -0.0000
iter: 136 01:40:40 -2259.875438   -7.86  -3.37    -0.0000
iter: 137 01:40:44 -2259.877816   -7.85  -3.37    -0.0000
iter: 138 01:40:47 -2259.880156   -7.88  -3.38    -0.0000
iter: 139 01:40:51 -2259.882457   -7.88  -3.38    -0.0000
iter: 140 01:40:55 -2259.884720   -7.90  -3.39    -0.0000
iter: 141 01:40:59 -2259.886946   -7.91  -3.40    -0.0000
iter: 142 01:41:03 -2259.889134   -7.93  -3.40    -0.0000
iter: 143 01:41:07 -2259.891286   -7.94  -3.41    -0.0000
iter: 144 01:41:10 -2259.893403   -7.95  -3.41    -0.0000
iter: 145 01:41:14 -2259.895485   -7.96  -3.42    -0.0000
iter: 146 01:41:18 -2259.897533   -7.98  -3.42    -0.0000
iter: 147 01:41:22 -2259.899548   -7.99  -3.43    -0.0000
iter: 148 01:41:26 -2259.901531   -8.00  -3.43    -0.0000
iter: 149 01:41:29 -2259.903482   -8.01  -3.44    -0.0000
iter: 150 01:41:33 -2259.905403   -8.03  -3.44    -0.0000
iter: 151 01:41:37 -2259.907294   -8.04  -3.45    -0.0000
iter: 152 01:41:41 -2259.909156   -8.05  -3.45    -0.0000
iter: 153 01:41:45 -2259.910989   -8.06  -3.46    -0.0000
iter: 154 01:41:49 -2259.912794   -8.08  -3.46    -0.0000
iter: 155 01:41:52 -2259.914571   -8.09  -3.47    -0.0000
iter: 156 01:41:56 -2259.916322   -8.10  -3.47    -0.0000
iter: 157 01:42:00 -2259.918046   -8.11  -3.48    -0.0000
iter: 158 01:42:04 -2259.919745   -8.12  -3.49    -0.0000
iter: 159 01:42:08 -2259.921417   -8.13  -3.49    -0.0000
iter: 160 01:42:11 -2259.923065   -8.14  -3.50    -0.0000
iter: 161 01:42:15 -2259.924688   -8.15  -3.50    -0.0000
iter: 162 01:42:19 -2259.926287   -8.17  -3.51    -0.0000
iter: 163 01:42:23 -2259.927862   -8.18  -3.51    -0.0000
iter: 164 01:42:27 -2259.929413   -8.19  -3.52    -0.0000
iter: 165 01:42:30 -2259.930941   -8.20  -3.52    +0.0000
iter: 166 01:42:34 -2259.932446   -8.21  -3.53    +0.0000
iter: 167 01:42:38 -2259.933929   -8.22  -3.53    +0.0000
iter: 168 01:42:42 -2259.935389   -8.23  -3.54    -0.0000
iter: 169 01:42:46 -2259.936827   -8.24  -3.54    -0.0000
iter: 170 01:42:50 -2259.938244   -8.25  -3.55    -0.0000
iter: 171 01:42:53 -2259.939639   -8.26  -3.55    -0.0000
iter: 172 01:42:57 -2259.941013   -8.27  -3.56    -0.0000
iter: 173 01:43:01 -2259.942367   -8.28  -3.56    -0.0000
iter: 174 01:43:05 -2259.943700   -8.29  -3.57    -0.0000
iter: 175 01:43:09 -2259.945014   -8.30  -3.57    -0.0000
iter: 176 01:43:12 -2259.946307   -8.31  -3.58    -0.0000
iter: 177 01:43:16 -2259.947582   -8.32  -3.58    -0.0000
iter: 178 01:43:20 -2259.948837   -8.34  -3.59    -0.0000
iter: 179 01:43:24 -2259.950073   -8.35  -3.59    -0.0000
iter: 180 01:43:28 -2259.951292   -8.36  -3.60    -0.0000
iter: 181 01:43:31 -2259.952492   -8.37  -3.60    -0.0000
iter: 182 01:43:35 -2259.953674   -8.38  -3.61    -0.0000
iter: 183 01:43:39 -2259.954839   -8.39  -3.61    -0.0000
iter: 184 01:43:43 -2259.955986   -8.40  -3.62    -0.0000
iter: 185 01:43:47 -2259.957117   -8.41  -3.62    -0.0000
iter: 186 01:43:51 -2259.958231   -8.42  -3.63    -0.0000
iter: 187 01:43:54 -2259.959329   -8.43  -3.63    -0.0000
iter: 188 01:43:58 -2259.960411   -8.44  -3.64    +0.0000
iter: 189 01:44:02 -2259.961477   -8.45  -3.64    +0.0000
iter: 190 01:44:06 -2259.962527   -8.46  -3.65    -0.0000
iter: 191 01:44:10 -2259.963562   -8.47  -3.65    -0.0000
iter: 192 01:44:13 -2259.964582   -8.48  -3.66    -0.0000
iter: 193 01:44:17 -2259.965588   -8.49  -3.66    -0.0000
iter: 194 01:44:21 -2259.966578   -8.50  -3.67    -0.0000
iter: 195 01:44:25 -2259.967555   -8.51  -3.67    -0.0000
iter: 196 01:44:29 -2259.968517   -8.52  -3.68    -0.0000
iter: 197 01:44:32 -2259.969466   -8.53  -3.68    -0.0000
iter: 198 01:44:36 -2259.970401   -8.54  -3.69    -0.0000
iter: 199 01:44:40 -2259.971322   -8.55  -3.69    -0.0000
iter: 200 01:44:44 -2259.972231   -8.56  -3.70    -0.0000
iter: 201 01:44:48 -2259.973126   -8.57  -3.70    -0.0000
iter: 202 01:44:52 -2259.974008   -8.58  -3.71    -0.0000
iter: 203 01:44:55 -2259.974878   -8.59  -3.71    -0.0000
iter: 204 01:44:59 -2259.975736   -8.59  -3.71    -0.0000
iter: 205 01:45:03 -2259.976581   -8.60  -3.72    -0.0000
iter: 206 01:45:07 -2259.977414   -8.61  -3.72    -0.0000
iter: 207 01:45:11 -2259.978236   -8.62  -3.73    -0.0000
iter: 208 01:45:14 -2259.979046   -8.63  -3.73    -0.0000
iter: 209 01:45:18 -2259.979844   -8.64  -3.74    -0.0000
iter: 210 01:45:22 -2259.980631   -8.65  -3.74    -0.0000
iter: 211 01:45:26 -2259.981407   -8.66  -3.75    -0.0000
iter: 212 01:45:30 -2259.982172   -8.67  -3.75    -0.0000
iter: 213 01:45:33 -2259.982926   -8.68  -3.76    -0.0000
iter: 214 01:45:37 -2259.983669   -8.69  -3.76    -0.0000
iter: 215 01:45:41 -2259.984402   -8.70  -3.77    -0.0000
iter: 216 01:45:45 -2259.985125   -8.70  -3.77    -0.0000
iter: 217 01:45:49 -2259.985838   -8.71  -3.78    -0.0000
iter: 218 01:45:53 -2259.986540   -8.72  -3.78    -0.0000
iter: 219 01:45:56 -2259.987233   -8.73  -3.78    -0.0000
iter: 220 01:46:00 -2259.987916   -8.74  -3.79    -0.0000
iter: 221 01:46:04 -2259.988589   -8.75  -3.79    -0.0000
iter: 222 01:46:08 -2259.989254   -8.76  -3.80    -0.0000
iter: 223 01:46:12 -2259.989908   -8.77  -3.80    -0.0000
iter: 224 01:46:15 -2259.990554   -8.77  -3.81    -0.0000
iter: 225 01:46:19 -2259.991191   -8.78  -3.81    -0.0000
iter: 226 01:46:23 -2259.991819   -8.79  -3.82    -0.0000
iter: 227 01:46:27 -2259.992438   -8.80  -3.82    -0.0000
iter: 228 01:46:31 -2259.993049   -8.81  -3.83    -0.0000
iter: 229 01:46:34 -2259.993651   -8.82  -3.83    -0.0000
iter: 230 01:46:38 -2259.994170   -8.84  -3.83    -0.0000
iter: 231 01:46:42 -2259.994834   -8.84  -3.84    -0.0000
iter: 232 01:46:46 -2259.995343   -8.84  -3.84    -0.0000
iter: 233 01:46:50 -2259.995993   -8.87  -3.85    -0.0000
iter: 234 01:46:54 -2259.996490   -8.85  -3.85    -0.0000
iter: 235 01:46:57 -2259.997123   -8.90  -3.86    -0.0000
iter: 236 01:47:01 -2259.997608   -8.86  -3.86    -0.0000
iter: 237 01:47:05 -2259.998224   -8.92  -3.87    -0.0000
iter: 238 01:47:09 -2259.998695   -8.87  -3.87    -0.0000
iter: 239 01:47:13 -2259.999294   -8.94  -3.87    -0.0000
iter: 240 01:47:16 -2259.999753   -8.89  -3.88    -0.0000
iter: 241 01:47:20 -2260.000334   -8.96  -3.88    -0.0000
iter: 242 01:47:24 -2260.000781   -8.91  -3.89    -0.0000
iter: 243 01:47:28 -2260.001277   -8.99  -3.89    -0.0000
iter: 244 01:47:32 -2260.001843   -8.92  -3.90    -0.0000
iter: 245 01:47:35 -2260.002272   -8.98  -3.90    -0.0000
iter: 246 01:47:39 -2260.002749   -8.97  -3.90    -0.0000
iter: 247 01:47:43 -2260.003226   -8.98  -3.91    -0.0000
iter: 248 01:47:47 -2260.003698   -8.98  -3.91    -0.0000
iter: 249 01:47:51 -2260.004165   -8.99  -3.92    -0.0000
iter: 250 01:47:54 -2260.004626   -8.99  -3.92    -0.0000
iter: 251 01:47:58 -2260.005082   -9.00  -3.93    -0.0000
iter: 252 01:48:02 -2260.005532   -9.00  -3.93    -0.0000
iter: 253 01:48:06 -2260.005976   -9.01  -3.93    -0.0000
iter: 254 01:48:10 -2260.006414   -9.02  -3.94    -0.0000
iter: 255 01:48:14 -2260.006847   -9.02  -3.94    -0.0000
iter: 256 01:48:17 -2260.007273   -9.03  -3.95    -0.0000
iter: 257 01:48:21 -2260.007694   -9.03  -3.95    -0.0000
iter: 258 01:48:25 -2260.008109   -9.04  -3.96    -0.0000
iter: 259 01:48:29 -2260.008518   -9.05  -3.96    -0.0000
iter: 260 01:48:33 -2260.008921   -9.06  -3.97    -0.0000
iter: 261 01:48:36 -2260.009319   -9.06  -3.97    -0.0000
iter: 262 01:48:40 -2260.009710   -9.07  -3.97    -0.0000
iter: 263 01:48:44 -2260.010097   -9.08  -3.98    -0.0000
iter: 264 01:48:48 -2260.010477   -9.09  -3.98    -0.0000
iter: 265 01:48:52 -2260.010852   -9.09  -3.99    -0.0000
iter: 266 01:48:55 -2260.011222   -9.10  -3.99    -0.0000
iter: 267 01:48:59 -2260.011587   -9.11  -3.99    -0.0000
iter: 268 01:49:03 -2260.011946   -9.12  -4.00    -0.0000
iter: 269 01:49:07 -2260.012301   -9.12  -4.00    -0.0000
iter: 270 01:49:11 -2260.012650   -9.13  -4.01    -0.0000
iter: 271 01:49:14 -2260.012995   -9.14  -4.01    -0.0000
iter: 272 01:49:18 -2260.013335   -9.15  -4.02    -0.0000
iter: 273 01:49:22 -2260.013670   -9.15  -4.02    -0.0000
iter: 274 01:49:26 -2260.014000   -9.16  -4.02    -0.0000
iter: 275 01:49:30 -2260.014326   -9.16  -4.03    -0.0000
iter: 276 01:49:34 -2260.014648   -9.17  -4.03    -0.0000
iter: 277 01:49:37 -2260.014965   -9.18  -4.04    -0.0000
iter: 278 01:49:41 -2260.015278   -9.19  -4.04    -0.0000
iter: 279 01:49:45 -2260.015587   -9.19  -4.05    -0.0000
iter: 280 01:49:49 -2260.015891c  -9.20  -4.05    -0.0000
iter: 281 01:49:53 -2260.016192c  -9.21  -4.05    -0.0000
iter: 282 01:49:56 -2260.016489c  -9.21  -4.06    -0.0000
iter: 283 01:50:00 -2260.016782c  -9.22  -4.06    -0.0000
iter: 284 01:50:04 -2260.017071c  -9.23  -4.07    -0.0000
iter: 285 01:50:08 -2260.017356c  -9.23  -4.07    -0.0000
iter: 286 01:50:12 -2260.017638c  -9.24  -4.07    -0.0000
iter: 287 01:50:15 -2260.017915c  -9.25  -4.08    -0.0000
iter: 288 01:50:19 -2260.018190c  -9.25  -4.08    -0.0000
iter: 289 01:50:23 -2260.018460c  -9.26  -4.09    -0.0000
iter: 290 01:50:27 -2260.018728c  -9.27  -4.09    -0.0000
iter: 291 01:50:31 -2260.018991c  -9.27  -4.10    -0.0000
iter: 292 01:50:34 -2260.019252c  -9.28  -4.10    -0.0000
iter: 293 01:50:38 -2260.019509c  -9.29  -4.10    -0.0000
iter: 294 01:50:42 -2260.019762c  -9.29  -4.11    -0.0000
iter: 295 01:50:46 -2260.020013c  -9.30  -4.11    -0.0000
iter: 296 01:50:50 -2260.020260c  -9.31  -4.12    -0.0000
iter: 297 01:50:54 -2260.020503c  -9.31  -4.12    -0.0000
iter: 298 01:50:57 -2260.020744c  -9.32  -4.12    -0.0000
iter: 299 01:51:01 -2260.020982c  -9.32  -4.13    -0.0000
iter: 300 01:51:05 -2260.021216c  -9.33  -4.13    -0.0000
iter: 301 01:51:09 -2260.021447c  -9.34  -4.14    -0.0000
iter: 302 01:51:13 -2260.021676c  -9.34  -4.14    -0.0000
iter: 303 01:51:16 -2260.021901c  -9.35  -4.15    -0.0000
iter: 304 01:51:20 -2260.022123c  -9.36  -4.15    -0.0000
iter: 305 01:51:24 -2260.022343c  -9.36  -4.15    -0.0000
iter: 306 01:51:28 -2260.022560c  -9.37  -4.16    -0.0000
iter: 307 01:51:32 -2260.022773c  -9.38  -4.16    -0.0000
iter: 308 01:51:35 -2260.022984c  -9.38  -4.17    -0.0000
iter: 309 01:51:39 -2260.023193c  -9.39  -4.17    -0.0000
iter: 310 01:51:43 -2260.023398c  -9.39  -4.17    -0.0000
iter: 311 01:51:47 -2260.023601c  -9.40  -4.18    -0.0000
iter: 312 01:51:51 -2260.023801c  -9.41  -4.18    -0.0000
iter: 313 01:51:54 -2260.023999c  -9.41  -4.19    -0.0000
iter: 314 01:51:58 -2260.024194c  -9.42  -4.19    -0.0000
iter: 315 01:52:02 -2260.024386c  -9.43  -4.19    -0.0000
iter: 316 01:52:06 -2260.024576c  -9.43  -4.20    -0.0000
iter: 317 01:52:10 -2260.024764c  -9.44  -4.20    -0.0000
iter: 318 01:52:14 -2260.024949c  -9.45  -4.21    -0.0000
iter: 319 01:52:17 -2260.025132c  -9.45  -4.21    -0.0000
iter: 320 01:52:21 -2260.025312c  -9.46  -4.21    -0.0000
iter: 321 01:52:25 -2260.025491c  -9.47  -4.22    -0.0000
iter: 322 01:52:29 -2260.025667c  -9.47  -4.22    -0.0000
iter: 323 01:52:33 -2260.025840c  -9.48  -4.23    -0.0000
iter: 324 01:52:36 -2260.026012c  -9.48  -4.23    -0.0000
iter: 325 01:52:40 -2260.026181c  -9.49  -4.23    -0.0000
iter: 326 01:52:44 -2260.026349c  -9.50  -4.24    -0.0000
iter: 327 01:52:48 -2260.026514c  -9.50  -4.24    -0.0000
iter: 328 01:52:52 -2260.026677c  -9.51  -4.25    -0.0000
iter: 329 01:52:56 -2260.026838c  -9.52  -4.25    -0.0000
iter: 330 01:53:00 -2260.026997c  -9.52  -4.25    -0.0000
iter: 331 01:53:03 -2260.027154c  -9.53  -4.26    -0.0000
iter: 332 01:53:07 -2260.027310c  -9.53  -4.26    -0.0000
iter: 333 01:53:11 -2260.027463c  -9.54  -4.27    -0.0000
iter: 334 01:53:15 -2260.027614c  -9.55  -4.27    -0.0000
iter: 335 01:53:19 -2260.027764c  -9.55  -4.27    -0.0000
iter: 336 01:53:22 -2260.027912c  -9.56  -4.28    -0.0000
iter: 337 01:53:26 -2260.028058c  -9.57  -4.28    -0.0000
iter: 338 01:53:30 -2260.028202c  -9.57  -4.29    -0.0000
iter: 339 01:53:34 -2260.028344c  -9.58  -4.29    -0.0000
iter: 340 01:53:38 -2260.028485c  -9.58  -4.29    -0.0000
iter: 341 01:53:41 -2260.028624c  -9.59  -4.30    -0.0000
iter: 342 01:53:45 -2260.028761c  -9.59  -4.30    -0.0000
iter: 343 01:53:49 -2260.028897c  -9.60  -4.31    -0.0000
iter: 344 01:53:53 -2260.029031c  -9.61  -4.31    -0.0000
iter: 345 01:53:57 -2260.029164c  -9.61  -4.31    -0.0000
iter: 346 01:54:01 -2260.029295c  -9.62  -4.32    -0.0000
iter: 347 01:54:04 -2260.029424c  -9.63  -4.32    -0.0000
iter: 348 01:54:08 -2260.029552c  -9.63  -4.32    -0.0000
iter: 349 01:54:12 -2260.029678c  -9.64  -4.33    -0.0000
iter: 350 01:54:16 -2260.029803c  -9.64  -4.33    -0.0000
iter: 351 01:54:20 -2260.029926c  -9.65  -4.34    -0.0000
iter: 352 01:54:23 -2260.030047c  -9.65  -4.34    -0.0000
iter: 353 01:54:27 -2260.030168c  -9.66  -4.34    -0.0000
iter: 354 01:54:31 -2260.030287c  -9.67  -4.35    -0.0000
iter: 355 01:54:35 -2260.030404c  -9.67  -4.35    -0.0000
iter: 356 01:54:39 -2260.030520c  -9.68  -4.36    -0.0000
iter: 357 01:54:42 -2260.030635c  -9.69  -4.36    -0.0000
iter: 358 01:54:46 -2260.030748c  -9.69  -4.36    -0.0000
iter: 359 01:54:50 -2260.030860c  -9.70  -4.37    -0.0000
iter: 360 01:54:54 -2260.030971c  -9.70  -4.37    -0.0000
iter: 361 01:54:58 -2260.031080c  -9.71  -4.37    -0.0000
iter: 362 01:55:02 -2260.031188c  -9.71  -4.38    -0.0000
iter: 363 01:55:05 -2260.031295c  -9.72  -4.38    -0.0000
iter: 364 01:55:09 -2260.031401c  -9.73  -4.39    -0.0000
iter: 365 01:55:13 -2260.031505c  -9.73  -4.39    -0.0000
iter: 366 01:55:17 -2260.031608c  -9.74  -4.39    -0.0000
iter: 367 01:55:21 -2260.031710c  -9.75  -4.40    -0.0000
iter: 368 01:55:24 -2260.031810c  -9.75  -4.40    -0.0000
iter: 369 01:55:28 -2260.031910c  -9.76  -4.40    -0.0000
iter: 370 01:55:32 -2260.032008c  -9.76  -4.41    -0.0000
iter: 371 01:55:36 -2260.032106c  -9.77  -4.41    -0.0000
iter: 372 01:55:40 -2260.032202c  -9.77  -4.42    -0.0000
iter: 373 01:55:43 -2260.032297c  -9.78  -4.42    -0.0000
iter: 374 01:55:47 -2260.032391c  -9.79  -4.42    -0.0000
iter: 375 01:55:51 -2260.032483c  -9.79  -4.43    -0.0000
iter: 376 01:55:55 -2260.032575c  -9.80  -4.43    -0.0000
iter: 377 01:55:59 -2260.032666c  -9.81  -4.44    -0.0000
iter: 378 01:56:03 -2260.032756c  -9.81  -4.44    -0.0000
iter: 379 01:56:06 -2260.032844c  -9.82  -4.44    -0.0000
iter: 380 01:56:10 -2260.032932c  -9.82  -4.45    -0.0000
iter: 381 01:56:14 -2260.033019c  -9.83  -4.45    -0.0000
iter: 382 01:56:18 -2260.033104c  -9.83  -4.45    -0.0000
iter: 383 01:56:22 -2260.033189c  -9.84  -4.46    -0.0000
iter: 384 01:56:25 -2260.033273c  -9.84  -4.46    -0.0000
iter: 385 01:56:29 -2260.033355c  -9.85  -4.47    -0.0000
iter: 386 01:56:33 -2260.033437c  -9.86  -4.47    -0.0000
iter: 387 01:56:37 -2260.033518c  -9.86  -4.47    -0.0000
iter: 388 01:56:41 -2260.033598c  -9.87  -4.48    -0.0000
iter: 389 01:56:44 -2260.033677c  -9.88  -4.48    -0.0000
iter: 390 01:56:48 -2260.033756c  -9.88  -4.48    -0.0000
iter: 391 01:56:52 -2260.033833c  -9.89  -4.49    -0.0000
iter: 392 01:56:56 -2260.033910c  -9.89  -4.49    -0.0000
iter: 393 01:57:00 -2260.033985c  -9.90  -4.49    -0.0000
iter: 394 01:57:03 -2260.034060c  -9.90  -4.50    -0.0000
iter: 395 01:57:07 -2260.034134c  -9.91  -4.50    -0.0000
iter: 396 01:57:11 -2260.034207c  -9.91  -4.51    -0.0000
iter: 397 01:57:15 -2260.034280c  -9.92  -4.51    -0.0000
iter: 398 01:57:19 -2260.034351c  -9.92  -4.51    -0.0000
iter: 399 01:57:23 -2260.034422c  -9.93  -4.52    -0.0000
iter: 400 01:57:26 -2260.034492c  -9.94  -4.52    -0.0000
iter: 401 01:57:30 -2260.034561c  -9.94  -4.52    -0.0000
iter: 402 01:57:34 -2260.034630c  -9.95  -4.53    -0.0000
iter: 403 01:57:38 -2260.034697c  -9.96  -4.53    -0.0000
iter: 404 01:57:42 -2260.034764c  -9.96  -4.54    -0.0000
iter: 405 01:57:45 -2260.034830c  -9.97  -4.54    -0.0000
iter: 406 01:57:49 -2260.034896c  -9.97  -4.54    -0.0000
iter: 407 01:57:53 -2260.034961c  -9.98  -4.55    -0.0000
iter: 408 01:57:57 -2260.035025c  -9.98  -4.55    -0.0000
iter: 409 01:58:01 -2260.035088c  -9.99  -4.55    -0.0000
iter: 410 01:58:04 -2260.035151c  -9.99  -4.56    -0.0000
iter: 411 01:58:08 -2260.035213c -10.00c -4.56    -0.0000
iter: 412 01:58:12 -2260.035274c -10.00c -4.56    -0.0000
iter: 413 01:58:16 -2260.035335c -10.01c -4.57    -0.0000
iter: 414 01:58:20 -2260.035395c -10.01c -4.57    -0.0000
iter: 415 01:58:23 -2260.035454c -10.02c -4.58    -0.0000
iter: 416 01:58:27 -2260.035513c -10.03c -4.58    -0.0000
iter: 417 01:58:31 -2260.035571c -10.03c -4.58    -0.0000
iter: 418 01:58:35 -2260.035628c -10.04c -4.59    -0.0000
iter: 419 01:58:39 -2260.035685c -10.05c -4.59    -0.0000
iter: 420 01:58:43 -2260.035741c -10.05c -4.59    -0.0000
iter: 421 01:58:46 -2260.035797c -10.06c -4.60    -0.0000
iter: 422 01:58:50 -2260.035852c -10.06c -4.60    -0.0000
iter: 423 01:58:54 -2260.035907c -10.07c -4.60    -0.0000
iter: 424 01:58:58 -2260.035960c -10.07c -4.61    -0.0000
iter: 425 01:59:02 -2260.036014c -10.08c -4.61    -0.0000
iter: 426 01:59:05 -2260.036066c -10.08c -4.61    -0.0000
iter: 427 01:59:09 -2260.036119c -10.09c -4.62    -0.0000
iter: 428 01:59:13 -2260.036170c -10.09c -4.62    -0.0000
iter: 429 01:59:17 -2260.036221c -10.10c -4.63    -0.0000
iter: 430 01:59:21 -2260.036272c -10.11c -4.63    -0.0000
iter: 431 01:59:24 -2260.036322c -10.11c -4.63    -0.0000
iter: 432 01:59:28 -2260.036371c -10.12c -4.64    -0.0000
iter: 433 01:59:32 -2260.036420c -10.12c -4.64    -0.0000
iter: 434 01:59:36 -2260.036468c -10.13c -4.64    -0.0000
iter: 435 01:59:40 -2260.036516c -10.14c -4.65    -0.0000
iter: 436 01:59:43 -2260.036564c -10.14c -4.65    -0.0000
iter: 437 01:59:47 -2260.036611c -10.15c -4.65    -0.0000
iter: 438 01:59:51 -2260.036657c -10.15c -4.66    -0.0000
iter: 439 01:59:55 -2260.036703c -10.16c -4.66    -0.0000
iter: 440 01:59:59 -2260.036749c -10.16c -4.66    -0.0000
iter: 441 02:00:03 -2260.036794c -10.17c -4.67    -0.0000
iter: 442 02:00:06 -2260.036838c -10.17c -4.67    -0.0000
iter: 443 02:00:10 -2260.036882c -10.18c -4.68    -0.0000
iter: 444 02:00:14 -2260.036926c -10.18c -4.68    -0.0000
iter: 445 02:00:18 -2260.036969c -10.19c -4.68    -0.0000
iter: 446 02:00:22 -2260.037012c -10.19c -4.69    -0.0000
iter: 447 02:00:25 -2260.037054c -10.20c -4.69    -0.0000
iter: 448 02:00:29 -2260.037096c -10.21c -4.69    -0.0000
iter: 449 02:00:33 -2260.037137c -10.21c -4.70    -0.0000
iter: 450 02:00:37 -2260.037178c -10.22c -4.70    -0.0000
iter: 451 02:00:41 -2260.037218c -10.22c -4.70    -0.0000
iter: 452 02:00:45 -2260.037259c -10.23c -4.71    -0.0000
iter: 453 02:00:48 -2260.037298c -10.23c -4.71    -0.0000
iter: 454 02:00:52 -2260.037338c -10.24c -4.71    -0.0000
iter: 455 02:00:56 -2260.037376c -10.24c -4.72    -0.0000
iter: 456 02:01:00 -2260.037415c -10.25c -4.72    -0.0000
iter: 457 02:01:04 -2260.037453c -10.26c -4.72    -0.0000
iter: 458 02:01:07 -2260.037491c -10.26c -4.73    -0.0000
iter: 459 02:01:11 -2260.037528c -10.27c -4.73    -0.0000
iter: 460 02:01:15 -2260.037565c -10.27c -4.74    -0.0000
iter: 461 02:01:19 -2260.037602c -10.28c -4.74    -0.0000
iter: 462 02:01:23 -2260.037638c -10.28c -4.74    -0.0000
iter: 463 02:01:26 -2260.037674c -10.29c -4.75    -0.0000
iter: 464 02:01:30 -2260.037709c -10.29c -4.75    -0.0000
iter: 465 02:01:34 -2260.037744c -10.30c -4.75    -0.0000
iter: 466 02:01:38 -2260.037779c -10.31c -4.76    -0.0000
iter: 467 02:01:42 -2260.037813c -10.31c -4.76    -0.0000
iter: 468 02:01:46 -2260.037848c -10.32c -4.76    -0.0000
iter: 469 02:01:49 -2260.037881c -10.32c -4.77    -0.0000
iter: 470 02:01:53 -2260.037915c -10.33c -4.77    -0.0000
iter: 471 02:01:57 -2260.037948c -10.33c -4.77    -0.0000
iter: 472 02:02:01 -2260.037980c -10.34c -4.78    -0.0000
iter: 473 02:02:05 -2260.038013c -10.34c -4.78    -0.0000
iter: 474 02:02:08 -2260.038045c -10.35c -4.78    -0.0000
iter: 475 02:02:12 -2260.038077c -10.35c -4.79    -0.0000
iter: 476 02:02:16 -2260.038108c -10.36c -4.79    -0.0000
iter: 477 02:02:20 -2260.038139c -10.37c -4.79    -0.0000
iter: 478 02:02:24 -2260.038170c -10.37c -4.80    -0.0000
iter: 479 02:02:27 -2260.038200c -10.38c -4.80    -0.0000
iter: 480 02:02:31 -2260.038231c -10.38c -4.80    -0.0000
iter: 481 02:02:35 -2260.038261c -10.39c -4.81    -0.0000
iter: 482 02:02:39 -2260.038290c -10.39c -4.81    -0.0000
iter: 483 02:02:43 -2260.038319c -10.40c -4.81    -0.0000
iter: 484 02:02:47 -2260.038348c -10.41c -4.82    -0.0000
iter: 485 02:02:50 -2260.038377c -10.41c -4.82    -0.0000
iter: 486 02:02:54 -2260.038406c -10.42c -4.83    -0.0000
iter: 487 02:02:58 -2260.038434c -10.42c -4.83    -0.0000
iter: 488 02:03:02 -2260.038462c -10.43c -4.83    -0.0000
iter: 489 02:03:06 -2260.038489c -10.43c -4.84    -0.0000
iter: 490 02:03:09 -2260.038517c -10.44c -4.84    -0.0000
iter: 491 02:03:13 -2260.038544c -10.44c -4.84    -0.0000
iter: 492 02:03:17 -2260.038571c -10.45c -4.85    -0.0000
iter: 493 02:03:21 -2260.038597c -10.45c -4.85    -0.0000
iter: 494 02:03:25 -2260.038623c -10.46c -4.85    -0.0000
iter: 495 02:03:28 -2260.038649c -10.46c -4.86    -0.0000
iter: 496 02:03:32 -2260.038675c -10.47c -4.86    -0.0000
iter: 497 02:03:36 -2260.038701c -10.47c -4.86    -0.0000
iter: 498 02:03:40 -2260.038726c -10.48c -4.87    -0.0000
iter: 499 02:03:44 -2260.038751c -10.49c -4.87    -0.0000
iter: 500 02:03:48 -2260.038776c -10.49c -4.87    -0.0000
iter: 501 02:03:51 -2260.038800c -10.50c -4.88    -0.0000
iter: 502 02:03:55 -2260.038825c -10.50c -4.88    -0.0000
iter: 503 02:03:59 -2260.038849c -10.51c -4.88    -0.0000
iter: 504 02:04:03 -2260.038873c -10.52c -4.89    -0.0000
iter: 505 02:04:07 -2260.038896c -10.52c -4.89    -0.0000
iter: 506 02:04:10 -2260.038920c -10.53c -4.89    -0.0000
iter: 507 02:04:14 -2260.038943c -10.53c -4.90    -0.0000
iter: 508 02:04:18 -2260.038966c -10.54c -4.90    -0.0000
iter: 509 02:04:22 -2260.038989c -10.54c -4.90    -0.0000
iter: 510 02:04:26 -2260.039011c -10.55c -4.91    -0.0000
iter: 511 02:04:30 -2260.039033c -10.55c -4.91    -0.0000
iter: 512 02:04:33 -2260.039055c -10.56c -4.91    -0.0000
iter: 513 02:04:37 -2260.039077c -10.56c -4.92    -0.0000
iter: 514 02:04:41 -2260.039099c -10.57c -4.92    -0.0000
iter: 515 02:04:45 -2260.039120c -10.57c -4.92    -0.0000
iter: 516 02:04:49 -2260.039142c -10.58c -4.93    -0.0000
iter: 517 02:04:52 -2260.039163c -10.58c -4.93    -0.0000
iter: 518 02:04:56 -2260.039184c -10.59c -4.93    -0.0000
iter: 519 02:05:00 -2260.039204c -10.59c -4.94    -0.0000
iter: 520 02:05:04 -2260.039225c -10.60c -4.94    -0.0000
iter: 521 02:05:08 -2260.039245c -10.60c -4.94    -0.0000
iter: 522 02:05:12 -2260.039265c -10.61c -4.95    -0.0000
iter: 523 02:05:15 -2260.039285c -10.62c -4.95    -0.0000
iter: 524 02:05:19 -2260.039305c -10.62c -4.95    -0.0000
iter: 525 02:05:23 -2260.039324c -10.63c -4.96    -0.0000
iter: 526 02:05:27 -2260.039343c -10.63c -4.96    -0.0000
iter: 527 02:05:31 -2260.039362c -10.64c -4.96    -0.0000
iter: 528 02:05:34 -2260.039381c -10.65c -4.97    -0.0000
iter: 529 02:05:38 -2260.039400c -10.65c -4.97    -0.0000
iter: 530 02:05:42 -2260.039419c -10.66c -4.97    -0.0000
iter: 531 02:05:46 -2260.039437c -10.66c -4.98    -0.0000
iter: 532 02:05:50 -2260.039456c -10.67c -4.98    -0.0000
iter: 533 02:05:54 -2260.039474c -10.67c -4.98    -0.0000
iter: 534 02:05:57 -2260.039492c -10.68c -4.99    -0.0000
iter: 535 02:06:01 -2260.039509c -10.68c -4.99    -0.0000
iter: 536 02:06:05 -2260.039527c -10.69c -4.99    -0.0000
iter: 537 02:06:09 -2260.039544c -10.69c -5.00    -0.0000
iter: 538 02:06:13 -2260.039562c -10.70c -5.00    -0.0000
iter: 539 02:06:16 -2260.039579c -10.70c -5.00c   -0.0000

Converged after 539 iterations.

Dipole moment: (52.373974, -55.455384, 1.257666) |e|*Ang

Total magnetic moment: (0.000000, 0.000000, -0.000000)
Local magnetic moments:
   0 Ti ( 0.000000,  0.000000,  0.000000)
   1 Ti ( 0.000000,  0.000000, -0.000000)
   2 Ti ( 0.000000,  0.000000, -0.000000)
   3 Ti ( 0.000000,  0.000000, -0.000000)
   4 Ti ( 0.000000,  0.000000,  0.000000)
   5 Ti ( 0.000000,  0.000000, -0.000000)
   6 Ti ( 0.000000,  0.000000, -0.000000)
   7 Ti ( 0.000000,  0.000000, -0.000000)
   8 Ti ( 0.000000,  0.000000,  0.000000)
   9 Ti ( 0.000000,  0.000000,  0.000000)
  10 Ti ( 0.000000,  0.000000, -0.000000)
  11 Ti ( 0.000000,  0.000000, -0.000000)
  12 Ti ( 0.000000,  0.000000,  0.000000)
  13 Ti ( 0.000000,  0.000000,  0.000000)
  14 Ti ( 0.000000,  0.000000, -0.000000)
  15 Ti ( 0.000000,  0.000000, -0.000000)
  16 Ti ( 0.000000,  0.000000, -0.000000)
  17 Ti ( 0.000000,  0.000000,  0.000000)
  18 Ti ( 0.000000,  0.000000, -0.000000)
  19 Ti ( 0.000000,  0.000000,  0.000000)
  20 Ti ( 0.000000,  0.000000,  0.000000)
  21 Ti ( 0.000000,  0.000000, -0.000000)
  22 Ti ( 0.000000,  0.000000, -0.000000)
  23 Ti ( 0.000000,  0.000000,  0.000000)
  24 O  ( 0.000000,  0.000000, -0.000000)
  25 O  ( 0.000000,  0.000000,  0.000000)
  26 O  ( 0.000000,  0.000000,  0.000000)
  27 O  ( 0.000000,  0.000000,  0.000000)
  28 O  ( 0.000000,  0.000000,  0.000000)
  29 O  ( 0.000000,  0.000000, -0.000000)
  30 O  ( 0.000000,  0.000000,  0.000000)
  31 O  ( 0.000000,  0.000000,  0.000000)
  32 O  ( 0.000000,  0.000000,  0.000000)
  33 O  ( 0.000000,  0.000000,  0.000000)
  34 O  ( 0.000000,  0.000000,  0.000000)
  35 O  ( 0.000000,  0.000000, -0.000000)
  36 O  ( 0.000000,  0.000000,  0.000000)
  37 O  ( 0.000000,  0.000000,  0.000000)
  38 O  ( 0.000000,  0.000000,  0.000000)
  39 O  ( 0.000000,  0.000000,  0.000000)
  40 O  ( 0.000000,  0.000000,  0.000000)
  41 O  ( 0.000000,  0.000000, -0.000000)
  42 O  ( 0.000000,  0.000000,  0.000000)
  43 O  ( 0.000000,  0.000000,  0.000000)
  44 O  ( 0.000000,  0.000000,  0.000000)
  45 O  ( 0.000000,  0.000000, -0.000000)
  46 O  ( 0.000000,  0.000000,  0.000000)
  47 O  ( 0.000000,  0.000000,  0.000000)
  48 O  ( 0.000000,  0.000000,  0.000000)
  49 O  ( 0.000000,  0.000000, -0.000000)
  50 O  ( 0.000000,  0.000000,  0.000000)
  51 O  ( 0.000000,  0.000000,  0.000000)
  52 O  ( 0.000000,  0.000000,  0.000000)
  53 O  ( 0.000000,  0.000000, -0.000000)
  54 O  ( 0.000000,  0.000000, -0.000000)
  55 O  ( 0.000000,  0.000000, -0.000000)
  56 O  ( 0.000000,  0.000000, -0.000000)
  57 O  ( 0.000000,  0.000000, -0.000000)
  58 O  ( 0.000000,  0.000000,  0.000000)
  59 O  ( 0.000000,  0.000000,  0.000000)
  60 O  ( 0.000000,  0.000000,  0.000000)
  61 O  ( 0.000000,  0.000000, -0.000000)
  62 O  ( 0.000000,  0.000000, -0.000000)
  63 O  ( 0.000000,  0.000000, -0.000000)
  64 O  ( 0.000000,  0.000000,  0.000000)
  65 O  ( 0.000000,  0.000000, -0.000000)
  66 O  ( 0.000000,  0.000000,  0.000000)
  67 O  ( 0.000000,  0.000000, -0.000000)
  68 O  ( 0.000000,  0.000000,  0.000000)
  69 O  ( 0.000000,  0.000000,  0.000000)
  70 O  ( 0.000000,  0.000000, -0.000000)
  71 O  ( 0.000000,  0.000000,  0.000000)
  72 Au ( 0.000000,  0.000000,  0.000000)
  73 Au ( 0.000000,  0.000000, -0.000000)
  74 Au ( 0.000000,  0.000000,  0.000000)
  75 Au ( 0.000000,  0.000000,  0.000000)

Energy contributions relative to reference atoms: (reference = -2721730.337652)

Kinetic:       +525.041000
Potential:     -711.125968
External:      -1734.238222
XC:            -382.734918
Entropy (-ST):   -0.177958
Local:          +43.107507
SIC:             +0.000000
--------------------------
Free energy:   -2260.128558
Extrapolated:  -2260.039579

Dipole-layer corrected work functions: 3.843110, 0.967657 eV

Spin contamination: 0.000000 electrons
                   Up                     Down
 Band  Eigenvalues  Occupancy  Eigenvalues  Occupancy
    0    -64.49853    1.00000    -64.49853    1.00000
    1    -64.45369    1.00000    -64.45369    1.00000
    2    -64.36920    1.00000    -64.36920    1.00000
    3    -64.36723    1.00000    -64.36723    1.00000
    4    -64.36363    1.00000    -64.36363    1.00000
    5    -64.36211    1.00000    -64.36211    1.00000
    6    -64.28612    1.00000    -64.28612    1.00000
    7    -64.25710    1.00000    -64.25710    1.00000
    8    -64.24649    1.00000    -64.24649    1.00000
    9    -64.24579    1.00000    -64.24579    1.00000
   10    -64.23987    1.00000    -64.23987    1.00000
   11    -64.20500    1.00000    -64.20500    1.00000
   12    -64.16971    1.00000    -64.16971    1.00000
   13    -64.16665    1.00000    -64.16665    1.00000
   14    -64.15306    1.00000    -64.15306    1.00000
   15    -64.14686    1.00000    -64.14686    1.00000
   16    -64.13526    1.00000    -64.13526    1.00000
   17    -64.11927    1.00000    -64.11927    1.00000
   18    -64.09453    1.00000    -64.09453    1.00000
   19    -63.85416    1.00000    -63.85416    1.00000
   20    -63.67753    1.00000    -63.67753    1.00000
   21    -63.66692    1.00000    -63.66692    1.00000
   22    -63.66656    1.00000    -63.66656    1.00000
   23    -63.65786    1.00000    -63.65786    1.00000
   24    -40.79771    1.00000    -40.79771    1.00000
   25    -40.71335    1.00000    -40.71335    1.00000
   26    -40.68837    1.00000    -40.68837    1.00000
   27    -40.68716    1.00000    -40.68716    1.00000
   28    -40.68180    1.00000    -40.68180    1.00000
   29    -40.68115    1.00000    -40.68115    1.00000
   30    -40.65352    1.00000    -40.65352    1.00000
   31    -40.63416    1.00000    -40.63416    1.00000
   32    -40.61669    1.00000    -40.61669    1.00000
   33    -40.59788    1.00000    -40.59788    1.00000
   34    -40.58431    1.00000    -40.58431    1.00000
   35    -40.56754    1.00000    -40.56754    1.00000
   36    -40.54347    1.00000    -40.54347    1.00000
   37    -40.54013    1.00000    -40.54013    1.00000
   38    -40.51562    1.00000    -40.51562    1.00000
   39    -40.50002    1.00000    -40.50002    1.00000
   40    -40.49130    1.00000    -40.49130    1.00000
   41    -40.48316    1.00000    -40.48316    1.00000
   42    -40.47292    1.00000    -40.47292    1.00000
   43    -40.47113    1.00000    -40.47113    1.00000
   44    -40.46959    1.00000    -40.46959    1.00000
   45    -40.46740    1.00000    -40.46740    1.00000
   46    -40.45047    1.00000    -40.45047    1.00000
   47    -40.44761    1.00000    -40.44761    1.00000
   48    -40.44043    1.00000    -40.44043    1.00000
   49    -40.43394    1.00000    -40.43394    1.00000
   50    -40.42640    1.00000    -40.42640    1.00000
   51    -40.41859    1.00000    -40.41859    1.00000
   52    -40.40402    1.00000    -40.40402    1.00000
   53    -40.39239    1.00000    -40.39239    1.00000
   54    -40.37697    1.00000    -40.37697    1.00000
   55    -40.37077    1.00000    -40.37077    1.00000
   56    -40.36687    1.00000    -40.36687    1.00000
   57    -40.36265    1.00000    -40.36265    1.00000
   58    -40.35654    1.00000    -40.35654    1.00000
   59    -40.35525    1.00000    -40.35525    1.00000
   60    -40.35411    1.00000    -40.35411    1.00000
   61    -40.34794    1.00000    -40.34794    1.00000
   62    -40.34438    1.00000    -40.34438    1.00000
   63    -40.33577    1.00000    -40.33577    1.00000
   64    -40.33503    1.00000    -40.33503    1.00000
   65    -40.32635    1.00000    -40.32635    1.00000
   66    -40.32091    1.00000    -40.32091    1.00000
   67    -40.30179    1.00000    -40.30179    1.00000
   68    -40.29510    1.00000    -40.29510    1.00000
   69    -40.29278    1.00000    -40.29278    1.00000
   70    -40.28134    1.00000    -40.28134    1.00000
   71    -40.26873    1.00000    -40.26873    1.00000
   72    -40.26214    1.00000    -40.26214    1.00000
   73    -40.25973    1.00000    -40.25973    1.00000
   74    -40.24916    1.00000    -40.24916    1.00000
   75    -40.24208    1.00000    -40.24208    1.00000
   76    -40.23133    1.00000    -40.23133    1.00000
   77    -40.23022    1.00000    -40.23022    1.00000
   78    -40.21556    1.00000    -40.21556    1.00000
   79    -40.20914    1.00000    -40.20914    1.00000
   80    -40.18365    1.00000    -40.18365    1.00000
   81    -40.06477    1.00000    -40.06477    1.00000
   82    -40.03712    1.00000    -40.03712    1.00000
   83    -40.00108    1.00000    -40.00108    1.00000
   84    -39.90595    1.00000    -39.90595    1.00000
   85    -39.89569    1.00000    -39.89569    1.00000
   86    -39.89029    1.00000    -39.89029    1.00000
   87    -39.88273    1.00000    -39.88273    1.00000
   88    -39.87732    1.00000    -39.87732    1.00000
   89    -39.87189    1.00000    -39.87189    1.00000
   90    -39.83171    1.00000    -39.83171    1.00000
   91    -39.82206    1.00000    -39.82206    1.00000
   92    -39.75454    1.00000    -39.75454    1.00000
   93    -39.74343    1.00000    -39.74343    1.00000
   94    -39.74108    1.00000    -39.74108    1.00000
   95    -39.73236    1.00000    -39.73236    1.00000
   96    -23.31148    1.00000    -23.31148    1.00000
   97    -23.02028    1.00000    -23.02028    1.00000
   98    -22.99977    1.00000    -22.99977    1.00000
   99    -22.89360    1.00000    -22.89360    1.00000
  100    -22.87608    1.00000    -22.87608    1.00000
  101    -22.82078    1.00000    -22.82078    1.00000
  102    -22.76000    1.00000    -22.76000    1.00000
  103    -22.75098    1.00000    -22.75098    1.00000
  104    -22.64361    1.00000    -22.64361    1.00000
  105    -22.44774    1.00000    -22.44774    1.00000
  106    -22.39133    1.00000    -22.39133    1.00000
  107    -22.34014    1.00000    -22.34014    1.00000
  108    -22.26193    1.00000    -22.26193    1.00000
  109    -22.21836    1.00000    -22.21836    1.00000
  110    -22.15512    1.00000    -22.15512    1.00000
  111    -22.14843    1.00000    -22.14843    1.00000
  112    -22.10882    1.00000    -22.10882    1.00000
  113    -22.07989    1.00000    -22.07989    1.00000
  114    -22.06047    1.00000    -22.06047    1.00000
  115    -22.03424    1.00000    -22.03424    1.00000
  116    -22.02457    1.00000    -22.02457    1.00000
  117    -21.99803    1.00000    -21.99803    1.00000
  118    -21.98437    1.00000    -21.98437    1.00000
  119    -21.97082    1.00000    -21.97082    1.00000
  120    -21.92231    1.00000    -21.92231    1.00000
  121    -21.89285    1.00000    -21.89285    1.00000
  122    -21.88346    1.00000    -21.88346    1.00000
  123    -21.88083    1.00000    -21.88083    1.00000
  124    -21.86160    1.00000    -21.86160    1.00000
  125    -21.84738    1.00000    -21.84738    1.00000
  126    -21.84342    1.00000    -21.84342    1.00000
  127    -21.83953    1.00000    -21.83953    1.00000
  128    -21.80086    1.00000    -21.80086    1.00000
  129    -21.76047    1.00000    -21.76047    1.00000
  130    -21.75281    1.00000    -21.75281    1.00000
  131    -21.71524    1.00000    -21.71524    1.00000
  132    -21.70476    1.00000    -21.70476    1.00000
  133    -21.68845    1.00000    -21.68845    1.00000
  134    -21.63954    1.00000    -21.63954    1.00000
  135    -21.63104    1.00000    -21.63104    1.00000
  136    -21.61120    1.00000    -21.61120    1.00000
  137    -21.60978    1.00000    -21.60978    1.00000
  138    -21.58429    1.00000    -21.58429    1.00000
  139    -21.47522    1.00000    -21.47522    1.00000
  140    -20.26566    1.00000    -20.26566    1.00000
  141    -20.22518    1.00000    -20.22518    1.00000
  142    -20.21640    1.00000    -20.21640    1.00000
  143    -20.21187    1.00000    -20.21187    1.00000
  144    -10.32656    1.00000    -10.32656    1.00000
  145    -10.29606    1.00000    -10.29606    1.00000
  146    -10.22571    1.00000    -10.22571    1.00000
  147    -10.21894    1.00000    -10.21894    1.00000
  148    -10.19214    1.00000    -10.19214    1.00000
  149    -10.14788    1.00000    -10.14788    1.00000
  150    -10.12200    1.00000    -10.12200    1.00000
  151    -10.10895    1.00000    -10.10895    1.00000
  152    -10.07128    1.00000    -10.07128    1.00000
  153    -10.04612    1.00000    -10.04612    1.00000
  154    -10.01487    1.00000    -10.01487    1.00000
  155     -9.97078    1.00000     -9.97078    1.00000
  156     -9.96359    1.00000     -9.96359    1.00000
  157     -9.95569    1.00000     -9.95569    1.00000
  158     -9.90371    1.00000     -9.90371    1.00000
  159     -9.87231    1.00000     -9.87231    1.00000
  160     -9.86521    1.00000     -9.86521    1.00000
  161     -9.80671    1.00000     -9.80671    1.00000
  162     -9.76751    1.00000     -9.76751    1.00000
  163     -9.71768    1.00000     -9.71768    1.00000
  164     -9.66184    1.00000     -9.66184    1.00000
  165     -9.58205    1.00000     -9.58205    1.00000
  166     -9.55282    1.00000     -9.55282    1.00000
  167     -9.54509    1.00000     -9.54509    1.00000
  168     -9.53803    1.00000     -9.53803    1.00000
  169     -9.50226    1.00000     -9.50226    1.00000
  170     -9.49395    1.00000     -9.49395    1.00000
  171     -9.44877    1.00000     -9.44877    1.00000
  172     -9.44261    1.00000     -9.44261    1.00000
  173     -9.43801    1.00000     -9.43801    1.00000
  174     -9.42486    1.00000     -9.42486    1.00000
  175     -9.40938    1.00000     -9.40938    1.00000
  176     -9.40345    1.00000     -9.40345    1.00000
  177     -9.38620    1.00000     -9.38620    1.00000
  178     -9.37373    1.00000     -9.37373    1.00000
  179     -9.35922    1.00000     -9.35922    1.00000
  180     -9.33550    1.00000     -9.33550    1.00000
  181     -9.31158    1.00000     -9.31158    1.00000
  182     -9.30053    1.00000     -9.30053    1.00000
  183     -9.28566    1.00000     -9.28566    1.00000
  184     -9.26248    1.00000     -9.26248    1.00000
  185     -9.23546    1.00000     -9.23546    1.00000
  186     -9.16652    1.00000     -9.16652    1.00000
  187     -9.14431    1.00000     -9.14431    1.00000
  188     -9.09480    1.00000     -9.09480    1.00000
  189     -9.03254    1.00000     -9.03254    1.00000
  190     -8.99666    1.00000     -8.99666    1.00000
  191     -8.98433    1.00000     -8.98433    1.00000
  192     -8.93975    1.00000     -8.93975    1.00000
  193     -8.93222    1.00000     -8.93222    1.00000
  194     -8.85638    1.00000     -8.85638    1.00000
  195     -8.82276    1.00000     -8.82276    1.00000
  196     -8.73734    1.00000     -8.73734    1.00000
  197     -8.68641    1.00000     -8.68641    1.00000
  198     -8.67220    1.00000     -8.67220    1.00000
  199     -8.65495    1.00000     -8.65495    1.00000
  200     -8.60125    1.00000     -8.60125    1.00000
  201     -8.52009    1.00000     -8.52009    1.00000
  202     -8.48700    1.00000     -8.48700    1.00000
  203     -8.43067    1.00000     -8.43067    1.00000
  204     -8.36984    1.00000     -8.36984    1.00000
  205     -8.33772    1.00000     -8.33772    1.00000
  206     -8.30461    1.00000     -8.30461    1.00000
  207     -8.27046    1.00000     -8.27046    1.00000
  208     -8.19237    1.00000     -8.19237    1.00000
  209     -8.18779    1.00000     -8.18779    1.00000
  210     -8.11833    1.00000     -8.11833    1.00000
  211     -8.05258    1.00000     -8.05258    1.00000
  212     -8.03529    1.00000     -8.03529    1.00000
  213     -8.00422    1.00000     -8.00422    1.00000
  214     -7.99785    1.00000     -7.99785    1.00000
  215     -7.97195    1.00000     -7.97195    1.00000
  216     -7.93130    1.00000     -7.93130    1.00000
  217     -7.90291    1.00000     -7.90291    1.00000
  218     -7.87457    1.00000     -7.87457    1.00000
  219     -7.83571    1.00000     -7.83571    1.00000
  220     -7.82357    1.00000     -7.82357    1.00000
  221     -7.79808    1.00000     -7.79808    1.00000
  222     -7.78469    1.00000     -7.78469    1.00000
  223     -7.74591    1.00000     -7.74591    1.00000
  224     -7.70398    1.00000     -7.70398    1.00000
  225     -7.69001    1.00000     -7.69001    1.00000
  226     -7.65421    1.00000     -7.65421    1.00000
  227     -7.63571    1.00000     -7.63571    1.00000
  228     -7.62274    1.00000     -7.62274    1.00000
  229     -7.59159    1.00000     -7.59159    1.00000
  230     -7.54978    1.00000     -7.54978    1.00000
  231     -7.52848    1.00000     -7.52848    1.00000
  232     -7.49606    1.00000     -7.49606    1.00000
  233     -7.49000    1.00000     -7.49000    1.00000
  234     -7.42856    1.00000     -7.42856    1.00000
  235     -7.40495    1.00000     -7.40495    1.00000
  236     -7.37240    1.00000     -7.37240    1.00000
  237     -7.34924    1.00000     -7.34924    1.00000
  238     -7.32320    1.00000     -7.32320    1.00000
  239     -7.29780    1.00000     -7.29780    1.00000
  240     -7.24545    1.00000     -7.24545    1.00000
  241     -7.18503    1.00000     -7.18503    1.00000
  242     -7.16110    1.00000     -7.16110    1.00000
  243     -7.12940    1.00000     -7.12940    1.00000
  244     -7.10872    1.00000     -7.10872    1.00000
  245     -7.05602    1.00000     -7.05602    1.00000
  246     -7.02772    1.00000     -7.02772    1.00000
  247     -6.99199    1.00000     -6.99199    1.00000
  248     -6.95431    1.00000     -6.95431    1.00000
  249     -6.88747    1.00000     -6.88747    1.00000
  250     -6.86709    1.00000     -6.86709    1.00000
  251     -6.84786    1.00000     -6.84786    1.00000
  252     -6.83018    1.00000     -6.83018    1.00000
  253     -6.77629    1.00000     -6.77629    1.00000
  254     -6.73844    1.00000     -6.73844    1.00000
  255     -6.70981    1.00000     -6.70981    1.00000
  256     -6.67827    1.00000     -6.67827    1.00000
  257     -6.65479    1.00000     -6.65479    1.00000
  258     -6.64108    1.00000     -6.64108    1.00000
  259     -6.61372    1.00000     -6.61372    1.00000
  260     -6.59306    1.00000     -6.59306    1.00000
  261     -6.50611    1.00000     -6.50611    1.00000
  262     -6.48672    1.00000     -6.48672    1.00000
  263     -6.48227    1.00000     -6.48227    1.00000
  264     -6.46032    1.00000     -6.46032    1.00000
  265     -6.43094    1.00000     -6.43094    1.00000
  266     -6.42913    1.00000     -6.42913    1.00000
  267     -6.40670    1.00000     -6.40670    1.00000
  268     -6.38458    1.00000     -6.38458    1.00000
  269     -6.37451    1.00000     -6.37451    1.00000
  270     -6.34188    1.00000     -6.34188    1.00000
  271     -6.33403    1.00000     -6.33403    1.00000
  272     -6.33025    1.00000     -6.33025    1.00000
  273     -6.26289    1.00000     -6.26289    1.00000
  274     -6.17835    1.00000     -6.17835    1.00000
  275     -6.15219    1.00000     -6.15219    1.00000
  276     -6.00875    1.00000     -6.00875    1.00000
  277     -6.00569    1.00000     -6.00569    1.00000
  278     -5.96850    1.00000     -5.96850    1.00000
  279     -5.96486    1.00000     -5.96486    1.00000
  280     -5.89867    1.00000     -5.89867    1.00000
  281     -5.89317    1.00000     -5.89317    1.00000
  282     -5.79394    1.00000     -5.79394    1.00000
  283     -5.60544    1.00000     -5.60544    1.00000
  284     -5.59353    1.00000     -5.59353    1.00000
  285     -5.58632    1.00000     -5.58632    1.00000
  286     -5.56241    1.00000     -5.56241    1.00000
  287     -5.40716    1.00000     -5.40716    1.00000
  288     -5.36554    1.00000     -5.36554    1.00000
  289     -5.32169    1.00000     -5.32169    1.00000
  290     -5.23579    1.00000     -5.23579    1.00000
  291     -5.22037    1.00000     -5.22037    1.00000
  292     -5.21470    1.00000     -5.21470    1.00000
  293     -5.01930    1.00000     -5.01930    1.00000
  294     -4.88612    1.00000     -4.88612    1.00000
  295     -4.82497    1.00000     -4.82497    1.00000
  296     -4.47937    1.00000     -4.47937    1.00000
  297     -4.29482    1.00000     -4.29482    1.00000
  298     -4.06113    1.00000     -4.06113    1.00000
  299     -4.03544    1.00000     -4.03544    1.00000
  300     -3.97128    1.00000     -3.97128    1.00000
  301     -3.76159    1.00000     -3.76159    1.00000
  302     -3.69813    1.00000     -3.69813    1.00000
  303     -3.68739    1.00000     -3.68739    1.00000
  304     -3.60839    0.99999     -3.60839    0.99999
  305     -3.56011    0.99999     -3.56011    0.99999
  306     -3.52335    0.99999     -3.52335    0.99999
  307     -3.49306    0.99998     -3.49306    0.99998
  308     -2.93117    0.99482     -2.93117    0.99482
  309     -2.61626    0.89175     -2.61626    0.89175
  310     -2.11083    0.04995     -2.11083    0.04995
  311     -2.09439    0.04270     -2.09439    0.04270
  312     -1.94488    0.00990     -1.94488    0.00990
  313     -1.81693    0.00277     -1.81693    0.00277
  314     -1.80020    0.00235     -1.80020    0.00235
  315     -1.76881    0.00172     -1.76881    0.00172
  316     -1.73136    0.00118     -1.73136    0.00118
  317     -1.69570    0.00083     -1.69570    0.00083
  318     -1.63277    0.00044     -1.63277    0.00044
  319     -1.62646    0.00041     -1.62646    0.00041
  320     -1.61573    0.00037     -1.61573    0.00037
  321     -1.60552    0.00034     -1.60552    0.00034
  322     -1.54872    0.00019     -1.54872    0.00019
  323     -1.49243    0.00011     -1.49243    0.00011
  324     -1.45861    0.00008     -1.45861    0.00008
  325     -1.39479    0.00004     -1.39479    0.00004
  326     -1.33577    0.00002     -1.33577    0.00002
  327     -1.30638    0.00002     -1.30638    0.00002
  328     -1.29531    0.00002     -1.29531    0.00002
  329     -1.25122    0.00001     -1.25122    0.00001
  330     -1.22383    0.00001     -1.22383    0.00001
  331     -1.21526    0.00001     -1.21526    0.00001
  332     -1.19282    0.00001     -1.19282    0.00001
  333     -1.18051    0.00000     -1.18051    0.00000
  334     -1.15039    0.00000     -1.15039    0.00000
  335     -1.12879    0.00000     -1.12879    0.00000
  336     -1.12050    0.00000     -1.12050    0.00000
  337     -1.08222    0.00000     -1.08222    0.00000
  338     -1.02524    0.00000     -1.02524    0.00000
  339     -1.01469    0.00000     -1.01469    0.00000
  340     -0.99925    0.00000     -0.99925    0.00000
  341     -0.98266    0.00000     -0.98266    0.00000
  342     -0.97930    0.00000     -0.97930    0.00000
  343     -0.96566    0.00000     -0.96566    0.00000
  344     -0.93025    0.00000     -0.93025    0.00000
  345     -0.91620    0.00000     -0.91620    0.00000
  346     -0.90514    0.00000     -0.90514    0.00000
  347     -0.89834    0.00000     -0.89834    0.00000
  348     -0.88747    0.00000     -0.88747    0.00000
  349     -0.88692    0.00000     -0.88692    0.00000
  350     -0.84208    0.00000     -0.84208    0.00000
  351     -0.83088    0.00000     -0.83088    0.00000
  352     -0.80546    0.00000     -0.80546    0.00000
  353     -0.79998    0.00000     -0.79998    0.00000
  354     -0.77090    0.00000     -0.77090    0.00000
  355     -0.74871    0.00000     -0.74871    0.00000
  356     -0.70306    0.00000     -0.70306    0.00000
  357     -0.69861    0.00000     -0.69861    0.00000
  358     -0.69229    0.00000     -0.69229    0.00000
  359     -0.67714    0.00000     -0.67714    0.00000
  360     -0.67529    0.00000     -0.67529    0.00000
  361     -0.65790    0.00000     -0.65790    0.00000
  362     -0.64197    0.00000     -0.64197    0.00000
  363     -0.62596    0.00000     -0.62596    0.00000
  364     -0.57981    0.00000     -0.57981    0.00000
  365     -0.57529    0.00000     -0.57529    0.00000
  366     -0.57376    0.00000     -0.57376    0.00000
  367     -0.51823    0.00000     -0.51823    0.00000
  368     -0.48055    0.00000     -0.48055    0.00000
  369     -0.47402    0.00000     -0.47402    0.00000
  370     -0.44677    0.00000     -0.44677    0.00000
  371     -0.43508    0.00000     -0.43508    0.00000
  372     -0.38653    0.00000     -0.38653    0.00000
  373     -0.37712    0.00000     -0.37712    0.00000
  374     -0.36317    0.00000     -0.36317    0.00000
  375     -0.35212    0.00000     -0.35212    0.00000

Fermi level: -2.40538

Gap: 0.505 eV
Transition (v -> c):
  (s=0, k=0, n=309, [[0.00, 0.00, 0.00]]) -> (s=1, k=0, n=310, [[0.00, 0.00, 0.00]])
No difference between direct/indirect transitions
System changes: positions 

Initializing position-dependent things.

Density initialized from wave functions
      .-------------------------.  
     /|                         |  
    / |                         |  
   /  |                         |  
  /   |                         |  
 *    |                         |  
 |    |                         |  
 |    |                         |  
 |    |                         |  
 |    |                         |  
 |    |                         |  
 |    |                         |  
 |    |                         |  
 |    |                         |  
 |    |        Au   OAu         |  
 |    |      O          Ti      |  
 |    O  Au      Ti     O    O  |  
 |    |   Ti   Au O   O         |  
 | O  |   O    O      Ti     Ti |  
 |    | Ti     Ti     O    O    |  
 |    |     O       O      Ti   |  
 |   O|Ti     O      O          |  
 |    |O    O      Ti     Ti    |  
 |  Ti|    Ti          O  O   O |  
 |    |  O  O   O O    TiO      |  
 |  O |         TiO         O Ti|  
 |    | OTiO   Ti    OTi        |  
 |    |       O     O O    O O  |  
 |    | Oi   O O           Ti   |  
 |    O      Ti     Ti     O    |  
 |   Ti          O      O       |  
 |    |   O                     |  
 |    |                         |  
 |    |                         |  
 |    |                         |  
 |    .-------------------------.  
 |   /                         /   
 |  /                         /    
 | /                         /     
 |/                         /      
 *-------------------------*       

Positions:
   0 Ti     1.771742    0.000000    8.228379    ( 0.0000,  0.0000,  0.0000)
   1 Ti     6.989192    1.896200    8.228379    ( 0.0000,  0.0000,  0.0000)
   2 Ti     1.771742    3.792400    8.228379    ( 0.0000,  0.0000,  0.0000)
   3 Ti     6.989192    5.688600    8.228379    ( 0.0000,  0.0000,  0.0000)
   4 Ti     4.725027    0.000000    9.111586    ( 0.0000,  0.0000,  0.0000)
   5 Ti     9.942477    1.896200    9.111586    ( 0.0000,  0.0000,  0.0000)
   6 Ti     4.725027    3.792400    9.111586    ( 0.0000,  0.0000,  0.0000)
   7 Ti     9.942477    5.688600    9.111586    ( 0.0000,  0.0000,  0.0000)
   8 Ti     3.149983    0.000000   11.761552    ( 0.0000,  0.0000,  0.0000)
   9 Ti     8.367433    1.896200   11.761552    ( 0.0000,  0.0000,  0.0000)
  10 Ti     3.149983    3.792400   11.761552    ( 0.0000,  0.0000,  0.0000)
  11 Ti     8.367433    5.688600   11.761552    ( 0.0000,  0.0000,  0.0000)
  12 Ti     6.103269    0.000000   12.644759    ( 0.0000,  0.0000,  0.0000)
  13 Ti     0.885819    1.896200   12.644759    ( 0.0000,  0.0000,  0.0000)
  14 Ti     6.103269    3.792400   12.644759    ( 0.0000,  0.0000,  0.0000)
  15 Ti     0.885819    5.688600   12.644759    ( 0.0000,  0.0000,  0.0000)
  16 Ti     4.482233   -0.001033   15.342543    ( 0.0000,  0.0000,  0.0000)
  17 Ti     9.753045    1.900753   15.389207    ( 0.0000,  0.0000,  0.0000)
  18 Ti     4.499047    3.797034   15.348687    ( 0.0000,  0.0000,  0.0000)
  19 Ti     9.736627    5.671166   15.407809    ( 0.0000,  0.0000,  0.0000)
  20 Ti     7.365001   -0.008670   16.091347    ( 0.0000,  0.0000,  0.0000)
  21 Ti     2.124206    1.919615   16.196452    ( 0.0000,  0.0000,  0.0000)
  22 Ti     7.324862    3.785370   16.124124    ( 0.0000,  0.0000,  0.0000)
  23 Ti     2.104658    5.692197   16.109406    ( 0.0000,  0.0000,  0.0000)
  24 O      3.638859    0.000000    7.500000    ( 0.0000,  0.0000,  0.0000)
  25 O      8.856309    1.896200    7.500000    ( 0.0000,  0.0000,  0.0000)
  26 O      3.638859    3.792400    7.500000    ( 0.0000,  0.0000,  0.0000)
  27 O      8.856309    5.688600    7.500000    ( 0.0000,  0.0000,  0.0000)
  28 O      6.592144    0.000000    8.383207    ( 0.0000,  0.0000,  0.0000)
  29 O      1.374694    1.896200    8.383207    ( 0.0000,  0.0000,  0.0000)
  30 O      6.592144    3.792400    8.383207    ( 0.0000,  0.0000,  0.0000)
  31 O      1.374694    5.688600    8.383207    ( 0.0000,  0.0000,  0.0000)
  32 O     10.339421    0.000000    8.956758    ( 0.0000,  0.0000,  0.0000)
  33 O      5.121971    1.896200    8.956758    ( 0.0000,  0.0000,  0.0000)
  34 O     10.339421    3.792400    8.956758    ( 0.0000,  0.0000,  0.0000)
  35 O      5.121971    5.688600    8.956758    ( 0.0000,  0.0000,  0.0000)
  36 O      2.857911    0.000000    9.839966    ( 0.0000,  0.0000,  0.0000)
  37 O      8.075361    1.896200    9.839966    ( 0.0000,  0.0000,  0.0000)
  38 O      2.857911    3.792400    9.839966    ( 0.0000,  0.0000,  0.0000)
  39 O      8.075361    5.688600    9.839966    ( 0.0000,  0.0000,  0.0000)
  40 O      5.017100    0.000000   11.033173    ( 0.0000,  0.0000,  0.0000)
  41 O     10.234550    1.896200   11.033173    ( 0.0000,  0.0000,  0.0000)
  42 O      5.017100    3.792400   11.033173    ( 0.0000,  0.0000,  0.0000)
  43 O     10.234550    5.688600   11.033173    ( 0.0000,  0.0000,  0.0000)
  44 O      7.970490    0.000000   11.916380    ( 0.0000,  0.0000,  0.0000)
  45 O      2.753040    1.896200   11.916380    ( 0.0000,  0.0000,  0.0000)
  46 O      7.970490    3.792400   11.916380    ( 0.0000,  0.0000,  0.0000)
  47 O      2.753040    5.688600   11.916380    ( 0.0000,  0.0000,  0.0000)
  48 O      1.282867    0.000000   12.489931    ( 0.0000,  0.0000,  0.0000)
  49 O      6.500317    1.896200   12.489931    ( 0.0000,  0.0000,  0.0000)
  50 O      1.282867    3.792400   12.489931    ( 0.0000,  0.0000,  0.0000)
  51 O      6.500317    5.688600   12.489931    ( 0.0000,  0.0000,  0.0000)
  52 O      4.236152    0.000000   13.373138    ( 0.0000,  0.0000,  0.0000)
  53 O      9.453603    1.896200   13.373138    ( 0.0000,  0.0000,  0.0000)
  54 O      4.236152    3.792400   13.373138    ( 0.0000,  0.0000,  0.0000)
  55 O      9.453603    5.688600   13.373138    ( 0.0000,  0.0000,  0.0000)
  56 O      6.412072   -0.010033   14.556610    ( 0.0000,  0.0000,  0.0000)
  57 O      1.198823    1.897930   14.569774    ( 0.0000,  0.0000,  0.0000)
  58 O      6.447668    3.793171   14.532625    ( 0.0000,  0.0000,  0.0000)
  59 O      1.199187    5.689336   14.547629    ( 0.0000,  0.0000,  0.0000)
  60 O      4.033722    1.891518   15.421462    ( 0.0000,  0.0000,  0.0000)
  61 O      9.263384   -0.007385   15.453502    ( 0.0000,  0.0000,  0.0000)
  62 O      4.056182    5.703956   15.417797    ( 0.0000,  0.0000,  0.0000)
  63 O      9.276983    3.794598   15.462247    ( 0.0000,  0.0000,  0.0000)
  64 O      2.642742   -0.013555   16.279518    ( 0.0000,  0.0000,  0.0000)
  65 O      7.840025    1.892632   16.276827    ( 0.0000,  0.0000,  0.0000)
  66 O      2.638424    3.815752   16.259314    ( 0.0000,  0.0000,  0.0000)
  67 O      7.851442    5.687213   16.316677    ( 0.0000,  0.0000,  0.0000)
  68 O      5.664333   -0.017638   16.912131    ( 0.0000,  0.0000,  0.0000)
  69 O      0.405331    1.895786   16.891848    ( 0.0000,  0.0000,  0.0000)
  70 O      0.447526    5.688107   16.892737    ( 0.0000,  0.0000,  0.0000)
  71 O      5.620240    3.815240   16.822627    ( 0.0000,  0.0000,  0.0000)
  72 Au     5.402004    1.459542   18.435638    ( 0.0000,  0.0000,  0.0000)
  73 Au     7.227773    3.254817   19.494175    ( 0.0000,  0.0000,  0.0000)
  74 Au     2.680675    1.867315   18.895591    ( 0.0000,  0.0000,  0.0000)
  75 Au     4.579183    3.616569   19.675117    ( 0.0000,  0.0000,  0.0000)

Unit cell:
           periodic     x           y           z      points  spacing
  1. axis:    yes   10.434900    0.000000    0.000000    52     0.2007
  2. axis:    yes    0.000000    7.584800    0.000000    36     0.2107
  3. axis:    no     0.000000    0.000000   28.826383   144     0.2002

  Lengths:  10.434900   7.584800  28.826383
  Angles:   90.000000  90.000000  90.000000

Effective grid spacing dv^(1/3) = 0.2038

     iter     time        total  log10-change:  magmom
                         energy   eigst   dens
iter:   1 02:06:23 -1913.720214   -2.75           -0.0000
iter:   2 02:06:27 -1913.715127   -3.23  -2.78    -0.0000
iter:   3 02:06:31 -1913.696548   -3.71  -2.77    -0.0000
iter:   4 02:06:35 -1913.678248   -4.10  -2.77    -0.0000
iter:   5 02:06:39 -1913.660771   -4.48  -2.78    -0.0000
iter:   6 02:06:42 -1913.644996   -4.81  -2.79    -0.0000
iter:   7 02:06:46 -1913.630495   -4.92  -2.80    -0.0000
iter:   8 02:06:50 -1913.617578   -4.94  -2.81    -0.0000
iter:   9 02:06:54 -1913.605952   -4.92  -2.81    -0.0000
iter:  10 02:06:58 -1913.595257   -4.91  -2.82    -0.0000
iter:  11 02:07:02 -1913.585756   -4.90  -2.83    -0.0000
iter:  12 02:07:06 -1913.577185   -4.92  -2.84    -0.0000
iter:  13 02:07:10 -1913.569418   -4.93  -2.84    -0.0000
iter:  14 02:07:14 -1913.562155   -4.96  -2.85    -0.0000
iter:  15 02:07:18 -1913.555677   -4.98  -2.86    -0.0000
iter:  16 02:07:22 -1913.549777   -5.01  -2.87    -0.0000
iter:  17 02:07:26 -1913.544366   -5.04  -2.87    -0.0000
iter:  18 02:07:29 -1913.539381   -5.08  -2.88    -0.0000
iter:  19 02:07:33 -1913.534571   -5.11  -2.89    -0.0000
iter:  20 02:07:37 -1913.530234   -5.15  -2.90    -0.0000
iter:  21 02:07:41 -1913.526216   -5.19  -2.90    -0.0000
iter:  22 02:07:45 -1913.522458   -5.23  -2.91    -0.0000
iter:  23 02:07:49 -1913.518922   -5.27  -2.92    -0.0000
iter:  24 02:07:53 -1913.515578   -5.31  -2.93    -0.0000
iter:  25 02:07:56 -1913.512404   -5.36  -2.93    -0.0000
iter:  26 02:08:00 -1913.509378   -5.41  -2.94    -0.0000
iter:  27 02:08:04 -1913.506256   -5.46  -2.95    -0.0000
iter:  28 02:08:08 -1913.503376   -5.51  -2.96    -0.0000
iter:  29 02:08:12 -1913.500642   -5.58  -2.97    -0.0000
iter:  30 02:08:16 -1913.498024   -5.63  -2.97    -0.0000
iter:  31 02:08:20 -1913.495237   -5.70  -2.98    -0.0000
iter:  32 02:08:23 -1913.492404   -5.74  -2.99    -0.0000
iter:  33 02:08:27 -1913.489816   -5.82  -3.00    -0.0000
iter:  34 02:08:31 -1913.487105   -5.87  -3.01    -0.0000
iter:  35 02:08:35 -1913.484357   -5.92  -3.01    -0.0000
iter:  36 02:08:39 -1913.481617   -5.98  -3.02    -0.0000
iter:  37 02:08:43 -1913.478906   -6.03  -3.03    -0.0000
iter:  38 02:08:46 -1913.476237   -6.09  -3.04    -0.0000
iter:  39 02:08:50 -1913.473526   -6.13  -3.05    -0.0000
iter:  40 02:08:54 -1913.471012   -6.19  -3.05    -0.0000
iter:  41 02:08:58 -1913.468588   -6.24  -3.06    -0.0000
iter:  42 02:09:02 -1913.466249   -6.30  -3.07    -0.0000
iter:  43 02:09:06 -1913.464029   -6.35  -3.08    -0.0000
iter:  44 02:09:09 -1913.461920   -6.41  -3.08    -0.0000
iter:  45 02:09:13 -1913.459781   -6.46  -3.09    -0.0000
iter:  46 02:09:17 -1913.457698   -6.51  -3.10    -0.0000
iter:  47 02:09:21 -1913.455562   -6.55  -3.11    -0.0000
iter:  48 02:09:25 -1913.453494   -6.60  -3.11    -0.0000
iter:  49 02:09:29 -1913.451459   -6.64  -3.12    -0.0000
iter:  50 02:09:32 -1913.449325   -6.68  -3.13    -0.0000
iter:  51 02:09:36 -1913.447270   -6.73  -3.14    -0.0000
iter:  52 02:09:40 -1913.445149   -6.76  -3.14    -0.0000
iter:  53 02:09:44 -1913.443118   -6.81  -3.15    -0.0000
iter:  54 02:09:48 -1913.441015   -6.84  -3.16    -0.0000
iter:  55 02:09:52 -1913.439006   -6.88  -3.16    -0.0000
iter:  56 02:09:56 -1913.436920   -6.91  -3.17    -0.0000
iter:  57 02:09:59 -1913.434934   -6.95  -3.18    -0.0000
iter:  58 02:10:03 -1913.432868   -6.98  -3.18    -0.0000
iter:  59 02:10:07 -1913.430905   -7.02  -3.19    -0.0000
iter:  60 02:10:11 -1913.428860   -7.05  -3.20    -0.0000
iter:  61 02:10:15 -1913.426922   -7.09  -3.20    -0.0000
iter:  62 02:10:19 -1913.424900   -7.11  -3.21    -0.0000
iter:  63 02:10:22 -1913.422876   -7.15  -3.22    -0.0000
iter:  64 02:10:26 -1913.420989   -7.18  -3.22    -0.0000
iter:  65 02:10:30 -1913.419015   -7.21  -3.23    -0.0000
iter:  66 02:10:34 -1913.417040   -7.24  -3.24    -0.0000
iter:  67 02:10:38 -1913.415087   -7.27  -3.24    -0.0000
iter:  68 02:10:42 -1913.413159   -7.30  -3.25    -0.0000
iter:  69 02:10:46 -1913.411252   -7.32  -3.25    -0.0000
iter:  70 02:10:49 -1913.409366   -7.35  -3.26    -0.0000
iter:  71 02:10:53 -1913.407499   -7.38  -3.27    -0.0000
iter:  72 02:10:57 -1913.405650   -7.41  -3.27    -0.0000
iter:  73 02:11:01 -1913.403820   -7.43  -3.28    -0.0000
iter:  74 02:11:05 -1913.402008   -7.46  -3.28    -0.0000
iter:  75 02:11:09 -1913.400213   -7.49  -3.29    -0.0000
iter:  76 02:11:12 -1913.398436   -7.52  -3.30    -0.0000
iter:  77 02:11:16 -1913.396676   -7.54  -3.30    -0.0000
iter:  78 02:11:20 -1913.394934   -7.57  -3.31    -0.0000
iter:  79 02:11:24 -1913.393104   -7.59  -3.31    -0.0000
iter:  80 02:11:28 -1913.391388   -7.62  -3.32    -0.0000
iter:  81 02:11:32 -1913.389719   -7.64  -3.32    -0.0000
iter:  82 02:11:35 -1913.387957   -7.66  -3.33    -0.0000
iter:  83 02:11:39 -1913.386309   -7.69  -3.34    -0.0000
iter:  84 02:11:43 -1913.384594   -7.71  -3.34    -0.0000
iter:  85 02:11:47 -1913.382994   -7.73  -3.35    -0.0000
iter:  86 02:11:51 -1913.381324   -7.76  -3.35    -0.0000
iter:  87 02:11:55 -1913.379657   -7.78  -3.36    -0.0000
iter:  88 02:11:58 -1913.378129   -7.80  -3.36    -0.0000
iter:  89 02:12:02 -1913.376528   -7.82  -3.37    -0.0000
iter:  90 02:12:06 -1913.374928   -7.85  -3.37    -0.0000
iter:  91 02:12:10 -1913.373354   -7.87  -3.38    -0.0000
iter:  92 02:12:14 -1913.371806   -7.89  -3.39    -0.0000
iter:  93 02:12:18 -1913.370283   -7.91  -3.39    -0.0000
iter:  94 02:12:21 -1913.368783   -7.93  -3.40    -0.0000
iter:  95 02:12:25 -1913.367306   -7.95  -3.40    -0.0000
iter:  96 02:12:29 -1913.365850   -7.97  -3.41    -0.0000
iter:  97 02:12:33 -1913.364413   -7.99  -3.41    -0.0000
iter:  98 02:12:37 -1913.362997   -8.01  -3.42    -0.0000
iter:  99 02:12:41 -1913.361599   -8.03  -3.42    -0.0000
iter: 100 02:12:44 -1913.360220   -8.05  -3.43    -0.0000
iter: 101 02:12:48 -1913.358858   -8.07  -3.43    -0.0000
iter: 102 02:12:52 -1913.357515   -8.09  -3.44    -0.0000
iter: 103 02:12:56 -1913.356092   -8.11  -3.44    -0.0000
iter: 104 02:13:00 -1913.354765   -8.13  -3.45    -0.0000
iter: 105 02:13:04 -1913.353488   -8.14  -3.46    -0.0000
iter: 106 02:13:07 -1913.352131   -8.16  -3.46    -0.0000
iter: 107 02:13:11 -1913.350868   -8.18  -3.47    -0.0000
iter: 108 02:13:15 -1913.349552   -8.20  -3.47    -0.0000
iter: 109 02:13:19 -1913.348334   -8.21  -3.48    -0.0000
iter: 110 02:13:23 -1913.347059   -8.23  -3.48    -0.0000
iter: 111 02:13:27 -1913.345782   -8.24  -3.49    -0.0000
iter: 112 02:13:31 -1913.344627   -8.26  -3.49    -0.0000
iter: 113 02:13:34 -1913.343415   -8.28  -3.50    -0.0000
iter: 114 02:13:38 -1913.342199   -8.29  -3.50    -0.0000
iter: 115 02:13:42 -1913.341002   -8.31  -3.51    -0.0000
iter: 116 02:13:46 -1913.339827   -8.32  -3.51    -0.0000
iter: 117 02:13:50 -1913.338674   -8.34  -3.52    -0.0000
iter: 118 02:13:53 -1913.337543   -8.35  -3.52    -0.0000
iter: 119 02:13:57 -1913.336431   -8.37  -3.53    -0.0000
iter: 120 02:14:01 -1913.335338   -8.38  -3.53    -0.0000
iter: 121 02:14:05 -1913.334263   -8.39  -3.54    -0.0000
iter: 122 02:14:09 -1913.333205   -8.41  -3.54    -0.0000
iter: 123 02:14:13 -1913.332164   -8.42  -3.55    -0.0000
iter: 124 02:14:16 -1913.331138   -8.44  -3.55    -0.0000
iter: 125 02:14:20 -1913.330128   -8.45  -3.56    -0.0000
iter: 126 02:14:24 -1913.329133   -8.47  -3.56    -0.0000
iter: 127 02:14:28 -1913.328152   -8.48  -3.57    -0.0000
iter: 128 02:14:32 -1913.327185   -8.50  -3.57    -0.0000
iter: 129 02:14:36 -1913.326233   -8.51  -3.58    -0.0000
iter: 130 02:14:39 -1913.325294   -8.52  -3.58    -0.0000
iter: 131 02:14:43 -1913.324285   -8.54  -3.59    -0.0000
iter: 132 02:14:47 -1913.323345   -8.55  -3.60    -0.0000
iter: 133 02:14:51 -1913.322452   -8.56  -3.60    -0.0000
iter: 134 02:14:55 -1913.321493   -8.58  -3.61    -0.0000
iter: 135 02:14:59 -1913.320604   -8.59  -3.61    -0.0000
iter: 136 02:15:02 -1913.319674   -8.61  -3.62    -0.0000
iter: 137 02:15:06 -1913.318819   -8.61  -3.62    -0.0000
iter: 138 02:15:10 -1913.317920   -8.63  -3.63    -0.0000
iter: 139 02:15:14 -1913.317098   -8.63  -3.63    -0.0000
iter: 140 02:15:18 -1913.316229   -8.66  -3.64    -0.0000
iter: 141 02:15:22 -1913.315351   -8.66  -3.64    -0.0000
iter: 142 02:15:25 -1913.314569   -8.67  -3.65    -0.0000
iter: 143 02:15:29 -1913.313745   -8.69  -3.65    -0.0000
iter: 144 02:15:33 -1913.312912   -8.70  -3.66    -0.0000
iter: 145 02:15:37 -1913.312088   -8.71  -3.66    -0.0000
iter: 146 02:15:41 -1913.311280   -8.72  -3.67    -0.0000
iter: 147 02:15:45 -1913.310576   -8.71  -3.67    -0.0000
iter: 148 02:15:48 -1913.309824   -8.74  -3.68    -0.0000
iter: 149 02:15:52 -1913.309063   -8.75  -3.68    -0.0000
iter: 150 02:15:56 -1913.308308   -8.77  -3.69    -0.0000
iter: 151 02:16:00 -1913.307565   -8.78  -3.69    -0.0000
iter: 152 02:16:04 -1913.306837   -8.79  -3.70    -0.0000
iter: 153 02:16:08 -1913.306121   -8.79  -3.70    -0.0000
iter: 154 02:16:11 -1913.305420   -8.80  -3.71    -0.0000
iter: 155 02:16:15 -1913.304730   -8.81  -3.71    -0.0000
iter: 156 02:16:19 -1913.304053   -8.82  -3.72    -0.0000
iter: 157 02:16:23 -1913.303388   -8.83  -3.72    -0.0000
iter: 158 02:16:27 -1913.302734   -8.84  -3.73    -0.0000
iter: 159 02:16:30 -1913.302091   -8.85  -3.73    -0.0000
iter: 160 02:16:34 -1913.301458   -8.86  -3.74    -0.0000
iter: 161 02:16:38 -1913.300836   -8.87  -3.74    -0.0000
iter: 162 02:16:42 -1913.300223   -8.88  -3.75    -0.0000
iter: 163 02:16:46 -1913.299620   -8.89  -3.75    -0.0000
iter: 164 02:16:50 -1913.299026   -8.90  -3.76    -0.0000
iter: 165 02:16:53 -1913.298442   -8.91  -3.76    -0.0000
iter: 166 02:16:57 -1913.297866   -8.92  -3.76    -0.0000
iter: 167 02:17:01 -1913.297299   -8.93  -3.77    -0.0000
iter: 168 02:17:05 -1913.296740   -8.94  -3.77    -0.0000
iter: 169 02:17:09 -1913.296190   -8.95  -3.78    -0.0000
iter: 170 02:17:13 -1913.295648   -8.96  -3.78    -0.0000
iter: 171 02:17:16 -1913.295113   -8.97  -3.79    -0.0000
iter: 172 02:17:20 -1913.294587   -8.98  -3.79    -0.0000
iter: 173 02:17:24 -1913.294068   -8.99  -3.80    -0.0000
iter: 174 02:17:28 -1913.293557   -8.99  -3.80    -0.0000
iter: 175 02:17:32 -1913.293053   -9.00  -3.81    -0.0000
iter: 176 02:17:36 -1913.292557   -9.01  -3.81    -0.0000
iter: 177 02:17:39 -1913.292068   -9.02  -3.82    -0.0000
iter: 178 02:17:43 -1913.291585   -9.03  -3.82    -0.0000
iter: 179 02:17:47 -1913.291110   -9.04  -3.83    -0.0000
iter: 180 02:17:51 -1913.290641   -9.05  -3.83    -0.0000
iter: 181 02:17:55 -1913.290179   -9.05  -3.84    -0.0000
iter: 182 02:17:59 -1913.289724   -9.06  -3.84    -0.0000
iter: 183 02:18:02 -1913.289275   -9.07  -3.85    -0.0000
iter: 184 02:18:06 -1913.288833   -9.08  -3.85    -0.0000
iter: 185 02:18:10 -1913.288396   -9.09  -3.86    -0.0000
iter: 186 02:18:14 -1913.287966   -9.09  -3.86    -0.0000
iter: 187 02:18:18 -1913.287542   -9.10  -3.87    -0.0000
iter: 188 02:18:21 -1913.287124   -9.11  -3.87    -0.0000
iter: 189 02:18:25 -1913.286712   -9.12  -3.88    -0.0000
iter: 190 02:18:29 -1913.286305   -9.13  -3.88    -0.0000
iter: 191 02:18:33 -1913.285904   -9.13  -3.88    -0.0000
iter: 192 02:18:37 -1913.285509   -9.14  -3.89    -0.0000
iter: 193 02:18:41 -1913.285119   -9.15  -3.89    -0.0000
iter: 194 02:18:44 -1913.284686   -9.17  -3.90    -0.0000
iter: 195 02:18:48 -1913.284278   -9.17  -3.90    -0.0000
iter: 196 02:18:52 -1913.283853   -9.19  -3.91    -0.0000
iter: 197 02:18:56 -1913.283460   -9.18  -3.91    -0.0000
iter: 198 02:19:00 -1913.283050   -9.20  -3.92    -0.0000
iter: 199 02:19:04 -1913.282673   -9.19  -3.92    -0.0000
iter: 200 02:19:07 -1913.282279   -9.21  -3.93    -0.0000
iter: 201 02:19:11 -1913.281871   -9.22  -3.93    -0.0000
iter: 202 02:19:15 -1913.281511   -9.21  -3.94    -0.0000
iter: 203 02:19:19 -1913.281137   -9.23  -3.94    -0.0000
iter: 204 02:19:23 -1913.280751   -9.24  -3.95    -0.0000
iter: 205 02:19:26 -1913.280366   -9.24  -3.95    -0.0000
iter: 206 02:19:30 -1913.279986   -9.25  -3.96    -0.0000
iter: 207 02:19:34 -1913.279614   -9.25  -3.96    -0.0000
iter: 208 02:19:38 -1913.279249   -9.26  -3.97    -0.0000
iter: 209 02:19:42 -1913.278892   -9.26  -3.97    -0.0000
iter: 210 02:19:46 -1913.278543   -9.27  -3.98    -0.0000
iter: 211 02:19:49 -1913.278202   -9.28  -3.98    -0.0000
iter: 212 02:19:53 -1913.277869   -9.29  -3.98    -0.0000
iter: 213 02:19:57 -1913.277542   -9.30  -3.99    -0.0000
iter: 214 02:20:01 -1913.277223   -9.30  -3.99    -0.0000
iter: 215 02:20:05 -1913.276910   -9.31  -4.00    -0.0000
iter: 216 02:20:09 -1913.276603c  -9.32  -4.00    -0.0000
iter: 217 02:20:12 -1913.276303c  -9.33  -4.01    -0.0000
iter: 218 02:20:16 -1913.276008c  -9.33  -4.01    -0.0000
iter: 219 02:20:20 -1913.275719c  -9.34  -4.02    -0.0000
iter: 220 02:20:24 -1913.275435c  -9.35  -4.02    -0.0000
iter: 221 02:20:28 -1913.275156c  -9.36  -4.03    -0.0000
iter: 222 02:20:32 -1913.274882c  -9.36  -4.03    -0.0000
iter: 223 02:20:35 -1913.274613c  -9.37  -4.04    -0.0000
iter: 224 02:20:39 -1913.274348c  -9.37  -4.04    -0.0000
iter: 225 02:20:43 -1913.274088c  -9.38  -4.05    -0.0000
iter: 226 02:20:47 -1913.273833c  -9.39  -4.05    -0.0000
iter: 227 02:20:51 -1913.273581c  -9.40  -4.05    -0.0000
iter: 228 02:20:54 -1913.273334c  -9.40  -4.06    -0.0000
iter: 229 02:20:58 -1913.273090c  -9.41  -4.06    -0.0000
iter: 230 02:21:02 -1913.272851c  -9.42  -4.07    -0.0000
iter: 231 02:21:06 -1913.272615c  -9.42  -4.07    -0.0000
iter: 232 02:21:10 -1913.272383c  -9.43  -4.08    -0.0000
iter: 233 02:21:14 -1913.272155c  -9.44  -4.08    -0.0000
iter: 234 02:21:17 -1913.271930c  -9.45  -4.09    -0.0000
iter: 235 02:21:21 -1913.271708c  -9.45  -4.09    -0.0000
iter: 236 02:21:25 -1913.271490c  -9.46  -4.10    -0.0000
iter: 237 02:21:29 -1913.271276c  -9.47  -4.10    -0.0000
iter: 238 02:21:33 -1913.271065c  -9.47  -4.10    -0.0000
iter: 239 02:21:36 -1913.270857c  -9.48  -4.11    -0.0000
iter: 240 02:21:40 -1913.270652c  -9.49  -4.11    -0.0000
iter: 241 02:21:44 -1913.270450c  -9.49  -4.12    -0.0000
iter: 242 02:21:48 -1913.270252c  -9.50  -4.12    -0.0000
iter: 243 02:21:52 -1913.270056c  -9.51  -4.13    -0.0000
iter: 244 02:21:56 -1913.269864c  -9.51  -4.13    -0.0000
iter: 245 02:21:59 -1913.269674c  -9.52  -4.14    -0.0000
iter: 246 02:22:03 -1913.269488c  -9.53  -4.14    -0.0000
iter: 247 02:22:07 -1913.269304c  -9.53  -4.14    -0.0000
iter: 248 02:22:11 -1913.269123c  -9.54  -4.15    -0.0000
iter: 249 02:22:15 -1913.268945c  -9.55  -4.15    -0.0000
iter: 250 02:22:19 -1913.268769c  -9.55  -4.16    -0.0000
iter: 251 02:22:23 -1913.268596c  -9.56  -4.16    -0.0000
iter: 252 02:22:26 -1913.268426c  -9.56  -4.17    -0.0000
iter: 253 02:22:30 -1913.268259c  -9.57  -4.17    -0.0000
iter: 254 02:22:34 -1913.268093c  -9.58  -4.18    -0.0000
iter: 255 02:22:38 -1913.267931c  -9.58  -4.18    -0.0000
iter: 256 02:22:42 -1913.267771c  -9.59  -4.18    -0.0000
iter: 257 02:22:45 -1913.267613c  -9.59  -4.19    -0.0000
iter: 258 02:22:49 -1913.267457c  -9.60  -4.19    -0.0000
iter: 259 02:22:53 -1913.267304c  -9.61  -4.20    -0.0000
iter: 260 02:22:57 -1913.267153c  -9.61  -4.20    -0.0000
iter: 261 02:23:01 -1913.267004c  -9.62  -4.21    -0.0000
iter: 262 02:23:05 -1913.266858c  -9.63  -4.21    -0.0000
iter: 263 02:23:08 -1913.266714c  -9.63  -4.22    -0.0000
iter: 264 02:23:12 -1913.266571c  -9.64  -4.22    -0.0000
iter: 265 02:23:16 -1913.266431c  -9.64  -4.22    -0.0000
iter: 266 02:23:20 -1913.266293c  -9.65  -4.23    -0.0000
iter: 267 02:23:24 -1913.266156c  -9.66  -4.23    -0.0000
iter: 268 02:23:28 -1913.266022c  -9.66  -4.24    -0.0000
iter: 269 02:23:31 -1913.265890c  -9.67  -4.24    -0.0000
iter: 270 02:23:35 -1913.265759c  -9.68  -4.25    -0.0000
iter: 271 02:23:39 -1913.265631c  -9.68  -4.25    -0.0000
iter: 272 02:23:43 -1913.265504c  -9.69  -4.26    -0.0000
iter: 273 02:23:47 -1913.265379c  -9.69  -4.26    -0.0000
iter: 274 02:23:50 -1913.265255c  -9.70  -4.26    -0.0000
iter: 275 02:23:54 -1913.265134c  -9.71  -4.27    -0.0000
iter: 276 02:23:58 -1913.265014c  -9.71  -4.27    -0.0000
iter: 277 02:24:02 -1913.264895c  -9.72  -4.28    -0.0000
iter: 278 02:24:06 -1913.264779c  -9.73  -4.28    -0.0000
iter: 279 02:24:10 -1913.264664c  -9.73  -4.29    -0.0000
iter: 280 02:24:13 -1913.264550c  -9.74  -4.29    -0.0000
iter: 281 02:24:17 -1913.264438c  -9.75  -4.29    -0.0000
iter: 282 02:24:21 -1913.264328c  -9.76  -4.30    -0.0000
iter: 283 02:24:25 -1913.264219c  -9.76  -4.30    -0.0000
iter: 284 02:24:29 -1913.264112c  -9.77  -4.31    -0.0000
iter: 285 02:24:32 -1913.264006c  -9.77  -4.31    -0.0000
iter: 286 02:24:36 -1913.263901c  -9.78  -4.32    -0.0000
iter: 287 02:24:40 -1913.263798c  -9.79  -4.32    -0.0000
iter: 288 02:24:44 -1913.263696c  -9.80  -4.32    -0.0000
iter: 289 02:24:48 -1913.263596c  -9.80  -4.33    -0.0000
iter: 290 02:24:52 -1913.263497c  -9.81  -4.33    -0.0000
iter: 291 02:24:55 -1913.263399c  -9.82  -4.34    -0.0000
iter: 292 02:24:59 -1913.263303c  -9.83  -4.34    -0.0000
iter: 293 02:25:03 -1913.263208c  -9.83  -4.35    -0.0000
iter: 294 02:25:07 -1913.263114c  -9.84  -4.35    -0.0000
iter: 295 02:25:11 -1913.263021c  -9.85  -4.35    -0.0000
iter: 296 02:25:15 -1913.262930c  -9.86  -4.36    -0.0000
iter: 297 02:25:18 -1913.262840c  -9.86  -4.36    -0.0000
iter: 298 02:25:22 -1913.262751c  -9.87  -4.37    -0.0000
iter: 299 02:25:26 -1913.262663c  -9.88  -4.37    -0.0000
iter: 300 02:25:30 -1913.262576c  -9.89  -4.38    -0.0000
iter: 301 02:25:34 -1913.262491c  -9.89  -4.38    -0.0000
iter: 302 02:25:37 -1913.262407c  -9.90  -4.38    -0.0000
iter: 303 02:25:41 -1913.262323c  -9.91  -4.39    -0.0000
iter: 304 02:25:45 -1913.262241c  -9.92  -4.39    -0.0000
iter: 305 02:25:49 -1913.262160c  -9.93  -4.40    -0.0000
iter: 306 02:25:53 -1913.262080c  -9.93  -4.40    -0.0000
iter: 307 02:25:57 -1913.262001c  -9.94  -4.41    -0.0000
iter: 308 02:26:00 -1913.261923c  -9.95  -4.41    -0.0000
iter: 309 02:26:04 -1913.261846c  -9.96  -4.41    -0.0000
iter: 310 02:26:08 -1913.261770c  -9.97  -4.42    -0.0000
iter: 311 02:26:12 -1913.261695c  -9.98  -4.42    -0.0000
iter: 312 02:26:16 -1913.261621c  -9.98  -4.43    -0.0000
iter: 313 02:26:20 -1913.261548c  -9.99  -4.43    -0.0000
iter: 314 02:26:23 -1913.261476c -10.00c -4.44    -0.0000
iter: 315 02:26:27 -1913.261405c -10.01c -4.44    -0.0000
iter: 316 02:26:31 -1913.261335c -10.02c -4.44    -0.0000
iter: 317 02:26:35 -1913.261265c -10.03c -4.45    -0.0000
iter: 318 02:26:39 -1913.261197c -10.04c -4.45    -0.0000
iter: 319 02:26:42 -1913.261129c -10.04c -4.46    -0.0000
iter: 320 02:26:46 -1913.261063c -10.05c -4.46    -0.0000
iter: 321 02:26:50 -1913.260997c -10.06c -4.47    -0.0000
iter: 322 02:26:54 -1913.260932c -10.07c -4.47    -0.0000
iter: 323 02:26:58 -1913.260868c -10.08c -4.47    -0.0000
iter: 324 02:27:02 -1913.260804c -10.09c -4.48    -0.0000
iter: 325 02:27:05 -1913.260742c -10.10c -4.48    -0.0000
iter: 326 02:27:09 -1913.260680c -10.11c -4.49    -0.0000
iter: 327 02:27:13 -1913.260619c -10.12c -4.49    -0.0000
iter: 328 02:27:17 -1913.260559c -10.13c -4.50    -0.0000
iter: 329 02:27:21 -1913.260500c -10.14c -4.50    -0.0000
iter: 330 02:27:24 -1913.260441c -10.15c -4.50    -0.0000
iter: 331 02:27:28 -1913.260383c -10.16c -4.51    -0.0000
iter: 332 02:27:32 -1913.260326c -10.17c -4.51    -0.0000
iter: 333 02:27:36 -1913.260269c -10.17c -4.52    -0.0000
iter: 334 02:27:40 -1913.260214c -10.18c -4.52    -0.0000
iter: 335 02:27:44 -1913.260159c -10.19c -4.52    -0.0000
iter: 336 02:27:47 -1913.260104c -10.20c -4.53    -0.0000
iter: 337 02:27:51 -1913.260051c -10.21c -4.53    -0.0000
iter: 338 02:27:55 -1913.259998c -10.22c -4.54    -0.0000
iter: 339 02:27:59 -1913.259946c -10.23c -4.54    -0.0000
iter: 340 02:28:03 -1913.259894c -10.24c -4.55    -0.0000
iter: 341 02:28:07 -1913.259843c -10.25c -4.55    -0.0000
iter: 342 02:28:10 -1913.259793c -10.26c -4.55    -0.0000
iter: 343 02:28:14 -1913.259743c -10.27c -4.56    -0.0000
iter: 344 02:28:18 -1913.259694c -10.28c -4.56    -0.0000
iter: 345 02:28:22 -1913.259646c -10.29c -4.57    -0.0000
iter: 346 02:28:26 -1913.259598c -10.30c -4.57    -0.0000
iter: 347 02:28:29 -1913.259551c -10.30c -4.57    -0.0000
iter: 348 02:28:33 -1913.259504c -10.31c -4.58    -0.0000
iter: 349 02:28:37 -1913.259458c -10.32c -4.58    -0.0000
iter: 350 02:28:41 -1913.259413c -10.33c -4.59    -0.0000
iter: 351 02:28:45 -1913.259368c -10.34c -4.59    -0.0000
iter: 352 02:28:49 -1913.259323c -10.35c -4.60    -0.0000
iter: 353 02:28:52 -1913.259280c -10.36c -4.60    -0.0000
iter: 354 02:28:56 -1913.259236c -10.36c -4.60    -0.0000
iter: 355 02:29:00 -1913.259194c -10.37c -4.61    -0.0000
iter: 356 02:29:04 -1913.259152c -10.38c -4.61    -0.0000
iter: 357 02:29:08 -1913.259110c -10.39c -4.62    -0.0000
iter: 358 02:29:12 -1913.259069c -10.40c -4.62    -0.0000
iter: 359 02:29:15 -1913.259029c -10.41c -4.62    -0.0000
iter: 360 02:29:19 -1913.258989c -10.41c -4.63    -0.0000
iter: 361 02:29:23 -1913.258949c -10.42c -4.63    -0.0000
iter: 362 02:29:27 -1913.258910c -10.43c -4.64    -0.0000
iter: 363 02:29:31 -1913.258871c -10.44c -4.64    -0.0000
iter: 364 02:29:34 -1913.258833c -10.44c -4.64    -0.0000
iter: 365 02:29:38 -1913.258796c -10.45c -4.65    -0.0000
iter: 366 02:29:42 -1913.258759c -10.46c -4.65    -0.0000
iter: 367 02:29:46 -1913.258722c -10.47c -4.66    -0.0000
iter: 368 02:29:50 -1913.258686c -10.47c -4.66    -0.0000
iter: 369 02:29:54 -1913.258650c -10.48c -4.67    -0.0000
iter: 370 02:29:57 -1913.258615c -10.49c -4.67    -0.0000
iter: 371 02:30:01 -1913.258580c -10.50c -4.67    -0.0000
iter: 372 02:30:05 -1913.258546c -10.51c -4.68    -0.0000
iter: 373 02:30:09 -1913.258512c -10.51c -4.68    -0.0000
iter: 374 02:30:13 -1913.258478c -10.52c -4.69    -0.0000
iter: 375 02:30:17 -1913.258445c -10.53c -4.69    -0.0000
iter: 376 02:30:20 -1913.258412c -10.54c -4.69    -0.0000
iter: 377 02:30:24 -1913.258380c -10.54c -4.70    -0.0000
iter: 378 02:30:28 -1913.258348c -10.55c -4.70    -0.0000
iter: 379 02:30:32 -1913.258316c -10.56c -4.71    -0.0000
iter: 380 02:30:36 -1913.258288c -10.56c -4.71    -0.0000
iter: 381 02:30:40 -1913.258239c -10.57c -4.71    -0.0000
iter: 382 02:30:43 -1913.258209c -10.57c -4.72    -0.0000
iter: 383 02:30:47 -1913.258160c -10.58c -4.72    -0.0000
iter: 384 02:30:51 -1913.258130c -10.58c -4.73    -0.0000
iter: 385 02:30:55 -1913.258083c -10.60c -4.73    -0.0000
iter: 386 02:30:59 -1913.258054c -10.60c -4.74    -0.0000
iter: 387 02:31:02 -1913.258009c -10.62c -4.74    -0.0000
iter: 388 02:31:06 -1913.257981c -10.62c -4.74    -0.0000
iter: 389 02:31:10 -1913.257938c -10.64c -4.75    -0.0000
iter: 390 02:31:14 -1913.257912c -10.63c -4.75    -0.0000
iter: 391 02:31:18 -1913.257874c -10.65c -4.76    -0.0000
iter: 392 02:31:21 -1913.257833c -10.63c -4.76    -0.0000
iter: 393 02:31:25 -1913.257793c -10.64c -4.76    -0.0000
iter: 394 02:31:29 -1913.257752c -10.63c -4.77    -0.0000
iter: 395 02:31:33 -1913.257711c -10.65c -4.77    -0.0000
iter: 396 02:31:37 -1913.257671c -10.65c -4.78    -0.0000
iter: 397 02:31:41 -1913.257631c -10.66c -4.78    -0.0000
iter: 398 02:31:44 -1913.257592c -10.66c -4.78    -0.0000
iter: 399 02:31:48 -1913.257554c -10.68c -4.79    -0.0000
iter: 400 02:31:52 -1913.257517c -10.68c -4.79    -0.0000
iter: 401 02:31:56 -1913.257481c -10.70c -4.80    -0.0000
iter: 402 02:32:00 -1913.257445c -10.70c -4.80    -0.0000
iter: 403 02:32:03 -1913.257410c -10.71c -4.81    -0.0000
iter: 404 02:32:07 -1913.257377c -10.72c -4.81    -0.0000
iter: 405 02:32:11 -1913.257344c -10.73c -4.81    -0.0000
iter: 406 02:32:15 -1913.257312c -10.74c -4.82    -0.0000
iter: 407 02:32:19 -1913.257281c -10.74c -4.82    -0.0000
iter: 408 02:32:23 -1913.257251c -10.75c -4.83    -0.0000
iter: 409 02:32:26 -1913.257221c -10.76c -4.83    -0.0000
iter: 410 02:32:30 -1913.257193c -10.76c -4.83    -0.0000
iter: 411 02:32:34 -1913.257165c -10.77c -4.84    -0.0000
iter: 412 02:32:38 -1913.257138c -10.77c -4.84    -0.0000
iter: 413 02:32:42 -1913.257112c -10.78c -4.85    -0.0000
iter: 414 02:32:45 -1913.257086c -10.78c -4.85    -0.0000
iter: 415 02:32:49 -1913.257061c -10.79c -4.85    -0.0000
iter: 416 02:32:53 -1913.257037c -10.79c -4.86    -0.0000
iter: 417 02:32:57 -1913.257013c -10.80c -4.86    -0.0000
iter: 418 02:33:01 -1913.256990c -10.80c -4.86    -0.0000
iter: 419 02:33:05 -1913.256967c -10.81c -4.87    -0.0000
iter: 420 02:33:08 -1913.256945c -10.82c -4.87    -0.0000
iter: 421 02:33:12 -1913.256924c -10.82c -4.88    -0.0000
iter: 422 02:33:16 -1913.256903c -10.83c -4.88    -0.0000
iter: 423 02:33:20 -1913.256882c -10.84c -4.88    -0.0000
iter: 424 02:33:24 -1913.256862c -10.84c -4.89    -0.0000
iter: 425 02:33:27 -1913.256842c -10.85c -4.89    -0.0000
iter: 426 02:33:31 -1913.256823c -10.85c -4.90    -0.0000
iter: 427 02:33:35 -1913.256804c -10.86c -4.90    -0.0000
iter: 428 02:33:39 -1913.256785c -10.86c -4.90    -0.0000
iter: 429 02:33:43 -1913.256767c -10.87c -4.91    -0.0000
iter: 430 02:33:47 -1913.256749c -10.88c -4.91    -0.0000
iter: 431 02:33:50 -1913.256731c -10.89c -4.92    -0.0000
iter: 432 02:33:54 -1913.256714c -10.89c -4.92    -0.0000
iter: 433 02:33:58 -1913.256697c -10.90c -4.92    -0.0000
iter: 434 02:34:02 -1913.256680c -10.90c -4.93    -0.0000
iter: 435 02:34:06 -1913.256663c -10.91c -4.93    -0.0000
iter: 436 02:34:09 -1913.256647c -10.92c -4.94    -0.0000
iter: 437 02:34:13 -1913.256631c -10.92c -4.94    -0.0000
iter: 438 02:34:17 -1913.256616c -10.93c -4.94    -0.0000
iter: 439 02:34:21 -1913.256600c -10.94c -4.95    -0.0000
iter: 440 02:34:25 -1913.256585c -10.94c -4.95    -0.0000
iter: 441 02:34:29 -1913.256571c -10.95c -4.96    -0.0000
iter: 442 02:34:32 -1913.256556c -10.95c -4.96    -0.0000
iter: 443 02:34:36 -1913.256542c -10.96c -4.96    -0.0000
iter: 444 02:34:40 -1913.256527c -10.97c -4.97    -0.0000
iter: 445 02:34:44 -1913.256514c -10.97c -4.97    -0.0000
iter: 446 02:34:48 -1913.256500c -10.98c -4.97    -0.0000
iter: 447 02:34:51 -1913.256487c -10.98c -4.98    -0.0000
iter: 448 02:34:55 -1913.256473c -10.99c -4.98    -0.0000
iter: 449 02:34:59 -1913.256461c -11.00c -4.99    -0.0000
iter: 450 02:35:03 -1913.256448c -11.00c -4.99    -0.0000
iter: 451 02:35:07 -1913.256435c -11.01c -4.99    -0.0000
iter: 452 02:35:10 -1913.256423c -11.01c -5.00    -0.0000
iter: 453 02:35:14 -1913.256411c -11.02c -5.00c   -0.0000

Converged after 453 iterations.

Dipole moment: (52.383905, -55.170853, 1.252655) |e|*Ang

Total magnetic moment: (0.000000, 0.000000, -0.000000)
Local magnetic moments:
   0 Ti ( 0.000000,  0.000000, -0.000000)
   1 Ti ( 0.000000,  0.000000, -0.000000)
   2 Ti ( 0.000000,  0.000000,  0.000000)
   3 Ti ( 0.000000,  0.000000, -0.000000)
   4 Ti ( 0.000000,  0.000000, -0.000000)
   5 Ti ( 0.000000,  0.000000, -0.000000)
   6 Ti ( 0.000000,  0.000000, -0.000000)
   7 Ti ( 0.000000,  0.000000,  0.000000)
   8 Ti ( 0.000000,  0.000000,  0.000000)
   9 Ti ( 0.000000,  0.000000,  0.000000)
  10 Ti ( 0.000000,  0.000000,  0.000000)
  11 Ti ( 0.000000,  0.000000, -0.000000)
  12 Ti ( 0.000000,  0.000000, -0.000000)
  13 Ti ( 0.000000,  0.000000,  0.000000)
  14 Ti ( 0.000000,  0.000000,  0.000000)
  15 Ti ( 0.000000,  0.000000, -0.000000)
  16 Ti ( 0.000000,  0.000000, -0.000000)
  17 Ti ( 0.000000,  0.000000, -0.000000)
  18 Ti ( 0.000000,  0.000000, -0.000000)
  19 Ti ( 0.000000,  0.000000, -0.000000)
  20 Ti ( 0.000000,  0.000000, -0.000000)
  21 Ti ( 0.000000,  0.000000, -0.000000)
  22 Ti ( 0.000000,  0.000000, -0.000000)
  23 Ti ( 0.000000,  0.000000, -0.000000)
  24 O  ( 0.000000,  0.000000,  0.000000)
  25 O  ( 0.000000,  0.000000,  0.000000)
  26 O  ( 0.000000,  0.000000, -0.000000)
  27 O  ( 0.000000,  0.000000, -0.000000)
  28 O  ( 0.000000,  0.000000,  0.000000)
  29 O  ( 0.000000,  0.000000,  0.000000)
  30 O  ( 0.000000,  0.000000,  0.000000)
  31 O  ( 0.000000,  0.000000,  0.000000)
  32 O  ( 0.000000,  0.000000,  0.000000)
  33 O  ( 0.000000,  0.000000,  0.000000)
  34 O  ( 0.000000,  0.000000, -0.000000)
  35 O  ( 0.000000,  0.000000, -0.000000)
  36 O  ( 0.000000,  0.000000, -0.000000)
  37 O  ( 0.000000,  0.000000, -0.000000)
  38 O  ( 0.000000,  0.000000,  0.000000)
  39 O  ( 0.000000,  0.000000,  0.000000)
  40 O  ( 0.000000,  0.000000,  0.000000)
  41 O  ( 0.000000,  0.000000,  0.000000)
  42 O  ( 0.000000,  0.000000,  0.000000)
  43 O  ( 0.000000,  0.000000,  0.000000)
  44 O  ( 0.000000,  0.000000,  0.000000)
  45 O  ( 0.000000,  0.000000, -0.000000)
  46 O  ( 0.000000,  0.000000,  0.000000)
  47 O  ( 0.000000,  0.000000, -0.000000)
  48 O  ( 0.000000,  0.000000, -0.000000)
  49 O  ( 0.000000,  0.000000, -0.000000)
  50 O  ( 0.000000,  0.000000, -0.000000)
  51 O  ( 0.000000,  0.000000,  0.000000)
  52 O  ( 0.000000,  0.000000,  0.000000)
  53 O  ( 0.000000,  0.000000, -0.000000)
  54 O  ( 0.000000,  0.000000,  0.000000)
  55 O  ( 0.000000,  0.000000, -0.000000)
  56 O  ( 0.000000,  0.000000,  0.000000)
  57 O  ( 0.000000,  0.000000, -0.000000)
  58 O  ( 0.000000,  0.000000, -0.000000)
  59 O  ( 0.000000,  0.000000, -0.000000)
  60 O  ( 0.000000,  0.000000,  0.000000)
  61 O  ( 0.000000,  0.000000,  0.000000)
  62 O  ( 0.000000,  0.000000,  0.000000)
  63 O  ( 0.000000,  0.000000,  0.000000)
  64 O  ( 0.000000,  0.000000, -0.000000)
  65 O  ( 0.000000,  0.000000,  0.000000)
  66 O  ( 0.000000,  0.000000, -0.000000)
  67 O  ( 0.000000,  0.000000,  0.000000)
  68 O  ( 0.000000,  0.000000,  0.000000)
  69 O  ( 0.000000,  0.000000,  0.000000)
  70 O  ( 0.000000,  0.000000, -0.000000)
  71 O  ( 0.000000,  0.000000, -0.000000)
  72 Au ( 0.000000,  0.000000, -0.000000)
  73 Au ( 0.000000,  0.000000,  0.000000)
  74 Au ( 0.000000,  0.000000,  0.000000)
  75 Au ( 0.000000,  0.000000,  0.000000)

Energy contributions relative to reference atoms: (reference = -2721730.337652)

Kinetic:       +527.970048
Potential:     -715.321279
External:      -1385.951316
XC:            -383.050461
Entropy (-ST):   -0.084470
Local:          +43.138833
SIC:             +0.000000
--------------------------
Free energy:   -1913.298646
Extrapolated:  -1913.256411

Dipole-layer corrected work functions: 3.860586, 0.996590 eV

Spin contamination: 0.000000 electrons
                   Up                     Down
 Band  Eigenvalues  Occupancy  Eigenvalues  Occupancy
    0    -64.39678    1.00000    -64.39678    1.00000
    1    -64.39596    1.00000    -64.39596    1.00000
    2    -64.38327    1.00000    -64.38327    1.00000
    3    -64.38145    1.00000    -64.38145    1.00000
    4    -64.37754    1.00000    -64.37754    1.00000
    5    -64.37637    1.00000    -64.37637    1.00000
    6    -64.26660    1.00000    -64.26660    1.00000
    7    -64.21326    1.00000    -64.21326    1.00000
    8    -64.18383    1.00000    -64.18383    1.00000
    9    -64.16301    1.00000    -64.16301    1.00000
   10    -64.15417    1.00000    -64.15417    1.00000
   11    -64.15244    1.00000    -64.15244    1.00000
   12    -64.14535    1.00000    -64.14535    1.00000
   13    -64.14419    1.00000    -64.14419    1.00000
   14    -64.13118    1.00000    -64.13118    1.00000
   15    -64.11824    1.00000    -64.11824    1.00000
   16    -64.09944    1.00000    -64.09944    1.00000
   17    -64.09861    1.00000    -64.09861    1.00000
   18    -64.07619    1.00000    -64.07619    1.00000
   19    -63.81582    1.00000    -63.81582    1.00000
   20    -63.68112    1.00000    -63.68112    1.00000
   21    -63.66978    1.00000    -63.66978    1.00000
   22    -63.66778    1.00000    -63.66778    1.00000
   23    -63.65994    1.00000    -63.65994    1.00000
   24    -40.70369    1.00000    -40.70369    1.00000
   25    -40.70079    1.00000    -40.70079    1.00000
   26    -40.69769    1.00000    -40.69769    1.00000
   27    -40.69698    1.00000    -40.69698    1.00000
   28    -40.69480    1.00000    -40.69480    1.00000
   29    -40.65496    1.00000    -40.65496    1.00000
   30    -40.56102    1.00000    -40.56102    1.00000
   31    -40.55674    1.00000    -40.55674    1.00000
   32    -40.55669    1.00000    -40.55669    1.00000
   33    -40.55414    1.00000    -40.55414    1.00000
   34    -40.54129    1.00000    -40.54129    1.00000
   35    -40.52744    1.00000    -40.52744    1.00000
   36    -40.50398    1.00000    -40.50398    1.00000
   37    -40.49248    1.00000    -40.49248    1.00000
   38    -40.48915    1.00000    -40.48915    1.00000
   39    -40.48693    1.00000    -40.48693    1.00000
   40    -40.48603    1.00000    -40.48603    1.00000
   41    -40.47633    1.00000    -40.47633    1.00000
   42    -40.46011    1.00000    -40.46011    1.00000
   43    -40.44499    1.00000    -40.44499    1.00000
   44    -40.44002    1.00000    -40.44002    1.00000
   45    -40.42068    1.00000    -40.42068    1.00000
   46    -40.41293    1.00000    -40.41293    1.00000
   47    -40.41087    1.00000    -40.41087    1.00000
   48    -40.40787    1.00000    -40.40787    1.00000
   49    -40.38767    1.00000    -40.38767    1.00000
   50    -40.37911    1.00000    -40.37911    1.00000
   51    -40.36733    1.00000    -40.36733    1.00000
   52    -40.36544    1.00000    -40.36544    1.00000
   53    -40.36444    1.00000    -40.36444    1.00000
   54    -40.35688    1.00000    -40.35688    1.00000
   55    -40.35527    1.00000    -40.35527    1.00000
   56    -40.34536    1.00000    -40.34536    1.00000
   57    -40.33972    1.00000    -40.33972    1.00000
   58    -40.33168    1.00000    -40.33168    1.00000
   59    -40.32322    1.00000    -40.32322    1.00000
   60    -40.31579    1.00000    -40.31579    1.00000
   61    -40.31235    1.00000    -40.31235    1.00000
   62    -40.30581    1.00000    -40.30581    1.00000
   63    -40.29460    1.00000    -40.29460    1.00000
   64    -40.28651    1.00000    -40.28651    1.00000
   65    -40.27638    1.00000    -40.27638    1.00000
   66    -40.27587    1.00000    -40.27587    1.00000
   67    -40.26021    1.00000    -40.26021    1.00000
   68    -40.25357    1.00000    -40.25357    1.00000
   69    -40.25123    1.00000    -40.25123    1.00000
   70    -40.24406    1.00000    -40.24406    1.00000
   71    -40.24099    1.00000    -40.24099    1.00000
   72    -40.23701    1.00000    -40.23701    1.00000
   73    -40.22512    1.00000    -40.22512    1.00000
   74    -40.22019    1.00000    -40.22019    1.00000
   75    -40.21295    1.00000    -40.21295    1.00000
   76    -40.20892    1.00000    -40.20892    1.00000
   77    -40.19372    1.00000    -40.19372    1.00000
   78    -40.18979    1.00000    -40.18979    1.00000
   79    -40.16263    1.00000    -40.16263    1.00000
   80    -40.16180    1.00000    -40.16180    1.00000
   81    -40.01195    1.00000    -40.01195    1.00000
   82    -39.98940    1.00000    -39.98940    1.00000
   83    -39.96160    1.00000    -39.96160    1.00000
   84    -39.90863    1.00000    -39.90863    1.00000
   85    -39.89776    1.00000    -39.89776    1.00000
   86    -39.89233    1.00000    -39.89233    1.00000
   87    -39.88503    1.00000    -39.88503    1.00000
   88    -39.87976    1.00000    -39.87976    1.00000
   89    -39.87425    1.00000    -39.87425    1.00000
   90    -39.83522    1.00000    -39.83522    1.00000
   91    -39.82421    1.00000    -39.82421    1.00000
   92    -39.75784    1.00000    -39.75784    1.00000
   93    -39.74520    1.00000    -39.74520    1.00000
   94    -39.74255    1.00000    -39.74255    1.00000
   95    -39.73403    1.00000    -39.73403    1.00000
   96    -23.24482    1.00000    -23.24482    1.00000
   97    -22.98637    1.00000    -22.98637    1.00000
   98    -22.93569    1.00000    -22.93569    1.00000
   99    -22.81485    1.00000    -22.81485    1.00000
  100    -22.79782    1.00000    -22.79782    1.00000
  101    -22.77905    1.00000    -22.77905    1.00000
  102    -22.75478    1.00000    -22.75478    1.00000
  103    -22.71459    1.00000    -22.71459    1.00000
  104    -22.59747    1.00000    -22.59747    1.00000
  105    -22.40309    1.00000    -22.40309    1.00000
  106    -22.37169    1.00000    -22.37169    1.00000
  107    -22.31371    1.00000    -22.31371    1.00000
  108    -22.23084    1.00000    -22.23084    1.00000
  109    -22.12675    1.00000    -22.12675    1.00000
  110    -22.07096    1.00000    -22.07096    1.00000
  111    -22.04623    1.00000    -22.04623    1.00000
  112    -22.02110    1.00000    -22.02110    1.00000
  113    -22.01048    1.00000    -22.01048    1.00000
  114    -21.98396    1.00000    -21.98396    1.00000
  115    -21.98104    1.00000    -21.98104    1.00000
  116    -21.97063    1.00000    -21.97063    1.00000
  117    -21.95987    1.00000    -21.95987    1.00000
  118    -21.91935    1.00000    -21.91935    1.00000
  119    -21.90399    1.00000    -21.90399    1.00000
  120    -21.88811    1.00000    -21.88811    1.00000
  121    -21.87886    1.00000    -21.87886    1.00000
  122    -21.86431    1.00000    -21.86431    1.00000
  123    -21.86148    1.00000    -21.86148    1.00000
  124    -21.84134    1.00000    -21.84134    1.00000
  125    -21.83122    1.00000    -21.83122    1.00000
  126    -21.82554    1.00000    -21.82554    1.00000
  127    -21.81195    1.00000    -21.81195    1.00000
  128    -21.73524    1.00000    -21.73524    1.00000
  129    -21.71433    1.00000    -21.71433    1.00000
  130    -21.69903    1.00000    -21.69903    1.00000
  131    -21.68853    1.00000    -21.68853    1.00000
  132    -21.67638    1.00000    -21.67638    1.00000
  133    -21.63883    1.00000    -21.63883    1.00000
  134    -21.61853    1.00000    -21.61853    1.00000
  135    -21.61433    1.00000    -21.61433    1.00000
  136    -21.56235    1.00000    -21.56235    1.00000
  137    -21.55387    1.00000    -21.55387    1.00000
  138    -21.52452    1.00000    -21.52452    1.00000
  139    -21.36545    1.00000    -21.36545    1.00000
  140    -20.27197    1.00000    -20.27197    1.00000
  141    -20.23132    1.00000    -20.23132    1.00000
  142    -20.22331    1.00000    -20.22331    1.00000
  143    -20.21721    1.00000    -20.21721    1.00000
  144    -10.28897    1.00000    -10.28897    1.00000
  145    -10.23022    1.00000    -10.23022    1.00000
  146    -10.17490    1.00000    -10.17490    1.00000
  147    -10.14907    1.00000    -10.14907    1.00000
  148    -10.12838    1.00000    -10.12838    1.00000
  149    -10.09916    1.00000    -10.09916    1.00000
  150    -10.08482    1.00000    -10.08482    1.00000
  151    -10.06113    1.00000    -10.06113    1.00000
  152    -10.02533    1.00000    -10.02533    1.00000
  153    -10.01633    1.00000    -10.01633    1.00000
  154     -9.98555    1.00000     -9.98555    1.00000
  155     -9.91451    1.00000     -9.91451    1.00000
  156     -9.90618    1.00000     -9.90618    1.00000
  157     -9.90113    1.00000     -9.90113    1.00000
  158     -9.86746    1.00000     -9.86746    1.00000
  159     -9.84294    1.00000     -9.84294    1.00000
  160     -9.82722    1.00000     -9.82722    1.00000
  161     -9.77930    1.00000     -9.77930    1.00000
  162     -9.73576    1.00000     -9.73576    1.00000
  163     -9.68280    1.00000     -9.68280    1.00000
  164     -9.62375    1.00000     -9.62375    1.00000
  165     -9.53377    1.00000     -9.53377    1.00000
  166     -9.48612    1.00000     -9.48612    1.00000
  167     -9.45881    1.00000     -9.45881    1.00000
  168     -9.45502    1.00000     -9.45502    1.00000
  169     -9.44127    1.00000     -9.44127    1.00000
  170     -9.43017    1.00000     -9.43017    1.00000
  171     -9.42260    1.00000     -9.42260    1.00000
  172     -9.39837    1.00000     -9.39837    1.00000
  173     -9.38717    1.00000     -9.38717    1.00000
  174     -9.38277    1.00000     -9.38277    1.00000
  175     -9.37309    1.00000     -9.37309    1.00000
  176     -9.36187    1.00000     -9.36187    1.00000
  177     -9.35217    1.00000     -9.35217    1.00000
  178     -9.35055    1.00000     -9.35055    1.00000
  179     -9.34123    1.00000     -9.34123    1.00000
  180     -9.29664    1.00000     -9.29664    1.00000
  181     -9.28162    1.00000     -9.28162    1.00000
  182     -9.27288    1.00000     -9.27288    1.00000
  183     -9.26667    1.00000     -9.26667    1.00000
  184     -9.24786    1.00000     -9.24786    1.00000
  185     -9.20544    1.00000     -9.20544    1.00000
  186     -9.11925    1.00000     -9.11925    1.00000
  187     -9.09771    1.00000     -9.09771    1.00000
  188     -9.08541    1.00000     -9.08541    1.00000
  189     -8.98386    1.00000     -8.98386    1.00000
  190     -8.94069    1.00000     -8.94069    1.00000
  191     -8.92545    1.00000     -8.92545    1.00000
  192     -8.88881    1.00000     -8.88881    1.00000
  193     -8.87208    1.00000     -8.87208    1.00000
  194     -8.79289    1.00000     -8.79289    1.00000
  195     -8.72107    1.00000     -8.72107    1.00000
  196     -8.70325    1.00000     -8.70325    1.00000
  197     -8.66886    1.00000     -8.66886    1.00000
  198     -8.63589    1.00000     -8.63589    1.00000
  199     -8.56887    1.00000     -8.56887    1.00000
  200     -8.51253    1.00000     -8.51253    1.00000
  201     -8.46704    1.00000     -8.46704    1.00000
  202     -8.42387    1.00000     -8.42387    1.00000
  203     -8.39070    1.00000     -8.39070    1.00000
  204     -8.32370    1.00000     -8.32370    1.00000
  205     -8.28055    1.00000     -8.28055    1.00000
  206     -8.26699    1.00000     -8.26699    1.00000
  207     -8.20861    1.00000     -8.20861    1.00000
  208     -8.15133    1.00000     -8.15133    1.00000
  209     -8.13292    1.00000     -8.13292    1.00000
  210     -8.06709    1.00000     -8.06709    1.00000
  211     -8.02801    1.00000     -8.02801    1.00000
  212     -8.02412    1.00000     -8.02412    1.00000
  213     -7.94516    1.00000     -7.94516    1.00000
  214     -7.93466    1.00000     -7.93466    1.00000
  215     -7.92418    1.00000     -7.92418    1.00000
  216     -7.91548    1.00000     -7.91548    1.00000
  217     -7.87976    1.00000     -7.87976    1.00000
  218     -7.81917    1.00000     -7.81917    1.00000
  219     -7.77883    1.00000     -7.77883    1.00000
  220     -7.77680    1.00000     -7.77680    1.00000
  221     -7.75361    1.00000     -7.75361    1.00000
  222     -7.74910    1.00000     -7.74910    1.00000
  223     -7.71503    1.00000     -7.71503    1.00000
  224     -7.67262    1.00000     -7.67262    1.00000
  225     -7.63392    1.00000     -7.63392    1.00000
  226     -7.60128    1.00000     -7.60128    1.00000
  227     -7.59018    1.00000     -7.59018    1.00000
  228     -7.56796    1.00000     -7.56796    1.00000
  229     -7.54289    1.00000     -7.54289    1.00000
  230     -7.52905    1.00000     -7.52905    1.00000
  231     -7.49940    1.00000     -7.49940    1.00000
  232     -7.46341    1.00000     -7.46341    1.00000
  233     -7.43655    1.00000     -7.43655    1.00000
  234     -7.37703    1.00000     -7.37703    1.00000
  235     -7.34666    1.00000     -7.34666    1.00000
  236     -7.33339    1.00000     -7.33339    1.00000
  237     -7.29611    1.00000     -7.29611    1.00000
  238     -7.27004    1.00000     -7.27004    1.00000
  239     -7.24121    1.00000     -7.24121    1.00000
  240     -7.21483    1.00000     -7.21483    1.00000
  241     -7.16665    1.00000     -7.16665    1.00000
  242     -7.09729    1.00000     -7.09729    1.00000
  243     -7.06754    1.00000     -7.06754    1.00000
  244     -7.03604    1.00000     -7.03604    1.00000
  245     -6.98206    1.00000     -6.98206    1.00000
  246     -6.93475    1.00000     -6.93475    1.00000
  247     -6.91059    1.00000     -6.91059    1.00000
  248     -6.87094    1.00000     -6.87094    1.00000
  249     -6.83575    1.00000     -6.83575    1.00000
  250     -6.81708    1.00000     -6.81708    1.00000
  251     -6.79454    1.00000     -6.79454    1.00000
  252     -6.76257    1.00000     -6.76257    1.00000
  253     -6.71870    1.00000     -6.71870    1.00000
  254     -6.69204    1.00000     -6.69204    1.00000
  255     -6.65994    1.00000     -6.65994    1.00000
  256     -6.61582    1.00000     -6.61582    1.00000
  257     -6.60923    1.00000     -6.60923    1.00000
  258     -6.59410    1.00000     -6.59410    1.00000
  259     -6.57886    1.00000     -6.57886    1.00000
  260     -6.57192    1.00000     -6.57192    1.00000
  261     -6.48486    1.00000     -6.48486    1.00000
  262     -6.47462    1.00000     -6.47462    1.00000
  263     -6.46466    1.00000     -6.46466    1.00000
  264     -6.42791    1.00000     -6.42791    1.00000
  265     -6.41798    1.00000     -6.41798    1.00000
  266     -6.40708    1.00000     -6.40708    1.00000
  267     -6.40438    1.00000     -6.40438    1.00000
  268     -6.36540    1.00000     -6.36540    1.00000
  269     -6.32655    1.00000     -6.32655    1.00000
  270     -6.31452    1.00000     -6.31452    1.00000
  271     -6.30331    1.00000     -6.30331    1.00000
  272     -6.29711    1.00000     -6.29711    1.00000
  273     -6.23535    1.00000     -6.23535    1.00000
  274     -6.21046    1.00000     -6.21046    1.00000
  275     -6.14631    1.00000     -6.14631    1.00000
  276     -5.99864    1.00000     -5.99864    1.00000
  277     -5.98182    1.00000     -5.98182    1.00000
  278     -5.94405    1.00000     -5.94405    1.00000
  279     -5.94162    1.00000     -5.94162    1.00000
  280     -5.90885    1.00000     -5.90885    1.00000
  281     -5.88752    1.00000     -5.88752    1.00000
  282     -5.85498    1.00000     -5.85498    1.00000
  283     -5.60798    1.00000     -5.60798    1.00000
  284     -5.59754    1.00000     -5.59754    1.00000
  285     -5.58872    1.00000     -5.58872    1.00000
  286     -5.56484    1.00000     -5.56484    1.00000
  287     -5.52252    1.00000     -5.52252    1.00000
  288     -5.37048    1.00000     -5.37048    1.00000
  289     -5.35696    1.00000     -5.35696    1.00000
  290     -5.32525    1.00000     -5.32525    1.00000
  291     -5.22626    1.00000     -5.22626    1.00000
  292     -5.21905    1.00000     -5.21905    1.00000
  293     -5.14167    1.00000     -5.14167    1.00000
  294     -4.99926    1.00000     -4.99926    1.00000
  295     -4.93475    1.00000     -4.93475    1.00000
  296     -4.60135    1.00000     -4.60135    1.00000
  297     -4.41678    1.00000     -4.41678    1.00000
  298     -4.18132    1.00000     -4.18132    1.00000
  299     -4.15903    1.00000     -4.15903    1.00000
  300     -4.10555    1.00000     -4.10555    1.00000
  301     -3.88922    1.00000     -3.88922    1.00000
  302     -3.84941    1.00000     -3.84941    1.00000
  303     -3.83802    1.00000     -3.83802    1.00000
  304     -3.73285    1.00000     -3.73285    1.00000
  305     -3.70264    1.00000     -3.70264    1.00000
  306     -3.65170    1.00000     -3.65170    1.00000
  307     -3.61950    0.99999     -3.61950    0.99999
  308     -3.04309    0.99786     -3.04309    0.99786
  309     -2.74093    0.95785     -2.74093    0.95785
  310     -2.08338    0.03071     -2.08338    0.03071
  311     -1.92856    0.00669     -1.92856    0.00669
  312     -1.82461    0.00238     -1.82461    0.00238
  313     -1.77825    0.00150     -1.77825    0.00150
  314     -1.74627    0.00109     -1.74627    0.00109
  315     -1.66204    0.00047     -1.66204    0.00047
  316     -1.64604    0.00040     -1.64604    0.00040
  317     -1.62167    0.00031     -1.62167    0.00031
  318     -1.59767    0.00025     -1.59767    0.00025
  319     -1.56310    0.00017     -1.56310    0.00017
  320     -1.52363    0.00012     -1.52363    0.00012
  321     -1.47854    0.00007     -1.47854    0.00007
  322     -1.42957    0.00005     -1.42957    0.00005
  323     -1.39735    0.00003     -1.39735    0.00003
  324     -1.34323    0.00002     -1.34323    0.00002
  325     -1.30378    0.00001     -1.30378    0.00001
  326     -1.25534    0.00001     -1.25534    0.00001
  327     -1.23786    0.00001     -1.23786    0.00001
  328     -1.20280    0.00000     -1.20280    0.00000
  329     -1.19322    0.00000     -1.19322    0.00000
  330     -1.18605    0.00000     -1.18605    0.00000
  331     -1.16374    0.00000     -1.16374    0.00000
  332     -1.14936    0.00000     -1.14936    0.00000
  333     -1.14106    0.00000     -1.14106    0.00000
  334     -1.12671    0.00000     -1.12671    0.00000
  335     -1.07974    0.00000     -1.07974    0.00000
  336     -1.05951    0.00000     -1.05951    0.00000
  337     -1.03212    0.00000     -1.03212    0.00000
  338     -0.99266    0.00000     -0.99266    0.00000
  339     -0.97845    0.00000     -0.97845    0.00000
  340     -0.96091    0.00000     -0.96091    0.00000
  341     -0.95155    0.00000     -0.95155    0.00000
  342     -0.94659    0.00000     -0.94659    0.00000
  343     -0.92973    0.00000     -0.92973    0.00000
  344     -0.90855    0.00000     -0.90855    0.00000
  345     -0.89291    0.00000     -0.89291    0.00000
  346     -0.88705    0.00000     -0.88705    0.00000
  347     -0.87461    0.00000     -0.87461    0.00000
  348     -0.87347    0.00000     -0.87347    0.00000
  349     -0.84860    0.00000     -0.84860    0.00000
  350     -0.80937    0.00000     -0.80937    0.00000
  351     -0.79597    0.00000     -0.79597    0.00000
  352     -0.76866    0.00000     -0.76866    0.00000
  353     -0.74693    0.00000     -0.74693    0.00000
  354     -0.73907    0.00000     -0.73907    0.00000
  355     -0.68377    0.00000     -0.68377    0.00000
  356     -0.65741    0.00000     -0.65741    0.00000
  357     -0.65185    0.00000     -0.65185    0.00000
  358     -0.62861    0.00000     -0.62861    0.00000
  359     -0.60921    0.00000     -0.60921    0.00000
  360     -0.58936    0.00000     -0.58936    0.00000
  361     -0.56305    0.00000     -0.56305    0.00000
  362     -0.54755    0.00000     -0.54755    0.00000
  363     -0.53394    0.00000     -0.53394    0.00000
  364     -0.52724    0.00000     -0.52724    0.00000
  365     -0.47716    0.00000     -0.47716    0.00000
  366     -0.47015    0.00000     -0.47015    0.00000
  367     -0.43284    0.00000     -0.43284    0.00000
  368     -0.42718    0.00000     -0.42718    0.00000
  369     -0.41011    0.00000     -0.41011    0.00000
  370     -0.37468    0.00000     -0.37468    0.00000
  371     -0.35851    0.00000     -0.35851    0.00000
  372     -0.33934    0.00000     -0.33934    0.00000
  373     -0.32437    0.00000     -0.32437    0.00000
  374     -0.29852    0.00000     -0.29852    0.00000
  375     -0.23100    0.00000     -0.23099    0.00000

Fermi level: -2.42859

Gap: 0.658 eV
Transition (v -> c):
  (s=0, k=0, n=309, [[0.00, 0.00, 0.00]]) -> (s=1, k=0, n=310, [[0.00, 0.00, 0.00]])
No difference between direct/indirect transitions
System changes: positions 

Initializing position-dependent things.

Density initialized from wave functions
      .-------------------------.  
     /|                         |  
    / |                         |  
   /  |                         |  
  /   |                         |  
 *    |                         |  
 |    |                         |  
 |    |                         |  
 |    |                         |  
 |    |                         |  
 |    |                         |  
 |    |                         |  
 |    |                         |  
 |    |                         |  
 |    |        Au   OAu         |  
 |    |      O          Ti      |  
 |    O  Au      Ti     O    O  |  
 |    |   Ti   Au O   O         |  
 | O  |   O    O      Ti     Ti |  
 |    | Ti     Ti     O    O    |  
 |    |     O       O      Ti   |  
 |   O|Ti     O      O          |  
 |    |O    O      Ti     Ti    |  
 |  Ti|    Ti          O  O   O |  
 |    |  O  O   O O    TiO      |  
 |  O |         TiO         O Ti|  
 |    | OTiO   Ti    OTi        |  
 |    |       O     O O    O O  |  
 |    | Oi   O O           Ti   |  
 |    O      Ti     Ti     O    |  
 |   Ti          O      O       |  
 |    |   O                     |  
 |    |                         |  
 |    |                         |  
 |    |                         |  
 |    .-------------------------.  
 |   /                         /   
 |  /                         /    
 | /                         /     
 |/                         /      
 *-------------------------*       

Positions:
   0 Ti     1.771742    0.000000    8.228379    ( 0.0000,  0.0000,  0.0000)
   1 Ti     6.989192    1.896200    8.228379    ( 0.0000,  0.0000,  0.0000)
   2 Ti     1.771742    3.792400    8.228379    ( 0.0000,  0.0000,  0.0000)
   3 Ti     6.989192    5.688600    8.228379    ( 0.0000,  0.0000,  0.0000)
   4 Ti     4.725027    0.000000    9.111586    ( 0.0000,  0.0000,  0.0000)
   5 Ti     9.942477    1.896200    9.111586    ( 0.0000,  0.0000,  0.0000)
   6 Ti     4.725027    3.792400    9.111586    ( 0.0000,  0.0000,  0.0000)
   7 Ti     9.942477    5.688600    9.111586    ( 0.0000,  0.0000,  0.0000)
   8 Ti     3.149983    0.000000   11.761552    ( 0.0000,  0.0000,  0.0000)
   9 Ti     8.367433    1.896200   11.761552    ( 0.0000,  0.0000,  0.0000)
  10 Ti     3.149983    3.792400   11.761552    ( 0.0000,  0.0000,  0.0000)
  11 Ti     8.367433    5.688600   11.761552    ( 0.0000,  0.0000,  0.0000)
  12 Ti     6.103269    0.000000   12.644759    ( 0.0000,  0.0000,  0.0000)
  13 Ti     0.885819    1.896200   12.644759    ( 0.0000,  0.0000,  0.0000)
  14 Ti     6.103269    3.792400   12.644759    ( 0.0000,  0.0000,  0.0000)
  15 Ti     0.885819    5.688600   12.644759    ( 0.0000,  0.0000,  0.0000)
  16 Ti     4.482233   -0.001033   15.342543    ( 0.0000,  0.0000,  0.0000)
  17 Ti     9.753045    1.900753   15.389207    ( 0.0000,  0.0000,  0.0000)
  18 Ti     4.499047    3.797034   15.348687    ( 0.0000,  0.0000,  0.0000)
  19 Ti     9.736627    5.671166   15.407809    ( 0.0000,  0.0000,  0.0000)
  20 Ti     7.365001   -0.008670   16.091347    ( 0.0000,  0.0000,  0.0000)
  21 Ti     2.124206    1.919615   16.196452    ( 0.0000,  0.0000,  0.0000)
  22 Ti     7.324862    3.785370   16.124124    ( 0.0000,  0.0000,  0.0000)
  23 Ti     2.104658    5.692197   16.109406    ( 0.0000,  0.0000,  0.0000)
  24 O      3.638859    0.000000    7.500000    ( 0.0000,  0.0000,  0.0000)
  25 O      8.856309    1.896200    7.500000    ( 0.0000,  0.0000,  0.0000)
  26 O      3.638859    3.792400    7.500000    ( 0.0000,  0.0000,  0.0000)
  27 O      8.856309    5.688600    7.500000    ( 0.0000,  0.0000,  0.0000)
  28 O      6.592144    0.000000    8.383207    ( 0.0000,  0.0000,  0.0000)
  29 O      1.374694    1.896200    8.383207    ( 0.0000,  0.0000,  0.0000)
  30 O      6.592144    3.792400    8.383207    ( 0.0000,  0.0000,  0.0000)
  31 O      1.374694    5.688600    8.383207    ( 0.0000,  0.0000,  0.0000)
  32 O     10.339421    0.000000    8.956758    ( 0.0000,  0.0000,  0.0000)
  33 O      5.121971    1.896200    8.956758    ( 0.0000,  0.0000,  0.0000)
  34 O     10.339421    3.792400    8.956758    ( 0.0000,  0.0000,  0.0000)
  35 O      5.121971    5.688600    8.956758    ( 0.0000,  0.0000,  0.0000)
  36 O      2.857911    0.000000    9.839966    ( 0.0000,  0.0000,  0.0000)
  37 O      8.075361    1.896200    9.839966    ( 0.0000,  0.0000,  0.0000)
  38 O      2.857911    3.792400    9.839966    ( 0.0000,  0.0000,  0.0000)
  39 O      8.075361    5.688600    9.839966    ( 0.0000,  0.0000,  0.0000)
  40 O      5.017100    0.000000   11.033173    ( 0.0000,  0.0000,  0.0000)
  41 O     10.234550    1.896200   11.033173    ( 0.0000,  0.0000,  0.0000)
  42 O      5.017100    3.792400   11.033173    ( 0.0000,  0.0000,  0.0000)
  43 O     10.234550    5.688600   11.033173    ( 0.0000,  0.0000,  0.0000)
  44 O      7.970490    0.000000   11.916380    ( 0.0000,  0.0000,  0.0000)
  45 O      2.753040    1.896200   11.916380    ( 0.0000,  0.0000,  0.0000)
  46 O      7.970490    3.792400   11.916380    ( 0.0000,  0.0000,  0.0000)
  47 O      2.753040    5.688600   11.916380    ( 0.0000,  0.0000,  0.0000)
  48 O      1.282867    0.000000   12.489931    ( 0.0000,  0.0000,  0.0000)
  49 O      6.500317    1.896200   12.489931    ( 0.0000,  0.0000,  0.0000)
  50 O      1.282867    3.792400   12.489931    ( 0.0000,  0.0000,  0.0000)
  51 O      6.500317    5.688600   12.489931    ( 0.0000,  0.0000,  0.0000)
  52 O      4.236152    0.000000   13.373138    ( 0.0000,  0.0000,  0.0000)
  53 O      9.453603    1.896200   13.373138    ( 0.0000,  0.0000,  0.0000)
  54 O      4.236152    3.792400   13.373138    ( 0.0000,  0.0000,  0.0000)
  55 O      9.453603    5.688600   13.373138    ( 0.0000,  0.0000,  0.0000)
  56 O      6.412072   -0.010033   14.556610    ( 0.0000,  0.0000,  0.0000)
  57 O      1.198823    1.897930   14.569774    ( 0.0000,  0.0000,  0.0000)
  58 O      6.447668    3.793171   14.532625    ( 0.0000,  0.0000,  0.0000)
  59 O      1.199187    5.689336   14.547629    ( 0.0000,  0.0000,  0.0000)
  60 O      4.033722    1.891518   15.421462    ( 0.0000,  0.0000,  0.0000)
  61 O      9.263384   -0.007385   15.453502    ( 0.0000,  0.0000,  0.0000)
  62 O      4.056182    5.703956   15.417797    ( 0.0000,  0.0000,  0.0000)
  63 O      9.276983    3.794598   15.462247    ( 0.0000,  0.0000,  0.0000)
  64 O      2.642742   -0.013555   16.279518    ( 0.0000,  0.0000,  0.0000)
  65 O      7.840025    1.892632   16.276827    ( 0.0000,  0.0000,  0.0000)
  66 O      2.638424    3.815752   16.259314    ( 0.0000,  0.0000,  0.0000)
  67 O      7.851442    5.687213   16.316677    ( 0.0000,  0.0000,  0.0000)
  68 O      5.664333   -0.017638   16.912131    ( 0.0000,  0.0000,  0.0000)
  69 O      0.405331    1.895786   16.891848    ( 0.0000,  0.0000,  0.0000)
  70 O      0.447526    5.688107   16.892737    ( 0.0000,  0.0000,  0.0000)
  71 O      5.620240    3.815240   16.822627    ( 0.0000,  0.0000,  0.0000)
  72 Au     5.402004    1.459542   18.435638    ( 0.0000,  0.0000,  0.0000)
  73 Au     7.227773    3.254817   19.494175    ( 0.0000,  0.0000,  0.0000)
  74 Au     2.680675    1.867315   18.895591    ( 0.0000,  0.0000,  0.0000)
  75 Au     4.579183    3.616569   19.675117    ( 0.0000,  0.0000,  0.0000)

Unit cell:
           periodic     x           y           z      points  spacing
  1. axis:    yes   10.434900    0.000000    0.000000    52     0.2007
  2. axis:    yes    0.000000    7.584800    0.000000    36     0.2107
  3. axis:    no     0.000000    0.000000   28.826383   144     0.2002

  Lengths:  10.434900   7.584800  28.826383
  Angles:   90.000000  90.000000  90.000000

Effective grid spacing dv^(1/3) = 0.2038

     iter     time        total  log10-change:  magmom
                         energy   eigst   dens
iter:   1 02:35:21 -1982.099685   -4.18           -0.0000
iter:   2 02:35:25 -1982.097977   -4.63  -3.28    -0.0000
iter:   3 02:35:29 -1982.097280   -5.16  -3.32    -0.0000
iter:   4 02:35:33 -1982.096440   -5.52  -3.37    -0.0000
iter:   5 02:35:36 -1982.095909   -5.79  -3.40    -0.0000
iter:   6 02:35:40 -1982.095296   -5.95  -3.43    -0.0000
iter:   7 02:35:44 -1982.094648   -6.01  -3.46    -0.0000
iter:   8 02:35:48 -1982.094167   -6.04  -3.48    -0.0000
iter:   9 02:35:52 -1982.093752   -6.05  -3.50    -0.0000
iter:  10 02:35:56 -1982.093366   -6.08  -3.52    -0.0000
iter:  11 02:36:00 -1982.092994   -6.10  -3.54    -0.0000
iter:  12 02:36:03 -1982.092624   -6.14  -3.55    -0.0000
iter:  13 02:36:07 -1982.092250   -6.18  -3.57    -0.0000
iter:  14 02:36:11 -1982.091860   -6.22  -3.58    -0.0000
iter:  15 02:36:15 -1982.091662c  -6.27  -3.59    -0.0000
iter:  16 02:36:19 -1982.091385c  -6.33  -3.61    -0.0000
iter:  17 02:36:23 -1982.091248c  -6.40  -3.62    -0.0000
iter:  18 02:36:27 -1982.091009c  -6.48  -3.63    -0.0000
iter:  19 02:36:30 -1982.090880c  -6.57  -3.65    -0.0000
iter:  20 02:36:34 -1982.090858c  -6.62  -3.66    -0.0000
iter:  21 02:36:38 -1982.090919c  -6.69  -3.67    -0.0000
iter:  22 02:36:42 -1982.091042c  -6.74  -3.68    -0.0000
iter:  23 02:36:46 -1982.090990c  -6.84  -3.69    -0.0000
iter:  24 02:36:50 -1982.091008c  -6.91  -3.71    -0.0000
iter:  25 02:36:53 -1982.091085c  -6.96  -3.72    -0.0000
iter:  26 02:36:57 -1982.091216c  -7.02  -3.73    -0.0000
iter:  27 02:37:01 -1982.091391c  -7.07  -3.74    -0.0000
iter:  28 02:37:05 -1982.091602c  -7.12  -3.75    -0.0000
iter:  29 02:37:09 -1982.091842c  -7.17  -3.76    -0.0000
iter:  30 02:37:13 -1982.092103c  -7.22  -3.77    -0.0000
iter:  31 02:37:16 -1982.092381c  -7.27  -3.78    -0.0000
iter:  32 02:37:20 -1982.092673c  -7.33  -3.79    -0.0000
iter:  33 02:37:24 -1982.092976c  -7.38  -3.80    -0.0000
iter:  34 02:37:28 -1982.093286c  -7.43  -3.82    -0.0000
iter:  35 02:37:32 -1982.093603   -7.49  -3.83    -0.0000
iter:  36 02:37:35 -1982.093925   -7.54  -3.84    -0.0000
iter:  37 02:37:39 -1982.094251   -7.60  -3.85    -0.0000
iter:  38 02:37:43 -1982.094581   -7.64  -3.86    -0.0000
iter:  39 02:37:47 -1982.094914   -7.70  -3.87    -0.0000
iter:  40 02:37:51 -1982.095249   -7.74  -3.88    -0.0000
iter:  41 02:37:55 -1982.095587   -7.80  -3.89    -0.0000
iter:  42 02:37:58 -1982.095927   -7.84  -3.89    -0.0000
iter:  43 02:38:02 -1982.096038c  -7.94  -3.90    -0.0000
iter:  44 02:38:06 -1982.096301c  -8.02  -3.91    -0.0000
iter:  45 02:38:10 -1982.096583c  -8.04  -3.92    -0.0000
iter:  46 02:38:14 -1982.096871c  -8.08  -3.93    -0.0000
iter:  47 02:38:18 -1982.097166c  -8.11  -3.94    -0.0000
iter:  48 02:38:21 -1982.097468c  -8.14  -3.94    -0.0000
iter:  49 02:38:25 -1982.097775c  -8.17  -3.95    -0.0000
iter:  50 02:38:29 -1982.098088   -8.20  -3.96    -0.0000
iter:  51 02:38:33 -1982.098405   -8.23  -3.97    -0.0000
iter:  52 02:38:37 -1982.098726   -8.26  -3.98    -0.0000
iter:  53 02:38:40 -1982.099050   -8.30  -3.99    -0.0000
iter:  54 02:38:44 -1982.099377   -8.33  -3.99    -0.0000
iter:  55 02:38:48 -1982.099705   -8.36  -4.00    -0.0000
iter:  56 02:38:52 -1982.100035   -8.39  -4.01    -0.0000
iter:  57 02:38:56 -1982.100365   -8.43  -4.02    -0.0000
iter:  58 02:39:00 -1982.100697   -8.46  -4.02    -0.0000
iter:  59 02:39:03 -1982.101028   -8.49  -4.03    -0.0000
iter:  60 02:39:07 -1982.101359   -8.52  -4.04    -0.0000
iter:  61 02:39:11 -1982.101690   -8.55  -4.05    -0.0000
iter:  62 02:39:15 -1982.102020   -8.58  -4.05    -0.0000
iter:  63 02:39:19 -1982.102350   -8.62  -4.06    -0.0000
iter:  64 02:39:22 -1982.102679   -8.64  -4.07    -0.0000
iter:  65 02:39:26 -1982.103006   -8.68  -4.07    -0.0000
iter:  66 02:39:30 -1982.103332   -8.70  -4.08    -0.0000
iter:  67 02:39:34 -1982.103657   -8.73  -4.09    -0.0000
iter:  68 02:39:38 -1982.103980   -8.76  -4.09    -0.0000
iter:  69 02:39:42 -1982.104301   -8.79  -4.10    -0.0000
iter:  70 02:39:45 -1982.104621   -8.82  -4.11    -0.0000
iter:  71 02:39:49 -1982.104939   -8.84  -4.11    -0.0000
iter:  72 02:39:53 -1982.105255   -8.87  -4.12    -0.0000
iter:  73 02:39:57 -1982.105568   -8.90  -4.13    -0.0000
iter:  74 02:40:01 -1982.105880   -8.92  -4.13    -0.0000
iter:  75 02:40:04 -1982.106189   -8.95  -4.14    -0.0000
iter:  76 02:40:08 -1982.106496c  -8.97  -4.14    -0.0000
iter:  77 02:40:12 -1982.106800c  -8.99  -4.15    -0.0000
iter:  78 02:40:16 -1982.107102c  -9.02  -4.16    -0.0000
iter:  79 02:40:20 -1982.107401c  -9.04  -4.16    -0.0000
iter:  80 02:40:24 -1982.107698c  -9.06  -4.17    -0.0000
iter:  81 02:40:27 -1982.107992c  -9.09  -4.18    -0.0000
iter:  82 02:40:31 -1982.108282c  -9.11  -4.18    -0.0000
iter:  83 02:40:35 -1982.108570c  -9.13  -4.19    -0.0000
iter:  84 02:40:39 -1982.108855c  -9.15  -4.19    -0.0000
iter:  85 02:40:43 -1982.109137c  -9.18  -4.20    -0.0000
iter:  86 02:40:47 -1982.109415c  -9.20  -4.21    -0.0000
iter:  87 02:40:50 -1982.109691c  -9.22  -4.21    -0.0000
iter:  88 02:40:54 -1982.109963c  -9.24  -4.22    -0.0000
iter:  89 02:40:58 -1982.110232c  -9.27  -4.22    -0.0000
iter:  90 02:41:02 -1982.110497c  -9.29  -4.23    -0.0000
iter:  91 02:41:06 -1982.110759c  -9.31  -4.24    -0.0000
iter:  92 02:41:09 -1982.111018c  -9.33  -4.24    -0.0000
iter:  93 02:41:13 -1982.111274c  -9.35  -4.25    -0.0000
iter:  94 02:41:17 -1982.111526c  -9.38  -4.25    -0.0000
iter:  95 02:41:21 -1982.111774c  -9.40  -4.26    -0.0000
iter:  96 02:41:25 -1982.112019c  -9.42  -4.27    -0.0000
iter:  97 02:41:29 -1982.112261c  -9.44  -4.27    -0.0000
iter:  98 02:41:32 -1982.112499c  -9.46  -4.28    -0.0000
iter:  99 02:41:36 -1982.112734c  -9.48  -4.28    -0.0000
iter: 100 02:41:40 -1982.112965c  -9.50  -4.29    -0.0000
iter: 101 02:41:44 -1982.113193c  -9.52  -4.29    -0.0000
iter: 102 02:41:48 -1982.113417c  -9.54  -4.30    -0.0000
iter: 103 02:41:52 -1982.113639c  -9.56  -4.31    -0.0000
iter: 104 02:41:55 -1982.113856c  -9.58  -4.31    -0.0000
iter: 105 02:41:59 -1982.114071c  -9.60  -4.32    -0.0000
iter: 106 02:42:03 -1982.114282c  -9.62  -4.32    -0.0000
iter: 107 02:42:07 -1982.114490c  -9.64  -4.33    -0.0000
iter: 108 02:42:11 -1982.114695c  -9.66  -4.34    -0.0000
iter: 109 02:42:14 -1982.114897c  -9.68  -4.34    -0.0000
iter: 110 02:42:18 -1982.115096c  -9.70  -4.35    -0.0000
iter: 111 02:42:22 -1982.115291c  -9.71  -4.35    -0.0000
iter: 112 02:42:26 -1982.115484c  -9.73  -4.36    -0.0000
iter: 113 02:42:30 -1982.115673c  -9.75  -4.36    -0.0000
iter: 114 02:42:34 -1982.115860c  -9.77  -4.37    -0.0000
iter: 115 02:42:37 -1982.116044c  -9.78  -4.38    -0.0000
iter: 116 02:42:41 -1982.116225c  -9.80  -4.38    -0.0000
iter: 117 02:42:45 -1982.116403c  -9.82  -4.39    -0.0000
iter: 118 02:42:49 -1982.116579c  -9.84  -4.39    -0.0000
iter: 119 02:42:53 -1982.116752c  -9.85  -4.40    -0.0000
iter: 120 02:42:56 -1982.116922c  -9.87  -4.40    -0.0000
iter: 121 02:43:00 -1982.117090c  -9.89  -4.41    -0.0000
iter: 122 02:43:04 -1982.117255c  -9.90  -4.41    -0.0000
iter: 123 02:43:08 -1982.117418c  -9.92  -4.42    -0.0000
iter: 124 02:43:12 -1982.117578c  -9.94  -4.43    -0.0000
iter: 125 02:43:16 -1982.117736c  -9.95  -4.43    -0.0000
iter: 126 02:43:19 -1982.117892c  -9.97  -4.44    -0.0000
iter: 127 02:43:23 -1982.118045c  -9.98  -4.44    -0.0000
iter: 128 02:43:27 -1982.118196c -10.00  -4.45    -0.0000
iter: 129 02:43:31 -1982.118345c -10.01c -4.45    -0.0000
iter: 130 02:43:35 -1982.118491c -10.03c -4.46    -0.0000
iter: 131 02:43:38 -1982.118636c -10.04c -4.47    -0.0000
iter: 132 02:43:42 -1982.118778c -10.06c -4.47    -0.0000
iter: 133 02:43:46 -1982.118918c -10.07c -4.48    -0.0000
iter: 134 02:43:50 -1982.119056c -10.09c -4.48    -0.0000
iter: 135 02:43:54 -1982.119193c -10.10c -4.49    -0.0000
iter: 136 02:43:58 -1982.119327c -10.12c -4.49    -0.0000
iter: 137 02:44:01 -1982.119459c -10.13c -4.50    -0.0000
iter: 138 02:44:05 -1982.119589c -10.15c -4.50    -0.0000
iter: 139 02:44:09 -1982.119718c -10.16c -4.51    -0.0000
iter: 140 02:44:13 -1982.119844c -10.17c -4.51    -0.0000
iter: 141 02:44:17 -1982.119969c -10.19c -4.52    -0.0000
iter: 142 02:44:21 -1982.120092c -10.20c -4.53    -0.0000
iter: 143 02:44:24 -1982.120213c -10.22c -4.53    -0.0000
iter: 144 02:44:28 -1982.120333c -10.23c -4.54    -0.0000
iter: 145 02:44:32 -1982.120450c -10.24c -4.54    -0.0000
iter: 146 02:44:36 -1982.120566c -10.26c -4.55    -0.0000
iter: 147 02:44:40 -1982.120681c -10.27c -4.55    -0.0000
iter: 148 02:44:43 -1982.120793c -10.28c -4.56    -0.0000
iter: 149 02:44:47 -1982.120904c -10.30c -4.56    -0.0000
iter: 150 02:44:51 -1982.121013c -10.31c -4.57    -0.0000
iter: 151 02:44:55 -1982.121121c -10.33c -4.57    -0.0000
iter: 152 02:44:59 -1982.121227c -10.34c -4.58    -0.0000
iter: 153 02:45:03 -1982.121332c -10.35c -4.58    -0.0000
iter: 154 02:45:06 -1982.121435c -10.37c -4.59    -0.0000
iter: 155 02:45:10 -1982.121537c -10.38c -4.60    -0.0000
iter: 156 02:45:14 -1982.121637c -10.39c -4.60    -0.0000
iter: 157 02:45:18 -1982.121735c -10.40c -4.61    -0.0000
iter: 158 02:45:22 -1982.121833c -10.42c -4.61    -0.0000
iter: 159 02:45:25 -1982.121928c -10.43c -4.62    -0.0000
iter: 160 02:45:29 -1982.122023c -10.44c -4.62    -0.0000
iter: 161 02:45:33 -1982.122116c -10.46c -4.63    -0.0000
iter: 162 02:45:37 -1982.122207c -10.47c -4.63    -0.0000
iter: 163 02:45:41 -1982.122297c -10.48c -4.64    -0.0000
iter: 164 02:45:45 -1982.122386c -10.49c -4.64    -0.0000
iter: 165 02:45:48 -1982.122474c -10.51c -4.65    -0.0000
iter: 166 02:45:52 -1982.122560c -10.52c -4.65    -0.0000
iter: 167 02:45:56 -1982.122645c -10.53c -4.66    -0.0000
iter: 168 02:46:00 -1982.122729c -10.55c -4.66    -0.0000
iter: 169 02:46:04 -1982.122811c -10.56c -4.67    -0.0000
iter: 170 02:46:08 -1982.122892c -10.57c -4.67    -0.0000
iter: 171 02:46:11 -1982.122972c -10.58c -4.68    -0.0000
iter: 172 02:46:15 -1982.123051c -10.59c -4.69    -0.0000
iter: 173 02:46:19 -1982.123129c -10.61c -4.69    -0.0000
iter: 174 02:46:23 -1982.123206c -10.62c -4.70    -0.0000
iter: 175 02:46:27 -1982.123281c -10.63c -4.70    -0.0000
iter: 176 02:46:30 -1982.123355c -10.64c -4.71    -0.0000
iter: 177 02:46:34 -1982.123429c -10.66c -4.71    -0.0000
iter: 178 02:46:38 -1982.123501c -10.67c -4.72    -0.0000
iter: 179 02:46:42 -1982.123572c -10.68c -4.72    -0.0000
iter: 180 02:46:46 -1982.123642c -10.69c -4.73    -0.0000
iter: 181 02:46:50 -1982.123711c -10.70c -4.73    -0.0000
iter: 182 02:46:53 -1982.123779c -10.72c -4.74    -0.0000
iter: 183 02:46:57 -1982.123846c -10.73c -4.74    -0.0000
iter: 184 02:47:01 -1982.123912c -10.74c -4.75    -0.0000
iter: 185 02:47:05 -1982.123977c -10.75c -4.75    -0.0000
iter: 186 02:47:09 -1982.124041c -10.76c -4.76    -0.0000
iter: 187 02:47:13 -1982.124104c -10.77c -4.76    -0.0000
iter: 188 02:47:16 -1982.124167c -10.79c -4.77    -0.0000
iter: 189 02:47:20 -1982.124228c -10.80c -4.77    -0.0000
iter: 190 02:47:24 -1982.124289c -10.81c -4.78    -0.0000
iter: 191 02:47:28 -1982.124348c -10.82c -4.78    -0.0000
iter: 192 02:47:32 -1982.124407c -10.83c -4.79    -0.0000
iter: 193 02:47:35 -1982.124465c -10.84c -4.79    -0.0000
iter: 194 02:47:39 -1982.124522c -10.86c -4.80    -0.0000
iter: 195 02:47:43 -1982.124578c -10.87c -4.80    -0.0000
iter: 196 02:47:47 -1982.124634c -10.88c -4.81    -0.0000
iter: 197 02:47:51 -1982.124688c -10.89c -4.81    -0.0000
iter: 198 02:47:55 -1982.124742c -10.90c -4.82    -0.0000
iter: 199 02:47:58 -1982.124795c -10.91c -4.82    -0.0000
iter: 200 02:48:02 -1982.124847c -10.92c -4.83    -0.0000
iter: 201 02:48:06 -1982.124899c -10.93c -4.83    -0.0000
iter: 202 02:48:10 -1982.124950c -10.95c -4.84    -0.0000
iter: 203 02:48:14 -1982.125000c -10.96c -4.84    -0.0000
iter: 204 02:48:18 -1982.125049c -10.97c -4.85    -0.0000
iter: 205 02:48:21 -1982.125098c -10.98c -4.85    -0.0000
iter: 206 02:48:25 -1982.125146c -10.99c -4.86    -0.0000
iter: 207 02:48:29 -1982.125194c -11.00c -4.86    -0.0000
iter: 208 02:48:33 -1982.125240c -11.01c -4.87    -0.0000
iter: 209 02:48:37 -1982.125286c -11.02c -4.87    -0.0000
iter: 210 02:48:41 -1982.125332c -11.03c -4.88    -0.0000
iter: 211 02:48:44 -1982.125376c -11.04c -4.88    -0.0000
iter: 212 02:48:48 -1982.125420c -11.05c -4.89    -0.0000
iter: 213 02:48:52 -1982.125464c -11.06c -4.89    -0.0000
iter: 214 02:48:56 -1982.125507c -11.08c -4.90    -0.0000
iter: 215 02:49:00 -1982.125549c -11.09c -4.90    -0.0000
iter: 216 02:49:03 -1982.125591c -11.10c -4.91    +0.0000
iter: 217 02:49:07 -1982.125632c -11.11c -4.91    -0.0000
iter: 218 02:49:11 -1982.125672c -11.12c -4.92    +0.0000
iter: 219 02:49:15 -1982.125712c -11.13c -4.92    -0.0000
iter: 220 02:49:19 -1982.125751c -11.14c -4.93    -0.0000
iter: 221 02:49:23 -1982.125790c -11.15c -4.93    -0.0000
iter: 222 02:49:26 -1982.125828c -11.16c -4.94    +0.0000
iter: 223 02:49:30 -1982.125866c -11.17c -4.94    +0.0000
iter: 224 02:49:34 -1982.125903c -11.18c -4.94    +0.0000
iter: 225 02:49:38 -1982.125940c -11.19c -4.95    +0.0000
iter: 226 02:49:42 -1982.125976c -11.20c -4.95    +0.0000
iter: 227 02:49:46 -1982.126012c -11.21c -4.96    -0.0000
iter: 228 02:49:50 -1982.126047c -11.22c -4.96    +0.0000
iter: 229 02:49:53 -1982.126082c -11.23c -4.97    +0.0000
iter: 230 02:49:57 -1982.126116c -11.24c -4.97    +0.0000
iter: 231 02:50:01 -1982.126149c -11.25c -4.98    +0.0000
iter: 232 02:50:05 -1982.126183c -11.26c -4.98    +0.0000
iter: 233 02:50:09 -1982.126215c -11.27c -4.99    +0.0000
iter: 234 02:50:13 -1982.126248c -11.28c -4.99    +0.0000
iter: 235 02:50:16 -1982.126280c -11.29c -5.00    +0.0000
iter: 236 02:50:20 -1982.126311c -11.30c -5.00c   +0.0000

Converged after 236 iterations.

Dipole moment: (52.381325, -55.213183, 1.342097) |e|*Ang

Total magnetic moment: (0.000000, 0.000000, 0.000000)
Local magnetic moments:
   0 Ti ( 0.000000,  0.000000, -0.000000)
   1 Ti ( 0.000000,  0.000000,  0.000000)
   2 Ti ( 0.000000,  0.000000,  0.000000)
   3 Ti ( 0.000000,  0.000000,  0.000000)
   4 Ti ( 0.000000,  0.000000, -0.000000)
   5 Ti ( 0.000000,  0.000000,  0.000000)
   6 Ti ( 0.000000,  0.000000, -0.000000)
   7 Ti ( 0.000000,  0.000000, -0.000000)
   8 Ti ( 0.000000,  0.000000,  0.000000)
   9 Ti ( 0.000000,  0.000000,  0.000000)
  10 Ti ( 0.000000,  0.000000,  0.000000)
  11 Ti ( 0.000000,  0.000000, -0.000000)
  12 Ti ( 0.000000,  0.000000, -0.000000)
  13 Ti ( 0.000000,  0.000000, -0.000000)
  14 Ti ( 0.000000,  0.000000, -0.000000)
  15 Ti ( 0.000000,  0.000000,  0.000000)
  16 Ti ( 0.000000,  0.000000,  0.000000)
  17 Ti ( 0.000000,  0.000000,  0.000000)
  18 Ti ( 0.000000,  0.000000,  0.000000)
  19 Ti ( 0.000000,  0.000000, -0.000000)
  20 Ti ( 0.000000,  0.000000, -0.000000)
  21 Ti ( 0.000000,  0.000000,  0.000000)
  22 Ti ( 0.000000,  0.000000, -0.000000)
  23 Ti ( 0.000000,  0.000000,  0.000000)
  24 O  ( 0.000000,  0.000000,  0.000000)
  25 O  ( 0.000000,  0.000000, -0.000000)
  26 O  ( 0.000000,  0.000000, -0.000000)
  27 O  ( 0.000000,  0.000000,  0.000000)
  28 O  ( 0.000000,  0.000000,  0.000000)
  29 O  ( 0.000000,  0.000000, -0.000000)
  30 O  ( 0.000000,  0.000000, -0.000000)
  31 O  ( 0.000000,  0.000000, -0.000000)
  32 O  ( 0.000000,  0.000000,  0.000000)
  33 O  ( 0.000000,  0.000000,  0.000000)
  34 O  ( 0.000000,  0.000000, -0.000000)
  35 O  ( 0.000000,  0.000000,  0.000000)
  36 O  ( 0.000000,  0.000000, -0.000000)
  37 O  ( 0.000000,  0.000000, -0.000000)
  38 O  ( 0.000000,  0.000000, -0.000000)
  39 O  ( 0.000000,  0.000000,  0.000000)
  40 O  ( 0.000000,  0.000000,  0.000000)
  41 O  ( 0.000000,  0.000000,  0.000000)
  42 O  ( 0.000000,  0.000000, -0.000000)
  43 O  ( 0.000000,  0.000000, -0.000000)
  44 O  ( 0.000000,  0.000000,  0.000000)
  45 O  ( 0.000000,  0.000000,  0.000000)
  46 O  ( 0.000000,  0.000000,  0.000000)
  47 O  ( 0.000000,  0.000000, -0.000000)
  48 O  ( 0.000000,  0.000000,  0.000000)
  49 O  ( 0.000000,  0.000000,  0.000000)
  50 O  ( 0.000000,  0.000000, -0.000000)
  51 O  ( 0.000000,  0.000000, -0.000000)
  52 O  ( 0.000000,  0.000000,  0.000000)
  53 O  ( 0.000000,  0.000000,  0.000000)
  54 O  ( 0.000000,  0.000000, -0.000000)
  55 O  ( 0.000000,  0.000000,  0.000000)
  56 O  ( 0.000000,  0.000000, -0.000000)
  57 O  ( 0.000000,  0.000000,  0.000000)
  58 O  ( 0.000000,  0.000000, -0.000000)
  59 O  ( 0.000000,  0.000000,  0.000000)
  60 O  ( 0.000000,  0.000000, -0.000000)
  61 O  ( 0.000000,  0.000000,  0.000000)
  62 O  ( 0.000000,  0.000000, -0.000000)
  63 O  ( 0.000000,  0.000000,  0.000000)
  64 O  ( 0.000000,  0.000000,  0.000000)
  65 O  ( 0.000000,  0.000000, -0.000000)
  66 O  ( 0.000000,  0.000000, -0.000000)
  67 O  ( 0.000000,  0.000000,  0.000000)
  68 O  ( 0.000000,  0.000000,  0.000000)
  69 O  ( 0.000000,  0.000000, -0.000000)
  70 O  ( 0.000000,  0.000000, -0.000000)
  71 O  ( 0.000000,  0.000000, -0.000000)
  72 Au ( 0.000000,  0.000000,  0.000000)
  73 Au ( 0.000000,  0.000000, -0.000000)
  74 Au ( 0.000000,  0.000000,  0.000000)
  75 Au ( 0.000000,  0.000000, -0.000000)

Energy contributions relative to reference atoms: (reference = -2721730.337652)

Kinetic:       +527.386965
Potential:     -714.529296
External:      -1454.998713
XC:            -383.074160
Entropy (-ST):   -0.093474
Local:          +43.135630
SIC:             +0.000000
--------------------------
Free energy:   -1982.173048
Extrapolated:  -1982.126311

Dipole-layer corrected work functions: 3.853104, 0.784613 eV

Spin contamination: 0.000000 electrons
                   Up                     Down
 Band  Eigenvalues  Occupancy  Eigenvalues  Occupancy
    0    -64.31988    1.00000    -64.31988    1.00000
    1    -64.31002    1.00000    -64.31002    1.00000
    2    -64.27695    1.00000    -64.27695    1.00000
    3    -64.27608    1.00000    -64.27608    1.00000
    4    -64.27136    1.00000    -64.27136    1.00000
    5    -64.27092    1.00000    -64.27092    1.00000
    6    -64.17051    1.00000    -64.17051    1.00000
    7    -64.12000    1.00000    -64.12000    1.00000
    8    -64.09032    1.00000    -64.09032    1.00000
    9    -64.08104    1.00000    -64.08104    1.00000
   10    -64.06982    1.00000    -64.06982    1.00000
   11    -64.06867    1.00000    -64.06867    1.00000
   12    -64.05645    1.00000    -64.05645    1.00000
   13    -64.05442    1.00000    -64.05442    1.00000
   14    -64.03583    1.00000    -64.03583    1.00000
   15    -64.02116    1.00000    -64.02116    1.00000
   16    -64.01276    1.00000    -64.01276    1.00000
   17    -64.00220    1.00000    -64.00220    1.00000
   18    -63.97924    1.00000    -63.97924    1.00000
   19    -63.72738    1.00000    -63.72738    1.00000
   20    -63.57829    1.00000    -63.57829    1.00000
   21    -63.56710    1.00000    -63.56710    1.00000
   22    -63.56547    1.00000    -63.56547    1.00000
   23    -63.55745    1.00000    -63.55745    1.00000
   24    -40.61999    1.00000    -40.61999    1.00000
   25    -40.59726    1.00000    -40.59726    1.00000
   26    -40.59536    1.00000    -40.59536    1.00000
   27    -40.59071    1.00000    -40.59071    1.00000
   28    -40.58929    1.00000    -40.58929    1.00000
   29    -40.56911    1.00000    -40.56911    1.00000
   30    -40.48086    1.00000    -40.48086    1.00000
   31    -40.47072    1.00000    -40.47072    1.00000
   32    -40.45844    1.00000    -40.45844    1.00000
   33    -40.45114    1.00000    -40.45114    1.00000
   34    -40.45021    1.00000    -40.45021    1.00000
   35    -40.44364    1.00000    -40.44364    1.00000
   36    -40.42204    1.00000    -40.42204    1.00000
   37    -40.41220    1.00000    -40.41220    1.00000
   38    -40.39765    1.00000    -40.39765    1.00000
   39    -40.38238    1.00000    -40.38238    1.00000
   40    -40.38095    1.00000    -40.38095    1.00000
   41    -40.37977    1.00000    -40.37977    1.00000
   42    -40.36474    1.00000    -40.36474    1.00000
   43    -40.35043    1.00000    -40.35043    1.00000
   44    -40.34598    1.00000    -40.34598    1.00000
   45    -40.33335    1.00000    -40.33335    1.00000
   46    -40.32008    1.00000    -40.32008    1.00000
   47    -40.31916    1.00000    -40.31916    1.00000
   48    -40.31541    1.00000    -40.31541    1.00000
   49    -40.29478    1.00000    -40.29478    1.00000
   50    -40.27652    1.00000    -40.27652    1.00000
   51    -40.27457    1.00000    -40.27457    1.00000
   52    -40.27005    1.00000    -40.27005    1.00000
   53    -40.26211    1.00000    -40.26211    1.00000
   54    -40.26099    1.00000    -40.26099    1.00000
   55    -40.25976    1.00000    -40.25976    1.00000
   56    -40.25213    1.00000    -40.25213    1.00000
   57    -40.24994    1.00000    -40.24994    1.00000
   58    -40.24335    1.00000    -40.24335    1.00000
   59    -40.23239    1.00000    -40.23239    1.00000
   60    -40.22603    1.00000    -40.22603    1.00000
   61    -40.21853    1.00000    -40.21853    1.00000
   62    -40.21166    1.00000    -40.21166    1.00000
   63    -40.20561    1.00000    -40.20561    1.00000
   64    -40.19342    1.00000    -40.19342    1.00000
   65    -40.18469    1.00000    -40.18469    1.00000
   66    -40.18040    1.00000    -40.18040    1.00000
   67    -40.17302    1.00000    -40.17302    1.00000
   68    -40.16587    1.00000    -40.16587    1.00000
   69    -40.16467    1.00000    -40.16467    1.00000
   70    -40.15570    1.00000    -40.15570    1.00000
   71    -40.14959    1.00000    -40.14959    1.00000
   72    -40.14447    1.00000    -40.14447    1.00000
   73    -40.13467    1.00000    -40.13467    1.00000
   74    -40.12777    1.00000    -40.12777    1.00000
   75    -40.12235    1.00000    -40.12235    1.00000
   76    -40.11290    1.00000    -40.11290    1.00000
   77    -40.09772    1.00000    -40.09772    1.00000
   78    -40.09359    1.00000    -40.09359    1.00000
   79    -40.07905    1.00000    -40.07905    1.00000
   80    -40.06631    1.00000    -40.06631    1.00000
   81    -39.92605    1.00000    -39.92605    1.00000
   82    -39.90175    1.00000    -39.90175    1.00000
   83    -39.87431    1.00000    -39.87431    1.00000
   84    -39.80601    1.00000    -39.80601    1.00000
   85    -39.79529    1.00000    -39.79529    1.00000
   86    -39.78983    1.00000    -39.78983    1.00000
   87    -39.78249    1.00000    -39.78249    1.00000
   88    -39.77721    1.00000    -39.77721    1.00000
   89    -39.77166    1.00000    -39.77166    1.00000
   90    -39.73238    1.00000    -39.73238    1.00000
   91    -39.72168    1.00000    -39.72168    1.00000
   92    -39.65509    1.00000    -39.65509    1.00000
   93    -39.64274    1.00000    -39.64274    1.00000
   94    -39.64026    1.00000    -39.64026    1.00000
   95    -39.63165    1.00000    -39.63165    1.00000
   96    -23.15853    1.00000    -23.15853    1.00000
   97    -22.89236    1.00000    -22.89236    1.00000
   98    -22.84982    1.00000    -22.84982    1.00000
   99    -22.72810    1.00000    -22.72810    1.00000
  100    -22.71071    1.00000    -22.71071    1.00000
  101    -22.69536    1.00000    -22.69536    1.00000
  102    -22.65299    1.00000    -22.65299    1.00000
  103    -22.62369    1.00000    -22.62369    1.00000
  104    -22.50781    1.00000    -22.50781    1.00000
  105    -22.31152    1.00000    -22.31152    1.00000
  106    -22.27515    1.00000    -22.27515    1.00000
  107    -22.21883    1.00000    -22.21883    1.00000
  108    -22.13704    1.00000    -22.13704    1.00000
  109    -22.04665    1.00000    -22.04665    1.00000
  110    -21.98422    1.00000    -21.98422    1.00000
  111    -21.96789    1.00000    -21.96789    1.00000
  112    -21.93391    1.00000    -21.93391    1.00000
  113    -21.91269    1.00000    -21.91269    1.00000
  114    -21.90375    1.00000    -21.90375    1.00000
  115    -21.89746    1.00000    -21.89746    1.00000
  116    -21.88183    1.00000    -21.88183    1.00000
  117    -21.87118    1.00000    -21.87118    1.00000
  118    -21.84273    1.00000    -21.84273    1.00000
  119    -21.80989    1.00000    -21.80989    1.00000
  120    -21.79892    1.00000    -21.79892    1.00000
  121    -21.77949    1.00000    -21.77949    1.00000
  122    -21.77048    1.00000    -21.77048    1.00000
  123    -21.76551    1.00000    -21.76551    1.00000
  124    -21.74359    1.00000    -21.74359    1.00000
  125    -21.73461    1.00000    -21.73461    1.00000
  126    -21.72950    1.00000    -21.72950    1.00000
  127    -21.71741    1.00000    -21.71741    1.00000
  128    -21.64405    1.00000    -21.64405    1.00000
  129    -21.62631    1.00000    -21.62631    1.00000
  130    -21.60315    1.00000    -21.60315    1.00000
  131    -21.59222    1.00000    -21.59222    1.00000
  132    -21.58308    1.00000    -21.58308    1.00000
  133    -21.55464    1.00000    -21.55464    1.00000
  134    -21.51842    1.00000    -21.51842    1.00000
  135    -21.51255    1.00000    -21.51255    1.00000
  136    -21.48066    1.00000    -21.48066    1.00000
  137    -21.46632    1.00000    -21.46632    1.00000
  138    -21.44075    1.00000    -21.44075    1.00000
  139    -21.29118    1.00000    -21.29118    1.00000
  140    -20.16833    1.00000    -20.16833    1.00000
  141    -20.12772    1.00000    -20.12772    1.00000
  142    -20.11952    1.00000    -20.11952    1.00000
  143    -20.11381    1.00000    -20.11381    1.00000
  144    -10.19722    1.00000    -10.19722    1.00000
  145    -10.14370    1.00000    -10.14370    1.00000
  146    -10.08376    1.00000    -10.08376    1.00000
  147    -10.06272    1.00000    -10.06272    1.00000
  148    -10.04055    1.00000    -10.04055    1.00000
  149    -10.00671    1.00000    -10.00671    1.00000
  150     -9.99128    1.00000     -9.99128    1.00000
  151     -9.97218    1.00000     -9.97218    1.00000
  152     -9.93386    1.00000     -9.93386    1.00000
  153     -9.92448    1.00000     -9.92448    1.00000
  154     -9.89206    1.00000     -9.89206    1.00000
  155     -9.82470    1.00000     -9.82470    1.00000
  156     -9.81859    1.00000     -9.81859    1.00000
  157     -9.81375    1.00000     -9.81375    1.00000
  158     -9.77655    1.00000     -9.77655    1.00000
  159     -9.74920    1.00000     -9.74920    1.00000
  160     -9.73472    1.00000     -9.73472    1.00000
  161     -9.68436    1.00000     -9.68436    1.00000
  162     -9.64259    1.00000     -9.64259    1.00000
  163     -9.59002    1.00000     -9.59002    1.00000
  164     -9.53144    1.00000     -9.53144    1.00000
  165     -9.44254    1.00000     -9.44254    1.00000
  166     -9.39630    1.00000     -9.39630    1.00000
  167     -9.37364    1.00000     -9.37364    1.00000
  168     -9.36609    1.00000     -9.36609    1.00000
  169     -9.36254    1.00000     -9.36254    1.00000
  170     -9.34343    1.00000     -9.34343    1.00000
  171     -9.33018    1.00000     -9.33018    1.00000
  172     -9.30124    1.00000     -9.30124    1.00000
  173     -9.29974    1.00000     -9.29974    1.00000
  174     -9.29204    1.00000     -9.29204    1.00000
  175     -9.27905    1.00000     -9.27905    1.00000
  176     -9.26851    1.00000     -9.26851    1.00000
  177     -9.26334    1.00000     -9.26334    1.00000
  178     -9.25406    1.00000     -9.25406    1.00000
  179     -9.25142    1.00000     -9.25142    1.00000
  180     -9.20478    1.00000     -9.20478    1.00000
  181     -9.18193    1.00000     -9.18193    1.00000
  182     -9.17936    1.00000     -9.17936    1.00000
  183     -9.17282    1.00000     -9.17282    1.00000
  184     -9.14860    1.00000     -9.14860    1.00000
  185     -9.11291    1.00000     -9.11291    1.00000
  186     -9.02931    1.00000     -9.02931    1.00000
  187     -9.00746    1.00000     -9.00746    1.00000
  188     -8.98605    1.00000     -8.98605    1.00000
  189     -8.89206    1.00000     -8.89206    1.00000
  190     -8.84878    1.00000     -8.84878    1.00000
  191     -8.83876    1.00000     -8.83876    1.00000
  192     -8.80045    1.00000     -8.80045    1.00000
  193     -8.78671    1.00000     -8.78671    1.00000
  194     -8.70548    1.00000     -8.70548    1.00000
  195     -8.64229    1.00000     -8.64229    1.00000
  196     -8.61161    1.00000     -8.61161    1.00000
  197     -8.57106    1.00000     -8.57106    1.00000
  198     -8.54343    1.00000     -8.54343    1.00000
  199     -8.48756    1.00000     -8.48756    1.00000
  200     -8.43130    1.00000     -8.43130    1.00000
  201     -8.37777    1.00000     -8.37777    1.00000
  202     -8.33604    1.00000     -8.33604    1.00000
  203     -8.29996    1.00000     -8.29996    1.00000
  204     -8.22961    1.00000     -8.22961    1.00000
  205     -8.19071    1.00000     -8.19071    1.00000
  206     -8.17960    1.00000     -8.17960    1.00000
  207     -8.12193    1.00000     -8.12193    1.00000
  208     -8.05908    1.00000     -8.05908    1.00000
  209     -8.04448    1.00000     -8.04448    1.00000
  210     -7.97810    1.00000     -7.97810    1.00000
  211     -7.92829    1.00000     -7.92829    1.00000
  212     -7.92641    1.00000     -7.92641    1.00000
  213     -7.85263    1.00000     -7.85263    1.00000
  214     -7.84570    1.00000     -7.84570    1.00000
  215     -7.83898    1.00000     -7.83898    1.00000
  216     -7.82196    1.00000     -7.82196    1.00000
  217     -7.78263    1.00000     -7.78263    1.00000
  218     -7.73172    1.00000     -7.73172    1.00000
  219     -7.68813    1.00000     -7.68813    1.00000
  220     -7.68192    1.00000     -7.68192    1.00000
  221     -7.66675    1.00000     -7.66675    1.00000
  222     -7.65902    1.00000     -7.65902    1.00000
  223     -7.62019    1.00000     -7.62019    1.00000
  224     -7.57762    1.00000     -7.57762    1.00000
  225     -7.54628    1.00000     -7.54628    1.00000
  226     -7.50806    1.00000     -7.50806    1.00000
  227     -7.50233    1.00000     -7.50233    1.00000
  228     -7.48008    1.00000     -7.48008    1.00000
  229     -7.45291    1.00000     -7.45291    1.00000
  230     -7.43204    1.00000     -7.43204    1.00000
  231     -7.40390    1.00000     -7.40390    1.00000
  232     -7.36970    1.00000     -7.36970    1.00000
  233     -7.34782    1.00000     -7.34782    1.00000
  234     -7.28830    1.00000     -7.28830    1.00000
  235     -7.25836    1.00000     -7.25836    1.00000
  236     -7.24097    1.00000     -7.24097    1.00000
  237     -7.20778    1.00000     -7.20778    1.00000
  238     -7.18046    1.00000     -7.18046    1.00000
  239     -7.15289    1.00000     -7.15289    1.00000
  240     -7.12066    1.00000     -7.12066    1.00000
  241     -7.07012    1.00000     -7.07012    1.00000
  242     -7.00959    1.00000     -7.00959    1.00000
  243     -6.98025    1.00000     -6.98025    1.00000
  244     -6.95193    1.00000     -6.95193    1.00000
  245     -6.89637    1.00000     -6.89637    1.00000
  246     -6.85666    1.00000     -6.85666    1.00000
  247     -6.82683    1.00000     -6.82683    1.00000
  248     -6.78971    1.00000     -6.78971    1.00000
  249     -6.74649    1.00000     -6.74649    1.00000
  250     -6.72843    1.00000     -6.72843    1.00000
  251     -6.70694    1.00000     -6.70694    1.00000
  252     -6.67731    1.00000     -6.67731    1.00000
  253     -6.63084    1.00000     -6.63084    1.00000
  254     -6.59450    1.00000     -6.59450    1.00000
  255     -6.57261    1.00000     -6.57261    1.00000
  256     -6.52510    1.00000     -6.52510    1.00000
  257     -6.51335    1.00000     -6.51335    1.00000
  258     -6.49889    1.00000     -6.49889    1.00000
  259     -6.49011    1.00000     -6.49011    1.00000
  260     -6.48453    1.00000     -6.48453    1.00000
  261     -6.38129    1.00000     -6.38129    1.00000
  262     -6.37368    1.00000     -6.37368    1.00000
  263     -6.36648    1.00000     -6.36648    1.00000
  264     -6.33058    1.00000     -6.33058    1.00000
  265     -6.32866    1.00000     -6.32866    1.00000
  266     -6.31575    1.00000     -6.31575    1.00000
  267     -6.30709    1.00000     -6.30709    1.00000
  268     -6.27011    1.00000     -6.27011    1.00000
  269     -6.23640    1.00000     -6.23640    1.00000
  270     -6.22043    1.00000     -6.22043    1.00000
  271     -6.20928    1.00000     -6.20928    1.00000
  272     -6.20570    1.00000     -6.20570    1.00000
  273     -6.13652    1.00000     -6.13652    1.00000
  274     -6.10678    1.00000     -6.10678    1.00000
  275     -6.05279    1.00000     -6.05279    1.00000
  276     -5.89914    1.00000     -5.89914    1.00000
  277     -5.88588    1.00000     -5.88588    1.00000
  278     -5.84893    1.00000     -5.84893    1.00000
  279     -5.84531    1.00000     -5.84531    1.00000
  280     -5.79445    1.00000     -5.79445    1.00000
  281     -5.78098    1.00000     -5.78098    1.00000
  282     -5.76339    1.00000     -5.76339    1.00000
  283     -5.50535    1.00000     -5.50535    1.00000
  284     -5.49445    1.00000     -5.49445    1.00000
  285     -5.48610    1.00000     -5.48610    1.00000
  286     -5.46223    1.00000     -5.46223    1.00000
  287     -5.39907    1.00000     -5.39907    1.00000
  288     -5.26678    1.00000     -5.26678    1.00000
  289     -5.23454    1.00000     -5.23454    1.00000
  290     -5.22200    1.00000     -5.22200    1.00000
  291     -5.12275    1.00000     -5.12275    1.00000
  292     -5.11592    1.00000     -5.11592    1.00000
  293     -5.01890    1.00000     -5.01890    1.00000
  294     -4.87659    1.00000     -4.87659    1.00000
  295     -4.81181    1.00000     -4.81181    1.00000
  296     -4.47748    1.00000     -4.47748    1.00000
  297     -4.29247    1.00000     -4.29247    1.00000
  298     -4.05684    1.00000     -4.05684    1.00000
  299     -4.03426    1.00000     -4.03426    1.00000
  300     -3.98031    1.00000     -3.98031    1.00000
  301     -3.76484    1.00000     -3.76484    1.00000
  302     -3.72204    1.00000     -3.72204    1.00000
  303     -3.70951    1.00000     -3.70951    1.00000
  304     -3.60792    1.00000     -3.60792    1.00000
  305     -3.57634    1.00000     -3.57634    1.00000
  306     -3.52705    0.99999     -3.52705    0.99999
  307     -3.49504    0.99999     -3.49504    0.99999
  308     -2.92040    0.99757     -2.92040    0.99757
  309     -2.61767    0.95203     -2.61767    0.95203
  310     -1.98764    0.03516     -1.98764    0.03516
  311     -1.82998    0.00747     -1.82998    0.00747
  312     -1.72047    0.00251     -1.72047    0.00251
  313     -1.67376    0.00158     -1.67376    0.00158
  314     -1.65778    0.00134     -1.65778    0.00134
  315     -1.57682    0.00060     -1.57682    0.00060
  316     -1.55075    0.00046     -1.55075    0.00046
  317     -1.51931    0.00034     -1.51931    0.00034
  318     -1.50406    0.00029     -1.50406    0.00029
  319     -1.47544    0.00022     -1.47544    0.00022
  320     -1.44219    0.00016     -1.44219    0.00016
  321     -1.39837    0.00010     -1.39837    0.00010
  322     -1.34363    0.00006     -1.34363    0.00006
  323     -1.31071    0.00004     -1.31071    0.00004
  324     -1.25223    0.00002     -1.25223    0.00002
  325     -1.20819    0.00002     -1.20819    0.00002
  326     -1.18620    0.00001     -1.18620    0.00001
  327     -1.16624    0.00001     -1.16624    0.00001
  328     -1.15232    0.00001     -1.15232    0.00001
  329     -1.10840    0.00001     -1.10840    0.00001
  330     -1.09957    0.00001     -1.09957    0.00001
  331     -1.09238    0.00000     -1.09238    0.00000
  332     -1.05763    0.00000     -1.05763    0.00000
  333     -1.05185    0.00000     -1.05185    0.00000
  334     -1.02516    0.00000     -1.02516    0.00000
  335     -0.99535    0.00000     -0.99535    0.00000
  336     -0.97361    0.00000     -0.97361    0.00000
  337     -0.94397    0.00000     -0.94397    0.00000
  338     -0.89925    0.00000     -0.89925    0.00000
  339     -0.88543    0.00000     -0.88543    0.00000
  340     -0.86905    0.00000     -0.86905    0.00000
  341     -0.85672    0.00000     -0.85672    0.00000
  342     -0.85215    0.00000     -0.85215    0.00000
  343     -0.83570    0.00000     -0.83570    0.00000
  344     -0.81218    0.00000     -0.81218    0.00000
  345     -0.79774    0.00000     -0.79774    0.00000
  346     -0.78805    0.00000     -0.78805    0.00000
  347     -0.78031    0.00000     -0.78031    0.00000
  348     -0.77652    0.00000     -0.77652    0.00000
  349     -0.75784    0.00000     -0.75784    0.00000
  350     -0.71566    0.00000     -0.71566    0.00000
  351     -0.70449    0.00000     -0.70449    0.00000
  352     -0.67522    0.00000     -0.67522    0.00000
  353     -0.65861    0.00000     -0.65861    0.00000
  354     -0.64520    0.00000     -0.64520    0.00000
  355     -0.58472    0.00000     -0.58472    0.00000
  356     -0.56690    0.00000     -0.56690    0.00000
  357     -0.55747    0.00000     -0.55747    0.00000
  358     -0.54301    0.00000     -0.54301    0.00000
  359     -0.52108    0.00000     -0.52108    0.00000
  360     -0.50136    0.00000     -0.50136    0.00000
  361     -0.46927    0.00000     -0.46927    0.00000
  362     -0.46230    0.00000     -0.46230    0.00000
  363     -0.44391    0.00000     -0.44391    0.00000
  364     -0.43873    0.00000     -0.43873    0.00000
  365     -0.38639    0.00000     -0.38639    0.00000
  366     -0.36991    0.00000     -0.36991    0.00000
  367     -0.34074    0.00000     -0.34074    0.00000
  368     -0.32913    0.00000     -0.32913    0.00000
  369     -0.31745    0.00000     -0.31745    0.00000
  370     -0.27655    0.00000     -0.27655    0.00000
  371     -0.26278    0.00000     -0.26278    0.00000
  372     -0.24628    0.00000     -0.24628    0.00000
  373     -0.22778    0.00000     -0.22778    0.00000
  374     -0.20810    0.00000     -0.20810    0.00000
  375     -0.14263    0.00000     -0.14263    0.00000

Fermi level: -2.31886

Gap: 0.630 eV
Transition (v -> c):
  (s=1, k=0, n=309, [[0.00, 0.00, 0.00]]) -> (s=1, k=0, n=310, [[0.00, 0.00, 0.00]])
No difference between direct/indirect transitions
System changes: positions 

Initializing position-dependent things.

Density initialized from wave functions
      .-------------------------.  
     /|                         |  
    / |                         |  
   /  |                         |  
  /   |                         |  
 *    |                         |  
 |    |                         |  
 |    |                         |  
 |    |                         |  
 |    |                         |  
 |    |                         |  
 |    |                         |  
 |    |                         |  
 |    |                         |  
 |    |        Au   OAu         |  
 |    |      O          Ti      |  
 |    O  Au      Ti     O    O  |  
 |    |   Ti   Au O   O         |  
 | O  |   O    O      Ti     Ti |  
 |    | Ti     Ti     O    O    |  
 |    |     O       O      Ti   |  
 |   O|Ti     O      O          |  
 |    |O    O      Ti     Ti    |  
 |  Ti|    Ti          O  O   O |  
 |    |  O  O   O O    TiO      |  
 |  O |         TiO         O Ti|  
 |    | OTiO   Ti    OTi        |  
 |    |       O     O O    O O  |  
 |    | Oi   O O           Ti   |  
 |    O      Ti     Ti     O    |  
 |   Ti          O      O       |  
 |    |   O                     |  
 |    |                         |  
 |    |                         |  
 |    |                         |  
 |    .-------------------------.  
 |   /                         /   
 |  /                         /    
 | /                         /     
 |/                         /      
 *-------------------------*       

Positions:
   0 Ti     1.771742    0.000000    8.228379    ( 0.0000,  0.0000,  0.0000)
   1 Ti     6.989192    1.896200    8.228379    ( 0.0000,  0.0000,  0.0000)
   2 Ti     1.771742    3.792400    8.228379    ( 0.0000,  0.0000,  0.0000)
   3 Ti     6.989192    5.688600    8.228379    ( 0.0000,  0.0000,  0.0000)
   4 Ti     4.725027    0.000000    9.111586    ( 0.0000,  0.0000,  0.0000)
   5 Ti     9.942477    1.896200    9.111586    ( 0.0000,  0.0000,  0.0000)
   6 Ti     4.725027    3.792400    9.111586    ( 0.0000,  0.0000,  0.0000)
   7 Ti     9.942477    5.688600    9.111586    ( 0.0000,  0.0000,  0.0000)
   8 Ti     3.149983    0.000000   11.761552    ( 0.0000,  0.0000,  0.0000)
   9 Ti     8.367433    1.896200   11.761552    ( 0.0000,  0.0000,  0.0000)
  10 Ti     3.149983    3.792400   11.761552    ( 0.0000,  0.0000,  0.0000)
  11 Ti     8.367433    5.688600   11.761552    ( 0.0000,  0.0000,  0.0000)
  12 Ti     6.103269    0.000000   12.644759    ( 0.0000,  0.0000,  0.0000)
  13 Ti     0.885819    1.896200   12.644759    ( 0.0000,  0.0000,  0.0000)
  14 Ti     6.103269    3.792400   12.644759    ( 0.0000,  0.0000,  0.0000)
  15 Ti     0.885819    5.688600   12.644759    ( 0.0000,  0.0000,  0.0000)
  16 Ti     4.482233   -0.001033   15.342543    ( 0.0000,  0.0000,  0.0000)
  17 Ti     9.753045    1.900753   15.389207    ( 0.0000,  0.0000,  0.0000)
  18 Ti     4.499047    3.797034   15.348687    ( 0.0000,  0.0000,  0.0000)
  19 Ti     9.736627    5.671166   15.407809    ( 0.0000,  0.0000,  0.0000)
  20 Ti     7.365001   -0.008670   16.091347    ( 0.0000,  0.0000,  0.0000)
  21 Ti     2.124206    1.919615   16.196452    ( 0.0000,  0.0000,  0.0000)
  22 Ti     7.324862    3.785370   16.124124    ( 0.0000,  0.0000,  0.0000)
  23 Ti     2.104658    5.692197   16.109406    ( 0.0000,  0.0000,  0.0000)
  24 O      3.638859    0.000000    7.500000    ( 0.0000,  0.0000,  0.0000)
  25 O      8.856309    1.896200    7.500000    ( 0.0000,  0.0000,  0.0000)
  26 O      3.638859    3.792400    7.500000    ( 0.0000,  0.0000,  0.0000)
  27 O      8.856309    5.688600    7.500000    ( 0.0000,  0.0000,  0.0000)
  28 O      6.592144    0.000000    8.383207    ( 0.0000,  0.0000,  0.0000)
  29 O      1.374694    1.896200    8.383207    ( 0.0000,  0.0000,  0.0000)
  30 O      6.592144    3.792400    8.383207    ( 0.0000,  0.0000,  0.0000)
  31 O      1.374694    5.688600    8.383207    ( 0.0000,  0.0000,  0.0000)
  32 O     10.339421    0.000000    8.956758    ( 0.0000,  0.0000,  0.0000)
  33 O      5.121971    1.896200    8.956758    ( 0.0000,  0.0000,  0.0000)
  34 O     10.339421    3.792400    8.956758    ( 0.0000,  0.0000,  0.0000)
  35 O      5.121971    5.688600    8.956758    ( 0.0000,  0.0000,  0.0000)
  36 O      2.857911    0.000000    9.839966    ( 0.0000,  0.0000,  0.0000)
  37 O      8.075361    1.896200    9.839966    ( 0.0000,  0.0000,  0.0000)
  38 O      2.857911    3.792400    9.839966    ( 0.0000,  0.0000,  0.0000)
  39 O      8.075361    5.688600    9.839966    ( 0.0000,  0.0000,  0.0000)
  40 O      5.017100    0.000000   11.033173    ( 0.0000,  0.0000,  0.0000)
  41 O     10.234550    1.896200   11.033173    ( 0.0000,  0.0000,  0.0000)
  42 O      5.017100    3.792400   11.033173    ( 0.0000,  0.0000,  0.0000)
  43 O     10.234550    5.688600   11.033173    ( 0.0000,  0.0000,  0.0000)
  44 O      7.970490    0.000000   11.916380    ( 0.0000,  0.0000,  0.0000)
  45 O      2.753040    1.896200   11.916380    ( 0.0000,  0.0000,  0.0000)
  46 O      7.970490    3.792400   11.916380    ( 0.0000,  0.0000,  0.0000)
  47 O      2.753040    5.688600   11.916380    ( 0.0000,  0.0000,  0.0000)
  48 O      1.282867    0.000000   12.489931    ( 0.0000,  0.0000,  0.0000)
  49 O      6.500317    1.896200   12.489931    ( 0.0000,  0.0000,  0.0000)
  50 O      1.282867    3.792400   12.489931    ( 0.0000,  0.0000,  0.0000)
  51 O      6.500317    5.688600   12.489931    ( 0.0000,  0.0000,  0.0000)
  52 O      4.236152    0.000000   13.373138    ( 0.0000,  0.0000,  0.0000)
  53 O      9.453603    1.896200   13.373138    ( 0.0000,  0.0000,  0.0000)
  54 O      4.236152    3.792400   13.373138    ( 0.0000,  0.0000,  0.0000)
  55 O      9.453603    5.688600   13.373138    ( 0.0000,  0.0000,  0.0000)
  56 O      6.412072   -0.010033   14.556610    ( 0.0000,  0.0000,  0.0000)
  57 O      1.198823    1.897930   14.569774    ( 0.0000,  0.0000,  0.0000)
  58 O      6.447668    3.793171   14.532625    ( 0.0000,  0.0000,  0.0000)
  59 O      1.199187    5.689336   14.547629    ( 0.0000,  0.0000,  0.0000)
  60 O      4.033722    1.891518   15.421462    ( 0.0000,  0.0000,  0.0000)
  61 O      9.263384   -0.007385   15.453502    ( 0.0000,  0.0000,  0.0000)
  62 O      4.056182    5.703956   15.417797    ( 0.0000,  0.0000,  0.0000)
  63 O      9.276983    3.794598   15.462247    ( 0.0000,  0.0000,  0.0000)
  64 O      2.642742   -0.013555   16.279518    ( 0.0000,  0.0000,  0.0000)
  65 O      7.840025    1.892632   16.276827    ( 0.0000,  0.0000,  0.0000)
  66 O      2.638424    3.815752   16.259314    ( 0.0000,  0.0000,  0.0000)
  67 O      7.851442    5.687213   16.316677    ( 0.0000,  0.0000,  0.0000)
  68 O      5.664333   -0.017638   16.912131    ( 0.0000,  0.0000,  0.0000)
  69 O      0.405331    1.895786   16.891848    ( 0.0000,  0.0000,  0.0000)
  70 O      0.447526    5.688107   16.892737    ( 0.0000,  0.0000,  0.0000)
  71 O      5.620240    3.815240   16.822627    ( 0.0000,  0.0000,  0.0000)
  72 Au     5.402004    1.459542   18.435638    ( 0.0000,  0.0000,  0.0000)
  73 Au     7.227773    3.254817   19.494175    ( 0.0000,  0.0000,  0.0000)
  74 Au     2.680675    1.867315   18.895591    ( 0.0000,  0.0000,  0.0000)
  75 Au     4.579183    3.616569   19.675117    ( 0.0000,  0.0000,  0.0000)

Unit cell:
           periodic     x           y           z      points  spacing
  1. axis:    yes   10.434900    0.000000    0.000000    52     0.2007
  2. axis:    yes    0.000000    7.584800    0.000000    36     0.2107
  3. axis:    no     0.000000    0.000000   28.826383   144     0.2002

  Lengths:  10.434900   7.584800  28.826383
  Angles:   90.000000  90.000000  90.000000

Effective grid spacing dv^(1/3) = 0.2038

     iter     time        total  log10-change:  magmom
                         energy   eigst   dens
iter:   1 02:50:27 -2016.233730   -4.81           +0.0000
iter:   2 02:50:31 -2016.231866   -5.22  -3.61    -0.0000
iter:   3 02:50:34 -2016.231829   -5.71  -3.63    -0.0000
iter:   4 02:50:38 -2016.231823c  -6.08  -3.67    -0.0000
iter:   5 02:50:42 -2016.231635c  -6.36  -3.70    -0.0000
iter:   6 02:50:46 -2016.231516c  -6.55  -3.73    -0.0000
iter:   7 02:50:50 -2016.231404c  -6.59  -3.76    -0.0000
iter:   8 02:50:54 -2016.231274c  -6.63  -3.78    -0.0000
iter:   9 02:50:58 -2016.231302c  -6.62  -3.80    -0.0000
iter:  10 02:51:01 -2016.231052c  -6.67  -3.82    -0.0000
iter:  11 02:51:05 -2016.230956c  -6.71  -3.84    -0.0000
iter:  12 02:51:09 -2016.230789c  -6.74  -3.85    -0.0000
iter:  13 02:51:13 -2016.230730c  -6.78  -3.87    -0.0000
iter:  14 02:51:17 -2016.230572c  -6.82  -3.88    -0.0000
iter:  15 02:51:21 -2016.230495c  -6.87  -3.89    -0.0000
iter:  16 02:51:24 -2016.230497c  -6.90  -3.91    -0.0000
iter:  17 02:51:28 -2016.230559c  -6.95  -3.92    -0.0000
iter:  18 02:51:32 -2016.230474c  -7.04  -3.93    -0.0000
iter:  19 02:51:36 -2016.230442c  -7.13  -3.94    -0.0000
iter:  20 02:51:40 -2016.230457c  -7.18  -3.96    -0.0000
iter:  21 02:51:44 -2016.230516c  -7.26  -3.97    -0.0000
iter:  22 02:51:47 -2016.230610c  -7.31  -3.98    -0.0000
iter:  23 02:51:51 -2016.230730c  -7.38  -3.99    -0.0000
iter:  24 02:51:55 -2016.230586c  -7.50  -4.00    -0.0000
iter:  25 02:51:59 -2016.230578c  -7.59  -4.01    -0.0000
iter:  26 02:52:03 -2016.230602c  -7.65  -4.02    -0.0000
iter:  27 02:52:07 -2016.230651c  -7.70  -4.03    -0.0000
iter:  28 02:52:10 -2016.231011c  -7.66  -4.04    -0.0000
iter:  29 02:52:14 -2016.231260c  -7.67  -4.06    -0.0000
iter:  30 02:52:18 -2016.231505c  -7.73  -4.07    -0.0000
iter:  31 02:52:22 -2016.231739c  -7.79  -4.08    -0.0000
iter:  32 02:52:26 -2016.231962c  -7.86  -4.09    -0.0000
iter:  33 02:52:29 -2016.232176c  -7.92  -4.10    -0.0000
iter:  34 02:52:33 -2016.232382c  -7.99  -4.12    -0.0000
iter:  35 02:52:37 -2016.232580c  -8.05  -4.13    -0.0000
iter:  36 02:52:41 -2016.232773c  -8.11  -4.14    -0.0000
iter:  37 02:52:45 -2016.232961c  -8.17  -4.15    -0.0000
iter:  38 02:52:49 -2016.233145c  -8.23  -4.16    -0.0000
iter:  39 02:52:52 -2016.233327c  -8.28  -4.17    -0.0000
iter:  40 02:52:56 -2016.233506c  -8.33  -4.18    -0.0000
iter:  41 02:53:00 -2016.233561c  -8.43  -4.19    -0.0000
iter:  42 02:53:04 -2016.233695c  -8.53  -4.20    -0.0000
iter:  43 02:53:08 -2016.233839c  -8.55  -4.21    -0.0000
iter:  44 02:53:12 -2016.233986c  -8.60  -4.21    -0.0000
iter:  45 02:53:15 -2016.234136c  -8.62  -4.22    -0.0000
iter:  46 02:53:19 -2016.234289c  -8.66  -4.23    -0.0000
iter:  47 02:53:23 -2016.234444c  -8.69  -4.24    -0.0000
iter:  48 02:53:27 -2016.234601c  -8.72  -4.25    -0.0000
iter:  49 02:53:31 -2016.234761c  -8.75  -4.26    -0.0000
iter:  50 02:53:35 -2016.234922c  -8.79  -4.27    -0.0000
iter:  51 02:53:38 -2016.235084c  -8.82  -4.27    -0.0000
iter:  52 02:53:42 -2016.235248c  -8.86  -4.28    -0.0000
iter:  53 02:53:46 -2016.235412c  -8.89  -4.29    -0.0000
iter:  54 02:53:50 -2016.235577c  -8.92  -4.30    -0.0000
iter:  55 02:53:54 -2016.235743c  -8.95  -4.31    -0.0000
iter:  56 02:53:58 -2016.235909c  -8.99  -4.31    -0.0000
iter:  57 02:54:01 -2016.236075c  -9.02  -4.32    -0.0000
iter:  58 02:54:05 -2016.236241c  -9.06  -4.33    -0.0000
iter:  59 02:54:09 -2016.236408c  -9.09  -4.34    -0.0000
iter:  60 02:54:13 -2016.236574c  -9.12  -4.34    -0.0000
iter:  61 02:54:17 -2016.236741c  -9.16  -4.35    -0.0000
iter:  62 02:54:20 -2016.236908c  -9.19  -4.36    -0.0000
iter:  63 02:54:24 -2016.237074c  -9.22  -4.36    -0.0000
iter:  64 02:54:28 -2016.237240c  -9.25  -4.37    -0.0000
iter:  65 02:54:32 -2016.237406c  -9.29  -4.38    -0.0000
iter:  66 02:54:36 -2016.237572c  -9.31  -4.38    -0.0000
iter:  67 02:54:40 -2016.237737c  -9.35  -4.39    -0.0000
iter:  68 02:54:43 -2016.237902c  -9.37  -4.40    -0.0000
iter:  69 02:54:47 -2016.238067c  -9.40  -4.40    -0.0000
iter:  70 02:54:51 -2016.238231c  -9.42  -4.41    -0.0000
iter:  71 02:54:55 -2016.238394c  -9.45  -4.42    -0.0000
iter:  72 02:54:59 -2016.238557c  -9.47  -4.42    -0.0000
iter:  73 02:55:03 -2016.238719c  -9.50  -4.43    -0.0000
iter:  74 02:55:06 -2016.238880c  -9.52  -4.44    -0.0000
iter:  75 02:55:10 -2016.239040c  -9.55  -4.44    -0.0000
iter:  76 02:55:14 -2016.239199c  -9.57  -4.45    -0.0000
iter:  77 02:55:18 -2016.239357c  -9.60  -4.45    -0.0000
iter:  78 02:55:22 -2016.239514c  -9.62  -4.46    -0.0000
iter:  79 02:55:25 -2016.239670c  -9.64  -4.47    -0.0000
iter:  80 02:55:29 -2016.239824c  -9.66  -4.47    -0.0000
iter:  81 02:55:33 -2016.239977c  -9.69  -4.48    -0.0000
iter:  82 02:55:37 -2016.240128c  -9.71  -4.48    -0.0000
iter:  83 02:55:41 -2016.240279c  -9.73  -4.49    -0.0000
iter:  84 02:55:45 -2016.240427c  -9.76  -4.50    -0.0000
iter:  85 02:55:48 -2016.240574c  -9.78  -4.50    -0.0000
iter:  86 02:55:52 -2016.240719c  -9.81  -4.51    -0.0000
iter:  87 02:55:56 -2016.240862c  -9.83  -4.51    -0.0000
iter:  88 02:56:00 -2016.241004c  -9.85  -4.52    -0.0000
iter:  89 02:56:04 -2016.241144c  -9.88  -4.53    -0.0000
iter:  90 02:56:08 -2016.241282c  -9.90  -4.53    -0.0000
iter:  91 02:56:11 -2016.241418c  -9.92  -4.54    -0.0000
iter:  92 02:56:15 -2016.241553c  -9.95  -4.54    -0.0000
iter:  93 02:56:19 -2016.241685c  -9.97  -4.55    -0.0000
iter:  94 02:56:23 -2016.241815c  -9.99  -4.56    -0.0000
iter:  95 02:56:27 -2016.241944c -10.01c -4.56    -0.0000
iter:  96 02:56:31 -2016.242070c -10.04c -4.57    -0.0000
iter:  97 02:56:34 -2016.242195c -10.06c -4.57    -0.0000
iter:  98 02:56:38 -2016.242318c -10.08c -4.58    -0.0000
iter:  99 02:56:42 -2016.242438c -10.10c -4.58    -0.0000
iter: 100 02:56:46 -2016.242557c -10.12c -4.59    -0.0000
iter: 101 02:56:50 -2016.242674c -10.14c -4.60    -0.0000
iter: 102 02:56:53 -2016.242789c -10.16c -4.60    -0.0000
iter: 103 02:56:57 -2016.242902c -10.18c -4.61    -0.0000
iter: 104 02:57:01 -2016.243014c -10.20c -4.61    -0.0000
iter: 105 02:57:05 -2016.243123c -10.22c -4.62    -0.0000
iter: 106 02:57:09 -2016.243231c -10.24c -4.62    -0.0000
iter: 107 02:57:13 -2016.243337c -10.25c -4.63    -0.0000
iter: 108 02:57:16 -2016.243441c -10.27c -4.64    -0.0000
iter: 109 02:57:20 -2016.243544c -10.29c -4.64    -0.0000
iter: 110 02:57:24 -2016.243645c -10.31c -4.65    -0.0000
iter: 111 02:57:28 -2016.243744c -10.33c -4.65    -0.0000
iter: 112 02:57:32 -2016.243842c -10.34c -4.66    -0.0000
iter: 113 02:57:36 -2016.243938c -10.36c -4.66    -0.0000
iter: 114 02:57:39 -2016.244032c -10.38c -4.67    -0.0000
iter: 115 02:57:43 -2016.244125c -10.39c -4.68    -0.0000
iter: 116 02:57:47 -2016.244217c -10.41c -4.68    -0.0000
iter: 117 02:57:51 -2016.244307c -10.43c -4.69    -0.0000
iter: 118 02:57:55 -2016.244396c -10.44c -4.69    -0.0000
iter: 119 02:57:59 -2016.244484c -10.46c -4.70    -0.0000
iter: 120 02:58:02 -2016.244570c -10.48c -4.70    -0.0000
iter: 121 02:58:06 -2016.244655c -10.49c -4.71    -0.0000
iter: 122 02:58:10 -2016.244738c -10.51c -4.71    -0.0000
iter: 123 02:58:14 -2016.244821c -10.52c -4.72    -0.0000
iter: 124 02:58:18 -2016.244902c -10.54c -4.73    -0.0000
iter: 125 02:58:21 -2016.244982c -10.56c -4.73    -0.0000
iter: 126 02:58:25 -2016.245060c -10.57c -4.74    -0.0000
iter: 127 02:58:29 -2016.245138c -10.59c -4.74    -0.0000
iter: 128 02:58:33 -2016.245214c -10.60c -4.75    -0.0000
iter: 129 02:58:37 -2016.245290c -10.62c -4.75    -0.0000
iter: 130 02:58:41 -2016.245364c -10.63c -4.76    -0.0000
iter: 131 02:58:44 -2016.245437c -10.64c -4.76    -0.0000
iter: 132 02:58:48 -2016.245509c -10.66c -4.77    -0.0000
iter: 133 02:58:52 -2016.245581c -10.67c -4.77    -0.0000
iter: 134 02:58:56 -2016.245651c -10.69c -4.78    -0.0000
iter: 135 02:59:00 -2016.245720c -10.70c -4.79    -0.0000
iter: 136 02:59:03 -2016.245788c -10.71c -4.79    -0.0000
iter: 137 02:59:07 -2016.245855c -10.73c -4.80    -0.0000
iter: 138 02:59:11 -2016.245921c -10.74c -4.80    -0.0000
iter: 139 02:59:15 -2016.245987c -10.76c -4.81    -0.0000
iter: 140 02:59:19 -2016.246051c -10.77c -4.81    -0.0000
iter: 141 02:59:23 -2016.246114c -10.78c -4.82    -0.0000
iter: 142 02:59:26 -2016.246177c -10.80c -4.82    -0.0000
iter: 143 02:59:30 -2016.246238c -10.81c -4.83    -0.0000
iter: 144 02:59:34 -2016.246299c -10.82c -4.83    -0.0000
iter: 145 02:59:38 -2016.246359c -10.84c -4.84    -0.0000
iter: 146 02:59:42 -2016.246418c -10.85c -4.84    -0.0000
iter: 147 02:59:46 -2016.246476c -10.86c -4.85    -0.0000
iter: 148 02:59:49 -2016.246533c -10.87c -4.85    -0.0000
iter: 149 02:59:53 -2016.246590c -10.89c -4.86    -0.0000
iter: 150 02:59:57 -2016.246645c -10.90c -4.87    -0.0000
iter: 151 03:00:01 -2016.246700c -10.91c -4.87    -0.0000
iter: 152 03:00:05 -2016.246754c -10.92c -4.88    -0.0000
iter: 153 03:00:08 -2016.246807c -10.94c -4.88    -0.0000
iter: 154 03:00:12 -2016.246860c -10.95c -4.89    -0.0000
iter: 155 03:00:16 -2016.246911c -10.96c -4.89    -0.0000
iter: 156 03:00:20 -2016.246962c -10.97c -4.90    -0.0000
iter: 157 03:00:24 -2016.247012c -10.99c -4.90    -0.0000
iter: 158 03:00:28 -2016.247062c -11.00c -4.91    -0.0000
iter: 159 03:00:31 -2016.247110c -11.01c -4.91    -0.0000
iter: 160 03:00:35 -2016.247158c -11.02c -4.92    -0.0000
iter: 161 03:00:39 -2016.247206c -11.04c -4.92    -0.0000
iter: 162 03:00:43 -2016.247252c -11.05c -4.93    -0.0000
iter: 163 03:00:47 -2016.247298c -11.06c -4.93    -0.0000
iter: 164 03:00:51 -2016.247343c -11.07c -4.94    -0.0000
iter: 165 03:00:54 -2016.247387c -11.08c -4.94    -0.0000
iter: 166 03:00:58 -2016.247431c -11.09c -4.95    -0.0000
iter: 167 03:01:02 -2016.247474c -11.11c -4.95    -0.0000
iter: 168 03:01:06 -2016.247517c -11.12c -4.96    -0.0000
iter: 169 03:01:10 -2016.247559c -11.13c -4.96    -0.0000
iter: 170 03:01:14 -2016.247600c -11.14c -4.97    -0.0000
iter: 171 03:01:17 -2016.247640c -11.15c -4.97    -0.0000
iter: 172 03:01:21 -2016.247680c -11.16c -4.98    -0.0000
iter: 173 03:01:25 -2016.247720c -11.18c -4.98    -0.0000
iter: 174 03:01:29 -2016.247758c -11.19c -4.99    -0.0000
iter: 175 03:01:33 -2016.247797c -11.20c -4.99    -0.0000
iter: 176 03:01:36 -2016.247834c -11.21c -5.00    -0.0000
iter: 177 03:01:40 -2016.247871c -11.22c -5.00c   -0.0000

Converged after 177 iterations.

Dipole moment: (52.379678, -55.235355, 1.384429) |e|*Ang

Total magnetic moment: (0.000000, 0.000000, -0.000000)
Local magnetic moments:
   0 Ti ( 0.000000,  0.000000, -0.000000)
   1 Ti ( 0.000000,  0.000000,  0.000000)
   2 Ti ( 0.000000,  0.000000, -0.000000)
   3 Ti ( 0.000000,  0.000000,  0.000000)
   4 Ti ( 0.000000,  0.000000, -0.000000)
   5 Ti ( 0.000000,  0.000000,  0.000000)
   6 Ti ( 0.000000,  0.000000,  0.000000)
   7 Ti ( 0.000000,  0.000000,  0.000000)
   8 Ti ( 0.000000,  0.000000,  0.000000)
   9 Ti ( 0.000000,  0.000000, -0.000000)
  10 Ti ( 0.000000,  0.000000, -0.000000)
  11 Ti ( 0.000000,  0.000000,  0.000000)
  12 Ti ( 0.000000,  0.000000,  0.000000)
  13 Ti ( 0.000000,  0.000000,  0.000000)
  14 Ti ( 0.000000,  0.000000, -0.000000)
  15 Ti ( 0.000000,  0.000000,  0.000000)
  16 Ti ( 0.000000,  0.000000, -0.000000)
  17 Ti ( 0.000000,  0.000000, -0.000000)
  18 Ti ( 0.000000,  0.000000,  0.000000)
  19 Ti ( 0.000000,  0.000000,  0.000000)
  20 Ti ( 0.000000,  0.000000, -0.000000)
  21 Ti ( 0.000000,  0.000000, -0.000000)
  22 Ti ( 0.000000,  0.000000, -0.000000)
  23 Ti ( 0.000000,  0.000000,  0.000000)
  24 O  ( 0.000000,  0.000000, -0.000000)
  25 O  ( 0.000000,  0.000000,  0.000000)
  26 O  ( 0.000000,  0.000000,  0.000000)
  27 O  ( 0.000000,  0.000000, -0.000000)
  28 O  ( 0.000000,  0.000000, -0.000000)
  29 O  ( 0.000000,  0.000000,  0.000000)
  30 O  ( 0.000000,  0.000000,  0.000000)
  31 O  ( 0.000000,  0.000000,  0.000000)
  32 O  ( 0.000000,  0.000000,  0.000000)
  33 O  ( 0.000000,  0.000000, -0.000000)
  34 O  ( 0.000000,  0.000000, -0.000000)
  35 O  ( 0.000000,  0.000000, -0.000000)
  36 O  ( 0.000000,  0.000000,  0.000000)
  37 O  ( 0.000000,  0.000000, -0.000000)
  38 O  ( 0.000000,  0.000000, -0.000000)
  39 O  ( 0.000000,  0.000000,  0.000000)
  40 O  ( 0.000000,  0.000000, -0.000000)
  41 O  ( 0.000000,  0.000000, -0.000000)
  42 O  ( 0.000000,  0.000000,  0.000000)
  43 O  ( 0.000000,  0.000000, -0.000000)
  44 O  ( 0.000000,  0.000000,  0.000000)
  45 O  ( 0.000000,  0.000000, -0.000000)
  46 O  ( 0.000000,  0.000000,  0.000000)
  47 O  ( 0.000000,  0.000000,  0.000000)
  48 O  ( 0.000000,  0.000000, -0.000000)
  49 O  ( 0.000000,  0.000000, -0.000000)
  50 O  ( 0.000000,  0.000000, -0.000000)
  51 O  ( 0.000000,  0.000000,  0.000000)
  52 O  ( 0.000000,  0.000000, -0.000000)
  53 O  ( 0.000000,  0.000000,  0.000000)
  54 O  ( 0.000000,  0.000000, -0.000000)
  55 O  ( 0.000000,  0.000000,  0.000000)
  56 O  ( 0.000000,  0.000000,  0.000000)
  57 O  ( 0.000000,  0.000000, -0.000000)
  58 O  ( 0.000000,  0.000000,  0.000000)
  59 O  ( 0.000000,  0.000000, -0.000000)
  60 O  ( 0.000000,  0.000000,  0.000000)
  61 O  ( 0.000000,  0.000000,  0.000000)
  62 O  ( 0.000000,  0.000000,  0.000000)
  63 O  ( 0.000000,  0.000000, -0.000000)
  64 O  ( 0.000000,  0.000000,  0.000000)
  65 O  ( 0.000000,  0.000000, -0.000000)
  66 O  ( 0.000000,  0.000000, -0.000000)
  67 O  ( 0.000000,  0.000000, -0.000000)
  68 O  ( 0.000000,  0.000000,  0.000000)
  69 O  ( 0.000000,  0.000000,  0.000000)
  70 O  ( 0.000000,  0.000000, -0.000000)
  71 O  ( 0.000000,  0.000000,  0.000000)
  72 Au ( 0.000000,  0.000000,  0.000000)
  73 Au ( 0.000000,  0.000000,  0.000000)
  74 Au ( 0.000000,  0.000000, -0.000000)
  75 Au ( 0.000000,  0.000000,  0.000000)

Energy contributions relative to reference atoms: (reference = -2721730.337652)

Kinetic:       +527.128563
Potential:     -714.154886
External:      -1489.219112
XC:            -383.086297
Entropy (-ST):   -0.097992
Local:          +43.132856
SIC:             +0.000000
--------------------------
Free energy:   -2016.296868
Extrapolated:  -2016.247871

Dipole-layer corrected work functions: 3.850973, 0.685697 eV

Spin contamination: 0.000000 electrons
                   Up                     Down
 Band  Eigenvalues  Occupancy  Eigenvalues  Occupancy
    0    -64.28473    1.00000    -64.28473    1.00000
    1    -64.27030    1.00000    -64.27030    1.00000
    2    -64.22759    1.00000    -64.22759    1.00000
    3    -64.22717    1.00000    -64.22717    1.00000
    4    -64.22208    1.00000    -64.22208    1.00000
    5    -64.22196    1.00000    -64.22196    1.00000
    6    -64.12591    1.00000    -64.12591    1.00000
    7    -64.07680    1.00000    -64.07680    1.00000
    8    -64.04985    1.00000    -64.04985    1.00000
    9    -64.04101    1.00000    -64.04101    1.00000
   10    -64.03468    1.00000    -64.03468    1.00000
   11    -64.03157    1.00000    -64.03157    1.00000
   12    -64.01352    1.00000    -64.01352    1.00000
   13    -64.00911    1.00000    -64.00911    1.00000
   14    -63.99151    1.00000    -63.99151    1.00000
   15    -63.97609    1.00000    -63.97609    1.00000
   16    -63.97256    1.00000    -63.97256    1.00000
   17    -63.95750    1.00000    -63.95750    1.00000
   18    -63.93428    1.00000    -63.93428    1.00000
   19    -63.68598    1.00000    -63.68598    1.00000
   20    -63.53052    1.00000    -63.53052    1.00000
   21    -63.51942    1.00000    -63.51942    1.00000
   22    -63.51797    1.00000    -63.51797    1.00000
   23    -63.50986    1.00000    -63.50986    1.00000
   24    -40.58452    1.00000    -40.58452    1.00000
   25    -40.54784    1.00000    -40.54784    1.00000
   26    -40.54645    1.00000    -40.54645    1.00000
   27    -40.54136    1.00000    -40.54136    1.00000
   28    -40.54033    1.00000    -40.54033    1.00000
   29    -40.52942    1.00000    -40.52942    1.00000
   30    -40.44458    1.00000    -40.44458    1.00000
   31    -40.43231    1.00000    -40.43231    1.00000
   32    -40.42087    1.00000    -40.42087    1.00000
   33    -40.40420    1.00000    -40.40420    1.00000
   34    -40.40211    1.00000    -40.40211    1.00000
   35    -40.40074    1.00000    -40.40074    1.00000
   36    -40.38542    1.00000    -40.38542    1.00000
   37    -40.37494    1.00000    -40.37494    1.00000
   38    -40.35449    1.00000    -40.35449    1.00000
   39    -40.33845    1.00000    -40.33845    1.00000
   40    -40.33182    1.00000    -40.33182    1.00000
   41    -40.33031    1.00000    -40.33031    1.00000
   42    -40.32051    1.00000    -40.32051    1.00000
   43    -40.30658    1.00000    -40.30658    1.00000
   44    -40.30232    1.00000    -40.30232    1.00000
   45    -40.29414    1.00000    -40.29414    1.00000
   46    -40.27744    1.00000    -40.27744    1.00000
   47    -40.27586    1.00000    -40.27586    1.00000
   48    -40.27269    1.00000    -40.27269    1.00000
   49    -40.25158    1.00000    -40.25158    1.00000
   50    -40.23719    1.00000    -40.23719    1.00000
   51    -40.22953    1.00000    -40.22953    1.00000
   52    -40.22632    1.00000    -40.22632    1.00000
   53    -40.22228    1.00000    -40.22228    1.00000
   54    -40.21254    1.00000    -40.21254    1.00000
   55    -40.21220    1.00000    -40.21220    1.00000
   56    -40.21119    1.00000    -40.21119    1.00000
   57    -40.20256    1.00000    -40.20256    1.00000
   58    -40.19960    1.00000    -40.19960    1.00000
   59    -40.19196    1.00000    -40.19196    1.00000
   60    -40.18413    1.00000    -40.18413    1.00000
   61    -40.17479    1.00000    -40.17479    1.00000
   62    -40.16959    1.00000    -40.16959    1.00000
   63    -40.16220    1.00000    -40.16220    1.00000
   64    -40.15193    1.00000    -40.15193    1.00000
   65    -40.14249    1.00000    -40.14249    1.00000
   66    -40.13720    1.00000    -40.13720    1.00000
   67    -40.13525    1.00000    -40.13525    1.00000
   68    -40.12798    1.00000    -40.12798    1.00000
   69    -40.12053    1.00000    -40.12053    1.00000
   70    -40.11474    1.00000    -40.11474    1.00000
   71    -40.10603    1.00000    -40.10603    1.00000
   72    -40.09957    1.00000    -40.09957    1.00000
   73    -40.09354    1.00000    -40.09354    1.00000
   74    -40.08380    1.00000    -40.08380    1.00000
   75    -40.07954    1.00000    -40.07954    1.00000
   76    -40.06834    1.00000    -40.06834    1.00000
   77    -40.05329    1.00000    -40.05329    1.00000
   78    -40.04908    1.00000    -40.04908    1.00000
   79    -40.04058    1.00000    -40.04058    1.00000
   80    -40.02182    1.00000    -40.02182    1.00000
   81    -39.88615    1.00000    -39.88615    1.00000
   82    -39.86084    1.00000    -39.86084    1.00000
   83    -39.83331    1.00000    -39.83331    1.00000
   84    -39.75835    1.00000    -39.75835    1.00000
   85    -39.74770    1.00000    -39.74770    1.00000
   86    -39.74223    1.00000    -39.74223    1.00000
   87    -39.73488    1.00000    -39.73488    1.00000
   88    -39.72958    1.00000    -39.72958    1.00000
   89    -39.72402    1.00000    -39.72402    1.00000
   90    -39.68463    1.00000    -39.68463    1.00000
   91    -39.67407    1.00000    -39.67407    1.00000
   92    -39.60736    1.00000    -39.60736    1.00000
   93    -39.59516    1.00000    -39.59516    1.00000
   94    -39.59275    1.00000    -39.59275    1.00000
   95    -39.58412    1.00000    -39.58412    1.00000
   96    -23.11897    1.00000    -23.11897    1.00000
   97    -22.84895    1.00000    -22.84895    1.00000
   98    -22.81027    1.00000    -22.81027    1.00000
   99    -22.68830    1.00000    -22.68830    1.00000
  100    -22.67421    1.00000    -22.67421    1.00000
  101    -22.65334    1.00000    -22.65334    1.00000
  102    -22.60549    1.00000    -22.60549    1.00000
  103    -22.58161    1.00000    -22.58161    1.00000
  104    -22.46633    1.00000    -22.46633    1.00000
  105    -22.26947    1.00000    -22.26947    1.00000
  106    -22.23032    1.00000    -22.23032    1.00000
  107    -22.17482    1.00000    -22.17482    1.00000
  108    -22.09358    1.00000    -22.09358    1.00000
  109    -22.01008    1.00000    -22.01008    1.00000
  110    -21.94589    1.00000    -21.94589    1.00000
  111    -21.93214    1.00000    -21.93214    1.00000
  112    -21.89294    1.00000    -21.89294    1.00000
  113    -21.87087    1.00000    -21.87087    1.00000
  114    -21.86720    1.00000    -21.86720    1.00000
  115    -21.86114    1.00000    -21.86114    1.00000
  116    -21.83735    1.00000    -21.83735    1.00000
  117    -21.82792    1.00000    -21.82792    1.00000
  118    -21.80714    1.00000    -21.80714    1.00000
  119    -21.76923    1.00000    -21.76923    1.00000
  120    -21.75696    1.00000    -21.75696    1.00000
  121    -21.73354    1.00000    -21.73354    1.00000
  122    -21.72622    1.00000    -21.72622    1.00000
  123    -21.71983    1.00000    -21.71983    1.00000
  124    -21.69864    1.00000    -21.69864    1.00000
  125    -21.68957    1.00000    -21.68957    1.00000
  126    -21.68461    1.00000    -21.68461    1.00000
  127    -21.67361    1.00000    -21.67361    1.00000
  128    -21.60344    1.00000    -21.60344    1.00000
  129    -21.58456    1.00000    -21.58456    1.00000
  130    -21.55935    1.00000    -21.55935    1.00000
  131    -21.54831    1.00000    -21.54831    1.00000
  132    -21.54044    1.00000    -21.54044    1.00000
  133    -21.51510    1.00000    -21.51510    1.00000
  134    -21.47166    1.00000    -21.47166    1.00000
  135    -21.46558    1.00000    -21.46558    1.00000
  136    -21.44228    1.00000    -21.44228    1.00000
  137    -21.42618    1.00000    -21.42618    1.00000
  138    -21.40123    1.00000    -21.40123    1.00000
  139    -21.25697    1.00000    -21.25697    1.00000
  140    -20.12018    1.00000    -20.12018    1.00000
  141    -20.07960    1.00000    -20.07960    1.00000
  142    -20.07130    1.00000    -20.07130    1.00000
  143    -20.06579    1.00000    -20.06579    1.00000
  144    -10.15477    1.00000    -10.15477    1.00000
  145    -10.10402    1.00000    -10.10402    1.00000
  146    -10.04205    1.00000    -10.04205    1.00000
  147    -10.02332    1.00000    -10.02332    1.00000
  148    -10.00101    1.00000    -10.00101    1.00000
  149     -9.96385    1.00000     -9.96385    1.00000
  150     -9.94825    1.00000     -9.94825    1.00000
  151     -9.93095    1.00000     -9.93095    1.00000
  152     -9.89218    1.00000     -9.89218    1.00000
  153     -9.88112    1.00000     -9.88112    1.00000
  154     -9.84855    1.00000     -9.84855    1.00000
  155     -9.78347    1.00000     -9.78347    1.00000
  156     -9.77886    1.00000     -9.77886    1.00000
  157     -9.77308    1.00000     -9.77308    1.00000
  158     -9.73398    1.00000     -9.73398    1.00000
  159     -9.70550    1.00000     -9.70550    1.00000
  160     -9.69204    1.00000     -9.69204    1.00000
  161     -9.64040    1.00000     -9.64040    1.00000
  162     -9.59936    1.00000     -9.59936    1.00000
  163     -9.54703    1.00000     -9.54703    1.00000
  164     -9.48873    1.00000     -9.48873    1.00000
  165     -9.40065    1.00000     -9.40065    1.00000
  166     -9.35516    1.00000     -9.35516    1.00000
  167     -9.33653    1.00000     -9.33653    1.00000
  168     -9.32898    1.00000     -9.32898    1.00000
  169     -9.32243    1.00000     -9.32243    1.00000
  170     -9.30378    1.00000     -9.30378    1.00000
  171     -9.28609    1.00000     -9.28609    1.00000
  172     -9.25973    1.00000     -9.25973    1.00000
  173     -9.25667    1.00000     -9.25667    1.00000
  174     -9.24997    1.00000     -9.24997    1.00000
  175     -9.23594    1.00000     -9.23594    1.00000
  176     -9.22861    1.00000     -9.22861    1.00000
  177     -9.21867    1.00000     -9.21867    1.00000
  178     -9.21008    1.00000     -9.21008    1.00000
  179     -9.20737    1.00000     -9.20737    1.00000
  180     -9.16230    1.00000     -9.16230    1.00000
  181     -9.13739    1.00000     -9.13739    1.00000
  182     -9.13433    1.00000     -9.13433    1.00000
  183     -9.12945    1.00000     -9.12945    1.00000
  184     -9.10270    1.00000     -9.10270    1.00000
  185     -9.06976    1.00000     -9.06976    1.00000
  186     -8.98777    1.00000     -8.98777    1.00000
  187     -8.96579    1.00000     -8.96579    1.00000
  188     -8.93991    1.00000     -8.93991    1.00000
  189     -8.85005    1.00000     -8.85005    1.00000
  190     -8.80666    1.00000     -8.80666    1.00000
  191     -8.79919    1.00000     -8.79919    1.00000
  192     -8.75933    1.00000     -8.75933    1.00000
  193     -8.74711    1.00000     -8.74711    1.00000
  194     -8.66530    1.00000     -8.66530    1.00000
  195     -8.60717    1.00000     -8.60717    1.00000
  196     -8.56838    1.00000     -8.56838    1.00000
  197     -8.52575    1.00000     -8.52575    1.00000
  198     -8.50053    1.00000     -8.50053    1.00000
  199     -8.45030    1.00000     -8.45030    1.00000
  200     -8.39419    1.00000     -8.39419    1.00000
  201     -8.33663    1.00000     -8.33663    1.00000
  202     -8.29594    1.00000     -8.29594    1.00000
  203     -8.25754    1.00000     -8.25754    1.00000
  204     -8.18637    1.00000     -8.18637    1.00000
  205     -8.15120    1.00000     -8.15120    1.00000
  206     -8.13702    1.00000     -8.13702    1.00000
  207     -8.08202    1.00000     -8.08202    1.00000
  208     -8.01651    1.00000     -8.01651    1.00000
  209     -8.00377    1.00000     -8.00377    1.00000
  210     -7.93705    1.00000     -7.93705    1.00000
  211     -7.88272    1.00000     -7.88272    1.00000
  212     -7.88071    1.00000     -7.88071    1.00000
  213     -7.81326    1.00000     -7.81326    1.00000
  214     -7.80428    1.00000     -7.80428    1.00000
  215     -7.79806    1.00000     -7.79806    1.00000
  216     -7.77719    1.00000     -7.77719    1.00000
  217     -7.73772    1.00000     -7.73772    1.00000
  218     -7.69140    1.00000     -7.69140    1.00000
  219     -7.64708    1.00000     -7.64708    1.00000
  220     -7.63878    1.00000     -7.63878    1.00000
  221     -7.62605    1.00000     -7.62605    1.00000
  222     -7.61650    1.00000     -7.61650    1.00000
  223     -7.57649    1.00000     -7.57649    1.00000
  224     -7.53364    1.00000     -7.53364    1.00000
  225     -7.50593    1.00000     -7.50593    1.00000
  226     -7.46646    1.00000     -7.46646    1.00000
  227     -7.46049    1.00000     -7.46049    1.00000
  228     -7.43953    1.00000     -7.43953    1.00000
  229     -7.41152    1.00000     -7.41152    1.00000
  230     -7.38705    1.00000     -7.38705    1.00000
  231     -7.35988    1.00000     -7.35988    1.00000
  232     -7.32627    1.00000     -7.32627    1.00000
  233     -7.30707    1.00000     -7.30707    1.00000
  234     -7.24726    1.00000     -7.24726    1.00000
  235     -7.21783    1.00000     -7.21783    1.00000
  236     -7.19828    1.00000     -7.19828    1.00000
  237     -7.16688    1.00000     -7.16688    1.00000
  238     -7.13922    1.00000     -7.13922    1.00000
  239     -7.11227    1.00000     -7.11227    1.00000
  240     -7.07704    1.00000     -7.07704    1.00000
  241     -7.02521    1.00000     -7.02521    1.00000
  242     -6.96945    1.00000     -6.96945    1.00000
  243     -6.94006    1.00000     -6.94006    1.00000
  244     -6.91330    1.00000     -6.91330    1.00000
  245     -6.85720    1.00000     -6.85720    1.00000
  246     -6.82058    1.00000     -6.82058    1.00000
  247     -6.78893    1.00000     -6.78893    1.00000
  248     -6.75231    1.00000     -6.75231    1.00000
  249     -6.70525    1.00000     -6.70525    1.00000
  250     -6.68725    1.00000     -6.68725    1.00000
  251     -6.66632    1.00000     -6.66632    1.00000
  252     -6.63810    1.00000     -6.63810    1.00000
  253     -6.59046    1.00000     -6.59046    1.00000
  254     -6.55079    1.00000     -6.55079    1.00000
  255     -6.53159    1.00000     -6.53159    1.00000
  256     -6.48495    1.00000     -6.48495    1.00000
  257     -6.47040    1.00000     -6.47040    1.00000
  258     -6.45615    1.00000     -6.45615    1.00000
  259     -6.44978    1.00000     -6.44978    1.00000
  260     -6.43993    1.00000     -6.43993    1.00000
  261     -6.33548    1.00000     -6.33548    1.00000
  262     -6.32489    1.00000     -6.32489    1.00000
  263     -6.32076    1.00000     -6.32076    1.00000
  264     -6.29078    1.00000     -6.29078    1.00000
  265     -6.28403    1.00000     -6.28403    1.00000
  266     -6.27147    1.00000     -6.27147    1.00000
  267     -6.26180    1.00000     -6.26180    1.00000
  268     -6.22593    1.00000     -6.22593    1.00000
  269     -6.19491    1.00000     -6.19491    1.00000
  270     -6.17672    1.00000     -6.17672    1.00000
  271     -6.16588    1.00000     -6.16588    1.00000
  272     -6.16289    1.00000     -6.16289    1.00000
  273     -6.09258    1.00000     -6.09258    1.00000
  274     -6.05664    1.00000     -6.05664    1.00000
  275     -6.00946    1.00000     -6.00946    1.00000
  276     -5.85306    1.00000     -5.85306    1.00000
  277     -5.84160    1.00000     -5.84160    1.00000
  278     -5.80484    1.00000     -5.80484    1.00000
  279     -5.80083    1.00000     -5.80083    1.00000
  280     -5.74508    1.00000     -5.74508    1.00000
  281     -5.72967    1.00000     -5.72967    1.00000
  282     -5.71897    1.00000     -5.71897    1.00000
  283     -5.45768    1.00000     -5.45768    1.00000
  284     -5.44660    1.00000     -5.44660    1.00000
  285     -5.43845    1.00000     -5.43845    1.00000
  286     -5.41458    1.00000     -5.41458    1.00000
  287     -5.34193    1.00000     -5.34193    1.00000
  288     -5.21885    1.00000     -5.21885    1.00000
  289     -5.17856    1.00000     -5.17856    1.00000
  290     -5.17323    1.00000     -5.17323    1.00000
  291     -5.07467    1.00000     -5.07467    1.00000
  292     -5.06804    1.00000     -5.06804    1.00000
  293     -4.96220    1.00000     -4.96220    1.00000
  294     -4.81995    1.00000     -4.81995    1.00000
  295     -4.75512    1.00000     -4.75512    1.00000
  296     -4.42027    1.00000     -4.42027    1.00000
  297     -4.23511    1.00000     -4.23511    1.00000
  298     -3.99941    1.00000     -3.99941    1.00000
  299     -3.97667    1.00000     -3.97667    1.00000
  300     -3.92244    1.00000     -3.92244    1.00000
  301     -3.70749    1.00000     -3.70749    1.00000
  302     -3.66313    1.00000     -3.66313    1.00000
  303     -3.64990    1.00000     -3.64990    1.00000
  304     -3.55026    1.00000     -3.55026    1.00000
  305     -3.51793    1.00000     -3.51793    1.00000
  306     -3.46955    0.99999     -3.46955    0.99999
  307     -3.43759    0.99999     -3.43759    0.99999
  308     -2.86384    0.99741     -2.86384    0.99741
  309     -2.56080    0.94905     -2.56080    0.94905
  310     -1.94361    0.03743     -1.94361    0.03743
  311     -1.78460    0.00787     -1.78460    0.00787
  312     -1.67199    0.00256     -1.67199    0.00256
  313     -1.62512    0.00161     -1.62512    0.00161
  314     -1.61710    0.00148     -1.61710    0.00148
  315     -1.53777    0.00067     -1.53777    0.00067
  316     -1.50873    0.00050     -1.50873    0.00050
  317     -1.47182    0.00035     -1.47182    0.00035
  318     -1.46049    0.00031     -1.46049    0.00031
  319     -1.43515    0.00024     -1.43515    0.00024
  320     -1.40566    0.00018     -1.40566    0.00018
  321     -1.36176    0.00012     -1.36176    0.00012
  322     -1.30470    0.00007     -1.30470    0.00007
  323     -1.27087    0.00005     -1.27087    0.00005
  324     -1.24481    0.00004     -1.24481    0.00004
  325     -1.20862    0.00002     -1.20862    0.00002
  326     -1.16295    0.00002     -1.16295    0.00002
  327     -1.12485    0.00001     -1.12485    0.00001
  328     -1.11269    0.00001     -1.11269    0.00001
  329     -1.06722    0.00001     -1.06722    0.00001
  330     -1.05664    0.00001     -1.05664    0.00001
  331     -1.04892    0.00001     -1.04892    0.00001
  332     -1.01586    0.00000     -1.01586    0.00000
  333     -1.00938    0.00000     -1.00938    0.00000
  334     -0.97818    0.00000     -0.97818    0.00000
  335     -0.95638    0.00000     -0.95638    0.00000
  336     -0.93402    0.00000     -0.93402    0.00000
  337     -0.90313    0.00000     -0.90313    0.00000
  338     -0.85636    0.00000     -0.85636    0.00000
  339     -0.84248    0.00000     -0.84248    0.00000
  340     -0.82664    0.00000     -0.82664    0.00000
  341     -0.81315    0.00000     -0.81315    0.00000
  342     -0.80881    0.00000     -0.80881    0.00000
  343     -0.79252    0.00000     -0.79252    0.00000
  344     -0.76742    0.00000     -0.76742    0.00000
  345     -0.75358    0.00000     -0.75358    0.00000
  346     -0.74207    0.00000     -0.74207    0.00000
  347     -0.73667    0.00000     -0.73667    0.00000
  348     -0.73135    0.00000     -0.73135    0.00000
  349     -0.71586    0.00000     -0.71586    0.00000
  350     -0.67257    0.00000     -0.67257    0.00000
  351     -0.66184    0.00000     -0.66184    0.00000
  352     -0.63198    0.00000     -0.63198    0.00000
  353     -0.61835    0.00000     -0.61835    0.00000
  354     -0.60165    0.00000     -0.60165    0.00000
  355     -0.53889    0.00000     -0.53889    0.00000
  356     -0.52538    0.00000     -0.52538    0.00000
  357     -0.51376    0.00000     -0.51376    0.00000
  358     -0.50334    0.00000     -0.50334    0.00000
  359     -0.48056    0.00000     -0.48056    0.00000
  360     -0.46076    0.00000     -0.46076    0.00000
  361     -0.42917    0.00000     -0.42917    0.00000
  362     -0.41979    0.00000     -0.41979    0.00000
  363     -0.40214    0.00000     -0.40214    0.00000
  364     -0.39778    0.00000     -0.39778    0.00000
  365     -0.34446    0.00000     -0.34446    0.00000
  366     -0.32341    0.00000     -0.32341    0.00000
  367     -0.29885    0.00000     -0.29885    0.00000
  368     -0.28337    0.00000     -0.28337    0.00000
  369     -0.27440    0.00000     -0.27440    0.00000
  370     -0.23097    0.00000     -0.23097    0.00000
  371     -0.21878    0.00000     -0.21878    0.00000
  372     -0.20336    0.00000     -0.20336    0.00000
  373     -0.18347    0.00000     -0.18347    0.00000
  374     -0.16608    0.00000     -0.16608    0.00000
  375     -0.09941    0.00000     -0.09941    0.00000

Fermi level: -2.26833

Gap: 0.617 eV
Transition (v -> c):
  (s=0, k=0, n=309, [[0.00, 0.00, 0.00]]) -> (s=0, k=0, n=310, [[0.00, 0.00, 0.00]])
No difference between direct/indirect transitions

Forces in eV/Ang:
  0 Ti    4.00728    0.00271    0.91494
  1 Ti    4.05629    0.00375    0.92969
  2 Ti    4.02248   -0.00279    0.92154
  3 Ti    4.04491   -0.00376    0.92525
  4 Ti   -1.95755    0.00223   -1.69424
  5 Ti   -1.95851    0.00274   -1.60818
[truncated: 7,504 more chars]
