# Supplementary material for: Real-Space Constrained Density Functional Theory Investigation of Site-Specific, Interfacial Charge Recombination Dynamics Across the Au Nanoparticle/TiO2 Heterojunction
Source: J Phys Chem Lett. 2026 Jan 6;17(2):570–8. doi: 10.1021/acs.jpclett.5c02905 (PMC12814526; doi:10.1021/acs.jpclett.5c02905)
Supplement: Supplementary file 3 [file jz5c02905_si_003.zip › Site-Specific-Charge-Recombination-Dynamics-With-CDFT-main/AuTiO2/4Au/PBE+U+D3/HB/Au/0.68/ACF.dat]

    #         X           Y           Z       CHARGE      MIN DIST   ATOMIC VOL
 --------------------------------------------------------------------------------
    1    3.348107    0.000000   15.549383   19.540495     1.699113   100.300008
    2   13.207659    3.583299   15.549383   19.540413     1.699087   100.689995
    3    3.348107    7.166597   15.549383   19.540742     1.699113   100.474030
    4   13.207659   10.749896   15.549383   19.540150     1.699087   100.524897
    5    8.929007    0.000000   17.218402   19.502382     1.712675    46.917211
    6   18.788559    3.583299   17.218402   19.502592     1.712700    46.935060
    7    8.929007    7.166597   17.218402   19.502584     1.712674    46.930598
    8   18.788559   10.749896   17.218402   19.502363     1.712699    46.920781
    9    5.952605    0.000000   22.226112   19.480650     1.699608    46.661979
   10   15.812157    3.583299   22.226112   19.480865     1.699582    46.660194
   11    5.952605    7.166597   22.226112   19.480396     1.699607    46.655732
   12   15.812157   10.749896   22.226112   19.480377     1.699582    46.661979
   13   11.533507    0.000000   23.895131   19.475566     1.700340    46.598617
   14    1.673955    3.583299   23.895131   19.475877     1.700314    46.684290
   15   11.533507    7.166597   23.895131   19.475014     1.700340    46.464754
   16    1.673955   10.749896   23.895131   19.474214     1.700314    46.544180
   17    8.470193   -0.001952   28.993204   19.522339     1.705207    48.719008
   18   18.430584    3.591903   29.081387   19.516476     1.645216    48.846624
   19    8.501967    7.175354   29.004815   19.527570     1.648936    48.669925
   20   18.399558   10.716951   29.116539   19.510053     1.677814    49.022431
   21   13.917835   -0.016384   30.408239   19.604988     1.608200    69.041202
   22    4.014168    3.627547   30.606858   19.664151     1.656433    51.651501
   23   13.841983    7.153313   30.470178   19.621806     1.624616    57.928785
   24    3.977227   10.756693   30.442365   19.573294     1.617585    62.398918
   25    6.876447    0.000000   14.172946    9.168584     1.714748   848.544436
   26   16.735998    3.583299   14.172946    9.169067     1.714721   850.049949
   27    6.876447    7.166597   14.172946    9.169027     1.714748   849.116477
   28   16.735998   10.749896   14.172946    9.168697     1.714721   849.530560
   29   12.457347    0.000000   15.841965    9.291167     1.726762   190.189040
   30    2.597795    3.583299   15.841965    9.291087     1.726767   190.550470
   31   12.457347    7.166597   15.841965    9.291099     1.726757   190.297023
   32    2.597795   10.749896   15.841965    9.291170     1.726762   190.484431
   33   19.538674    0.000000   16.925820    9.268994     1.720161   109.020739
   34    9.679122    3.583299   16.925820    9.269215     1.720151   109.023416
   35   19.538674    7.166597   16.925820    9.268998     1.720156   109.018954
   36    9.679122   10.749896   16.925820    9.269229     1.720146   109.017169
   37    5.400669    0.000000   18.594841    9.230759     1.729884    94.050388
   38   15.260221    3.583299   18.594841    9.231381     1.729908    94.065559
   39    5.400669    7.166597   18.594841    9.231151     1.729884    94.057528
   40   15.260221   10.749896   18.594841    9.231182     1.729908    94.058420
   41    9.480945    0.000000   20.849675    9.260648     1.725319    94.421635
   42   19.340497    3.583299   20.849675    9.262151     1.725295    94.493029
   43    9.480945    7.166597   20.849675    9.262344     1.725319    94.466256
   44   19.340497   10.749896   20.849675    9.260866     1.725295    94.451977
   45   15.062043    0.000000   22.518695    9.262150     1.715671    94.724166
   46    5.202492    3.583299   22.518695    9.263200     1.715673    94.791097
   47   15.062043    7.166597   22.518695    9.261716     1.715666    94.554606
   48    5.202492   10.749896   22.518695    9.263288     1.715668    94.691146
   49    2.424267    0.000000   23.602549    9.267280     1.726137    95.289068
   50   12.283819    3.583299   23.602549    9.267751     1.726142    95.163236
   51    2.424267    7.166597   23.602549    9.267273     1.726132    95.207857
   52   12.283819   10.749896   23.602549    9.267282     1.726137    95.014202
   53    8.005167    0.000000   25.271568    9.257516     1.727481    95.377417
   54   17.864721    3.583299   25.271568    9.265987     1.727507    97.252392
   55    8.005167    7.166597   25.271568    9.267749     1.727481    95.972662
   56   17.864721   10.749896   25.271568    9.262286     1.727507    97.378224
   57   12.117060   -0.018960   27.508006    9.238920     1.573552    94.967796
   58    2.265447    3.586568   27.532883    9.254764     1.624356    96.592001
   59   12.184327    7.168054   27.462681    9.234718     1.570021    95.025804
   60    2.266135   10.751287   27.491035    9.228210     1.556193    94.309190
   61    7.622630    3.574451   29.142340    9.302256     1.738778    94.867845
   62   17.505259   -0.013956   29.202886    9.280250     1.753277   104.738014
   63    7.665073   10.778915   29.135414    9.282143     1.708945   102.590850
   64   17.530957    7.170751   29.219412    9.278550     1.713028   102.136608
   65    4.994059   -0.025615   30.763830    9.330320     1.751502   119.957349
   66   14.815500    3.576556   30.758745    9.345769     1.739942   116.517961
   67    4.985899    7.210726   30.725650    9.326637     1.733192   112.743916
   68   14.837075   10.747275   30.834051    9.323629     1.737664   145.408283
   69   10.704038   -0.033331   31.959296    9.221682     1.660803   130.336197
   70    0.765965    3.582516   31.920966    9.194107     1.596797   164.945148
   71    0.845702   10.748964   31.922646    9.189053     1.597759   250.528252
   72   10.620714    7.209759   31.790158    9.208087     1.590896   104.439053
   73   10.208308    2.758135   34.838307   78.496887     2.039540   318.643123
   74   13.658511    6.150713   36.838652   78.915221     2.472248   801.206895
   75    5.065742    3.528714   35.707492   78.967816     2.414771  3844.966891
   76    8.653402    6.834325   37.180583   78.781268     2.351812   608.201376
 --------------------------------------------------------------------------------
    VACUUM CHARGE:               0.0000
    VACUUM VOLUME:               0.0000
    NUMBER OF ELECTRONS:      1227.9959
