# Supplementary material for: Real-Space Constrained Density Functional Theory Investigation of Site-Specific, Interfacial Charge Recombination Dynamics Across the Au Nanoparticle/TiO2 Heterojunction
Source: J Phys Chem Lett. 2026 Jan 6;17(2):570–8. doi: 10.1021/acs.jpclett.5c02905 (PMC12814526; doi:10.1021/acs.jpclett.5c02905)
Supplement: Supplementary file 3 [file jz5c02905_si_003.zip › Site-Specific-Charge-Recombination-Dynamics-With-CDFT-main/AuTiO2/4Au/PBE+U+D3/HB/Au/0.68/HB.txt]

  ___ ___ ___ _ _ _  
 |   |   |_  | | | | 
 | | | | | . | | | | 
 |__ |  _|___|_____|  24.6.0
 |___|_|             

User:   dmglenna@nid006507
Date:   Tue Feb 11 08:50:49 2025
Arch:   x86_64
Pid:    439545
CWD:    /pscratch/sd/d/dmglenna/PHD/ED/AuTiO2/3L/4Au/PBE+U+D3/HB/Au/0.68/Au
Python: 3.12.1
gpaw:   /global/common/software/m4517/gpaw_gc/lib/python3.12/site-packages/gpaw
_gpaw:  /global/common/software/m4517/gpaw_gc/lib/python3.12/site-packages/
        _gpaw.cpython-312-x86_64-linux-gnu.so (f5c548012a)
ase:    /global/common/software/m4517/gpaw_gc/lib/python3.12/site-packages/ase (version 3.23.0)
numpy:  /global/common/software/m4517/gpaw_gc/lib/python3.12/site-packages/numpy (version 1.26.3)
scipy:  /global/common/software/m4517/gpaw_gc/lib/python3.12/site-packages/scipy (version 1.12.0)
libxc:  6.2.2
units:  Angstrom and eV
cores: 128
OpenMP: False
OMP_NUM_THREADS: 1

Input parameters:
  convergence: {density: 1e-05,
                eigenstates: 1e-10,
                energy: 1e-06}
  eigensolver: {name: dav,
                niter: 3}
  h: 0.2
  maxiter: 1500
  mixer: {backend: pulay,
          beta: 0.01,
          beta_m: 0.01,
          method: difference,
          nmaxold: 1,
          nmaxold_m: 8,
          weight: 100.0,
          weight_m: 100.0}
  mode: fd
  occupations: {fixmagmom: False,
                name: fermi-dirac,
                width: 0.1}
  poissonsolver: {dipolelayer: xy,
                  eps: 2e-10,
                  name: fd,
                  nn: 3,
                  relax: GS}
  setups: {Ti: :d,7.0}
  spinpol: True
  symmetry: off
  xc: PBE

System changes: positions, numbers, cell, pbc, initial_charges, initial_magmoms 

Initialize ...

species:
  Ti:
    name: Titanium
    id: d282db07e62ae71292040bf25b25ccdd
    Z: 22.0
    valence: 12
    core: 10
    charge: 0.0
    Hubbard: {U: 7.0,  # eV
              l: 2,
              scale: True}
    file: /global/common/software/m4517/setups/gpaw-setups-0.9.20000/Ti.PBE.gz
    compensation charges: {type: gauss,
                           rc: 0.38,
                           lmax: 2}
    cutoffs: {filter: 2.23,
              core: 1.02}
    projectors:
      #              energy  rcut
      - 3s(2.00)   -62.623   1.270
      - 4s(2.00)    -4.466   1.270
      - 3p(6.00)   -38.862   1.058
      - 4p(0.00)    -1.466   1.058
      - 3d(2.00)    -4.258   1.058
      -  d          22.953   1.058
  
    # Using partial waves for Ti as LCAO basis

  O:
    name: Oxygen
    id: 32ecd46bf208036f09c70b0ec9a88b78
    Z: 8.0
    valence: 6
    core: 2
    charge: 0.0
    file: /global/common/software/m4517/setups/gpaw-setups-0.9.20000/O.PBE.gz
    compensation charges: {type: gauss,
                           rc: 0.21,
                           lmax: 2}
    cutoffs: {filter: 1.17,
              core: 0.83}
    projectors:
      #              energy  rcut
      - 2s(2.00)   -23.961   0.688
      - 2p(4.00)    -9.029   0.598
      -  s           3.251   0.688
      -  p          18.182   0.598
      -  d           0.000   0.619
  
    # Using partial waves for O as LCAO basis

  Au:
    name: Gold
    id: b12133f335f6ca0d89c4b1ccaa844e9a
    Z: 79.0
    valence: 11
    core: 68
    charge: 0.0
    file: /global/common/software/m4517/setups/gpaw-setups-0.9.20000/Au.PBE.gz
    compensation charges: {type: gauss,
                           rc: 0.42,
                           lmax: 2}
    cutoffs: {filter: 2.33,
              core: 2.81}
    projectors:
      #              energy  rcut
      - 6s(1.00)    -5.728   1.323
      - 6p(0.00)    -0.775   1.323
      - 5d(10.00)    -6.891   1.323
      -  s          21.484   1.323
      -  p          26.436   1.323
      -  d          20.321   1.323
  
    # Using partial waves for Au as LCAO basis

Reference energy: -2721730.337652  # eV

Spin-polarized calculation.
Magnetic moment: 0.000000

Convergence criteria:
 Maximum [total energy] change in last 3 cyles: 1e-06 eV / valence electron
 Maximum integral of absolute [dens]ity change: 1e-05 electrons / valence electron
 Maximum integral of absolute [eigenst]ate change: 1e-10 eV^2 / valence electron
 Maximum number of scf [iter]ations: 1500
 (Square brackets indicate name in SCF output, whereas a 'c' in
 the SCF output indicates the quantity has converged.)

Symmetries present (total): 1

  ( 1  0  0)
  ( 0  1  0)
  ( 0  0  1)

1 k-point (Gamma)
1 k-point in the irreducible part of the Brillouin zone
       k-points in crystal coordinates                weights
   0:     0.00000000    0.00000000    0.00000000          1/1

Wave functions: Uniform real-space grid
  Kinetic energy operator: 6*3+1=19 point O(h^6) finite-difference Laplacian
  ScaLapack parameters: grid=1x1, blocksize=None
  Wavefunction extrapolation:
    Improved wavefunction reuse through dual PAW basis 

Occupation numbers: Fermi-Dirac:
  width: 0.1000  # eV
 

Eigensolver
   Davidson(niter=3) 

Densities:
  Coarse grid: 52*36*144 grid
  Fine grid: 104*72*288 grid
  Total Charge: 0.000000 

Density mixing:
  Method: difference
  Backend: pulay
  Linear mixing parameter: 0.01
  old densities: 1
  Damping of long wavelength oscillations: 100 

Hamiltonian:
  XC and Coulomb potentials evaluated on a 104*72*288 grid
  Using the PBE Exchange-Correlation functional
  Interpolation: tri-quintic (5. degree polynomial)
  Poisson solver: Gauss-Seidel solver with 4 multi-grid levels
    Coarsest grid: 13 x 9 x 36 points
    Warning: Coarse grid has more than 24 points.
             More multi-grid levels recommended.
    Stencil: 6*3+1=19 point O(h^6) finite-difference Laplacian
    Max iterations: 1000
    Tolerance: 2.000000e-10

Dipole correction along z-axis 

XC parameters: PBE with 2 nearest neighbor stencil

Memory estimate:
  Process memory now: 112.36 MiB
  Calculator: 30.06 MiB
    Density: 2.05 MiB
      Arrays: 0.53 MiB
      Localized functions: 1.26 MiB
      Mixer: 0.26 MiB
    Hamiltonian: 0.78 MiB
      Arrays: 0.39 MiB
      XC: 0.00 MiB
      Poisson: 0.29 MiB
      vbar: 0.09 MiB
    Wavefunctions: 27.23 MiB
      Arrays psit_nG: 10.74 MiB
      Eigensolver: 16.24 MiB
      Projections: 0.05 MiB
      Projectors: 0.20 MiB

Total number of cores used: 128
Domain decomposition: 4 x 2 x 16

Number of atoms: 76
Number of atomic orbitals: 540
Number of bands in calculation: 376
Number of valence electrons: 620
Bands to converge: occupied

... initialized

Initializing position-dependent things.

Density initialized from atomic densities
Creating initial wave functions:
  376 bands from LCAO basis set

      .-------------------------.  
     /|                         |  
    / |                         |  
   /  |                         |  
  /   |                         |  
 *    |                         |  
 |    |                         |  
 |    |                         |  
 |    |                         |  
 |    |                         |  
 |    |                         |  
 |    |                         |  
 |    |                         |  
 |    |                         |  
 |    |        Au   OAu         |  
 |    |      O          Ti      |  
 |    O  Au      Ti     O    O  |  
 |    |   Ti   Au O   O         |  
 | O  |   O    O      Ti     Ti |  
 |    | Ti     Ti     O    O    |  
 |    |     O       O      Ti   |  
 |   O|Ti     O      O          |  
 |    |O    O      Ti     Ti    |  
 |  Ti|    Ti          O  O   O |  
 |    |  O  O   O O    TiO      |  
 |  O |         TiO         O Ti|  
 |    | OTiO   Ti    OTi        |  
 |    |       O     O O    O O  |  
 |    | Oi   O O           Ti   |  
 |    O      Ti     Ti     O    |  
 |   Ti          O      O       |  
 |    |   O                     |  
 |    |                         |  
 |    |                         |  
 |    |                         |  
 |    .-------------------------.  
 |   /                         /   
 |  /                         /    
 | /                         /     
 |/                         /      
 *-------------------------*       

Positions:
   0 Ti     1.771742    0.000000    8.228379    ( 0.0000,  0.0000,  0.0000)
   1 Ti     6.989192    1.896200    8.228379    ( 0.0000,  0.0000,  0.0000)
   2 Ti     1.771742    3.792400    8.228379    ( 0.0000,  0.0000,  0.0000)
   3 Ti     6.989192    5.688600    8.228379    ( 0.0000,  0.0000,  0.0000)
   4 Ti     4.725027    0.000000    9.111586    ( 0.0000,  0.0000,  0.0000)
   5 Ti     9.942477    1.896200    9.111586    ( 0.0000,  0.0000,  0.0000)
   6 Ti     4.725027    3.792400    9.111586    ( 0.0000,  0.0000,  0.0000)
   7 Ti     9.942477    5.688600    9.111586    ( 0.0000,  0.0000,  0.0000)
   8 Ti     3.149983    0.000000   11.761552    ( 0.0000,  0.0000,  0.0000)
   9 Ti     8.367433    1.896200   11.761552    ( 0.0000,  0.0000,  0.0000)
  10 Ti     3.149983    3.792400   11.761552    ( 0.0000,  0.0000,  0.0000)
  11 Ti     8.367433    5.688600   11.761552    ( 0.0000,  0.0000,  0.0000)
  12 Ti     6.103269    0.000000   12.644759    ( 0.0000,  0.0000,  0.0000)
  13 Ti     0.885819    1.896200   12.644759    ( 0.0000,  0.0000,  0.0000)
  14 Ti     6.103269    3.792400   12.644759    ( 0.0000,  0.0000,  0.0000)
  15 Ti     0.885819    5.688600   12.644759    ( 0.0000,  0.0000,  0.0000)
  16 Ti     4.482233   -0.001033   15.342543    ( 0.0000,  0.0000,  0.0000)
  17 Ti     9.753045    1.900753   15.389207    ( 0.0000,  0.0000,  0.0000)
  18 Ti     4.499047    3.797034   15.348687    ( 0.0000,  0.0000,  0.0000)
  19 Ti     9.736627    5.671166   15.407809    ( 0.0000,  0.0000,  0.0000)
  20 Ti     7.365001   -0.008670   16.091347    ( 0.0000,  0.0000,  0.0000)
  21 Ti     2.124206    1.919615   16.196452    ( 0.0000,  0.0000,  0.0000)
  22 Ti     7.324862    3.785370   16.124124    ( 0.0000,  0.0000,  0.0000)
  23 Ti     2.104658    5.692197   16.109406    ( 0.0000,  0.0000,  0.0000)
  24 O      3.638859    0.000000    7.500000    ( 0.0000,  0.0000,  0.0000)
  25 O      8.856309    1.896200    7.500000    ( 0.0000,  0.0000,  0.0000)
  26 O      3.638859    3.792400    7.500000    ( 0.0000,  0.0000,  0.0000)
  27 O      8.856309    5.688600    7.500000    ( 0.0000,  0.0000,  0.0000)
  28 O      6.592144    0.000000    8.383207    ( 0.0000,  0.0000,  0.0000)
  29 O      1.374694    1.896200    8.383207    ( 0.0000,  0.0000,  0.0000)
  30 O      6.592144    3.792400    8.383207    ( 0.0000,  0.0000,  0.0000)
  31 O      1.374694    5.688600    8.383207    ( 0.0000,  0.0000,  0.0000)
  32 O     10.339421    0.000000    8.956758    ( 0.0000,  0.0000,  0.0000)
  33 O      5.121971    1.896200    8.956758    ( 0.0000,  0.0000,  0.0000)
  34 O     10.339421    3.792400    8.956758    ( 0.0000,  0.0000,  0.0000)
  35 O      5.121971    5.688600    8.956758    ( 0.0000,  0.0000,  0.0000)
  36 O      2.857911    0.000000    9.839966    ( 0.0000,  0.0000,  0.0000)
  37 O      8.075361    1.896200    9.839966    ( 0.0000,  0.0000,  0.0000)
  38 O      2.857911    3.792400    9.839966    ( 0.0000,  0.0000,  0.0000)
  39 O      8.075361    5.688600    9.839966    ( 0.0000,  0.0000,  0.0000)
  40 O      5.017100    0.000000   11.033173    ( 0.0000,  0.0000,  0.0000)
  41 O     10.234550    1.896200   11.033173    ( 0.0000,  0.0000,  0.0000)
  42 O      5.017100    3.792400   11.033173    ( 0.0000,  0.0000,  0.0000)
  43 O     10.234550    5.688600   11.033173    ( 0.0000,  0.0000,  0.0000)
  44 O      7.970490    0.000000   11.916380    ( 0.0000,  0.0000,  0.0000)
  45 O      2.753040    1.896200   11.916380    ( 0.0000,  0.0000,  0.0000)
  46 O      7.970490    3.792400   11.916380    ( 0.0000,  0.0000,  0.0000)
  47 O      2.753040    5.688600   11.916380    ( 0.0000,  0.0000,  0.0000)
  48 O      1.282867    0.000000   12.489931    ( 0.0000,  0.0000,  0.0000)
  49 O      6.500317    1.896200   12.489931    ( 0.0000,  0.0000,  0.0000)
  50 O      1.282867    3.792400   12.489931    ( 0.0000,  0.0000,  0.0000)
  51 O      6.500317    5.688600   12.489931    ( 0.0000,  0.0000,  0.0000)
  52 O      4.236152    0.000000   13.373138    ( 0.0000,  0.0000,  0.0000)
  53 O      9.453603    1.896200   13.373138    ( 0.0000,  0.0000,  0.0000)
  54 O      4.236152    3.792400   13.373138    ( 0.0000,  0.0000,  0.0000)
  55 O      9.453603    5.688600   13.373138    ( 0.0000,  0.0000,  0.0000)
  56 O      6.412072   -0.010033   14.556610    ( 0.0000,  0.0000,  0.0000)
  57 O      1.198823    1.897930   14.569774    ( 0.0000,  0.0000,  0.0000)
  58 O      6.447668    3.793171   14.532625    ( 0.0000,  0.0000,  0.0000)
  59 O      1.199187    5.689336   14.547629    ( 0.0000,  0.0000,  0.0000)
  60 O      4.033722    1.891518   15.421462    ( 0.0000,  0.0000,  0.0000)
  61 O      9.263384   -0.007385   15.453502    ( 0.0000,  0.0000,  0.0000)
  62 O      4.056182    5.703956   15.417797    ( 0.0000,  0.0000,  0.0000)
  63 O      9.276983    3.794598   15.462247    ( 0.0000,  0.0000,  0.0000)
  64 O      2.642742   -0.013555   16.279518    ( 0.0000,  0.0000,  0.0000)
  65 O      7.840025    1.892632   16.276827    ( 0.0000,  0.0000,  0.0000)
  66 O      2.638424    3.815752   16.259314    ( 0.0000,  0.0000,  0.0000)
  67 O      7.851442    5.687213   16.316677    ( 0.0000,  0.0000,  0.0000)
  68 O      5.664333   -0.017638   16.912131    ( 0.0000,  0.0000,  0.0000)
  69 O      0.405331    1.895786   16.891848    ( 0.0000,  0.0000,  0.0000)
  70 O      0.447526    5.688107   16.892737    ( 0.0000,  0.0000,  0.0000)
  71 O      5.620240    3.815240   16.822627    ( 0.0000,  0.0000,  0.0000)
  72 Au     5.402004    1.459542   18.435638    ( 0.0000,  0.0000,  0.0000)
  73 Au     7.227773    3.254817   19.494175    ( 0.0000,  0.0000,  0.0000)
  74 Au     2.680675    1.867315   18.895591    ( 0.0000,  0.0000,  0.0000)
  75 Au     4.579183    3.616569   19.675117    ( 0.0000,  0.0000,  0.0000)

Unit cell:
           periodic     x           y           z      points  spacing
  1. axis:    yes   10.434900    0.000000    0.000000    52     0.2007
  2. axis:    yes    0.000000    7.584800    0.000000    36     0.2107
  3. axis:    no     0.000000    0.000000   28.826383   144     0.2002

  Lengths:  10.434900   7.584800  28.826383
  Angles:   90.000000  90.000000  90.000000

Effective grid spacing dv^(1/3) = 0.2038

     iter     time        total  log10-change:  magmom
                         energy   eigst   dens
iter:   1 08:51:02  -691.908141                   +0.0000
iter:   2 08:51:06  -682.372551   -1.08  -0.87    -0.0000
iter:   3 08:51:10  -672.670873   -1.75  -0.88    +0.0000
iter:   4 08:51:14  -663.442495   -2.27  -0.89    +0.0000
iter:   5 08:51:18  -654.732906   -2.44  -0.90    +0.0000
iter:   6 08:51:22  -646.523402   -2.47  -0.91    +0.0000
iter:   7 08:51:26  -638.787170   -2.44  -0.92    -0.0000
iter:   8 08:51:30  -631.501808   -2.44  -0.93    -0.0000
iter:   9 08:51:34  -624.643184   -2.40  -0.94    -0.0000
iter:  10 08:51:38  -618.191566   -2.40  -0.95    -0.0000
iter:  11 08:51:42  -612.124540   -2.38  -0.96    -0.0000
iter:  12 08:51:46  -606.424108   -2.39  -0.97    +0.0000
iter:  13 08:51:50  -601.069753   -2.37  -0.98    -0.0000
iter:  14 08:51:53  -596.044616   -2.40  -1.00    -0.0000
iter:  15 08:51:57  -591.330166   -2.39  -1.01    -0.0000
iter:  16 08:52:01  -586.910557   -2.41  -1.02    -0.0000
iter:  17 08:52:05  -582.769095   -2.41  -1.03    +0.0000
iter:  18 08:52:09  -578.891068   -2.43  -1.04    +0.0000
iter:  19 08:52:13  -575.261345   -2.44  -1.05    -0.0000
iter:  20 08:52:17  -571.866415   -2.46  -1.06    -0.0000
iter:  21 08:52:21  -568.692640   -2.47  -1.07    -0.0000
iter:  22 08:52:25  -565.727427   -2.49  -1.08    -0.0000
iter:  23 08:52:29  -562.958627   -2.50  -1.09    +0.0000
iter:  24 08:52:33  -560.374716   -2.53  -1.10    -0.0000
iter:  25 08:52:37  -557.964766   -2.54  -1.11    -0.0000
iter:  26 08:52:41  -555.718384   -2.56  -1.12    +0.0000
iter:  27 08:52:44  -553.625500   -2.58  -1.13    +0.0000
iter:  28 08:52:48  -551.676897   -2.60  -1.14    +0.0000
iter:  29 08:52:52  -549.863607   -2.62  -1.15    -0.0000
iter:  30 08:52:56  -548.177065   -2.64  -1.16    -0.0000
iter:  31 08:53:00  -546.609434   -2.66  -1.17    +0.0000
iter:  32 08:53:04  -545.153096   -2.68  -1.18    +0.0000
iter:  33 08:53:08  -543.800782   -2.70  -1.19    +0.0000
iter:  34 08:53:12  -542.545888   -2.72  -1.20    +0.0000
iter:  35 08:53:16  -541.382003   -2.74  -1.21    +0.0000
iter:  36 08:53:20  -540.302971   -2.76  -1.22    +0.0000
iter:  37 08:53:23  -539.303306   -2.78  -1.23    +0.0000
iter:  38 08:53:27  -538.377617   -2.81  -1.24    +0.0000
iter:  39 08:53:31  -537.520761   -2.83  -1.25    +0.0000
iter:  40 08:53:35  -536.728189   -2.85  -1.26    +0.0000
iter:  41 08:53:39  -535.995430   -2.88  -1.27    +0.0000
iter:  42 08:53:43  -535.318187   -2.90  -1.28    +0.0000
iter:  43 08:53:47  -534.692747   -2.93  -1.29    +0.0000
iter:  44 08:53:51  -534.115407   -2.95  -1.30    +0.0000
iter:  45 08:53:55  -533.582615   -2.98  -1.31    +0.0000
iter:  46 08:53:58  -533.091356   -3.00  -1.31    +0.0000
iter:  47 08:54:02  -532.638599   -3.03  -1.32    +0.0000
iter:  48 08:54:06  -532.221405   -3.06  -1.33    +0.0000
iter:  49 08:54:10  -531.837368   -3.08  -1.34    +0.0000
iter:  50 08:54:14  -531.484004   -3.11  -1.35    +0.0000
iter:  51 08:54:18  -531.158908   -3.14  -1.35    +0.0000
iter:  52 08:54:22  -530.860166   -3.16  -1.36    +0.0000
iter:  53 08:54:26  -530.585769   -3.19  -1.37    +0.0000
iter:  54 08:54:29  -530.333737   -3.22  -1.37    +0.0000
iter:  55 08:54:33  -530.102581   -3.25  -1.38    +0.0000
iter:  56 08:54:37  -529.890672   -3.28  -1.39    +0.0000
iter:  57 08:54:41  -529.696393   -3.31  -1.39    +0.0000
iter:  58 08:54:45  -529.518595   -3.34  -1.40    +0.0000
iter:  59 08:54:49  -529.355967   -3.37  -1.41    +0.0000
iter:  60 08:54:53  -529.207179   -3.40  -1.41    +0.0000
iter:  61 08:54:57  -529.071369   -3.42  -1.42    +0.0000
iter:  62 08:55:00  -528.947480   -3.46  -1.42    +0.0000
iter:  63 08:55:04  -528.834418   -3.49  -1.43    +0.0000
iter:  64 08:55:08  -528.731550   -3.52  -1.43    +0.0000
iter:  65 08:55:12  -528.638028   -3.55  -1.44    +0.0000
iter:  66 08:55:16  -528.553101   -3.58  -1.44    +0.0000
iter:  67 08:55:20  -528.475931   -3.61  -1.45    +0.0000
iter:  68 08:55:24  -528.406122   -3.64  -1.46    +0.0000
iter:  69 08:55:28  -528.343040   -3.67  -1.46    -0.0000
iter:  70 08:55:31  -528.285974   -3.70  -1.47    -0.0000
iter:  71 08:55:35  -528.234673   -3.73  -1.47    -0.0000
iter:  72 08:55:39  -528.188620   -3.76  -1.48    -0.0000
iter:  73 08:55:43  -528.147211   -3.79  -1.48    -0.0000
iter:  74 08:55:47  -528.110310   -3.83  -1.49    -0.0000
iter:  75 08:55:51  -528.077498   -3.86  -1.49    -0.0000
iter:  76 08:55:55  -528.048429   -3.89  -1.50    -0.0000
iter:  77 08:55:58  -528.022617   -3.92  -1.50    -0.0000
iter:  78 08:56:02  -528.000044   -3.95  -1.51    -0.0000
iter:  79 08:56:06  -527.980390   -3.98  -1.51    -0.0000
iter:  80 08:56:10  -527.963402   -4.01  -1.52    -0.0000
iter:  81 08:56:14  -527.948669   -4.04  -1.52    -0.0000
iter:  82 08:56:18  -527.936451   -4.07  -1.52    -0.0000
iter:  83 08:56:21  -527.926035   -4.11  -1.53    -0.0000
iter:  84 08:56:25  -527.917572   -4.14  -1.53    -0.0000
iter:  85 08:56:29  -527.910653   -4.17  -1.54    -0.0000
iter:  86 08:56:33  -527.905612   -4.20  -1.54    -0.0000
iter:  87 08:56:37  -527.901758   -4.23  -1.55    -0.0000
iter:  88 08:56:41  -527.899306   -4.26  -1.55    -0.0000
iter:  89 08:56:45  -527.898084   -4.29  -1.56    -0.0000
iter:  90 08:56:48  -527.897772   -4.32  -1.56    -0.0000
iter:  91 08:56:52  -527.898780   -4.35  -1.57    -0.0000
iter:  92 08:56:56  -527.900439   -4.37  -1.57    -0.0000
iter:  93 08:57:00  -527.903021   -4.40  -1.58    -0.0000
iter:  94 08:57:04  -527.906392   -4.43  -1.58    -0.0000
iter:  95 08:57:08  -527.910470   -4.46  -1.58    -0.0000
iter:  96 08:57:11  -527.914975   -4.49  -1.59    -0.0000
iter:  97 08:57:15  -527.920376   -4.52  -1.59    -0.0000
iter:  98 08:57:19  -527.926016   -4.54  -1.60    -0.0000
iter:  99 08:57:23  -527.932215   -4.57  -1.60    -0.0000
iter: 100 08:57:27  -527.938866   -4.60  -1.61    -0.0000
iter: 101 08:57:31  -527.945914   -4.62  -1.61    -0.0000
iter: 102 08:57:35  -527.953315   -4.65  -1.62    -0.0000
iter: 103 08:57:39  -527.960809   -4.68  -1.62    -0.0000
iter: 104 08:57:42  -527.968692   -4.70  -1.63    -0.0000
iter: 105 08:57:46  -527.977081   -4.73  -1.63    -0.0000
iter: 106 08:57:50  -527.985381   -4.75  -1.63    -0.0000
iter: 107 08:57:54  -527.993960   -4.78  -1.64    -0.0000
iter: 108 08:57:58  -528.002734   -4.80  -1.64    -0.0000
iter: 109 08:58:02  -528.011669   -4.82  -1.65    -0.0000
iter: 110 08:58:05  -528.020504   -4.85  -1.65    -0.0000
iter: 111 08:58:09  -528.029812   -4.87  -1.66    -0.0000
iter: 112 08:58:13  -528.038899   -4.89  -1.66    -0.0000
iter: 113 08:58:17  -528.048400   -4.92  -1.67    -0.0000
iter: 114 08:58:21  -528.057653   -4.94  -1.67    -0.0000
iter: 115 08:58:25  -528.067051   -4.96  -1.67    -0.0000
iter: 116 08:58:28  -528.076516   -4.98  -1.68    -0.0000
iter: 117 08:58:32  -528.086023   -5.00  -1.68    -0.0000
iter: 118 08:58:36  -528.095559   -5.02  -1.69    -0.0000
iter: 119 08:58:40  -528.105110   -5.04  -1.69    -0.0000
iter: 120 08:58:44  -528.114667   -5.06  -1.70    -0.0000
iter: 121 08:58:48  -528.123976   -5.08  -1.70    -0.0000
iter: 122 08:58:51  -528.133643   -5.10  -1.71    -0.0000
iter: 123 08:58:55  -528.142961   -5.12  -1.71    -0.0000
iter: 124 08:58:59  -528.152352   -5.13  -1.71    -0.0000
iter: 125 08:59:03  -528.161743   -5.15  -1.72    -0.0000
iter: 126 08:59:07  -528.171114   -5.17  -1.72    -0.0000
iter: 127 08:59:11  -528.180452   -5.19  -1.73    -0.0000
iter: 128 08:59:14  -528.189753   -5.20  -1.73    -0.0000
iter: 129 08:59:18  -528.199010   -5.22  -1.74    -0.0000
iter: 130 08:59:22  -528.208218   -5.23  -1.74    -0.0000
iter: 131 08:59:26  -528.217375   -5.25  -1.74    -0.0000
iter: 132 08:59:30  -528.226475   -5.27  -1.75    -0.0000
iter: 133 08:59:34  -528.235517   -5.28  -1.75    -0.0000
iter: 134 08:59:37  -528.244496   -5.29  -1.76    -0.0000
iter: 135 08:59:41  -528.253166   -5.31  -1.76    -0.0000
iter: 136 08:59:45  -528.262131   -5.32  -1.77    -0.0000
iter: 137 08:59:49  -528.270704   -5.34  -1.77    -0.0000
iter: 138 08:59:53  -528.279294   -5.35  -1.78    -0.0000
iter: 139 08:59:57  -528.288093   -5.36  -1.78    -0.0000
iter: 140 09:00:00  -528.296478   -5.38  -1.78    -0.0000
iter: 141 09:00:04  -528.304865   -5.39  -1.79    -0.0000
iter: 142 09:00:08  -528.313205   -5.40  -1.79    -0.0000
iter: 143 09:00:12  -528.321479   -5.42  -1.80    -0.0000
iter: 144 09:00:16  -528.329684   -5.43  -1.80    -0.0000
iter: 145 09:00:19  -528.337815   -5.44  -1.81    -0.0000
iter: 146 09:00:23  -528.345871   -5.45  -1.81    -0.0000
iter: 147 09:00:27  -528.353851   -5.46  -1.81    -0.0000
iter: 148 09:00:31  -528.361754   -5.47  -1.82    -0.0000
iter: 149 09:00:35  -528.369579   -5.49  -1.82    +0.0000
iter: 150 09:00:39  -528.377326   -5.50  -1.83    -0.0000
iter: 151 09:00:42  -528.384994   -5.51  -1.83    -0.0000
iter: 152 09:00:46  -528.392583   -5.52  -1.84    -0.0000
iter: 153 09:00:50  -528.400093   -5.53  -1.84    -0.0000
iter: 154 09:00:54  -528.407524   -5.54  -1.85    -0.0000
iter: 155 09:00:58  -528.414781   -5.55  -1.85    -0.0000
iter: 156 09:01:02  -528.422015   -5.56  -1.85    -0.0000
iter: 157 09:01:05  -528.429148   -5.57  -1.86    -0.0000
iter: 158 09:01:09  -528.436243   -5.58  -1.86    -0.0000
iter: 159 09:01:13  -528.443227   -5.59  -1.87    -0.0000
iter: 160 09:01:17  -528.450170   -5.60  -1.87    -0.0000
iter: 161 09:01:21  -528.457002   -5.61  -1.88    -0.0000
iter: 162 09:01:25  -528.463686   -5.62  -1.88    -0.0000
iter: 163 09:01:28  -528.470324   -5.63  -1.88    -0.0000
iter: 164 09:01:32  -528.476900   -5.64  -1.89    -0.0000
iter: 165 09:01:36  -528.483407   -5.65  -1.89    -0.0000
iter: 166 09:01:40  -528.489842   -5.66  -1.90    -0.0000
iter: 167 09:01:44  -528.496205   -5.67  -1.90    -0.0000
iter: 168 09:01:47  -528.502495   -5.68  -1.91    -0.0000
iter: 169 09:01:51  -528.508713   -5.69  -1.91    -0.0000
iter: 170 09:01:55  -528.514858   -5.70  -1.91    -0.0000
iter: 171 09:01:59  -528.520931   -5.71  -1.92    -0.0000
iter: 172 09:02:03  -528.526932   -5.71  -1.92    -0.0000
iter: 173 09:02:07  -528.532861   -5.72  -1.93    -0.0000
iter: 174 09:02:10  -528.538720   -5.73  -1.93    -0.0000
iter: 175 09:02:14  -528.544508   -5.74  -1.94    -0.0000
iter: 176 09:02:18  -528.550226   -5.75  -1.94    -0.0000
iter: 177 09:02:22  -528.555874   -5.76  -1.95    -0.0000
iter: 178 09:02:26  -528.561453   -5.77  -1.95    -0.0000
iter: 179 09:02:30  -528.566964   -5.78  -1.95    -0.0000
iter: 180 09:02:33  -528.572406   -5.78  -1.96    -0.0000
iter: 181 09:02:37  -528.577781   -5.79  -1.96    -0.0000
iter: 182 09:02:41  -528.583088   -5.80  -1.97    -0.0000
iter: 183 09:02:45  -528.588329   -5.81  -1.97    -0.0000
iter: 184 09:02:49  -528.593504   -5.82  -1.98    -0.0000
iter: 185 09:02:52  -528.598613   -5.83  -1.98    -0.0000
iter: 186 09:02:56  -528.603657   -5.84  -1.98    -0.0000
iter: 187 09:03:00  -528.608637   -5.84  -1.99    -0.0000
iter: 188 09:03:04  -528.613553   -5.85  -1.99    -0.0000
iter: 189 09:03:08  -528.618406   -5.86  -2.00    -0.0000
iter: 190 09:03:12  -528.623197   -5.87  -2.00    -0.0000
iter: 191 09:03:15  -528.627925   -5.88  -2.01    -0.0000
iter: 192 09:03:19  -528.632592   -5.88  -2.01    -0.0000
iter: 193 09:03:23  -528.637198   -5.89  -2.01    -0.0000
iter: 194 09:03:27  -528.641743   -5.90  -2.02    -0.0000
iter: 195 09:03:31  -528.646230   -5.91  -2.02    -0.0000
iter: 196 09:03:35  -528.650657   -5.92  -2.03    -0.0000
iter: 197 09:03:38  -528.655025   -5.93  -2.03    -0.0000
iter: 198 09:03:42  -528.659336   -5.93  -2.04    -0.0000
iter: 199 09:03:46  -528.663590   -5.94  -2.04    -0.0000
iter: 200 09:03:50  -528.667787   -5.95  -2.04    -0.0000
iter: 201 09:03:54  -528.671928   -5.96  -2.05    -0.0000
iter: 202 09:03:57  -528.676014   -5.96  -2.05    -0.0000
iter: 203 09:04:01  -528.680045   -5.97  -2.06    -0.0000
iter: 204 09:04:05  -528.684022   -5.98  -2.06    -0.0000
iter: 205 09:04:09  -528.687945   -5.99  -2.07    -0.0000
iter: 206 09:04:13  -528.691815   -6.00  -2.07    -0.0000
iter: 207 09:04:16  -528.695633   -6.00  -2.07    -0.0000
iter: 208 09:04:20  -528.699399   -6.01  -2.08    -0.0000
iter: 209 09:04:24  -528.703115   -6.02  -2.08    -0.0000
iter: 210 09:04:28  -528.706779   -6.03  -2.09    -0.0000
iter: 211 09:04:32  -528.710393   -6.04  -2.09    -0.0000
iter: 212 09:04:36  -528.713959   -6.04  -2.10    -0.0000
iter: 213 09:04:39  -528.717475   -6.05  -2.10    -0.0000
iter: 214 09:04:43  -528.720943   -6.06  -2.10    -0.0000
iter: 215 09:04:47  -528.724364   -6.07  -2.11    -0.0000
iter: 216 09:04:51  -528.727737   -6.07  -2.11    -0.0000
iter: 217 09:04:55  -528.731064   -6.08  -2.12    -0.0000
iter: 218 09:04:59  -528.734345   -6.09  -2.12    -0.0000
iter: 219 09:05:02  -528.737580   -6.10  -2.13    -0.0000
iter: 220 09:05:06  -528.740771   -6.10  -2.13    -0.0000
iter: 221 09:05:10  -528.743918   -6.11  -2.13    -0.0000
iter: 222 09:05:14  -528.747021   -6.12  -2.14    -0.0000
iter: 223 09:05:18  -528.750080   -6.13  -2.14    -0.0000
iter: 224 09:05:21  -528.753097   -6.13  -2.15    -0.0000
iter: 225 09:05:25  -528.756072   -6.14  -2.15    -0.0000
iter: 226 09:05:29  -528.759006   -6.15  -2.16    -0.0000
iter: 227 09:05:33  -528.761898   -6.16  -2.16    -0.0000
iter: 228 09:05:37  -528.764750   -6.16  -2.16    -0.0000
iter: 229 09:05:41  -528.767562   -6.17  -2.17    -0.0000
iter: 230 09:05:44  -528.770334   -6.18  -2.17    -0.0000
iter: 231 09:05:48  -528.773068   -6.19  -2.18    -0.0000
iter: 232 09:05:52  -528.775763   -6.19  -2.18    -0.0000
iter: 233 09:05:56  -528.778420   -6.20  -2.19    -0.0000
iter: 234 09:06:00  -528.781039   -6.21  -2.19    -0.0000
iter: 235 09:06:04  -528.783622   -6.22  -2.19    -0.0000
iter: 236 09:06:07  -528.786168   -6.22  -2.20    -0.0000
iter: 237 09:06:11  -528.788678   -6.23  -2.20    -0.0000
iter: 238 09:06:15  -528.791152   -6.24  -2.21    -0.0000
iter: 239 09:06:19  -528.793592   -6.24  -2.21    -0.0000
iter: 240 09:06:23  -528.795996   -6.25  -2.22    -0.0000
iter: 241 09:06:27  -528.798367   -6.26  -2.22    -0.0000
iter: 242 09:06:30  -528.800704   -6.27  -2.22    -0.0000
iter: 243 09:06:34  -528.803008   -6.27  -2.23    -0.0000
iter: 244 09:06:38  -528.805278   -6.28  -2.23    -0.0000
iter: 245 09:06:42  -528.807517   -6.29  -2.24    -0.0000
iter: 246 09:06:46  -528.809723   -6.30  -2.24    -0.0000
iter: 247 09:06:49  -528.811898   -6.30  -2.25    -0.0000
iter: 248 09:06:53  -528.814042   -6.31  -2.25    -0.0000
iter: 249 09:06:57  -528.816155   -6.32  -2.25    -0.0000
iter: 250 09:07:01  -528.818238   -6.33  -2.26    -0.0000
iter: 251 09:07:05  -528.820291   -6.33  -2.26    -0.0000
iter: 252 09:07:09  -528.822315   -6.34  -2.27    -0.0000
iter: 253 09:07:12  -528.824309   -6.35  -2.27    -0.0000
iter: 254 09:07:16  -528.826275   -6.36  -2.27    -0.0000
iter: 255 09:07:20  -528.828683   -6.36  -2.28    -0.0000
iter: 256 09:07:24  -528.830535   -6.37  -2.28    -0.0000
iter: 257 09:07:28  -528.832375   -6.38  -2.29    -0.0000
iter: 258 09:07:31  -528.834196   -6.39  -2.29    -0.0000
iter: 259 09:07:35  -528.835995   -6.39  -2.30    -0.0000
iter: 260 09:07:39  -528.837770   -6.40  -2.30    -0.0000
iter: 261 09:07:43  -528.839521   -6.40  -2.30    -0.0000
iter: 262 09:07:47  -528.841248   -6.41  -2.31    -0.0000
iter: 263 09:07:51  -528.842950   -6.42  -2.31    -0.0000
iter: 264 09:07:54  -528.844629   -6.43  -2.32    -0.0000
iter: 265 09:07:58  -528.846283   -6.43  -2.32    -0.0000
iter: 266 09:08:02  -528.847915   -6.44  -2.33    -0.0000
iter: 267 09:08:06  -528.849523   -6.45  -2.33    -0.0000
iter: 268 09:08:10  -528.851108   -6.46  -2.33    -0.0000
iter: 269 09:08:13  -528.852671   -6.46  -2.34    -0.0000
iter: 270 09:08:17  -528.854211   -6.47  -2.34    -0.0000
iter: 271 09:08:21  -528.855730   -6.48  -2.35    -0.0000
iter: 272 09:08:25  -528.857227   -6.49  -2.35    -0.0000
iter: 273 09:08:29  -528.858703   -6.49  -2.35    -0.0000
iter: 274 09:08:33  -528.860158   -6.50  -2.36    -0.0000
iter: 275 09:08:36  -528.861592   -6.51  -2.36    -0.0000
iter: 276 09:08:40  -528.863006   -6.51  -2.37    -0.0000
iter: 277 09:08:44  -528.864400   -6.52  -2.37    -0.0000
iter: 278 09:08:48  -528.865773   -6.53  -2.38    -0.0000
iter: 279 09:08:52  -528.867128   -6.53  -2.38    -0.0000
iter: 280 09:08:56  -528.868463   -6.54  -2.38    -0.0000
iter: 281 09:08:59  -528.869778   -6.55  -2.39    -0.0000
iter: 282 09:09:03  -528.871076   -6.56  -2.39    -0.0000
iter: 283 09:09:07  -528.872354   -6.56  -2.40    -0.0000
iter: 284 09:09:11  -528.873614   -6.57  -2.40    -0.0000
iter: 285 09:09:15  -528.874857   -6.58  -2.41    -0.0000
iter: 286 09:09:19  -528.876081   -6.59  -2.41    -0.0000
iter: 287 09:09:22  -528.877288   -6.59  -2.41    -0.0000
iter: 288 09:09:26  -528.878478   -6.60  -2.42    -0.0000
iter: 289 09:09:30  -528.879650   -6.61  -2.42    -0.0000
iter: 290 09:09:34  -528.880806   -6.61  -2.43    -0.0000
iter: 291 09:09:38  -528.881945   -6.62  -2.43    -0.0000
iter: 292 09:09:41  -528.883067   -6.63  -2.43    -0.0000
iter: 293 09:09:45  -528.884174   -6.63  -2.44    -0.0000
iter: 294 09:09:49  -528.885265   -6.64  -2.44    -0.0000
iter: 295 09:09:53  -528.886339   -6.65  -2.45    -0.0000
iter: 296 09:09:57  -528.887399   -6.66  -2.45    -0.0000
iter: 297 09:10:00  -528.888443   -6.66  -2.46    -0.0000
iter: 298 09:10:04  -528.889472   -6.67  -2.46    -0.0000
iter: 299 09:10:08  -528.890486   -6.68  -2.46    -0.0000
iter: 300 09:10:12  -528.891485   -6.68  -2.47    -0.0000
iter: 301 09:10:16  -528.892470   -6.69  -2.47    -0.0000
iter: 302 09:10:20  -528.893440   -6.70  -2.48    -0.0000
iter: 303 09:10:23  -528.894397   -6.70  -2.48    -0.0000
iter: 304 09:10:27  -528.895339   -6.71  -2.48    -0.0000
iter: 305 09:10:31  -528.896268   -6.72  -2.49    -0.0000
iter: 306 09:10:35  -528.897183   -6.73  -2.49    -0.0000
iter: 307 09:10:39  -528.898085   -6.73  -2.50    -0.0000
iter: 308 09:10:43  -528.898974   -6.74  -2.50    -0.0000
iter: 309 09:10:46  -528.899850   -6.75  -2.51    -0.0000
iter: 310 09:10:50  -528.900713   -6.76  -2.51    -0.0000
iter: 311 09:10:54  -528.901564   -6.76  -2.51    -0.0000
iter: 312 09:10:58  -528.902402   -6.77  -2.52    -0.0000
iter: 313 09:11:02  -528.903228   -6.78  -2.52    -0.0000
iter: 314 09:11:05  -528.904042   -6.78  -2.53    -0.0000
iter: 315 09:11:09  -528.904843   -6.79  -2.53    -0.0000
iter: 316 09:11:13  -528.905634   -6.80  -2.53    -0.0000
iter: 317 09:11:17  -528.906412   -6.80  -2.54    -0.0000
iter: 318 09:11:21  -528.907179   -6.81  -2.54    -0.0000
iter: 319 09:11:24  -528.907935   -6.82  -2.55    -0.0000
iter: 320 09:11:28  -528.908680   -6.83  -2.55    -0.0000
iter: 321 09:11:32  -528.909414   -6.83  -2.56    -0.0000
iter: 322 09:11:36  -528.910137   -6.84  -2.56    -0.0000
iter: 323 09:11:40  -528.910849   -6.85  -2.56    -0.0000
iter: 324 09:11:44  -528.911551   -6.85  -2.57    -0.0000
iter: 325 09:11:47  -528.912243   -6.86  -2.57    -0.0000
iter: 326 09:11:51  -528.912924   -6.87  -2.58    -0.0000
iter: 327 09:11:55  -528.913596   -6.87  -2.58    -0.0000
iter: 328 09:11:59  -528.914257   -6.88  -2.58    -0.0000
iter: 329 09:12:03  -528.914909   -6.89  -2.59    -0.0000
iter: 330 09:12:06  -528.915551   -6.90  -2.59    -0.0000
iter: 331 09:12:10  -528.916184   -6.90  -2.60    -0.0000
iter: 332 09:12:14  -528.916808   -6.91  -2.60    -0.0000
iter: 333 09:12:18  -528.917422   -6.92  -2.61    -0.0000
iter: 334 09:12:22  -528.918027   -6.92  -2.61    -0.0000
iter: 335 09:12:26  -528.918623   -6.93  -2.61    -0.0000
iter: 336 09:12:29  -528.919210   -6.94  -2.62    -0.0000
iter: 337 09:12:33  -528.919789   -6.94  -2.62    -0.0000
iter: 338 09:12:37  -528.920359   -6.95  -2.63    -0.0000
iter: 339 09:12:41  -528.920921   -6.96  -2.63    -0.0000
iter: 340 09:12:45  -528.921474   -6.97  -2.63    -0.0000
iter: 341 09:12:48  -528.922019   -6.97  -2.64    -0.0000
iter: 342 09:12:52  -528.922556   -6.98  -2.64    -0.0000
iter: 343 09:12:56  -528.923086   -6.99  -2.65    -0.0000
iter: 344 09:13:00  -528.923607   -6.99  -2.65    -0.0000
iter: 345 09:13:04  -528.924121   -7.00  -2.66    -0.0000
iter: 346 09:13:07  -528.924627   -7.01  -2.66    -0.0000
iter: 347 09:13:11  -528.925125   -7.01  -2.66    -0.0000
iter: 348 09:13:15  -528.925616   -7.02  -2.67    -0.0000
iter: 349 09:13:19  -528.926100   -7.03  -2.67    -0.0000
iter: 350 09:13:23  -528.926577   -7.04  -2.68    -0.0000
iter: 351 09:13:27  -528.927046   -7.04  -2.68    -0.0000
iter: 352 09:13:30  -528.927509   -7.05  -2.68    -0.0000
iter: 353 09:13:34  -528.927964   -7.06  -2.69    -0.0000
iter: 354 09:13:38  -528.928413   -7.06  -2.69    -0.0000
iter: 355 09:13:42  -528.928856   -7.07  -2.70    -0.0000
iter: 356 09:13:46  -528.929291   -7.08  -2.70    -0.0000
iter: 357 09:13:49  -528.929721   -7.08  -2.70    -0.0000
iter: 358 09:13:53  -528.930143   -7.09  -2.71    -0.0000
iter: 359 09:13:57  -528.930560   -7.10  -2.71    -0.0000
iter: 360 09:14:01  -528.930970   -7.10  -2.72    -0.0000
iter: 361 09:14:05  -528.931375   -7.11  -2.72    -0.0000
iter: 362 09:14:09  -528.931773   -7.12  -2.73    -0.0000
iter: 363 09:14:12  -528.932165   -7.13  -2.73    -0.0000
iter: 364 09:14:16  -528.932552   -7.13  -2.73    -0.0000
iter: 365 09:14:20  -528.932933   -7.14  -2.74    -0.0000
iter: 366 09:14:24  -528.933308   -7.15  -2.74    -0.0000
iter: 367 09:14:28  -528.933677   -7.15  -2.75    -0.0000
iter: 368 09:14:31  -528.934041   -7.16  -2.75    -0.0000
iter: 369 09:14:35  -528.934400   -7.17  -2.75    -0.0000
iter: 370 09:14:39  -528.934753   -7.17  -2.76    -0.0000
iter: 371 09:14:43  -528.935101   -7.18  -2.76    -0.0000
iter: 372 09:14:47  -528.935444   -7.19  -2.77    -0.0000
iter: 373 09:14:51  -528.935781   -7.19  -2.77    -0.0000
iter: 374 09:14:54  -528.936114   -7.20  -2.77    -0.0000
iter: 375 09:14:58  -528.936442   -7.21  -2.78    -0.0000
iter: 376 09:15:02  -528.936765   -7.22  -2.78    -0.0000
iter: 377 09:15:06  -528.937083   -7.22  -2.79    -0.0000
iter: 378 09:15:10  -528.937396   -7.23  -2.79    -0.0000
iter: 379 09:15:13  -528.937705   -7.24  -2.79    -0.0000
iter: 380 09:15:17  -528.938009c  -7.24  -2.80    -0.0000
iter: 381 09:15:21  -528.938308c  -7.25  -2.80    -0.0000
iter: 382 09:15:25  -528.938603c  -7.26  -2.81    -0.0000
iter: 383 09:15:29  -528.938894c  -7.26  -2.81    -0.0000
iter: 384 09:15:32  -528.939180c  -7.27  -2.82    -0.0000
iter: 385 09:15:36  -528.939462c  -7.28  -2.82    -0.0000
iter: 386 09:15:40  -528.939740c  -7.28  -2.82    -0.0000
iter: 387 09:15:44  -528.940014c  -7.29  -2.83    -0.0000
iter: 388 09:15:48  -528.940283c  -7.30  -2.83    -0.0000
iter: 389 09:15:52  -528.940549c  -7.31  -2.84    -0.0000
iter: 390 09:15:55  -528.940810c  -7.31  -2.84    -0.0000
iter: 391 09:15:59  -528.941068c  -7.32  -2.84    -0.0000
iter: 392 09:16:03  -528.941322c  -7.33  -2.85    -0.0000
iter: 393 09:16:07  -528.941572c  -7.33  -2.85    -0.0000
iter: 394 09:16:11  -528.941818c  -7.34  -2.86    -0.0000
iter: 395 09:16:14  -528.942061c  -7.35  -2.86    -0.0000
iter: 396 09:16:18  -528.942300c  -7.35  -2.86    -0.0000
iter: 397 09:16:22  -528.942535c  -7.36  -2.87    -0.0000
iter: 398 09:16:26  -528.942767c  -7.37  -2.87    -0.0000
iter: 399 09:16:30  -528.942996c  -7.37  -2.88    -0.0000
iter: 400 09:16:34  -528.943221c  -7.38  -2.88    -0.0000
iter: 401 09:16:37  -528.943443c  -7.39  -2.88    -0.0000
iter: 402 09:16:41  -528.943661c  -7.39  -2.89    -0.0000
iter: 403 09:16:45  -528.943876c  -7.40  -2.89    -0.0000
iter: 404 09:16:49  -528.944088c  -7.41  -2.90    -0.0000
iter: 405 09:16:53  -528.944297c  -7.42  -2.90    -0.0000
iter: 406 09:16:56  -528.944503c  -7.42  -2.90    -0.0000
iter: 407 09:17:00  -528.944705c  -7.43  -2.91    -0.0000
iter: 408 09:17:04  -528.944905c  -7.44  -2.91    -0.0000
iter: 409 09:17:08  -528.945101c  -7.44  -2.92    -0.0000
iter: 410 09:17:12  -528.945295c  -7.45  -2.92    -0.0000
iter: 411 09:17:16  -528.945486c  -7.46  -2.93    -0.0000
iter: 412 09:17:19  -528.945674c  -7.46  -2.93    -0.0000
iter: 413 09:17:23  -528.945859c  -7.47  -2.93    -0.0000
iter: 414 09:17:27  -528.946041c  -7.48  -2.94    -0.0000
iter: 415 09:17:31  -528.946221c  -7.48  -2.94    -0.0000
iter: 416 09:17:35  -528.946398c  -7.49  -2.95    -0.0000
iter: 417 09:17:38  -528.946572c  -7.50  -2.95    -0.0000
iter: 418 09:17:42  -528.946744c  -7.50  -2.95    -0.0000
iter: 419 09:17:46  -528.946913c  -7.51  -2.96    -0.0000
iter: 420 09:17:50  -528.947079c  -7.52  -2.96    -0.0000
iter: 421 09:17:54  -528.947244c  -7.53  -2.97    -0.0000
iter: 422 09:17:57  -528.947405c  -7.53  -2.97    -0.0000
iter: 423 09:18:01  -528.947565c  -7.54  -2.97    -0.0000
iter: 424 09:18:05  -528.947721c  -7.55  -2.98    -0.0000
iter: 425 09:18:09  -528.947876c  -7.55  -2.98    -0.0000
iter: 426 09:18:13  -528.948028c  -7.56  -2.99    -0.0000
iter: 427 09:18:17  -528.948178c  -7.57  -2.99    -0.0000
iter: 428 09:18:20  -528.948326c  -7.57  -2.99    -0.0000
iter: 429 09:18:24  -528.948471c  -7.58  -3.00    -0.0000
iter: 430 09:18:28  -528.948615c  -7.59  -3.00    -0.0000
iter: 431 09:18:32  -528.948756c  -7.59  -3.01    -0.0000
iter: 432 09:18:36  -528.948895c  -7.60  -3.01    -0.0000
iter: 433 09:18:39  -528.949032c  -7.61  -3.01    -0.0000
iter: 434 09:18:43  -528.949167c  -7.61  -3.02    -0.0000
iter: 435 09:18:47  -528.949300c  -7.62  -3.02    -0.0000
iter: 436 09:18:51  -528.949431c  -7.63  -3.03    -0.0000
iter: 437 09:18:55  -528.949560c  -7.63  -3.03    -0.0000
iter: 438 09:18:58  -528.949687c  -7.64  -3.03    -0.0000
iter: 439 09:19:02  -528.949812c  -7.65  -3.04    -0.0000
iter: 440 09:19:06  -528.949936c  -7.65  -3.04    -0.0000
iter: 441 09:19:10  -528.950057c  -7.66  -3.05    -0.0000
iter: 442 09:19:14  -528.950177c  -7.67  -3.05    -0.0000
iter: 443 09:19:18  -528.950295c  -7.68  -3.05    -0.0000
iter: 444 09:19:21  -528.950411c  -7.68  -3.06    -0.0000
iter: 445 09:19:25  -528.950525c  -7.69  -3.06    -0.0000
iter: 446 09:19:29  -528.950638c  -7.70  -3.07    -0.0000
iter: 447 09:19:33  -528.950749c  -7.70  -3.07    -0.0000
iter: 448 09:19:37  -528.950858c  -7.71  -3.07    -0.0000
iter: 449 09:19:40  -528.950966c  -7.72  -3.08    -0.0000
iter: 450 09:19:44  -528.951072c  -7.72  -3.08    -0.0000
iter: 451 09:19:48  -528.951177c  -7.73  -3.09    -0.0000
iter: 452 09:19:52  -528.951280c  -7.74  -3.09    -0.0000
iter: 453 09:19:56  -528.951381c  -7.74  -3.09    -0.0000
iter: 454 09:20:00  -528.951481c  -7.75  -3.10    -0.0000
iter: 455 09:20:03  -528.951580c  -7.76  -3.10    -0.0000
iter: 456 09:20:07  -528.951677c  -7.76  -3.11    -0.0000
iter: 457 09:20:11  -528.951772c  -7.77  -3.11    -0.0000
iter: 458 09:20:15  -528.951866c  -7.78  -3.11    -0.0000
iter: 459 09:20:19  -528.951959c  -7.78  -3.12    -0.0000
iter: 460 09:20:22  -528.952050c  -7.79  -3.12    -0.0000
iter: 461 09:20:26  -528.952140c  -7.80  -3.13    -0.0000
iter: 462 09:20:30  -528.952229c  -7.80  -3.13    -0.0000
iter: 463 09:20:34  -528.952316c  -7.81  -3.13    -0.0000
iter: 464 09:20:38  -528.952402c  -7.82  -3.14    -0.0000
iter: 465 09:20:41  -528.952487c  -7.82  -3.14    -0.0000
iter: 466 09:20:45  -528.952570c  -7.83  -3.15    -0.0000
iter: 467 09:20:49  -528.952652c  -7.84  -3.15    -0.0000
iter: 468 09:20:53  -528.952733c  -7.84  -3.15    -0.0000
iter: 469 09:20:57  -528.952813c  -7.85  -3.16    -0.0000
iter: 470 09:21:01  -528.952892c  -7.86  -3.16    -0.0000
iter: 471 09:21:04  -528.952969c  -7.87  -3.17    -0.0000
iter: 472 09:21:08  -528.953045c  -7.87  -3.17    -0.0000
iter: 473 09:21:12  -528.953120c  -7.88  -3.17    -0.0000
iter: 474 09:21:16  -528.953194c  -7.88  -3.18    -0.0000
iter: 475 09:21:20  -528.953267c  -7.89  -3.18    -0.0000
iter: 476 09:21:24  -528.953339c  -7.90  -3.19    -0.0000
iter: 477 09:21:27  -528.953410c  -7.91  -3.19    -0.0000
iter: 478 09:21:31  -528.953480c  -7.91  -3.19    -0.0000
iter: 479 09:21:35  -528.953548c  -7.92  -3.20    -0.0000
iter: 480 09:21:39  -528.953616c  -7.92  -3.20    -0.0000
iter: 481 09:21:43  -528.953682c  -7.93  -3.21    -0.0000
iter: 482 09:21:47  -528.953748c  -7.94  -3.21    -0.0000
iter: 483 09:21:50  -528.953813c  -7.95  -3.21    -0.0000
iter: 484 09:21:54  -528.953876c  -7.95  -3.22    -0.0000
iter: 485 09:21:58  -528.953939c  -7.96  -3.22    -0.0000
iter: 486 09:22:02  -528.954001c  -7.96  -3.23    -0.0000
iter: 487 09:22:06  -528.954062c  -7.97  -3.23    -0.0000
iter: 488 09:22:09  -528.954122c  -7.98  -3.23    -0.0000
iter: 489 09:22:13  -528.954181c  -7.99  -3.24    -0.0000
iter: 490 09:22:17  -528.954239c  -7.99  -3.24    -0.0000
iter: 491 09:22:21  -528.954296c  -8.00  -3.25    -0.0000
iter: 492 09:22:25  -528.954353c  -8.00  -3.25    -0.0000
iter: 493 09:22:28  -528.954409c  -8.01  -3.25    -0.0000
iter: 494 09:22:32  -528.954463c  -8.02  -3.26    -0.0000
iter: 495 09:22:36  -528.954517c  -8.03  -3.26    -0.0000
iter: 496 09:22:40  -528.954571c  -8.03  -3.27    -0.0000
iter: 497 09:22:44  -528.954623c  -8.04  -3.27    -0.0000
iter: 498 09:22:48  -528.954675c  -8.04  -3.27    -0.0000
iter: 499 09:22:51  -528.954726c  -8.05  -3.28    -0.0000
iter: 500 09:22:55  -528.954776c  -8.06  -3.28    -0.0000
iter: 501 09:22:59  -528.954825c  -8.06  -3.28    -0.0000
iter: 502 09:23:03  -528.954874c  -8.07  -3.29    -0.0000
iter: 503 09:23:07  -528.954922c  -8.08  -3.29    -0.0000
iter: 504 09:23:10  -528.955132c  -8.08  -3.30    -0.0000
iter: 505 09:23:14  -528.955012c  -8.09  -3.30    -0.0000
iter: 506 09:23:18  -528.955217c  -8.10  -3.30    -0.0000
iter: 507 09:23:22  -528.955102c  -8.11  -3.31    -0.0000
iter: 508 09:23:26  -528.955300c  -8.11  -3.31    -0.0000
iter: 509 09:23:30  -528.955190c  -8.12  -3.32    -0.0000
iter: 510 09:23:33  -528.955381c  -8.12  -3.32    -0.0000
iter: 511 09:23:37  -528.955275c  -8.13  -3.32    -0.0000
iter: 512 09:23:41  -528.955459c  -8.14  -3.33    -0.0000
iter: 513 09:23:45  -528.955501c  -8.14  -3.33    -0.0000
iter: 514 09:23:49  -528.955536c  -8.15  -3.34    -0.0000
iter: 515 09:23:52  -528.955572c  -8.16  -3.34    -0.0000
iter: 516 09:23:56  -528.955608c  -8.16  -3.34    -0.0000
iter: 517 09:24:00  -528.955643c  -8.17  -3.35    -0.0000
iter: 518 09:24:04  -528.955678c  -8.18  -3.35    -0.0000
iter: 519 09:24:08  -528.955713c  -8.18  -3.36    -0.0000
iter: 520 09:24:12  -528.955747c  -8.19  -3.36    -0.0000
iter: 521 09:24:15  -528.955781c  -8.20  -3.36    -0.0000
iter: 522 09:24:19  -528.955814c  -8.20  -3.37    -0.0000
iter: 523 09:24:23  -528.955847c  -8.21  -3.37    -0.0000
iter: 524 09:24:27  -528.955879c  -8.22  -3.38    -0.0000
iter: 525 09:24:31  -528.955911c  -8.22  -3.38    -0.0000
iter: 526 09:24:34  -528.955942c  -8.23  -3.38    -0.0000
iter: 527 09:24:38  -528.955973c  -8.24  -3.39    -0.0000
iter: 528 09:24:42  -528.956003c  -8.24  -3.39    -0.0000
iter: 529 09:24:46  -528.956033c  -8.25  -3.39    -0.0000
iter: 530 09:24:50  -528.956062c  -8.26  -3.40    -0.0000
iter: 531 09:24:53  -528.956091c  -8.26  -3.40    -0.0000
iter: 532 09:24:57  -528.956120c  -8.27  -3.41    -0.0000
iter: 533 09:25:01  -528.956148c  -8.28  -3.41    -0.0000
iter: 534 09:25:05  -528.956175c  -8.28  -3.41    -0.0000
iter: 535 09:25:09  -528.956202c  -8.29  -3.42    -0.0000
iter: 536 09:25:12  -528.956229c  -8.30  -3.42    -0.0000
iter: 537 09:25:16  -528.956256c  -8.30  -3.43    -0.0000
iter: 538 09:25:20  -528.956282c  -8.31  -3.43    -0.0000
iter: 539 09:25:24  -528.956307c  -8.32  -3.43    -0.0000
iter: 540 09:25:28  -528.956333c  -8.32  -3.44    -0.0000
iter: 541 09:25:31  -528.956358c  -8.33  -3.44    -0.0000
iter: 542 09:25:35  -528.956382c  -8.34  -3.45    -0.0000
iter: 543 09:25:39  -528.956406c  -8.34  -3.45    -0.0000
iter: 544 09:25:43  -528.956430c  -8.35  -3.45    -0.0000
iter: 545 09:25:47  -528.956453c  -8.36  -3.46    -0.0000
iter: 546 09:25:50  -528.956477c  -8.36  -3.46    -0.0000
iter: 547 09:25:54  -528.956499c  -8.37  -3.46    -0.0000
iter: 548 09:25:58  -528.956522c  -8.38  -3.47    -0.0000
iter: 549 09:26:02  -528.956544c  -8.38  -3.47    -0.0000
iter: 550 09:26:06  -528.956566c  -8.39  -3.48    -0.0000
iter: 551 09:26:10  -528.956587c  -8.40  -3.48    -0.0000
iter: 552 09:26:13  -528.956608c  -8.40  -3.48    -0.0000
iter: 553 09:26:17  -528.956629c  -8.41  -3.49    -0.0000
iter: 554 09:26:21  -528.956650c  -8.42  -3.49    -0.0000
iter: 555 09:26:25  -528.956670c  -8.42  -3.50    -0.0000
iter: 556 09:26:29  -528.956690c  -8.43  -3.50    -0.0000
iter: 557 09:26:32  -528.956710c  -8.44  -3.50    -0.0000
iter: 558 09:26:36  -528.956729c  -8.44  -3.51    -0.0000
iter: 559 09:26:40  -528.956748c  -8.45  -3.51    -0.0000
iter: 560 09:26:44  -528.956767c  -8.45  -3.51    -0.0000
iter: 561 09:26:48  -528.956786c  -8.46  -3.52    -0.0000
iter: 562 09:26:51  -528.956804c  -8.47  -3.52    -0.0000
iter: 563 09:26:55  -528.956822c  -8.47  -3.53    -0.0000
iter: 564 09:26:59  -528.956840c  -8.48  -3.53    -0.0000
iter: 565 09:27:03  -528.956858c  -8.49  -3.53    -0.0000
iter: 566 09:27:07  -528.956875c  -8.49  -3.54    -0.0000
iter: 567 09:27:10  -528.956892c  -8.50  -3.54    -0.0000
iter: 568 09:27:14  -528.956909c  -8.51  -3.55    -0.0000
iter: 569 09:27:18  -528.956926c  -8.51  -3.55    -0.0000
iter: 570 09:27:22  -528.956942c  -8.52  -3.55    -0.0000
iter: 571 09:27:26  -528.956958c  -8.53  -3.56    -0.0000
iter: 572 09:27:29  -528.956974c  -8.53  -3.56    -0.0000
iter: 573 09:27:33  -528.956990c  -8.54  -3.56    -0.0000
iter: 574 09:27:37  -528.957005c  -8.55  -3.57    -0.0000
iter: 575 09:27:41  -528.957021c  -8.55  -3.57    -0.0000
iter: 576 09:27:45  -528.957036c  -8.56  -3.58    -0.0000
iter: 577 09:27:49  -528.957051c  -8.57  -3.58    -0.0000
iter: 578 09:27:52  -528.957065c  -8.57  -3.58    -0.0000
iter: 579 09:27:56  -528.957080c  -8.58  -3.59    -0.0000
iter: 580 09:28:00  -528.957094c  -8.59  -3.59    -0.0000
iter: 581 09:28:04  -528.957108c  -8.59  -3.60    -0.0000
iter: 582 09:28:08  -528.957122c  -8.60  -3.60    -0.0000
iter: 583 09:28:11  -528.957135c  -8.61  -3.60    -0.0000
iter: 584 09:28:15  -528.957149c  -8.61  -3.61    -0.0000
iter: 585 09:28:19  -528.957162c  -8.62  -3.61    -0.0000
iter: 586 09:28:23  -528.957175c  -8.62  -3.61    -0.0000
iter: 587 09:28:27  -528.957188c  -8.63  -3.62    -0.0000
iter: 588 09:28:30  -528.957201c  -8.64  -3.62    -0.0000
iter: 589 09:28:34  -528.957213c  -8.64  -3.63    -0.0000
iter: 590 09:28:38  -528.957226c  -8.65  -3.63    -0.0000
iter: 591 09:28:42  -528.957238c  -8.66  -3.63    -0.0000
iter: 592 09:28:46  -528.957250c  -8.66  -3.64    -0.0000
iter: 593 09:28:49  -528.957262c  -8.67  -3.64    -0.0000
iter: 594 09:28:53  -528.957273c  -8.68  -3.65    -0.0000
iter: 595 09:28:57  -528.957285c  -8.68  -3.65    -0.0000
iter: 596 09:29:01  -528.957296c  -8.69  -3.65    -0.0000
iter: 597 09:29:05  -528.957307c  -8.70  -3.66    -0.0000
iter: 598 09:29:08  -528.957318c  -8.70  -3.66    -0.0000
iter: 599 09:29:12  -528.957329c  -8.71  -3.66    -0.0000
iter: 600 09:29:16  -528.957340c  -8.72  -3.67    -0.0000
iter: 601 09:29:20  -528.957351c  -8.72  -3.67    -0.0000
iter: 602 09:29:24  -528.957361c  -8.73  -3.68    -0.0000
iter: 603 09:29:27  -528.957371c  -8.74  -3.68    -0.0000
iter: 604 09:29:31  -528.957382c  -8.74  -3.68    -0.0000
iter: 605 09:29:35  -528.957392c  -8.75  -3.69    -0.0000
iter: 606 09:29:39  -528.957401c  -8.75  -3.69    -0.0000
iter: 607 09:29:43  -528.957411c  -8.76  -3.69    -0.0000
iter: 608 09:29:47  -528.957421c  -8.77  -3.70    -0.0000
iter: 609 09:29:50  -528.957430c  -8.77  -3.70    -0.0000
iter: 610 09:29:54  -528.957440c  -8.78  -3.71    -0.0000
iter: 611 09:29:58  -528.957449c  -8.79  -3.71    -0.0000
iter: 612 09:30:02  -528.957458c  -8.79  -3.71    -0.0000
iter: 613 09:30:06  -528.957467c  -8.80  -3.72    -0.0000
iter: 614 09:30:09  -528.957476c  -8.81  -3.72    -0.0000
iter: 615 09:30:13  -528.957484c  -8.81  -3.72    -0.0000
iter: 616 09:30:17  -528.957493c  -8.82  -3.73    -0.0000
iter: 617 09:30:21  -528.957501c  -8.83  -3.73    -0.0000
iter: 618 09:30:25  -528.957510c  -8.83  -3.74    -0.0000
iter: 619 09:30:28  -528.957518c  -8.84  -3.74    -0.0000
iter: 620 09:30:32  -528.957526c  -8.85  -3.74    -0.0000
iter: 621 09:30:36  -528.957534c  -8.85  -3.75    -0.0000
iter: 622 09:30:40  -528.957542c  -8.86  -3.75    -0.0000
iter: 623 09:30:44  -528.957550c  -8.87  -3.76    -0.0000
iter: 624 09:30:47  -528.957557c  -8.87  -3.76    -0.0000
iter: 625 09:30:51  -528.957565c  -8.88  -3.76    -0.0000
iter: 626 09:30:55  -528.957572c  -8.88  -3.77    -0.0000
iter: 627 09:30:59  -528.957580c  -8.89  -3.77    -0.0000
iter: 628 09:31:03  -528.957587c  -8.90  -3.77    -0.0000
iter: 629 09:31:06  -528.957594c  -8.90  -3.78    -0.0000
iter: 630 09:31:10  -528.957601c  -8.91  -3.78    -0.0000
iter: 631 09:31:14  -528.957608c  -8.92  -3.79    -0.0000
iter: 632 09:31:18  -528.957615c  -8.92  -3.79    -0.0000
iter: 633 09:31:22  -528.957621c  -8.93  -3.79    -0.0000
iter: 634 09:31:25  -528.957628c  -8.94  -3.80    -0.0000
iter: 635 09:31:29  -528.957635c  -8.94  -3.80    -0.0000
iter: 636 09:31:33  -528.957641c  -8.95  -3.80    -0.0000
iter: 637 09:31:37  -528.957647c  -8.96  -3.81    -0.0000
iter: 638 09:31:41  -528.957654c  -8.96  -3.81    -0.0000
iter: 639 09:31:44  -528.957660c  -8.97  -3.82    -0.0000
iter: 640 09:31:48  -528.957666c  -8.97  -3.82    -0.0000
iter: 641 09:31:52  -528.957672c  -8.98  -3.82    -0.0000
iter: 642 09:31:56  -528.957678c  -8.99  -3.83    -0.0000
iter: 643 09:32:00  -528.957684c  -9.00  -3.83    -0.0000
iter: 644 09:32:03  -528.957690c  -9.00  -3.83    -0.0000
iter: 645 09:32:07  -528.957695c  -9.01  -3.84    -0.0000
iter: 646 09:32:11  -528.957701c  -9.01  -3.84    -0.0000
iter: 647 09:32:15  -528.957707c  -9.02  -3.85    -0.0000
iter: 648 09:32:19  -528.957712c  -9.03  -3.85    -0.0000
iter: 649 09:32:23  -528.957717c  -9.03  -3.85    -0.0000
iter: 650 09:32:26  -528.957723c  -9.04  -3.86    -0.0000
iter: 651 09:32:30  -528.957728c  -9.05  -3.86    -0.0000
iter: 652 09:32:34  -528.957733c  -9.05  -3.86    -0.0000
iter: 653 09:32:38  -528.957738c  -9.06  -3.87    -0.0000
iter: 654 09:32:42  -528.957743c  -9.07  -3.87    -0.0000
iter: 655 09:32:45  -528.957748c  -9.07  -3.88    -0.0000
iter: 656 09:32:49  -528.957753c  -9.08  -3.88    -0.0000
iter: 657 09:32:53  -528.957758c  -9.09  -3.88    -0.0000
iter: 658 09:32:57  -528.957763c  -9.09  -3.89    -0.0000
iter: 659 09:33:01  -528.957767c  -9.10  -3.89    -0.0000
iter: 660 09:33:04  -528.957772c  -9.10  -3.89    -0.0000
iter: 661 09:33:08  -528.957776c  -9.11  -3.90    -0.0000
iter: 662 09:33:12  -528.957781c  -9.12  -3.90    -0.0000
iter: 663 09:33:16  -528.957785c  -9.13  -3.91    -0.0000
iter: 664 09:33:20  -528.957790c  -9.13  -3.91    -0.0000
iter: 665 09:33:23  -528.957794c  -9.14  -3.91    -0.0000
iter: 666 09:33:27  -528.957798c  -9.14  -3.92    -0.0000
iter: 667 09:33:31  -528.957802c  -9.15  -3.92    -0.0000
iter: 668 09:33:35  -528.957807c  -9.16  -3.92    -0.0000
iter: 669 09:33:39  -528.957811c  -9.16  -3.93    -0.0000
iter: 670 09:33:43  -528.957815c  -9.17  -3.93    -0.0000
iter: 671 09:33:46  -528.957819c  -9.18  -3.94    -0.0000
iter: 672 09:33:50  -528.957823c  -9.18  -3.94    -0.0000
iter: 673 09:33:54  -528.957826c  -9.19  -3.94    -0.0000
iter: 674 09:33:58  -528.957830c  -9.19  -3.95    -0.0000
iter: 675 09:34:02  -528.957834c  -9.20  -3.95    -0.0000
iter: 676 09:34:06  -528.957838c  -9.21  -3.95    -0.0000
iter: 677 09:34:09  -528.957841c  -9.22  -3.96    -0.0000
iter: 678 09:34:13  -528.957845c  -9.22  -3.96    -0.0000
iter: 679 09:34:17  -528.957848c  -9.23  -3.97    -0.0000
iter: 680 09:34:21  -528.957852c  -9.23  -3.97    -0.0000
iter: 681 09:34:25  -528.957855c  -9.24  -3.97    -0.0000
iter: 682 09:34:28  -528.957859c  -9.25  -3.98    -0.0000
iter: 683 09:34:32  -528.957862c  -9.25  -3.98    -0.0000
iter: 684 09:34:36  -528.957865c  -9.26  -3.98    -0.0000
iter: 685 09:34:40  -528.957869c  -9.27  -3.99    -0.0000
iter: 686 09:34:44  -528.957872c  -9.27  -3.99    -0.0000
iter: 687 09:34:47  -528.957875c  -9.28  -3.99    -0.0000
iter: 688 09:34:51  -528.957878c  -9.29  -4.00    -0.0000
iter: 689 09:34:55  -528.957881c  -9.29  -4.00    -0.0000
iter: 690 09:34:59  -528.957884c  -9.30  -4.01    -0.0000
iter: 691 09:35:03  -528.957887c  -9.31  -4.01    -0.0000
iter: 692 09:35:06  -528.957890c  -9.31  -4.01    -0.0000
iter: 693 09:35:10  -528.957893c  -9.32  -4.02    -0.0000
iter: 694 09:35:14  -528.957896c  -9.32  -4.02    -0.0000
iter: 695 09:35:18  -528.957899c  -9.33  -4.02    -0.0000
iter: 696 09:35:22  -528.957902c  -9.34  -4.03    -0.0000
iter: 697 09:35:25  -528.957905c  -9.35  -4.03    -0.0000
iter: 698 09:35:29  -528.957907c  -9.35  -4.04    -0.0000
iter: 699 09:35:33  -528.957910c  -9.36  -4.04    -0.0000
iter: 700 09:35:37  -528.957913c  -9.36  -4.04    -0.0000
iter: 701 09:35:41  -528.957915c  -9.37  -4.05    -0.0000
iter: 702 09:35:45  -528.957918c  -9.38  -4.05    -0.0000
iter: 703 09:35:48  -528.957920c  -9.38  -4.05    -0.0000
iter: 704 09:35:52  -528.957923c  -9.39  -4.06    -0.0000
iter: 705 09:35:56  -528.957925c  -9.40  -4.06    -0.0000
iter: 706 09:36:00  -528.957928c  -9.40  -4.07    -0.0000
iter: 707 09:36:04  -528.957930c  -9.41  -4.07    -0.0000
iter: 708 09:36:07  -528.957933c  -9.41  -4.07    -0.0000
iter: 709 09:36:11  -528.957935c  -9.42  -4.08    -0.0000
iter: 710 09:36:15  -528.957937c  -9.43  -4.08    -0.0000
iter: 711 09:36:19  -528.957940c  -9.43  -4.08    -0.0000
iter: 712 09:36:23  -528.957942c  -9.44  -4.09    -0.0000
iter: 713 09:36:26  -528.957944c  -9.45  -4.09    -0.0000
iter: 714 09:36:30  -528.957946c  -9.45  -4.09    -0.0000
iter: 715 09:36:34  -528.957948c  -9.46  -4.10    -0.0000
iter: 716 09:36:38  -528.957951c  -9.46  -4.10    -0.0000
iter: 717 09:36:42  -528.957953c  -9.47  -4.11    -0.0000
iter: 718 09:36:45  -528.957955c  -9.48  -4.11    -0.0000
iter: 719 09:36:49  -528.957957c  -9.49  -4.11    -0.0000
iter: 720 09:36:53  -528.957959c  -9.49  -4.12    -0.0000
iter: 721 09:36:57  -528.957961c  -9.50  -4.12    -0.0000
iter: 722 09:37:01  -528.957963c  -9.50  -4.12    -0.0000
iter: 723 09:37:04  -528.957965c  -9.51  -4.13    -0.0000
iter: 724 09:37:08  -528.957967c  -9.52  -4.13    -0.0000
iter: 725 09:37:12  -528.957969c  -9.52  -4.13    -0.0000
iter: 726 09:37:16  -528.957970c  -9.53  -4.14    -0.0000
iter: 727 09:37:20  -528.957972c  -9.54  -4.14    -0.0000
iter: 728 09:37:24  -528.957974c  -9.54  -4.15    -0.0000
iter: 729 09:37:27  -528.957976c  -9.55  -4.15    -0.0000
iter: 730 09:37:31  -528.957978c  -9.55  -4.15    -0.0000
iter: 731 09:37:35  -528.957979c  -9.56  -4.16    -0.0000
iter: 732 09:37:39  -528.957981c  -9.57  -4.16    -0.0000
iter: 733 09:37:43  -528.957983c  -9.58  -4.16    -0.0000
iter: 734 09:37:46  -528.957985c  -9.58  -4.17    -0.0000
iter: 735 09:37:50  -528.957986c  -9.59  -4.17    -0.0000
iter: 736 09:37:54  -528.957988c  -9.59  -4.18    -0.0000
iter: 737 09:37:58  -528.957989c  -9.60  -4.18    -0.0000
iter: 738 09:38:02  -528.957991c  -9.60  -4.18    -0.0000
iter: 739 09:38:05  -528.957993c  -9.61  -4.19    -0.0000
iter: 740 09:38:09  -528.957994c  -9.62  -4.19    -0.0000
iter: 741 09:38:13  -528.957996c  -9.63  -4.19    -0.0000
iter: 742 09:38:17  -528.957997c  -9.63  -4.20    -0.0000
iter: 743 09:38:21  -528.957999c  -9.64  -4.20    -0.0000
iter: 744 09:38:25  -528.958000c  -9.64  -4.20    -0.0000
iter: 745 09:38:28  -528.958002c  -9.65  -4.21    -0.0000
iter: 746 09:38:32  -528.958003c  -9.66  -4.21    -0.0000
iter: 747 09:38:36  -528.958004c  -9.66  -4.22    -0.0000
iter: 748 09:38:40  -528.958006c  -9.67  -4.22    -0.0000
iter: 749 09:38:44  -528.958007c  -9.68  -4.22    -0.0000
iter: 750 09:38:47  -528.958009c  -9.68  -4.23    -0.0000
iter: 751 09:38:51  -528.958010c  -9.69  -4.23    -0.0000
iter: 752 09:38:55  -528.958011c  -9.69  -4.23    -0.0000
iter: 753 09:38:59  -528.958013c  -9.70  -4.24    -0.0000
iter: 754 09:39:03  -528.958014c  -9.71  -4.24    -0.0000
iter: 755 09:39:06  -528.958015c  -9.72  -4.24    -0.0000
iter: 756 09:39:10  -528.958016c  -9.72  -4.25    -0.0000
iter: 757 09:39:14  -528.958018c  -9.73  -4.25    -0.0000
iter: 758 09:39:18  -528.958019c  -9.73  -4.26    -0.0000
iter: 759 09:39:22  -528.958020c  -9.74  -4.26    -0.0000
iter: 760 09:39:26  -528.958021c  -9.74  -4.26    -0.0000
iter: 761 09:39:29  -528.958022c  -9.75  -4.27    -0.0000
iter: 762 09:39:33  -528.958024c  -9.76  -4.27    -0.0000
iter: 763 09:39:37  -528.958025c  -9.77  -4.27    -0.0000
iter: 764 09:39:41  -528.958026c  -9.77  -4.28    -0.0000
iter: 765 09:39:45  -528.958027c  -9.78  -4.28    -0.0000
iter: 766 09:39:48  -528.958028c  -9.78  -4.28    -0.0000
iter: 767 09:39:52  -528.958029c  -9.79  -4.29    -0.0000
iter: 768 09:39:56  -528.958030c  -9.79  -4.29    -0.0000
iter: 769 09:40:00  -528.958031c  -9.80  -4.30    -0.0000
iter: 770 09:40:04  -528.958032c  -9.81  -4.30    -0.0000
iter: 771 09:40:07  -528.958033c  -9.82  -4.30    -0.0000
iter: 772 09:40:11  -528.958034c  -9.82  -4.31    -0.0000
iter: 773 09:40:15  -528.958035c  -9.83  -4.31    -0.0000
iter: 774 09:40:19  -528.958036c  -9.83  -4.31    -0.0000
iter: 775 09:40:23  -528.958037c  -9.84  -4.32    -0.0000
iter: 776 09:40:27  -528.958038c  -9.85  -4.32    -0.0000
iter: 777 09:40:30  -528.958039c  -9.86  -4.32    -0.0000
iter: 778 09:40:34  -528.958040c  -9.86  -4.33    -0.0000
iter: 779 09:40:38  -528.958041c  -9.87  -4.33    -0.0000
iter: 780 09:40:42  -528.958042c  -9.87  -4.33    -0.0000
iter: 781 09:40:46  -528.958043c  -9.88  -4.34    -0.0000
iter: 782 09:40:49  -528.958044c  -9.88  -4.34    -0.0000
iter: 783 09:40:53  -528.958045c  -9.89  -4.35    -0.0000
iter: 784 09:40:57  -528.958046c  -9.90  -4.35    -0.0000
iter: 785 09:41:01  -528.958047c  -9.91  -4.35    -0.0000
iter: 786 09:41:05  -528.958047c  -9.91  -4.36    -0.0000
iter: 787 09:41:08  -528.958048c  -9.92  -4.36    -0.0000
iter: 788 09:41:12  -528.958049c  -9.92  -4.36    -0.0000
iter: 789 09:41:16  -528.958050c  -9.93  -4.37    -0.0000
iter: 790 09:41:20  -528.958051c  -9.93  -4.37    -0.0000
iter: 791 09:41:24  -528.958052c  -9.94  -4.37    -0.0000
iter: 792 09:41:28  -528.958052c  -9.95  -4.38    -0.0000
iter: 793 09:41:31  -528.958053c  -9.96  -4.38    -0.0000
iter: 794 09:41:35  -528.958054c  -9.96  -4.39    -0.0000
iter: 795 09:41:39  -528.958055c  -9.97  -4.39    -0.0000
iter: 796 09:41:43  -528.958055c  -9.97  -4.39    -0.0000
iter: 797 09:41:47  -528.958056c  -9.98  -4.40    -0.0000
iter: 798 09:41:50  -528.958057c  -9.99  -4.40    -0.0000
iter: 799 09:41:54  -528.958058c  -9.99  -4.40    -0.0000
iter: 800 09:41:58  -528.958058c -10.00  -4.41    -0.0000
iter: 801 09:42:02  -528.958059c -10.01c -4.41    -0.0000
iter: 802 09:42:06  -528.958060c -10.01c -4.41    -0.0000
iter: 803 09:42:09  -528.958061c -10.02c -4.42    -0.0000
iter: 804 09:42:13  -528.958061c -10.02c -4.42    -0.0000
iter: 805 09:42:17  -528.958062c -10.03c -4.42    -0.0000
iter: 806 09:42:21  -528.958063c -10.04c -4.43    -0.0000
iter: 807 09:42:25  -528.958063c -10.05c -4.43    -0.0000
iter: 808 09:42:29  -528.958064c -10.05c -4.44    -0.0000
iter: 809 09:42:32  -528.958065c -10.06c -4.44    -0.0000
iter: 810 09:42:36  -528.958065c -10.06c -4.44    -0.0000
iter: 811 09:42:40  -528.958066c -10.07c -4.45    -0.0000
iter: 812 09:42:44  -528.958066c -10.07c -4.45    -0.0000
iter: 813 09:42:48  -528.958067c -10.08c -4.45    -0.0000
iter: 814 09:42:51  -528.958068c -10.09c -4.46    -0.0000
iter: 815 09:42:55  -528.958068c -10.10c -4.46    -0.0000
iter: 816 09:42:59  -528.958069c -10.10c -4.46    -0.0000
iter: 817 09:43:03  -528.958069c -10.11c -4.47    -0.0000
iter: 818 09:43:07  -528.958070c -10.11c -4.47    -0.0000
iter: 819 09:43:10  -528.958071c -10.12c -4.47    -0.0000
iter: 820 09:43:14  -528.958071c -10.12c -4.48    -0.0000
iter: 821 09:43:18  -528.958072c -10.13c -4.48    -0.0000
iter: 822 09:43:22  -528.958072c -10.14c -4.49    -0.0000
iter: 823 09:43:26  -528.958073c -10.15c -4.49    -0.0000
iter: 824 09:43:30  -528.958073c -10.15c -4.49    -0.0000
iter: 825 09:43:33  -528.958074c -10.16c -4.50    -0.0000
iter: 826 09:43:37  -528.958074c -10.16c -4.50    -0.0000
iter: 827 09:43:41  -528.958075c -10.17c -4.50    -0.0000
iter: 828 09:43:45  -528.958075c -10.18c -4.51    -0.0000
iter: 829 09:43:49  -528.958076c -10.18c -4.51    -0.0000
iter: 830 09:43:52  -528.958076c -10.19c -4.51    -0.0000
iter: 831 09:43:56  -528.958077c -10.20c -4.52    -0.0000
iter: 832 09:44:00  -528.958077c -10.20c -4.52    -0.0000
iter: 833 09:44:04  -528.958078c -10.21c -4.52    -0.0000
iter: 834 09:44:08  -528.958078c -10.21c -4.53    -0.0000
iter: 835 09:44:11  -528.958079c -10.22c -4.53    -0.0000
iter: 836 09:44:15  -528.958079c -10.23c -4.53    -0.0000
iter: 837 09:44:19  -528.958080c -10.23c -4.54    -0.0000
iter: 838 09:44:23  -528.958080c -10.24c -4.54    -0.0000
iter: 839 09:44:27  -528.958081c -10.25c -4.55    -0.0000
iter: 840 09:44:31  -528.958081c -10.25c -4.55    -0.0000
iter: 841 09:44:34  -528.958082c -10.26c -4.55    -0.0000
iter: 842 09:44:38  -528.958082c -10.26c -4.56    -0.0000
iter: 843 09:44:42  -528.958082c -10.27c -4.56    -0.0000
iter: 844 09:44:46  -528.958083c -10.28c -4.56    -0.0000
iter: 845 09:44:50  -528.958083c -10.28c -4.57    -0.0000
iter: 846 09:44:53  -528.958084c -10.29c -4.57    -0.0000
iter: 847 09:44:57  -528.958084c -10.30c -4.57    -0.0000
iter: 848 09:45:01  -528.958084c -10.30c -4.58    -0.0000
iter: 849 09:45:05  -528.958085c -10.31c -4.58    -0.0000
iter: 850 09:45:09  -528.958085c -10.31c -4.58    -0.0000
iter: 851 09:45:12  -528.958086c -10.32c -4.59    -0.0000
iter: 852 09:45:16  -528.958086c -10.33c -4.59    -0.0000
iter: 853 09:45:20  -528.958086c -10.33c -4.59    -0.0000
iter: 854 09:45:24  -528.958087c -10.34c -4.60    -0.0000
iter: 855 09:45:28  -528.958087c -10.35c -4.60    -0.0000
iter: 856 09:45:32  -528.958088c -10.35c -4.61    -0.0000
iter: 857 09:45:35  -528.958088c -10.36c -4.61    -0.0000
iter: 858 09:45:39  -528.958088c -10.36c -4.61    -0.0000
iter: 859 09:45:43  -528.958089c -10.37c -4.62    -0.0000
iter: 860 09:45:47  -528.958089c -10.38c -4.62    -0.0000
iter: 861 09:45:51  -528.958089c -10.39c -4.62    -0.0000
iter: 862 09:45:55  -528.958090c -10.39c -4.63    -0.0000
iter: 863 09:45:58  -528.958090c -10.40c -4.63    -0.0000
iter: 864 09:46:02  -528.958090c -10.40c -4.63    -0.0000
iter: 865 09:46:06  -528.958091c -10.41c -4.64    -0.0000
iter: 866 09:46:10  -528.958091c -10.41c -4.64    -0.0000
iter: 867 09:46:14  -528.958091c -10.42c -4.64    -0.0000
iter: 868 09:46:18  -528.958092c -10.43c -4.65    -0.0000
iter: 869 09:46:21  -528.958092c -10.44c -4.65    -0.0000
iter: 870 09:46:25  -528.958092c -10.44c -4.65    -0.0000
iter: 871 09:46:29  -528.958093c -10.45c -4.66    -0.0000
iter: 872 09:46:33  -528.958093c -10.45c -4.66    -0.0000
iter: 873 09:46:37  -528.958093c -10.46c -4.67    -0.0000
iter: 874 09:46:40  -528.958094c -10.46c -4.67    -0.0000
iter: 875 09:46:44  -528.958094c -10.47c -4.67    -0.0000
iter: 876 09:46:48  -528.958094c -10.48c -4.68    -0.0000
iter: 877 09:46:52  -528.958094c -10.49c -4.68    -0.0000
iter: 878 09:46:56  -528.958095c -10.49c -4.68    -0.0000
iter: 879 09:46:59  -528.958095c -10.50c -4.69    -0.0000
iter: 880 09:47:03  -528.958095c -10.50c -4.69    -0.0000
iter: 881 09:47:07  -528.958096c -10.51c -4.69    -0.0000
iter: 882 09:47:11  -528.958096c -10.52c -4.70    -0.0000
iter: 883 09:47:15  -528.958096c -10.52c -4.70    -0.0000
iter: 884 09:47:19  -528.958096c -10.53c -4.70    -0.0000
iter: 885 09:47:22  -528.958097c -10.54c -4.71    -0.0000
iter: 886 09:47:26  -528.958097c -10.54c -4.71    -0.0000
iter: 887 09:47:30  -528.958097c -10.55c -4.71    -0.0000
iter: 888 09:47:34  -528.958097c -10.55c -4.72    -0.0000
iter: 889 09:47:38  -528.958098c -10.56c -4.72    -0.0000
iter: 890 09:47:41  -528.958098c -10.57c -4.72    -0.0000
iter: 891 09:47:45  -528.958098c -10.57c -4.73    -0.0000
iter: 892 09:47:49  -528.958098c -10.58c -4.73    -0.0000
iter: 893 09:47:53  -528.958099c -10.59c -4.74    -0.0000
iter: 894 09:47:57  -528.958099c -10.59c -4.74    -0.0000
iter: 895 09:48:00  -528.958099c -10.60c -4.74    -0.0000
iter: 896 09:48:04  -528.958099c -10.60c -4.75    -0.0000
iter: 897 09:48:08  -528.958100c -10.61c -4.75    -0.0000
iter: 898 09:48:12  -528.958100c -10.62c -4.75    -0.0000
iter: 899 09:48:16  -528.958100c -10.62c -4.76    -0.0000
iter: 900 09:48:20  -528.958100c -10.63c -4.76    -0.0000
iter: 901 09:48:23  -528.958101c -10.64c -4.76    -0.0000
iter: 902 09:48:27  -528.958101c -10.64c -4.77    -0.0000
iter: 903 09:48:31  -528.958101c -10.65c -4.77    -0.0000
iter: 904 09:48:35  -528.958101c -10.65c -4.77    -0.0000
iter: 905 09:48:39  -528.958101c -10.66c -4.78    -0.0000
iter: 906 09:48:42  -528.958102c -10.66c -4.78    -0.0000
iter: 907 09:48:46  -528.958102c -10.67c -4.78    -0.0000
iter: 908 09:48:50  -528.958102c -10.68c -4.79    -0.0000
iter: 909 09:48:54  -528.958102c -10.69c -4.79    -0.0000
iter: 910 09:48:58  -528.958103c -10.69c -4.79    -0.0000
iter: 911 09:49:01  -528.958103c -10.70c -4.80    -0.0000
iter: 912 09:49:05  -528.958103c -10.70c -4.80    -0.0000
iter: 913 09:49:09  -528.958103c -10.71c -4.80    -0.0000
iter: 914 09:49:13  -528.958103c -10.71c -4.81    -0.0000
iter: 915 09:49:17  -528.958104c -10.72c -4.81    -0.0000
iter: 916 09:49:21  -528.958104c -10.73c -4.82    -0.0000
iter: 917 09:49:24  -528.958104c -10.74c -4.82    -0.0000
iter: 918 09:49:28  -528.958104c -10.74c -4.82    -0.0000
iter: 919 09:49:32  -528.958104c -10.75c -4.83    -0.0000
iter: 920 09:49:36  -528.958104c -10.75c -4.83    -0.0000
iter: 921 09:49:40  -528.958105c -10.76c -4.83    -0.0000
iter: 922 09:49:43  -528.958105c -10.76c -4.84    -0.0000
iter: 923 09:49:47  -528.958105c -10.77c -4.84    -0.0000
iter: 924 09:49:51  -528.958105c -10.78c -4.84    -0.0000
iter: 925 09:49:55  -528.958105c -10.79c -4.85    -0.0000
iter: 926 09:49:59  -528.958106c -10.79c -4.85    -0.0000
iter: 927 09:50:02  -528.958106c -10.80c -4.85    -0.0000
iter: 928 09:50:06  -528.958106c -10.80c -4.86    -0.0000
iter: 929 09:50:10  -528.958106c -10.81c -4.86    -0.0000
iter: 930 09:50:14  -528.958106c -10.81c -4.86    -0.0000
iter: 931 09:50:18  -528.958106c -10.82c -4.87    -0.0000
iter: 932 09:50:22  -528.958107c -10.83c -4.87    -0.0000
iter: 933 09:50:25  -528.958107c -10.83c -4.87    -0.0000
iter: 934 09:50:29  -528.958107c -10.84c -4.88    -0.0000
iter: 935 09:50:33  -528.958107c -10.85c -4.88    -0.0000
iter: 936 09:50:37  -528.958107c -10.85c -4.88    -0.0000
iter: 937 09:50:41  -528.958107c -10.86c -4.89    -0.0000
iter: 938 09:50:44  -528.958108c -10.86c -4.89    -0.0000
iter: 939 09:50:48  -528.958108c -10.87c -4.89    -0.0000
iter: 940 09:50:52  -528.958108c -10.88c -4.90    -0.0000
iter: 941 09:50:56  -528.958108c -10.88c -4.90    -0.0000
iter: 942 09:51:00  -528.958108c -10.89c -4.90    -0.0000
iter: 943 09:51:04  -528.958108c -10.90c -4.91    -0.0000
iter: 944 09:51:07  -528.958108c -10.90c -4.91    -0.0000
iter: 945 09:51:11  -528.958109c -10.91c -4.92    -0.0000
iter: 946 09:51:15  -528.958109c -10.91c -4.92    -0.0000
iter: 947 09:51:19  -528.958109c -10.92c -4.92    -0.0000
iter: 948 09:51:23  -528.958109c -10.93c -4.93    -0.0000
iter: 949 09:51:26  -528.958109c -10.93c -4.93    -0.0000
iter: 950 09:51:30  -528.958109c -10.94c -4.93    -0.0000
iter: 951 09:51:34  -528.958109c -10.95c -4.94    -0.0000
iter: 952 09:51:38  -528.958110c -10.95c -4.94    -0.0000
iter: 953 09:51:42  -528.958110c -10.96c -4.94    -0.0000
iter: 954 09:51:45  -528.958110c -10.96c -4.95    -0.0000
iter: 955 09:51:49  -528.958110c -10.97c -4.95    -0.0000
iter: 956 09:51:53  -528.958110c -10.98c -4.95    -0.0000
iter: 957 09:51:57  -528.958110c -10.98c -4.96    -0.0000
iter: 958 09:52:01  -528.958110c -10.99c -4.96    -0.0000
iter: 959 09:52:05  -528.958110c -11.00c -4.96    -0.0000
iter: 960 09:52:08  -528.958111c -11.00c -4.97    -0.0000
iter: 961 09:52:12  -528.958111c -11.01c -4.97    -0.0000
iter: 962 09:52:16  -528.958111c -11.01c -4.97    -0.0000
iter: 963 09:52:20  -528.958111c -11.02c -4.98    -0.0000
iter: 964 09:52:24  -528.958111c -11.02c -4.98    -0.0000
iter: 965 09:52:27  -528.958111c -11.03c -4.98    -0.0000
iter: 966 09:52:31  -528.958111c -11.04c -4.99    -0.0000
iter: 967 09:52:35  -528.958111c -11.05c -4.99    -0.0000
iter: 968 09:52:39  -528.958112c -11.05c -4.99    -0.0000
iter: 969 09:52:43  -528.958112c -11.06c -5.00    -0.0000
iter: 970 09:52:47  -528.958112c -11.06c -5.00c   -0.0000

Converged after 970 iterations.

Dipole moment: (52.392992, -54.448985, -0.163198) |e|*Ang

Total magnetic moment: (0.000000, 0.000000, -0.000000)
Local magnetic moments:
   0 Ti ( 0.000000,  0.000000,  0.000000)
   1 Ti ( 0.000000,  0.000000, -0.000000)
   2 Ti ( 0.000000,  0.000000,  0.000000)
   3 Ti ( 0.000000,  0.000000, -0.000000)
   4 Ti ( 0.000000,  0.000000, -0.000000)
   5 Ti ( 0.000000,  0.000000, -0.000000)
   6 Ti ( 0.000000,  0.000000, -0.000000)
   7 Ti ( 0.000000,  0.000000, -0.000000)
   8 Ti ( 0.000000,  0.000000, -0.000000)
   9 Ti ( 0.000000,  0.000000, -0.000000)
  10 Ti ( 0.000000,  0.000000,  0.000000)
  11 Ti ( 0.000000,  0.000000,  0.000000)
  12 Ti ( 0.000000,  0.000000, -0.000000)
  13 Ti ( 0.000000,  0.000000, -0.000000)
  14 Ti ( 0.000000,  0.000000, -0.000000)
  15 Ti ( 0.000000,  0.000000, -0.000000)
  16 Ti ( 0.000000,  0.000000,  0.000000)
  17 Ti ( 0.000000,  0.000000, -0.000000)
  18 Ti ( 0.000000,  0.000000, -0.000000)
  19 Ti ( 0.000000,  0.000000, -0.000000)
  20 Ti ( 0.000000,  0.000000,  0.000000)
  21 Ti ( 0.000000,  0.000000,  0.000000)
  22 Ti ( 0.000000,  0.000000, -0.000000)
  23 Ti ( 0.000000,  0.000000,  0.000000)
  24 O  ( 0.000000,  0.000000,  0.000000)
  25 O  ( 0.000000,  0.000000, -0.000000)
  26 O  ( 0.000000,  0.000000, -0.000000)
  27 O  ( 0.000000,  0.000000, -0.000000)
  28 O  ( 0.000000,  0.000000,  0.000000)
  29 O  ( 0.000000,  0.000000, -0.000000)
  30 O  ( 0.000000,  0.000000,  0.000000)
  31 O  ( 0.000000,  0.000000, -0.000000)
  32 O  ( 0.000000,  0.000000, -0.000000)
  33 O  ( 0.000000,  0.000000,  0.000000)
  34 O  ( 0.000000,  0.000000, -0.000000)
  35 O  ( 0.000000,  0.000000,  0.000000)
  36 O  ( 0.000000,  0.000000, -0.000000)
  37 O  ( 0.000000,  0.000000,  0.000000)
  38 O  ( 0.000000,  0.000000, -0.000000)
  39 O  ( 0.000000,  0.000000,  0.000000)
  40 O  ( 0.000000,  0.000000, -0.000000)
  41 O  ( 0.000000,  0.000000,  0.000000)
  42 O  ( 0.000000,  0.000000, -0.000000)
  43 O  ( 0.000000,  0.000000,  0.000000)
  44 O  ( 0.000000,  0.000000, -0.000000)
  45 O  ( 0.000000,  0.000000, -0.000000)
  46 O  ( 0.000000,  0.000000,  0.000000)
  47 O  ( 0.000000,  0.000000,  0.000000)
  48 O  ( 0.000000,  0.000000, -0.000000)
  49 O  ( 0.000000,  0.000000,  0.000000)
  50 O  ( 0.000000,  0.000000,  0.000000)
  51 O  ( 0.000000,  0.000000,  0.000000)
  52 O  ( 0.000000,  0.000000, -0.000000)
  53 O  ( 0.000000,  0.000000,  0.000000)
  54 O  ( 0.000000,  0.000000, -0.000000)
  55 O  ( 0.000000,  0.000000, -0.000000)
  56 O  ( 0.000000,  0.000000, -0.000000)
  57 O  ( 0.000000,  0.000000, -0.000000)
  58 O  ( 0.000000,  0.000000,  0.000000)
  59 O  ( 0.000000,  0.000000, -0.000000)
  60 O  ( 0.000000,  0.000000,  0.000000)
  61 O  ( 0.000000,  0.000000,  0.000000)
  62 O  ( 0.000000,  0.000000, -0.000000)
  63 O  ( 0.000000,  0.000000,  0.000000)
  64 O  ( 0.000000,  0.000000, -0.000000)
  65 O  ( 0.000000,  0.000000,  0.000000)
  66 O  ( 0.000000,  0.000000, -0.000000)
  67 O  ( 0.000000,  0.000000,  0.000000)
  68 O  ( 0.000000,  0.000000,  0.000000)
  69 O  ( 0.000000,  0.000000,  0.000000)
  70 O  ( 0.000000,  0.000000,  0.000000)
  71 O  ( 0.000000,  0.000000, -0.000000)
  72 Au ( 0.000000,  0.000000, -0.000000)
  73 Au ( 0.000000,  0.000000, -0.000000)
  74 Au ( 0.000000,  0.000000, -0.000000)
  75 Au ( 0.000000,  0.000000, -0.000000)

Energy contributions relative to reference atoms: (reference = -2721730.337652)

Kinetic:       +538.868740
Potential:     -728.501957
External:        +0.000000
XC:            -382.529732
Entropy (-ST):   -0.001262
Local:          +43.205468
SIC:             +0.000000
--------------------------
Free energy:   -528.958743
Extrapolated:  -528.958112

Dipole-layer corrected work functions: 4.551918, 4.925045 eV

Spin contamination: 0.000000 electrons
                   Up                     Down
 Band  Eigenvalues  Occupancy  Eigenvalues  Occupancy
    0    -66.02145    1.00000    -66.02145    1.00000
    1    -66.01369    1.00000    -66.01369    1.00000
    2    -66.00848    1.00000    -66.00848    1.00000
    3    -66.00617    1.00000    -66.00617    1.00000
    4    -65.87996    1.00000    -65.87996    1.00000
    5    -65.80350    1.00000    -65.80350    1.00000
    6    -65.71140    1.00000    -65.71140    1.00000
    7    -65.70870    1.00000    -65.70870    1.00000
    8    -65.70660    1.00000    -65.70660    1.00000
    9    -65.69889    1.00000    -65.69889    1.00000
   10    -65.67411    1.00000    -65.67411    1.00000
   11    -65.67294    1.00000    -65.67294    1.00000
   12    -65.66185    1.00000    -65.66185    1.00000
   13    -65.62616    1.00000    -65.62616    1.00000
   14    -65.62102    1.00000    -65.62102    1.00000
   15    -65.56689    1.00000    -65.56689    1.00000
   16    -65.54545    1.00000    -65.54545    1.00000
   17    -65.53867    1.00000    -65.53867    1.00000
   18    -65.42211    1.00000    -65.42211    1.00000
   19    -65.39746    1.00000    -65.39746    1.00000
   20    -65.28440    1.00000    -65.28440    1.00000
   21    -65.27080    1.00000    -65.27080    1.00000
   22    -65.26306    1.00000    -65.26306    1.00000
   23    -65.26038    1.00000    -65.26038    1.00000
   24    -42.34320    1.00000    -42.34320    1.00000
   25    -42.33422    1.00000    -42.33422    1.00000
   26    -42.32824    1.00000    -42.32824    1.00000
   27    -42.32537    1.00000    -42.32537    1.00000
   28    -42.19599    1.00000    -42.19599    1.00000
   29    -42.18705    1.00000    -42.18705    1.00000
   30    -42.16070    1.00000    -42.16070    1.00000
   31    -42.12655    1.00000    -42.12655    1.00000
   32    -42.11743    1.00000    -42.11743    1.00000
   33    -42.05444    1.00000    -42.05444    1.00000
   34    -42.02426    1.00000    -42.02426    1.00000
   35    -42.01331    1.00000    -42.01331    1.00000
   36    -42.01082    1.00000    -42.01082    1.00000
   37    -42.00407    1.00000    -42.00407    1.00000
   38    -41.99302    1.00000    -41.99302    1.00000
   39    -41.99161    1.00000    -41.99161    1.00000
   40    -41.98539    1.00000    -41.98539    1.00000
   41    -41.98451    1.00000    -41.98451    1.00000
   42    -41.98026    1.00000    -41.98026    1.00000
   43    -41.96957    1.00000    -41.96957    1.00000
   44    -41.96331    1.00000    -41.96331    1.00000
   45    -41.95919    1.00000    -41.95919    1.00000
   46    -41.94168    1.00000    -41.94168    1.00000
   47    -41.93608    1.00000    -41.93608    1.00000
   48    -41.91778    1.00000    -41.91778    1.00000
   49    -41.89979    1.00000    -41.89979    1.00000
   50    -41.88703    1.00000    -41.88703    1.00000
   51    -41.88486    1.00000    -41.88486    1.00000
   52    -41.87102    1.00000    -41.87102    1.00000
   53    -41.86314    1.00000    -41.86314    1.00000
   54    -41.86067    1.00000    -41.86067    1.00000
   55    -41.84054    1.00000    -41.84054    1.00000
   56    -41.83752    1.00000    -41.83752    1.00000
   57    -41.82987    1.00000    -41.82987    1.00000
   58    -41.81990    1.00000    -41.81990    1.00000
   59    -41.80545    1.00000    -41.80545    1.00000
   60    -41.80358    1.00000    -41.80358    1.00000
   61    -41.79153    1.00000    -41.79153    1.00000
   62    -41.78918    1.00000    -41.78918    1.00000
   63    -41.78569    1.00000    -41.78569    1.00000
   64    -41.77766    1.00000    -41.77766    1.00000
   65    -41.76441    1.00000    -41.76441    1.00000
   66    -41.76331    1.00000    -41.76331    1.00000
   67    -41.75635    1.00000    -41.75635    1.00000
   68    -41.74740    1.00000    -41.74740    1.00000
   69    -41.74007    1.00000    -41.74007    1.00000
   70    -41.73162    1.00000    -41.73162    1.00000
   71    -41.72286    1.00000    -41.72286    1.00000
   72    -41.72208    1.00000    -41.72208    1.00000
   73    -41.71098    1.00000    -41.71098    1.00000
   74    -41.70670    1.00000    -41.70670    1.00000
   75    -41.69243    1.00000    -41.69243    1.00000
   76    -41.66301    1.00000    -41.66301    1.00000
   77    -41.64686    1.00000    -41.64686    1.00000
   78    -41.59693    1.00000    -41.59693    1.00000
   79    -41.58566    1.00000    -41.58566    1.00000
   80    -41.55356    1.00000    -41.55356    1.00000
   81    -41.51508    1.00000    -41.51508    1.00000
   82    -41.50957    1.00000    -41.50957    1.00000
   83    -41.50859    1.00000    -41.50859    1.00000
   84    -41.49632    1.00000    -41.49632    1.00000
   85    -41.49267    1.00000    -41.49267    1.00000
   86    -41.48207    1.00000    -41.48207    1.00000
   87    -41.47992    1.00000    -41.47992    1.00000
   88    -41.47811    1.00000    -41.47811    1.00000
   89    -41.47383    1.00000    -41.47383    1.00000
   90    -41.43790    1.00000    -41.43790    1.00000
   91    -41.42338    1.00000    -41.42338    1.00000
   92    -41.36046    1.00000    -41.36046    1.00000
   93    -41.34482    1.00000    -41.34482    1.00000
   94    -41.33676    1.00000    -41.33676    1.00000
   95    -41.33340    1.00000    -41.33340    1.00000
   96    -24.71872    1.00000    -24.71872    1.00000
   97    -24.51605    1.00000    -24.51605    1.00000
   98    -24.38740    1.00000    -24.38740    1.00000
   99    -24.35918    1.00000    -24.35918    1.00000
  100    -24.29748    1.00000    -24.29748    1.00000
  101    -24.25659    1.00000    -24.25659    1.00000
  102    -24.18281    1.00000    -24.18281    1.00000
  103    -24.10973    1.00000    -24.10973    1.00000
  104    -24.05298    1.00000    -24.05298    1.00000
  105    -23.93893    1.00000    -23.93893    1.00000
  106    -23.88834    1.00000    -23.88834    1.00000
  107    -23.82559    1.00000    -23.82559    1.00000
  108    -23.74785    1.00000    -23.74785    1.00000
  109    -23.62425    1.00000    -23.62425    1.00000
  110    -23.58813    1.00000    -23.58813    1.00000
  111    -23.57948    1.00000    -23.57948    1.00000
  112    -23.55984    1.00000    -23.55984    1.00000
  113    -23.54473    1.00000    -23.54473    1.00000
  114    -23.48695    1.00000    -23.48695    1.00000
  115    -23.45454    1.00000    -23.45454    1.00000
  116    -23.43590    1.00000    -23.43590    1.00000
  117    -23.41530    1.00000    -23.41530    1.00000
  118    -23.40278    1.00000    -23.40278    1.00000
  119    -23.39257    1.00000    -23.39257    1.00000
  120    -23.36491    1.00000    -23.36491    1.00000
  121    -23.35187    1.00000    -23.35187    1.00000
  122    -23.33481    1.00000    -23.33481    1.00000
  123    -23.33359    1.00000    -23.33359    1.00000
  124    -23.26925    1.00000    -23.26925    1.00000
  125    -23.25173    1.00000    -23.25173    1.00000
  126    -23.25033    1.00000    -23.25033    1.00000
  127    -23.24105    1.00000    -23.24105    1.00000
  128    -23.23742    1.00000    -23.23742    1.00000
  129    -23.23388    1.00000    -23.23388    1.00000
  130    -23.22605    1.00000    -23.22605    1.00000
  131    -23.21192    1.00000    -23.21192    1.00000
  132    -23.19512    1.00000    -23.19512    1.00000
  133    -23.19332    1.00000    -23.19332    1.00000
  134    -23.16152    1.00000    -23.16152    1.00000
  135    -23.05389    1.00000    -23.05389    1.00000
  136    -23.03651    1.00000    -23.03651    1.00000
  137    -22.84495    1.00000    -22.84495    1.00000
  138    -22.73580    1.00000    -22.73580    1.00000
  139    -22.65673    1.00000    -22.65673    1.00000
  140    -21.88351    1.00000    -21.88351    1.00000
  141    -21.84221    1.00000    -21.84221    1.00000
  142    -21.83593    1.00000    -21.83593    1.00000
  143    -21.82589    1.00000    -21.82589    1.00000
  144    -11.84532    1.00000    -11.84532    1.00000
  145    -11.72659    1.00000    -11.72659    1.00000
  146    -11.71859    1.00000    -11.71859    1.00000
  147    -11.66111    1.00000    -11.66111    1.00000
  148    -11.63891    1.00000    -11.63891    1.00000
  149    -11.61949    1.00000    -11.61949    1.00000
  150    -11.55594    1.00000    -11.55594    1.00000
  151    -11.54537    1.00000    -11.54537    1.00000
  152    -11.53090    1.00000    -11.53090    1.00000
  153    -11.48415    1.00000    -11.48415    1.00000
  154    -11.46984    1.00000    -11.46984    1.00000
  155    -11.42777    1.00000    -11.42777    1.00000
  156    -11.41583    1.00000    -11.41583    1.00000
  157    -11.37779    1.00000    -11.37779    1.00000
  158    -11.34010    1.00000    -11.34010    1.00000
  159    -11.30160    1.00000    -11.30160    1.00000
  160    -11.28733    1.00000    -11.28733    1.00000
  161    -11.25913    1.00000    -11.25913    1.00000
  162    -11.23898    1.00000    -11.23898    1.00000
  163    -11.16921    1.00000    -11.16921    1.00000
  164    -11.11027    1.00000    -11.11027    1.00000
  165    -11.03031    1.00000    -11.03031    1.00000
  166    -11.02667    1.00000    -11.02667    1.00000
  167    -10.99808    1.00000    -10.99808    1.00000
  168    -10.99254    1.00000    -10.99254    1.00000
  169    -10.97400    1.00000    -10.97400    1.00000
  170    -10.94043    1.00000    -10.94043    1.00000
  171    -10.92188    1.00000    -10.92188    1.00000
  172    -10.90210    1.00000    -10.90210    1.00000
  173    -10.89537    1.00000    -10.89537    1.00000
  174    -10.88852    1.00000    -10.88852    1.00000
  175    -10.85191    1.00000    -10.85191    1.00000
  176    -10.84053    1.00000    -10.84053    1.00000
  177    -10.82879    1.00000    -10.82879    1.00000
  178    -10.81498    1.00000    -10.81498    1.00000
  179    -10.79633    1.00000    -10.79633    1.00000
  180    -10.78039    1.00000    -10.78039    1.00000
  181    -10.76547    1.00000    -10.76547    1.00000
  182    -10.75720    1.00000    -10.75720    1.00000
  183    -10.71951    1.00000    -10.71951    1.00000
  184    -10.71111    1.00000    -10.71111    1.00000
  185    -10.67010    1.00000    -10.67010    1.00000
  186    -10.64108    1.00000    -10.64108    1.00000
  187    -10.63309    1.00000    -10.63309    1.00000
  188    -10.57526    1.00000    -10.57526    1.00000
  189    -10.53911    1.00000    -10.53911    1.00000
  190    -10.45978    1.00000    -10.45978    1.00000
  191    -10.42639    1.00000    -10.42639    1.00000
  192    -10.39571    1.00000    -10.39571    1.00000
  193    -10.33410    1.00000    -10.33410    1.00000
  194    -10.25179    1.00000    -10.25179    1.00000
  195    -10.23671    1.00000    -10.23671    1.00000
  196    -10.22454    1.00000    -10.22454    1.00000
  197    -10.16004    1.00000    -10.16004    1.00000
  198    -10.05174    1.00000    -10.05174    1.00000
  199    -10.01431    1.00000    -10.01431    1.00000
  200     -9.97894    1.00000     -9.97894    1.00000
  201     -9.94629    1.00000     -9.94629    1.00000
  202     -9.87109    1.00000     -9.87109    1.00000
  203     -9.86767    1.00000     -9.86767    1.00000
  204     -9.80037    1.00000     -9.80037    1.00000
  205     -9.78502    1.00000     -9.78502    1.00000
  206     -9.73246    1.00000     -9.73246    1.00000
  207     -9.67730    1.00000     -9.67730    1.00000
  208     -9.63579    1.00000     -9.63579    1.00000
  209     -9.62578    1.00000     -9.62578    1.00000
  210     -9.61469    1.00000     -9.61469    1.00000
  211     -9.58785    1.00000     -9.58785    1.00000
  212     -9.54732    1.00000     -9.54732    1.00000
  213     -9.53259    1.00000     -9.53259    1.00000
  214     -9.48815    1.00000     -9.48815    1.00000
  215     -9.44589    1.00000     -9.44589    1.00000
  216     -9.42205    1.00000     -9.42205    1.00000
  217     -9.35795    1.00000     -9.35795    1.00000
  218     -9.35043    1.00000     -9.35043    1.00000
  219     -9.33864    1.00000     -9.33864    1.00000
  220     -9.30135    1.00000     -9.30135    1.00000
  221     -9.28697    1.00000     -9.28697    1.00000
  222     -9.25346    1.00000     -9.25346    1.00000
  223     -9.23156    1.00000     -9.23156    1.00000
  224     -9.18605    1.00000     -9.18605    1.00000
  225     -9.16953    1.00000     -9.16953    1.00000
  226     -9.15761    1.00000     -9.15761    1.00000
  227     -9.14399    1.00000     -9.14399    1.00000
  228     -9.08882    1.00000     -9.08882    1.00000
  229     -9.07225    1.00000     -9.07225    1.00000
  230     -9.06481    1.00000     -9.06481    1.00000
  231     -9.03193    1.00000     -9.03193    1.00000
  232     -9.02851    1.00000     -9.02851    1.00000
  233     -9.01538    1.00000     -9.01538    1.00000
  234     -8.94178    1.00000     -8.94178    1.00000
  235     -8.87755    1.00000     -8.87755    1.00000
  236     -8.87496    1.00000     -8.87496    1.00000
  237     -8.82700    1.00000     -8.82700    1.00000
  238     -8.81251    1.00000     -8.81251    1.00000
  239     -8.79340    1.00000     -8.79340    1.00000
  240     -8.77216    1.00000     -8.77216    1.00000
  241     -8.74248    1.00000     -8.74248    1.00000
  242     -8.71701    1.00000     -8.71701    1.00000
  243     -8.67358    1.00000     -8.67358    1.00000
  244     -8.64216    1.00000     -8.64216    1.00000
  245     -8.54078    1.00000     -8.54078    1.00000
  246     -8.53230    1.00000     -8.53230    1.00000
  247     -8.45575    1.00000     -8.45575    1.00000
  248     -8.42698    1.00000     -8.42698    1.00000
  249     -8.38333    1.00000     -8.38333    1.00000
  250     -8.33459    1.00000     -8.33459    1.00000
  251     -8.31999    1.00000     -8.31999    1.00000
  252     -8.28147    1.00000     -8.28147    1.00000
  253     -8.27443    1.00000     -8.27443    1.00000
  254     -8.25090    1.00000     -8.25090    1.00000
  255     -8.23906    1.00000     -8.23906    1.00000
  256     -8.20912    1.00000     -8.20912    1.00000
  257     -8.19827    1.00000     -8.19827    1.00000
  258     -8.18606    1.00000     -8.18606    1.00000
  259     -8.17384    1.00000     -8.17384    1.00000
  260     -8.12972    1.00000     -8.12972    1.00000
  261     -8.10554    1.00000     -8.10554    1.00000
  262     -8.07496    1.00000     -8.07496    1.00000
  263     -8.06791    1.00000     -8.06791    1.00000
  264     -8.01167    1.00000     -8.01167    1.00000
  265     -8.00699    1.00000     -8.00699    1.00000
  266     -7.98515    1.00000     -7.98515    1.00000
  267     -7.95527    1.00000     -7.95527    1.00000
  268     -7.93428    1.00000     -7.93428    1.00000
  269     -7.92383    1.00000     -7.92383    1.00000
  270     -7.90309    1.00000     -7.90309    1.00000
  271     -7.87745    1.00000     -7.87745    1.00000
  272     -7.86964    1.00000     -7.86964    1.00000
  273     -7.83257    1.00000     -7.83257    1.00000
  274     -7.80488    1.00000     -7.80488    1.00000
  275     -7.78842    1.00000     -7.78842    1.00000
  276     -7.76860    1.00000     -7.76860    1.00000
  277     -7.75623    1.00000     -7.75623    1.00000
  278     -7.70507    1.00000     -7.70507    1.00000
  279     -7.67302    1.00000     -7.67302    1.00000
  280     -7.65972    1.00000     -7.65972    1.00000
  281     -7.63478    1.00000     -7.63478    1.00000
  282     -7.54051    1.00000     -7.54051    1.00000
  283     -7.51512    1.00000     -7.51512    1.00000
  284     -7.47587    1.00000     -7.47587    1.00000
  285     -7.45910    1.00000     -7.45910    1.00000
  286     -7.37678    1.00000     -7.37678    1.00000
  287     -7.33814    1.00000     -7.33814    1.00000
  288     -7.30065    1.00000     -7.30065    1.00000
  289     -7.23235    1.00000     -7.23235    1.00000
  290     -7.20780    1.00000     -7.20780    1.00000
  291     -7.19532    1.00000     -7.19532    1.00000
  292     -7.18692    1.00000     -7.18692    1.00000
  293     -7.16187    1.00000     -7.16187    1.00000
  294     -7.03602    1.00000     -7.03602    1.00000
  295     -7.00910    1.00000     -7.00910    1.00000
  296     -6.97355    1.00000     -6.97355    1.00000
  297     -6.92882    1.00000     -6.92882    1.00000
  298     -6.90859    1.00000     -6.90859    1.00000
  299     -6.83551    1.00000     -6.83551    1.00000
  300     -6.82437    1.00000     -6.82437    1.00000
  301     -6.74499    1.00000     -6.74499    1.00000
  302     -6.70373    1.00000     -6.70373    1.00000
  303     -6.65331    1.00000     -6.65331    1.00000
  304     -6.57923    1.00000     -6.57923    1.00000
  305     -6.54014    1.00000     -6.54014    1.00000
  306     -6.51470    1.00000     -6.51470    1.00000
  307     -6.45346    1.00000     -6.45346    1.00000
  308     -5.86102    0.99999     -5.86102    0.99999
  309     -5.54086    0.99967     -5.54086    0.99967
  310     -3.93221    0.00031     -3.93221    0.00031
  311     -3.63284    0.00002     -3.63284    0.00002
  312     -3.49824    0.00000     -3.49824    0.00000
  313     -3.44365    0.00000     -3.44365    0.00000
  314     -3.39791    0.00000     -3.39791    0.00000
  315     -3.36906    0.00000     -3.36906    0.00000
  316     -3.24029    0.00000     -3.24029    0.00000
  317     -3.22731    0.00000     -3.22731    0.00000
  318     -3.21236    0.00000     -3.21236    0.00000
  319     -3.11106    0.00000     -3.11106    0.00000
  320     -3.00857    0.00000     -3.00857    0.00000
  321     -2.95280    0.00000     -2.95280    0.00000
  322     -2.90706    0.00000     -2.90706    0.00000
  323     -2.88439    0.00000     -2.88439    0.00000
  324     -2.84498    0.00000     -2.84498    0.00000
  325     -2.83183    0.00000     -2.83183    0.00000
  326     -2.78005    0.00000     -2.78005    0.00000
  327     -2.74056    0.00000     -2.74056    0.00000
  328     -2.73459    0.00000     -2.73459    0.00000
  329     -2.70785    0.00000     -2.70785    0.00000
  330     -2.69165    0.00000     -2.69165    0.00000
  331     -2.67751    0.00000     -2.67751    0.00000
  332     -2.65039    0.00000     -2.65039    0.00000
  333     -2.62768    0.00000     -2.62768    0.00000
  334     -2.59921    0.00000     -2.59921    0.00000
  335     -2.56717    0.00000     -2.56717    0.00000
  336     -2.54417    0.00000     -2.54417    0.00000
  337     -2.51976    0.00000     -2.51976    0.00000
  338     -2.51067    0.00000     -2.51067    0.00000
  339     -2.50342    0.00000     -2.50342    0.00000
  340     -2.49434    0.00000     -2.49434    0.00000
  341     -2.48349    0.00000     -2.48349    0.00000
  342     -2.46111    0.00000     -2.46111    0.00000
  343     -2.44925    0.00000     -2.44925    0.00000
  344     -2.43757    0.00000     -2.43757    0.00000
  345     -2.42998    0.00000     -2.42998    0.00000
  346     -2.41270    0.00000     -2.41270    0.00000
  347     -2.40005    0.00000     -2.40005    0.00000
  348     -2.37282    0.00000     -2.37282    0.00000
  349     -2.36909    0.00000     -2.36909    0.00000
  350     -2.30211    0.00000     -2.30211    0.00000
  351     -2.28706    0.00000     -2.28706    0.00000
  352     -2.26982    0.00000     -2.26982    0.00000
  353     -2.25671    0.00000     -2.25671    0.00000
  354     -2.23938    0.00000     -2.23938    0.00000
  355     -2.22293    0.00000     -2.22293    0.00000
  356     -2.14282    0.00000     -2.14282    0.00000
  357     -2.10590    0.00000     -2.10590    0.00000
  358     -2.09007    0.00000     -2.09007    0.00000
  359     -2.08052    0.00000     -2.08052    0.00000
  360     -2.04877    0.00000     -2.04877    0.00000
  361     -2.04074    0.00000     -2.04074    0.00000
  362     -2.02890    0.00000     -2.02890    0.00000
  363     -2.02450    0.00000     -2.02450    0.00000
  364     -2.00464    0.00000     -2.00464    0.00000
  365     -1.99646    0.00000     -1.99646    0.00000
  366     -1.98961    0.00000     -1.98961    0.00000
  367     -1.98079    0.00000     -1.98079    0.00000
  368     -1.96905    0.00000     -1.96905    0.00000
  369     -1.92813    0.00000     -1.92813    0.00000
  370     -1.88827    0.00000     -1.88827    0.00000
  371     -1.88017    0.00000     -1.88017    0.00000
  372     -1.87148    0.00000     -1.87148    0.00000
  373     -1.83599    0.00000     -1.83599    0.00000
  374     -1.78174    0.00000     -1.78174    0.00000
  375     -1.76718    0.00000     -1.76718    0.00000

Fermi level: -4.73848

Gap: 1.609 eV
Transition (v -> c):
  (s=0, k=0, n=309, [[0.00, 0.00, 0.00]]) -> (s=1, k=0, n=310, [[0.00, 0.00, 0.00]])
No difference between direct/indirect transitions
Input parameters:
  external: {constraints: [4.],
             difference: False,
             n_charge_regions: 1,
             name: CDFTPotential,
             regions: [[72, 73, 74, 75]]}

Initialize ...

species:
  Ti:
    name: Titanium
    id: d282db07e62ae71292040bf25b25ccdd
    Z: 22.0
    valence: 12
    core: 10
    charge: 0.0
    Hubbard: {U: 7.0,  # eV
              l: 2,
              scale: True}
    file: /global/common/software/m4517/setups/gpaw-setups-0.9.20000/Ti.PBE.gz
    compensation charges: {type: gauss,
                           rc: 0.38,
                           lmax: 2}
    cutoffs: {filter: 2.23,
              core: 1.02}
    projectors:
      #              energy  rcut
      - 3s(2.00)   -62.623   1.270
      - 4s(2.00)    -4.466   1.270
      - 3p(6.00)   -38.862   1.058
      - 4p(0.00)    -1.466   1.058
      - 3d(2.00)    -4.258   1.058
      -  d          22.953   1.058
  
    # Using partial waves for Ti as LCAO basis

  O:
    name: Oxygen
    id: 32ecd46bf208036f09c70b0ec9a88b78
    Z: 8.0
    valence: 6
    core: 2
    charge: 0.0
    file: /global/common/software/m4517/setups/gpaw-setups-0.9.20000/O.PBE.gz
    compensation charges: {type: gauss,
                           rc: 0.21,
                           lmax: 2}
    cutoffs: {filter: 1.17,
              core: 0.83}
    projectors:
      #              energy  rcut
      - 2s(2.00)   -23.961   0.688
      - 2p(4.00)    -9.029   0.598
      -  s           3.251   0.688
      -  p          18.182   0.598
      -  d           0.000   0.619
  
    # Using partial waves for O as LCAO basis

  Au:
    name: Gold
    id: b12133f335f6ca0d89c4b1ccaa844e9a
    Z: 79.0
    valence: 11
    core: 68
    charge: 0.0
    file: /global/common/software/m4517/setups/gpaw-setups-0.9.20000/Au.PBE.gz
    compensation charges: {type: gauss,
                           rc: 0.42,
                           lmax: 2}
    cutoffs: {filter: 2.33,
              core: 2.81}
    projectors:
      #              energy  rcut
      - 6s(1.00)    -5.728   1.323
      - 6p(0.00)    -0.775   1.323
      - 5d(10.00)    -6.891   1.323
      -  s          21.484   1.323
      -  p          26.436   1.323
      -  d          20.321   1.323
  
    # Using partial waves for Au as LCAO basis

Reference energy: -2721730.337652  # eV

Spin-polarized calculation.
Magnetic moment: 0.000000

Convergence criteria:
 Maximum [total energy] change in last 3 cyles: 1e-06 eV / valence electron
 Maximum integral of absolute [dens]ity change: 1e-05 electrons / valence electron
 Maximum integral of absolute [eigenst]ate change: 1e-10 eV^2 / valence electron
 Maximum number of scf [iter]ations: 1500
 (Square brackets indicate name in SCF output, whereas a 'c' in
 the SCF output indicates the quantity has converged.)

Symmetries present (total): 1

  ( 1  0  0)
  ( 0  1  0)
  ( 0  0  1)

1 k-point (Gamma)
1 k-point in the irreducible part of the Brillouin zone
       k-points in crystal coordinates                weights
   0:     0.00000000    0.00000000    0.00000000          1/1

Wave functions: Uniform real-space grid
  Kinetic energy operator: 6*3+1=19 point O(h^6) finite-difference Laplacian
  ScaLapack parameters: grid=1x1, blocksize=None
  Wavefunction extrapolation:
    Improved wavefunction reuse through dual PAW basis 

Occupation numbers: Fermi-Dirac:
  width: 0.1000  # eV
 

Eigensolver
   Davidson(niter=3) 

Densities:
  Coarse grid: 52*36*144 grid
  Fine grid: 104*72*288 grid
  Total Charge: 0.000000 

Density mixing:
  Method: difference
  Backend: pulay
  Linear mixing parameter: 0.01
  old densities: 1
  Damping of long wavelength oscillations: 100 

Hamiltonian:
  XC and Coulomb potentials evaluated on a 104*72*288 grid
  Using the PBE Exchange-Correlation functional
  External potential:
    CDFTPotential
  Interpolation: tri-quintic (5. degree polynomial)
  Poisson solver: Gauss-Seidel solver with 4 multi-grid levels
    Coarsest grid: 13 x 9 x 36 points
    Warning: Coarse grid has more than 24 points.
             More multi-grid levels recommended.
    Stencil: 6*3+1=19 point O(h^6) finite-difference Laplacian
    Max iterations: 1000
    Tolerance: 2.000000e-10

Dipole correction along z-axis 

XC parameters: PBE with 2 nearest neighbor stencil

Memory estimate:
  Process memory now: 209.86 MiB
  Calculator: 30.06 MiB
    Density: 2.05 MiB
      Arrays: 0.53 MiB
      Localized functions: 1.26 MiB
      Mixer: 0.26 MiB
    Hamiltonian: 0.78 MiB
      Arrays: 0.39 MiB
      XC: 0.00 MiB
      Poisson: 0.29 MiB
      vbar: 0.09 MiB
    Wavefunctions: 27.23 MiB
      Arrays psit_nG: 10.74 MiB
      Eigensolver: 16.24 MiB
      Projections: 0.05 MiB
      Projectors: 0.20 MiB

Total number of cores used: 128
Domain decomposition: 4 x 2 x 16

Number of atoms: 76
Number of atomic orbitals: 540
Number of bands in calculation: 376
Number of valence electrons: 620
Bands to converge: occupied

... initialized

Initializing position-dependent things.

Density initialized from atomic densities
Creating initial wave functions:
  376 bands from LCAO basis set

      .-------------------------.  
     /|                         |  
    / |                         |  
   /  |                         |  
  /   |                         |  
 *    |                         |  
 |    |                         |  
 |    |                         |  
 |    |                         |  
 |    |                         |  
 |    |                         |  
 |    |                         |  
 |    |                         |  
 |    |                         |  
 |    |        Au   OAu         |  
 |    |      O          Ti      |  
 |    O  Au      Ti     O    O  |  
 |    |   Ti   Au O   O         |  
 | O  |   O    O      Ti     Ti |  
 |    | Ti     Ti     O    O    |  
 |    |     O       O      Ti   |  
 |   O|Ti     O      O          |  
 |    |O    O      Ti     Ti    |  
 |  Ti|    Ti          O  O   O |  
 |    |  O  O   O O    TiO      |  
 |  O |         TiO         O Ti|  
 |    | OTiO   Ti    OTi        |  
 |    |       O     O O    O O  |  
 |    | Oi   O O           Ti   |  
 |    O      Ti     Ti     O    |  
 |   Ti          O      O       |  
 |    |   O                     |  
 |    |                         |  
 |    |                         |  
 |    |                         |  
 |    .-------------------------.  
 |   /                         /   
 |  /                         /    
 | /                         /     
 |/                         /      
 *-------------------------*       

Positions:
   0 Ti     1.771742    0.000000    8.228379    ( 0.0000,  0.0000,  0.0000)
   1 Ti     6.989192    1.896200    8.228379    ( 0.0000,  0.0000,  0.0000)
   2 Ti     1.771742    3.792400    8.228379    ( 0.0000,  0.0000,  0.0000)
   3 Ti     6.989192    5.688600    8.228379    ( 0.0000,  0.0000,  0.0000)
   4 Ti     4.725027    0.000000    9.111586    ( 0.0000,  0.0000,  0.0000)
   5 Ti     9.942477    1.896200    9.111586    ( 0.0000,  0.0000,  0.0000)
   6 Ti     4.725027    3.792400    9.111586    ( 0.0000,  0.0000,  0.0000)
   7 Ti     9.942477    5.688600    9.111586    ( 0.0000,  0.0000,  0.0000)
   8 Ti     3.149983    0.000000   11.761552    ( 0.0000,  0.0000,  0.0000)
   9 Ti     8.367433    1.896200   11.761552    ( 0.0000,  0.0000,  0.0000)
  10 Ti     3.149983    3.792400   11.761552    ( 0.0000,  0.0000,  0.0000)
  11 Ti     8.367433    5.688600   11.761552    ( 0.0000,  0.0000,  0.0000)
  12 Ti     6.103269    0.000000   12.644759    ( 0.0000,  0.0000,  0.0000)
  13 Ti     0.885819    1.896200   12.644759    ( 0.0000,  0.0000,  0.0000)
  14 Ti     6.103269    3.792400   12.644759    ( 0.0000,  0.0000,  0.0000)
  15 Ti     0.885819    5.688600   12.644759    ( 0.0000,  0.0000,  0.0000)
  16 Ti     4.482233   -0.001033   15.342543    ( 0.0000,  0.0000,  0.0000)
  17 Ti     9.753045    1.900753   15.389207    ( 0.0000,  0.0000,  0.0000)
  18 Ti     4.499047    3.797034   15.348687    ( 0.0000,  0.0000,  0.0000)
  19 Ti     9.736627    5.671166   15.407809    ( 0.0000,  0.0000,  0.0000)
  20 Ti     7.365001   -0.008670   16.091347    ( 0.0000,  0.0000,  0.0000)
  21 Ti     2.124206    1.919615   16.196452    ( 0.0000,  0.0000,  0.0000)
  22 Ti     7.324862    3.785370   16.124124    ( 0.0000,  0.0000,  0.0000)
  23 Ti     2.104658    5.692197   16.109406    ( 0.0000,  0.0000,  0.0000)
  24 O      3.638859    0.000000    7.500000    ( 0.0000,  0.0000,  0.0000)
  25 O      8.856309    1.896200    7.500000    ( 0.0000,  0.0000,  0.0000)
  26 O      3.638859    3.792400    7.500000    ( 0.0000,  0.0000,  0.0000)
  27 O      8.856309    5.688600    7.500000    ( 0.0000,  0.0000,  0.0000)
  28 O      6.592144    0.000000    8.383207    ( 0.0000,  0.0000,  0.0000)
  29 O      1.374694    1.896200    8.383207    ( 0.0000,  0.0000,  0.0000)
  30 O      6.592144    3.792400    8.383207    ( 0.0000,  0.0000,  0.0000)
  31 O      1.374694    5.688600    8.383207    ( 0.0000,  0.0000,  0.0000)
  32 O     10.339421    0.000000    8.956758    ( 0.0000,  0.0000,  0.0000)
  33 O      5.121971    1.896200    8.956758    ( 0.0000,  0.0000,  0.0000)
  34 O     10.339421    3.792400    8.956758    ( 0.0000,  0.0000,  0.0000)
  35 O      5.121971    5.688600    8.956758    ( 0.0000,  0.0000,  0.0000)
  36 O      2.857911    0.000000    9.839966    ( 0.0000,  0.0000,  0.0000)
  37 O      8.075361    1.896200    9.839966    ( 0.0000,  0.0000,  0.0000)
  38 O      2.857911    3.792400    9.839966    ( 0.0000,  0.0000,  0.0000)
  39 O      8.075361    5.688600    9.839966    ( 0.0000,  0.0000,  0.0000)
  40 O      5.017100    0.000000   11.033173    ( 0.0000,  0.0000,  0.0000)
  41 O     10.234550    1.896200   11.033173    ( 0.0000,  0.0000,  0.0000)
  42 O      5.017100    3.792400   11.033173    ( 0.0000,  0.0000,  0.0000)
  43 O     10.234550    5.688600   11.033173    ( 0.0000,  0.0000,  0.0000)
  44 O      7.970490    0.000000   11.916380    ( 0.0000,  0.0000,  0.0000)
  45 O      2.753040    1.896200   11.916380    ( 0.0000,  0.0000,  0.0000)
  46 O      7.970490    3.792400   11.916380    ( 0.0000,  0.0000,  0.0000)
  47 O      2.753040    5.688600   11.916380    ( 0.0000,  0.0000,  0.0000)
  48 O      1.282867    0.000000   12.489931    ( 0.0000,  0.0000,  0.0000)
  49 O      6.500317    1.896200   12.489931    ( 0.0000,  0.0000,  0.0000)
  50 O      1.282867    3.792400   12.489931    ( 0.0000,  0.0000,  0.0000)
  51 O      6.500317    5.688600   12.489931    ( 0.0000,  0.0000,  0.0000)
  52 O      4.236152    0.000000   13.373138    ( 0.0000,  0.0000,  0.0000)
  53 O      9.453603    1.896200   13.373138    ( 0.0000,  0.0000,  0.0000)
  54 O      4.236152    3.792400   13.373138    ( 0.0000,  0.0000,  0.0000)
  55 O      9.453603    5.688600   13.373138    ( 0.0000,  0.0000,  0.0000)
  56 O      6.412072   -0.010033   14.556610    ( 0.0000,  0.0000,  0.0000)
  57 O      1.198823    1.897930   14.569774    ( 0.0000,  0.0000,  0.0000)
  58 O      6.447668    3.793171   14.532625    ( 0.0000,  0.0000,  0.0000)
  59 O      1.199187    5.689336   14.547629    ( 0.0000,  0.0000,  0.0000)
  60 O      4.033722    1.891518   15.421462    ( 0.0000,  0.0000,  0.0000)
  61 O      9.263384   -0.007385   15.453502    ( 0.0000,  0.0000,  0.0000)
  62 O      4.056182    5.703956   15.417797    ( 0.0000,  0.0000,  0.0000)
  63 O      9.276983    3.794598   15.462247    ( 0.0000,  0.0000,  0.0000)
  64 O      2.642742   -0.013555   16.279518    ( 0.0000,  0.0000,  0.0000)
  65 O      7.840025    1.892632   16.276827    ( 0.0000,  0.0000,  0.0000)
  66 O      2.638424    3.815752   16.259314    ( 0.0000,  0.0000,  0.0000)
  67 O      7.851442    5.687213   16.316677    ( 0.0000,  0.0000,  0.0000)
  68 O      5.664333   -0.017638   16.912131    ( 0.0000,  0.0000,  0.0000)
  69 O      0.405331    1.895786   16.891848    ( 0.0000,  0.0000,  0.0000)
  70 O      0.447526    5.688107   16.892737    ( 0.0000,  0.0000,  0.0000)
  71 O      5.620240    3.815240   16.822627    ( 0.0000,  0.0000,  0.0000)
  72 Au     5.402004    1.459542   18.435638    ( 0.0000,  0.0000,  0.0000)
  73 Au     7.227773    3.254817   19.494175    ( 0.0000,  0.0000,  0.0000)
  74 Au     2.680675    1.867315   18.895591    ( 0.0000,  0.0000,  0.0000)
  75 Au     4.579183    3.616569   19.675117    ( 0.0000,  0.0000,  0.0000)

Unit cell:
           periodic     x           y           z      points  spacing
  1. axis:    yes   10.434900    0.000000    0.000000    52     0.2007
  2. axis:    yes    0.000000    7.584800    0.000000    36     0.2107
  3. axis:    no     0.000000    0.000000   28.826383   144     0.2002

  Lengths:  10.434900   7.584800  28.826383
  Angles:   90.000000  90.000000  90.000000

Effective grid spacing dv^(1/3) = 0.2038

     iter     time        total  log10-change:  magmom
                         energy   eigst   dens
iter:   1 09:52:54 -1876.180396                   +0.0000
iter:   2 09:52:58 -1836.132767   -0.76  -0.88    -0.0000
iter:   3 09:53:02 -1826.039520   -0.92  -0.88    -0.0000
iter:   4 09:53:06 -1816.648951   -0.82  -0.89    -0.0000
iter:   5 09:53:11 -1808.318771   -0.98  -0.90    -0.0000
iter:   6 09:53:15 -1800.687727   -0.73  -0.91    -0.0000
iter:   7 09:53:19 -1793.510209   -0.93  -0.92    -0.0000
iter:   8 09:53:23 -1786.569792   -0.95  -0.93    -0.0000
iter:   9 09:53:27 -1779.877410   -1.28  -0.94    -0.0000
iter:  10 09:53:31 -1773.463118   -1.43  -0.95    -0.0000
iter:  11 09:53:35 -1767.365636   -1.72  -0.96    +0.0000
iter:  12 09:53:39 -1761.595469   -1.90  -0.97    +0.0000
iter:  13 09:53:43 -1756.154768   -2.09  -0.98    +0.0000
iter:  14 09:53:46 -1751.035249   -2.21  -0.99    +0.0000
iter:  15 09:53:50 -1746.224906   -2.30  -1.00    +0.0000
iter:  16 09:53:54 -1741.710055   -2.36  -1.01    +0.0000
iter:  17 09:53:58 -1737.475856   -2.39  -1.02    +0.0000
iter:  18 09:54:02 -1733.507893   -2.42  -1.03    -0.0000
iter:  19 09:54:06 -1729.791726   -2.44  -1.05    +0.0000
iter:  20 09:54:10 -1726.313632   -2.46  -1.06    +0.0000
iter:  21 09:54:14 -1723.060180   -2.47  -1.07    +0.0000
iter:  22 09:54:18 -1720.018752   -2.49  -1.08    +0.0000
iter:  23 09:54:22 -1717.177073   -2.51  -1.09    +0.0000
iter:  24 09:54:26 -1714.523592   -2.52  -1.10    +0.0000
iter:  25 09:54:30 -1712.047227   -2.54  -1.11    +0.0000
iter:  26 09:54:34 -1709.737478   -2.56  -1.12    -0.0000
iter:  27 09:54:38 -1707.584286   -2.58  -1.13    -0.0000
iter:  28 09:54:42 -1705.578172   -2.59  -1.14    +0.0000
iter:  29 09:54:46 -1703.710128   -2.61  -1.15    +0.0000
iter:  30 09:54:50 -1701.971563   -2.63  -1.16    +0.0000
iter:  31 09:54:54 -1700.354382   -2.65  -1.17    +0.0000
iter:  32 09:54:58 -1698.850939   -2.67  -1.18    -0.0000
iter:  33 09:55:02 -1697.453909   -2.69  -1.19    -0.0000
iter:  34 09:55:05 -1696.156483   -2.71  -1.20    -0.0000
iter:  35 09:55:09 -1694.952171   -2.74  -1.21    -0.0000
iter:  36 09:55:13 -1693.834830   -2.76  -1.22    +0.0000
iter:  37 09:55:17 -1692.798719   -2.78  -1.23    +0.0000
iter:  38 09:55:21 -1691.838396   -2.80  -1.24    +0.0000
iter:  39 09:55:25 -1690.948782   -2.82  -1.25    +0.0000
iter:  40 09:55:29 -1690.125056   -2.85  -1.26    +0.0000
iter:  41 09:55:33 -1689.362741   -2.87  -1.27    +0.0000
iter:  42 09:55:37 -1688.657578   -2.90  -1.28    +0.0000
iter:  43 09:55:41 -1688.005638   -2.92  -1.29    +0.0000
iter:  44 09:55:45 -1687.403167   -2.95  -1.29    -0.0000
iter:  45 09:55:49 -1686.846731   -2.97  -1.30    +0.0000
iter:  46 09:55:53 -1686.333022   -3.00  -1.31    +0.0000
iter:  47 09:55:57 -1685.859051   -3.02  -1.32    +0.0000
iter:  48 09:56:00 -1685.421904   -3.05  -1.33    -0.0000
iter:  49 09:56:04 -1685.018912   -3.07  -1.34    -0.0000
iter:  50 09:56:08 -1684.647695   -3.11  -1.34    -0.0000
iter:  51 09:56:12 -1684.305815   -3.13  -1.35    -0.0000
iter:  52 09:56:16 -1683.991223   -3.16  -1.36    -0.0000
iter:  53 09:56:20 -1683.701779   -3.19  -1.37    -0.0000
iter:  54 09:56:24 -1683.435732   -3.22  -1.37    -0.0000
iter:  55 09:56:28 -1683.191201   -3.24  -1.38    -0.0000
iter:  56 09:56:32 -1682.966703   -3.28  -1.39    -0.0000
iter:  57 09:56:36 -1682.760585   -3.30  -1.39    -0.0000
iter:  58 09:56:39 -1682.571596   -3.33  -1.40    -0.0000
iter:  59 09:56:43 -1682.398286   -3.36  -1.40    -0.0000
iter:  60 09:56:47 -1682.239606   -3.39  -1.41    -0.0000
iter:  61 09:56:51 -1682.094281   -3.42  -1.41    -0.0000
iter:  62 09:56:55 -1681.961441   -3.45  -1.42    -0.0000
iter:  63 09:56:59 -1681.839963   -3.48  -1.43    -0.0000
iter:  64 09:57:03 -1681.729130   -3.52  -1.43    -0.0000
iter:  65 09:57:07 -1681.627952   -3.54  -1.44    -0.0000
iter:  66 09:57:11 -1681.535845   -3.58  -1.44    -0.0000
iter:  67 09:57:14 -1681.452060   -3.60  -1.45    -0.0000
iter:  68 09:57:18 -1681.375814   -3.64  -1.45    -0.0000
iter:  69 09:57:22 -1681.306684   -3.67  -1.46    -0.0000
iter:  70 09:57:26 -1681.244077   -3.70  -1.46    -0.0000
iter:  71 09:57:30 -1681.187340   -3.73  -1.47    -0.0000
iter:  72 09:57:34 -1681.136188   -3.76  -1.47    -0.0000
iter:  73 09:57:38 -1681.090006   -3.79  -1.48    -0.0000
iter:  74 09:57:42 -1681.048580   -3.83  -1.48    -0.0000
iter:  75 09:57:45 -1681.011489   -3.85  -1.49    -0.0000
iter:  76 09:57:49 -1680.978382   -3.89  -1.49    -0.0000
iter:  77 09:57:53 -1680.948803   -3.92  -1.50    -0.0000
iter:  78 09:57:57 -1680.922650   -3.95  -1.50    -0.0000
iter:  79 09:58:01 -1680.899610   -3.98  -1.51    -0.0000
iter:  80 09:58:05 -1680.879293   -4.01  -1.51    -0.0000
iter:  81 09:58:09 -1680.861661   -4.04  -1.52    -0.0000
iter:  82 09:58:12 -1680.846457   -4.07  -1.52    -0.0000
iter:  83 09:58:16 -1680.833477   -4.10  -1.53    -0.0000
iter:  84 09:58:20 -1680.822403   -4.13  -1.53    -0.0000
iter:  85 09:58:24 -1680.813263   -4.16  -1.54    -0.0000
iter:  86 09:58:28 -1680.805859   -4.20  -1.54    -0.0000
iter:  87 09:58:32 -1680.800040   -4.22  -1.55    -0.0000
iter:  88 09:58:36 -1680.795539   -4.25  -1.55    -0.0000
iter:  89 09:58:40 -1680.792566   -4.28  -1.56    -0.0000
iter:  90 09:58:44 -1680.790635   -4.31  -1.56    -0.0000
iter:  91 09:58:47 -1680.789873   -4.34  -1.56    -0.0000
iter:  92 09:58:51 -1680.790145   -4.37  -1.57    -0.0000
iter:  93 09:58:55 -1680.791223   -4.40  -1.57    -0.0000
iter:  94 09:58:59 -1680.793226   -4.43  -1.58    -0.0000
iter:  95 09:59:03 -1680.796028   -4.45  -1.58    -0.0000
iter:  96 09:59:07 -1680.799555   -4.48  -1.59    -0.0000
iter:  97 09:59:11 -1680.803742   -4.51  -1.59    -0.0000
iter:  98 09:59:14 -1680.808530   -4.54  -1.60    -0.0000
iter:  99 09:59:18 -1680.813728   -4.56  -1.60    -0.0000
iter: 100 09:59:22 -1680.819619   -4.59  -1.61    -0.0000
iter: 101 09:59:26 -1680.825778   -4.62  -1.61    -0.0000
iter: 102 09:59:30 -1680.832400   -4.64  -1.61    -0.0000
iter: 103 09:59:34 -1680.839400   -4.67  -1.62    -0.0000
iter: 104 09:59:37 -1680.846738   -4.69  -1.62    -0.0000
iter: 105 09:59:41 -1680.854242   -4.72  -1.63    -0.0000
iter: 106 09:59:45 -1680.862222   -4.74  -1.63    -0.0000
iter: 107 09:59:49 -1680.870257   -4.77  -1.64    -0.0000
iter: 108 09:59:53 -1680.878569   -4.79  -1.64    -0.0000
iter: 109 09:59:57 -1680.887084   -4.82  -1.65    -0.0000
iter: 110 10:00:01 -1680.895774   -4.84  -1.65    -0.0000
iter: 111 10:00:04 -1680.904618   -4.86  -1.65    -0.0000
iter: 112 10:00:08 -1680.913597   -4.88  -1.66    -0.0000
iter: 113 10:00:12 -1680.922691   -4.91  -1.66    -0.0000
iter: 114 10:00:16 -1680.931753   -4.93  -1.67    -0.0000
iter: 115 10:00:20 -1680.941101   -4.95  -1.67    -0.0000
iter: 116 10:00:24 -1680.950330   -4.97  -1.68    -0.0000
iter: 117 10:00:27 -1680.959678   -4.99  -1.68    -0.0000
iter: 118 10:00:31 -1680.969081   -5.01  -1.69    -0.0000
iter: 119 10:00:35 -1680.978522   -5.03  -1.69    -0.0000
iter: 120 10:00:39 -1680.987991   -5.05  -1.69    -0.0000
iter: 121 10:00:43 -1680.997477   -5.07  -1.70    -0.0000
iter: 122 10:00:47 -1681.006974   -5.08  -1.70    -0.0000
iter: 123 10:00:50 -1681.016472   -5.10  -1.71    -0.0000
iter: 124 10:00:54 -1681.025830   -5.12  -1.71    -0.0000
iter: 125 10:00:58 -1681.035384   -5.14  -1.72    -0.0000
iter: 126 10:01:02 -1681.044723   -5.15  -1.72    -0.0000
iter: 127 10:01:06 -1681.054102   -5.17  -1.73    -0.0000
iter: 128 10:01:10 -1681.063461   -5.19  -1.73    -0.0000
iter: 129 10:01:13 -1681.072786   -5.20  -1.73    -0.0000
iter: 130 10:01:17 -1681.082073   -5.22  -1.74    -0.0000
iter: 131 10:01:21 -1681.091318   -5.23  -1.74    -0.0000
iter: 132 10:01:25 -1681.100517   -5.25  -1.75    -0.0000
iter: 133 10:01:29 -1681.109667   -5.26  -1.75    -0.0000
iter: 134 10:01:33 -1681.118766   -5.27  -1.76    -0.0000
iter: 135 10:01:36 -1681.127810   -5.29  -1.76    -0.0000
iter: 136 10:01:40 -1681.136659   -5.30  -1.76    -0.0000
iter: 137 10:01:44 -1681.145667   -5.31  -1.77    -0.0000
iter: 138 10:01:48 -1681.154406   -5.33  -1.77    -0.0000
iter: 139 10:01:52 -1681.163284   -5.34  -1.78    -0.0000
iter: 140 10:01:56 -1681.171895   -5.35  -1.78    -0.0000
iter: 141 10:01:59 -1681.180504   -5.37  -1.79    -0.0000
iter: 142 10:02:03 -1681.189056   -5.38  -1.79    -0.0000
iter: 143 10:02:07 -1681.197662   -5.39  -1.80    -0.0000
iter: 144 10:02:11 -1681.205998   -5.40  -1.80    -0.0000
iter: 145 10:02:15 -1681.214324   -5.41  -1.80    -0.0000
iter: 146 10:02:19 -1681.222587   -5.42  -1.81    -0.0000
iter: 147 10:02:22 -1681.230776   -5.44  -1.81    -0.0000
iter: 148 10:02:26 -1681.238890   -5.45  -1.82    -0.0000
iter: 149 10:02:30 -1681.246928   -5.46  -1.82    -0.0000
iter: 150 10:02:34 -1681.254888   -5.47  -1.83    -0.0000
iter: 151 10:02:38 -1681.262638   -5.48  -1.83    -0.0000
iter: 152 10:02:42 -1681.270529   -5.49  -1.83    -0.0000
iter: 153 10:02:45 -1681.278269   -5.50  -1.84    -0.0000
iter: 154 10:02:49 -1681.285792   -5.51  -1.84    -0.0000
iter: 155 10:02:53 -1681.293443   -5.52  -1.85    -0.0000
iter: 156 10:02:57 -1681.300824   -5.53  -1.85    -0.0000
iter: 157 10:03:01 -1681.308317   -5.54  -1.86    -0.0000
iter: 158 10:03:05 -1681.315545   -5.55  -1.86    -0.0000
iter: 159 10:03:08 -1681.322756   -5.56  -1.87    -0.0000
iter: 160 10:03:12 -1681.329903   -5.57  -1.87    -0.0000
iter: 161 10:03:16 -1681.337094   -5.58  -1.87    -0.0000
iter: 162 10:03:20 -1681.344016   -5.59  -1.88    -0.0000
iter: 163 10:03:24 -1681.350916   -5.60  -1.88    -0.0000
iter: 164 10:03:28 -1681.357754   -5.61  -1.89    -0.0000
iter: 165 10:03:31 -1681.364517   -5.62  -1.89    -0.0000
iter: 166 10:03:35 -1681.371204   -5.63  -1.90    -0.0000
iter: 167 10:03:39 -1681.377814   -5.64  -1.90    -0.0000
iter: 168 10:03:43 -1681.384348   -5.65  -1.90    -0.0000
iter: 169 10:03:47 -1681.390807   -5.66  -1.91    -0.0000
iter: 170 10:03:51 -1681.397191   -5.66  -1.91    -0.0000
iter: 171 10:03:54 -1681.403500   -5.67  -1.92    -0.0000
iter: 172 10:03:58 -1681.409736   -5.68  -1.92    -0.0000
iter: 173 10:04:02 -1681.415899   -5.69  -1.93    -0.0000
iter: 174 10:04:06 -1681.421989   -5.70  -1.93    -0.0000
iter: 175 10:04:10 -1681.427990   -5.71  -1.93    -0.0000
iter: 176 10:04:14 -1681.433909   -5.72  -1.94    -0.0000
iter: 177 10:04:17 -1681.439800   -5.73  -1.94    -0.0000
iter: 178 10:04:21 -1681.445590   -5.73  -1.95    -0.0000
iter: 179 10:04:25 -1681.451294   -5.74  -1.95    -0.0000
iter: 180 10:04:29 -1681.456955   -5.75  -1.96    -0.0000
iter: 181 10:04:33 -1681.462523   -5.76  -1.96    -0.0000
iter: 182 10:04:36 -1681.468045   -5.77  -1.96    -0.0000
iter: 183 10:04:40 -1681.473474   -5.78  -1.97    -0.0000
iter: 184 10:04:44 -1681.478859   -5.78  -1.97    -0.0000
iter: 185 10:04:48 -1681.484132   -5.79  -1.98    -0.0000
iter: 186 10:04:52 -1681.489379   -5.80  -1.98    -0.0000
iter: 187 10:04:56 -1681.494566   -5.81  -1.99    -0.0000
iter: 188 10:04:59 -1681.499643   -5.82  -1.99    -0.0000
iter: 189 10:05:03 -1681.504672   -5.83  -2.00    -0.0000
iter: 190 10:05:07 -1681.509642   -5.83  -2.00    -0.0000
iter: 191 10:05:11 -1681.514548   -5.84  -2.00    -0.0000
iter: 192 10:05:15 -1681.519392   -5.85  -2.01    -0.0000
iter: 193 10:05:19 -1681.524171   -5.86  -2.01    -0.0000
iter: 194 10:05:22 -1681.528889   -5.87  -2.02    -0.0000
iter: 195 10:05:26 -1681.533545   -5.87  -2.02    -0.0000
iter: 196 10:05:30 -1681.538141   -5.88  -2.03    -0.0000
iter: 197 10:05:34 -1681.542677   -5.89  -2.03    -0.0000
iter: 198 10:05:38 -1681.547154   -5.90  -2.03    -0.0000
iter: 199 10:05:41 -1681.551573   -5.91  -2.04    -0.0000
iter: 200 10:05:45 -1681.555934   -5.91  -2.04    -0.0000
iter: 201 10:05:49 -1681.560240   -5.92  -2.05    -0.0000
iter: 202 10:05:53 -1681.564489   -5.93  -2.05    -0.0000
iter: 203 10:05:57 -1681.568684   -5.94  -2.06    -0.0000
iter: 204 10:06:01 -1681.572824   -5.95  -2.06    -0.0000
iter: 205 10:06:04 -1681.576910   -5.95  -2.06    -0.0000
iter: 206 10:06:08 -1681.580942   -5.96  -2.07    -0.0000
iter: 207 10:06:12 -1681.584922   -5.97  -2.07    -0.0000
iter: 208 10:06:16 -1681.588850   -5.98  -2.08    -0.0000
iter: 209 10:06:20 -1681.592726   -5.98  -2.08    -0.0000
iter: 210 10:06:24 -1681.596551   -5.99  -2.09    -0.0000
iter: 211 10:06:27 -1681.600326   -6.00  -2.09    -0.0000
iter: 212 10:06:31 -1681.604050   -6.01  -2.09    -0.0000
iter: 213 10:06:35 -1681.607725   -6.01  -2.10    -0.0000
iter: 214 10:06:39 -1681.611351   -6.02  -2.10    -0.0000
iter: 215 10:06:43 -1681.614928   -6.03  -2.11    -0.0000
iter: 216 10:06:47 -1681.618457   -6.04  -2.11    -0.0000
iter: 217 10:06:51 -1681.621939   -6.04  -2.12    -0.0000
iter: 218 10:06:54 -1681.625374   -6.05  -2.12    -0.0000
iter: 219 10:06:58 -1681.628763   -6.06  -2.12    -0.0000
iter: 220 10:07:02 -1681.632105   -6.07  -2.13    -0.0000
iter: 221 10:07:06 -1681.635402   -6.07  -2.13    -0.0000
iter: 222 10:07:10 -1681.638654   -6.08  -2.14    -0.0000
iter: 223 10:07:14 -1681.641862   -6.09  -2.14    -0.0000
iter: 224 10:07:17 -1681.645026   -6.10  -2.15    -0.0000
iter: 225 10:07:21 -1681.648147   -6.10  -2.15    -0.0000
iter: 226 10:07:25 -1681.651225   -6.11  -2.15    -0.0000
iter: 227 10:07:29 -1681.654260   -6.12  -2.16    -0.0000
iter: 228 10:07:33 -1681.657253   -6.13  -2.16    -0.0000
iter: 229 10:07:36 -1681.660206   -6.13  -2.17    -0.0000
iter: 230 10:07:40 -1681.663117   -6.14  -2.17    -0.0000
iter: 231 10:07:44 -1681.665988   -6.15  -2.17    -0.0000
iter: 232 10:07:48 -1681.668820   -6.16  -2.18    -0.0000
iter: 233 10:07:52 -1681.671612   -6.16  -2.18    -0.0000
iter: 234 10:07:56 -1681.674365   -6.17  -2.19    -0.0000
iter: 235 10:07:59 -1681.677080   -6.18  -2.19    -0.0000
iter: 236 10:08:03 -1681.679757   -6.19  -2.20    -0.0000
iter: 237 10:08:07 -1681.682396   -6.19  -2.20    -0.0000
iter: 238 10:08:11 -1681.684999   -6.20  -2.20    -0.0000
iter: 239 10:08:15 -1681.687565   -6.21  -2.21    -0.0000
iter: 240 10:08:19 -1681.690096   -6.22  -2.21    -0.0000
iter: 241 10:08:22 -1681.692591   -6.22  -2.22    -0.0000
iter: 242 10:08:26 -1681.695051   -6.23  -2.22    -0.0000
iter: 243 10:08:30 -1681.697476   -6.24  -2.23    -0.0000
iter: 244 10:08:34 -1681.699868   -6.24  -2.23    -0.0000
iter: 245 10:08:38 -1681.702225   -6.25  -2.23    -0.0000
iter: 246 10:08:42 -1681.704550   -6.26  -2.24    -0.0000
iter: 247 10:08:45 -1681.706841   -6.27  -2.24    -0.0000
iter: 248 10:08:49 -1681.709101   -6.27  -2.25    -0.0000
iter: 249 10:08:53 -1681.711328   -6.28  -2.25    -0.0000
iter: 250 10:08:57 -1681.713524   -6.29  -2.26    -0.0000
iter: 251 10:09:01 -1681.715689   -6.29  -2.26    -0.0000
iter: 252 10:09:04 -1681.717823   -6.30  -2.26    -0.0000
iter: 253 10:09:08 -1681.719927   -6.31  -2.27    -0.0000
iter: 254 10:09:12 -1681.722002   -6.32  -2.27    -0.0000
iter: 255 10:09:16 -1681.724047   -6.32  -2.28    -0.0000
iter: 256 10:09:20 -1681.726062   -6.33  -2.28    -0.0000
iter: 257 10:09:24 -1681.728050   -6.34  -2.29    -0.0000
iter: 258 10:09:27 -1681.730009   -6.34  -2.29    -0.0000
iter: 259 10:09:31 -1681.731940   -6.35  -2.29    -0.0000
iter: 260 10:09:35 -1681.733843   -6.36  -2.30    -0.0000
iter: 261 10:09:39 -1681.735720   -6.37  -2.30    -0.0000
iter: 262 10:09:43 -1681.737570   -6.37  -2.31    -0.0000
iter: 263 10:09:47 -1681.739393   -6.38  -2.31    -0.0000
iter: 264 10:09:50 -1681.741191   -6.39  -2.31    -0.0000
iter: 265 10:09:54 -1681.742963   -6.40  -2.32    -0.0000
iter: 266 10:09:58 -1681.744709   -6.40  -2.32    -0.0000
iter: 267 10:10:02 -1681.746431   -6.41  -2.33    -0.0000
iter: 268 10:10:06 -1681.748128   -6.42  -2.33    -0.0000
iter: 269 10:10:10 -1681.749801   -6.42  -2.34    -0.0000
iter: 270 10:10:13 -1681.751450   -6.43  -2.34    -0.0000
iter: 271 10:10:17 -1681.753075   -6.44  -2.34    -0.0000
iter: 272 10:10:21 -1681.755069   -6.44  -2.35    -0.0000
iter: 273 10:10:25 -1681.756251   -6.45  -2.35    -0.0000
iter: 274 10:10:29 -1681.758195   -6.46  -2.36    -0.0000
iter: 275 10:10:33 -1681.759714   -6.47  -2.36    -0.0000
iter: 276 10:10:36 -1681.760857   -6.47  -2.37    -0.0000
iter: 277 10:10:40 -1681.762719   -6.48  -2.37    -0.0000
iter: 278 10:10:44 -1681.764171   -6.49  -2.37    -0.0000
iter: 279 10:10:48 -1681.765610   -6.49  -2.38    -0.0000
iter: 280 10:10:52 -1681.767031   -6.50  -2.38    -0.0000
iter: 281 10:10:55 -1681.768431   -6.51  -2.39    -0.0000
iter: 282 10:10:59 -1681.769810   -6.52  -2.39    -0.0000
iter: 283 10:11:03 -1681.771167   -6.52  -2.39    -0.0000
iter: 284 10:11:07 -1681.772504   -6.53  -2.40    -0.0000
iter: 285 10:11:11 -1681.773820   -6.54  -2.40    -0.0000
iter: 286 10:11:15 -1681.775115   -6.54  -2.41    -0.0000
iter: 287 10:11:18 -1681.776391   -6.55  -2.41    -0.0000
iter: 288 10:11:22 -1681.777647   -6.56  -2.42    -0.0000
iter: 289 10:11:26 -1681.778885   -6.56  -2.42    -0.0000
iter: 290 10:11:30 -1681.780104   -6.57  -2.42    -0.0000
iter: 291 10:11:34 -1681.781305   -6.58  -2.43    -0.0000
iter: 292 10:11:37 -1681.782489   -6.59  -2.43    -0.0000
iter: 293 10:11:41 -1681.783655   -6.59  -2.44    -0.0000
iter: 294 10:11:45 -1681.784805   -6.60  -2.44    -0.0000
iter: 295 10:11:49 -1681.785938   -6.61  -2.44    -0.0000
iter: 296 10:11:53 -1681.787055   -6.61  -2.45    -0.0000
iter: 297 10:11:57 -1681.788156   -6.62  -2.45    -0.0000
iter: 298 10:12:00 -1681.789242   -6.63  -2.46    -0.0000
iter: 299 10:12:04 -1681.790313   -6.63  -2.46    -0.0000
iter: 300 10:12:08 -1681.791368   -6.64  -2.47    -0.0000
iter: 301 10:12:12 -1681.792409   -6.65  -2.47    -0.0000
iter: 302 10:12:16 -1681.793436   -6.66  -2.47    -0.0000
iter: 303 10:12:19 -1681.794449   -6.66  -2.48    -0.0000
iter: 304 10:12:23 -1681.795447   -6.67  -2.48    -0.0000
iter: 305 10:12:27 -1681.796432   -6.68  -2.49    -0.0000
iter: 306 10:12:31 -1681.797403   -6.68  -2.49    -0.0000
iter: 307 10:12:35 -1681.798361   -6.69  -2.50    -0.0000
iter: 308 10:12:39 -1681.799305   -6.70  -2.50    -0.0000
iter: 309 10:12:42 -1681.800237   -6.70  -2.50    -0.0000
iter: 310 10:12:46 -1681.801155   -6.71  -2.51    -0.0000
iter: 311 10:12:50 -1681.802061   -6.72  -2.51    -0.0000
iter: 312 10:12:54 -1681.802954   -6.73  -2.52    -0.0000
iter: 313 10:12:58 -1681.803835   -6.73  -2.52    -0.0000
iter: 314 10:13:02 -1681.804704   -6.74  -2.52    -0.0000
iter: 315 10:13:05 -1681.805561   -6.75  -2.53    -0.0000
iter: 316 10:13:09 -1681.806405   -6.75  -2.53    -0.0000
iter: 317 10:13:13 -1681.807238   -6.76  -2.54    -0.0000
iter: 318 10:13:17 -1681.808059   -6.77  -2.54    -0.0000
iter: 319 10:13:21 -1681.808869   -6.77  -2.54    -0.0000
iter: 320 10:13:24 -1681.809667   -6.78  -2.55    -0.0000
iter: 321 10:13:28 -1681.810454   -6.79  -2.55    -0.0000
iter: 322 10:13:32 -1681.811230   -6.80  -2.56    -0.0000
iter: 323 10:13:36 -1681.811995   -6.80  -2.56    -0.0000
iter: 324 10:13:40 -1681.812749   -6.81  -2.57    -0.0000
iter: 325 10:13:44 -1681.813493   -6.82  -2.57    -0.0000
iter: 326 10:13:47 -1681.814226   -6.82  -2.57    -0.0000
iter: 327 10:13:51 -1681.814948   -6.83  -2.58    -0.0000
iter: 328 10:13:55 -1681.815661   -6.84  -2.58    -0.0000
iter: 329 10:13:59 -1681.816363   -6.84  -2.59    -0.0000
iter: 330 10:14:03 -1681.817055   -6.85  -2.59    -0.0000
iter: 331 10:14:06 -1681.817738   -6.86  -2.59    -0.0000
iter: 332 10:14:10 -1681.818410   -6.86  -2.60    -0.0000
iter: 333 10:14:14 -1681.819073   -6.87  -2.60    -0.0000
iter: 334 10:14:18 -1681.819727   -6.88  -2.61    -0.0000
iter: 335 10:14:22 -1681.820372   -6.88  -2.61    -0.0000
iter: 336 10:14:26 -1681.821007   -6.89  -2.62    -0.0000
iter: 337 10:14:29 -1681.821633   -6.90  -2.62    -0.0000
iter: 338 10:14:33 -1681.822250   -6.91  -2.62    -0.0000
iter: 339 10:14:37 -1681.822859   -6.91  -2.63    -0.0000
iter: 340 10:14:41 -1681.823459   -6.92  -2.63    -0.0000
iter: 341 10:14:45 -1681.824050   -6.93  -2.64    -0.0000
iter: 342 10:14:49 -1681.824633   -6.93  -2.64    -0.0000
iter: 343 10:14:52 -1681.825208   -6.94  -2.64    -0.0000
iter: 344 10:14:56 -1681.825774   -6.95  -2.65    -0.0000
iter: 345 10:15:00 -1681.826332   -6.95  -2.65    -0.0000
iter: 346 10:15:04 -1681.826883   -6.96  -2.66    -0.0000
iter: 347 10:15:08 -1681.827426   -6.97  -2.66    -0.0000
iter: 348 10:15:12 -1681.827960   -6.97  -2.66    -0.0000
iter: 349 10:15:15 -1681.828488   -6.98  -2.67    -0.0000
iter: 350 10:15:19 -1681.829008   -6.99  -2.67    -0.0000
iter: 351 10:15:23 -1681.829520   -6.99  -2.68    -0.0000
iter: 352 10:15:27 -1681.830025   -7.00  -2.68    -0.0000
iter: 353 10:15:31 -1681.830523   -7.01  -2.69    -0.0000
iter: 354 10:15:35 -1681.831014   -7.02  -2.69    -0.0000
iter: 355 10:15:38 -1681.831498   -7.02  -2.69    -0.0000
iter: 356 10:15:42 -1681.831975   -7.03  -2.70    -0.0000
iter: 357 10:15:46 -1681.832445   -7.04  -2.70    -0.0000
iter: 358 10:15:50 -1681.832909   -7.04  -2.71    -0.0000
iter: 359 10:15:54 -1681.833366   -7.05  -2.71    -0.0000
iter: 360 10:15:58 -1681.833817   -7.06  -2.71    -0.0000
iter: 361 10:16:01 -1681.834261   -7.06  -2.72    -0.0000
iter: 362 10:16:05 -1681.834699   -7.07  -2.72    -0.0000
iter: 363 10:16:09 -1681.835131   -7.08  -2.73    -0.0000
iter: 364 10:16:13 -1681.835557   -7.08  -2.73    -0.0000
iter: 365 10:16:17 -1681.835976   -7.09  -2.73    -0.0000
iter: 366 10:16:21 -1681.836390   -7.10  -2.74    +0.0000
iter: 367 10:16:24 -1681.836798   -7.10  -2.74    +0.0000
iter: 368 10:16:28 -1681.837200   -7.11  -2.75    +0.0000
iter: 369 10:16:32 -1681.837596   -7.12  -2.75    +0.0000
iter: 370 10:16:36 -1681.837987   -7.13  -2.75    +0.0000
iter: 371 10:16:40 -1681.838373   -7.13  -2.76    +0.0000
iter: 372 10:16:44 -1681.838753   -7.14  -2.76    +0.0000
iter: 373 10:16:47 -1681.839127   -7.14  -2.77    +0.0000
iter: 374 10:16:51 -1681.839496   -7.15  -2.77    +0.0000
iter: 375 10:16:55 -1681.839861   -7.16  -2.78    +0.0000
iter: 376 10:16:59 -1681.840220   -7.17  -2.78    +0.0000
iter: 377 10:17:03 -1681.840573   -7.17  -2.78    +0.0000
iter: 378 10:17:06 -1681.840922   -7.18  -2.79    +0.0000
iter: 379 10:17:10 -1681.841266   -7.19  -2.79    +0.0000
iter: 380 10:17:14 -1681.841606   -7.19  -2.80    +0.0000
iter: 381 10:17:18 -1681.841940   -7.20  -2.80    +0.0000
iter: 382 10:17:22 -1681.842270   -7.21  -2.80    +0.0000
iter: 383 10:17:26 -1681.842595   -7.21  -2.81    +0.0000
iter: 384 10:17:29 -1681.842916   -7.22  -2.81    +0.0000
iter: 385 10:17:33 -1681.843232   -7.23  -2.82    +0.0000
iter: 386 10:17:37 -1681.843543   -7.23  -2.82    +0.0000
iter: 387 10:17:41 -1681.843851c  -7.24  -2.82    +0.0000
iter: 388 10:17:45 -1681.844154c  -7.25  -2.83    +0.0000
iter: 389 10:17:48 -1681.844452c  -7.25  -2.83    +0.0000
iter: 390 10:17:52 -1681.844747c  -7.26  -2.84    +0.0000
iter: 391 10:17:56 -1681.845038c  -7.27  -2.84    +0.0000
iter: 392 10:18:00 -1681.845324c  -7.27  -2.84    +0.0000
iter: 393 10:18:04 -1681.845607c  -7.28  -2.85    +0.0000
iter: 394 10:18:08 -1681.845885c  -7.29  -2.85    +0.0000
iter: 395 10:18:11 -1681.846160c  -7.29  -2.86    +0.0000
iter: 396 10:18:15 -1681.846430c  -7.30  -2.86    +0.0000
iter: 397 10:18:19 -1681.846698c  -7.31  -2.86    +0.0000
iter: 398 10:18:23 -1681.846961c  -7.32  -2.87    +0.0000
iter: 399 10:18:27 -1681.847221c  -7.32  -2.87    +0.0000
iter: 400 10:18:31 -1681.847477c  -7.33  -2.88    +0.0000
iter: 401 10:18:34 -1681.847729c  -7.34  -2.88    +0.0000
iter: 402 10:18:38 -1681.847978c  -7.34  -2.89    +0.0000
iter: 403 10:18:42 -1681.848224c  -7.35  -2.89    +0.0000
iter: 404 10:18:46 -1681.848466c  -7.36  -2.89    +0.0000
iter: 405 10:18:50 -1681.848705c  -7.36  -2.90    +0.0000
iter: 406 10:18:53 -1681.848940c  -7.37  -2.90    +0.0000
iter: 407 10:18:57 -1681.849173c  -7.38  -2.91    +0.0000
iter: 408 10:19:01 -1681.849402c  -7.38  -2.91    +0.0000
iter: 409 10:19:05 -1681.849628c  -7.39  -2.91    +0.0000
iter: 410 10:19:09 -1681.849851c  -7.40  -2.92    +0.0000
iter: 411 10:19:13 -1681.850070c  -7.40  -2.92    +0.0000
iter: 412 10:19:16 -1681.850287c  -7.41  -2.93    +0.0000
iter: 413 10:19:20 -1681.850501c  -7.42  -2.93    +0.0000
iter: 414 10:19:24 -1681.850712c  -7.42  -2.93    +0.0000
iter: 415 10:19:28 -1681.850920c  -7.43  -2.94    +0.0000
iter: 416 10:19:32 -1681.851125c  -7.44  -2.94    +0.0000
iter: 417 10:19:36 -1681.851327c  -7.44  -2.95    +0.0000
iter: 418 10:19:39 -1681.851527c  -7.45  -2.95    +0.0000
iter: 419 10:19:43 -1681.851724c  -7.46  -2.95    +0.0000
iter: 420 10:19:47 -1681.851918c  -7.46  -2.96    +0.0000
iter: 421 10:19:51 -1681.852109c  -7.47  -2.96    +0.0000
iter: 422 10:19:55 -1681.852298c  -7.48  -2.97    +0.0000
iter: 423 10:19:58 -1681.852484c  -7.48  -2.97    +0.0000
iter: 424 10:20:02 -1681.852668c  -7.49  -2.97    +0.0000
iter: 425 10:20:06 -1681.852849c  -7.50  -2.98    +0.0000
iter: 426 10:20:10 -1681.853028c  -7.50  -2.98    +0.0000
iter: 427 10:20:14 -1681.853204c  -7.51  -2.99    +0.0000
iter: 428 10:20:18 -1681.853378c  -7.52  -2.99    +0.0000
iter: 429 10:20:21 -1681.853550c  -7.52  -2.99    +0.0000
iter: 430 10:20:25 -1681.853719c  -7.53  -3.00    +0.0000
iter: 431 10:20:29 -1681.853886c  -7.54  -3.00    +0.0000
iter: 432 10:20:33 -1681.854051c  -7.54  -3.01    +0.0000
iter: 433 10:20:37 -1681.854214c  -7.55  -3.01    +0.0000
iter: 434 10:20:41 -1681.854374c  -7.56  -3.01    +0.0000
iter: 435 10:20:44 -1681.854532c  -7.56  -3.02    +0.0000
iter: 436 10:20:48 -1681.854688c  -7.57  -3.02    +0.0000
iter: 437 10:20:52 -1681.854842c  -7.58  -3.03    +0.0000
iter: 438 10:20:56 -1681.854994c  -7.59  -3.03    +0.0000
iter: 439 10:21:00 -1681.855144c  -7.59  -3.03    +0.0000
iter: 440 10:21:03 -1681.855292c  -7.60  -3.04    +0.0000
iter: 441 10:21:07 -1681.855438c  -7.60  -3.04    +0.0000
iter: 442 10:21:11 -1681.855582c  -7.61  -3.05    +0.0000
iter: 443 10:21:15 -1681.855724c  -7.62  -3.05    +0.0000
iter: 444 10:21:19 -1681.855864c  -7.63  -3.05    +0.0000
iter: 445 10:21:23 -1681.856002c  -7.63  -3.06    +0.0000
iter: 446 10:21:26 -1681.856139c  -7.64  -3.06    +0.0000
iter: 447 10:21:30 -1681.856273c  -7.64  -3.07    +0.0000
iter: 448 10:21:34 -1681.856406c  -7.65  -3.07    +0.0000
iter: 449 10:21:38 -1681.856537c  -7.66  -3.07    +0.0000
iter: 450 10:21:42 -1681.856667c  -7.67  -3.08    +0.0000
iter: 451 10:21:46 -1681.856794c  -7.67  -3.08    +0.0000
iter: 452 10:21:49 -1681.856920c  -7.68  -3.09    +0.0000
iter: 453 10:21:53 -1681.857044c  -7.68  -3.09    +0.0000
iter: 454 10:21:57 -1681.857167c  -7.69  -3.09    +0.0000
iter: 455 10:22:01 -1681.857288c  -7.70  -3.10    +0.0000
iter: 456 10:22:05 -1681.857407c  -7.71  -3.10    +0.0000
iter: 457 10:22:09 -1681.857525c  -7.71  -3.11    +0.0000
iter: 458 10:22:12 -1681.857642c  -7.72  -3.11    +0.0000
iter: 459 10:22:16 -1681.857756c  -7.72  -3.11    +0.0000
iter: 460 10:22:20 -1681.857870c  -7.73  -3.12    +0.0000
iter: 461 10:22:24 -1681.857981c  -7.74  -3.12    +0.0000
iter: 462 10:22:28 -1681.858092c  -7.74  -3.13    +0.0000
iter: 463 10:22:32 -1681.858201c  -7.75  -3.13    -0.0000
iter: 464 10:22:35 -1681.858308c  -7.76  -3.13    -0.0000
iter: 465 10:22:39 -1681.858414c  -7.76  -3.14    -0.0000
iter: 466 10:22:43 -1681.858519c  -7.77  -3.14    -0.0000
iter: 467 10:22:47 -1681.858622c  -7.78  -3.15    -0.0000
iter: 468 10:22:51 -1681.858724c  -7.78  -3.15    -0.0000
iter: 469 10:22:54 -1681.858825c  -7.79  -3.15    -0.0000
iter: 470 10:22:58 -1681.858924c  -7.80  -3.16    -0.0000
iter: 471 10:23:02 -1681.859022c  -7.80  -3.16    -0.0000
iter: 472 10:23:06 -1681.859119c  -7.81  -3.17    -0.0000
iter: 473 10:23:10 -1681.859215c  -7.82  -3.17    -0.0000
iter: 474 10:23:14 -1681.859309c  -7.82  -3.17    -0.0000
iter: 475 10:23:17 -1681.859402c  -7.83  -3.18    -0.0000
iter: 476 10:23:21 -1681.859494c  -7.84  -3.18    -0.0000
iter: 477 10:23:25 -1681.859585c  -7.84  -3.18    +0.0000
iter: 478 10:23:29 -1681.859675c  -7.85  -3.19    -0.0000
iter: 479 10:23:33 -1681.859763c  -7.86  -3.19    -0.0000
iter: 480 10:23:37 -1681.859851c  -7.86  -3.20    -0.0000
iter: 481 10:23:40 -1681.859937c  -7.87  -3.20    -0.0000
iter: 482 10:23:44 -1681.860022c  -7.88  -3.20    +0.0000
iter: 483 10:23:48 -1681.860106c  -7.88  -3.21    +0.0000
iter: 484 10:23:52 -1681.860189c  -7.89  -3.21    +0.0000
iter: 485 10:23:56 -1681.860271c  -7.90  -3.22    +0.0000
iter: 486 10:24:00 -1681.860352c  -7.90  -3.22    +0.0000
iter: 487 10:24:04 -1681.860432c  -7.91  -3.22    -0.0000
iter: 488 10:24:07 -1681.860510c  -7.92  -3.23    -0.0000
iter: 489 10:24:11 -1681.860588c  -7.92  -3.23    -0.0000
iter: 490 10:24:15 -1681.860665c  -7.93  -3.24    -0.0000
iter: 491 10:24:19 -1681.860741c  -7.94  -3.24    -0.0000
iter: 492 10:24:23 -1681.860816c  -7.94  -3.24    -0.0000
iter: 493 10:24:26 -1681.860890c  -7.95  -3.25    -0.0000
iter: 494 10:24:30 -1681.860963c  -7.96  -3.25    -0.0000
iter: 495 10:24:34 -1681.861035c  -7.96  -3.26    -0.0000
iter: 496 10:24:38 -1681.861107c  -7.97  -3.26    -0.0000
iter: 497 10:24:42 -1681.861177c  -7.98  -3.26    -0.0000
iter: 498 10:24:46 -1681.861247c  -7.98  -3.27    -0.0000
iter: 499 10:24:49 -1681.861315c  -7.99  -3.27    -0.0000
iter: 500 10:24:53 -1681.861383c  -8.00  -3.27    -0.0000
iter: 501 10:24:57 -1681.861450c  -8.00  -3.28    -0.0000
iter: 502 10:25:01 -1681.861516c  -8.01  -3.28    -0.0000
iter: 503 10:25:05 -1681.861581c  -8.02  -3.29    -0.0000
iter: 504 10:25:09 -1681.861646c  -8.02  -3.29    -0.0000
iter: 505 10:25:12 -1681.861710c  -8.03  -3.29    -0.0000
iter: 506 10:25:16 -1681.861773c  -8.04  -3.30    -0.0000
iter: 507 10:25:20 -1681.861835c  -8.04  -3.30    -0.0000
iter: 508 10:25:24 -1681.861896c  -8.05  -3.31    -0.0000
iter: 509 10:25:28 -1681.861957c  -8.06  -3.31    -0.0000
iter: 510 10:25:32 -1681.862017c  -8.06  -3.31    -0.0000
iter: 511 10:25:35 -1681.862076c  -8.07  -3.32    -0.0000
iter: 512 10:25:39 -1681.862134c  -8.07  -3.32    -0.0000
iter: 513 10:25:43 -1681.862192c  -8.08  -3.33    -0.0000
iter: 514 10:25:47 -1681.862249c  -8.09  -3.33    -0.0000
iter: 515 10:25:51 -1681.862306c  -8.10  -3.33    -0.0000
iter: 516 10:25:55 -1681.862361c  -8.10  -3.34    -0.0000
iter: 517 10:25:58 -1681.862543c  -8.11  -3.34    -0.0000
iter: 518 10:26:02 -1681.862473c  -8.12  -3.34    -0.0000
iter: 519 10:26:06 -1681.862650c  -8.12  -3.35    -0.0000
iter: 520 10:26:10 -1681.862584c  -8.13  -3.35    -0.0000
iter: 521 10:26:14 -1681.862755c  -8.13  -3.36    -0.0000
iter: 522 10:26:17 -1681.862692c  -8.14  -3.36    -0.0000
iter: 523 10:26:21 -1681.862857c  -8.15  -3.36    -0.0000
iter: 524 10:26:25 -1681.862797c  -8.16  -3.37    -0.0000
iter: 525 10:26:29 -1681.862956c  -8.16  -3.37    -0.0000
iter: 526 10:26:33 -1681.862898c  -8.17  -3.38    -0.0000
iter: 527 10:26:37 -1681.863051c  -8.17  -3.38    -0.0000
iter: 528 10:26:40 -1681.862996c  -8.18  -3.38    -0.0000
iter: 529 10:26:44 -1681.863144c  -8.18  -3.39    -0.0000
iter: 530 10:26:48 -1681.863193c  -8.19  -3.39    -0.0000
iter: 531 10:26:52 -1681.863238c  -8.20  -3.40    -0.0000
iter: 532 10:26:56 -1681.863284c  -8.21  -3.40    -0.0000
iter: 533 10:26:59 -1681.863330c  -8.21  -3.40    -0.0000
iter: 534 10:27:03 -1681.863376c  -8.22  -3.41    -0.0000
iter: 535 10:27:07 -1681.863421c  -8.23  -3.41    -0.0000
iter: 536 10:27:11 -1681.863465c  -8.23  -3.41    -0.0000
iter: 537 10:27:15 -1681.863509c  -8.24  -3.42    -0.0000
iter: 538 10:27:19 -1681.863552c  -8.24  -3.42    -0.0000
iter: 539 10:27:22 -1681.863594c  -8.25  -3.43    -0.0000
iter: 540 10:27:26 -1681.863635c  -8.26  -3.43    -0.0000
iter: 541 10:27:30 -1681.863676c  -8.26  -3.43    -0.0000
iter: 542 10:27:34 -1681.863716c  -8.27  -3.44    -0.0000
iter: 543 10:27:38 -1681.863755c  -8.28  -3.44    -0.0000
iter: 544 10:27:41 -1681.863793c  -8.28  -3.45    -0.0000
iter: 545 10:27:45 -1681.863831c  -8.29  -3.45    -0.0000
iter: 546 10:27:49 -1681.863868c  -8.29  -3.45    -0.0000
iter: 547 10:27:53 -1681.863905c  -8.30  -3.46    -0.0000
iter: 548 10:27:57 -1681.863941c  -8.31  -3.46    -0.0000
iter: 549 10:28:01 -1681.863976c  -8.32  -3.46    -0.0000
iter: 550 10:28:04 -1681.864010c  -8.32  -3.47    -0.0000
iter: 551 10:28:08 -1681.864045c  -8.33  -3.47    -0.0000
iter: 552 10:28:12 -1681.864078c  -8.33  -3.48    -0.0000
iter: 553 10:28:16 -1681.864111c  -8.34  -3.48    -0.0000
iter: 554 10:28:20 -1681.864144c  -8.35  -3.48    -0.0000
iter: 555 10:28:23 -1681.864176c  -8.36  -3.49    -0.0000
iter: 556 10:28:27 -1681.864208c  -8.36  -3.49    -0.0000
iter: 557 10:28:31 -1681.864239c  -8.37  -3.50    -0.0000
iter: 558 10:28:35 -1681.864270c  -8.37  -3.50    -0.0000
iter: 559 10:28:39 -1681.864300c  -8.38  -3.50    -0.0000
iter: 560 10:28:43 -1681.864330c  -8.39  -3.51    -0.0000
iter: 561 10:28:46 -1681.864360c  -8.40  -3.51    -0.0000
iter: 562 10:28:50 -1681.864390c  -8.40  -3.51    -0.0000
iter: 563 10:28:54 -1681.864419c  -8.41  -3.52    -0.0000
iter: 564 10:28:58 -1681.864447c  -8.41  -3.52    -0.0000
iter: 565 10:29:02 -1681.864476c  -8.42  -3.53    -0.0000
iter: 566 10:29:05 -1681.864504c  -8.43  -3.53    -0.0000
iter: 567 10:29:09 -1681.864532c  -8.43  -3.53    -0.0000
iter: 568 10:29:13 -1681.864560c  -8.44  -3.54    -0.0000
iter: 569 10:29:17 -1681.864587c  -8.45  -3.54    -0.0000
iter: 570 10:29:21 -1681.864614c  -8.45  -3.54    -0.0000
iter: 571 10:29:25 -1681.864641c  -8.46  -3.55    -0.0000
iter: 572 10:29:28 -1681.864668c  -8.46  -3.55    -0.0000
iter: 573 10:29:32 -1681.864694c  -8.47  -3.56    -0.0000
iter: 574 10:29:36 -1681.864720c  -8.48  -3.56    -0.0000
iter: 575 10:29:40 -1681.864746c  -8.49  -3.56    -0.0000
iter: 576 10:29:44 -1681.864772c  -8.49  -3.57    -0.0000
iter: 577 10:29:47 -1681.864798c  -8.50  -3.57    -0.0000
iter: 578 10:29:51 -1681.864823c  -8.50  -3.57    -0.0000
iter: 579 10:29:55 -1681.864848c  -8.51  -3.58    -0.0000
iter: 580 10:29:59 -1681.864873c  -8.52  -3.58    -0.0000
iter: 581 10:30:03 -1681.864898c  -8.53  -3.59    -0.0000
iter: 582 10:30:07 -1681.864923c  -8.53  -3.59    -0.0000
iter: 583 10:30:10 -1681.864947c  -8.54  -3.59    -0.0000
iter: 584 10:30:14 -1681.864971c  -8.54  -3.60    -0.0000
iter: 585 10:30:18 -1681.864995c  -8.55  -3.60    -0.0000
iter: 586 10:30:22 -1681.865019c  -8.55  -3.61    -0.0000
iter: 587 10:30:26 -1681.865042c  -8.56  -3.61    -0.0000
iter: 588 10:30:29 -1681.865066c  -8.57  -3.61    -0.0000
iter: 589 10:30:33 -1681.865089c  -8.58  -3.62    -0.0000
iter: 590 10:30:37 -1681.865112c  -8.58  -3.62    -0.0000
iter: 591 10:30:41 -1681.865135c  -8.59  -3.62    -0.0000
iter: 592 10:30:45 -1681.865157c  -8.59  -3.63    -0.0000
iter: 593 10:30:49 -1681.865179c  -8.60  -3.63    -0.0000
iter: 594 10:30:52 -1681.865202c  -8.61  -3.64    -0.0000
iter: 595 10:30:56 -1681.865224c  -8.61  -3.64    -0.0000
iter: 596 10:31:00 -1681.865245c  -8.62  -3.64    -0.0000
iter: 597 10:31:04 -1681.865267c  -8.63  -3.65    -0.0000
iter: 598 10:31:08 -1681.865288c  -8.63  -3.65    -0.0000
iter: 599 10:31:11 -1681.865309c  -8.64  -3.65    -0.0000
iter: 600 10:31:15 -1681.865330c  -8.64  -3.66    -0.0000
iter: 601 10:31:19 -1681.865351c  -8.65  -3.66    -0.0000
iter: 602 10:31:23 -1681.865371c  -8.66  -3.67    -0.0000
iter: 603 10:31:27 -1681.865392c  -8.67  -3.67    -0.0000
iter: 604 10:31:31 -1681.865412c  -8.67  -3.67    -0.0000
iter: 605 10:31:34 -1681.865432c  -8.68  -3.68    -0.0000
iter: 606 10:31:38 -1681.865452c  -8.68  -3.68    -0.0000
iter: 607 10:31:42 -1681.865471c  -8.69  -3.68    -0.0000
iter: 608 10:31:46 -1681.865490c  -8.70  -3.69    -0.0000
iter: 609 10:31:50 -1681.865510c  -8.70  -3.69    -0.0000
iter: 610 10:31:54 -1681.865528c  -8.71  -3.70    -0.0000
iter: 611 10:31:57 -1681.865547c  -8.72  -3.70    -0.0000
iter: 612 10:32:01 -1681.865566c  -8.72  -3.70    -0.0000
iter: 613 10:32:05 -1681.865584c  -8.73  -3.71    -0.0000
iter: 614 10:32:09 -1681.865602c  -8.73  -3.71    -0.0000
iter: 615 10:32:13 -1681.865620c  -8.74  -3.71    -0.0000
iter: 616 10:32:16 -1681.865638c  -8.75  -3.72    -0.0000
iter: 617 10:32:20 -1681.865656c  -8.76  -3.72    -0.0000
iter: 618 10:32:24 -1681.865673c  -8.76  -3.73    -0.0000
iter: 619 10:32:28 -1681.865691c  -8.77  -3.73    -0.0000
iter: 620 10:32:32 -1681.865708c  -8.77  -3.73    -0.0000
iter: 621 10:32:35 -1681.865725c  -8.78  -3.74    -0.0000
iter: 622 10:32:39 -1681.865741c  -8.78  -3.74    -0.0000
iter: 623 10:32:43 -1681.865758c  -8.79  -3.74    -0.0000
iter: 624 10:32:47 -1681.865774c  -8.80  -3.75    -0.0000
iter: 625 10:32:51 -1681.865791c  -8.81  -3.75    -0.0000
iter: 626 10:32:55 -1681.865807c  -8.81  -3.76    -0.0000
iter: 627 10:32:59 -1681.865823c  -8.82  -3.76    -0.0000
iter: 628 10:33:02 -1681.865839c  -8.82  -3.76    -0.0000
iter: 629 10:33:06 -1681.865854c  -8.83  -3.77    -0.0000
iter: 630 10:33:10 -1681.865870c  -8.84  -3.77    -0.0000
iter: 631 10:33:14 -1681.865885c  -8.84  -3.77    -0.0000
iter: 632 10:33:18 -1681.865900c  -8.85  -3.78    -0.0000
iter: 633 10:33:21 -1681.865915c  -8.86  -3.78    -0.0000
iter: 634 10:33:25 -1681.865930c  -8.86  -3.79    -0.0000
iter: 635 10:33:29 -1681.865945c  -8.87  -3.79    -0.0000
iter: 636 10:33:33 -1681.865960c  -8.87  -3.79    -0.0000
iter: 637 10:33:37 -1681.865974c  -8.88  -3.80    -0.0000
iter: 638 10:33:41 -1681.865988c  -8.89  -3.80    -0.0000
iter: 639 10:33:44 -1681.866003c  -8.89  -3.80    -0.0000
iter: 640 10:33:48 -1681.866017c  -8.90  -3.81    -0.0000
iter: 641 10:33:52 -1681.866031c  -8.91  -3.81    -0.0000
iter: 642 10:33:56 -1681.866044c  -8.91  -3.81    -0.0000
iter: 643 10:34:00 -1681.866058c  -8.92  -3.82    -0.0000
iter: 644 10:34:03 -1681.866072c  -8.92  -3.82    -0.0000
iter: 645 10:34:07 -1681.866085c  -8.93  -3.83    -0.0000
iter: 646 10:34:11 -1681.866099c  -8.94  -3.83    -0.0000
iter: 647 10:34:15 -1681.866112c  -8.95  -3.83    -0.0000
iter: 648 10:34:19 -1681.866125c  -8.95  -3.84    -0.0000
iter: 649 10:34:23 -1681.866138c  -8.96  -3.84    +0.0000
iter: 650 10:34:26 -1681.866151c  -8.96  -3.84    -0.0000
iter: 651 10:34:30 -1681.866163c  -8.97  -3.85    -0.0000
iter: 652 10:34:34 -1681.866176c  -8.97  -3.85    -0.0000
iter: 653 10:34:38 -1681.866188c  -8.98  -3.86    -0.0000
iter: 654 10:34:42 -1681.866201c  -8.99  -3.86    -0.0000
iter: 655 10:34:46 -1681.866213c  -9.00  -3.86    -0.0000
iter: 656 10:34:49 -1681.866225c  -9.00  -3.87    -0.0000
iter: 657 10:34:53 -1681.866237c  -9.01  -3.87    +0.0000
iter: 658 10:34:57 -1681.866249c  -9.01  -3.87    +0.0000
iter: 659 10:35:01 -1681.866261c  -9.02  -3.88    +0.0000
iter: 660 10:35:05 -1681.866273c  -9.03  -3.88    +0.0000
iter: 661 10:35:08 -1681.866285c  -9.03  -3.88    +0.0000
iter: 662 10:35:12 -1681.866296c  -9.04  -3.89    -0.0000
iter: 663 10:35:16 -1681.866308c  -9.05  -3.89    +0.0000
iter: 664 10:35:20 -1681.866319c  -9.05  -3.90    +0.0000
iter: 665 10:35:24 -1681.866330c  -9.06  -3.90    +0.0000
iter: 666 10:35:28 -1681.866341c  -9.06  -3.90    +0.0000
iter: 667 10:35:31 -1681.866352c  -9.07  -3.91    +0.0000
iter: 668 10:35:35 -1681.866363c  -9.08  -3.91    +0.0000
iter: 669 10:35:39 -1681.866374c  -9.08  -3.91    +0.0000
iter: 670 10:35:43 -1681.866385c  -9.09  -3.92    -0.0000
iter: 671 10:35:47 -1681.866396c  -9.10  -3.92    -0.0000
iter: 672 10:35:50 -1681.866406c  -9.10  -3.93    -0.0000
iter: 673 10:35:54 -1681.866417c  -9.11  -3.93    -0.0000
iter: 674 10:35:58 -1681.866427c  -9.11  -3.93    +0.0000
iter: 675 10:36:02 -1681.866437c  -9.12  -3.94    +0.0000
iter: 676 10:36:06 -1681.866447c  -9.13  -3.94    +0.0000
iter: 677 10:36:10 -1681.866458c  -9.13  -3.94    +0.0000
iter: 678 10:36:13 -1681.866468c  -9.14  -3.95    +0.0000
iter: 679 10:36:17 -1681.866478c  -9.15  -3.95    +0.0000
iter: 680 10:36:21 -1681.866487c  -9.15  -3.95    +0.0000
iter: 681 10:36:25 -1681.866497c  -9.16  -3.96    +0.0000
iter: 682 10:36:29 -1681.866507c  -9.16  -3.96    +0.0000
iter: 683 10:36:32 -1681.866516c  -9.17  -3.97    +0.0000
iter: 684 10:36:36 -1681.866526c  -9.18  -3.97    -0.0000
iter: 685 10:36:40 -1681.866535c  -9.19  -3.97    -0.0000
iter: 686 10:36:44 -1681.866545c  -9.19  -3.98    -0.0000
iter: 687 10:36:48 -1681.866554c  -9.20  -3.98    -0.0000
iter: 688 10:36:52 -1681.866563c  -9.20  -3.98    -0.0000
iter: 689 10:36:55 -1681.866572c  -9.21  -3.99    +0.0000
iter: 690 10:36:59 -1681.866581c  -9.21  -3.99    +0.0000
iter: 691 10:37:03 -1681.866590c  -9.22  -3.99    +0.0000
iter: 692 10:37:07 -1681.866599c  -9.23  -4.00    +0.0000
iter: 693 10:37:11 -1681.866608c  -9.24  -4.00    +0.0000
iter: 694 10:37:14 -1681.866617c  -9.24  -4.01    +0.0000
iter: 695 10:37:18 -1681.866625c  -9.25  -4.01    +0.0000
iter: 696 10:37:22 -1681.866634c  -9.25  -4.01    +0.0000
iter: 697 10:37:26 -1681.866642c  -9.26  -4.02    +0.0000
iter: 698 10:37:30 -1681.866651c  -9.26  -4.02    +0.0000
iter: 699 10:37:34 -1681.866659c  -9.27  -4.02    +0.0000
iter: 700 10:37:37 -1681.866668c  -9.28  -4.03    +0.0000
iter: 701 10:37:41 -1681.866676c  -9.29  -4.03    +0.0000
iter: 702 10:37:45 -1681.866684c  -9.29  -4.03    +0.0000
iter: 703 10:37:49 -1681.866692c  -9.30  -4.04    +0.0000
iter: 704 10:37:53 -1681.866700c  -9.30  -4.04    +0.0000
iter: 705 10:37:56 -1681.866708c  -9.31  -4.05    +0.0000
iter: 706 10:38:00 -1681.866716c  -9.32  -4.05    +0.0000
iter: 707 10:38:04 -1681.866724c  -9.32  -4.05    +0.0000
iter: 708 10:38:08 -1681.866732c  -9.33  -4.06    +0.0000
iter: 709 10:38:12 -1681.866739c  -9.34  -4.06    +0.0000
iter: 710 10:38:16 -1681.866747c  -9.34  -4.06    +0.0000
iter: 711 10:38:19 -1681.866754c  -9.35  -4.07    +0.0000
iter: 712 10:38:23 -1681.866762c  -9.35  -4.07    +0.0000
iter: 713 10:38:27 -1681.866769c  -9.36  -4.07    +0.0000
iter: 714 10:38:31 -1681.866777c  -9.37  -4.08    +0.0000
iter: 715 10:38:35 -1681.866784c  -9.37  -4.08    +0.0000
iter: 716 10:38:38 -1681.866791c  -9.38  -4.09    +0.0000
iter: 717 10:38:42 -1681.866799c  -9.39  -4.09    +0.0000
iter: 718 10:38:46 -1681.866806c  -9.39  -4.09    +0.0000
iter: 719 10:38:50 -1681.866813c  -9.40  -4.10    +0.0000
iter: 720 10:38:54 -1681.866820c  -9.40  -4.10    +0.0000
iter: 721 10:38:58 -1681.866827c  -9.41  -4.10    +0.0000
iter: 722 10:39:01 -1681.866834c  -9.42  -4.11    +0.0000
iter: 723 10:39:05 -1681.866841c  -9.42  -4.11    +0.0000
iter: 724 10:39:09 -1681.866847c  -9.43  -4.11    +0.0000
iter: 725 10:39:13 -1681.866854c  -9.44  -4.12    +0.0000
iter: 726 10:39:17 -1681.866861c  -9.44  -4.12    +0.0000
iter: 727 10:39:20 -1681.866867c  -9.45  -4.13    +0.0000
iter: 728 10:39:24 -1681.866874c  -9.45  -4.13    +0.0000
iter: 729 10:39:28 -1681.866881c  -9.46  -4.13    +0.0000
iter: 730 10:39:32 -1681.866887c  -9.47  -4.14    +0.0000
iter: 731 10:39:36 -1681.866893c  -9.47  -4.14    +0.0000
iter: 732 10:39:40 -1681.866900c  -9.48  -4.14    +0.0000
iter: 733 10:39:43 -1681.866906c  -9.49  -4.15    +0.0000
iter: 734 10:39:47 -1681.866912c  -9.49  -4.15    +0.0000
iter: 735 10:39:51 -1681.866919c  -9.50  -4.15    +0.0000
iter: 736 10:39:55 -1681.866925c  -9.50  -4.16    +0.0000
iter: 737 10:39:59 -1681.866931c  -9.51  -4.16    +0.0000
iter: 738 10:40:02 -1681.866937c  -9.52  -4.16    +0.0000
iter: 739 10:40:06 -1681.866943c  -9.52  -4.17    +0.0000
iter: 740 10:40:10 -1681.866949c  -9.53  -4.17    +0.0000
iter: 741 10:40:14 -1681.866955c  -9.54  -4.18    +0.0000
iter: 742 10:40:18 -1681.866961c  -9.54  -4.18    +0.0000
iter: 743 10:40:22 -1681.866967c  -9.55  -4.18    +0.0000
iter: 744 10:40:25 -1681.866972c  -9.55  -4.19    +0.0000
iter: 745 10:40:29 -1681.866978c  -9.56  -4.19    +0.0000
iter: 746 10:40:33 -1681.866984c  -9.57  -4.19    +0.0000
iter: 747 10:40:37 -1681.866990c  -9.57  -4.20    +0.0000
iter: 748 10:40:41 -1681.866995c  -9.58  -4.20    +0.0000
iter: 749 10:40:44 -1681.867001c  -9.59  -4.20    +0.0000
iter: 750 10:40:48 -1681.867006c  -9.59  -4.21    +0.0000
iter: 751 10:40:52 -1681.867012c  -9.60  -4.21    +0.0000
iter: 752 10:40:56 -1681.867017c  -9.60  -4.21    +0.0000
iter: 753 10:41:00 -1681.867023c  -9.61  -4.22    +0.0000
iter: 754 10:41:04 -1681.867028c  -9.61  -4.22    +0.0000
iter: 755 10:41:07 -1681.867033c  -9.63  -4.23    +0.0000
iter: 756 10:41:11 -1681.867039c  -9.63  -4.23    +0.0000
iter: 757 10:41:15 -1681.867044c  -9.64  -4.23    +0.0000
iter: 758 10:41:19 -1681.867049c  -9.64  -4.24    +0.0000
iter: 759 10:41:23 -1681.867054c  -9.65  -4.24    +0.0000
iter: 760 10:41:26 -1681.867059c  -9.65  -4.24    +0.0000
iter: 761 10:41:30 -1681.867064c  -9.66  -4.25    +0.0000
iter: 762 10:41:34 -1681.867069c  -9.66  -4.25    +0.0000
iter: 763 10:41:38 -1681.867074c  -9.68  -4.25    +0.0000
iter: 764 10:41:42 -1681.867079c  -9.68  -4.26    +0.0000
iter: 765 10:41:46 -1681.867084c  -9.69  -4.26    +0.0000
iter: 766 10:41:50 -1681.867089c  -9.69  -4.26    +0.0000
iter: 767 10:41:53 -1681.867094c  -9.70  -4.27    +0.0000
iter: 768 10:41:57 -1681.867099c  -9.70  -4.27    +0.0000
iter: 769 10:42:01 -1681.867103c  -9.71  -4.27    +0.0000
iter: 770 10:42:05 -1681.867108c  -9.71  -4.28    +0.0000
iter: 771 10:42:09 -1681.867113c  -9.72  -4.28    +0.0000
iter: 772 10:42:12 -1681.867118c  -9.73  -4.29    +0.0000
iter: 773 10:42:16 -1681.867122c  -9.74  -4.29    +0.0000
iter: 774 10:42:20 -1681.867127c  -9.74  -4.29    +0.0000
iter: 775 10:42:24 -1681.867131c  -9.75  -4.30    +0.0000
iter: 776 10:42:28 -1681.867136c  -9.75  -4.30    +0.0000
iter: 777 10:42:32 -1681.867140c  -9.76  -4.30    +0.0000
iter: 778 10:42:35 -1681.867145c  -9.76  -4.31    +0.0000
iter: 779 10:42:39 -1681.867149c  -9.77  -4.31    +0.0000
iter: 780 10:42:43 -1681.867154c  -9.78  -4.31    +0.0000
iter: 781 10:42:47 -1681.867158c  -9.79  -4.32    +0.0000
iter: 782 10:42:51 -1681.867162c  -9.79  -4.32    +0.0000
iter: 783 10:42:54 -1681.867167c  -9.80  -4.32    +0.0000
iter: 784 10:42:58 -1681.867171c  -9.80  -4.33    +0.0000
iter: 785 10:43:02 -1681.867175c  -9.81  -4.33    +0.0000
iter: 786 10:43:06 -1681.867179c  -9.81  -4.33    +0.0000
iter: 787 10:43:10 -1681.867183c  -9.82  -4.34    +0.0000
iter: 788 10:43:14 -1681.867187c  -9.83  -4.34    +0.0000
iter: 789 10:43:17 -1681.867192c  -9.84  -4.35    +0.0000
iter: 790 10:43:21 -1681.867196c  -9.84  -4.35    +0.0000
iter: 791 10:43:25 -1681.867200c  -9.85  -4.35    +0.0000
iter: 792 10:43:29 -1681.867204c  -9.85  -4.36    +0.0000
iter: 793 10:43:33 -1681.867208c  -9.86  -4.36    +0.0000
iter: 794 10:43:36 -1681.867212c  -9.86  -4.36    +0.0000
iter: 795 10:43:40 -1681.867215c  -9.87  -4.37    +0.0000
iter: 796 10:43:44 -1681.867219c  -9.88  -4.37    +0.0000
iter: 797 10:43:48 -1681.867223c  -9.89  -4.37    +0.0000
iter: 798 10:43:52 -1681.867227c  -9.89  -4.38    +0.0000
iter: 799 10:43:56 -1681.867231c  -9.90  -4.38    +0.0000
iter: 800 10:43:59 -1681.867235c  -9.90  -4.38    +0.0000
iter: 801 10:44:03 -1681.867238c  -9.91  -4.39    +0.0000
iter: 802 10:44:07 -1681.867242c  -9.91  -4.39    +0.0000
iter: 803 10:44:11 -1681.867246c  -9.92  -4.39    +0.0000
iter: 804 10:44:15 -1681.867249c  -9.93  -4.40    +0.0000
iter: 805 10:44:18 -1681.867253c  -9.94  -4.40    +0.0000
iter: 806 10:44:22 -1681.867257c  -9.94  -4.41    +0.0000
iter: 807 10:44:26 -1681.867260c  -9.95  -4.41    +0.0000
iter: 808 10:44:30 -1681.867264c  -9.95  -4.41    +0.0000
iter: 809 10:44:34 -1681.867267c  -9.96  -4.42    +0.0000
iter: 810 10:44:37 -1681.867271c  -9.96  -4.42    +0.0000
iter: 811 10:44:41 -1681.867274c  -9.97  -4.42    +0.0000
iter: 812 10:44:45 -1681.867278c  -9.97  -4.43    +0.0000
iter: 813 10:44:49 -1681.867281c  -9.98  -4.43    +0.0000
iter: 814 10:44:53 -1681.867285c  -9.99  -4.43    +0.0000
iter: 815 10:44:57 -1681.867288c -10.00  -4.44    +0.0000
iter: 816 10:45:00 -1681.867291c -10.00  -4.44    +0.0000
iter: 817 10:45:04 -1681.867295c -10.01c -4.44    +0.0000
iter: 818 10:45:08 -1681.867298c -10.01c -4.45    +0.0000
iter: 819 10:45:12 -1681.867301c -10.02c -4.45    +0.0000
iter: 820 10:45:16 -1681.867305c -10.02c -4.45    +0.0000
iter: 821 10:45:19 -1681.867308c -10.03c -4.46    +0.0000
iter: 822 10:45:23 -1681.867311c -10.04c -4.46    +0.0000
iter: 823 10:45:27 -1681.867314c -10.05c -4.46    +0.0000
iter: 824 10:45:31 -1681.867317c -10.05c -4.47    +0.0000
iter: 825 10:45:35 -1681.867320c -10.06c -4.47    +0.0000
iter: 826 10:45:39 -1681.867324c -10.06c -4.47    +0.0000
iter: 827 10:45:42 -1681.867327c -10.07c -4.48    +0.0000
iter: 828 10:45:46 -1681.867330c -10.07c -4.48    +0.0000
iter: 829 10:45:50 -1681.867333c -10.08c -4.49    +0.0000
iter: 830 10:45:54 -1681.867336c -10.09c -4.49    +0.0000
iter: 831 10:45:58 -1681.867339c -10.10c -4.49    +0.0000
iter: 832 10:46:01 -1681.867342c -10.10c -4.50    +0.0000
iter: 833 10:46:05 -1681.867345c -10.11c -4.50    +0.0000
iter: 834 10:46:09 -1681.867348c -10.11c -4.50    +0.0000
iter: 835 10:46:13 -1681.867351c -10.12c -4.51    +0.0000
iter: 836 10:46:17 -1681.867353c -10.12c -4.51    +0.0000
iter: 837 10:46:21 -1681.867356c -10.13c -4.51    +0.0000
iter: 838 10:46:24 -1681.867359c -10.14c -4.52    +0.0000
iter: 839 10:46:28 -1681.867362c -10.14c -4.52    +0.0000
iter: 840 10:46:32 -1681.867365c -10.15c -4.52    +0.0000
iter: 841 10:46:36 -1681.867368c -10.16c -4.53    +0.0000
iter: 842 10:46:40 -1681.867370c -10.16c -4.53    +0.0000
iter: 843 10:46:43 -1681.867373c -10.17c -4.53    +0.0000
iter: 844 10:46:47 -1681.867376c -10.17c -4.54    +0.0000
iter: 845 10:46:51 -1681.867379c -10.18c -4.54    +0.0000
iter: 846 10:46:55 -1681.867381c -10.19c -4.54    +0.0000
iter: 847 10:46:59 -1681.867384c -10.19c -4.55    +0.0000
iter: 848 10:47:03 -1681.867387c -10.20c -4.55    +0.0000
iter: 849 10:47:06 -1681.867389c -10.21c -4.55    +0.0000
iter: 850 10:47:10 -1681.867392c -10.21c -4.56    +0.0000
iter: 851 10:47:14 -1681.867395c -10.22c -4.56    +0.0000
iter: 852 10:47:18 -1681.867397c -10.22c -4.56    +0.0000
iter: 853 10:47:22 -1681.867400c -10.23c -4.57    +0.0000
iter: 854 10:47:25 -1681.867402c -10.23c -4.57    +0.0000
iter: 855 10:47:29 -1681.867405c -10.24c -4.58    +0.0000
iter: 856 10:47:33 -1681.867407c -10.25c -4.58    +0.0000
iter: 857 10:47:37 -1681.867410c -10.26c -4.58    +0.0000
iter: 858 10:47:41 -1681.867412c -10.26c -4.59    +0.0000
iter: 859 10:47:45 -1681.867415c -10.27c -4.59    +0.0000
iter: 860 10:47:48 -1681.867417c -10.27c -4.59    +0.0000
iter: 861 10:47:52 -1681.867420c -10.28c -4.60    +0.0000
iter: 862 10:47:56 -1681.867422c -10.28c -4.60    +0.0000
iter: 863 10:48:00 -1681.867424c -10.29c -4.60    +0.0000
iter: 864 10:48:04 -1681.867427c -10.30c -4.61    +0.0000
iter: 865 10:48:07 -1681.867429c -10.30c -4.61    +0.0000
iter: 866 10:48:11 -1681.867431c -10.31c -4.61    +0.0000
iter: 867 10:48:15 -1681.867434c -10.32c -4.62    +0.0000
iter: 868 10:48:19 -1681.867436c -10.32c -4.62    +0.0000
iter: 869 10:48:23 -1681.867438c -10.33c -4.62    +0.0000
iter: 870 10:48:27 -1681.867441c -10.33c -4.63    +0.0000
iter: 871 10:48:30 -1681.867443c -10.34c -4.63    +0.0000
iter: 872 10:48:34 -1681.867445c -10.35c -4.63    +0.0000
iter: 873 10:48:38 -1681.867447c -10.35c -4.64    +0.0000
iter: 874 10:48:42 -1681.867450c -10.36c -4.64    +0.0000
iter: 875 10:48:46 -1681.867452c -10.37c -4.64    +0.0000
iter: 876 10:48:49 -1681.867454c -10.37c -4.65    +0.0000
iter: 877 10:48:53 -1681.867456c -10.38c -4.65    +0.0000
iter: 878 10:48:57 -1681.867458c -10.38c -4.65    +0.0000
iter: 879 10:49:01 -1681.867460c -10.39c -4.66    +0.0000
iter: 880 10:49:05 -1681.867462c -10.39c -4.66    +0.0000
iter: 881 10:49:09 -1681.867465c -10.40c -4.66    +0.0000
iter: 882 10:49:12 -1681.867467c -10.41c -4.67    +0.0000
iter: 883 10:49:16 -1681.867469c -10.42c -4.67    +0.0000
iter: 884 10:49:20 -1681.867471c -10.42c -4.67    +0.0000
iter: 885 10:49:24 -1681.867473c -10.43c -4.68    +0.0000
iter: 886 10:49:28 -1681.867475c -10.43c -4.68    +0.0000
iter: 887 10:49:31 -1681.867477c -10.44c -4.68    +0.0000
iter: 888 10:49:35 -1681.867479c -10.44c -4.69    +0.0000
iter: 889 10:49:39 -1681.867481c -10.45c -4.69    +0.0000
iter: 890 10:49:43 -1681.867483c -10.46c -4.70    +0.0000
iter: 891 10:49:47 -1681.867485c -10.46c -4.70    +0.0000
iter: 892 10:49:50 -1681.867487c -10.47c -4.70    +0.0000
iter: 893 10:49:54 -1681.867489c -10.48c -4.71    +0.0000
iter: 894 10:49:58 -1681.867491c -10.48c -4.71    +0.0000
iter: 895 10:50:02 -1681.867493c -10.49c -4.71    +0.0000
iter: 896 10:50:06 -1681.867494c -10.49c -4.72    +0.0000
iter: 897 10:50:10 -1681.867496c -10.50c -4.72    +0.0000
iter: 898 10:50:13 -1681.867498c -10.51c -4.72    +0.0000
iter: 899 10:50:17 -1681.867500c -10.51c -4.73    +0.0000
iter: 900 10:50:21 -1681.867502c -10.52c -4.73    +0.0000
iter: 901 10:50:25 -1681.867504c -10.53c -4.73    +0.0000
iter: 902 10:50:29 -1681.867506c -10.53c -4.74    +0.0000
iter: 903 10:50:33 -1681.867507c -10.54c -4.74    +0.0000
iter: 904 10:50:36 -1681.867509c -10.54c -4.74    +0.0000
iter: 905 10:50:40 -1681.867511c -10.55c -4.75    +0.0000
iter: 906 10:50:44 -1681.867513c -10.55c -4.75    +0.0000
iter: 907 10:50:48 -1681.867514c -10.56c -4.75    +0.0000
iter: 908 10:50:52 -1681.867516c -10.57c -4.76    +0.0000
iter: 909 10:50:55 -1681.867518c -10.57c -4.76    +0.0000
iter: 910 10:50:59 -1681.867520c -10.58c -4.76    +0.0000
iter: 911 10:51:03 -1681.867521c -10.59c -4.77    +0.0000
iter: 912 10:51:07 -1681.867523c -10.59c -4.77    +0.0000
iter: 913 10:51:11 -1681.867525c -10.60c -4.77    +0.0000
iter: 914 10:51:15 -1681.867526c -10.60c -4.78    +0.0000
iter: 915 10:51:18 -1681.867528c -10.61c -4.78    +0.0000
iter: 916 10:51:22 -1681.867530c -10.62c -4.78    +0.0000
iter: 917 10:51:26 -1681.867531c -10.62c -4.79    +0.0000
iter: 918 10:51:30 -1681.867533c -10.63c -4.79    +0.0000
iter: 919 10:51:34 -1681.867535c -10.64c -4.79    +0.0000
iter: 920 10:51:37 -1681.867536c -10.64c -4.80    +0.0000
iter: 921 10:51:41 -1681.867538c -10.65c -4.80    +0.0000
iter: 922 10:51:45 -1681.867539c -10.65c -4.80    +0.0000
iter: 923 10:51:49 -1681.867541c -10.66c -4.81    +0.0000
iter: 924 10:51:53 -1681.867542c -10.66c -4.81    +0.0000
iter: 925 10:51:57 -1681.867544c -10.67c -4.81    +0.0000
iter: 926 10:52:00 -1681.867546c -10.68c -4.82    +0.0000
iter: 927 10:52:04 -1681.867547c -10.68c -4.82    +0.0000
iter: 928 10:52:08 -1681.867549c -10.69c -4.82    +0.0000
iter: 929 10:52:12 -1681.867550c -10.70c -4.83    +0.0000
iter: 930 10:52:16 -1681.867552c -10.70c -4.83    +0.0000
iter: 931 10:52:19 -1681.867553c -10.71c -4.83    +0.0000
iter: 932 10:52:23 -1681.867555c -10.71c -4.84    +0.0000
iter: 933 10:52:27 -1681.867556c -10.72c -4.84    +0.0000
iter: 934 10:52:31 -1681.867557c -10.73c -4.84    +0.0000
iter: 935 10:52:35 -1681.867559c -10.73c -4.85    +0.0000
iter: 936 10:52:38 -1681.867560c -10.74c -4.85    +0.0000
iter: 937 10:52:42 -1681.867562c -10.75c -4.85    +0.0000
iter: 938 10:52:46 -1681.867563c -10.75c -4.86    +0.0000
iter: 939 10:52:50 -1681.867565c -10.76c -4.86    +0.0000
iter: 940 10:52:54 -1681.867566c -10.76c -4.86    +0.0000
iter: 941 10:52:58 -1681.867567c -10.77c -4.87    +0.0000
iter: 942 10:53:01 -1681.867569c -10.77c -4.87    +0.0000
iter: 943 10:53:05 -1681.867570c -10.78c -4.87    +0.0000
iter: 944 10:53:09 -1681.867571c -10.79c -4.88    +0.0000
iter: 945 10:53:13 -1681.867573c -10.79c -4.88    +0.0000
iter: 946 10:53:17 -1681.867574c -10.80c -4.88    +0.0000
iter: 947 10:53:20 -1681.867576c -10.81c -4.89    +0.0000
iter: 948 10:53:24 -1681.867577c -10.81c -4.89    +0.0000
iter: 949 10:53:28 -1681.867578c -10.82c -4.89    +0.0000
iter: 950 10:53:32 -1681.867579c -10.82c -4.90    +0.0000
iter: 951 10:53:36 -1681.867581c -10.83c -4.90    +0.0000
iter: 952 10:53:39 -1681.867582c -10.84c -4.90    +0.0000
iter: 953 10:53:43 -1681.867583c -10.84c -4.91    +0.0000
iter: 954 10:53:47 -1681.867585c -10.85c -4.91    +0.0000
iter: 955 10:53:51 -1681.867586c -10.86c -4.91    +0.0000
iter: 956 10:53:55 -1681.867587c -10.86c -4.92    +0.0000
iter: 957 10:53:59 -1681.867588c -10.87c -4.92    +0.0000
iter: 958 10:54:02 -1681.867590c -10.87c -4.92    +0.0000
iter: 959 10:54:06 -1681.867591c -10.88c -4.93    +0.0000
iter: 960 10:54:10 -1681.867592c -10.88c -4.93    +0.0000
iter: 961 10:54:14 -1681.867593c -10.89c -4.93    +0.0000
iter: 962 10:54:18 -1681.867594c -10.90c -4.94    +0.0000
iter: 963 10:54:21 -1681.867596c -10.90c -4.94    +0.0000
iter: 964 10:54:25 -1681.867597c -10.91c -4.94    +0.0000
iter: 965 10:54:29 -1681.867598c -10.92c -4.95    +0.0000
iter: 966 10:54:33 -1681.867599c -10.92c -4.95    +0.0000
iter: 967 10:54:37 -1681.867600c -10.93c -4.95    +0.0000
iter: 968 10:54:40 -1681.867601c -10.93c -4.96    +0.0000
iter: 969 10:54:44 -1681.867603c -10.94c -4.96    +0.0000
iter: 970 10:54:48 -1681.867604c -10.95c -4.96    +0.0000
iter: 971 10:54:52 -1681.867605c -10.95c -4.97    +0.0000
iter: 972 10:54:56 -1681.867606c -10.96c -4.97    +0.0000
iter: 973 10:55:00 -1681.867607c -10.96c -4.97    +0.0000
iter: 974 10:55:03 -1681.867608c -10.97c -4.98    +0.0000
iter: 975 10:55:07 -1681.867609c -10.98c -4.98    +0.0000
iter: 976 10:55:11 -1681.867610c -10.98c -4.98    +0.0000
iter: 977 10:55:15 -1681.867611c -10.99c -4.99    +0.0000
iter: 978 10:55:19 -1681.867613c -10.99c -4.99    +0.0000
iter: 979 10:55:22 -1681.867614c -11.00c -4.99    +0.0000
iter: 980 10:55:26 -1681.867615c -11.01c -5.00    +0.0000
iter: 981 10:55:30 -1681.867616c -11.01c -5.00c   +0.0000

Converged after 981 iterations.

Dipole moment: (52.390466, -55.028512, 0.975179) |e|*Ang

Total magnetic moment: (0.000000, 0.000000, 0.000000)
Local magnetic moments:
   0 Ti ( 0.000000,  0.000000, -0.000000)
   1 Ti ( 0.000000,  0.000000, -0.000000)
   2 Ti ( 0.000000,  0.000000,  0.000000)
   3 Ti ( 0.000000,  0.000000,  0.000000)
   4 Ti ( 0.000000,  0.000000, -0.000000)
   5 Ti ( 0.000000,  0.000000, -0.000000)
   6 Ti ( 0.000000,  0.000000,  0.000000)
   7 Ti ( 0.000000,  0.000000,  0.000000)
   8 Ti ( 0.000000,  0.000000, -0.000000)
   9 Ti ( 0.000000,  0.000000, -0.000000)
  10 Ti ( 0.000000,  0.000000,  0.000000)
  11 Ti ( 0.000000,  0.000000, -0.000000)
  12 Ti ( 0.000000,  0.000000, -0.000000)
  13 Ti ( 0.000000,  0.000000, -0.000000)
  14 Ti ( 0.000000,  0.000000, -0.000000)
  15 Ti ( 0.000000,  0.000000, -0.000000)
  16 Ti ( 0.000000,  0.000000, -0.000000)
  17 Ti ( 0.000000,  0.000000,  0.000000)
  18 Ti ( 0.000000,  0.000000,  0.000000)
  19 Ti ( 0.000000,  0.000000,  0.000000)
  20 Ti ( 0.000000,  0.000000,  0.000000)
  21 Ti ( 0.000000,  0.000000, -0.000000)
  22 Ti ( 0.000000,  0.000000,  0.000000)
  23 Ti ( 0.000000,  0.000000,  0.000000)
  24 O  ( 0.000000,  0.000000, -0.000000)
  25 O  ( 0.000000,  0.000000,  0.000000)
  26 O  ( 0.000000,  0.000000,  0.000000)
  27 O  ( 0.000000,  0.000000,  0.000000)
  28 O  ( 0.000000,  0.000000,  0.000000)
  29 O  ( 0.000000,  0.000000, -0.000000)
  30 O  ( 0.000000,  0.000000,  0.000000)
  31 O  ( 0.000000,  0.000000, -0.000000)
  32 O  ( 0.000000,  0.000000,  0.000000)
  33 O  ( 0.000000,  0.000000,  0.000000)
  34 O  ( 0.000000,  0.000000, -0.000000)
  35 O  ( 0.000000,  0.000000,  0.000000)
  36 O  ( 0.000000,  0.000000, -0.000000)
  37 O  ( 0.000000,  0.000000,  0.000000)
  38 O  ( 0.000000,  0.000000,  0.000000)
  39 O  ( 0.000000,  0.000000, -0.000000)
  40 O  ( 0.000000,  0.000000,  0.000000)
  41 O  ( 0.000000,  0.000000,  0.000000)
  42 O  ( 0.000000,  0.000000,  0.000000)
  43 O  ( 0.000000,  0.000000,  0.000000)
  44 O  ( 0.000000,  0.000000,  0.000000)
  45 O  ( 0.000000,  0.000000, -0.000000)
  46 O  ( 0.000000,  0.000000,  0.000000)
  47 O  ( 0.000000,  0.000000, -0.000000)
  48 O  ( 0.000000,  0.000000, -0.000000)
  49 O  ( 0.000000,  0.000000, -0.000000)
  50 O  ( 0.000000,  0.000000,  0.000000)
  51 O  ( 0.000000,  0.000000,  0.000000)
  52 O  ( 0.000000,  0.000000,  0.000000)
  53 O  ( 0.000000,  0.000000, -0.000000)
  54 O  ( 0.000000,  0.000000,  0.000000)
  55 O  ( 0.000000,  0.000000,  0.000000)
  56 O  ( 0.000000,  0.000000, -0.000000)
  57 O  ( 0.000000,  0.000000, -0.000000)
  58 O  ( 0.000000,  0.000000,  0.000000)
  59 O  ( 0.000000,  0.000000, -0.000000)
  60 O  ( 0.000000,  0.000000,  0.000000)
  61 O  ( 0.000000,  0.000000,  0.000000)
  62 O  ( 0.000000,  0.000000,  0.000000)
  63 O  ( 0.000000,  0.000000, -0.000000)
  64 O  ( 0.000000,  0.000000,  0.000000)
  65 O  ( 0.000000,  0.000000, -0.000000)
  66 O  ( 0.000000,  0.000000, -0.000000)
  67 O  ( 0.000000,  0.000000, -0.000000)
  68 O  ( 0.000000,  0.000000,  0.000000)
  69 O  ( 0.000000,  0.000000,  0.000000)
  70 O  ( 0.000000,  0.000000,  0.000000)
  71 O  ( 0.000000,  0.000000, -0.000000)
  72 Au ( 0.000000,  0.000000, -0.000000)
  73 Au ( 0.000000,  0.000000, -0.000000)
  74 Au ( 0.000000,  0.000000, -0.000000)
  75 Au ( 0.000000,  0.000000, -0.000000)

Energy contributions relative to reference atoms: (reference = -2721730.337652)

Kinetic:       +531.045633
Potential:     -718.920663
External:      -1153.998452
XC:            -383.123753
Entropy (-ST):   -0.057466
Local:          +43.158352
SIC:             +0.000000
--------------------------
Free energy:   -1681.896349
Extrapolated:  -1681.867616

Dipole-layer corrected work functions: 3.886365, 1.656774 eV

Spin contamination: 0.000000 electrons
                   Up                     Down
 Band  Eigenvalues  Occupancy  Eigenvalues  Occupancy
    0    -64.70601    1.00000    -64.70601    1.00000
    1    -64.70105    1.00000    -64.70105    1.00000
    2    -64.69983    1.00000    -64.69983    1.00000
    3    -64.69629    1.00000    -64.69629    1.00000
    4    -64.65316    1.00000    -64.65316    1.00000
    5    -64.62434    1.00000    -64.62434    1.00000
    6    -64.55462    1.00000    -64.55462    1.00000
    7    -64.49281    1.00000    -64.49281    1.00000
    8    -64.46903    1.00000    -64.46903    1.00000
    9    -64.44683    1.00000    -64.44683    1.00000
   10    -64.42985    1.00000    -64.42985    1.00000
   11    -64.42093    1.00000    -64.42093    1.00000
   12    -64.40985    1.00000    -64.40985    1.00000
   13    -64.40353    1.00000    -64.40353    1.00000
   14    -64.38824    1.00000    -64.38824    1.00000
   15    -64.38392    1.00000    -64.38392    1.00000
   16    -64.36974    1.00000    -64.36974    1.00000
   17    -64.36780    1.00000    -64.36780    1.00000
   18    -64.35984    1.00000    -64.35984    1.00000
   19    -64.09379    1.00000    -64.09379    1.00000
   20    -63.99228    1.00000    -63.99228    1.00000
   21    -63.98046    1.00000    -63.98046    1.00000
   22    -63.97735    1.00000    -63.97735    1.00000
   23    -63.97018    1.00000    -63.97018    1.00000
   24    -41.02674    1.00000    -41.02674    1.00000
   25    -41.02050    1.00000    -41.02050    1.00000
   26    -41.01952    1.00000    -41.01952    1.00000
   27    -41.01488    1.00000    -41.01488    1.00000
   28    -40.93550    1.00000    -40.93550    1.00000
   29    -40.90662    1.00000    -40.90662    1.00000
   30    -40.87990    1.00000    -40.87990    1.00000
   31    -40.87708    1.00000    -40.87708    1.00000
   32    -40.81760    1.00000    -40.81760    1.00000
   33    -40.81007    1.00000    -40.81007    1.00000
   34    -40.80693    1.00000    -40.80693    1.00000
   35    -40.80186    1.00000    -40.80186    1.00000
   36    -40.78899    1.00000    -40.78899    1.00000
   37    -40.77490    1.00000    -40.77490    1.00000
   38    -40.76805    1.00000    -40.76805    1.00000
   39    -40.75744    1.00000    -40.75744    1.00000
   40    -40.75235    1.00000    -40.75235    1.00000
   41    -40.74666    1.00000    -40.74666    1.00000
   42    -40.72942    1.00000    -40.72942    1.00000
   43    -40.72439    1.00000    -40.72439    1.00000
   44    -40.71666    1.00000    -40.71666    1.00000
   45    -40.70117    1.00000    -40.70117    1.00000
   46    -40.69753    1.00000    -40.69753    1.00000
   47    -40.69030    1.00000    -40.69030    1.00000
   48    -40.68568    1.00000    -40.68568    1.00000
   49    -40.68530    1.00000    -40.68530    1.00000
   50    -40.68212    1.00000    -40.68212    1.00000
   51    -40.68031    1.00000    -40.68031    1.00000
   52    -40.67364    1.00000    -40.67364    1.00000
   53    -40.65554    1.00000    -40.65554    1.00000
   54    -40.64870    1.00000    -40.64870    1.00000
   55    -40.62705    1.00000    -40.62705    1.00000
   56    -40.61021    1.00000    -40.61021    1.00000
   57    -40.60672    1.00000    -40.60672    1.00000
   58    -40.60195    1.00000    -40.60195    1.00000
   59    -40.59454    1.00000    -40.59454    1.00000
   60    -40.58659    1.00000    -40.58659    1.00000
   61    -40.57976    1.00000    -40.57976    1.00000
   62    -40.57623    1.00000    -40.57623    1.00000
   63    -40.56906    1.00000    -40.56906    1.00000
   64    -40.56444    1.00000    -40.56444    1.00000
   65    -40.55565    1.00000    -40.55565    1.00000
   66    -40.55085    1.00000    -40.55085    1.00000
   67    -40.54376    1.00000    -40.54376    1.00000
   68    -40.53513    1.00000    -40.53513    1.00000
   69    -40.53238    1.00000    -40.53238    1.00000
   70    -40.51458    1.00000    -40.51458    1.00000
   71    -40.51157    1.00000    -40.51157    1.00000
   72    -40.49816    1.00000    -40.49816    1.00000
   73    -40.48652    1.00000    -40.48652    1.00000
   74    -40.48324    1.00000    -40.48324    1.00000
   75    -40.47937    1.00000    -40.47937    1.00000
   76    -40.47795    1.00000    -40.47795    1.00000
   77    -40.46954    1.00000    -40.46954    1.00000
   78    -40.46227    1.00000    -40.46227    1.00000
   79    -40.44955    1.00000    -40.44955    1.00000
   80    -40.40911    1.00000    -40.40911    1.00000
   81    -40.27856    1.00000    -40.27856    1.00000
   82    -40.26799    1.00000    -40.26799    1.00000
   83    -40.23062    1.00000    -40.23062    1.00000
   84    -40.21906    1.00000    -40.21906    1.00000
   85    -40.20774    1.00000    -40.20774    1.00000
   86    -40.20256    1.00000    -40.20256    1.00000
   87    -40.19515    1.00000    -40.19515    1.00000
   88    -40.18999    1.00000    -40.18999    1.00000
   89    -40.18470    1.00000    -40.18470    1.00000
   90    -40.14633    1.00000    -40.14633    1.00000
   91    -40.13449    1.00000    -40.13449    1.00000
   92    -40.06878    1.00000    -40.06878    1.00000
   93    -40.05540    1.00000    -40.05540    1.00000
   94    -40.05194    1.00000    -40.05194    1.00000
   95    -40.04394    1.00000    -40.04394    1.00000
   96    -23.50751    1.00000    -23.50751    1.00000
   97    -23.27124    1.00000    -23.27124    1.00000
   98    -23.19397    1.00000    -23.19397    1.00000
   99    -23.08437    1.00000    -23.08437    1.00000
  100    -23.07032    1.00000    -23.07032    1.00000
  101    -23.06838    1.00000    -23.06838    1.00000
  102    -23.00607    1.00000    -23.00607    1.00000
  103    -22.98570    1.00000    -22.98570    1.00000
  104    -22.86562    1.00000    -22.86562    1.00000
  105    -22.68468    1.00000    -22.68468    1.00000
  106    -22.65995    1.00000    -22.65995    1.00000
  107    -22.59768    1.00000    -22.59768    1.00000
  108    -22.51187    1.00000    -22.51187    1.00000
  109    -22.37395    1.00000    -22.37395    1.00000
  110    -22.34187    1.00000    -22.34187    1.00000
  111    -22.31417    1.00000    -22.31417    1.00000
  112    -22.28758    1.00000    -22.28758    1.00000
  113    -22.28425    1.00000    -22.28425    1.00000
  114    -22.27032    1.00000    -22.27032    1.00000
  115    -22.24899    1.00000    -22.24899    1.00000
  116    -22.20126    1.00000    -22.20126    1.00000
  117    -22.19308    1.00000    -22.19308    1.00000
  118    -22.18652    1.00000    -22.18652    1.00000
  119    -22.17840    1.00000    -22.17840    1.00000
  120    -22.17483    1.00000    -22.17483    1.00000
  121    -22.16137    1.00000    -22.16137    1.00000
  122    -22.14490    1.00000    -22.14490    1.00000
  123    -22.13825    1.00000    -22.13825    1.00000
  124    -22.12042    1.00000    -22.12042    1.00000
  125    -22.11582    1.00000    -22.11582    1.00000
  126    -22.09988    1.00000    -22.09988    1.00000
  127    -22.09294    1.00000    -22.09294    1.00000
  128    -22.01759    1.00000    -22.01759    1.00000
  129    -21.98941    1.00000    -21.98941    1.00000
  130    -21.98229    1.00000    -21.98229    1.00000
  131    -21.97548    1.00000    -21.97548    1.00000
  132    -21.96223    1.00000    -21.96223    1.00000
  133    -21.92933    1.00000    -21.92933    1.00000
  134    -21.92219    1.00000    -21.92219    1.00000
  135    -21.88355    1.00000    -21.88355    1.00000
  136    -21.82281    1.00000    -21.82281    1.00000
  137    -21.79275    1.00000    -21.79275    1.00000
  138    -21.75746    1.00000    -21.75746    1.00000
  139    -21.58495    1.00000    -21.58495    1.00000
  140    -20.58584    1.00000    -20.58584    1.00000
  141    -20.54503    1.00000    -20.54503    1.00000
  142    -20.53760    1.00000    -20.53760    1.00000
  143    -20.53029    1.00000    -20.53029    1.00000
  144    -10.56546    1.00000    -10.56546    1.00000
  145    -10.49384    1.00000    -10.49384    1.00000
  146    -10.45519    1.00000    -10.45519    1.00000
  147    -10.41508    1.00000    -10.41508    1.00000
  148    -10.41330    1.00000    -10.41330    1.00000
  149    -10.37896    1.00000    -10.37896    1.00000
  150    -10.35388    1.00000    -10.35388    1.00000
  151    -10.32835    1.00000    -10.32835    1.00000
  152    -10.30589    1.00000    -10.30589    1.00000
  153    -10.28605    1.00000    -10.28605    1.00000
  154    -10.26052    1.00000    -10.26052    1.00000
  155    -10.19152    1.00000    -10.19152    1.00000
  156    -10.18132    1.00000    -10.18132    1.00000
  157    -10.16171    1.00000    -10.16171    1.00000
  158    -10.13133    1.00000    -10.13133    1.00000
  159    -10.11422    1.00000    -10.11422    1.00000
  160    -10.10579    1.00000    -10.10579    1.00000
  161    -10.06435    1.00000    -10.06435    1.00000
  162    -10.01251    1.00000    -10.01251    1.00000
  163     -9.96032    1.00000     -9.96032    1.00000
  164     -9.90056    1.00000     -9.90056    1.00000
  165     -9.81110    1.00000     -9.81110    1.00000
  166     -9.76039    1.00000     -9.76039    1.00000
  167     -9.74269    1.00000     -9.74269    1.00000
  168     -9.73640    1.00000     -9.73640    1.00000
  169     -9.70139    1.00000     -9.70139    1.00000
  170     -9.69947    1.00000     -9.69947    1.00000
  171     -9.68733    1.00000     -9.68733    1.00000
  172     -9.67253    1.00000     -9.67253    1.00000
  173     -9.65759    1.00000     -9.65759    1.00000
  174     -9.65568    1.00000     -9.65568    1.00000
  175     -9.64946    1.00000     -9.64946    1.00000
  176     -9.64398    1.00000     -9.64398    1.00000
  177     -9.62930    1.00000     -9.62930    1.00000
  178     -9.61462    1.00000     -9.61462    1.00000
  179     -9.59747    1.00000     -9.59747    1.00000
  180     -9.57912    1.00000     -9.57912    1.00000
  181     -9.56527    1.00000     -9.56527    1.00000
  182     -9.55900    1.00000     -9.55900    1.00000
  183     -9.54845    1.00000     -9.54845    1.00000
  184     -9.54439    1.00000     -9.54439    1.00000
  185     -9.47939    1.00000     -9.47939    1.00000
  186     -9.39138    1.00000     -9.39138    1.00000
  187     -9.38229    1.00000     -9.38229    1.00000
  188     -9.36766    1.00000     -9.36766    1.00000
  189     -9.26553    1.00000     -9.26553    1.00000
  190     -9.22008    1.00000     -9.22008    1.00000
  191     -9.19380    1.00000     -9.19380    1.00000
  192     -9.14583    1.00000     -9.14583    1.00000
  193     -9.12657    1.00000     -9.12657    1.00000
  194     -9.05690    1.00000     -9.05690    1.00000
  195     -8.99552    1.00000     -8.99552    1.00000
  196     -8.96526    1.00000     -8.96526    1.00000
  197     -8.94134    1.00000     -8.94134    1.00000
  198     -8.90826    1.00000     -8.90826    1.00000
  199     -8.81602    1.00000     -8.81602    1.00000
  200     -8.76311    1.00000     -8.76311    1.00000
  201     -8.73499    1.00000     -8.73499    1.00000
  202     -8.69295    1.00000     -8.69295    1.00000
  203     -8.65427    1.00000     -8.65427    1.00000
  204     -8.60615    1.00000     -8.60615    1.00000
  205     -8.56283    1.00000     -8.56283    1.00000
  206     -8.51545    1.00000     -8.51545    1.00000
  207     -8.46903    1.00000     -8.46903    1.00000
  208     -8.42891    1.00000     -8.42891    1.00000
  209     -8.39986    1.00000     -8.39986    1.00000
  210     -8.34077    1.00000     -8.34077    1.00000
  211     -8.32763    1.00000     -8.32763    1.00000
  212     -8.31560    1.00000     -8.31560    1.00000
  213     -8.25127    1.00000     -8.25127    1.00000
  214     -8.19918    1.00000     -8.19918    1.00000
  215     -8.18110    1.00000     -8.18110    1.00000
  216     -8.17330    1.00000     -8.17330    1.00000
  217     -8.17071    1.00000     -8.17071    1.00000
  218     -8.08282    1.00000     -8.08282    1.00000
  219     -8.06620    1.00000     -8.06620    1.00000
  220     -8.06220    1.00000     -8.06220    1.00000
  221     -8.01489    1.00000     -8.01489    1.00000
  222     -8.00803    1.00000     -8.00803    1.00000
  223     -7.99993    1.00000     -7.99993    1.00000
  224     -7.95743    1.00000     -7.95743    1.00000
  225     -7.90140    1.00000     -7.90140    1.00000
  226     -7.88518    1.00000     -7.88518    1.00000
  227     -7.85069    1.00000     -7.85069    1.00000
  228     -7.83306    1.00000     -7.83306    1.00000
  229     -7.82711    1.00000     -7.82711    1.00000
  230     -7.81015    1.00000     -7.81015    1.00000
  231     -7.78737    1.00000     -7.78737    1.00000
  232     -7.74297    1.00000     -7.74297    1.00000
  233     -7.70577    1.00000     -7.70577    1.00000
  234     -7.64326    1.00000     -7.64326    1.00000
  235     -7.61516    1.00000     -7.61516    1.00000
  236     -7.61145    1.00000     -7.61145    1.00000
  237     -7.56041    1.00000     -7.56041    1.00000
  238     -7.53965    1.00000     -7.53965    1.00000
  239     -7.50980    1.00000     -7.50980    1.00000
  240     -7.49579    1.00000     -7.49579    1.00000
  241     -7.45275    1.00000     -7.45275    1.00000
  242     -7.36384    1.00000     -7.36384    1.00000
  243     -7.33134    1.00000     -7.33134    1.00000
  244     -7.29003    1.00000     -7.29003    1.00000
  245     -7.24293    1.00000     -7.24293    1.00000
  246     -7.17788    1.00000     -7.17788    1.00000
  247     -7.16348    1.00000     -7.16348    1.00000
  248     -7.11982    1.00000     -7.11982    1.00000
  249     -7.09662    1.00000     -7.09662    1.00000
  250     -7.07635    1.00000     -7.07635    1.00000
  251     -7.05366    1.00000     -7.05366    1.00000
  252     -7.02252    1.00000     -7.02252    1.00000
  253     -6.99766    1.00000     -6.99766    1.00000
  254     -6.98812    1.00000     -6.98812    1.00000
  255     -6.92500    1.00000     -6.92500    1.00000
  256     -6.91517    1.00000     -6.91517    1.00000
  257     -6.90954    1.00000     -6.90954    1.00000
  258     -6.89711    1.00000     -6.89711    1.00000
  259     -6.83502    1.00000     -6.83502    1.00000
  260     -6.81616    1.00000     -6.81616    1.00000
  261     -6.79919    1.00000     -6.79919    1.00000
  262     -6.76638    1.00000     -6.76638    1.00000
  263     -6.75569    1.00000     -6.75569    1.00000
  264     -6.72814    1.00000     -6.72814    1.00000
  265     -6.70293    1.00000     -6.70293    1.00000
  266     -6.69150    1.00000     -6.69150    1.00000
  267     -6.66871    1.00000     -6.66871    1.00000
  268     -6.65209    1.00000     -6.65209    1.00000
  269     -6.60125    1.00000     -6.60125    1.00000
  270     -6.59919    1.00000     -6.59919    1.00000
  271     -6.59067    1.00000     -6.59067    1.00000
  272     -6.57262    1.00000     -6.57262    1.00000
  273     -6.54478    1.00000     -6.54478    1.00000
  274     -6.49052    1.00000     -6.49052    1.00000
  275     -6.42714    1.00000     -6.42714    1.00000
  276     -6.31887    1.00000     -6.31887    1.00000
  277     -6.28268    1.00000     -6.28268    1.00000
  278     -6.26830    1.00000     -6.26830    1.00000
  279     -6.22766    1.00000     -6.22766    1.00000
  280     -6.22556    1.00000     -6.22556    1.00000
  281     -6.19449    1.00000     -6.19449    1.00000
  282     -6.12573    1.00000     -6.12573    1.00000
  283     -5.92644    1.00000     -5.92644    1.00000
  284     -5.91801    1.00000     -5.91801    1.00000
  285     -5.90150    1.00000     -5.90150    1.00000
  286     -5.89822    1.00000     -5.89822    1.00000
  287     -5.87508    1.00000     -5.87508    1.00000
  288     -5.75264    1.00000     -5.75264    1.00000
  289     -5.68079    1.00000     -5.68079    1.00000
  290     -5.63710    1.00000     -5.63710    1.00000
  291     -5.54013    1.00000     -5.54013    1.00000
  292     -5.53391    1.00000     -5.53391    1.00000
  293     -5.53116    1.00000     -5.53116    1.00000
  294     -5.39082    1.00000     -5.39082    1.00000
  295     -5.32941    1.00000     -5.32941    1.00000
  296     -4.99741    1.00000     -4.99741    1.00000
  297     -4.81554    1.00000     -4.81554    1.00000
  298     -4.58169    1.00000     -4.58169    1.00000
  299     -4.56032    1.00000     -4.56032    1.00000
  300     -4.50652    1.00000     -4.50652    1.00000
  301     -4.28874    1.00000     -4.28874    1.00000
  302     -4.26061    1.00000     -4.26061    1.00000
  303     -4.24748    1.00000     -4.24748    1.00000
  304     -4.13437    1.00000     -4.13437    1.00000
  305     -4.10857    1.00000     -4.10857    1.00000
  306     -4.05245    1.00000     -4.05245    1.00000
  307     -4.01929    1.00000     -4.01929    1.00000
  308     -3.43750    0.99872     -3.43750    0.99872
  309     -3.13385    0.97399     -3.13385    0.97399
  310     -2.37421    0.01846     -2.37421    0.01846
  311     -2.22737    0.00431     -2.22737    0.00431
  312     -2.14070    0.00182     -2.14070    0.00182
  313     -2.09522    0.00115     -2.09522    0.00115
  314     -2.01241    0.00050     -2.01241    0.00050
  315     -1.94925    0.00027     -1.94925    0.00027
  316     -1.93294    0.00023     -1.93294    0.00023
  317     -1.92334    0.00021     -1.92334    0.00021
  318     -1.87828    0.00013     -1.87828    0.00013
  319     -1.82480    0.00008     -1.82480    0.00008
  320     -1.76872    0.00004     -1.76872    0.00004
  321     -1.71114    0.00002     -1.71114    0.00002
  322     -1.69162    0.00002     -1.69162    0.00002
  323     -1.65774    0.00001     -1.65774    0.00001
  324     -1.63015    0.00001     -1.63015    0.00001
  325     -1.60019    0.00001     -1.60019    0.00001
  326     -1.52270    0.00000     -1.52270    0.00000
  327     -1.49604    0.00000     -1.49604    0.00000
  328     -1.49153    0.00000     -1.49153    0.00000
  329     -1.47098    0.00000     -1.47098    0.00000
  330     -1.45226    0.00000     -1.45226    0.00000
  331     -1.43697    0.00000     -1.43697    0.00000
  332     -1.43357    0.00000     -1.43357    0.00000
  333     -1.40679    0.00000     -1.40679    0.00000
  334     -1.33434    0.00000     -1.33434    0.00000
  335     -1.32278    0.00000     -1.32278    0.00000
  336     -1.29872    0.00000     -1.29872    0.00000
  337     -1.27319    0.00000     -1.27319    0.00000
  338     -1.26071    0.00000     -1.26071    0.00000
  339     -1.24480    0.00000     -1.24480    0.00000
  340     -1.24441    0.00000     -1.24441    0.00000
  341     -1.23724    0.00000     -1.23724    0.00000
  342     -1.21502    0.00000     -1.21502    0.00000
  343     -1.19605    0.00000     -1.19605    0.00000
  344     -1.18225    0.00000     -1.18225    0.00000
  345     -1.17929    0.00000     -1.17929    0.00000
  346     -1.16206    0.00000     -1.16206    0.00000
  347     -1.15580    0.00000     -1.15580    0.00000
  348     -1.12772    0.00000     -1.12772    0.00000
  349     -1.09621    0.00000     -1.09621    0.00000
  350     -1.06915    0.00000     -1.06915    0.00000
  351     -1.05188    0.00000     -1.05188    0.00000
  352     -1.02569    0.00000     -1.02569    0.00000
  353     -1.01214    0.00000     -1.01214    0.00000
  354     -0.98626    0.00000     -0.98626    0.00000
  355     -0.94376    0.00000     -0.94376    0.00000
  356     -0.92704    0.00000     -0.92704    0.00000
  357     -0.88643    0.00000     -0.88643    0.00000
  358     -0.87873    0.00000     -0.87873    0.00000
  359     -0.86246    0.00000     -0.86246    0.00000
  360     -0.84021    0.00000     -0.84021    0.00000
  361     -0.80866    0.00000     -0.80866    0.00000
  362     -0.80206    0.00000     -0.80206    0.00000
  363     -0.78893    0.00000     -0.78893    0.00000
  364     -0.77239    0.00000     -0.77239    0.00000
  365     -0.76992    0.00000     -0.76992    0.00000
  366     -0.75186    0.00000     -0.75186    0.00000
  367     -0.72939    0.00000     -0.72939    0.00000
  368     -0.71292    0.00000     -0.71292    0.00000
  369     -0.68726    0.00000     -0.68726    0.00000
  370     -0.66603    0.00000     -0.66603    0.00000
  371     -0.64181    0.00000     -0.64181    0.00000
  372     -0.62161    0.00000     -0.62161    0.00000
  373     -0.61522    0.00000     -0.61522    0.00000
  374     -0.56962    0.00000     -0.56962    0.00000
  375     -0.54254    0.00000     -0.54254    0.00000

Fermi level: -2.77157

Gap: 0.760 eV
Transition (v -> c):
  (s=0, k=0, n=309, [[0.00, 0.00, 0.00]]) -> (s=1, k=0, n=310, [[0.00, 0.00, 0.00]])
No difference between direct/indirect transitions
System changes: positions 

Initializing position-dependent things.

Density initialized from wave functions
      .-------------------------.  
     /|                         |  
    / |                         |  
   /  |                         |  
  /   |                         |  
 *    |                         |  
 |    |                         |  
 |    |                         |  
 |    |                         |  
 |    |                         |  
 |    |                         |  
 |    |                         |  
 |    |                         |  
 |    |                         |  
 |    |        Au   OAu         |  
 |    |      O          Ti      |  
 |    O  Au      Ti     O    O  |  
 |    |   Ti   Au O   O         |  
 | O  |   O    O      Ti     Ti |  
 |    | Ti     Ti     O    O    |  
 |    |     O       O      Ti   |  
 |   O|Ti     O      O          |  
 |    |O    O      Ti     Ti    |  
 |  Ti|    Ti          O  O   O |  
 |    |  O  O   O O    TiO      |  
 |  O |         TiO         O Ti|  
 |    | OTiO   Ti    OTi        |  
 |    |       O     O O    O O  |  
 |    | Oi   O O           Ti   |  
 |    O      Ti     Ti     O    |  
 |   Ti          O      O       |  
 |    |   O                     |  
 |    |                         |  
 |    |                         |  
 |    |                         |  
 |    .-------------------------.  
 |   /                         /   
 |  /                         /    
 | /                         /     
 |/                         /      
 *-------------------------*       

Positions:
   0 Ti     1.771742    0.000000    8.228379    ( 0.0000,  0.0000,  0.0000)
   1 Ti     6.989192    1.896200    8.228379    ( 0.0000,  0.0000,  0.0000)
   2 Ti     1.771742    3.792400    8.228379    ( 0.0000,  0.0000,  0.0000)
   3 Ti     6.989192    5.688600    8.228379    ( 0.0000,  0.0000,  0.0000)
   4 Ti     4.725027    0.000000    9.111586    ( 0.0000,  0.0000,  0.0000)
   5 Ti     9.942477    1.896200    9.111586    ( 0.0000,  0.0000,  0.0000)
   6 Ti     4.725027    3.792400    9.111586    ( 0.0000,  0.0000,  0.0000)
   7 Ti     9.942477    5.688600    9.111586    ( 0.0000,  0.0000,  0.0000)
   8 Ti     3.149983    0.000000   11.761552    ( 0.0000,  0.0000,  0.0000)
   9 Ti     8.367433    1.896200   11.761552    ( 0.0000,  0.0000,  0.0000)
  10 Ti     3.149983    3.792400   11.761552    ( 0.0000,  0.0000,  0.0000)
  11 Ti     8.367433    5.688600   11.761552    ( 0.0000,  0.0000,  0.0000)
  12 Ti     6.103269    0.000000   12.644759    ( 0.0000,  0.0000,  0.0000)
  13 Ti     0.885819    1.896200   12.644759    ( 0.0000,  0.0000,  0.0000)
  14 Ti     6.103269    3.792400   12.644759    ( 0.0000,  0.0000,  0.0000)
  15 Ti     0.885819    5.688600   12.644759    ( 0.0000,  0.0000,  0.0000)
  16 Ti     4.482233   -0.001033   15.342543    ( 0.0000,  0.0000,  0.0000)
  17 Ti     9.753045    1.900753   15.389207    ( 0.0000,  0.0000,  0.0000)
  18 Ti     4.499047    3.797034   15.348687    ( 0.0000,  0.0000,  0.0000)
  19 Ti     9.736627    5.671166   15.407809    ( 0.0000,  0.0000,  0.0000)
  20 Ti     7.365001   -0.008670   16.091347    ( 0.0000,  0.0000,  0.0000)
  21 Ti     2.124206    1.919615   16.196452    ( 0.0000,  0.0000,  0.0000)
  22 Ti     7.324862    3.785370   16.124124    ( 0.0000,  0.0000,  0.0000)
  23 Ti     2.104658    5.692197   16.109406    ( 0.0000,  0.0000,  0.0000)
  24 O      3.638859    0.000000    7.500000    ( 0.0000,  0.0000,  0.0000)
  25 O      8.856309    1.896200    7.500000    ( 0.0000,  0.0000,  0.0000)
  26 O      3.638859    3.792400    7.500000    ( 0.0000,  0.0000,  0.0000)
  27 O      8.856309    5.688600    7.500000    ( 0.0000,  0.0000,  0.0000)
  28 O      6.592144    0.000000    8.383207    ( 0.0000,  0.0000,  0.0000)
  29 O      1.374694    1.896200    8.383207    ( 0.0000,  0.0000,  0.0000)
  30 O      6.592144    3.792400    8.383207    ( 0.0000,  0.0000,  0.0000)
  31 O      1.374694    5.688600    8.383207    ( 0.0000,  0.0000,  0.0000)
  32 O     10.339421    0.000000    8.956758    ( 0.0000,  0.0000,  0.0000)
  33 O      5.121971    1.896200    8.956758    ( 0.0000,  0.0000,  0.0000)
  34 O     10.339421    3.792400    8.956758    ( 0.0000,  0.0000,  0.0000)
  35 O      5.121971    5.688600    8.956758    ( 0.0000,  0.0000,  0.0000)
  36 O      2.857911    0.000000    9.839966    ( 0.0000,  0.0000,  0.0000)
  37 O      8.075361    1.896200    9.839966    ( 0.0000,  0.0000,  0.0000)
  38 O      2.857911    3.792400    9.839966    ( 0.0000,  0.0000,  0.0000)
  39 O      8.075361    5.688600    9.839966    ( 0.0000,  0.0000,  0.0000)
  40 O      5.017100    0.000000   11.033173    ( 0.0000,  0.0000,  0.0000)
  41 O     10.234550    1.896200   11.033173    ( 0.0000,  0.0000,  0.0000)
  42 O      5.017100    3.792400   11.033173    ( 0.0000,  0.0000,  0.0000)
  43 O     10.234550    5.688600   11.033173    ( 0.0000,  0.0000,  0.0000)
  44 O      7.970490    0.000000   11.916380    ( 0.0000,  0.0000,  0.0000)
  45 O      2.753040    1.896200   11.916380    ( 0.0000,  0.0000,  0.0000)
  46 O      7.970490    3.792400   11.916380    ( 0.0000,  0.0000,  0.0000)
  47 O      2.753040    5.688600   11.916380    ( 0.0000,  0.0000,  0.0000)
  48 O      1.282867    0.000000   12.489931    ( 0.0000,  0.0000,  0.0000)
  49 O      6.500317    1.896200   12.489931    ( 0.0000,  0.0000,  0.0000)
  50 O      1.282867    3.792400   12.489931    ( 0.0000,  0.0000,  0.0000)
  51 O      6.500317    5.688600   12.489931    ( 0.0000,  0.0000,  0.0000)
  52 O      4.236152    0.000000   13.373138    ( 0.0000,  0.0000,  0.0000)
  53 O      9.453603    1.896200   13.373138    ( 0.0000,  0.0000,  0.0000)
  54 O      4.236152    3.792400   13.373138    ( 0.0000,  0.0000,  0.0000)
  55 O      9.453603    5.688600   13.373138    ( 0.0000,  0.0000,  0.0000)
  56 O      6.412072   -0.010033   14.556610    ( 0.0000,  0.0000,  0.0000)
  57 O      1.198823    1.897930   14.569774    ( 0.0000,  0.0000,  0.0000)
  58 O      6.447668    3.793171   14.532625    ( 0.0000,  0.0000,  0.0000)
  59 O      1.199187    5.689336   14.547629    ( 0.0000,  0.0000,  0.0000)
  60 O      4.033722    1.891518   15.421462    ( 0.0000,  0.0000,  0.0000)
  61 O      9.263384   -0.007385   15.453502    ( 0.0000,  0.0000,  0.0000)
  62 O      4.056182    5.703956   15.417797    ( 0.0000,  0.0000,  0.0000)
  63 O      9.276983    3.794598   15.462247    ( 0.0000,  0.0000,  0.0000)
  64 O      2.642742   -0.013555   16.279518    ( 0.0000,  0.0000,  0.0000)
  65 O      7.840025    1.892632   16.276827    ( 0.0000,  0.0000,  0.0000)
  66 O      2.638424    3.815752   16.259314    ( 0.0000,  0.0000,  0.0000)
  67 O      7.851442    5.687213   16.316677    ( 0.0000,  0.0000,  0.0000)
  68 O      5.664333   -0.017638   16.912131    ( 0.0000,  0.0000,  0.0000)
  69 O      0.405331    1.895786   16.891848    ( 0.0000,  0.0000,  0.0000)
  70 O      0.447526    5.688107   16.892737    ( 0.0000,  0.0000,  0.0000)
  71 O      5.620240    3.815240   16.822627    ( 0.0000,  0.0000,  0.0000)
  72 Au     5.402004    1.459542   18.435638    ( 0.0000,  0.0000,  0.0000)
  73 Au     7.227773    3.254817   19.494175    ( 0.0000,  0.0000,  0.0000)
  74 Au     2.680675    1.867315   18.895591    ( 0.0000,  0.0000,  0.0000)
  75 Au     4.579183    3.616569   19.675117    ( 0.0000,  0.0000,  0.0000)

Unit cell:
           periodic     x           y           z      points  spacing
  1. axis:    yes   10.434900    0.000000    0.000000    52     0.2007
  2. axis:    yes    0.000000    7.584800    0.000000    36     0.2107
  3. axis:    no     0.000000    0.000000   28.826383   144     0.2002

  Lengths:  10.434900   7.584800  28.826383
  Angles:   90.000000  90.000000  90.000000

Effective grid spacing dv^(1/3) = 0.2038

     iter     time        total  log10-change:  magmom
                         energy   eigst   dens
iter:   1 10:55:37 -2566.688867   -2.24           +0.0000
iter:   2 10:55:41 -2548.485061   -1.82  -1.41    -0.0000
iter:   3 10:55:45 -2548.906715   -2.27  -2.09    +0.0000
iter:   4 10:55:49 -2548.804760   -2.54  -2.02    +0.0000
iter:   5 10:55:53 -2548.561200   -3.02  -2.03    +0.0000
iter:   6 10:55:57 -2548.302020   -3.29  -2.05    +0.0000
iter:   7 10:56:01 -2548.088702   -3.61  -2.08    +0.0000
iter:   8 10:56:05 -2547.934289   -3.80  -2.13    +0.0000
iter:   9 10:56:09 -2547.826990   -3.95  -2.17    +0.0000
iter:  10 10:56:13 -2547.750107   -4.03  -2.21    +0.0000
iter:  11 10:56:17 -2547.692344   -4.16  -2.24    +0.0000
iter:  12 10:56:21 -2547.647342   -4.21  -2.28    +0.0000
iter:  13 10:56:25 -2547.611367   -4.30  -2.30    +0.0000
iter:  14 10:56:29 -2547.582363   -4.33  -2.33    +0.0000
iter:  15 10:56:33 -2547.559131   -4.39  -2.35    +0.0000
iter:  16 10:56:37 -2547.540467   -4.42  -2.38    +0.0000
iter:  17 10:56:40 -2547.525807   -4.48  -2.40    +0.0000
iter:  18 10:56:44 -2547.514401   -4.51  -2.42    +0.0000
iter:  19 10:56:48 -2547.506116   -4.57  -2.44    +0.0000
iter:  20 10:56:52 -2547.500417   -4.60  -2.46    +0.0000
iter:  21 10:56:56 -2547.496955   -4.66  -2.48    +0.0000
iter:  22 10:57:00 -2547.495298   -4.70  -2.50    +0.0000
iter:  23 10:57:04 -2547.495480   -4.75  -2.51    +0.0000
iter:  24 10:57:08 -2547.497186   -4.80  -2.53    +0.0000
iter:  25 10:57:12 -2547.500094   -4.85  -2.55    +0.0000
iter:  26 10:57:15 -2547.504277   -4.90  -2.56    +0.0000
iter:  27 10:57:19 -2547.509514   -4.96  -2.58    +0.0000
iter:  28 10:57:23 -2547.515663   -5.01  -2.59    +0.0000
iter:  29 10:57:27 -2547.522615   -5.07  -2.61    +0.0000
iter:  30 10:57:31 -2547.530273   -5.12  -2.62    +0.0000
iter:  31 10:57:35 -2547.538460   -5.17  -2.64    +0.0000
iter:  32 10:57:39 -2547.547259   -5.23  -2.65    +0.0000
iter:  33 10:57:42 -2547.556559   -5.29  -2.66    +0.0000
iter:  34 10:57:46 -2547.566275   -5.34  -2.67    +0.0000
iter:  35 10:57:50 -2547.576342   -5.40  -2.69    +0.0000
iter:  36 10:57:54 -2547.586705   -5.46  -2.70    +0.0000
iter:  37 10:57:58 -2547.597274   -5.51  -2.71    +0.0000
iter:  38 10:58:02 -2547.608052   -5.56  -2.72    +0.0000
iter:  39 10:58:06 -2547.619016   -5.61  -2.73    +0.0000
iter:  40 10:58:09 -2547.630118   -5.66  -2.74    +0.0000
iter:  41 10:58:13 -2547.641329   -5.71  -2.75    +0.0000
iter:  42 10:58:17 -2547.652580   -5.75  -2.76    +0.0000
iter:  43 10:58:21 -2547.663846   -5.80  -2.76    +0.0000
iter:  44 10:58:25 -2547.675176   -5.84  -2.77    +0.0000
iter:  45 10:58:29 -2547.686472   -5.88  -2.78    +0.0000
iter:  46 10:58:32 -2547.697807   -5.92  -2.79    +0.0000
iter:  47 10:58:36 -2547.709112   -5.95  -2.79    +0.0000
iter:  48 10:58:40 -2547.720305   -5.99  -2.80    +0.0000
iter:  49 10:58:44 -2547.731563   -6.02  -2.81    +0.0000
iter:  50 10:58:48 -2547.742629   -6.06  -2.82    +0.0000
iter:  51 10:58:51 -2547.753664   -6.09  -2.82    +0.0000
iter:  52 10:58:55 -2547.764624   -6.11  -2.83    +0.0000
iter:  53 10:58:59 -2547.775486   -6.15  -2.84    +0.0000
iter:  54 10:59:03 -2547.786238   -6.17  -2.85    +0.0000
iter:  55 10:59:07 -2547.796874   -6.20  -2.85    +0.0000
iter:  56 10:59:11 -2547.807391   -6.23  -2.86    +0.0000
iter:  57 10:59:14 -2547.817711   -6.26  -2.87    +0.0000
iter:  58 10:59:18 -2547.828083   -6.29  -2.87    +0.0000
iter:  59 10:59:22 -2547.838184   -6.30  -2.88    +0.0000
iter:  60 10:59:26 -2547.848230   -6.35  -2.89    +0.0000
iter:  61 10:59:30 -2547.858241   -6.34  -2.89    +0.0000
iter:  62 10:59:33 -2547.867960   -6.39  -2.90    +0.0000
iter:  63 10:59:37 -2547.877606   -6.42  -2.91    +0.0000
iter:  64 10:59:41 -2547.887135   -6.43  -2.92    +0.0000
iter:  65 10:59:45 -2547.896534   -6.46  -2.92    +0.0000
iter:  66 10:59:49 -2547.905799   -6.48  -2.93    +0.0000
iter:  67 10:59:53 -2547.914926   -6.51  -2.94    +0.0000
iter:  68 10:59:56 -2547.923913   -6.53  -2.94    +0.0000
iter:  69 11:00:00 -2547.932763   -6.56  -2.95    +0.0000
iter:  70 11:00:04 -2547.941475   -6.58  -2.96    +0.0000
iter:  71 11:00:08 -2547.950050   -6.60  -2.96    +0.0000
iter:  72 11:00:12 -2547.958491   -6.62  -2.97    +0.0000
iter:  73 11:00:15 -2547.966799   -6.65  -2.97    +0.0000
iter:  74 11:00:19 -2547.974975   -6.67  -2.98    +0.0000
iter:  75 11:00:23 -2547.983022   -6.69  -2.99    +0.0000
iter:  76 11:00:27 -2547.990941   -6.71  -2.99    +0.0000
iter:  77 11:00:31 -2547.998733   -6.73  -3.00    +0.0000
iter:  78 11:00:35 -2548.006402   -6.75  -3.01    +0.0000
iter:  79 11:00:38 -2548.013947   -6.77  -3.01    +0.0000
iter:  80 11:00:42 -2548.021371   -6.79  -3.02    +0.0000
iter:  81 11:00:46 -2548.028675   -6.81  -3.03    +0.0000
iter:  82 11:00:50 -2548.035862   -6.83  -3.03    +0.0000
iter:  83 11:00:54 -2548.042932   -6.85  -3.04    +0.0000
iter:  84 11:00:57 -2548.049888   -6.87  -3.05    +0.0000
iter:  85 11:01:01 -2548.056730   -6.89  -3.05    +0.0000
iter:  86 11:01:05 -2548.063461   -6.91  -3.06    +0.0000
iter:  87 11:01:09 -2548.070082   -6.92  -3.06    +0.0000
iter:  88 11:01:13 -2548.076595   -6.94  -3.07    +0.0000
iter:  89 11:01:16 -2548.083001   -6.96  -3.08    +0.0000
iter:  90 11:01:20 -2548.089302   -6.98  -3.08    +0.0000
iter:  91 11:01:24 -2548.095501   -6.99  -3.09    +0.0000
iter:  92 11:01:28 -2548.101459   -7.02  -3.09    +0.0000
iter:  93 11:01:32 -2548.107616   -7.05  -3.10    +0.0000
iter:  94 11:01:35 -2548.113400   -7.03  -3.11    +0.0000
iter:  95 11:01:39 -2548.119228   -7.10  -3.11    +0.0000
iter:  96 11:01:43 -2548.124977   -7.07  -3.12    +0.0000
iter:  97 11:01:47 -2548.130642   -7.12  -3.12    +0.0000
iter:  98 11:01:51 -2548.136221   -7.10  -3.13    +0.0000
iter:  99 11:01:55 -2548.141711   -7.14  -3.13    +0.0000
iter: 100 11:01:58 -2548.147113   -7.13  -3.14    +0.0000
iter: 101 11:02:02 -2548.152425   -7.17  -3.15    +0.0000
iter: 102 11:02:06 -2548.157648   -7.16  -3.15    +0.0000
iter: 103 11:02:10 -2548.162783   -7.19  -3.16    +0.0000
iter: 104 11:02:14 -2548.167831   -7.19  -3.16    +0.0000
iter: 105 11:02:17 -2548.172793   -7.22  -3.17    +0.0000
iter: 106 11:02:21 -2548.177671   -7.22  -3.17    +0.0000
iter: 107 11:02:25 -2548.182466   -7.25  -3.18    +0.0000
iter: 108 11:02:29 -2548.187180   -7.26  -3.19    +0.0000
iter: 109 11:02:33 -2548.191814   -7.28  -3.19    +0.0000
iter: 110 11:02:36 -2548.196370   -7.29  -3.20    +0.0000
iter: 111 11:02:40 -2548.200849   -7.31  -3.20    +0.0000
iter: 112 11:02:44 -2548.205254   -7.32  -3.21    +0.0000
iter: 113 11:02:48 -2548.209585   -7.34  -3.21    +0.0000
iter: 114 11:02:52 -2548.213845   -7.35  -3.22    +0.0000
iter: 115 11:02:55 -2548.218034   -7.36  -3.22    +0.0000
iter: 116 11:02:59 -2548.222155   -7.37  -3.23    +0.0000
iter: 117 11:03:03 -2548.226207   -7.39  -3.24    +0.0000
iter: 118 11:03:07 -2548.230193   -7.40  -3.24    +0.0000
iter: 119 11:03:11 -2548.234114   -7.42  -3.25    +0.0000
iter: 120 11:03:14 -2548.237972   -7.43  -3.25    +0.0000
iter: 121 11:03:18 -2548.241766   -7.44  -3.26    +0.0000
iter: 122 11:03:22 -2548.245498   -7.45  -3.26    +0.0000
iter: 123 11:03:26 -2548.249170   -7.47  -3.27    +0.0000
iter: 124 11:03:30 -2548.252781   -7.48  -3.27    +0.0000
iter: 125 11:03:34 -2548.256334   -7.49  -3.28    +0.0000
iter: 126 11:03:37 -2548.259829   -7.50  -3.28    +0.0000
iter: 127 11:03:41 -2548.263267   -7.52  -3.29    +0.0000
iter: 128 11:03:45 -2548.266649   -7.53  -3.30    +0.0000
iter: 129 11:03:49 -2548.269976   -7.54  -3.30    +0.0000
iter: 130 11:03:53 -2548.273249   -7.55  -3.31    +0.0000
iter: 131 11:03:56 -2548.276469   -7.57  -3.31    +0.0000
iter: 132 11:04:00 -2548.279636   -7.58  -3.32    +0.0000
iter: 133 11:04:04 -2548.282752   -7.59  -3.32    +0.0000
iter: 134 11:04:08 -2548.285818   -7.61  -3.33    +0.0000
iter: 135 11:04:12 -2548.288833   -7.62  -3.33    +0.0000
iter: 136 11:04:15 -2548.291800   -7.63  -3.34    +0.0000
iter: 137 11:04:19 -2548.294719   -7.65  -3.34    +0.0000
iter: 138 11:04:23 -2548.297591   -7.66  -3.35    +0.0000
iter: 139 11:04:27 -2548.300417   -7.67  -3.35    +0.0000
iter: 140 11:04:31 -2548.303198   -7.68  -3.36    +0.0000
iter: 141 11:04:34 -2548.305934   -7.69  -3.36    +0.0000
iter: 142 11:04:38 -2548.308626   -7.70  -3.37    +0.0000
iter: 143 11:04:42 -2548.311275   -7.72  -3.37    +0.0000
iter: 144 11:04:46 -2548.313882   -7.73  -3.38    +0.0000
iter: 145 11:04:50 -2548.316448   -7.74  -3.38    +0.0000
iter: 146 11:04:54 -2548.318973   -7.75  -3.39    +0.0000
iter: 147 11:04:57 -2548.321458   -7.76  -3.39    +0.0000
iter: 148 11:05:01 -2548.323903   -7.77  -3.40    +0.0000
iter: 149 11:05:05 -2548.326310   -7.78  -3.40    +0.0000
iter: 150 11:05:09 -2548.328680   -7.79  -3.41    +0.0000
iter: 151 11:05:13 -2548.331012   -7.80  -3.41    +0.0000
iter: 152 11:05:16 -2548.333307   -7.81  -3.42    +0.0000
iter: 153 11:05:20 -2548.335567   -7.82  -3.42    +0.0000
iter: 154 11:05:24 -2548.337791   -7.84  -3.43    +0.0000
iter: 155 11:05:28 -2548.339980   -7.85  -3.43    +0.0000
iter: 156 11:05:32 -2548.342136   -7.86  -3.44    +0.0000
iter: 157 11:05:35 -2548.344257   -7.88  -3.44    +0.0000
iter: 158 11:05:39 -2548.346346   -7.89  -3.45    +0.0000
iter: 159 11:05:43 -2548.348402   -7.90  -3.45    +0.0000
iter: 160 11:05:47 -2548.350427   -7.91  -3.46    +0.0000
iter: 161 11:05:51 -2548.352420   -7.93  -3.46    +0.0000
iter: 162 11:05:54 -2548.354382   -7.94  -3.47    +0.0000
iter: 163 11:05:58 -2548.356314   -7.95  -3.47    +0.0000
iter: 164 11:06:02 -2548.358216   -7.96  -3.48    +0.0000
iter: 165 11:06:06 -2548.360089   -7.97  -3.48    +0.0000
iter: 166 11:06:10 -2548.361934   -7.98  -3.49    +0.0000
iter: 167 11:06:13 -2548.363749   -7.99  -3.49    +0.0000
iter: 168 11:06:17 -2548.365538   -8.00  -3.50    +0.0000
iter: 169 11:06:21 -2548.367298   -8.01  -3.50    +0.0000
iter: 170 11:06:25 -2548.369032   -8.02  -3.51    +0.0000
iter: 171 11:06:29 -2548.370740   -8.03  -3.51    +0.0000
iter: 172 11:06:32 -2548.372422   -8.04  -3.52    +0.0000
iter: 173 11:06:36 -2548.374078   -8.04  -3.52    +0.0000
iter: 174 11:06:40 -2548.375708   -8.05  -3.53    +0.0000
iter: 175 11:06:44 -2548.377315   -8.06  -3.53    +0.0000
iter: 176 11:06:48 -2548.378897   -8.07  -3.54    +0.0000
iter: 177 11:06:51 -2548.380455   -8.08  -3.54    +0.0000
iter: 178 11:06:55 -2548.381989   -8.09  -3.55    +0.0000
iter: 179 11:06:59 -2548.383501   -8.10  -3.55    +0.0000
iter: 180 11:07:03 -2548.384990   -8.11  -3.56    +0.0000
iter: 181 11:07:07 -2548.386457   -8.12  -3.56    +0.0000
iter: 182 11:07:11 -2548.387901   -8.13  -3.56    +0.0000
iter: 183 11:07:14 -2548.389324   -8.14  -3.57    +0.0000
iter: 184 11:07:18 -2548.390726   -8.15  -3.57    +0.0000
iter: 185 11:07:22 -2548.392107   -8.15  -3.58    +0.0000
iter: 186 11:07:26 -2548.393467   -8.16  -3.58    +0.0000
iter: 187 11:07:30 -2548.394669   -8.19  -3.59    +0.0000
iter: 188 11:07:33 -2548.396129   -8.19  -3.59    +0.0000
iter: 189 11:07:37 -2548.397300   -8.19  -3.60    +0.0000
iter: 190 11:07:41 -2548.398718   -8.22  -3.60    +0.0000
iter: 191 11:07:45 -2548.399858   -8.20  -3.61    +0.0000
iter: 192 11:07:49 -2548.401234   -8.25  -3.61    +0.0000
iter: 193 11:07:52 -2548.402343   -8.21  -3.62    +0.0000
iter: 194 11:07:56 -2548.403678   -8.27  -3.62    +0.0000
iter: 195 11:08:00 -2548.404756   -8.23  -3.63    +0.0000
iter: 196 11:08:04 -2548.405927   -8.30  -3.63    +0.0000
iter: 197 11:08:08 -2548.407211   -8.24  -3.63    +0.0000
iter: 198 11:08:11 -2548.408245   -8.29  -3.64    +0.0000
iter: 199 11:08:15 -2548.409366   -8.29  -3.64    +0.0000
iter: 200 11:08:19 -2548.410478   -8.30  -3.65    +0.0000
iter: 201 11:08:23 -2548.411575   -8.30  -3.65    +0.0000
iter: 202 11:08:27 -2548.412657   -8.31  -3.66    +0.0000
iter: 203 11:08:30 -2548.413723   -8.31  -3.66    +0.0000
iter: 204 11:08:34 -2548.414775   -8.32  -3.67    +0.0000
iter: 205 11:08:38 -2548.415811   -8.33  -3.67    +0.0000
iter: 206 11:08:42 -2548.416833   -8.33  -3.67    +0.0000
iter: 207 11:08:46 -2548.417840   -8.34  -3.68    +0.0000
iter: 208 11:08:50 -2548.418832   -8.35  -3.68    +0.0000
iter: 209 11:08:53 -2548.419809   -8.36  -3.69    +0.0000
iter: 210 11:08:57 -2548.420773   -8.36  -3.69    +0.0000
iter: 211 11:09:01 -2548.421722   -8.37  -3.70    +0.0000
iter: 212 11:09:05 -2548.422656   -8.38  -3.70    +0.0000
iter: 213 11:09:09 -2548.423578   -8.39  -3.71    +0.0000
iter: 214 11:09:12 -2548.424485   -8.40  -3.71    +0.0000
iter: 215 11:09:16 -2548.425379   -8.40  -3.71    +0.0000
iter: 216 11:09:20 -2548.426260   -8.41  -3.72    +0.0000
iter: 217 11:09:24 -2548.427128   -8.42  -3.72    +0.0000
iter: 218 11:09:28 -2548.427984   -8.43  -3.73    +0.0000
iter: 219 11:09:31 -2548.428827   -8.44  -3.73    +0.0000
iter: 220 11:09:35 -2548.429658   -8.45  -3.74    +0.0000
iter: 221 11:09:39 -2548.430476   -8.45  -3.74    +0.0000
iter: 222 11:09:43 -2548.431284   -8.46  -3.75    +0.0000
iter: 223 11:09:47 -2548.432079   -8.47  -3.75    +0.0000
iter: 224 11:09:50 -2548.432864   -8.48  -3.75    +0.0000
iter: 225 11:09:54 -2548.433637   -8.49  -3.76    +0.0000
iter: 226 11:09:58 -2548.434400   -8.49  -3.76    +0.0000
iter: 227 11:10:02 -2548.435152   -8.50  -3.77    +0.0000
iter: 228 11:10:06 -2548.435893   -8.51  -3.77    +0.0000
iter: 229 11:10:09 -2548.436624   -8.52  -3.78    +0.0000
iter: 230 11:10:13 -2548.437346   -8.52  -3.78    +0.0000
iter: 231 11:10:17 -2548.438057   -8.53  -3.78    +0.0000
iter: 232 11:10:21 -2548.438758   -8.54  -3.79    +0.0000
iter: 233 11:10:25 -2548.439450   -8.54  -3.79    +0.0000
iter: 234 11:10:28 -2548.440133   -8.55  -3.80    +0.0000
iter: 235 11:10:32 -2548.440806   -8.56  -3.80    +0.0000
iter: 236 11:10:36 -2548.441470   -8.57  -3.81    +0.0000
iter: 237 11:10:40 -2548.442124   -8.57  -3.81    +0.0000
iter: 238 11:10:44 -2548.442770   -8.58  -3.81    +0.0000
iter: 239 11:10:47 -2548.443407   -8.59  -3.82    +0.0000
iter: 240 11:10:51 -2548.444036   -8.59  -3.82    +0.0000
iter: 241 11:10:55 -2548.444655   -8.60  -3.83    +0.0000
iter: 242 11:10:59 -2548.445267   -8.61  -3.83    +0.0000
iter: 243 11:11:03 -2548.445870   -8.61  -3.84    +0.0000
iter: 244 11:11:06 -2548.446464   -8.62  -3.84    +0.0000
iter: 245 11:11:10 -2548.447051   -8.63  -3.84    +0.0000
iter: 246 11:11:14 -2548.447629   -8.64  -3.85    +0.0000
iter: 247 11:11:18 -2548.448200   -8.64  -3.85    +0.0000
iter: 248 11:11:22 -2548.448762   -8.65  -3.86    +0.0000
iter: 249 11:11:25 -2548.449317   -8.65  -3.86    +0.0000
iter: 250 11:11:29 -2548.449865   -8.66  -3.86    +0.0000
iter: 251 11:11:33 -2548.450404   -8.67  -3.87    +0.0000
iter: 252 11:11:37 -2548.450937   -8.68  -3.87    +0.0000
iter: 253 11:11:41 -2548.451462   -8.68  -3.88    +0.0000
iter: 254 11:11:44 -2548.451980   -8.69  -3.88    +0.0000
iter: 255 11:11:48 -2548.452491   -8.70  -3.89    +0.0000
iter: 256 11:11:52 -2548.452995   -8.70  -3.89    +0.0000
iter: 257 11:11:56 -2548.453493   -8.71  -3.89    +0.0000
iter: 258 11:12:00 -2548.453983   -8.72  -3.90    +0.0000
iter: 259 11:12:03 -2548.454467   -8.72  -3.90    +0.0000
iter: 260 11:12:07 -2548.454945   -8.73  -3.91    +0.0000
iter: 261 11:12:11 -2548.455416   -8.74  -3.91    +0.0000
iter: 262 11:12:15 -2548.455881   -8.74  -3.91    +0.0000
iter: 263 11:12:19 -2548.456340   -8.75  -3.92    +0.0000
iter: 264 11:12:22 -2548.456792   -8.76  -3.92    +0.0000
iter: 265 11:12:26 -2548.457239   -8.76  -3.93    +0.0000
iter: 266 11:12:30 -2548.457680   -8.77  -3.93    +0.0000
iter: 267 11:12:34 -2548.458115   -8.78  -3.93    +0.0000
iter: 268 11:12:38 -2548.458544   -8.78  -3.94    +0.0000
iter: 269 11:12:41 -2548.458968   -8.79  -3.94    +0.0000
iter: 270 11:12:45 -2548.459386   -8.80  -3.95    +0.0000
iter: 271 11:12:49 -2548.459799   -8.80  -3.95    +0.0000
iter: 272 11:12:53 -2548.460206   -8.81  -3.96    +0.0000
iter: 273 11:12:57 -2548.460609   -8.82  -3.96    +0.0000
iter: 274 11:13:00 -2548.461006   -8.82  -3.96    +0.0000
iter: 275 11:13:04 -2548.461398   -8.83  -3.97    +0.0000
iter: 276 11:13:08 -2548.461785   -8.84  -3.97    +0.0000
iter: 277 11:13:12 -2548.462167   -8.84  -3.98    +0.0000
iter: 278 11:13:16 -2548.462544   -8.85  -3.98    +0.0000
iter: 279 11:13:19 -2548.462916   -8.85  -3.98    +0.0000
iter: 280 11:13:23 -2548.463284   -8.86  -3.99    +0.0000
iter: 281 11:13:27 -2548.463647   -8.87  -3.99    +0.0000
iter: 282 11:13:31 -2548.464005   -8.87  -4.00    +0.0000
iter: 283 11:13:35 -2548.464359   -8.88  -4.00    +0.0000
iter: 284 11:13:38 -2548.464708   -8.89  -4.00    +0.0000
iter: 285 11:13:42 -2548.465053   -8.89  -4.01    +0.0000
iter: 286 11:13:46 -2548.465393   -8.90  -4.01    +0.0000
iter: 287 11:13:50 -2548.465729   -8.90  -4.02    +0.0000
iter: 288 11:13:54 -2548.466061   -8.91  -4.02    +0.0000
iter: 289 11:13:57 -2548.466389   -8.92  -4.02    +0.0000
iter: 290 11:14:01 -2548.466713   -8.93  -4.03    +0.0000
iter: 291 11:14:05 -2548.467032   -8.93  -4.03    +0.0000
iter: 292 11:14:09 -2548.467348   -8.94  -4.03    +0.0000
iter: 293 11:14:13 -2548.467659   -8.94  -4.04    +0.0000
iter: 294 11:14:16 -2548.467967c  -8.95  -4.04    +0.0000
iter: 295 11:14:20 -2548.468271c  -8.96  -4.05    +0.0000
iter: 296 11:14:24 -2548.468571c  -8.96  -4.05    +0.0000
iter: 297 11:14:28 -2548.468867c  -8.97  -4.05    +0.0000
iter: 298 11:14:32 -2548.469160c  -8.98  -4.06    +0.0000
iter: 299 11:14:36 -2548.469449c  -8.98  -4.06    +0.0000
iter: 300 11:14:39 -2548.469735c  -8.99  -4.07    +0.0000
iter: 301 11:14:43 -2548.470017c  -8.99  -4.07    +0.0000
iter: 302 11:14:47 -2548.470295c  -9.00  -4.07    +0.0000
iter: 303 11:14:51 -2548.470570c  -9.00  -4.08    +0.0000
iter: 304 11:14:55 -2548.470842c  -9.01  -4.08    +0.0000
iter: 305 11:14:58 -2548.471110c  -9.02  -4.09    +0.0000
iter: 306 11:15:02 -2548.471375c  -9.02  -4.09    +0.0000
iter: 307 11:15:06 -2548.471637c  -9.03  -4.09    +0.0000
iter: 308 11:15:10 -2548.471896c  -9.04  -4.10    +0.0000
iter: 309 11:15:14 -2548.472151c  -9.04  -4.10    +0.0000
iter: 310 11:15:17 -2548.472404c  -9.05  -4.11    +0.0000
iter: 311 11:15:21 -2548.472653c  -9.05  -4.11    +0.0000
iter: 312 11:15:25 -2548.472899c  -9.06  -4.11    +0.0000
iter: 313 11:15:29 -2548.473143c  -9.07  -4.12    +0.0000
iter: 314 11:15:33 -2548.473383c  -9.07  -4.12    +0.0000
iter: 315 11:15:36 -2548.473621c  -9.08  -4.12    +0.0000
iter: 316 11:15:40 -2548.473855c  -9.09  -4.13    +0.0000
iter: 317 11:15:44 -2548.474087c  -9.09  -4.13    +0.0000
iter: 318 11:15:48 -2548.474317c  -9.10  -4.14    +0.0000
iter: 319 11:15:52 -2548.474543c  -9.10  -4.14    +0.0000
iter: 320 11:15:55 -2548.474767c  -9.11  -4.14    +0.0000
iter: 321 11:15:59 -2548.474988c  -9.12  -4.15    +0.0000
iter: 322 11:16:03 -2548.475206c  -9.12  -4.15    +0.0000
iter: 323 11:16:07 -2548.475422c  -9.13  -4.15    +0.0000
iter: 324 11:16:11 -2548.475636c  -9.13  -4.16    +0.0000
iter: 325 11:16:14 -2548.475846c  -9.14  -4.16    +0.0000
iter: 326 11:16:18 -2548.476055c  -9.15  -4.17    +0.0000
iter: 327 11:16:22 -2548.476261c  -9.15  -4.17    +0.0000
iter: 328 11:16:26 -2548.476464c  -9.16  -4.17    +0.0000
iter: 329 11:16:30 -2548.476665c  -9.16  -4.18    +0.0000
iter: 330 11:16:34 -2548.476864c  -9.17  -4.18    +0.0000
iter: 331 11:16:37 -2548.477060c  -9.17  -4.18    +0.0000
iter: 332 11:16:41 -2548.477254c  -9.18  -4.19    +0.0000
iter: 333 11:16:45 -2548.477446c  -9.19  -4.19    +0.0000
iter: 334 11:16:49 -2548.477636c  -9.19  -4.20    +0.0000
iter: 335 11:16:53 -2548.477823c  -9.20  -4.20    +0.0000
iter: 336 11:16:56 -2548.478008c  -9.20  -4.20    +0.0000
iter: 337 11:17:00 -2548.478191c  -9.21  -4.21    +0.0000
iter: 338 11:17:04 -2548.478372c  -9.22  -4.21    +0.0000
iter: 339 11:17:08 -2548.478551c  -9.22  -4.21    +0.0000
iter: 340 11:17:12 -2548.478728c  -9.23  -4.22    +0.0000
iter: 341 11:17:15 -2548.478903c  -9.23  -4.22    +0.0000
iter: 342 11:17:19 -2548.479076c  -9.24  -4.23    +0.0000
iter: 343 11:17:23 -2548.479246c  -9.25  -4.23    +0.0000
iter: 344 11:17:27 -2548.479415c  -9.25  -4.23    +0.0000
iter: 345 11:17:31 -2548.479582c  -9.26  -4.24    +0.0000
iter: 346 11:17:34 -2548.479747c  -9.26  -4.24    +0.0000
iter: 347 11:17:38 -2548.479910c  -9.27  -4.24    +0.0000
iter: 348 11:17:42 -2548.480072c  -9.27  -4.25    +0.0000
iter: 349 11:17:46 -2548.480231c  -9.28  -4.25    +0.0000
iter: 350 11:17:50 -2548.480389c  -9.29  -4.26    +0.0000
iter: 351 11:17:53 -2548.480544c  -9.29  -4.26    +0.0000
iter: 352 11:17:57 -2548.480699c  -9.30  -4.26    +0.0000
iter: 353 11:18:01 -2548.480851c  -9.30  -4.27    +0.0000
iter: 354 11:18:05 -2548.481001c  -9.31  -4.27    +0.0000
iter: 355 11:18:09 -2548.481150c  -9.32  -4.27    +0.0000
iter: 356 11:18:13 -2548.481298c  -9.32  -4.28    +0.0000
iter: 357 11:18:17 -2548.481443c  -9.33  -4.28    +0.0000
iter: 358 11:18:20 -2548.481587c  -9.33  -4.28    +0.0000
iter: 359 11:18:24 -2548.481730c  -9.34  -4.29    +0.0000
iter: 360 11:18:28 -2548.481870c  -9.34  -4.29    +0.0000
iter: 361 11:18:32 -2548.482010c  -9.35  -4.30    +0.0000
iter: 362 11:18:36 -2548.482147c  -9.36  -4.30    +0.0000
iter: 363 11:18:39 -2548.482283c  -9.36  -4.30    +0.0000
iter: 364 11:18:43 -2548.482418c  -9.37  -4.31    +0.0000
iter: 365 11:18:47 -2548.482551c  -9.37  -4.31    +0.0000
iter: 366 11:18:51 -2548.482683c  -9.38  -4.31    +0.0000
iter: 367 11:18:55 -2548.482813c  -9.39  -4.32    +0.0000
iter: 368 11:18:58 -2548.482942c  -9.39  -4.32    +0.0000
iter: 369 11:19:02 -2548.483069c  -9.40  -4.32    +0.0000
iter: 370 11:19:06 -2548.483195c  -9.40  -4.33    +0.0000
iter: 371 11:19:10 -2548.483320c  -9.41  -4.33    +0.0000
iter: 372 11:19:14 -2548.483443c  -9.41  -4.34    +0.0000
iter: 373 11:19:17 -2548.483565c  -9.42  -4.34    +0.0000
iter: 374 11:19:21 -2548.483685c  -9.43  -4.34    +0.0000
iter: 375 11:19:25 -2548.483805c  -9.43  -4.35    +0.0000
iter: 376 11:19:29 -2548.483923c  -9.44  -4.35    +0.0000
iter: 377 11:19:33 -2548.484039c  -9.44  -4.35    +0.0000
iter: 378 11:19:36 -2548.484155c  -9.45  -4.36    +0.0000
iter: 379 11:19:40 -2548.484269c  -9.45  -4.36    +0.0000
iter: 380 11:19:44 -2548.484382c  -9.46  -4.36    +0.0000
iter: 381 11:19:48 -2548.484493c  -9.46  -4.37    +0.0000
iter: 382 11:19:52 -2548.484604c  -9.47  -4.37    +0.0000
iter: 383 11:19:55 -2548.484713c  -9.48  -4.37    +0.0000
iter: 384 11:19:59 -2548.484821c  -9.48  -4.38    +0.0000
iter: 385 11:20:03 -2548.484928c  -9.49  -4.38    +0.0000
iter: 386 11:20:07 -2548.485034c  -9.49  -4.39    +0.0000
iter: 387 11:20:11 -2548.485138c  -9.50  -4.39    +0.0000
iter: 388 11:20:15 -2548.485242c  -9.50  -4.39    +0.0000
iter: 389 11:20:18 -2548.485344c  -9.51  -4.40    +0.0000
iter: 390 11:20:22 -2548.485446c  -9.52  -4.40    +0.0000
iter: 391 11:20:26 -2548.485546c  -9.52  -4.40    +0.0000
iter: 392 11:20:30 -2548.485645c  -9.53  -4.41    +0.0000
iter: 393 11:20:34 -2548.485743c  -9.53  -4.41    +0.0000
iter: 394 11:20:37 -2548.485840c  -9.54  -4.41    +0.0000
iter: 395 11:20:41 -2548.485936c  -9.54  -4.42    +0.0000
iter: 396 11:20:45 -2548.486032c  -9.55  -4.42    +0.0000
iter: 397 11:20:49 -2548.486126c  -9.55  -4.42    +0.0000
iter: 398 11:20:53 -2548.486219c  -9.56  -4.43    +0.0000
iter: 399 11:20:56 -2548.486311c  -9.57  -4.43    +0.0000
iter: 400 11:21:00 -2548.486402c  -9.57  -4.43    +0.0000
iter: 401 11:21:04 -2548.486492c  -9.58  -4.44    +0.0000
iter: 402 11:21:08 -2548.486581c  -9.58  -4.44    +0.0000
iter: 403 11:21:12 -2548.486669c  -9.59  -4.44    +0.0000
iter: 404 11:21:15 -2548.486757c  -9.59  -4.45    +0.0000
iter: 405 11:21:19 -2548.486843c  -9.60  -4.45    +0.0000
iter: 406 11:21:23 -2548.486929c  -9.60  -4.46    +0.0000
iter: 407 11:21:27 -2548.487013c  -9.61  -4.46    +0.0000
iter: 408 11:21:31 -2548.487097c  -9.62  -4.46    +0.0000
iter: 409 11:21:34 -2548.487180c  -9.62  -4.47    +0.0000
iter: 410 11:21:38 -2548.487262c  -9.63  -4.47    +0.0000
iter: 411 11:21:42 -2548.487343c  -9.63  -4.47    +0.0000
iter: 412 11:21:46 -2548.487424c  -9.64  -4.48    +0.0000
iter: 413 11:21:50 -2548.487503c  -9.64  -4.48    +0.0000
iter: 414 11:21:53 -2548.487582c  -9.65  -4.48    +0.0000
iter: 415 11:21:57 -2548.487660c  -9.65  -4.49    +0.0000
iter: 416 11:22:01 -2548.487737c  -9.66  -4.49    +0.0000
iter: 417 11:22:05 -2548.487813c  -9.67  -4.49    +0.0000
iter: 418 11:22:09 -2548.487889c  -9.67  -4.50    +0.0000
iter: 419 11:22:12 -2548.487964c  -9.68  -4.50    +0.0000
iter: 420 11:22:16 -2548.488038c  -9.68  -4.50    +0.0000
iter: 421 11:22:20 -2548.488111c  -9.69  -4.51    +0.0000
iter: 422 11:22:24 -2548.488183c  -9.69  -4.51    +0.0000
iter: 423 11:22:28 -2548.488255c  -9.70  -4.51    +0.0000
iter: 424 11:22:31 -2548.488326c  -9.70  -4.52    +0.0000
iter: 425 11:22:35 -2548.488396c  -9.71  -4.52    +0.0000
iter: 426 11:22:39 -2548.488466c  -9.72  -4.52    +0.0000
iter: 427 11:22:43 -2548.488535c  -9.72  -4.53    +0.0000
iter: 428 11:22:47 -2548.488603c  -9.73  -4.53    +0.0000
iter: 429 11:22:50 -2548.488670c  -9.73  -4.53    +0.0000
iter: 430 11:22:54 -2548.488737c  -9.74  -4.54    +0.0000
iter: 431 11:22:58 -2548.488803c  -9.74  -4.54    +0.0000
iter: 432 11:23:02 -2548.488869c  -9.75  -4.54    +0.0000
iter: 433 11:23:06 -2548.488934c  -9.75  -4.55    +0.0000
iter: 434 11:23:10 -2548.488998c  -9.76  -4.55    +0.0000
iter: 435 11:23:13 -2548.489061c  -9.76  -4.55    +0.0000
iter: 436 11:23:17 -2548.489124c  -9.77  -4.56    +0.0000
iter: 437 11:23:21 -2548.489187c  -9.78  -4.56    +0.0000
iter: 438 11:23:25 -2548.489248c  -9.78  -4.56    +0.0000
iter: 439 11:23:29 -2548.489309c  -9.79  -4.57    +0.0000
iter: 440 11:23:32 -2548.489370c  -9.79  -4.57    +0.0000
iter: 441 11:23:36 -2548.489429c  -9.80  -4.57    +0.0000
iter: 442 11:23:40 -2548.489489c  -9.80  -4.58    +0.0000
iter: 443 11:23:44 -2548.489547c  -9.81  -4.58    +0.0000
iter: 444 11:23:48 -2548.489605c  -9.81  -4.58    +0.0000
iter: 445 11:23:51 -2548.489663c  -9.82  -4.59    +0.0000
iter: 446 11:23:55 -2548.489720c  -9.83  -4.59    +0.0000
iter: 447 11:23:59 -2548.489776c  -9.83  -4.59    +0.0000
iter: 448 11:24:03 -2548.489832c  -9.84  -4.60    +0.0000
iter: 449 11:24:07 -2548.489887c  -9.84  -4.60    +0.0000
iter: 450 11:24:11 -2548.489942c  -9.85  -4.60    +0.0000
iter: 451 11:24:14 -2548.489996c  -9.85  -4.61    +0.0000
iter: 452 11:24:18 -2548.490050c  -9.86  -4.61    +0.0000
iter: 453 11:24:22 -2548.490103c  -9.86  -4.61    +0.0000
iter: 454 11:24:26 -2548.490155c  -9.87  -4.62    +0.0000
iter: 455 11:24:30 -2548.490208c  -9.87  -4.62    +0.0000
iter: 456 11:24:33 -2548.490259c  -9.88  -4.62    +0.0000
iter: 457 11:24:37 -2548.490310c  -9.89  -4.63    +0.0000
iter: 458 11:24:41 -2548.490361c  -9.89  -4.63    +0.0000
iter: 459 11:24:45 -2548.490411c  -9.90  -4.63    +0.0000
iter: 460 11:24:49 -2548.490461c  -9.90  -4.64    +0.0000
iter: 461 11:24:52 -2548.490510c  -9.91  -4.64    +0.0000
iter: 462 11:24:56 -2548.490558c  -9.91  -4.64    +0.0000
iter: 463 11:25:00 -2548.490606c  -9.92  -4.65    +0.0000
iter: 464 11:25:04 -2548.490654c  -9.92  -4.65    +0.0000
iter: 465 11:25:08 -2548.490701c  -9.93  -4.65    +0.0000
iter: 466 11:25:11 -2548.490748c  -9.93  -4.66    +0.0000
iter: 467 11:25:15 -2548.490795c  -9.94  -4.66    +0.0000
iter: 468 11:25:19 -2548.490841c  -9.94  -4.66    +0.0000
iter: 469 11:25:23 -2548.490886c  -9.95  -4.67    +0.0000
iter: 470 11:25:27 -2548.490931c  -9.96  -4.67    +0.0000
iter: 471 11:25:30 -2548.490976c  -9.96  -4.67    +0.0000
iter: 472 11:25:34 -2548.491020c  -9.97  -4.68    +0.0000
iter: 473 11:25:38 -2548.491064c  -9.97  -4.68    +0.0000
iter: 474 11:25:42 -2548.491107c  -9.98  -4.68    +0.0000
iter: 475 11:25:46 -2548.491150c  -9.98  -4.69    +0.0000
iter: 476 11:25:49 -2548.491192c  -9.99  -4.69    +0.0000
iter: 477 11:25:53 -2548.491234c  -9.99  -4.69    +0.0000
iter: 478 11:25:57 -2548.491276c -10.00  -4.70    +0.0000
iter: 479 11:26:01 -2548.491318c -10.01c -4.70    +0.0000
iter: 480 11:26:05 -2548.491358c -10.01c -4.70    +0.0000
iter: 481 11:26:09 -2548.491399c -10.02c -4.71    +0.0000
iter: 482 11:26:12 -2548.491439c -10.02c -4.71    +0.0000
iter: 483 11:26:16 -2548.491479c -10.03c -4.71    +0.0000
iter: 484 11:26:20 -2548.491518c -10.03c -4.72    +0.0000
iter: 485 11:26:24 -2548.491557c -10.04c -4.72    +0.0000
iter: 486 11:26:28 -2548.491596c -10.04c -4.72    +0.0000
iter: 487 11:26:31 -2548.491634c -10.05c -4.73    +0.0000
iter: 488 11:26:35 -2548.491672c -10.05c -4.73    +0.0000
iter: 489 11:26:39 -2548.491710c -10.06c -4.73    +0.0000
iter: 490 11:26:43 -2548.491747c -10.06c -4.73    +0.0000
iter: 491 11:26:47 -2548.491784c -10.07c -4.74    +0.0000
iter: 492 11:26:50 -2548.491821c -10.07c -4.74    +0.0000
iter: 493 11:26:54 -2548.491857c -10.08c -4.74    +0.0000
iter: 494 11:26:58 -2548.491893c -10.08c -4.75    +0.0000
iter: 495 11:27:02 -2548.491928c -10.09c -4.75    +0.0000
iter: 496 11:27:06 -2548.491963c -10.10c -4.75    +0.0000
iter: 497 11:27:09 -2548.491998c -10.10c -4.76    +0.0000
iter: 498 11:27:13 -2548.492033c -10.11c -4.76    +0.0000
iter: 499 11:27:17 -2548.492067c -10.11c -4.76    +0.0000
iter: 500 11:27:21 -2548.492101c -10.12c -4.77    +0.0000
iter: 501 11:27:25 -2548.492135c -10.12c -4.77    +0.0000
iter: 502 11:27:29 -2548.492168c -10.13c -4.77    +0.0000
iter: 503 11:27:32 -2548.492201c -10.13c -4.78    +0.0000
iter: 504 11:27:36 -2548.492234c -10.14c -4.78    +0.0000
iter: 505 11:27:40 -2548.492266c -10.14c -4.78    +0.0000
iter: 506 11:27:44 -2548.492298c -10.15c -4.79    +0.0000
iter: 507 11:27:48 -2548.492330c -10.16c -4.79    +0.0000
iter: 508 11:27:51 -2548.492362c -10.16c -4.79    +0.0000
iter: 509 11:27:55 -2548.492393c -10.17c -4.80    +0.0000
iter: 510 11:27:59 -2548.492424c -10.17c -4.80    +0.0000
iter: 511 11:28:03 -2548.492454c -10.18c -4.80    +0.0000
iter: 512 11:28:07 -2548.492485c -10.18c -4.80    +0.0000
iter: 513 11:28:11 -2548.492515c -10.19c -4.81    +0.0000
iter: 514 11:28:14 -2548.492545c -10.19c -4.81    +0.0000
iter: 515 11:28:18 -2548.492574c -10.20c -4.81    +0.0000
iter: 516 11:28:22 -2548.492604c -10.20c -4.82    +0.0000
iter: 517 11:28:26 -2548.492633c -10.21c -4.82    +0.0000
iter: 518 11:28:30 -2548.492661c -10.21c -4.82    +0.0000
iter: 519 11:28:33 -2548.492690c -10.22c -4.83    +0.0000
iter: 520 11:28:37 -2548.492718c -10.22c -4.83    +0.0000
iter: 521 11:28:41 -2548.492746c -10.23c -4.83    +0.0000
iter: 522 11:28:45 -2548.492774c -10.23c -4.84    +0.0000
iter: 523 11:28:49 -2548.492801c -10.24c -4.84    +0.0000
iter: 524 11:28:52 -2548.492829c -10.24c -4.84    +0.0000
iter: 525 11:28:56 -2548.492856c -10.25c -4.85    +0.0000
iter: 526 11:29:00 -2548.492883c -10.25c -4.85    +0.0000
iter: 527 11:29:04 -2548.492909c -10.26c -4.85    +0.0000
iter: 528 11:29:08 -2548.492935c -10.27c -4.85    +0.0000
iter: 529 11:29:11 -2548.492961c -10.27c -4.86    +0.0000
iter: 530 11:29:15 -2548.492987c -10.28c -4.86    +0.0000
iter: 531 11:29:19 -2548.493013c -10.28c -4.86    +0.0000
iter: 532 11:29:23 -2548.493038c -10.29c -4.87    +0.0000
iter: 533 11:29:27 -2548.493063c -10.30c -4.87    +0.0000
iter: 534 11:29:30 -2548.493088c -10.30c -4.87    +0.0000
iter: 535 11:29:34 -2548.493113c -10.31c -4.88    +0.0000
iter: 536 11:29:38 -2548.493137c -10.31c -4.88    +0.0000
iter: 537 11:29:42 -2548.493162c -10.32c -4.88    +0.0000
iter: 538 11:29:46 -2548.493186c -10.32c -4.89    +0.0000
iter: 539 11:29:49 -2548.493210c -10.33c -4.89    +0.0000
iter: 540 11:29:53 -2548.493233c -10.33c -4.89    +0.0000
iter: 541 11:29:57 -2548.493257c -10.34c -4.89    +0.0000
iter: 542 11:30:01 -2548.493280c -10.34c -4.90    +0.0000
iter: 543 11:30:05 -2548.493303c -10.35c -4.90    +0.0000
iter: 544 11:30:08 -2548.493326c -10.35c -4.90    +0.0000
iter: 545 11:30:12 -2548.493348c -10.36c -4.91    +0.0000
iter: 546 11:30:16 -2548.493371c -10.36c -4.91    +0.0000
iter: 547 11:30:20 -2548.493393c -10.37c -4.91    +0.0000
iter: 548 11:30:24 -2548.493415c -10.37c -4.92    +0.0000
iter: 549 11:30:27 -2548.493437c -10.38c -4.92    +0.0000
iter: 550 11:30:31 -2548.493458c -10.38c -4.92    +0.0000
iter: 551 11:30:35 -2548.493480c -10.39c -4.93    +0.0000
iter: 552 11:30:39 -2548.493501c -10.39c -4.93    +0.0000
iter: 553 11:30:43 -2548.493522c -10.40c -4.93    +0.0000
iter: 554 11:30:47 -2548.493543c -10.40c -4.93    +0.0000
iter: 555 11:30:50 -2548.493564c -10.41c -4.94    +0.0000
iter: 556 11:30:54 -2548.493584c -10.41c -4.94    +0.0000
iter: 557 11:30:58 -2548.493605c -10.42c -4.94    +0.0000
iter: 558 11:31:02 -2548.493625c -10.42c -4.95    +0.0000
iter: 559 11:31:06 -2548.493645c -10.43c -4.95    +0.0000
iter: 560 11:31:09 -2548.493665c -10.43c -4.95    +0.0000
iter: 561 11:31:13 -2548.493684c -10.44c -4.96    +0.0000
iter: 562 11:31:17 -2548.493704c -10.44c -4.96    +0.0000
iter: 563 11:31:21 -2548.493723c -10.45c -4.96    +0.0000
iter: 564 11:31:25 -2548.493742c -10.46c -4.96    +0.0000
iter: 565 11:31:28 -2548.493761c -10.46c -4.97    +0.0000
iter: 566 11:31:32 -2548.493780c -10.47c -4.97    +0.0000
iter: 567 11:31:36 -2548.493799c -10.48c -4.97    +0.0000
iter: 568 11:31:40 -2548.493817c -10.48c -4.98    +0.0000
iter: 569 11:31:44 -2548.493836c -10.49c -4.98    +0.0000
iter: 570 11:31:47 -2548.493854c -10.49c -4.98    +0.0000
iter: 571 11:31:51 -2548.493872c -10.50c -4.99    +0.0000
iter: 572 11:31:55 -2548.493890c -10.50c -4.99    +0.0000
iter: 573 11:31:59 -2548.493907c -10.51c -4.99    +0.0000
iter: 574 11:32:03 -2548.493925c -10.51c -4.99    +0.0000
iter: 575 11:32:06 -2548.493942c -10.52c -5.00    +0.0000
iter: 576 11:32:10 -2548.493960c -10.52c -5.00c   +0.0000

Converged after 576 iterations.

Dipole moment: (52.369904, -55.750394, 1.074951) |e|*Ang

Total magnetic moment: (0.000000, 0.000000, 0.000000)
Local magnetic moments:
   0 Ti ( 0.000000,  0.000000, -0.000000)
   1 Ti ( 0.000000,  0.000000,  0.000000)
   2 Ti ( 0.000000,  0.000000, -0.000000)
   3 Ti ( 0.000000,  0.000000,  0.000000)
   4 Ti ( 0.000000,  0.000000,  0.000000)
   5 Ti ( 0.000000,  0.000000,  0.000000)
   6 Ti ( 0.000000,  0.000000, -0.000000)
   7 Ti ( 0.000000,  0.000000,  0.000000)
   8 Ti ( 0.000000,  0.000000,  0.000000)
   9 Ti ( 0.000000,  0.000000, -0.000000)
  10 Ti ( 0.000000,  0.000000,  0.000000)
  11 Ti ( 0.000000,  0.000000,  0.000000)
  12 Ti ( 0.000000,  0.000000,  0.000000)
  13 Ti ( 0.000000,  0.000000, -0.000000)
  14 Ti ( 0.000000,  0.000000,  0.000000)
  15 Ti ( 0.000000,  0.000000, -0.000000)
  16 Ti ( 0.000000,  0.000000,  0.000000)
  17 Ti ( 0.000000,  0.000000, -0.000000)
  18 Ti ( 0.000000,  0.000000,  0.000000)
  19 Ti ( 0.000000,  0.000000, -0.000000)
  20 Ti ( 0.000000,  0.000000,  0.000000)
  21 Ti ( 0.000000,  0.000000, -0.000000)
  22 Ti ( 0.000000,  0.000000, -0.000000)
  23 Ti ( 0.000000,  0.000000,  0.000000)
  24 O  ( 0.000000,  0.000000,  0.000000)
  25 O  ( 0.000000,  0.000000,  0.000000)
  26 O  ( 0.000000,  0.000000,  0.000000)
  27 O  ( 0.000000,  0.000000, -0.000000)
  28 O  ( 0.000000,  0.000000, -0.000000)
  29 O  ( 0.000000,  0.000000, -0.000000)
  30 O  ( 0.000000,  0.000000,  0.000000)
  31 O  ( 0.000000,  0.000000,  0.000000)
  32 O  ( 0.000000,  0.000000,  0.000000)
  33 O  ( 0.000000,  0.000000, -0.000000)
  34 O  ( 0.000000,  0.000000, -0.000000)
  35 O  ( 0.000000,  0.000000, -0.000000)
  36 O  ( 0.000000,  0.000000, -0.000000)
  37 O  ( 0.000000,  0.000000, -0.000000)
  38 O  ( 0.000000,  0.000000,  0.000000)
  39 O  ( 0.000000,  0.000000,  0.000000)
  40 O  ( 0.000000,  0.000000, -0.000000)
  41 O  ( 0.000000,  0.000000, -0.000000)
  42 O  ( 0.000000,  0.000000, -0.000000)
  43 O  ( 0.000000,  0.000000, -0.000000)
  44 O  ( 0.000000,  0.000000, -0.000000)
  45 O  ( 0.000000,  0.000000, -0.000000)
  46 O  ( 0.000000,  0.000000, -0.000000)
  47 O  ( 0.000000,  0.000000, -0.000000)
  48 O  ( 0.000000,  0.000000,  0.000000)
  49 O  ( 0.000000,  0.000000, -0.000000)
  50 O  ( 0.000000,  0.000000, -0.000000)
  51 O  ( 0.000000,  0.000000, -0.000000)
  52 O  ( 0.000000,  0.000000, -0.000000)
  53 O  ( 0.000000,  0.000000, -0.000000)
  54 O  ( 0.000000,  0.000000, -0.000000)
  55 O  ( 0.000000,  0.000000,  0.000000)
  56 O  ( 0.000000,  0.000000,  0.000000)
  57 O  ( 0.000000,  0.000000,  0.000000)
  58 O  ( 0.000000,  0.000000, -0.000000)
  59 O  ( 0.000000,  0.000000, -0.000000)
  60 O  ( 0.000000,  0.000000, -0.000000)
  61 O  ( 0.000000,  0.000000, -0.000000)
  62 O  ( 0.000000,  0.000000,  0.000000)
  63 O  ( 0.000000,  0.000000, -0.000000)
  64 O  ( 0.000000,  0.000000, -0.000000)
  65 O  ( 0.000000,  0.000000, -0.000000)
  66 O  ( 0.000000,  0.000000, -0.000000)
  67 O  ( 0.000000,  0.000000, -0.000000)
  68 O  ( 0.000000,  0.000000,  0.000000)
  69 O  ( 0.000000,  0.000000,  0.000000)
  70 O  ( 0.000000,  0.000000,  0.000000)
  71 O  ( 0.000000,  0.000000,  0.000000)
  72 Au ( 0.000000,  0.000000, -0.000000)
  73 Au ( 0.000000,  0.000000, -0.000000)
  74 Au ( 0.000000,  0.000000,  0.000000)
  75 Au ( 0.000000,  0.000000, -0.000000)

Energy contributions relative to reference atoms: (reference = -2721730.337652)

Kinetic:       +525.003143
Potential:     -709.295938
External:      -2024.500435
XC:            -382.633642
Entropy (-ST):   -0.265059
Local:          +43.065442
SIC:             +0.000000
--------------------------
Free energy:   -2548.626489
Extrapolated:  -2548.493960

Dipole-layer corrected work functions: 3.839883, 1.382179 eV

Spin contamination: 0.000000 electrons
                   Up                     Down
 Band  Eigenvalues  Occupancy  Eigenvalues  Occupancy
    0    -64.78990    1.00000    -64.78990    1.00000
    1    -64.70678    1.00000    -64.70678    1.00000
    2    -64.57510    1.00000    -64.57510    1.00000
    3    -64.57027    1.00000    -64.57027    1.00000
    4    -64.56927    1.00000    -64.56927    1.00000
    5    -64.56566    1.00000    -64.56566    1.00000
    6    -64.55234    1.00000    -64.55234    1.00000
    7    -64.53326    1.00000    -64.53326    1.00000
    8    -64.52653    1.00000    -64.52653    1.00000
    9    -64.51112    1.00000    -64.51112    1.00000
   10    -64.48291    1.00000    -64.48291    1.00000
   11    -64.43428    1.00000    -64.43428    1.00000
   12    -64.39572    1.00000    -64.39572    1.00000
   13    -64.39148    1.00000    -64.39148    1.00000
   14    -64.38352    1.00000    -64.38352    1.00000
   15    -64.38002    1.00000    -64.38002    1.00000
   16    -64.35958    1.00000    -64.35958    1.00000
   17    -64.34694    1.00000    -64.34694    1.00000
   18    -64.32146    1.00000    -64.32146    1.00000
   19    -64.11230    1.00000    -64.11230    1.00000
   20    -63.88863    1.00000    -63.88863    1.00000
   21    -63.87976    1.00000    -63.87976    1.00000
   22    -63.87871    1.00000    -63.87871    1.00000
   23    -63.87061    1.00000    -63.87061    1.00000
   24    -41.09077    1.00000    -41.09077    1.00000
   25    -40.97051    1.00000    -40.97051    1.00000
   26    -40.94056    1.00000    -40.94056    1.00000
   27    -40.92147    1.00000    -40.92147    1.00000
   28    -40.89610    1.00000    -40.89610    1.00000
   29    -40.89424    1.00000    -40.89424    1.00000
   30    -40.88999    1.00000    -40.88999    1.00000
   31    -40.88740    1.00000    -40.88740    1.00000
   32    -40.88456    1.00000    -40.88456    1.00000
   33    -40.87151    1.00000    -40.87151    1.00000
   34    -40.84021    1.00000    -40.84021    1.00000
   35    -40.83289    1.00000    -40.83289    1.00000
   36    -40.77646    1.00000    -40.77646    1.00000
   37    -40.74862    1.00000    -40.74862    1.00000
   38    -40.74274    1.00000    -40.74274    1.00000
   39    -40.73806    1.00000    -40.73806    1.00000
   40    -40.72832    1.00000    -40.72832    1.00000
   41    -40.72349    1.00000    -40.72349    1.00000
   42    -40.71418    1.00000    -40.71418    1.00000
   43    -40.71316    1.00000    -40.71316    1.00000
   44    -40.70716    1.00000    -40.70716    1.00000
   45    -40.69469    1.00000    -40.69469    1.00000
   46    -40.68970    1.00000    -40.68970    1.00000
   47    -40.68562    1.00000    -40.68562    1.00000
   48    -40.67777    1.00000    -40.67777    1.00000
   49    -40.67393    1.00000    -40.67393    1.00000
   50    -40.67193    1.00000    -40.67193    1.00000
   51    -40.67148    1.00000    -40.67148    1.00000
   52    -40.66017    1.00000    -40.66017    1.00000
   53    -40.65803    1.00000    -40.65803    1.00000
   54    -40.64594    1.00000    -40.64594    1.00000
   55    -40.63281    1.00000    -40.63281    1.00000
   56    -40.61245    1.00000    -40.61245    1.00000
   57    -40.60969    1.00000    -40.60969    1.00000
   58    -40.58899    1.00000    -40.58899    1.00000
   59    -40.58375    1.00000    -40.58375    1.00000
   60    -40.57738    1.00000    -40.57738    1.00000
   61    -40.56560    1.00000    -40.56560    1.00000
   62    -40.56339    1.00000    -40.56339    1.00000
   63    -40.56273    1.00000    -40.56273    1.00000
   64    -40.55979    1.00000    -40.55979    1.00000
   65    -40.55208    1.00000    -40.55208    1.00000
   66    -40.54443    1.00000    -40.54443    1.00000
   67    -40.54256    1.00000    -40.54256    1.00000
   68    -40.52706    1.00000    -40.52706    1.00000
   69    -40.52214    1.00000    -40.52214    1.00000
   70    -40.50828    1.00000    -40.50828    1.00000
   71    -40.50348    1.00000    -40.50348    1.00000
   72    -40.49583    1.00000    -40.49583    1.00000
   73    -40.48635    1.00000    -40.48635    1.00000
   74    -40.48549    1.00000    -40.48549    1.00000
   75    -40.47586    1.00000    -40.47586    1.00000
   76    -40.46715    1.00000    -40.46715    1.00000
   77    -40.45799    1.00000    -40.45799    1.00000
   78    -40.44441    1.00000    -40.44441    1.00000
   79    -40.43612    1.00000    -40.43612    1.00000
   80    -40.41279    1.00000    -40.41279    1.00000
   81    -40.33290    1.00000    -40.33290    1.00000
   82    -40.30720    1.00000    -40.30720    1.00000
   83    -40.25287    1.00000    -40.25287    1.00000
   84    -40.11785    1.00000    -40.11785    1.00000
   85    -40.10810    1.00000    -40.10810    1.00000
   86    -40.10293    1.00000    -40.10293    1.00000
   87    -40.09503    1.00000    -40.09503    1.00000
   88    -40.08942    1.00000    -40.08942    1.00000
   89    -40.08430    1.00000    -40.08430    1.00000
   90    -40.04302    1.00000    -40.04302    1.00000
   91    -40.03465    1.00000    -40.03465    1.00000
   92    -39.96583    1.00000    -39.96583    1.00000
   93    -39.95652    1.00000    -39.95652    1.00000
   94    -39.95353    1.00000    -39.95353    1.00000
   95    -39.94542    1.00000    -39.94542    1.00000
   96    -23.58751    1.00000    -23.58751    1.00000
   97    -23.26623    1.00000    -23.26623    1.00000
   98    -23.26386    1.00000    -23.26386    1.00000
   99    -23.20404    1.00000    -23.20404    1.00000
  100    -23.14028    1.00000    -23.14028    1.00000
  101    -23.05556    1.00000    -23.05556    1.00000
  102    -23.00496    1.00000    -23.00496    1.00000
  103    -22.96556    1.00000    -22.96556    1.00000
  104    -22.89002    1.00000    -22.89002    1.00000
  105    -22.70472    1.00000    -22.70472    1.00000
  106    -22.61964    1.00000    -22.61964    1.00000
  107    -22.57419    1.00000    -22.57419    1.00000
  108    -22.50977    1.00000    -22.50977    1.00000
  109    -22.50065    1.00000    -22.50065    1.00000
  110    -22.45779    1.00000    -22.45779    1.00000
  111    -22.45300    1.00000    -22.45300    1.00000
  112    -22.43395    1.00000    -22.43395    1.00000
  113    -22.38513    1.00000    -22.38513    1.00000
  114    -22.34320    1.00000    -22.34320    1.00000
  115    -22.29471    1.00000    -22.29471    1.00000
  116    -22.27270    1.00000    -22.27270    1.00000
  117    -22.24756    1.00000    -22.24756    1.00000
  118    -22.22185    1.00000    -22.22185    1.00000
  119    -22.20319    1.00000    -22.20319    1.00000
  120    -22.15698    1.00000    -22.15698    1.00000
  121    -22.14472    1.00000    -22.14472    1.00000
  122    -22.12260    1.00000    -22.12260    1.00000
  123    -22.10125    1.00000    -22.10125    1.00000
  124    -22.08714    1.00000    -22.08714    1.00000
  125    -22.08095    1.00000    -22.08095    1.00000
  126    -22.07262    1.00000    -22.07262    1.00000
  127    -22.06767    1.00000    -22.06767    1.00000
  128    -22.06124    1.00000    -22.06124    1.00000
  129    -22.05593    1.00000    -22.05593    1.00000
  130    -21.98428    1.00000    -21.98428    1.00000
  131    -21.94408    1.00000    -21.94408    1.00000
  132    -21.93557    1.00000    -21.93557    1.00000
  133    -21.92537    1.00000    -21.92537    1.00000
  134    -21.91524    1.00000    -21.91524    1.00000
  135    -21.88508    1.00000    -21.88508    1.00000
  136    -21.83751    1.00000    -21.83751    1.00000
  137    -21.82508    1.00000    -21.82508    1.00000
  138    -21.82339    1.00000    -21.82339    1.00000
  139    -21.75795    1.00000    -21.75795    1.00000
  140    -20.47532    1.00000    -20.47532    1.00000
  141    -20.43492    1.00000    -20.43492    1.00000
  142    -20.42551    1.00000    -20.42551    1.00000
  143    -20.42236    1.00000    -20.42236    1.00000
  144    -10.57436    1.00000    -10.57436    1.00000
  145    -10.56367    1.00000    -10.56367    1.00000
  146    -10.50175    1.00000    -10.50175    1.00000
  147    -10.50092    1.00000    -10.50092    1.00000
  148    -10.45232    1.00000    -10.45232    1.00000
  149    -10.43348    1.00000    -10.43348    1.00000
  150    -10.38128    1.00000    -10.38128    1.00000
  151    -10.35298    1.00000    -10.35298    1.00000
  152    -10.31813    1.00000    -10.31813    1.00000
  153    -10.27581    1.00000    -10.27581    1.00000
  154    -10.24852    1.00000    -10.24852    1.00000
  155    -10.23767    1.00000    -10.23767    1.00000
  156    -10.21029    1.00000    -10.21029    1.00000
  157    -10.20416    1.00000    -10.20416    1.00000
  158    -10.14004    1.00000    -10.14004    1.00000
  159    -10.11380    1.00000    -10.11380    1.00000
  160    -10.10449    1.00000    -10.10449    1.00000
  161    -10.04404    1.00000    -10.04404    1.00000
  162    -10.00526    1.00000    -10.00526    1.00000
  163     -9.95595    1.00000     -9.95595    1.00000
  164     -9.90699    1.00000     -9.90699    1.00000
  165     -9.86492    1.00000     -9.86492    1.00000
  166     -9.85131    1.00000     -9.85131    1.00000
  167     -9.84001    1.00000     -9.84001    1.00000
  168     -9.81335    1.00000     -9.81335    1.00000
  169     -9.76904    1.00000     -9.76904    1.00000
  170     -9.74590    1.00000     -9.74590    1.00000
  171     -9.70888    1.00000     -9.70888    1.00000
  172     -9.68939    1.00000     -9.68939    1.00000
  173     -9.67992    1.00000     -9.67992    1.00000
  174     -9.66546    1.00000     -9.66546    1.00000
  175     -9.65374    1.00000     -9.65374    1.00000
  176     -9.63637    1.00000     -9.63637    1.00000
  177     -9.63530    1.00000     -9.63530    1.00000
  178     -9.59018    1.00000     -9.59018    1.00000
  179     -9.57992    1.00000     -9.57992    1.00000
  180     -9.57128    1.00000     -9.57128    1.00000
  181     -9.56072    1.00000     -9.56072    1.00000
  182     -9.54512    1.00000     -9.54512    1.00000
  183     -9.50087    1.00000     -9.50087    1.00000
  184     -9.50001    1.00000     -9.50001    1.00000
  185     -9.45832    1.00000     -9.45832    1.00000
  186     -9.41489    1.00000     -9.41489    1.00000
  187     -9.39438    1.00000     -9.39438    1.00000
  188     -9.31658    1.00000     -9.31658    1.00000
  189     -9.30160    1.00000     -9.30160    1.00000
  190     -9.27636    1.00000     -9.27636    1.00000
  191     -9.24753    1.00000     -9.24753    1.00000
  192     -9.19132    1.00000     -9.19132    1.00000
  193     -9.18076    1.00000     -9.18076    1.00000
  194     -9.14576    1.00000     -9.14576    1.00000
  195     -9.09592    1.00000     -9.09592    1.00000
  196     -8.97746    1.00000     -8.97746    1.00000
  197     -8.94371    1.00000     -8.94371    1.00000
  198     -8.92287    1.00000     -8.92287    1.00000
  199     -8.90923    1.00000     -8.90923    1.00000
  200     -8.88539    1.00000     -8.88539    1.00000
  201     -8.78170    1.00000     -8.78170    1.00000
  202     -8.75084    1.00000     -8.75084    1.00000
  203     -8.67578    1.00000     -8.67578    1.00000
  204     -8.65195    1.00000     -8.65195    1.00000
  205     -8.57955    1.00000     -8.57955    1.00000
  206     -8.53911    1.00000     -8.53911    1.00000
  207     -8.53119    1.00000     -8.53119    1.00000
  208     -8.45102    1.00000     -8.45102    1.00000
  209     -8.44515    1.00000     -8.44515    1.00000
  210     -8.37189    1.00000     -8.37189    1.00000
  211     -8.31693    1.00000     -8.31693    1.00000
  212     -8.28223    1.00000     -8.28223    1.00000
  213     -8.25769    1.00000     -8.25769    1.00000
  214     -8.23890    1.00000     -8.23890    1.00000
  215     -8.22174    1.00000     -8.22174    1.00000
  216     -8.16279    1.00000     -8.16279    1.00000
  217     -8.14232    1.00000     -8.14232    1.00000
  218     -8.11173    1.00000     -8.11173    1.00000
  219     -8.10182    1.00000     -8.10182    1.00000
  220     -8.08896    1.00000     -8.08896    1.00000
  221     -8.03872    1.00000     -8.03872    1.00000
  222     -8.01742    1.00000     -8.01742    1.00000
  223     -7.99234    1.00000     -7.99234    1.00000
  224     -7.96919    1.00000     -7.96919    1.00000
  225     -7.93108    1.00000     -7.93108    1.00000
  226     -7.91617    1.00000     -7.91617    1.00000
  227     -7.89633    1.00000     -7.89633    1.00000
  228     -7.87157    1.00000     -7.87157    1.00000
  229     -7.84184    1.00000     -7.84184    1.00000
  230     -7.79601    1.00000     -7.79601    1.00000
  231     -7.76728    1.00000     -7.76728    1.00000
  232     -7.74720    1.00000     -7.74720    1.00000
  233     -7.72765    1.00000     -7.72765    1.00000
  234     -7.68056    1.00000     -7.68056    1.00000
  235     -7.66546    1.00000     -7.66546    1.00000
  236     -7.61997    1.00000     -7.61997    1.00000
  237     -7.60209    1.00000     -7.60209    1.00000
  238     -7.59448    1.00000     -7.59448    1.00000
  239     -7.55375    1.00000     -7.55375    1.00000
  240     -7.48467    1.00000     -7.48467    1.00000
  241     -7.44833    1.00000     -7.44833    1.00000
  242     -7.41146    1.00000     -7.41146    1.00000
  243     -7.40409    1.00000     -7.40409    1.00000
  244     -7.36696    1.00000     -7.36696    1.00000
  245     -7.34822    1.00000     -7.34822    1.00000
  246     -7.30248    1.00000     -7.30248    1.00000
  247     -7.26896    1.00000     -7.26896    1.00000
  248     -7.23707    1.00000     -7.23707    1.00000
  249     -7.14881    1.00000     -7.14881    1.00000
  250     -7.12093    1.00000     -7.12093    1.00000
  251     -7.09837    1.00000     -7.09837    1.00000
  252     -7.09563    1.00000     -7.09563    1.00000
  253     -7.03670    1.00000     -7.03670    1.00000
  254     -7.01634    1.00000     -7.01634    1.00000
  255     -6.98129    1.00000     -6.98129    1.00000
  256     -6.95391    1.00000     -6.95391    1.00000
  257     -6.92594    1.00000     -6.92594    1.00000
  258     -6.87452    1.00000     -6.87452    1.00000
  259     -6.83912    1.00000     -6.83912    1.00000
  260     -6.81267    1.00000     -6.81267    1.00000
  261     -6.78833    1.00000     -6.78833    1.00000
  262     -6.73292    1.00000     -6.73292    1.00000
  263     -6.71166    1.00000     -6.71166    1.00000
  264     -6.67792    1.00000     -6.67792    1.00000
  265     -6.65778    1.00000     -6.65778    1.00000
  266     -6.65224    1.00000     -6.65224    1.00000
  267     -6.63100    1.00000     -6.63100    1.00000
  268     -6.62588    1.00000     -6.62588    1.00000
  269     -6.59013    1.00000     -6.59013    1.00000
  270     -6.57419    1.00000     -6.57419    1.00000
  271     -6.56450    1.00000     -6.56450    1.00000
  272     -6.55111    1.00000     -6.55111    1.00000
  273     -6.50345    1.00000     -6.50345    1.00000
  274     -6.41567    1.00000     -6.41567    1.00000
  275     -6.32668    1.00000     -6.32668    1.00000
  276     -6.24188    1.00000     -6.24188    1.00000
  277     -6.22893    1.00000     -6.22893    1.00000
  278     -6.19821    1.00000     -6.19821    1.00000
  279     -6.19678    1.00000     -6.19678    1.00000
  280     -6.14171    1.00000     -6.14171    1.00000
  281     -6.10898    1.00000     -6.10898    1.00000
  282     -5.95009    1.00000     -5.95009    1.00000
  283     -5.81778    1.00000     -5.81778    1.00000
  284     -5.80492    1.00000     -5.80492    1.00000
  285     -5.79890    1.00000     -5.79890    1.00000
  286     -5.77487    1.00000     -5.77487    1.00000
  287     -5.57725    1.00000     -5.57725    1.00000
  288     -5.55973    1.00000     -5.55973    1.00000
  289     -5.53306    1.00000     -5.53306    1.00000
  290     -5.43024    1.00000     -5.43024    1.00000
  291     -5.42597    1.00000     -5.42597    1.00000
  292     -5.38134    1.00000     -5.38134    1.00000
  293     -5.16183    1.00000     -5.16183    1.00000
  294     -5.03746    1.00000     -5.03746    1.00000
  295     -4.98687    1.00000     -4.98687    1.00000
  296     -4.62502    1.00000     -4.62502    1.00000
  297     -4.44231    1.00000     -4.44231    1.00000
  298     -4.21346    1.00000     -4.21346    1.00000
  299     -4.18400    1.00000     -4.18400    1.00000
  300     -4.10553    1.00000     -4.10553    1.00000
  301     -3.90284    1.00000     -3.90284    1.00000
  302     -3.81145    0.99999     -3.81145    0.99999
  303     -3.80545    0.99999     -3.80545    0.99999
  304     -3.75124    0.99999     -3.75124    0.99999
  305     -3.69184    0.99998     -3.69184    0.99998
  306     -3.66547    0.99997     -3.66547    0.99997
  307     -3.62689    0.99996     -3.62689    0.99996
  308     -3.08913    0.99168     -3.08913    0.99168
  309     -2.75216    0.80397     -2.75216    0.80397
  310     -2.39430    0.10273     -2.39430    0.10273
  311     -2.35507    0.07178     -2.35507    0.07178
  312     -2.18063    0.01333     -2.18063    0.01333
  313     -2.06210    0.00411     -2.06210    0.00411
  314     -2.02663    0.00289     -2.02663    0.00289
  315     -2.00703    0.00238     -2.00703    0.00238
  316     -1.98478    0.00190     -1.98478    0.00190
  317     -1.97571    0.00174     -1.97571    0.00174
  318     -1.93605    0.00117     -1.93605    0.00117
  319     -1.87806    0.00066     -1.87806    0.00066
  320     -1.83749    0.00044     -1.83749    0.00044
  321     -1.83434    0.00042     -1.83434    0.00042
  322     -1.80737    0.00032     -1.80737    0.00032
  323     -1.75967    0.00020     -1.75967    0.00020
  324     -1.72120    0.00014     -1.72120    0.00014
  325     -1.66215    0.00008     -1.66215    0.00008
  326     -1.59873    0.00004     -1.59873    0.00004
  327     -1.56792    0.00003     -1.56792    0.00003
  328     -1.54511    0.00002     -1.54511    0.00002
  329     -1.51603    0.00002     -1.51603    0.00002
  330     -1.47260    0.00001     -1.47260    0.00001
  331     -1.45026    0.00001     -1.45026    0.00001
  332     -1.43696    0.00001     -1.43696    0.00001
  333     -1.42354    0.00001     -1.42354    0.00001
  334     -1.40470    0.00001     -1.40470    0.00001
  335     -1.38098    0.00000     -1.38098    0.00000
  336     -1.35797    0.00000     -1.35797    0.00000
  337     -1.32408    0.00000     -1.32408    0.00000
  338     -1.26690    0.00000     -1.26690    0.00000
  339     -1.26148    0.00000     -1.26148    0.00000
  340     -1.24213    0.00000     -1.24213    0.00000
  341     -1.22926    0.00000     -1.22926    0.00000
  342     -1.22199    0.00000     -1.22199    0.00000
  343     -1.21339    0.00000     -1.21339    0.00000
  344     -1.17324    0.00000     -1.17324    0.00000
  345     -1.14656    0.00000     -1.14656    0.00000
  346     -1.14389    0.00000     -1.14389    0.00000
  347     -1.12827    0.00000     -1.12827    0.00000
  348     -1.11758    0.00000     -1.11758    0.00000
  349     -1.10655    0.00000     -1.10655    0.00000
  350     -1.08194    0.00000     -1.08194    0.00000
  351     -1.07275    0.00000     -1.07275    0.00000
  352     -1.06541    0.00000     -1.06541    0.00000
  353     -1.05950    0.00000     -1.05950    0.00000
  354     -1.03215    0.00000     -1.03215    0.00000
  355     -1.01814    0.00000     -1.01814    0.00000
  356     -0.96682    0.00000     -0.96682    0.00000
  357     -0.95544    0.00000     -0.95544    0.00000
  358     -0.94821    0.00000     -0.94821    0.00000
  359     -0.92001    0.00000     -0.92001    0.00000
  360     -0.91601    0.00000     -0.91601    0.00000
  361     -0.90182    0.00000     -0.90182    0.00000
  362     -0.89804    0.00000     -0.89804    0.00000
  363     -0.89159    0.00000     -0.89159    0.00000
  364     -0.83329    0.00000     -0.83329    0.00000
  365     -0.82028    0.00000     -0.82028    0.00000
  366     -0.80508    0.00000     -0.80508    0.00000
  367     -0.76031    0.00000     -0.76031    0.00000
  368     -0.73737    0.00000     -0.73737    0.00000
  369     -0.69744    0.00000     -0.69744    0.00000
  370     -0.68476    0.00000     -0.68476    0.00000
  371     -0.65494    0.00000     -0.65494    0.00000
  372     -0.61627    0.00000     -0.61627    0.00000
  373     -0.60799    0.00000     -0.60799    0.00000
  374     -0.60031    0.00000     -0.60031    0.00000
  375     -0.59156    0.00000     -0.59156    0.00000

Fermi level: -2.61103

Gap: 0.358 eV
Transition (v -> c):
  (s=0, k=0, n=309, [[0.00, 0.00, 0.00]]) -> (s=0, k=0, n=310, [[0.00, 0.00, 0.00]])
No difference between direct/indirect transitions
System changes: positions 

Initializing position-dependent things.

Density initialized from wave functions
      .-------------------------.  
     /|                         |  
    / |                         |  
   /  |                         |  
  /   |                         |  
 *    |                         |  
 |    |                         |  
 |    |                         |  
 |    |                         |  
 |    |                         |  
 |    |                         |  
 |    |                         |  
 |    |                         |  
 |    |                         |  
 |    |        Au   OAu         |  
 |    |      O          Ti      |  
 |    O  Au      Ti     O    O  |  
 |    |   Ti   Au O   O         |  
 | O  |   O    O      Ti     Ti |  
 |    | Ti     Ti     O    O    |  
 |    |     O       O      Ti   |  
 |   O|Ti     O      O          |  
 |    |O    O      Ti     Ti    |  
 |  Ti|    Ti          O  O   O |  
 |    |  O  O   O O    TiO      |  
 |  O |         TiO         O Ti|  
 |    | OTiO   Ti    OTi        |  
 |    |       O     O O    O O  |  
 |    | Oi   O O           Ti   |  
 |    O      Ti     Ti     O    |  
 |   Ti          O      O       |  
 |    |   O                     |  
 |    |                         |  
 |    |                         |  
 |    |                         |  
 |    .-------------------------.  
 |   /                         /   
 |  /                         /    
 | /                         /     
 |/                         /      
 *-------------------------*       

Positions:
   0 Ti     1.771742    0.000000    8.228379    ( 0.0000,  0.0000,  0.0000)
   1 Ti     6.989192    1.896200    8.228379    ( 0.0000,  0.0000,  0.0000)
   2 Ti     1.771742    3.792400    8.228379    ( 0.0000,  0.0000,  0.0000)
   3 Ti     6.989192    5.688600    8.228379    ( 0.0000,  0.0000,  0.0000)
   4 Ti     4.725027    0.000000    9.111586    ( 0.0000,  0.0000,  0.0000)
   5 Ti     9.942477    1.896200    9.111586    ( 0.0000,  0.0000,  0.0000)
   6 Ti     4.725027    3.792400    9.111586    ( 0.0000,  0.0000,  0.0000)
   7 Ti     9.942477    5.688600    9.111586    ( 0.0000,  0.0000,  0.0000)
   8 Ti     3.149983    0.000000   11.761552    ( 0.0000,  0.0000,  0.0000)
   9 Ti     8.367433    1.896200   11.761552    ( 0.0000,  0.0000,  0.0000)
  10 Ti     3.149983    3.792400   11.761552    ( 0.0000,  0.0000,  0.0000)
  11 Ti     8.367433    5.688600   11.761552    ( 0.0000,  0.0000,  0.0000)
  12 Ti     6.103269    0.000000   12.644759    ( 0.0000,  0.0000,  0.0000)
  13 Ti     0.885819    1.896200   12.644759    ( 0.0000,  0.0000,  0.0000)
  14 Ti     6.103269    3.792400   12.644759    ( 0.0000,  0.0000,  0.0000)
  15 Ti     0.885819    5.688600   12.644759    ( 0.0000,  0.0000,  0.0000)
  16 Ti     4.482233   -0.001033   15.342543    ( 0.0000,  0.0000,  0.0000)
  17 Ti     9.753045    1.900753   15.389207    ( 0.0000,  0.0000,  0.0000)
  18 Ti     4.499047    3.797034   15.348687    ( 0.0000,  0.0000,  0.0000)
  19 Ti     9.736627    5.671166   15.407809    ( 0.0000,  0.0000,  0.0000)
  20 Ti     7.365001   -0.008670   16.091347    ( 0.0000,  0.0000,  0.0000)
  21 Ti     2.124206    1.919615   16.196452    ( 0.0000,  0.0000,  0.0000)
  22 Ti     7.324862    3.785370   16.124124    ( 0.0000,  0.0000,  0.0000)
  23 Ti     2.104658    5.692197   16.109406    ( 0.0000,  0.0000,  0.0000)
  24 O      3.638859    0.000000    7.500000    ( 0.0000,  0.0000,  0.0000)
  25 O      8.856309    1.896200    7.500000    ( 0.0000,  0.0000,  0.0000)
  26 O      3.638859    3.792400    7.500000    ( 0.0000,  0.0000,  0.0000)
  27 O      8.856309    5.688600    7.500000    ( 0.0000,  0.0000,  0.0000)
  28 O      6.592144    0.000000    8.383207    ( 0.0000,  0.0000,  0.0000)
  29 O      1.374694    1.896200    8.383207    ( 0.0000,  0.0000,  0.0000)
  30 O      6.592144    3.792400    8.383207    ( 0.0000,  0.0000,  0.0000)
  31 O      1.374694    5.688600    8.383207    ( 0.0000,  0.0000,  0.0000)
  32 O     10.339421    0.000000    8.956758    ( 0.0000,  0.0000,  0.0000)
  33 O      5.121971    1.896200    8.956758    ( 0.0000,  0.0000,  0.0000)
  34 O     10.339421    3.792400    8.956758    ( 0.0000,  0.0000,  0.0000)
  35 O      5.121971    5.688600    8.956758    ( 0.0000,  0.0000,  0.0000)
  36 O      2.857911    0.000000    9.839966    ( 0.0000,  0.0000,  0.0000)
  37 O      8.075361    1.896200    9.839966    ( 0.0000,  0.0000,  0.0000)
  38 O      2.857911    3.792400    9.839966    ( 0.0000,  0.0000,  0.0000)
  39 O      8.075361    5.688600    9.839966    ( 0.0000,  0.0000,  0.0000)
  40 O      5.017100    0.000000   11.033173    ( 0.0000,  0.0000,  0.0000)
  41 O     10.234550    1.896200   11.033173    ( 0.0000,  0.0000,  0.0000)
  42 O      5.017100    3.792400   11.033173    ( 0.0000,  0.0000,  0.0000)
  43 O     10.234550    5.688600   11.033173    ( 0.0000,  0.0000,  0.0000)
  44 O      7.970490    0.000000   11.916380    ( 0.0000,  0.0000,  0.0000)
  45 O      2.753040    1.896200   11.916380    ( 0.0000,  0.0000,  0.0000)
  46 O      7.970490    3.792400   11.916380    ( 0.0000,  0.0000,  0.0000)
  47 O      2.753040    5.688600   11.916380    ( 0.0000,  0.0000,  0.0000)
  48 O      1.282867    0.000000   12.489931    ( 0.0000,  0.0000,  0.0000)
  49 O      6.500317    1.896200   12.489931    ( 0.0000,  0.0000,  0.0000)
  50 O      1.282867    3.792400   12.489931    ( 0.0000,  0.0000,  0.0000)
  51 O      6.500317    5.688600   12.489931    ( 0.0000,  0.0000,  0.0000)
  52 O      4.236152    0.000000   13.373138    ( 0.0000,  0.0000,  0.0000)
  53 O      9.453603    1.896200   13.373138    ( 0.0000,  0.0000,  0.0000)
  54 O      4.236152    3.792400   13.373138    ( 0.0000,  0.0000,  0.0000)
  55 O      9.453603    5.688600   13.373138    ( 0.0000,  0.0000,  0.0000)
  56 O      6.412072   -0.010033   14.556610    ( 0.0000,  0.0000,  0.0000)
  57 O      1.198823    1.897930   14.569774    ( 0.0000,  0.0000,  0.0000)
  58 O      6.447668    3.793171   14.532625    ( 0.0000,  0.0000,  0.0000)
  59 O      1.199187    5.689336   14.547629    ( 0.0000,  0.0000,  0.0000)
  60 O      4.033722    1.891518   15.421462    ( 0.0000,  0.0000,  0.0000)
  61 O      9.263384   -0.007385   15.453502    ( 0.0000,  0.0000,  0.0000)
  62 O      4.056182    5.703956   15.417797    ( 0.0000,  0.0000,  0.0000)
  63 O      9.276983    3.794598   15.462247    ( 0.0000,  0.0000,  0.0000)
  64 O      2.642742   -0.013555   16.279518    ( 0.0000,  0.0000,  0.0000)
  65 O      7.840025    1.892632   16.276827    ( 0.0000,  0.0000,  0.0000)
  66 O      2.638424    3.815752   16.259314    ( 0.0000,  0.0000,  0.0000)
  67 O      7.851442    5.687213   16.316677    ( 0.0000,  0.0000,  0.0000)
  68 O      5.664333   -0.017638   16.912131    ( 0.0000,  0.0000,  0.0000)
  69 O      0.405331    1.895786   16.891848    ( 0.0000,  0.0000,  0.0000)
  70 O      0.447526    5.688107   16.892737    ( 0.0000,  0.0000,  0.0000)
  71 O      5.620240    3.815240   16.822627    ( 0.0000,  0.0000,  0.0000)
  72 Au     5.402004    1.459542   18.435638    ( 0.0000,  0.0000,  0.0000)
  73 Au     7.227773    3.254817   19.494175    ( 0.0000,  0.0000,  0.0000)
  74 Au     2.680675    1.867315   18.895591    ( 0.0000,  0.0000,  0.0000)
  75 Au     4.579183    3.616569   19.675117    ( 0.0000,  0.0000,  0.0000)

Unit cell:
           periodic     x           y           z      points  spacing
  1. axis:    yes   10.434900    0.000000    0.000000    52     0.2007
  2. axis:    yes    0.000000    7.584800    0.000000    36     0.2107
  3. axis:    no     0.000000    0.000000   28.826383   144     0.2002

  Lengths:  10.434900   7.584800  28.826383
  Angles:   90.000000  90.000000  90.000000

Effective grid spacing dv^(1/3) = 0.2038

     iter     time        total  log10-change:  magmom
                         energy   eigst   dens
iter:   1 11:32:17 -1845.364378   -2.04           +0.0000
iter:   2 11:32:21 -1845.345537   -2.68  -2.51    +0.0000
iter:   3 11:32:24 -1845.277609   -3.23  -2.50    +0.0000
iter:   4 11:32:28 -1845.209855   -3.63  -2.50    +0.0000
iter:   5 11:32:32 -1845.145680   -4.02  -2.51    +0.0000
iter:   6 11:32:36 -1845.085904   -4.36  -2.51    +0.0000
iter:   7 11:32:40 -1845.031032   -4.49  -2.52    +0.0000
iter:   8 11:32:44 -1844.980308   -4.54  -2.53    +0.0000
iter:   9 11:32:48 -1844.933928   -4.54  -2.53    +0.0000
iter:  10 11:32:52 -1844.891345   -4.54  -2.54    +0.0000
iter:  11 11:32:56 -1844.851962   -4.54  -2.55    +0.0000
iter:  12 11:33:00 -1844.815969   -4.55  -2.55    +0.0000
iter:  13 11:33:03 -1844.782644   -4.56  -2.56    +0.0000
iter:  14 11:33:07 -1844.752157   -4.58  -2.56    +0.0000
iter:  15 11:33:11 -1844.723863   -4.60  -2.57    +0.0000
iter:  16 11:33:15 -1844.697933   -4.63  -2.58    +0.0000
iter:  17 11:33:19 -1844.673990   -4.66  -2.58    +0.0000
iter:  18 11:33:23 -1844.651633   -4.68  -2.59    +0.0000
iter:  19 11:33:27 -1844.631066   -4.71  -2.59    +0.0000
iter:  20 11:33:31 -1844.611799   -4.74  -2.60    +0.0000
iter:  21 11:33:35 -1844.594015   -4.77  -2.60    +0.0000
iter:  22 11:33:38 -1844.577440   -4.81  -2.61    +0.0000
iter:  23 11:33:42 -1844.561773   -4.84  -2.61    +0.0000
iter:  24 11:33:46 -1844.547221   -4.88  -2.62    +0.0000
iter:  25 11:33:50 -1844.533410   -4.91  -2.62    +0.0000
iter:  26 11:33:54 -1844.520521   -4.94  -2.63    +0.0000
iter:  27 11:33:58 -1844.508356   -4.98  -2.64    +0.0000
iter:  28 11:34:02 -1844.496688   -5.01  -2.64    +0.0000
iter:  29 11:34:05 -1844.485714   -5.04  -2.65    +0.0000
iter:  30 11:34:09 -1844.475150   -5.08  -2.65    +0.0000
iter:  31 11:34:13 -1844.465162   -5.11  -2.66    +0.0000
iter:  32 11:34:17 -1844.455603   -5.16  -2.66    +0.0000
iter:  33 11:34:21 -1844.446310   -5.19  -2.67    +0.0000
iter:  34 11:34:25 -1844.437450   -5.24  -2.68    +0.0000
iter:  35 11:34:29 -1844.428815   -5.28  -2.68    +0.0000
iter:  36 11:34:32 -1844.420542   -5.32  -2.69    +0.0000
iter:  37 11:34:36 -1844.412450   -5.37  -2.70    +0.0000
iter:  38 11:34:40 -1844.404606   -5.41  -2.70    +0.0000
iter:  39 11:34:44 -1844.397007   -5.46  -2.71    +0.0000
iter:  40 11:34:48 -1844.389651   -5.51  -2.71    +0.0000
iter:  41 11:34:52 -1844.382436   -5.56  -2.72    +0.0000
iter:  42 11:34:55 -1844.375478   -5.60  -2.73    +0.0000
iter:  43 11:34:59 -1844.368708   -5.66  -2.73    +0.0000
iter:  44 11:35:03 -1844.362164   -5.71  -2.74    +0.0000
iter:  45 11:35:07 -1844.355795   -5.76  -2.75    +0.0000
iter:  46 11:35:11 -1844.349553   -5.81  -2.75    +0.0000
iter:  47 11:35:15 -1844.343428   -5.85  -2.76    +0.0000
iter:  48 11:35:19 -1844.337411   -5.90  -2.77    +0.0000
iter:  49 11:35:22 -1844.331496   -5.94  -2.77    +0.0000
iter:  50 11:35:26 -1844.325677   -5.98  -2.78    +0.0000
iter:  51 11:35:30 -1844.320062   -6.02  -2.79    +0.0000
iter:  52 11:35:34 -1844.314394   -6.06  -2.79    +0.0000
iter:  53 11:35:38 -1844.308929   -6.10  -2.80    +0.0000
iter:  54 11:35:42 -1844.303402   -6.13  -2.81    +0.0000
iter:  55 11:35:46 -1844.298083   -6.17  -2.81    +0.0000
iter:  56 11:35:49 -1844.292689   -6.20  -2.82    +0.0000
iter:  57 11:35:53 -1844.287508   -6.23  -2.83    +0.0000
iter:  58 11:35:57 -1844.282241   -6.26  -2.83    +0.0000
iter:  59 11:36:01 -1844.277189   -6.30  -2.84    +0.0000
iter:  60 11:36:05 -1844.272043   -6.33  -2.85    +0.0000
iter:  61 11:36:09 -1844.267113   -6.36  -2.85    +0.0000
iter:  62 11:36:13 -1844.262083   -6.39  -2.86    +0.0000
iter:  63 11:36:16 -1844.257268   -6.43  -2.86    +0.0000
iter:  64 11:36:20 -1844.252349   -6.46  -2.87    +0.0000
iter:  65 11:36:24 -1844.247510   -6.49  -2.88    +0.0000
iter:  66 11:36:28 -1844.242880   -6.52  -2.88    +0.0000
iter:  67 11:36:32 -1844.238130   -6.55  -2.89    +0.0000
iter:  68 11:36:36 -1844.233456   -6.58  -2.89    +0.0000
iter:  69 11:36:40 -1844.228851   -6.60  -2.90    +0.0000
iter:  70 11:36:44 -1844.224305   -6.63  -2.91    +0.0000
iter:  71 11:36:47 -1844.219815   -6.66  -2.91    +0.0000
iter:  72 11:36:51 -1844.215379   -6.69  -2.92    +0.0000
iter:  73 11:36:55 -1844.210995   -6.71  -2.92    +0.0000
iter:  74 11:36:59 -1844.206662   -6.74  -2.93    +0.0000
iter:  75 11:37:03 -1844.202379   -6.77  -2.94    +0.0000
iter:  76 11:37:07 -1844.198008   -6.79  -2.94    +0.0000
iter:  77 11:37:11 -1844.193869   -6.82  -2.95    +0.0000
iter:  78 11:37:14 -1844.189624   -6.84  -2.95    +0.0000
iter:  79 11:37:18 -1844.185598   -6.87  -2.96    +0.0000
iter:  80 11:37:22 -1844.181460   -6.89  -2.96    +0.0000
iter:  81 11:37:26 -1844.177397   -6.92  -2.97    +0.0000
iter:  82 11:37:30 -1844.173402   -6.94  -2.98    +0.0000
iter:  83 11:37:34 -1844.169467   -6.97  -2.98    +0.0000
iter:  84 11:37:37 -1844.165585   -6.99  -2.99    +0.0000
iter:  85 11:37:41 -1844.161755   -7.01  -2.99    +0.0000
iter:  86 11:37:45 -1844.157974   -7.04  -3.00    +0.0000
iter:  87 11:37:49 -1844.154242   -7.06  -3.00    +0.0000
iter:  88 11:37:53 -1844.150556   -7.08  -3.01    +0.0000
iter:  89 11:37:57 -1844.146779   -7.11  -3.01    +0.0000
iter:  90 11:38:01 -1844.143226   -7.13  -3.02    +0.0000
iter:  91 11:38:04 -1844.139569   -7.15  -3.03    +0.0000
iter:  92 11:38:08 -1844.136124   -7.17  -3.03    +0.0000
iter:  93 11:38:12 -1844.132566   -7.19  -3.04    +0.0000
iter:  94 11:38:16 -1844.129077   -7.21  -3.04    +0.0000
iter:  95 11:38:20 -1844.125653   -7.23  -3.05    +0.0000
iter:  96 11:38:24 -1844.122283   -7.25  -3.05    +0.0000
iter:  97 11:38:27 -1844.118965   -7.27  -3.06    +0.0000
iter:  98 11:38:31 -1844.115693   -7.29  -3.06    +0.0000
iter:  99 11:38:35 -1844.112468   -7.31  -3.07    +0.0000
iter: 100 11:38:39 -1844.109287   -7.33  -3.07    +0.0000
iter: 101 11:38:43 -1844.106148   -7.35  -3.08    +0.0000
iter: 102 11:38:47 -1844.102918   -7.37  -3.08    +0.0000
iter: 103 11:38:51 -1844.099898   -7.39  -3.09    +0.0000
iter: 104 11:38:54 -1844.096779   -7.41  -3.10    +0.0000
iter: 105 11:38:58 -1844.093858   -7.42  -3.10    +0.0000
iter: 106 11:39:02 -1844.090830   -7.44  -3.11    +0.0000
iter: 107 11:39:06 -1844.087860   -7.46  -3.11    +0.0000
iter: 108 11:39:10 -1844.084949   -7.48  -3.12    +0.0000
iter: 109 11:39:14 -1844.082090   -7.49  -3.12    +0.0000
iter: 110 11:39:17 -1844.079276   -7.51  -3.13    +0.0000
iter: 111 11:39:21 -1844.076506   -7.53  -3.13    +0.0000
iter: 112 11:39:25 -1844.073778   -7.54  -3.14    +0.0000
iter: 113 11:39:29 -1844.071089   -7.56  -3.14    +0.0000
iter: 114 11:39:33 -1844.068307   -7.58  -3.15    +0.0000
iter: 115 11:39:37 -1844.065722   -7.59  -3.15    +0.0000
iter: 116 11:39:40 -1844.063043   -7.61  -3.16    +0.0000
iter: 117 11:39:44 -1844.060549   -7.63  -3.16    +0.0000
iter: 118 11:39:48 -1844.057954   -7.64  -3.17    +0.0000
iter: 119 11:39:52 -1844.055406   -7.66  -3.17    +0.0000
iter: 120 11:39:56 -1844.053045   -7.67  -3.18    +0.0000
iter: 121 11:40:00 -1844.050573   -7.69  -3.18    +0.0000
iter: 122 11:40:03 -1844.048141   -7.70  -3.19    +0.0000
iter: 123 11:40:07 -1844.045758   -7.72  -3.19    +0.0000
iter: 124 11:40:11 -1844.043418   -7.73  -3.20    +0.0000
iter: 125 11:40:15 -1844.041117   -7.75  -3.20    +0.0000
iter: 126 11:40:19 -1844.038853   -7.76  -3.21    +0.0000
iter: 127 11:40:23 -1844.036623   -7.78  -3.21    +0.0000
iter: 128 11:40:26 -1844.034302   -7.79  -3.22    +0.0000
iter: 129 11:40:30 -1844.032156   -7.81  -3.22    +0.0000
iter: 130 11:40:34 -1844.029925   -7.82  -3.23    +0.0000
iter: 131 11:40:38 -1844.027862   -7.83  -3.23    +0.0000
iter: 132 11:40:42 -1844.025705   -7.85  -3.24    +0.0000
iter: 133 11:40:46 -1844.023711   -7.86  -3.24    +0.0000
iter: 134 11:40:49 -1844.021621   -7.87  -3.25    +0.0000
iter: 135 11:40:53 -1844.019563   -7.89  -3.25    +0.0000
iter: 136 11:40:57 -1844.017550   -7.90  -3.26    +0.0000
iter: 137 11:41:01 -1844.015577   -7.92  -3.27    +0.0000
iter: 138 11:41:05 -1844.013640   -7.93  -3.27    +0.0000
iter: 139 11:41:09 -1844.011737   -7.94  -3.28    +0.0000
iter: 140 11:41:12 -1844.009866   -7.95  -3.28    +0.0000
iter: 141 11:41:16 -1844.008025   -7.97  -3.29    +0.0000
iter: 142 11:41:20 -1844.006212   -7.98  -3.29    +0.0000
iter: 143 11:41:24 -1844.004427   -8.00  -3.30    +0.0000
iter: 144 11:41:28 -1844.002550   -8.01  -3.30    +0.0000
iter: 145 11:41:32 -1844.000826   -8.02  -3.31    +0.0000
iter: 146 11:41:35 -1843.999025   -8.04  -3.31    +0.0000
iter: 147 11:41:39 -1843.997370   -8.05  -3.32    +0.0000
iter: 148 11:41:43 -1843.995632   -8.06  -3.32    +0.0000
iter: 149 11:41:47 -1843.994036   -8.07  -3.33    +0.0000
iter: 150 11:41:51 -1843.992354   -8.09  -3.33    +0.0000
iter: 151 11:41:54 -1843.990690   -8.10  -3.33    +0.0000
iter: 152 11:41:58 -1843.989064   -8.11  -3.34    +0.0000
iter: 153 11:42:02 -1843.987472   -8.13  -3.34    +0.0000
iter: 154 11:42:06 -1843.985912   -8.13  -3.35    +0.0000
iter: 155 11:42:10 -1843.984381   -8.15  -3.35    +0.0000
iter: 156 11:42:14 -1843.982877   -8.16  -3.36    +0.0000
iter: 157 11:42:17 -1843.981399   -8.17  -3.36    +0.0000
iter: 158 11:42:21 -1843.979945   -8.18  -3.37    +0.0000
iter: 159 11:42:25 -1843.978514   -8.19  -3.37    +0.0000
iter: 160 11:42:29 -1843.977105   -8.21  -3.38    +0.0000
iter: 161 11:42:33 -1843.975719   -8.22  -3.38    +0.0000
iter: 162 11:42:37 -1843.974243   -8.23  -3.39    +0.0000
iter: 163 11:42:40 -1843.972894   -8.25  -3.39    +0.0000
iter: 164 11:42:44 -1843.971479   -8.26  -3.40    +0.0000
iter: 165 11:42:48 -1843.970188   -8.27  -3.40    +0.0000
iter: 166 11:42:52 -1843.968825   -8.28  -3.41    +0.0000
iter: 167 11:42:56 -1843.967584   -8.29  -3.41    +0.0000
iter: 168 11:42:59 -1843.966267   -8.31  -3.42    +0.0000
iter: 169 11:43:03 -1843.964956   -8.32  -3.42    +0.0000
iter: 170 11:43:07 -1843.963788   -8.32  -3.43    +0.0000
iter: 171 11:43:11 -1843.962542   -8.34  -3.43    +0.0000
iter: 172 11:43:15 -1843.961299   -8.35  -3.44    +0.0000
iter: 173 11:43:19 -1843.960081   -8.37  -3.44    +0.0000
iter: 174 11:43:22 -1843.958889   -8.37  -3.45    +0.0000
iter: 175 11:43:26 -1843.957722   -8.38  -3.45    +0.0000
iter: 176 11:43:30 -1843.956577   -8.39  -3.46    +0.0000
iter: 177 11:43:34 -1843.955453   -8.40  -3.46    +0.0000
iter: 178 11:43:38 -1843.954349   -8.41  -3.47    +0.0000
iter: 179 11:43:42 -1843.953264   -8.42  -3.47    +0.0000
iter: 180 11:43:45 -1843.952197   -8.44  -3.48    +0.0000
iter: 181 11:43:49 -1843.951147   -8.45  -3.48    +0.0000
iter: 182 11:43:53 -1843.950114   -8.46  -3.49    +0.0000
iter: 183 11:43:57 -1843.948998   -8.48  -3.49    +0.0000
iter: 184 11:44:01 -1843.947980   -8.48  -3.50    +0.0000
iter: 185 11:44:04 -1843.947010   -8.49  -3.50    +0.0000
iter: 186 11:44:08 -1843.945955   -8.51  -3.51    +0.0000
iter: 187 11:44:12 -1843.944997   -8.51  -3.51    +0.0000
iter: 188 11:44:16 -1843.943980   -8.53  -3.51    +0.0000
iter: 189 11:44:20 -1843.943062   -8.53  -3.52    +0.0000
iter: 190 11:44:24 -1843.942083   -8.55  -3.52    +0.0000
iter: 191 11:44:27 -1843.941100   -8.56  -3.53    +0.0000
iter: 192 11:44:31 -1843.940239   -8.56  -3.53    +0.0000
iter: 193 11:44:35 -1843.939315   -8.58  -3.54    +0.0000
iter: 194 11:44:39 -1843.938386   -8.59  -3.54    +0.0000
iter: 195 11:44:43 -1843.937474   -8.60  -3.55    +0.0000
iter: 196 11:44:46 -1843.936582   -8.61  -3.55    +0.0000
iter: 197 11:44:50 -1843.935710   -8.61  -3.56    +0.0000
iter: 198 11:44:54 -1843.934856   -8.62  -3.56    +0.0000
iter: 199 11:44:58 -1843.934020   -8.63  -3.57    +0.0000
iter: 200 11:45:02 -1843.933199   -8.64  -3.57    +0.0000
iter: 201 11:45:06 -1843.932394   -8.65  -3.58    +0.0000
iter: 202 11:45:09 -1843.931604   -8.66  -3.58    +0.0000
iter: 203 11:45:13 -1843.930827   -8.67  -3.59    +0.0000
iter: 204 11:45:17 -1843.930064   -8.68  -3.59    +0.0000
iter: 205 11:45:21 -1843.929313   -8.69  -3.60    +0.0000
iter: 206 11:45:25 -1843.928575   -8.70  -3.60    +0.0000
iter: 207 11:45:28 -1843.927849   -8.70  -3.60    +0.0000
iter: 208 11:45:32 -1843.927134   -8.71  -3.61    +0.0000
iter: 209 11:45:36 -1843.926431   -8.72  -3.61    +0.0000
iter: 210 11:45:40 -1843.925738   -8.73  -3.62    +0.0000
iter: 211 11:45:44 -1843.924972   -8.75  -3.62    +0.0000
iter: 212 11:45:48 -1843.924274   -8.75  -3.63    +0.0000
iter: 213 11:45:52 -1843.923620   -8.76  -3.63    +0.0000
iter: 214 11:45:55 -1843.922895   -8.78  -3.64    +0.0000
iter: 215 11:45:59 -1843.922241   -8.77  -3.64    +0.0000
iter: 216 11:46:03 -1843.921539   -8.79  -3.65    +0.0000
iter: 217 11:46:07 -1843.920913   -8.79  -3.65    +0.0000
iter: 218 11:46:11 -1843.920239   -8.81  -3.66    +0.0000
iter: 219 11:46:15 -1843.919640   -8.80  -3.66    +0.0000
iter: 220 11:46:18 -1843.918991   -8.83  -3.67    +0.0000
iter: 221 11:46:22 -1843.918329   -8.83  -3.67    +0.0000
iter: 222 11:46:26 -1843.917763   -8.82  -3.67    +0.0000
iter: 223 11:46:30 -1843.917151   -8.85  -3.68    +0.0000
iter: 224 11:46:34 -1843.916527   -8.86  -3.68    +0.0000
iter: 225 11:46:37 -1843.915910   -8.86  -3.69    +0.0000
iter: 226 11:46:41 -1843.915306   -8.87  -3.69    +0.0000
iter: 227 11:46:45 -1843.914716   -8.87  -3.70    +0.0000
iter: 228 11:46:49 -1843.914139   -8.88  -3.70    +0.0000
iter: 229 11:46:53 -1843.913575   -8.88  -3.71    +0.0000
iter: 230 11:46:56 -1843.913024   -8.89  -3.71    +0.0000
iter: 231 11:47:00 -1843.912484   -8.90  -3.72    +0.0000
iter: 232 11:47:04 -1843.911955   -8.91  -3.72    +0.0000
iter: 233 11:47:08 -1843.911436   -8.92  -3.72    +0.0000
iter: 234 11:47:12 -1843.910927   -8.92  -3.73    +0.0000
iter: 235 11:47:16 -1843.910428   -8.93  -3.73    +0.0000
iter: 236 11:47:19 -1843.909938   -8.94  -3.74    +0.0000
iter: 237 11:47:23 -1843.909456   -8.94  -3.74    +0.0000
iter: 238 11:47:27 -1843.908983   -8.95  -3.75    +0.0000
iter: 239 11:47:31 -1843.908517   -8.96  -3.75    +0.0000
iter: 240 11:47:35 -1843.908060   -8.97  -3.76    +0.0000
iter: 241 11:47:38 -1843.907610   -8.97  -3.76    +0.0000
iter: 242 11:47:42 -1843.907167   -8.98  -3.77    +0.0000
iter: 243 11:47:46 -1843.906732   -8.99  -3.77    +0.0000
iter: 244 11:47:50 -1843.906303   -9.00  -3.77    +0.0000
iter: 245 11:47:54 -1843.905881   -9.00  -3.78    +0.0000
iter: 246 11:47:58 -1843.905466   -9.01  -3.78    +0.0000
iter: 247 11:48:01 -1843.905057   -9.02  -3.79    +0.0000
iter: 248 11:48:05 -1843.904655   -9.03  -3.79    +0.0000
iter: 249 11:48:09 -1843.904259   -9.03  -3.80    +0.0000
iter: 250 11:48:13 -1843.903868   -9.04  -3.80    +0.0000
iter: 251 11:48:17 -1843.903484   -9.05  -3.81    +0.0000
iter: 252 11:48:20 -1843.903106   -9.05  -3.81    +0.0000
iter: 253 11:48:24 -1843.902733   -9.06  -3.82    +0.0000
iter: 254 11:48:28 -1843.902366   -9.07  -3.82    +0.0000
iter: 255 11:48:32 -1843.902004   -9.07  -3.82    +0.0000
iter: 256 11:48:36 -1843.901647   -9.08  -3.83    +0.0000
iter: 257 11:48:40 -1843.901296   -9.08  -3.83    +0.0000
iter: 258 11:48:43 -1843.900950   -9.09  -3.84    +0.0000
iter: 259 11:48:47 -1843.900610   -9.10  -3.84    +0.0000
iter: 260 11:48:51 -1843.900274   -9.10  -3.85    +0.0000
iter: 261 11:48:55 -1843.899943   -9.11  -3.85    +0.0000
iter: 262 11:48:59 -1843.899616   -9.12  -3.86    +0.0000
iter: 263 11:49:02 -1843.899295   -9.12  -3.86    +0.0000
iter: 264 11:49:06 -1843.898978   -9.13  -3.86    +0.0000
iter: 265 11:49:10 -1843.898666   -9.13  -3.87    +0.0000
iter: 266 11:49:14 -1843.898358   -9.14  -3.87    +0.0000
iter: 267 11:49:18 -1843.898055c  -9.15  -3.88    +0.0000
iter: 268 11:49:22 -1843.897755c  -9.15  -3.88    +0.0000
iter: 269 11:49:25 -1843.897460c  -9.16  -3.89    +0.0000
iter: 270 11:49:29 -1843.897170c  -9.17  -3.89    +0.0000
iter: 271 11:49:33 -1843.896883c  -9.17  -3.89    +0.0000
iter: 272 11:49:37 -1843.896600c  -9.18  -3.90    +0.0000
iter: 273 11:49:41 -1843.896322c  -9.18  -3.90    +0.0000
iter: 274 11:49:44 -1843.895997c  -9.20  -3.91    +0.0000
iter: 275 11:49:48 -1843.895698   -9.20  -3.91    +0.0000
iter: 276 11:49:52 -1843.895379c  -9.21  -3.92    +0.0000
iter: 277 11:49:56 -1843.895091c  -9.21  -3.92    +0.0000
iter: 278 11:50:00 -1843.894784c  -9.22  -3.93    +0.0000
iter: 279 11:50:03 -1843.894511c  -9.22  -3.93    +0.0000
iter: 280 11:50:07 -1843.894217c  -9.23  -3.93    +0.0000
iter: 281 11:50:11 -1843.893908c  -9.24  -3.94    +0.0000
iter: 282 11:50:15 -1843.893598c  -9.23  -3.94    +0.0000
iter: 283 11:50:19 -1843.893343c  -9.23  -3.95    +0.0000
iter: 284 11:50:23 -1843.893072c  -9.25  -3.95    +0.0000
iter: 285 11:50:26 -1843.892788c  -9.27  -3.96    +0.0000
iter: 286 11:50:30 -1843.892505c  -9.26  -3.96    +0.0000
iter: 287 11:50:34 -1843.892225c  -9.27  -3.97    +0.0000
iter: 288 11:50:38 -1843.891951c  -9.27  -3.97    +0.0000
iter: 289 11:50:42 -1843.891684c  -9.28  -3.97    +0.0000
iter: 290 11:50:45 -1843.891423c  -9.28  -3.98    +0.0000
iter: 291 11:50:49 -1843.891168c  -9.29  -3.98    +0.0000
iter: 292 11:50:53 -1843.890919c  -9.30  -3.99    +0.0000
iter: 293 11:50:57 -1843.890677c  -9.30  -3.99    +0.0000
iter: 294 11:51:01 -1843.890440c  -9.31  -4.00    +0.0000
iter: 295 11:51:05 -1843.890209c  -9.32  -4.00    +0.0000
iter: 296 11:51:08 -1843.889983c  -9.32  -4.00    +0.0000
iter: 297 11:51:12 -1843.889761c  -9.33  -4.01    +0.0000
iter: 298 11:51:16 -1843.889545c  -9.33  -4.01    +0.0000
iter: 299 11:51:20 -1843.889333c  -9.34  -4.02    +0.0000
iter: 300 11:51:24 -1843.889125c  -9.34  -4.02    +0.0000
iter: 301 11:51:27 -1843.888922c  -9.35  -4.03    +0.0000
iter: 302 11:51:31 -1843.888722c  -9.36  -4.03    +0.0000
iter: 303 11:51:35 -1843.888527c  -9.36  -4.03    +0.0000
iter: 304 11:51:39 -1843.888334c  -9.37  -4.04    +0.0000
iter: 305 11:51:43 -1843.888146c  -9.37  -4.04    +0.0000
iter: 306 11:51:46 -1843.887961c  -9.38  -4.05    +0.0000
iter: 307 11:51:50 -1843.887779c  -9.39  -4.05    +0.0000
iter: 308 11:51:54 -1843.887600c  -9.39  -4.06    +0.0000
iter: 309 11:51:58 -1843.887424c  -9.40  -4.06    +0.0000
iter: 310 11:52:02 -1843.887251c  -9.41  -4.06    +0.0000
iter: 311 11:52:06 -1843.887081c  -9.41  -4.07    +0.0000
iter: 312 11:52:09 -1843.886914c  -9.42  -4.07    +0.0000
iter: 313 11:52:13 -1843.886750c  -9.43  -4.08    +0.0000
iter: 314 11:52:17 -1843.886589c  -9.43  -4.08    +0.0000
iter: 315 11:52:21 -1843.886430c  -9.44  -4.09    +0.0000
iter: 316 11:52:25 -1843.886273c  -9.45  -4.09    +0.0000
iter: 317 11:52:28 -1843.886120c  -9.46  -4.09    +0.0000
iter: 318 11:52:32 -1843.885968c  -9.46  -4.10    +0.0000
iter: 319 11:52:36 -1843.885819c  -9.47  -4.10    +0.0000
iter: 320 11:52:40 -1843.885673c  -9.48  -4.11    +0.0000
iter: 321 11:52:44 -1843.885529c  -9.48  -4.11    +0.0000
iter: 322 11:52:47 -1843.885387c  -9.49  -4.12    +0.0000
iter: 323 11:52:51 -1843.885248c  -9.50  -4.12    +0.0000
iter: 324 11:52:55 -1843.885110c  -9.50  -4.12    +0.0000
iter: 325 11:52:59 -1843.884975c  -9.51  -4.13    +0.0000
iter: 326 11:53:03 -1843.884842c  -9.51  -4.13    +0.0000
iter: 327 11:53:07 -1843.884711c  -9.52  -4.14    +0.0000
iter: 328 11:53:10 -1843.884582c  -9.53  -4.14    +0.0000
iter: 329 11:53:14 -1843.884456c  -9.53  -4.15    +0.0000
iter: 330 11:53:18 -1843.884331c  -9.54  -4.15    +0.0000
iter: 331 11:53:22 -1843.884208c  -9.55  -4.15    +0.0000
iter: 332 11:53:26 -1843.884087c  -9.55  -4.16    +0.0000
iter: 333 11:53:29 -1843.883968c  -9.56  -4.16    +0.0000
iter: 334 11:53:33 -1843.883851c  -9.57  -4.17    +0.0000
iter: 335 11:53:37 -1843.883735c  -9.57  -4.17    +0.0000
iter: 336 11:53:41 -1843.883622c  -9.58  -4.17    +0.0000
iter: 337 11:53:45 -1843.883510c  -9.59  -4.18    +0.0000
iter: 338 11:53:49 -1843.883400c  -9.59  -4.18    +0.0000
iter: 339 11:53:52 -1843.883291c  -9.60  -4.19    +0.0000
iter: 340 11:53:56 -1843.883185c  -9.61  -4.19    +0.0000
iter: 341 11:54:00 -1843.883079c  -9.61  -4.20    +0.0000
iter: 342 11:54:04 -1843.882976c  -9.62  -4.20    +0.0000
iter: 343 11:54:08 -1843.882874c  -9.63  -4.20    +0.0000
iter: 344 11:54:12 -1843.882773c  -9.63  -4.21    +0.0000
iter: 345 11:54:15 -1843.882674c  -9.64  -4.21    +0.0000
iter: 346 11:54:19 -1843.882576c  -9.65  -4.22    +0.0000
iter: 347 11:54:23 -1843.882480c  -9.65  -4.22    +0.0000
iter: 348 11:54:27 -1843.882385c  -9.66  -4.22    +0.0000
iter: 349 11:54:31 -1843.882291c  -9.67  -4.23    +0.0000
iter: 350 11:54:34 -1843.882199c  -9.67  -4.23    +0.0000
iter: 351 11:54:38 -1843.882109c  -9.68  -4.24    +0.0000
iter: 352 11:54:42 -1843.882019c  -9.69  -4.24    +0.0000
iter: 353 11:54:46 -1843.881931c  -9.69  -4.24    +0.0000
iter: 354 11:54:50 -1843.881844c  -9.70  -4.25    +0.0000
iter: 355 11:54:54 -1843.881758c  -9.71  -4.25    +0.0000
iter: 356 11:54:57 -1843.881673c  -9.71  -4.26    +0.0000
iter: 357 11:55:01 -1843.881590c  -9.72  -4.26    +0.0000
iter: 358 11:55:05 -1843.881508c  -9.72  -4.27    +0.0000
iter: 359 11:55:09 -1843.881426c  -9.73  -4.27    +0.0000
iter: 360 11:55:13 -1843.881346c  -9.74  -4.27    +0.0000
iter: 361 11:55:16 -1843.881267c  -9.75  -4.28    +0.0000
iter: 362 11:55:20 -1843.881190c  -9.75  -4.28    +0.0000
iter: 363 11:55:24 -1843.881113c  -9.76  -4.29    +0.0000
iter: 364 11:55:28 -1843.881037c  -9.77  -4.29    +0.0000
iter: 365 11:55:32 -1843.880962c  -9.77  -4.29    +0.0000
iter: 366 11:55:35 -1843.880889c  -9.78  -4.30    +0.0000
iter: 367 11:55:39 -1843.880816c  -9.79  -4.30    +0.0000
iter: 368 11:55:43 -1843.880744c  -9.79  -4.31    +0.0000
iter: 369 11:55:47 -1843.880673c  -9.80  -4.31    +0.0000
iter: 370 11:55:51 -1843.880603c  -9.81  -4.31    +0.0000
iter: 371 11:55:55 -1843.880535c  -9.82  -4.32    +0.0000
iter: 372 11:55:58 -1843.880467c  -9.82  -4.32    +0.0000
iter: 373 11:56:02 -1843.880399c  -9.83  -4.33    +0.0000
iter: 374 11:56:06 -1843.880333c  -9.84  -4.33    +0.0000
iter: 375 11:56:10 -1843.880268c  -9.85  -4.34    +0.0000
iter: 376 11:56:14 -1843.880203c  -9.85  -4.34    +0.0000
iter: 377 11:56:17 -1843.880140c  -9.86  -4.34    +0.0000
iter: 378 11:56:21 -1843.880077c  -9.87  -4.35    +0.0000
iter: 379 11:56:25 -1843.880015c  -9.88  -4.35    +0.0000
iter: 380 11:56:29 -1843.879954c  -9.88  -4.36    +0.0000
iter: 381 11:56:33 -1843.879893c  -9.89  -4.36    +0.0000
iter: 382 11:56:37 -1843.879834c  -9.90  -4.36    +0.0000
iter: 383 11:56:40 -1843.879775c  -9.91  -4.37    +0.0000
iter: 384 11:56:44 -1843.879717c  -9.91  -4.37    +0.0000
iter: 385 11:56:48 -1843.879659c  -9.92  -4.38    +0.0000
iter: 386 11:56:52 -1843.879603c  -9.93  -4.38    +0.0000
iter: 387 11:56:56 -1843.879547c  -9.94  -4.38    +0.0000
iter: 388 11:56:59 -1843.879492c  -9.94  -4.39    +0.0000
iter: 389 11:57:03 -1843.879437c  -9.95  -4.39    +0.0000
iter: 390 11:57:07 -1843.879383c  -9.96  -4.40    +0.0000
iter: 391 11:57:11 -1843.879330c  -9.97  -4.40    +0.0000
iter: 392 11:57:15 -1843.879278c  -9.98  -4.40    +0.0000
iter: 393 11:57:18 -1843.879226c  -9.99  -4.41    +0.0000
iter: 394 11:57:22 -1843.879175c  -9.99  -4.41    +0.0000
iter: 395 11:57:26 -1843.879125c -10.00c -4.42    +0.0000
iter: 396 11:57:30 -1843.879075c -10.01c -4.42    +0.0000
iter: 397 11:57:34 -1843.879026c -10.02c -4.42    +0.0000
iter: 398 11:57:38 -1843.878977c -10.03c -4.43    +0.0000
iter: 399 11:57:41 -1843.878929c -10.04c -4.43    +0.0000
iter: 400 11:57:45 -1843.878882c -10.04c -4.44    +0.0000
iter: 401 11:57:49 -1843.878835c -10.05c -4.44    +0.0000
iter: 402 11:57:53 -1843.878789c -10.06c -4.44    +0.0000
iter: 403 11:57:57 -1843.878744c -10.07c -4.45    +0.0000
iter: 404 11:58:00 -1843.878699c -10.08c -4.45    +0.0000
iter: 405 11:58:04 -1843.878654c -10.09c -4.46    +0.0000
iter: 406 11:58:08 -1843.878610c -10.09c -4.46    +0.0000
iter: 407 11:58:12 -1843.878567c -10.10c -4.46    +0.0000
iter: 408 11:58:16 -1843.878524c -10.11c -4.47    +0.0000
iter: 409 11:58:19 -1843.878482c -10.12c -4.47    +0.0000
iter: 410 11:58:23 -1843.878440c -10.13c -4.48    +0.0000
iter: 411 11:58:27 -1843.878399c -10.14c -4.48    +0.0000
iter: 412 11:58:31 -1843.878359c -10.14c -4.48    +0.0000
iter: 413 11:58:35 -1843.878318c -10.15c -4.49    +0.0000
iter: 414 11:58:39 -1843.878279c -10.16c -4.49    +0.0000
iter: 415 11:58:42 -1843.878240c -10.17c -4.50    +0.0000
iter: 416 11:58:46 -1843.878201c -10.17c -4.50    +0.0000
iter: 417 11:58:50 -1843.878163c -10.19c -4.50    +0.0000
iter: 418 11:58:54 -1843.878125c -10.19c -4.51    +0.0000
iter: 419 11:58:58 -1843.878088c -10.20c -4.51    +0.0000
iter: 420 11:59:01 -1843.878051c -10.21c -4.52    +0.0000
iter: 421 11:59:05 -1843.878015c -10.22c -4.52    +0.0000
iter: 422 11:59:09 -1843.877979c -10.22c -4.52    +0.0000
iter: 423 11:59:13 -1843.877943c -10.23c -4.53    +0.0000
iter: 424 11:59:17 -1843.877908c -10.24c -4.53    +0.0000
iter: 425 11:59:20 -1843.877874c -10.25c -4.54    +0.0000
iter: 426 11:59:24 -1843.877840c -10.26c -4.54    +0.0000
iter: 427 11:59:28 -1843.877806c -10.27c -4.54    +0.0000
iter: 428 11:59:32 -1843.877773c -10.27c -4.55    +0.0000
iter: 429 11:59:36 -1843.877740c -10.28c -4.55    +0.0000
iter: 430 11:59:40 -1843.877708c -10.29c -4.56    +0.0000
iter: 431 11:59:43 -1843.877675c -10.30c -4.56    +0.0000
iter: 432 11:59:47 -1843.877644c -10.30c -4.56    +0.0000
iter: 433 11:59:51 -1843.877613c -10.31c -4.57    +0.0000
iter: 434 11:59:55 -1843.877582c -10.32c -4.57    +0.0000
iter: 435 11:59:59 -1843.877551c -10.33c -4.58    +0.0000
iter: 436 12:00:02 -1843.877521c -10.33c -4.58    +0.0000
iter: 437 12:00:06 -1843.877491c -10.34c -4.58    +0.0000
iter: 438 12:00:10 -1843.877462c -10.35c -4.59    +0.0000
iter: 439 12:00:14 -1843.877433c -10.36c -4.59    +0.0000
iter: 440 12:00:18 -1843.877404c -10.36c -4.60    +0.0000
iter: 441 12:00:22 -1843.877376c -10.37c -4.60    +0.0000
iter: 442 12:00:25 -1843.877348c -10.38c -4.60    +0.0000
iter: 443 12:00:29 -1843.877320c -10.39c -4.61    +0.0000
iter: 444 12:00:33 -1843.877293c -10.39c -4.61    +0.0000
iter: 445 12:00:37 -1843.877266c -10.40c -4.62    +0.0000
iter: 446 12:00:41 -1843.877239c -10.41c -4.62    +0.0000
iter: 447 12:00:44 -1843.877213c -10.42c -4.62    +0.0000
iter: 448 12:00:48 -1843.877187c -10.42c -4.63    +0.0000
iter: 449 12:00:52 -1843.877162c -10.43c -4.63    +0.0000
iter: 450 12:00:56 -1843.877136c -10.44c -4.63    +0.0000
iter: 451 12:01:00 -1843.877111c -10.45c -4.64    +0.0000
iter: 452 12:01:04 -1843.877087c -10.45c -4.64    +0.0000
iter: 453 12:01:07 -1843.877062c -10.46c -4.65    +0.0000
iter: 454 12:01:11 -1843.877038c -10.46c -4.65    +0.0000
iter: 455 12:01:15 -1843.877014c -10.47c -4.65    +0.0000
iter: 456 12:01:19 -1843.876991c -10.48c -4.66    +0.0000
iter: 457 12:01:23 -1843.876967c -10.48c -4.66    +0.0000
iter: 458 12:01:26 -1843.876946c -10.49c -4.67    +0.0000
iter: 459 12:01:30 -1843.876906c -10.49c -4.67    +0.0000
iter: 460 12:01:34 -1843.876884c -10.49c -4.67    +0.0000
iter: 461 12:01:38 -1843.876843c -10.50c -4.68    +0.0000
iter: 462 12:01:42 -1843.876821c -10.50c -4.68    +0.0000
iter: 463 12:01:45 -1843.876781c -10.51c -4.69    +0.0000
iter: 464 12:01:49 -1843.876760c -10.52c -4.69    +0.0000
iter: 465 12:01:53 -1843.876722c -10.53c -4.69    +0.0000
iter: 466 12:01:57 -1843.876702c -10.53c -4.70    +0.0000
iter: 467 12:02:01 -1843.876666c -10.55c -4.70    +0.0000
iter: 468 12:02:04 -1843.876646c -10.55c -4.71    +0.0000
iter: 469 12:02:08 -1843.876615c -10.56c -4.71    +0.0000
iter: 470 12:02:12 -1843.876582c -10.55c -4.71    +0.0000
iter: 471 12:02:16 -1843.876548c -10.55c -4.72    +0.0000
iter: 472 12:02:20 -1843.876514c -10.55c -4.72    +0.0000
iter: 473 12:02:24 -1843.876480c -10.55c -4.73    +0.0000
iter: 474 12:02:27 -1843.876446c -10.56c -4.73    +0.0000
iter: 475 12:02:31 -1843.876413c -10.57c -4.73    +0.0000
iter: 476 12:02:35 -1843.876380c -10.57c -4.74    +0.0000
iter: 477 12:02:39 -1843.876348c -10.58c -4.74    +0.0000
iter: 478 12:02:43 -1843.876317c -10.59c -4.75    +0.0000
iter: 479 12:02:46 -1843.876287c -10.60c -4.75    +0.0000
iter: 480 12:02:50 -1843.876257c -10.61c -4.75    +0.0000
iter: 481 12:02:54 -1843.876229c -10.62c -4.76    +0.0000
iter: 482 12:02:58 -1843.876201c -10.63c -4.76    +0.0000
iter: 483 12:03:02 -1843.876174c -10.64c -4.76    +0.0000
iter: 484 12:03:06 -1843.876148c -10.65c -4.77    +0.0000
iter: 485 12:03:09 -1843.876122c -10.66c -4.77    +0.0000
iter: 486 12:03:13 -1843.876097c -10.66c -4.78    +0.0000
iter: 487 12:03:17 -1843.876074c -10.67c -4.78    +0.0000
iter: 488 12:03:21 -1843.876050c -10.68c -4.78    +0.0000
iter: 489 12:03:25 -1843.876028c -10.68c -4.79    +0.0000
iter: 490 12:03:28 -1843.876006c -10.69c -4.79    +0.0000
iter: 491 12:03:32 -1843.875985c -10.69c -4.80    +0.0000
iter: 492 12:03:36 -1843.875964c -10.70c -4.80    +0.0000
iter: 493 12:03:40 -1843.875945c -10.70c -4.80    +0.0000
iter: 494 12:03:44 -1843.875925c -10.71c -4.81    +0.0000
iter: 495 12:03:47 -1843.875906c -10.72c -4.81    +0.0000
iter: 496 12:03:51 -1843.875888c -10.72c -4.81    +0.0000
iter: 497 12:03:55 -1843.875870c -10.73c -4.82    +0.0000
iter: 498 12:03:59 -1843.875853c -10.73c -4.82    +0.0000
iter: 499 12:04:03 -1843.875836c -10.74c -4.83    +0.0000
iter: 500 12:04:07 -1843.875820c -10.75c -4.83    +0.0000
iter: 501 12:04:10 -1843.875804c -10.75c -4.83    +0.0000
iter: 502 12:04:14 -1843.875788c -10.76c -4.84    +0.0000
iter: 503 12:04:18 -1843.875773c -10.76c -4.84    +0.0000
iter: 504 12:04:22 -1843.875758c -10.77c -4.85    +0.0000
iter: 505 12:04:26 -1843.875743c -10.77c -4.85    +0.0000
iter: 506 12:04:29 -1843.875729c -10.78c -4.85    +0.0000
iter: 507 12:04:33 -1843.875715c -10.78c -4.86    +0.0000
iter: 508 12:04:37 -1843.875701c -10.79c -4.86    +0.0000
iter: 509 12:04:41 -1843.875688c -10.79c -4.86    +0.0000
iter: 510 12:04:45 -1843.875674c -10.80c -4.87    +0.0000
iter: 511 12:04:48 -1843.875661c -10.81c -4.87    +0.0000
iter: 512 12:04:52 -1843.875649c -10.81c -4.88    +0.0000
iter: 513 12:04:56 -1843.875636c -10.82c -4.88    +0.0000
iter: 514 12:05:00 -1843.875624c -10.82c -4.88    +0.0000
iter: 515 12:05:04 -1843.875612c -10.83c -4.89    +0.0000
iter: 516 12:05:07 -1843.875601c -10.84c -4.89    +0.0000
iter: 517 12:05:11 -1843.875589c -10.84c -4.89    +0.0000
iter: 518 12:05:15 -1843.875578c -10.85c -4.90    +0.0000
iter: 519 12:05:19 -1843.875567c -10.85c -4.90    +0.0000
iter: 520 12:05:23 -1843.875556c -10.86c -4.91    +0.0000
iter: 521 12:05:27 -1843.875545c -10.86c -4.91    +0.0000
iter: 522 12:05:30 -1843.875535c -10.87c -4.91    +0.0000
iter: 523 12:05:34 -1843.875524c -10.88c -4.92    +0.0000
iter: 524 12:05:38 -1843.875514c -10.88c -4.92    +0.0000
iter: 525 12:05:42 -1843.875504c -10.89c -4.93    +0.0000
iter: 526 12:05:46 -1843.875495c -10.89c -4.93    +0.0000
iter: 527 12:05:49 -1843.875485c -10.90c -4.93    +0.0000
iter: 528 12:05:53 -1843.875476c -10.90c -4.94    +0.0000
iter: 529 12:05:57 -1843.875467c -10.91c -4.94    +0.0000
iter: 530 12:06:01 -1843.875458c -10.91c -4.94    +0.0000
iter: 531 12:06:05 -1843.875449c -10.92c -4.95    +0.0000
iter: 532 12:06:08 -1843.875440c -10.93c -4.95    +0.0000
iter: 533 12:06:12 -1843.875432c -10.93c -4.96    +0.0000
iter: 534 12:06:16 -1843.875423c -10.94c -4.96    +0.0000
iter: 535 12:06:20 -1843.875415c -10.94c -4.96    +0.0000
iter: 536 12:06:24 -1843.875407c -10.95c -4.97    +0.0000
iter: 537 12:06:27 -1843.875400c -10.96c -4.97    +0.0000
iter: 538 12:06:31 -1843.875392c -10.96c -4.97    +0.0000
iter: 539 12:06:35 -1843.875385c -10.97c -4.98    +0.0000
iter: 540 12:06:39 -1843.875377c -10.97c -4.98    +0.0000
iter: 541 12:06:43 -1843.875370c -10.98c -4.99    +0.0000
iter: 542 12:06:46 -1843.875363c -10.98c -4.99    +0.0000
iter: 543 12:06:50 -1843.875357c -10.99c -4.99    +0.0000
iter: 544 12:06:54 -1843.875350c -10.99c -5.00    +0.0000
iter: 545 12:06:58 -1843.875343c -11.00c -5.00c   +0.0000

Converged after 545 iterations.

Dipole moment: (52.386093, -55.128087, 1.169623) |e|*Ang

Total magnetic moment: (0.000000, 0.000000, 0.000000)
Local magnetic moments:
   0 Ti ( 0.000000,  0.000000,  0.000000)
   1 Ti ( 0.000000,  0.000000, -0.000000)
   2 Ti ( 0.000000,  0.000000, -0.000000)
   3 Ti ( 0.000000,  0.000000,  0.000000)
   4 Ti ( 0.000000,  0.000000,  0.000000)
   5 Ti ( 0.000000,  0.000000, -0.000000)
   6 Ti ( 0.000000,  0.000000,  0.000000)
   7 Ti ( 0.000000,  0.000000, -0.000000)
   8 Ti ( 0.000000,  0.000000,  0.000000)
   9 Ti ( 0.000000,  0.000000,  0.000000)
  10 Ti ( 0.000000,  0.000000, -0.000000)
  11 Ti ( 0.000000,  0.000000,  0.000000)
  12 Ti ( 0.000000,  0.000000, -0.000000)
  13 Ti ( 0.000000,  0.000000, -0.000000)
  14 Ti ( 0.000000,  0.000000, -0.000000)
  15 Ti ( 0.000000,  0.000000,  0.000000)
  16 Ti ( 0.000000,  0.000000, -0.000000)
  17 Ti ( 0.000000,  0.000000,  0.000000)
  18 Ti ( 0.000000,  0.000000,  0.000000)
  19 Ti ( 0.000000,  0.000000,  0.000000)
  20 Ti ( 0.000000,  0.000000,  0.000000)
  21 Ti ( 0.000000,  0.000000,  0.000000)
  22 Ti ( 0.000000,  0.000000,  0.000000)
  23 Ti ( 0.000000,  0.000000,  0.000000)
  24 O  ( 0.000000,  0.000000, -0.000000)
  25 O  ( 0.000000,  0.000000,  0.000000)
  26 O  ( 0.000000,  0.000000,  0.000000)
  27 O  ( 0.000000,  0.000000,  0.000000)
  28 O  ( 0.000000,  0.000000,  0.000000)
  29 O  ( 0.000000,  0.000000,  0.000000)
  30 O  ( 0.000000,  0.000000,  0.000000)
  31 O  ( 0.000000,  0.000000,  0.000000)
  32 O  ( 0.000000,  0.000000,  0.000000)
  33 O  ( 0.000000,  0.000000, -0.000000)
  34 O  ( 0.000000,  0.000000,  0.000000)
  35 O  ( 0.000000,  0.000000, -0.000000)
  36 O  ( 0.000000,  0.000000, -0.000000)
  37 O  ( 0.000000,  0.000000,  0.000000)
  38 O  ( 0.000000,  0.000000,  0.000000)
  39 O  ( 0.000000,  0.000000, -0.000000)
  40 O  ( 0.000000,  0.000000, -0.000000)
  41 O  ( 0.000000,  0.000000, -0.000000)
  42 O  ( 0.000000,  0.000000, -0.000000)
  43 O  ( 0.000000,  0.000000,  0.000000)
  44 O  ( 0.000000,  0.000000, -0.000000)
  45 O  ( 0.000000,  0.000000,  0.000000)
  46 O  ( 0.000000,  0.000000, -0.000000)
  47 O  ( 0.000000,  0.000000, -0.000000)
  48 O  ( 0.000000,  0.000000,  0.000000)
  49 O  ( 0.000000,  0.000000, -0.000000)
  50 O  ( 0.000000,  0.000000,  0.000000)
  51 O  ( 0.000000,  0.000000, -0.000000)
  52 O  ( 0.000000,  0.000000,  0.000000)
  53 O  ( 0.000000,  0.000000, -0.000000)
  54 O  ( 0.000000,  0.000000,  0.000000)
  55 O  ( 0.000000,  0.000000, -0.000000)
  56 O  ( 0.000000,  0.000000,  0.000000)
  57 O  ( 0.000000,  0.000000,  0.000000)
  58 O  ( 0.000000,  0.000000,  0.000000)
  59 O  ( 0.000000,  0.000000,  0.000000)
  60 O  ( 0.000000,  0.000000,  0.000000)
  61 O  ( 0.000000,  0.000000, -0.000000)
  62 O  ( 0.000000,  0.000000,  0.000000)
  63 O  ( 0.000000,  0.000000,  0.000000)
  64 O  ( 0.000000,  0.000000,  0.000000)
  65 O  ( 0.000000,  0.000000, -0.000000)
  66 O  ( 0.000000,  0.000000,  0.000000)
  67 O  ( 0.000000,  0.000000, -0.000000)
  68 O  ( 0.000000,  0.000000, -0.000000)
  69 O  ( 0.000000,  0.000000, -0.000000)
  70 O  ( 0.000000,  0.000000, -0.000000)
  71 O  ( 0.000000,  0.000000, -0.000000)
  72 Au ( 0.000000,  0.000000, -0.000000)
  73 Au ( 0.000000,  0.000000, -0.000000)
  74 Au ( 0.000000,  0.000000, -0.000000)
  75 Au ( 0.000000,  0.000000, -0.000000)

Energy contributions relative to reference atoms: (reference = -2721730.337652)

Kinetic:       +530.071471
Potential:     -717.431774
External:      -1316.386227
XC:            -383.230406
Entropy (-ST):   -0.077030
Local:          +43.140107
SIC:             +0.000000
--------------------------
Free energy:   -1843.913858
Extrapolated:  -1843.875343

Dipole-layer corrected work functions: 3.866051, 1.191894 eV

Spin contamination: 0.000000 electrons
                   Up                     Down
 Band  Eigenvalues  Occupancy  Eigenvalues  Occupancy
    0    -64.47992    1.00000    -64.47992    1.00000
    1    -64.47727    1.00000    -64.47727    1.00000
    2    -64.47450    1.00000    -64.47450    1.00000
    3    -64.47408    1.00000    -64.47408    1.00000
    4    -64.47226    1.00000    -64.47226    1.00000
    5    -64.46821    1.00000    -64.46821    1.00000
    6    -64.35427    1.00000    -64.35427    1.00000
    7    -64.29866    1.00000    -64.29866    1.00000
    8    -64.27059    1.00000    -64.27059    1.00000
    9    -64.24181    1.00000    -64.24181    1.00000
   10    -64.23783    1.00000    -64.23783    1.00000
   11    -64.23674    1.00000    -64.23674    1.00000
   12    -64.22254    1.00000    -64.22254    1.00000
   13    -64.21609    1.00000    -64.21609    1.00000
   14    -64.21563    1.00000    -64.21563    1.00000
   15    -64.20658    1.00000    -64.20658    1.00000
   16    -64.18669    1.00000    -64.18669    1.00000
   17    -64.18121    1.00000    -64.18121    1.00000
   18    -64.16471    1.00000    -64.16471    1.00000
   19    -63.90379    1.00000    -63.90379    1.00000
   20    -63.77476    1.00000    -63.77476    1.00000
   21    -63.76330    1.00000    -63.76330    1.00000
   22    -63.76102    1.00000    -63.76102    1.00000
   23    -63.75334    1.00000    -63.75334    1.00000
   24    -40.80043    1.00000    -40.80043    1.00000
   25    -40.79664    1.00000    -40.79664    1.00000
   26    -40.79360    1.00000    -40.79360    1.00000
   27    -40.79075    1.00000    -40.79075    1.00000
   28    -40.77066    1.00000    -40.77066    1.00000
   29    -40.73332    1.00000    -40.73332    1.00000
   30    -40.65351    1.00000    -40.65351    1.00000
   31    -40.65279    1.00000    -40.65279    1.00000
   32    -40.63762    1.00000    -40.63762    1.00000
   33    -40.62983    1.00000    -40.62983    1.00000
   34    -40.61894    1.00000    -40.61894    1.00000
   35    -40.60330    1.00000    -40.60330    1.00000
   36    -40.58361    1.00000    -40.58361    1.00000
   37    -40.58235    1.00000    -40.58235    1.00000
   38    -40.58224    1.00000    -40.58224    1.00000
   39    -40.57583    1.00000    -40.57583    1.00000
   40    -40.56371    1.00000    -40.56371    1.00000
   41    -40.56206    1.00000    -40.56206    1.00000
   42    -40.54710    1.00000    -40.54710    1.00000
   43    -40.53144    1.00000    -40.53144    1.00000
   44    -40.52568    1.00000    -40.52568    1.00000
   45    -40.50450    1.00000    -40.50450    1.00000
   46    -40.49726    1.00000    -40.49726    1.00000
   47    -40.49401    1.00000    -40.49401    1.00000
   48    -40.49265    1.00000    -40.49265    1.00000
   49    -40.47592    1.00000    -40.47592    1.00000
   50    -40.46994    1.00000    -40.46994    1.00000
   51    -40.46211    1.00000    -40.46211    1.00000
   52    -40.45968    1.00000    -40.45968    1.00000
   53    -40.45278    1.00000    -40.45278    1.00000
   54    -40.45046    1.00000    -40.45046    1.00000
   55    -40.43488    1.00000    -40.43488    1.00000
   56    -40.42869    1.00000    -40.42869    1.00000
   57    -40.41837    1.00000    -40.41837    1.00000
   58    -40.40896    1.00000    -40.40896    1.00000
   59    -40.40829    1.00000    -40.40829    1.00000
   60    -40.40196    1.00000    -40.40196    1.00000
   61    -40.39494    1.00000    -40.39494    1.00000
   62    -40.39135    1.00000    -40.39135    1.00000
   63    -40.37515    1.00000    -40.37515    1.00000
   64    -40.37297    1.00000    -40.37297    1.00000
   65    -40.36359    1.00000    -40.36359    1.00000
   66    -40.35985    1.00000    -40.35985    1.00000
   67    -40.34699    1.00000    -40.34699    1.00000
   68    -40.33763    1.00000    -40.33763    1.00000
   69    -40.33265    1.00000    -40.33265    1.00000
   70    -40.32886    1.00000    -40.32886    1.00000
   71    -40.31950    1.00000    -40.31950    1.00000
   72    -40.31320    1.00000    -40.31320    1.00000
   73    -40.31139    1.00000    -40.31139    1.00000
   74    -40.29941    1.00000    -40.29941    1.00000
   75    -40.29681    1.00000    -40.29681    1.00000
   76    -40.29452    1.00000    -40.29452    1.00000
   77    -40.28154    1.00000    -40.28154    1.00000
   78    -40.27750    1.00000    -40.27750    1.00000
   79    -40.24989    1.00000    -40.24989    1.00000
   80    -40.23883    1.00000    -40.23883    1.00000
   81    -40.09646    1.00000    -40.09646    1.00000
   82    -40.07583    1.00000    -40.07583    1.00000
   83    -40.04673    1.00000    -40.04673    1.00000
   84    -40.00208    1.00000    -40.00208    1.00000
   85    -39.99111    1.00000    -39.99111    1.00000
   86    -39.98573    1.00000    -39.98573    1.00000
   87    -39.97842    1.00000    -39.97842    1.00000
   88    -39.97317    1.00000    -39.97317    1.00000
   89    -39.96772    1.00000    -39.96772    1.00000
   90    -39.92886    1.00000    -39.92886    1.00000
   91    -39.91764    1.00000    -39.91764    1.00000
   92    -39.85141    1.00000    -39.85141    1.00000
   93    -39.83856    1.00000    -39.83856    1.00000
   94    -39.83574    1.00000    -39.83574    1.00000
   95    -39.82733    1.00000    -39.82733    1.00000
   96    -23.32478    1.00000    -23.32478    1.00000
   97    -23.07261    1.00000    -23.07261    1.00000
   98    -23.01500    1.00000    -23.01500    1.00000
   99    -22.89542    1.00000    -22.89542    1.00000
  100    -22.88226    1.00000    -22.88226    1.00000
  101    -22.85677    1.00000    -22.85677    1.00000
  102    -22.84314    1.00000    -22.84314    1.00000
  103    -22.79795    1.00000    -22.79795    1.00000
  104    -22.67985    1.00000    -22.67985    1.00000
  105    -22.48797    1.00000    -22.48797    1.00000
  106    -22.45956    1.00000    -22.45956    1.00000
  107    -22.40044    1.00000    -22.40044    1.00000
  108    -22.31656    1.00000    -22.31656    1.00000
  109    -22.19669    1.00000    -22.19669    1.00000
  110    -22.15213    1.00000    -22.15213    1.00000
  111    -22.12066    1.00000    -22.12066    1.00000
  112    -22.10334    1.00000    -22.10334    1.00000
  113    -22.09593    1.00000    -22.09593    1.00000
  114    -22.07174    1.00000    -22.07174    1.00000
  115    -22.06494    1.00000    -22.06494    1.00000
  116    -22.03990    1.00000    -22.03990    1.00000
  117    -22.03468    1.00000    -22.03468    1.00000
  118    -21.99340    1.00000    -21.99340    1.00000
  119    -21.99038    1.00000    -21.99038    1.00000
  120    -21.97261    1.00000    -21.97261    1.00000
  121    -21.96939    1.00000    -21.96939    1.00000
  122    -21.95427    1.00000    -21.95427    1.00000
  123    -21.93731    1.00000    -21.93731    1.00000
  124    -21.93056    1.00000    -21.93056    1.00000
  125    -21.91898    1.00000    -21.91898    1.00000
  126    -21.91191    1.00000    -21.91191    1.00000
  127    -21.89838    1.00000    -21.89838    1.00000
  128    -21.82032    1.00000    -21.82032    1.00000
  129    -21.79368    1.00000    -21.79368    1.00000
  130    -21.78703    1.00000    -21.78703    1.00000
  131    -21.77696    1.00000    -21.77696    1.00000
  132    -21.76282    1.00000    -21.76282    1.00000
  133    -21.72017    1.00000    -21.72017    1.00000
  134    -21.70727    1.00000    -21.70727    1.00000
  135    -21.70588    1.00000    -21.70588    1.00000
  136    -21.63684    1.00000    -21.63684    1.00000
  137    -21.63262    1.00000    -21.63262    1.00000
  138    -21.59988    1.00000    -21.59988    1.00000
  139    -21.43395    1.00000    -21.43395    1.00000
  140    -20.36639    1.00000    -20.36639    1.00000
  141    -20.32570    1.00000    -20.32570    1.00000
  142    -20.31784    1.00000    -20.31784    1.00000
  143    -20.31142    1.00000    -20.31142    1.00000
  144    -10.37274    1.00000    -10.37274    1.00000
  145    -10.31056    1.00000    -10.31056    1.00000
  146    -10.25924    1.00000    -10.25924    1.00000
  147    -10.22906    1.00000    -10.22906    1.00000
  148    -10.21244    1.00000    -10.21244    1.00000
  149    -10.18293    1.00000    -10.18293    1.00000
  150    -10.17015    1.00000    -10.17015    1.00000
  151    -10.14285    1.00000    -10.14285    1.00000
  152    -10.11034    1.00000    -10.11034    1.00000
  153    -10.09916    1.00000    -10.09916    1.00000
  154    -10.07050    1.00000    -10.07050    1.00000
  155     -9.99803    1.00000     -9.99803    1.00000
  156     -9.98853    1.00000     -9.98853    1.00000
  157     -9.98096    1.00000     -9.98096    1.00000
  158     -9.94990    1.00000     -9.94990    1.00000
  159     -9.92787    1.00000     -9.92787    1.00000
  160     -9.91219    1.00000     -9.91219    1.00000
  161     -9.86612    1.00000     -9.86612    1.00000
  162     -9.82013    1.00000     -9.82013    1.00000
  163     -9.76738    1.00000     -9.76738    1.00000
  164     -9.70809    1.00000     -9.70809    1.00000
  165     -9.61757    1.00000     -9.61757    1.00000
  166     -9.56917    1.00000     -9.56917    1.00000
  167     -9.54248    1.00000     -9.54248    1.00000
  168     -9.53823    1.00000     -9.53823    1.00000
  169     -9.51638    1.00000     -9.51638    1.00000
  170     -9.51027    1.00000     -9.51027    1.00000
  171     -9.50270    1.00000     -9.50270    1.00000
  172     -9.48859    1.00000     -9.48859    1.00000
  173     -9.46865    1.00000     -9.46865    1.00000
  174     -9.46562    1.00000     -9.46562    1.00000
  175     -9.45913    1.00000     -9.45913    1.00000
  176     -9.44965    1.00000     -9.44965    1.00000
  177     -9.43963    1.00000     -9.43963    1.00000
  178     -9.43014    1.00000     -9.43014    1.00000
  179     -9.42103    1.00000     -9.42103    1.00000
  180     -9.38140    1.00000     -9.38140    1.00000
  181     -9.37154    1.00000     -9.37154    1.00000
  182     -9.35898    1.00000     -9.35898    1.00000
  183     -9.35264    1.00000     -9.35264    1.00000
  184     -9.33842    1.00000     -9.33842    1.00000
  185     -9.28965    1.00000     -9.28965    1.00000
  186     -9.20109    1.00000     -9.20109    1.00000
  187     -9.17998    1.00000     -9.17998    1.00000
  188     -9.17580    1.00000     -9.17580    1.00000
  189     -9.06824    1.00000     -9.06824    1.00000
  190     -9.02510    1.00000     -9.02510    1.00000
  191     -9.00561    1.00000     -9.00561    1.00000
  192     -8.96670    1.00000     -8.96670    1.00000
  193     -8.95009    1.00000     -8.95009    1.00000
  194     -8.87268    1.00000     -8.87268    1.00000
  195     -8.79965    1.00000     -8.79965    1.00000
  196     -8.78108    1.00000     -8.78108    1.00000
  197     -8.75803    1.00000     -8.75803    1.00000
  198     -8.71886    1.00000     -8.71886    1.00000
  199     -8.64408    1.00000     -8.64408    1.00000
  200     -8.58821    1.00000     -8.58821    1.00000
  201     -8.54755    1.00000     -8.54755    1.00000
  202     -8.50566    1.00000     -8.50566    1.00000
  203     -8.47182    1.00000     -8.47182    1.00000
  204     -8.40917    1.00000     -8.40917    1.00000
  205     -8.36602    1.00000     -8.36602    1.00000
  206     -8.34337    1.00000     -8.34337    1.00000
  207     -8.28738    1.00000     -8.28738    1.00000
  208     -8.23553    1.00000     -8.23553    1.00000
  209     -8.21429    1.00000     -8.21429    1.00000
  210     -8.14867    1.00000     -8.14867    1.00000
  211     -8.11896    1.00000     -8.11896    1.00000
  212     -8.11337    1.00000     -8.11337    1.00000
  213     -8.03618    1.00000     -8.03618    1.00000
  214     -8.01311    1.00000     -8.01311    1.00000
  215     -8.00381    1.00000     -8.00381    1.00000
  216     -7.99684    1.00000     -7.99684    1.00000
  217     -7.96841    1.00000     -7.96841    1.00000
  218     -7.89891    1.00000     -7.89891    1.00000
  219     -7.86449    1.00000     -7.86449    1.00000
  220     -7.86359    1.00000     -7.86359    1.00000
  221     -7.83293    1.00000     -7.83293    1.00000
  222     -7.82956    1.00000     -7.82956    1.00000
  223     -7.80197    1.00000     -7.80197    1.00000
  224     -7.75907    1.00000     -7.75907    1.00000
  225     -7.71405    1.00000     -7.71405    1.00000
  226     -7.68773    1.00000     -7.68773    1.00000
  227     -7.67000    1.00000     -7.67000    1.00000
  228     -7.64873    1.00000     -7.64873    1.00000
  229     -7.62597    1.00000     -7.62597    1.00000
  230     -7.61672    1.00000     -7.61672    1.00000
  231     -7.58646    1.00000     -7.58646    1.00000
  232     -7.54777    1.00000     -7.54777    1.00000
  233     -7.51700    1.00000     -7.51700    1.00000
  234     -7.45814    1.00000     -7.45814    1.00000
  235     -7.42813    1.00000     -7.42813    1.00000
  236     -7.41765    1.00000     -7.41765    1.00000
  237     -7.37689    1.00000     -7.37689    1.00000
  238     -7.35211    1.00000     -7.35211    1.00000
  239     -7.32222    1.00000     -7.32222    1.00000
  240     -7.30043    1.00000     -7.30043    1.00000
  241     -7.25436    1.00000     -7.25436    1.00000
  242     -7.17846    1.00000     -7.17846    1.00000
  243     -7.14792    1.00000     -7.14792    1.00000
  244     -7.11409    1.00000     -7.11409    1.00000
  245     -7.06085    1.00000     -7.06085    1.00000
  246     -7.00726    1.00000     -7.00726    1.00000
  247     -6.98859    1.00000     -6.98859    1.00000
  248     -6.94587    1.00000     -6.94587    1.00000
  249     -6.91752    1.00000     -6.91752    1.00000
  250     -6.89684    1.00000     -6.89684    1.00000
  251     -6.87457    1.00000     -6.87457    1.00000
  252     -6.84117    1.00000     -6.84117    1.00000
  253     -6.79943    1.00000     -6.79943    1.00000
  254     -6.78302    1.00000     -6.78302    1.00000
  255     -6.74006    1.00000     -6.74006    1.00000
  256     -6.70422    1.00000     -6.70422    1.00000
  257     -6.69825    1.00000     -6.69825    1.00000
  258     -6.68434    1.00000     -6.68434    1.00000
  259     -6.65789    1.00000     -6.65789    1.00000
  260     -6.64803    1.00000     -6.64803    1.00000
  261     -6.58209    1.00000     -6.58209    1.00000
  262     -6.56379    1.00000     -6.56379    1.00000
  263     -6.55410    1.00000     -6.55410    1.00000
  264     -6.51818    1.00000     -6.51818    1.00000
  265     -6.50306    1.00000     -6.50306    1.00000
  266     -6.49281    1.00000     -6.49281    1.00000
  267     -6.48679    1.00000     -6.48679    1.00000
  268     -6.45255    1.00000     -6.45255    1.00000
  269     -6.40960    1.00000     -6.40960    1.00000
  270     -6.40005    1.00000     -6.40005    1.00000
  271     -6.38976    1.00000     -6.38976    1.00000
  272     -6.38029    1.00000     -6.38029    1.00000
  273     -6.33118    1.00000     -6.33118    1.00000
  274     -6.29888    1.00000     -6.29888    1.00000
  275     -6.23193    1.00000     -6.23193    1.00000
  276     -6.09003    1.00000     -6.09003    1.00000
  277     -6.06994    1.00000     -6.06994    1.00000
  278     -6.03408    1.00000     -6.03408    1.00000
  279     -6.02948    1.00000     -6.02948    1.00000
  280     -6.01637    1.00000     -6.01637    1.00000
  281     -5.98077    1.00000     -5.98077    1.00000
  282     -5.93838    1.00000     -5.93838    1.00000
  283     -5.70153    1.00000     -5.70153    1.00000
  284     -5.69181    1.00000     -5.69181    1.00000
  285     -5.68228    1.00000     -5.68228    1.00000
  286     -5.65842    1.00000     -5.65842    1.00000
  287     -5.63850    1.00000     -5.63850    1.00000
  288     -5.47488    1.00000     -5.47488    1.00000
  289     -5.46184    1.00000     -5.46184    1.00000
  290     -5.41913    1.00000     -5.41913    1.00000
  291     -5.32054    1.00000     -5.32054    1.00000
  292     -5.31300    1.00000     -5.31300    1.00000
  293     -5.25638    1.00000     -5.25638    1.00000
  294     -5.11317    1.00000     -5.11317    1.00000
  295     -5.04984    1.00000     -5.04984    1.00000
  296     -4.71676    1.00000     -4.71676    1.00000
  297     -4.53281    1.00000     -4.53281    1.00000
  298     -4.29799    1.00000     -4.29799    1.00000
  299     -4.27586    1.00000     -4.27586    1.00000
  300     -4.22203    1.00000     -4.22203    1.00000
  301     -4.00459    1.00000     -4.00459    1.00000
  302     -3.96937    1.00000     -3.96937    1.00000
  303     -3.95919    1.00000     -3.95919    1.00000
  304     -3.85016    1.00000     -3.85016    1.00000
  305     -3.82164    1.00000     -3.82164    1.00000
  306     -3.76824    1.00000     -3.76824    1.00000
  307     -3.73624    0.99999     -3.73624    0.99999
  308     -3.15803    0.99815     -3.15803    0.99815
  309     -2.85329    0.96243     -2.85329    0.96243
  310     -2.17119    0.02718     -2.17119    0.02718
  311     -2.01855    0.00603     -2.01855    0.00603
  312     -1.91961    0.00225     -1.91961    0.00225
  313     -1.87348    0.00142     -1.87348    0.00142
  314     -1.82787    0.00090     -1.82787    0.00090
  315     -1.74159    0.00038     -1.74159    0.00038
  316     -1.73502    0.00036     -1.73502    0.00036
  317     -1.71521    0.00029     -1.71521    0.00029
  318     -1.68067    0.00021     -1.68067    0.00021
  319     -1.64331    0.00014     -1.64331    0.00014
  320     -1.59727    0.00009     -1.59727    0.00009
  321     -1.54893    0.00006     -1.54893    0.00006
  322     -1.50914    0.00004     -1.50914    0.00004
  323     -1.47733    0.00003     -1.47733    0.00003
  324     -1.42849    0.00002     -1.42849    0.00002
  325     -1.39271    0.00001     -1.39271    0.00001
  326     -1.33803    0.00001     -1.33803    0.00001
  327     -1.31726    0.00001     -1.31726    0.00001
  328     -1.28783    0.00000     -1.28783    0.00000
  329     -1.27895    0.00000     -1.27895    0.00000
  330     -1.26697    0.00000     -1.26697    0.00000
  331     -1.23658    0.00000     -1.23658    0.00000
  332     -1.22449    0.00000     -1.22449    0.00000
  333     -1.21873    0.00000     -1.21873    0.00000
  334     -1.15754    0.00000     -1.15754    0.00000
  335     -1.13999    0.00000     -1.13999    0.00000
  336     -1.12088    0.00000     -1.12088    0.00000
  337     -1.07818    0.00000     -1.07818    0.00000
  338     -1.07139    0.00000     -1.07139    0.00000
  339     -1.06386    0.00000     -1.06386    0.00000
  340     -1.04337    0.00000     -1.04337    0.00000
  341     -1.03867    0.00000     -1.03867    0.00000
  342     -1.03273    0.00000     -1.03273    0.00000
  343     -1.01638    0.00000     -1.01638    0.00000
  344     -0.99608    0.00000     -0.99608    0.00000
  345     -0.97959    0.00000     -0.97959    0.00000
  346     -0.97674    0.00000     -0.97674    0.00000
  347     -0.96142    0.00000     -0.96142    0.00000
  348     -0.96034    0.00000     -0.96034    0.00000
  349     -0.92981    0.00000     -0.92981    0.00000
  350     -0.89495    0.00000     -0.89495    0.00000
  351     -0.87873    0.00000     -0.87873    0.00000
  352     -0.85390    0.00000     -0.85390    0.00000
  353     -0.82939    0.00000     -0.82939    0.00000
  354     -0.82368    0.00000     -0.82368    0.00000
  355     -0.77393    0.00000     -0.77393    0.00000
  356     -0.74122    0.00000     -0.74122    0.00000
  357     -0.73698    0.00000     -0.73698    0.00000
  358     -0.70699    0.00000     -0.70699    0.00000
  359     -0.69073    0.00000     -0.69073    0.00000
  360     -0.67138    0.00000     -0.67138    0.00000
  361     -0.64950    0.00000     -0.64950    0.00000
  362     -0.62532    0.00000     -0.62532    0.00000
  363     -0.61640    0.00000     -0.61640    0.00000
  364     -0.60831    0.00000     -0.60831    0.00000
  365     -0.56151    0.00000     -0.56151    0.00000
  366     -0.56133    0.00000     -0.56133    0.00000
  367     -0.52123    0.00000     -0.52123    0.00000
  368     -0.51417    0.00000     -0.51417    0.00000
  369     -0.49521    0.00000     -0.49521    0.00000
  370     -0.46380    0.00000     -0.46380    0.00000
  371     -0.44564    0.00000     -0.44564    0.00000
  372     -0.42393    0.00000     -0.42393    0.00000
  373     -0.41315    0.00000     -0.41315    0.00000
  374     -0.38159    0.00000     -0.38159    0.00000
  375     -0.33827    0.00000     -0.33827    0.00000

Fermi level: -2.52897

Gap: 0.682 eV
Transition (v -> c):
  (s=0, k=0, n=309, [[0.00, 0.00, 0.00]]) -> (s=0, k=0, n=310, [[0.00, 0.00, 0.00]])
No difference between direct/indirect transitions
System changes: positions 

Initializing position-dependent things.

Density initialized from wave functions
      .-------------------------.  
     /|                         |  
    / |                         |  
   /  |                         |  
  /   |                         |  
 *    |                         |  
 |    |                         |  
 |    |                         |  
 |    |                         |  
 |    |                         |  
 |    |                         |  
 |    |                         |  
 |    |                         |  
 |    |                         |  
 |    |        Au   OAu         |  
 |    |      O          Ti      |  
 |    O  Au      Ti     O    O  |  
 |    |   Ti   Au O   O         |  
 | O  |   O    O      Ti     Ti |  
 |    | Ti     Ti     O    O    |  
 |    |     O       O      Ti   |  
 |   O|Ti     O      O          |  
 |    |O    O      Ti     Ti    |  
 |  Ti|    Ti          O  O   O |  
 |    |  O  O   O O    TiO      |  
 |  O |         TiO         O Ti|  
 |    | OTiO   Ti    OTi        |  
 |    |       O     O O    O O  |  
 |    | Oi   O O           Ti   |  
 |    O      Ti     Ti     O    |  
 |   Ti          O      O       |  
 |    |   O                     |  
 |    |                         |  
 |    |                         |  
 |    |                         |  
 |    .-------------------------.  
 |   /                         /   
 |  /                         /    
 | /                         /     
 |/                         /      
 *-------------------------*       

Positions:
   0 Ti     1.771742    0.000000    8.228379    ( 0.0000,  0.0000,  0.0000)
   1 Ti     6.989192    1.896200    8.228379    ( 0.0000,  0.0000,  0.0000)
   2 Ti     1.771742    3.792400    8.228379    ( 0.0000,  0.0000,  0.0000)
   3 Ti     6.989192    5.688600    8.228379    ( 0.0000,  0.0000,  0.0000)
   4 Ti     4.725027    0.000000    9.111586    ( 0.0000,  0.0000,  0.0000)
   5 Ti     9.942477    1.896200    9.111586    ( 0.0000,  0.0000,  0.0000)
   6 Ti     4.725027    3.792400    9.111586    ( 0.0000,  0.0000,  0.0000)
   7 Ti     9.942477    5.688600    9.111586    ( 0.0000,  0.0000,  0.0000)
   8 Ti     3.149983    0.000000   11.761552    ( 0.0000,  0.0000,  0.0000)
   9 Ti     8.367433    1.896200   11.761552    ( 0.0000,  0.0000,  0.0000)
  10 Ti     3.149983    3.792400   11.761552    ( 0.0000,  0.0000,  0.0000)
  11 Ti     8.367433    5.688600   11.761552    ( 0.0000,  0.0000,  0.0000)
  12 Ti     6.103269    0.000000   12.644759    ( 0.0000,  0.0000,  0.0000)
  13 Ti     0.885819    1.896200   12.644759    ( 0.0000,  0.0000,  0.0000)
  14 Ti     6.103269    3.792400   12.644759    ( 0.0000,  0.0000,  0.0000)
  15 Ti     0.885819    5.688600   12.644759    ( 0.0000,  0.0000,  0.0000)
  16 Ti     4.482233   -0.001033   15.342543    ( 0.0000,  0.0000,  0.0000)
  17 Ti     9.753045    1.900753   15.389207    ( 0.0000,  0.0000,  0.0000)
  18 Ti     4.499047    3.797034   15.348687    ( 0.0000,  0.0000,  0.0000)
  19 Ti     9.736627    5.671166   15.407809    ( 0.0000,  0.0000,  0.0000)
  20 Ti     7.365001   -0.008670   16.091347    ( 0.0000,  0.0000,  0.0000)
  21 Ti     2.124206    1.919615   16.196452    ( 0.0000,  0.0000,  0.0000)
  22 Ti     7.324862    3.785370   16.124124    ( 0.0000,  0.0000,  0.0000)
  23 Ti     2.104658    5.692197   16.109406    ( 0.0000,  0.0000,  0.0000)
  24 O      3.638859    0.000000    7.500000    ( 0.0000,  0.0000,  0.0000)
  25 O      8.856309    1.896200    7.500000    ( 0.0000,  0.0000,  0.0000)
  26 O      3.638859    3.792400    7.500000    ( 0.0000,  0.0000,  0.0000)
  27 O      8.856309    5.688600    7.500000    ( 0.0000,  0.0000,  0.0000)
  28 O      6.592144    0.000000    8.383207    ( 0.0000,  0.0000,  0.0000)
  29 O      1.374694    1.896200    8.383207    ( 0.0000,  0.0000,  0.0000)
  30 O      6.592144    3.792400    8.383207    ( 0.0000,  0.0000,  0.0000)
  31 O      1.374694    5.688600    8.383207    ( 0.0000,  0.0000,  0.0000)
  32 O     10.339421    0.000000    8.956758    ( 0.0000,  0.0000,  0.0000)
  33 O      5.121971    1.896200    8.956758    ( 0.0000,  0.0000,  0.0000)
  34 O     10.339421    3.792400    8.956758    ( 0.0000,  0.0000,  0.0000)
  35 O      5.121971    5.688600    8.956758    ( 0.0000,  0.0000,  0.0000)
  36 O      2.857911    0.000000    9.839966    ( 0.0000,  0.0000,  0.0000)
  37 O      8.075361    1.896200    9.839966    ( 0.0000,  0.0000,  0.0000)
  38 O      2.857911    3.792400    9.839966    ( 0.0000,  0.0000,  0.0000)
  39 O      8.075361    5.688600    9.839966    ( 0.0000,  0.0000,  0.0000)
  40 O      5.017100    0.000000   11.033173    ( 0.0000,  0.0000,  0.0000)
  41 O     10.234550    1.896200   11.033173    ( 0.0000,  0.0000,  0.0000)
  42 O      5.017100    3.792400   11.033173    ( 0.0000,  0.0000,  0.0000)
  43 O     10.234550    5.688600   11.033173    ( 0.0000,  0.0000,  0.0000)
  44 O      7.970490    0.000000   11.916380    ( 0.0000,  0.0000,  0.0000)
  45 O      2.753040    1.896200   11.916380    ( 0.0000,  0.0000,  0.0000)
  46 O      7.970490    3.792400   11.916380    ( 0.0000,  0.0000,  0.0000)
  47 O      2.753040    5.688600   11.916380    ( 0.0000,  0.0000,  0.0000)
  48 O      1.282867    0.000000   12.489931    ( 0.0000,  0.0000,  0.0000)
  49 O      6.500317    1.896200   12.489931    ( 0.0000,  0.0000,  0.0000)
  50 O      1.282867    3.792400   12.489931    ( 0.0000,  0.0000,  0.0000)
  51 O      6.500317    5.688600   12.489931    ( 0.0000,  0.0000,  0.0000)
  52 O      4.236152    0.000000   13.373138    ( 0.0000,  0.0000,  0.0000)
  53 O      9.453603    1.896200   13.373138    ( 0.0000,  0.0000,  0.0000)
  54 O      4.236152    3.792400   13.373138    ( 0.0000,  0.0000,  0.0000)
  55 O      9.453603    5.688600   13.373138    ( 0.0000,  0.0000,  0.0000)
  56 O      6.412072   -0.010033   14.556610    ( 0.0000,  0.0000,  0.0000)
  57 O      1.198823    1.897930   14.569774    ( 0.0000,  0.0000,  0.0000)
  58 O      6.447668    3.793171   14.532625    ( 0.0000,  0.0000,  0.0000)
  59 O      1.199187    5.689336   14.547629    ( 0.0000,  0.0000,  0.0000)
  60 O      4.033722    1.891518   15.421462    ( 0.0000,  0.0000,  0.0000)
  61 O      9.263384   -0.007385   15.453502    ( 0.0000,  0.0000,  0.0000)
  62 O      4.056182    5.703956   15.417797    ( 0.0000,  0.0000,  0.0000)
  63 O      9.276983    3.794598   15.462247    ( 0.0000,  0.0000,  0.0000)
  64 O      2.642742   -0.013555   16.279518    ( 0.0000,  0.0000,  0.0000)
  65 O      7.840025    1.892632   16.276827    ( 0.0000,  0.0000,  0.0000)
  66 O      2.638424    3.815752   16.259314    ( 0.0000,  0.0000,  0.0000)
  67 O      7.851442    5.687213   16.316677    ( 0.0000,  0.0000,  0.0000)
  68 O      5.664333   -0.017638   16.912131    ( 0.0000,  0.0000,  0.0000)
  69 O      0.405331    1.895786   16.891848    ( 0.0000,  0.0000,  0.0000)
  70 O      0.447526    5.688107   16.892737    ( 0.0000,  0.0000,  0.0000)
  71 O      5.620240    3.815240   16.822627    ( 0.0000,  0.0000,  0.0000)
  72 Au     5.402004    1.459542   18.435638    ( 0.0000,  0.0000,  0.0000)
  73 Au     7.227773    3.254817   19.494175    ( 0.0000,  0.0000,  0.0000)
  74 Au     2.680675    1.867315   18.895591    ( 0.0000,  0.0000,  0.0000)
  75 Au     4.579183    3.616569   19.675117    ( 0.0000,  0.0000,  0.0000)

Unit cell:
           periodic     x           y           z      points  spacing
  1. axis:    yes   10.434900    0.000000    0.000000    52     0.2007
  2. axis:    yes    0.000000    7.584800    0.000000    36     0.2107
  3. axis:    no     0.000000    0.000000   28.826383   144     0.2002

  Lengths:  10.434900   7.584800  28.826383
  Angles:   90.000000  90.000000  90.000000

Effective grid spacing dv^(1/3) = 0.2038

     iter     time        total  log10-change:  magmom
                         energy   eigst   dens
iter:   1 12:07:04 -2253.007799   -2.78           -0.0000
iter:   2 12:07:08 -2251.506760   -3.09  -2.09    +0.0000
iter:   3 12:07:12 -2251.381251   -3.64  -2.45    +0.0000
iter:   4 12:07:16 -2251.314451   -3.96  -2.53    +0.0000
iter:   5 12:07:20 -2251.272291   -4.29  -2.58    +0.0000
iter:   6 12:07:24 -2251.242565   -4.43  -2.61    +0.0000
iter:   7 12:07:28 -2251.220433   -4.53  -2.65    +0.0000
iter:   8 12:07:32 -2251.203245   -4.56  -2.67    +0.0000
iter:   9 12:07:36 -2251.189524   -4.61  -2.70    +0.0000
iter:  10 12:07:40 -2251.178489   -4.65  -2.72    +0.0000
iter:  11 12:07:43 -2251.169330   -4.70  -2.74    +0.0000
iter:  12 12:07:47 -2251.161826   -4.75  -2.76    +0.0000
iter:  13 12:07:51 -2251.155880   -4.81  -2.77    +0.0000
iter:  14 12:07:55 -2251.150979   -4.86  -2.79    +0.0000
iter:  15 12:07:59 -2251.146988   -4.91  -2.80    +0.0000
iter:  16 12:08:03 -2251.143838   -4.94  -2.81    +0.0000
iter:  17 12:08:07 -2251.141374   -4.97  -2.82    +0.0000
iter:  18 12:08:10 -2251.139532   -4.99  -2.83    +0.0000
iter:  19 12:08:14 -2251.138186   -5.03  -2.84    +0.0000
iter:  20 12:08:18 -2251.137366   -5.05  -2.84    -0.0000
iter:  21 12:08:22 -2251.136854   -5.13  -2.85    -0.0000
iter:  22 12:08:26 -2251.136576   -5.20  -2.85    -0.0000
iter:  23 12:08:30 -2251.136478c  -5.28  -2.85    -0.0000
iter:  24 12:08:34 -2251.136322c  -5.36  -2.85    -0.0000
iter:  25 12:08:38 -2251.136383c  -5.44  -2.86    -0.0000
iter:  26 12:08:41 -2251.136569c  -5.52  -2.86    -0.0000
iter:  27 12:08:45 -2251.136854c  -5.60  -2.87    -0.0000
iter:  28 12:08:49 -2251.137243   -5.67  -2.87    -0.0000
iter:  29 12:08:53 -2251.137915   -5.73  -2.88    -0.0000
iter:  30 12:08:57 -2251.138625   -5.79  -2.89    -0.0000
iter:  31 12:09:01 -2251.139764   -5.85  -2.90    -0.0000
iter:  32 12:09:05 -2251.141026   -5.90  -2.90    -0.0000
iter:  33 12:09:09 -2251.142448   -5.95  -2.91    -0.0000
iter:  34 12:09:12 -2251.144191   -6.00  -2.92    -0.0000
iter:  35 12:09:16 -2251.146020   -6.04  -2.93    -0.0000
iter:  36 12:09:20 -2251.148132   -6.08  -2.94    -0.0000
iter:  37 12:09:24 -2251.150308   -6.13  -2.95    -0.0000
iter:  38 12:09:28 -2251.152741   -6.16  -2.96    -0.0000
iter:  39 12:09:32 -2251.155219   -6.21  -2.97    -0.0000
iter:  40 12:09:36 -2251.157928   -6.24  -2.98    -0.0000
iter:  41 12:09:40 -2251.160809   -6.29  -2.99    -0.0000
iter:  42 12:09:43 -2251.163685   -6.32  -3.00    -0.0000
iter:  43 12:09:47 -2251.166602   -6.36  -3.01    -0.0000
iter:  44 12:09:51 -2251.169714   -6.39  -3.02    -0.0000
iter:  45 12:09:55 -2251.172964   -6.43  -3.03    -0.0000
iter:  46 12:09:59 -2251.176181   -6.46  -3.04    -0.0000
iter:  47 12:10:03 -2251.179541   -6.49  -3.05    -0.0000
iter:  48 12:10:07 -2251.182865   -6.52  -3.05    -0.0000
iter:  49 12:10:10 -2251.186180   -6.56  -3.06    -0.0000
iter:  50 12:10:14 -2251.189633   -6.59  -3.07    -0.0000
iter:  51 12:10:18 -2251.193183   -6.62  -3.08    -0.0000
iter:  52 12:10:22 -2251.196540   -6.65  -3.09    -0.0000
iter:  53 12:10:26 -2251.200027   -6.68  -3.10    -0.0000
iter:  54 12:10:30 -2251.203608   -6.71  -3.11    -0.0000
iter:  55 12:10:34 -2251.207131   -6.74  -3.12    -0.0000
iter:  56 12:10:37 -2251.210607   -6.77  -3.12    -0.0000
iter:  57 12:10:41 -2251.214169   -6.80  -3.13    -0.0000
iter:  58 12:10:45 -2251.217682   -6.83  -3.14    -0.0000
iter:  59 12:10:49 -2251.221143   -6.85  -3.15    -0.0000
iter:  60 12:10:53 -2251.224563   -6.89  -3.16    -0.0000
iter:  61 12:10:57 -2251.228062   -6.91  -3.17    -0.0000
iter:  62 12:11:01 -2251.231519   -6.94  -3.17    -0.0000
iter:  63 12:11:04 -2251.234921   -6.97  -3.18    -0.0000
iter:  64 12:11:08 -2251.238383   -6.99  -3.19    -0.0000
iter:  65 12:11:12 -2251.241697   -7.02  -3.20    -0.0000
iter:  66 12:11:16 -2251.245055   -7.05  -3.20    -0.0000
iter:  67 12:11:20 -2251.248382   -7.08  -3.21    -0.0000
iter:  68 12:11:24 -2251.251657   -7.11  -3.22    -0.0000
iter:  69 12:11:27 -2251.254977   -7.13  -3.23    -0.0000
iter:  70 12:11:31 -2251.258266   -7.15  -3.23    -0.0000
iter:  71 12:11:35 -2251.261496   -7.18  -3.24    -0.0000
iter:  72 12:11:39 -2251.264669   -7.20  -3.25    -0.0000
iter:  73 12:11:43 -2251.267789   -7.23  -3.26    -0.0000
iter:  74 12:11:47 -2251.270861   -7.25  -3.26    -0.0000
iter:  75 12:11:50 -2251.273968   -7.28  -3.27    -0.0000
iter:  76 12:11:54 -2251.276976   -7.31  -3.28    -0.0000
iter:  77 12:11:58 -2251.279986   -7.33  -3.28    -0.0000
iter:  78 12:12:02 -2251.282976   -7.35  -3.29    -0.0000
iter:  79 12:12:06 -2251.285918   -7.37  -3.30    -0.0000
iter:  80 12:12:10 -2251.288810   -7.39  -3.30    -0.0000
iter:  81 12:12:13 -2251.291653   -7.42  -3.31    -0.0000
iter:  82 12:12:17 -2251.294513   -7.44  -3.32    -0.0000
iter:  83 12:12:21 -2251.297303   -7.47  -3.32    -0.0000
iter:  84 12:12:25 -2251.300072   -7.48  -3.33    -0.0000
iter:  85 12:12:29 -2251.302827   -7.50  -3.34    -0.0000
iter:  86 12:12:33 -2251.305539   -7.52  -3.34    -0.0000
iter:  87 12:12:36 -2251.308204   -7.54  -3.35    -0.0000
iter:  88 12:12:40 -2251.310820   -7.56  -3.36    -0.0000
iter:  89 12:12:44 -2251.313389   -7.58  -3.36    -0.0000
iter:  90 12:12:48 -2251.315913   -7.60  -3.37    -0.0000
iter:  91 12:12:52 -2251.318394   -7.61  -3.38    -0.0000
iter:  92 12:12:55 -2251.320833   -7.63  -3.38    -0.0000
iter:  93 12:12:59 -2251.323274   -7.65  -3.39    -0.0000
iter:  94 12:13:03 -2251.325683   -7.68  -3.40    -0.0000
iter:  95 12:13:07 -2251.328053   -7.69  -3.40    -0.0000
iter:  96 12:13:11 -2251.330418   -7.72  -3.41    -0.0000
iter:  97 12:13:15 -2251.332754   -7.72  -3.42    -0.0000
iter:  98 12:13:18 -2251.335051   -7.75  -3.42    -0.0000
iter:  99 12:13:22 -2251.337307   -7.75  -3.43    -0.0000
iter: 100 12:13:26 -2251.339521   -7.78  -3.44    -0.0000
iter: 101 12:13:30 -2251.341694   -7.79  -3.44    -0.0000
iter: 102 12:13:34 -2251.343827   -7.81  -3.45    -0.0000
iter: 103 12:13:37 -2251.345920   -7.82  -3.45    -0.0000
iter: 104 12:13:41 -2251.347976   -7.84  -3.46    -0.0000
iter: 105 12:13:45 -2251.349995   -7.86  -3.47    -0.0000
iter: 106 12:13:49 -2251.351979   -7.87  -3.47    -0.0000
iter: 107 12:13:53 -2251.353928   -7.89  -3.48    -0.0000
iter: 108 12:13:57 -2251.355845   -7.91  -3.49    -0.0000
iter: 109 12:14:00 -2251.357729   -7.92  -3.49    -0.0000
iter: 110 12:14:04 -2251.359581   -7.94  -3.50    -0.0000
iter: 111 12:14:08 -2251.361403   -7.96  -3.50    -0.0000
iter: 112 12:14:12 -2251.363196   -7.97  -3.51    -0.0000
iter: 113 12:14:16 -2251.364959   -7.99  -3.52    -0.0000
iter: 114 12:14:19 -2251.366693   -8.01  -3.52    -0.0000
iter: 115 12:14:23 -2251.368400   -8.02  -3.53    -0.0000
iter: 116 12:14:27 -2251.370079   -8.04  -3.53    -0.0000
iter: 117 12:14:31 -2251.371731   -8.05  -3.54    -0.0000
iter: 118 12:14:35 -2251.373345   -8.07  -3.55    -0.0000
iter: 119 12:14:39 -2251.375014   -8.09  -3.55    -0.0000
iter: 120 12:14:42 -2251.376587   -8.08  -3.56    -0.0000
iter: 121 12:14:46 -2251.378207   -8.12  -3.56    -0.0000
iter: 122 12:14:50 -2251.379730   -8.10  -3.57    -0.0000
iter: 123 12:14:54 -2251.381278   -8.16  -3.58    -0.0000
iter: 124 12:14:58 -2251.382811   -8.12  -3.58    -0.0000
iter: 125 12:15:01 -2251.384324   -8.17  -3.59    -0.0000
iter: 126 12:15:05 -2251.385813   -8.16  -3.59    -0.0000
iter: 127 12:15:09 -2251.387277   -8.19  -3.60    -0.0000
iter: 128 12:15:13 -2251.388714   -8.19  -3.61    -0.0000
iter: 129 12:15:17 -2251.390125   -8.21  -3.61    -0.0000
iter: 130 12:15:20 -2251.391510   -8.22  -3.62    -0.0000
iter: 131 12:15:24 -2251.392868   -8.24  -3.62    -0.0000
iter: 132 12:15:28 -2251.394201   -8.25  -3.63    -0.0000
iter: 133 12:15:32 -2251.395508   -8.27  -3.63    -0.0000
iter: 134 12:15:36 -2251.396791   -8.28  -3.64    -0.0000
iter: 135 12:15:40 -2251.398051   -8.29  -3.65    -0.0000
iter: 136 12:15:43 -2251.399287   -8.30  -3.65    -0.0000
iter: 137 12:15:47 -2251.400500   -8.32  -3.66    -0.0000
iter: 138 12:15:51 -2251.401692   -8.33  -3.66    -0.0000
iter: 139 12:15:55 -2251.402862   -8.34  -3.67    -0.0000
iter: 140 12:15:59 -2251.404012   -8.36  -3.67    -0.0000
iter: 141 12:16:02 -2251.405142   -8.37  -3.68    -0.0000
iter: 142 12:16:06 -2251.406252   -8.38  -3.69    -0.0000
iter: 143 12:16:10 -2251.407344   -8.39  -3.69    -0.0000
iter: 144 12:16:14 -2251.408417   -8.40  -3.70    -0.0000
iter: 145 12:16:18 -2251.409472   -8.42  -3.70    -0.0000
iter: 146 12:16:21 -2251.410509   -8.43  -3.71    -0.0000
iter: 147 12:16:25 -2251.411529   -8.44  -3.71    -0.0000
iter: 148 12:16:29 -2251.412533   -8.45  -3.72    -0.0000
iter: 149 12:16:33 -2251.413519   -8.47  -3.73    -0.0000
iter: 150 12:16:37 -2251.414490   -8.48  -3.73    -0.0000
iter: 151 12:16:41 -2251.415444   -8.49  -3.74    -0.0000
iter: 152 12:16:44 -2251.416383   -8.50  -3.74    -0.0000
iter: 153 12:16:48 -2251.417307   -8.51  -3.75    -0.0000
iter: 154 12:16:52 -2251.418215   -8.52  -3.75    -0.0000
iter: 155 12:16:56 -2251.419108   -8.54  -3.76    -0.0000
iter: 156 12:17:00 -2251.419986   -8.55  -3.76    -0.0000
iter: 157 12:17:03 -2251.420850   -8.56  -3.77    -0.0000
iter: 158 12:17:07 -2251.421700   -8.57  -3.77    -0.0000
iter: 159 12:17:11 -2251.422535   -8.58  -3.78    -0.0000
iter: 160 12:17:15 -2251.423357   -8.59  -3.79    -0.0000
iter: 161 12:17:19 -2251.424165   -8.61  -3.79    -0.0000
iter: 162 12:17:22 -2251.424959   -8.62  -3.80    -0.0000
iter: 163 12:17:26 -2251.425741   -8.63  -3.80    -0.0000
iter: 164 12:17:30 -2251.426509   -8.64  -3.81    -0.0000
iter: 165 12:17:34 -2251.427264   -8.65  -3.81    -0.0000
iter: 166 12:17:38 -2251.428007   -8.66  -3.82    -0.0000
iter: 167 12:17:42 -2251.428738   -8.67  -3.82    -0.0000
iter: 168 12:17:45 -2251.429457   -8.68  -3.83    -0.0000
iter: 169 12:17:49 -2251.430163   -8.69  -3.83    -0.0000
iter: 170 12:17:53 -2251.430858   -8.70  -3.84    -0.0000
iter: 171 12:17:57 -2251.431542   -8.72  -3.84    -0.0000
iter: 172 12:18:01 -2251.432214   -8.72  -3.85    -0.0000
iter: 173 12:18:04 -2251.432876   -8.74  -3.86    -0.0000
iter: 174 12:18:08 -2251.433526   -8.75  -3.86    -0.0000
iter: 175 12:18:12 -2251.434166   -8.76  -3.87    -0.0000
iter: 176 12:18:16 -2251.434796   -8.77  -3.87    -0.0000
iter: 177 12:18:20 -2251.435415   -8.78  -3.88    -0.0000
iter: 178 12:18:23 -2251.436025   -8.79  -3.88    -0.0000
iter: 179 12:18:27 -2251.436625   -8.80  -3.89    -0.0000
iter: 180 12:18:31 -2251.437214   -8.81  -3.89    -0.0000
iter: 181 12:18:35 -2251.437795   -8.82  -3.90    -0.0000
iter: 182 12:18:39 -2251.438366   -8.83  -3.90    -0.0000
iter: 183 12:18:43 -2251.438928   -8.84  -3.91    -0.0000
iter: 184 12:18:46 -2251.439481   -8.85  -3.91    -0.0000
iter: 185 12:18:50 -2251.440026   -8.87  -3.92    -0.0000
iter: 186 12:18:54 -2251.440561   -8.88  -3.92    -0.0000
iter: 187 12:18:58 -2251.441089   -8.89  -3.93    -0.0000
iter: 188 12:19:02 -2251.441607   -8.90  -3.93    -0.0000
iter: 189 12:19:05 -2251.442118   -8.91  -3.94    -0.0000
iter: 190 12:19:09 -2251.442621   -8.92  -3.94    -0.0000
iter: 191 12:19:13 -2251.443115   -8.93  -3.95    -0.0000
iter: 192 12:19:17 -2251.443602   -8.94  -3.95    -0.0000
iter: 193 12:19:21 -2251.444081   -8.95  -3.96    -0.0000
iter: 194 12:19:25 -2251.444553   -8.96  -3.96    -0.0000
iter: 195 12:19:28 -2251.445017   -8.97  -3.97    -0.0000
iter: 196 12:19:32 -2251.445474   -8.98  -3.97    -0.0000
iter: 197 12:19:36 -2251.445924   -8.99  -3.98    -0.0000
iter: 198 12:19:40 -2251.446366   -9.00  -3.98    -0.0000
iter: 199 12:19:44 -2251.446802   -9.01  -3.99    -0.0000
iter: 200 12:19:47 -2251.447231   -9.02  -3.99    -0.0000
iter: 201 12:19:51 -2251.447653   -9.03  -4.00    -0.0000
iter: 202 12:19:55 -2251.448069   -9.04  -4.00    -0.0000
iter: 203 12:19:59 -2251.448478   -9.05  -4.01    -0.0000
iter: 204 12:20:03 -2251.448881   -9.06  -4.01    -0.0000
iter: 205 12:20:07 -2251.449278   -9.07  -4.02    -0.0000
iter: 206 12:20:10 -2251.449668   -9.08  -4.02    -0.0000
iter: 207 12:20:14 -2251.450053   -9.09  -4.03    -0.0000
iter: 208 12:20:18 -2251.450431   -9.10  -4.03    -0.0000
iter: 209 12:20:22 -2251.450804   -9.11  -4.04    -0.0000
iter: 210 12:20:26 -2251.451170   -9.12  -4.04    -0.0000
iter: 211 12:20:30 -2251.451532   -9.13  -4.05    -0.0000
iter: 212 12:20:33 -2251.451887   -9.14  -4.05    -0.0000
iter: 213 12:20:37 -2251.452185   -9.17  -4.06    -0.0000
iter: 214 12:20:41 -2251.452591   -9.18  -4.06    -0.0000
iter: 215 12:20:45 -2251.452884   -9.16  -4.07    -0.0000
iter: 216 12:20:49 -2251.453280   -9.22  -4.07    -0.0000
iter: 217 12:20:52 -2251.453567   -9.17  -4.08    -0.0000
iter: 218 12:20:56 -2251.453952   -9.26  -4.08    -0.0000
iter: 219 12:21:00 -2251.454231   -9.18  -4.09    -0.0000
iter: 220 12:21:04 -2251.454603   -9.29  -4.09    -0.0000
iter: 221 12:21:08 -2251.454876   -9.19  -4.09    -0.0000
iter: 222 12:21:12 -2251.455235   -9.32  -4.10    -0.0000
iter: 223 12:21:15 -2251.455499   -9.21  -4.10    -0.0000
iter: 224 12:21:19 -2251.455846c  -9.34  -4.11    -0.0000
iter: 225 12:21:23 -2251.456102c  -9.23  -4.11    -0.0000
iter: 226 12:21:27 -2251.456437c  -9.36  -4.12    -0.0000
iter: 227 12:21:31 -2251.456686c  -9.25  -4.12    -0.0000
iter: 228 12:21:34 -2251.456968c  -9.40  -4.13    -0.0000
iter: 229 12:21:38 -2251.457251c  -9.30  -4.13    -0.0000
iter: 230 12:21:42 -2251.457532c  -9.39  -4.14    -0.0000
iter: 231 12:21:46 -2251.457810c  -9.32  -4.14    -0.0000
iter: 232 12:21:50 -2251.458085c  -9.38  -4.15    -0.0000
iter: 233 12:21:53 -2251.458357c  -9.34  -4.15    -0.0000
iter: 234 12:21:57 -2251.458625c  -9.37  -4.15    -0.0000
iter: 235 12:22:01 -2251.458889c  -9.35  -4.16    -0.0000
iter: 236 12:22:05 -2251.459149c  -9.38  -4.16    -0.0000
iter: 237 12:22:09 -2251.459405c  -9.37  -4.17    -0.0000
iter: 238 12:22:13 -2251.459657c  -9.39  -4.17    -0.0000
iter: 239 12:22:16 -2251.459905c  -9.38  -4.18    -0.0000
iter: 240 12:22:20 -2251.460149c  -9.40  -4.18    -0.0000
iter: 241 12:22:24 -2251.460389c  -9.40  -4.19    -0.0000
iter: 242 12:22:28 -2251.460625c  -9.41  -4.19    -0.0000
iter: 243 12:22:32 -2251.460857c  -9.42  -4.20    -0.0000
iter: 244 12:22:35 -2251.461085c  -9.43  -4.20    -0.0000
iter: 245 12:22:39 -2251.461309c  -9.43  -4.20    -0.0000
iter: 246 12:22:43 -2251.461529c  -9.45  -4.21    -0.0000
iter: 247 12:22:47 -2251.461745c  -9.45  -4.21    -0.0000
iter: 248 12:22:51 -2251.461957c  -9.46  -4.22    -0.0000
iter: 249 12:22:54 -2251.462166c  -9.47  -4.22    -0.0000
iter: 250 12:22:58 -2251.462372c  -9.48  -4.23    -0.0000
iter: 251 12:23:02 -2251.462574c  -9.48  -4.23    -0.0000
iter: 252 12:23:06 -2251.462772c  -9.50  -4.24    -0.0000
iter: 253 12:23:10 -2251.462967c  -9.50  -4.24    -0.0000
iter: 254 12:23:13 -2251.463159c  -9.51  -4.25    -0.0000
iter: 255 12:23:17 -2251.463348c  -9.52  -4.25    -0.0000
iter: 256 12:23:21 -2251.463534c  -9.53  -4.25    -0.0000
iter: 257 12:23:25 -2251.463716c  -9.53  -4.26    -0.0000
iter: 258 12:23:29 -2251.463896c  -9.54  -4.26    -0.0000
iter: 259 12:23:33 -2251.464073c  -9.55  -4.27    -0.0000
iter: 260 12:23:36 -2251.464248c  -9.56  -4.27    -0.0000
iter: 261 12:23:40 -2251.464419c  -9.56  -4.28    -0.0000
iter: 262 12:23:44 -2251.464588c  -9.57  -4.28    -0.0000
iter: 263 12:23:48 -2251.464755c  -9.58  -4.29    -0.0000
iter: 264 12:23:52 -2251.464919c  -9.59  -4.29    -0.0000
iter: 265 12:23:55 -2251.465080c  -9.59  -4.29    -0.0000
iter: 266 12:23:59 -2251.465239c  -9.60  -4.30    -0.0000
iter: 267 12:24:03 -2251.465396c  -9.60  -4.30    -0.0000
iter: 268 12:24:07 -2251.465550c  -9.61  -4.31    -0.0000
iter: 269 12:24:11 -2251.465703c  -9.62  -4.31    -0.0000
iter: 270 12:24:14 -2251.465852c  -9.63  -4.32    -0.0000
iter: 271 12:24:18 -2251.466000c  -9.63  -4.32    -0.0000
iter: 272 12:24:22 -2251.466146c  -9.64  -4.33    -0.0000
iter: 273 12:24:26 -2251.466289c  -9.65  -4.33    -0.0000
iter: 274 12:24:30 -2251.466430c  -9.66  -4.33    -0.0000
iter: 275 12:24:34 -2251.466570c  -9.66  -4.34    -0.0000
iter: 276 12:24:37 -2251.466707c  -9.67  -4.34    -0.0000
iter: 277 12:24:41 -2251.466842c  -9.68  -4.35    -0.0000
iter: 278 12:24:45 -2251.466975c  -9.68  -4.35    -0.0000
iter: 279 12:24:49 -2251.467106c  -9.69  -4.36    -0.0000
iter: 280 12:24:53 -2251.467235c  -9.70  -4.36    -0.0000
iter: 281 12:24:56 -2251.467363c  -9.70  -4.36    -0.0000
iter: 282 12:25:00 -2251.467488c  -9.71  -4.37    -0.0000
iter: 283 12:25:04 -2251.467611c  -9.72  -4.37    -0.0000
iter: 284 12:25:08 -2251.467733c  -9.72  -4.38    -0.0000
iter: 285 12:25:12 -2251.467853c  -9.73  -4.38    -0.0000
iter: 286 12:25:15 -2251.467970c  -9.74  -4.39    -0.0000
iter: 287 12:25:19 -2251.468086c  -9.74  -4.39    -0.0000
iter: 288 12:25:23 -2251.468201c  -9.75  -4.39    -0.0000
iter: 289 12:25:27 -2251.468313c  -9.75  -4.40    -0.0000
iter: 290 12:25:31 -2251.468424c  -9.76  -4.40    -0.0000
iter: 291 12:25:34 -2251.468533c  -9.77  -4.41    -0.0000
iter: 292 12:25:38 -2251.468640c  -9.77  -4.41    -0.0000
iter: 293 12:25:42 -2251.468746c  -9.78  -4.42    -0.0000
iter: 294 12:25:46 -2251.468850c  -9.79  -4.42    -0.0000
iter: 295 12:25:50 -2251.468953c  -9.79  -4.42    -0.0000
iter: 296 12:25:54 -2251.469054c  -9.80  -4.43    -0.0000
iter: 297 12:25:57 -2251.469153c  -9.81  -4.43    -0.0000
iter: 298 12:26:01 -2251.469251c  -9.81  -4.44    -0.0000
iter: 299 12:26:05 -2251.469348c  -9.82  -4.44    -0.0000
iter: 300 12:26:09 -2251.469443c  -9.83  -4.45    -0.0000
iter: 301 12:26:13 -2251.469536c  -9.83  -4.45    -0.0000
iter: 302 12:26:16 -2251.469628c  -9.84  -4.45    -0.0000
iter: 303 12:26:20 -2251.469719c  -9.85  -4.46    -0.0000
iter: 304 12:26:24 -2251.469809c  -9.85  -4.46    -0.0000
iter: 305 12:26:28 -2251.469897c  -9.86  -4.47    -0.0000
iter: 306 12:26:32 -2251.469984c  -9.87  -4.47    -0.0000
iter: 307 12:26:35 -2251.470069c  -9.87  -4.48    -0.0000
iter: 308 12:26:39 -2251.470153c  -9.88  -4.48    -0.0000
iter: 309 12:26:43 -2251.470237c  -9.88  -4.48    -0.0000
iter: 310 12:26:47 -2251.470319c  -9.89  -4.49    -0.0000
iter: 311 12:26:51 -2251.470399c  -9.90  -4.49    -0.0000
iter: 312 12:26:55 -2251.470479c  -9.90  -4.50    -0.0000
iter: 313 12:26:58 -2251.470557c  -9.91  -4.50    -0.0000
iter: 314 12:27:02 -2251.470635c  -9.92  -4.50    -0.0000
iter: 315 12:27:06 -2251.470711c  -9.92  -4.51    -0.0000
iter: 316 12:27:10 -2251.470786c  -9.93  -4.51    -0.0000
iter: 317 12:27:14 -2251.470861c  -9.94  -4.52    -0.0000
iter: 318 12:27:17 -2251.470934c  -9.94  -4.52    -0.0000
iter: 319 12:27:21 -2251.471006c  -9.95  -4.53    -0.0000
iter: 320 12:27:25 -2251.471077c  -9.96  -4.53    -0.0000
iter: 321 12:27:29 -2251.471147c  -9.96  -4.53    -0.0000
iter: 322 12:27:33 -2251.471216c  -9.97  -4.54    -0.0000
iter: 323 12:27:36 -2251.471285c  -9.98  -4.54    -0.0000
iter: 324 12:27:40 -2251.471352c  -9.98  -4.55    -0.0000
iter: 325 12:27:44 -2251.471418c  -9.99  -4.55    -0.0000
iter: 326 12:27:48 -2251.471484c  -9.99  -4.55    -0.0000
iter: 327 12:27:52 -2251.471548c -10.00c -4.56    -0.0000
iter: 328 12:27:56 -2251.471612c -10.01c -4.56    -0.0000
iter: 329 12:27:59 -2251.471675c -10.01c -4.57    -0.0000
iter: 330 12:28:03 -2251.471737c -10.02c -4.57    -0.0000
iter: 331 12:28:07 -2251.471798c -10.03c -4.57    -0.0000
iter: 332 12:28:11 -2251.471858c -10.03c -4.58    -0.0000
iter: 333 12:28:15 -2251.471918c -10.04c -4.58    -0.0000
iter: 334 12:28:18 -2251.471976c -10.04c -4.59    -0.0000
iter: 335 12:28:22 -2251.472034c -10.05c -4.59    -0.0000
iter: 336 12:28:26 -2251.472091c -10.06c -4.59    -0.0000
iter: 337 12:28:30 -2251.472147c -10.06c -4.60    -0.0000
iter: 338 12:28:34 -2251.472203c -10.07c -4.60    -0.0000
iter: 339 12:28:38 -2251.472258c -10.08c -4.61    -0.0000
iter: 340 12:28:41 -2251.472312c -10.08c -4.61    -0.0000
iter: 341 12:28:45 -2251.472365c -10.09c -4.61    -0.0000
iter: 342 12:28:49 -2251.472418c -10.09c -4.62    -0.0000
iter: 343 12:28:53 -2251.472470c -10.10c -4.62    -0.0000
iter: 344 12:28:57 -2251.472521c -10.10c -4.63    -0.0000
iter: 345 12:29:00 -2251.472571c -10.11c -4.63    -0.0000
iter: 346 12:29:04 -2251.472621c -10.12c -4.63    -0.0000
iter: 347 12:29:08 -2251.472670c -10.13c -4.64    -0.0000
iter: 348 12:29:12 -2251.472719c -10.13c -4.64    -0.0000
iter: 349 12:29:16 -2251.472767c -10.14c -4.65    -0.0000
iter: 350 12:29:20 -2251.472814c -10.14c -4.65    -0.0000
iter: 351 12:29:23 -2251.472861c -10.15c -4.65    -0.0000
iter: 352 12:29:27 -2251.472907c -10.15c -4.66    -0.0000
iter: 353 12:29:31 -2251.472952c -10.16c -4.66    -0.0000
iter: 354 12:29:35 -2251.472997c -10.17c -4.67    -0.0000
iter: 355 12:29:39 -2251.473041c -10.18c -4.67    -0.0000
iter: 356 12:29:42 -2251.473085c -10.18c -4.67    -0.0000
iter: 357 12:29:46 -2251.473128c -10.19c -4.68    -0.0000
iter: 358 12:29:50 -2251.473170c -10.19c -4.68    -0.0000
iter: 359 12:29:54 -2251.473212c -10.20c -4.69    -0.0000
iter: 360 12:29:58 -2251.473254c -10.20c -4.69    -0.0000
iter: 361 12:30:02 -2251.473294c -10.21c -4.69    -0.0000
iter: 362 12:30:05 -2251.473335c -10.22c -4.70    -0.0000
iter: 363 12:30:09 -2251.473375c -10.23c -4.70    -0.0000
iter: 364 12:30:13 -2251.473414c -10.23c -4.71    -0.0000
iter: 365 12:30:17 -2251.473453c -10.24c -4.71    -0.0000
iter: 366 12:30:21 -2251.473491c -10.24c -4.71    -0.0000
iter: 367 12:30:24 -2251.473529c -10.25c -4.72    -0.0000
iter: 368 12:30:28 -2251.473567c -10.25c -4.72    -0.0000
iter: 369 12:30:32 -2251.473604c -10.26c -4.72    -0.0000
iter: 370 12:30:36 -2251.473640c -10.27c -4.73    -0.0000
iter: 371 12:30:40 -2251.473676c -10.27c -4.73    -0.0000
iter: 372 12:30:43 -2251.473712c -10.28c -4.74    -0.0000
iter: 373 12:30:47 -2251.473747c -10.29c -4.74    -0.0000
iter: 374 12:30:51 -2251.473782c -10.29c -4.74    -0.0000
iter: 375 12:30:55 -2251.473816c -10.30c -4.75    -0.0000
iter: 376 12:30:59 -2251.473850c -10.30c -4.75    -0.0000
iter: 377 12:31:03 -2251.473883c -10.31c -4.76    -0.0000
iter: 378 12:31:06 -2251.473916c -10.31c -4.76    -0.0000
iter: 379 12:31:10 -2251.473949c -10.32c -4.76    -0.0000
iter: 380 12:31:14 -2251.473981c -10.33c -4.77    -0.0000
iter: 381 12:31:18 -2251.474013c -10.33c -4.77    -0.0000
iter: 382 12:31:22 -2251.474044c -10.34c -4.77    -0.0000
iter: 383 12:31:25 -2251.474075c -10.34c -4.78    -0.0000
iter: 384 12:31:29 -2251.474106c -10.35c -4.78    -0.0000
iter: 385 12:31:33 -2251.474136c -10.36c -4.79    -0.0000
iter: 386 12:31:37 -2251.474166c -10.36c -4.79    -0.0000
iter: 387 12:31:41 -2251.474196c -10.37c -4.79    -0.0000
iter: 388 12:31:45 -2251.474225c -10.37c -4.80    -0.0000
iter: 389 12:31:48 -2251.474254c -10.38c -4.80    -0.0000
iter: 390 12:31:52 -2251.474282c -10.38c -4.81    -0.0000
iter: 391 12:31:56 -2251.474310c -10.39c -4.81    -0.0000
iter: 392 12:32:00 -2251.474338c -10.40c -4.81    -0.0000
iter: 393 12:32:04 -2251.474366c -10.40c -4.82    -0.0000
iter: 394 12:32:07 -2251.474393c -10.41c -4.82    -0.0000
iter: 395 12:32:11 -2251.474420c -10.42c -4.82    -0.0000
iter: 396 12:32:15 -2251.474446c -10.42c -4.83    -0.0000
iter: 397 12:32:19 -2251.474472c -10.43c -4.83    -0.0000
iter: 398 12:32:23 -2251.474498c -10.43c -4.84    -0.0000
iter: 399 12:32:27 -2251.474524c -10.44c -4.84    -0.0000
iter: 400 12:32:30 -2251.474549c -10.44c -4.84    -0.0000
iter: 401 12:32:34 -2251.474574c -10.45c -4.85    -0.0000
iter: 402 12:32:38 -2251.474599c -10.45c -4.85    -0.0000
iter: 403 12:32:42 -2251.474623c -10.46c -4.85    -0.0000
iter: 404 12:32:46 -2251.474647c -10.47c -4.86    -0.0000
iter: 405 12:32:49 -2251.474671c -10.47c -4.86    -0.0000
iter: 406 12:32:53 -2251.474695c -10.48c -4.87    -0.0000
iter: 407 12:32:57 -2251.474718c -10.48c -4.87    -0.0000
iter: 408 12:33:01 -2251.474741c -10.49c -4.87    -0.0000
iter: 409 12:33:05 -2251.474764c -10.50c -4.88    -0.0000
iter: 410 12:33:08 -2251.474786c -10.50c -4.88    -0.0000
iter: 411 12:33:12 -2251.474808c -10.51c -4.88    -0.0000
iter: 412 12:33:16 -2251.474830c -10.51c -4.89    -0.0000
iter: 413 12:33:20 -2251.474852c -10.52c -4.89    -0.0000
iter: 414 12:33:24 -2251.474874c -10.52c -4.90    -0.0000
iter: 415 12:33:27 -2251.474895c -10.53c -4.90    -0.0000
iter: 416 12:33:31 -2251.474916c -10.53c -4.90    -0.0000
iter: 417 12:33:35 -2251.474936c -10.54c -4.91    -0.0000
iter: 418 12:33:39 -2251.474957c -10.55c -4.91    -0.0000
iter: 419 12:33:43 -2251.474977c -10.55c -4.91    -0.0000
iter: 420 12:33:47 -2251.474997c -10.56c -4.92    -0.0000
iter: 421 12:33:50 -2251.475017c -10.57c -4.92    -0.0000
iter: 422 12:33:54 -2251.475037c -10.57c -4.92    -0.0000
iter: 423 12:33:58 -2251.475056c -10.58c -4.93    -0.0000
iter: 424 12:34:02 -2251.475075c -10.58c -4.93    -0.0000
iter: 425 12:34:06 -2251.475094c -10.59c -4.94    -0.0000
iter: 426 12:34:09 -2251.475113c -10.59c -4.94    -0.0000
iter: 427 12:34:13 -2251.475131c -10.60c -4.94    -0.0000
iter: 428 12:34:17 -2251.475150c -10.60c -4.95    -0.0000
iter: 429 12:34:21 -2251.475168c -10.61c -4.95    -0.0000
iter: 430 12:34:25 -2251.475186c -10.61c -4.95    -0.0000
iter: 431 12:34:29 -2251.475203c -10.62c -4.96    -0.0000
iter: 432 12:34:32 -2251.475221c -10.63c -4.96    -0.0000
iter: 433 12:34:36 -2251.475238c -10.63c -4.97    -0.0000
iter: 434 12:34:40 -2251.475255c -10.64c -4.97    -0.0000
iter: 435 12:34:44 -2251.475272c -10.64c -4.97    -0.0000
iter: 436 12:34:48 -2251.475289c -10.65c -4.98    -0.0000
iter: 437 12:34:51 -2251.475305c -10.66c -4.98    -0.0000
iter: 438 12:34:55 -2251.475322c -10.66c -4.98    -0.0000
iter: 439 12:34:59 -2251.475338c -10.67c -4.99    -0.0000
iter: 440 12:35:03 -2251.475354c -10.67c -4.99    -0.0000
iter: 441 12:35:07 -2251.475370c -10.68c -4.99    -0.0000
iter: 442 12:35:10 -2251.475386c -10.68c -5.00    -0.0000
iter: 443 12:35:14 -2251.475401c -10.69c -5.00c   -0.0000

Converged after 443 iterations.

Dipole moment: (52.373884, -55.449295, 1.261860) |e|*Ang

Total magnetic moment: (0.000000, 0.000000, -0.000000)
Local magnetic moments:
   0 Ti ( 0.000000,  0.000000, -0.000000)
   1 Ti ( 0.000000,  0.000000, -0.000000)
   2 Ti ( 0.000000,  0.000000, -0.000000)
   3 Ti ( 0.000000,  0.000000, -0.000000)
   4 Ti ( 0.000000,  0.000000,  0.000000)
   5 Ti ( 0.000000,  0.000000,  0.000000)
   6 Ti ( 0.000000,  0.000000, -0.000000)
   7 Ti ( 0.000000,  0.000000, -0.000000)
   8 Ti ( 0.000000,  0.000000,  0.000000)
   9 Ti ( 0.000000,  0.000000, -0.000000)
  10 Ti ( 0.000000,  0.000000,  0.000000)
  11 Ti ( 0.000000,  0.000000, -0.000000)
  12 Ti ( 0.000000,  0.000000,  0.000000)
  13 Ti ( 0.000000,  0.000000, -0.000000)
  14 Ti ( 0.000000,  0.000000, -0.000000)
  15 Ti ( 0.000000,  0.000000, -0.000000)
  16 Ti ( 0.000000,  0.000000, -0.000000)
  17 Ti ( 0.000000,  0.000000, -0.000000)
  18 Ti ( 0.000000,  0.000000,  0.000000)
  19 Ti ( 0.000000,  0.000000,  0.000000)
  20 Ti ( 0.000000,  0.000000, -0.000000)
  21 Ti ( 0.000000,  0.000000, -0.000000)
  22 Ti ( 0.000000,  0.000000, -0.000000)
  23 Ti ( 0.000000,  0.000000,  0.000000)
  24 O  ( 0.000000,  0.000000, -0.000000)
  25 O  ( 0.000000,  0.000000, -0.000000)
  26 O  ( 0.000000,  0.000000,  0.000000)
  27 O  ( 0.000000,  0.000000,  0.000000)
  28 O  ( 0.000000,  0.000000, -0.000000)
  29 O  ( 0.000000,  0.000000,  0.000000)
  30 O  ( 0.000000,  0.000000,  0.000000)
  31 O  ( 0.000000,  0.000000,  0.000000)
  32 O  ( 0.000000,  0.000000,  0.000000)
  33 O  ( 0.000000,  0.000000, -0.000000)
  34 O  ( 0.000000,  0.000000,  0.000000)
  35 O  ( 0.000000,  0.000000, -0.000000)
  36 O  ( 0.000000,  0.000000, -0.000000)
  37 O  ( 0.000000,  0.000000,  0.000000)
  38 O  ( 0.000000,  0.000000, -0.000000)
  39 O  ( 0.000000,  0.000000,  0.000000)
  40 O  ( 0.000000,  0.000000, -0.000000)
  41 O  ( 0.000000,  0.000000, -0.000000)
  42 O  ( 0.000000,  0.000000,  0.000000)
  43 O  ( 0.000000,  0.000000,  0.000000)
  44 O  ( 0.000000,  0.000000, -0.000000)
  45 O  ( 0.000000,  0.000000,  0.000000)
  46 O  ( 0.000000,  0.000000, -0.000000)
  47 O  ( 0.000000,  0.000000,  0.000000)
  48 O  ( 0.000000,  0.000000,  0.000000)
  49 O  ( 0.000000,  0.000000, -0.000000)
  50 O  ( 0.000000,  0.000000,  0.000000)
  51 O  ( 0.000000,  0.000000,  0.000000)
  52 O  ( 0.000000,  0.000000,  0.000000)
  53 O  ( 0.000000,  0.000000,  0.000000)
  54 O  ( 0.000000,  0.000000, -0.000000)
  55 O  ( 0.000000,  0.000000,  0.000000)
  56 O  ( 0.000000,  0.000000,  0.000000)
  57 O  ( 0.000000,  0.000000,  0.000000)
  58 O  ( 0.000000,  0.000000,  0.000000)
  59 O  ( 0.000000,  0.000000, -0.000000)
  60 O  ( 0.000000,  0.000000,  0.000000)
  61 O  ( 0.000000,  0.000000,  0.000000)
  62 O  ( 0.000000,  0.000000, -0.000000)
  63 O  ( 0.000000,  0.000000,  0.000000)
  64 O  ( 0.000000,  0.000000,  0.000000)
  65 O  ( 0.000000,  0.000000,  0.000000)
  66 O  ( 0.000000,  0.000000,  0.000000)
  67 O  ( 0.000000,  0.000000,  0.000000)
  68 O  ( 0.000000,  0.000000,  0.000000)
  69 O  ( 0.000000,  0.000000,  0.000000)
  70 O  ( 0.000000,  0.000000, -0.000000)
  71 O  ( 0.000000,  0.000000,  0.000000)
  72 Au ( 0.000000,  0.000000,  0.000000)
  73 Au ( 0.000000,  0.000000,  0.000000)
  74 Au ( 0.000000,  0.000000,  0.000000)
  75 Au ( 0.000000,  0.000000,  0.000000)

Energy contributions relative to reference atoms: (reference = -2721730.337652)

Kinetic:       +527.252116
Potential:     -713.094162
External:      -1725.625976
XC:            -383.021374
Entropy (-ST):   -0.177959
Local:          +43.102975
SIC:             +0.000000
--------------------------
Free energy:   -2251.564381
Extrapolated:  -2251.475401

Dipole-layer corrected work functions: 3.842804, 0.957760 eV

Spin contamination: 0.000000 electrons
                   Up                     Down
 Band  Eigenvalues  Occupancy  Eigenvalues  Occupancy
    0    -64.49752    1.00000    -64.49752    1.00000
    1    -64.44975    1.00000    -64.44975    1.00000
    2    -64.36412    1.00000    -64.36412    1.00000
    3    -64.36196    1.00000    -64.36196    1.00000
    4    -64.35854    1.00000    -64.35854    1.00000
    5    -64.35686    1.00000    -64.35686    1.00000
    6    -64.28227    1.00000    -64.28227    1.00000
    7    -64.25566    1.00000    -64.25566    1.00000
    8    -64.24296    1.00000    -64.24296    1.00000
    9    -64.24268    1.00000    -64.24268    1.00000
   10    -64.23689    1.00000    -64.23689    1.00000
   11    -64.20146    1.00000    -64.20146    1.00000
   12    -64.16783    1.00000    -64.16783    1.00000
   13    -64.16245    1.00000    -64.16245    1.00000
   14    -64.14930    1.00000    -64.14930    1.00000
   15    -64.14782    1.00000    -64.14782    1.00000
   16    -64.13104    1.00000    -64.13104    1.00000
   17    -64.11531    1.00000    -64.11531    1.00000
   18    -64.09048    1.00000    -64.09048    1.00000
   19    -63.85820    1.00000    -63.85820    1.00000
   20    -63.67265    1.00000    -63.67265    1.00000
   21    -63.66208    1.00000    -63.66208    1.00000
   22    -63.66178    1.00000    -63.66178    1.00000
   23    -63.65307    1.00000    -63.65307    1.00000
   24    -40.79670    1.00000    -40.79670    1.00000
   25    -40.71008    1.00000    -40.71008    1.00000
   26    -40.68335    1.00000    -40.68335    1.00000
   27    -40.68194    1.00000    -40.68194    1.00000
   28    -40.67678    1.00000    -40.67678    1.00000
   29    -40.67596    1.00000    -40.67596    1.00000
   30    -40.65232    1.00000    -40.65232    1.00000
   31    -40.63283    1.00000    -40.63283    1.00000
   32    -40.61399    1.00000    -40.61399    1.00000
   33    -40.59647    1.00000    -40.59647    1.00000
   34    -40.58072    1.00000    -40.58072    1.00000
   35    -40.56604    1.00000    -40.56604    1.00000
   36    -40.53828    1.00000    -40.53828    1.00000
   37    -40.53475    1.00000    -40.53475    1.00000
   38    -40.51311    1.00000    -40.51311    1.00000
   39    -40.49686    1.00000    -40.49686    1.00000
   40    -40.48867    1.00000    -40.48867    1.00000
   41    -40.47952    1.00000    -40.47952    1.00000
   42    -40.46772    1.00000    -40.46772    1.00000
   43    -40.46764    1.00000    -40.46764    1.00000
   44    -40.46420    1.00000    -40.46420    1.00000
   45    -40.46398    1.00000    -40.46398    1.00000
   46    -40.44724    1.00000    -40.44724    1.00000
   47    -40.44438    1.00000    -40.44438    1.00000
   48    -40.43669    1.00000    -40.43669    1.00000
   49    -40.43171    1.00000    -40.43171    1.00000
   50    -40.42421    1.00000    -40.42421    1.00000
   51    -40.41570    1.00000    -40.41570    1.00000
   52    -40.40193    1.00000    -40.40193    1.00000
   53    -40.38919    1.00000    -40.38919    1.00000
   54    -40.37547    1.00000    -40.37547    1.00000
   55    -40.36647    1.00000    -40.36647    1.00000
   56    -40.36420    1.00000    -40.36420    1.00000
   57    -40.35963    1.00000    -40.35963    1.00000
   58    -40.35301    1.00000    -40.35301    1.00000
   59    -40.35024    1.00000    -40.35024    1.00000
   60    -40.34904    1.00000    -40.34904    1.00000
   61    -40.34570    1.00000    -40.34570    1.00000
   62    -40.33985    1.00000    -40.33985    1.00000
   63    -40.33397    1.00000    -40.33397    1.00000
   64    -40.33118    1.00000    -40.33118    1.00000
   65    -40.32299    1.00000    -40.32299    1.00000
   66    -40.31683    1.00000    -40.31683    1.00000
   67    -40.29799    1.00000    -40.29799    1.00000
   68    -40.29240    1.00000    -40.29240    1.00000
   69    -40.29094    1.00000    -40.29094    1.00000
   70    -40.27739    1.00000    -40.27739    1.00000
   71    -40.26478    1.00000    -40.26478    1.00000
   72    -40.25935    1.00000    -40.25935    1.00000
   73    -40.25570    1.00000    -40.25570    1.00000
   74    -40.24615    1.00000    -40.24615    1.00000
   75    -40.23816    1.00000    -40.23816    1.00000
   76    -40.22974    1.00000    -40.22974    1.00000
   77    -40.22631    1.00000    -40.22631    1.00000
   78    -40.21168    1.00000    -40.21168    1.00000
   79    -40.20516    1.00000    -40.20516    1.00000
   80    -40.17979    1.00000    -40.17979    1.00000
   81    -40.06810    1.00000    -40.06810    1.00000
   82    -40.03959    1.00000    -40.03959    1.00000
   83    -40.00335    1.00000    -40.00335    1.00000
   84    -39.90111    1.00000    -39.90111    1.00000
   85    -39.89088    1.00000    -39.89088    1.00000
   86    -39.88549    1.00000    -39.88549    1.00000
   87    -39.87791    1.00000    -39.87791    1.00000
   88    -39.87250    1.00000    -39.87250    1.00000
   89    -39.86709    1.00000    -39.86709    1.00000
   90    -39.82685    1.00000    -39.82685    1.00000
   91    -39.81727    1.00000    -39.81727    1.00000
   92    -39.74967    1.00000    -39.74967    1.00000
   93    -39.73864    1.00000    -39.73864    1.00000
   94    -39.73628    1.00000    -39.73628    1.00000
   95    -39.72759    1.00000    -39.72759    1.00000
   96    -23.30894    1.00000    -23.30894    1.00000
   97    -23.01662    1.00000    -23.01662    1.00000
   98    -22.99712    1.00000    -22.99712    1.00000
   99    -22.89289    1.00000    -22.89289    1.00000
  100    -22.87362    1.00000    -22.87362    1.00000
  101    -22.81684    1.00000    -22.81684    1.00000
  102    -22.75653    1.00000    -22.75653    1.00000
  103    -22.74643    1.00000    -22.74643    1.00000
  104    -22.64055    1.00000    -22.64055    1.00000
  105    -22.44498    1.00000    -22.44498    1.00000
  106    -22.38698    1.00000    -22.38698    1.00000
  107    -22.33632    1.00000    -22.33632    1.00000
  108    -22.25804    1.00000    -22.25804    1.00000
  109    -22.21030    1.00000    -22.21030    1.00000
  110    -22.15215    1.00000    -22.15215    1.00000
  111    -22.14696    1.00000    -22.14696    1.00000
  112    -22.10765    1.00000    -22.10765    1.00000
  113    -22.07990    1.00000    -22.07990    1.00000
  114    -22.05670    1.00000    -22.05670    1.00000
  115    -22.03260    1.00000    -22.03260    1.00000
  116    -22.02036    1.00000    -22.02036    1.00000
  117    -21.99385    1.00000    -21.99385    1.00000
  118    -21.97949    1.00000    -21.97949    1.00000
  119    -21.96451    1.00000    -21.96451    1.00000
  120    -21.91821    1.00000    -21.91821    1.00000
  121    -21.88822    1.00000    -21.88822    1.00000
  122    -21.87869    1.00000    -21.87869    1.00000
  123    -21.87647    1.00000    -21.87647    1.00000
  124    -21.85729    1.00000    -21.85729    1.00000
  125    -21.84305    1.00000    -21.84305    1.00000
  126    -21.83901    1.00000    -21.83901    1.00000
  127    -21.83580    1.00000    -21.83580    1.00000
  128    -21.79685    1.00000    -21.79685    1.00000
  129    -21.75862    1.00000    -21.75862    1.00000
  130    -21.74863    1.00000    -21.74863    1.00000
  131    -21.71121    1.00000    -21.71121    1.00000
  132    -21.70071    1.00000    -21.70071    1.00000
  133    -21.68440    1.00000    -21.68440    1.00000
  134    -21.63547    1.00000    -21.63547    1.00000
  135    -21.62737    1.00000    -21.62737    1.00000
  136    -21.60694    1.00000    -21.60694    1.00000
  137    -21.60519    1.00000    -21.60519    1.00000
  138    -21.58115    1.00000    -21.58115    1.00000
  139    -21.47243    1.00000    -21.47243    1.00000
  140    -20.26068    1.00000    -20.26068    1.00000
  141    -20.22020    1.00000    -20.22020    1.00000
  142    -20.21138    1.00000    -20.21138    1.00000
  143    -20.20694    1.00000    -20.20694    1.00000
  144    -10.32275    1.00000    -10.32275    1.00000
  145    -10.29366    1.00000    -10.29366    1.00000
  146    -10.22272    1.00000    -10.22272    1.00000
  147    -10.21667    1.00000    -10.21667    1.00000
  148    -10.18947    1.00000    -10.18947    1.00000
  149    -10.14541    1.00000    -10.14541    1.00000
  150    -10.11897    1.00000    -10.11897    1.00000
  151    -10.10534    1.00000    -10.10534    1.00000
  152    -10.06758    1.00000    -10.06758    1.00000
  153    -10.04224    1.00000    -10.04224    1.00000
  154    -10.01106    1.00000    -10.01106    1.00000
  155     -9.96792    1.00000     -9.96792    1.00000
  156     -9.96089    1.00000     -9.96089    1.00000
  157     -9.95265    1.00000     -9.95265    1.00000
  158     -9.89999    1.00000     -9.89999    1.00000
  159     -9.86850    1.00000     -9.86850    1.00000
  160     -9.86163    1.00000     -9.86163    1.00000
  161     -9.80289    1.00000     -9.80289    1.00000
  162     -9.76305    1.00000     -9.76305    1.00000
  163     -9.71366    1.00000     -9.71366    1.00000
  164     -9.65790    1.00000     -9.65790    1.00000
  165     -9.57804    1.00000     -9.57804    1.00000
  166     -9.55169    1.00000     -9.55169    1.00000
  167     -9.54490    1.00000     -9.54490    1.00000
  168     -9.53561    1.00000     -9.53561    1.00000
  169     -9.49927    1.00000     -9.49927    1.00000
  170     -9.49074    1.00000     -9.49074    1.00000
  171     -9.44491    1.00000     -9.44491    1.00000
  172     -9.43972    1.00000     -9.43972    1.00000
  173     -9.43532    1.00000     -9.43532    1.00000
  174     -9.42132    1.00000     -9.42132    1.00000
  175     -9.40583    1.00000     -9.40583    1.00000
  176     -9.39976    1.00000     -9.39976    1.00000
  177     -9.38246    1.00000     -9.38246    1.00000
  178     -9.36921    1.00000     -9.36921    1.00000
  179     -9.35452    1.00000     -9.35452    1.00000
  180     -9.33176    1.00000     -9.33176    1.00000
  181     -9.30804    1.00000     -9.30804    1.00000
  182     -9.29701    1.00000     -9.29701    1.00000
  183     -9.28096    1.00000     -9.28096    1.00000
  184     -9.25844    1.00000     -9.25844    1.00000
  185     -9.23121    1.00000     -9.23121    1.00000
  186     -9.16197    1.00000     -9.16197    1.00000
  187     -9.13988    1.00000     -9.13988    1.00000
  188     -9.09034    1.00000     -9.09034    1.00000
  189     -9.02806    1.00000     -9.02806    1.00000
  190     -8.99205    1.00000     -8.99205    1.00000
  191     -8.98072    1.00000     -8.98072    1.00000
  192     -8.93547    1.00000     -8.93547    1.00000
  193     -8.92839    1.00000     -8.92839    1.00000
  194     -8.85217    1.00000     -8.85217    1.00000
  195     -8.81982    1.00000     -8.81982    1.00000
  196     -8.73220    1.00000     -8.73220    1.00000
  197     -8.68200    1.00000     -8.68200    1.00000
  198     -8.66766    1.00000     -8.66766    1.00000
  199     -8.65154    1.00000     -8.65154    1.00000
  200     -8.59798    1.00000     -8.59798    1.00000
  201     -8.51504    1.00000     -8.51504    1.00000
  202     -8.48304    1.00000     -8.48304    1.00000
  203     -8.42631    1.00000     -8.42631    1.00000
  204     -8.36566    1.00000     -8.36566    1.00000
  205     -8.33358    1.00000     -8.33358    1.00000
  206     -8.30083    1.00000     -8.30083    1.00000
  207     -8.26587    1.00000     -8.26587    1.00000
  208     -8.18852    1.00000     -8.18852    1.00000
  209     -8.18444    1.00000     -8.18444    1.00000
  210     -8.11460    1.00000     -8.11460    1.00000
  211     -8.04915    1.00000     -8.04915    1.00000
  212     -8.03066    1.00000     -8.03066    1.00000
  213     -8.00154    1.00000     -8.00154    1.00000
  214     -7.99439    1.00000     -7.99439    1.00000
  215     -7.96818    1.00000     -7.96818    1.00000
  216     -7.92653    1.00000     -7.92653    1.00000
  217     -7.89854    1.00000     -7.89854    1.00000
  218     -7.87025    1.00000     -7.87025    1.00000
  219     -7.83239    1.00000     -7.83239    1.00000
  220     -7.82073    1.00000     -7.82073    1.00000
  221     -7.79402    1.00000     -7.79402    1.00000
  222     -7.78053    1.00000     -7.78053    1.00000
  223     -7.74177    1.00000     -7.74177    1.00000
  224     -7.69940    1.00000     -7.69940    1.00000
  225     -7.68597    1.00000     -7.68597    1.00000
  226     -7.65103    1.00000     -7.65103    1.00000
  227     -7.63204    1.00000     -7.63204    1.00000
  228     -7.61909    1.00000     -7.61909    1.00000
  229     -7.58736    1.00000     -7.58736    1.00000
  230     -7.54578    1.00000     -7.54578    1.00000
  231     -7.52336    1.00000     -7.52336    1.00000
  232     -7.49112    1.00000     -7.49112    1.00000
  233     -7.48543    1.00000     -7.48543    1.00000
  234     -7.42549    1.00000     -7.42549    1.00000
  235     -7.40165    1.00000     -7.40165    1.00000
  236     -7.36804    1.00000     -7.36804    1.00000
  237     -7.34518    1.00000     -7.34518    1.00000
  238     -7.31968    1.00000     -7.31968    1.00000
  239     -7.29420    1.00000     -7.29420    1.00000
  240     -7.24134    1.00000     -7.24134    1.00000
  241     -7.18084    1.00000     -7.18084    1.00000
  242     -7.15891    1.00000     -7.15891    1.00000
  243     -7.12667    1.00000     -7.12667    1.00000
  244     -7.10536    1.00000     -7.10536    1.00000
  245     -7.05268    1.00000     -7.05268    1.00000
  246     -7.02536    1.00000     -7.02536    1.00000
  247     -6.98799    1.00000     -6.98799    1.00000
  248     -6.95061    1.00000     -6.95061    1.00000
  249     -6.88437    1.00000     -6.88437    1.00000
  250     -6.86332    1.00000     -6.86332    1.00000
  251     -6.84453    1.00000     -6.84453    1.00000
  252     -6.82719    1.00000     -6.82719    1.00000
  253     -6.77228    1.00000     -6.77228    1.00000
  254     -6.73557    1.00000     -6.73557    1.00000
  255     -6.70629    1.00000     -6.70629    1.00000
  256     -6.67495    1.00000     -6.67495    1.00000
  257     -6.65150    1.00000     -6.65150    1.00000
  258     -6.63759    1.00000     -6.63759    1.00000
  259     -6.60934    1.00000     -6.60934    1.00000
  260     -6.58840    1.00000     -6.58840    1.00000
  261     -6.50316    1.00000     -6.50316    1.00000
  262     -6.48294    1.00000     -6.48294    1.00000
  263     -6.47861    1.00000     -6.47861    1.00000
  264     -6.45611    1.00000     -6.45611    1.00000
  265     -6.42701    1.00000     -6.42701    1.00000
  266     -6.42472    1.00000     -6.42472    1.00000
  267     -6.40401    1.00000     -6.40401    1.00000
  268     -6.38146    1.00000     -6.38146    1.00000
  269     -6.37108    1.00000     -6.37108    1.00000
  270     -6.33797    1.00000     -6.33797    1.00000
  271     -6.33036    1.00000     -6.33036    1.00000
  272     -6.32644    1.00000     -6.32644    1.00000
  273     -6.25934    1.00000     -6.25934    1.00000
  274     -6.17469    1.00000     -6.17469    1.00000
  275     -6.15008    1.00000     -6.15008    1.00000
  276     -6.00440    1.00000     -6.00440    1.00000
  277     -6.00170    1.00000     -6.00170    1.00000
  278     -5.96436    1.00000     -5.96436    1.00000
  279     -5.96096    1.00000     -5.96096    1.00000
  280     -5.89542    1.00000     -5.89542    1.00000
  281     -5.88855    1.00000     -5.88855    1.00000
  282     -5.79300    1.00000     -5.79300    1.00000
  283     -5.60054    1.00000     -5.60054    1.00000
  284     -5.58859    1.00000     -5.58859    1.00000
  285     -5.58146    1.00000     -5.58146    1.00000
  286     -5.55755    1.00000     -5.55755    1.00000
  287     -5.40739    1.00000     -5.40739    1.00000
  288     -5.36067    1.00000     -5.36067    1.00000
  289     -5.31682    1.00000     -5.31682    1.00000
  290     -5.23476    1.00000     -5.23476    1.00000
  291     -5.21540    1.00000     -5.21540    1.00000
  292     -5.20983    1.00000     -5.20983    1.00000
  293     -5.01806    1.00000     -5.01806    1.00000
  294     -4.88376    1.00000     -4.88376    1.00000
  295     -4.82363    1.00000     -4.82363    1.00000
  296     -4.47765    1.00000     -4.47765    1.00000
  297     -4.29318    1.00000     -4.29318    1.00000
  298     -4.05997    1.00000     -4.05997    1.00000
  299     -4.03418    1.00000     -4.03418    1.00000
  300     -3.96926    1.00000     -3.96926    1.00000
  301     -3.75875    1.00000     -3.75875    1.00000
  302     -3.69779    1.00000     -3.69779    1.00000
  303     -3.68870    1.00000     -3.68870    1.00000
  304     -3.60782    0.99999     -3.60782    0.99999
  305     -3.56005    0.99999     -3.56005    0.99999
  306     -3.52215    0.99999     -3.52215    0.99999
  307     -3.49250    0.99998     -3.49250    0.99998
  308     -2.92997    0.99502     -2.92997    0.99502
  309     -2.61090    0.89151     -2.61090    0.89151
  310     -2.10761    0.05085     -2.10761    0.05085
  311     -2.08658    0.04161     -2.08658    0.04161
  312     -1.94121    0.01004     -1.94121    0.01004
  313     -1.81152    0.00277     -1.81152    0.00277
  314     -1.79776    0.00241     -1.79776    0.00241
  315     -1.76333    0.00171     -1.76333    0.00171
  316     -1.72939    0.00122     -1.72939    0.00122
  317     -1.69061    0.00083     -1.69061    0.00083
  318     -1.62810    0.00044     -1.62810    0.00044
  319     -1.62206    0.00042     -1.62206    0.00042
  320     -1.61094    0.00037     -1.61094    0.00037
  321     -1.60150    0.00034     -1.60150    0.00034
  322     -1.54206    0.00019     -1.54206    0.00019
  323     -1.49014    0.00011     -1.49014    0.00011
  324     -1.45606    0.00008     -1.45606    0.00008
  325     -1.39199    0.00004     -1.39199    0.00004
  326     -1.33297    0.00002     -1.33297    0.00002
  327     -1.30452    0.00002     -1.30452    0.00002
  328     -1.29260    0.00002     -1.29260    0.00002
  329     -1.24857    0.00001     -1.24857    0.00001
  330     -1.22015    0.00001     -1.22015    0.00001
  331     -1.21188    0.00001     -1.21188    0.00001
  332     -1.18985    0.00001     -1.18985    0.00001
  333     -1.17713    0.00000     -1.17713    0.00000
  334     -1.14727    0.00000     -1.14727    0.00000
  335     -1.12484    0.00000     -1.12484    0.00000
  336     -1.11717    0.00000     -1.11717    0.00000
  337     -1.07918    0.00000     -1.07918    0.00000
  338     -1.02195    0.00000     -1.02195    0.00000
  339     -1.01146    0.00000     -1.01146    0.00000
  340     -0.99537    0.00000     -0.99537    0.00000
  341     -0.97957    0.00000     -0.97957    0.00000
  342     -0.97609    0.00000     -0.97609    0.00000
  343     -0.96237    0.00000     -0.96237    0.00000
  344     -0.92653    0.00000     -0.92654    0.00000
  345     -0.91220    0.00000     -0.91220    0.00000
  346     -0.90122    0.00000     -0.90122    0.00000
  347     -0.89440    0.00000     -0.89440    0.00000
  348     -0.88306    0.00000     -0.88306    0.00000
  349     -0.88267    0.00000     -0.88267    0.00000
  350     -0.83822    0.00000     -0.83822    0.00000
  351     -0.82713    0.00000     -0.82713    0.00000
  352     -0.80215    0.00000     -0.80215    0.00000
  353     -0.79592    0.00000     -0.79592    0.00000
  354     -0.76734    0.00000     -0.76734    0.00000
  355     -0.74130    0.00000     -0.74130    0.00000
  356     -0.70021    0.00000     -0.70021    0.00000
  357     -0.69499    0.00000     -0.69499    0.00000
  358     -0.68807    0.00000     -0.68807    0.00000
  359     -0.67217    0.00000     -0.67217    0.00000
  360     -0.67106    0.00000     -0.67106    0.00000
  361     -0.65434    0.00000     -0.65434    0.00000
  362     -0.63873    0.00000     -0.63873    0.00000
  363     -0.62378    0.00000     -0.62378    0.00000
  364     -0.57645    0.00000     -0.57645    0.00000
  365     -0.57252    0.00000     -0.57252    0.00000
  366     -0.56970    0.00000     -0.56970    0.00000
  367     -0.51536    0.00000     -0.51536    0.00000
  368     -0.47718    0.00000     -0.47718    0.00000
  369     -0.47002    0.00000     -0.47002    0.00000
  370     -0.44348    0.00000     -0.44348    0.00000
  371     -0.43074    0.00000     -0.43074    0.00000
  372     -0.38225    0.00000     -0.38225    0.00000
  373     -0.37174    0.00000     -0.37172    0.00000
  374     -0.35669    0.00000     -0.35664    0.00000
  375     -0.34557    0.00000     -0.34552    0.00000

Fermi level: -2.40028

Gap: 0.503 eV
Transition (v -> c):
  (s=0, k=0, n=309, [[0.00, 0.00, 0.00]]) -> (s=1, k=0, n=310, [[0.00, 0.00, 0.00]])
No difference between direct/indirect transitions
System changes: positions 

Initializing position-dependent things.

Density initialized from wave functions
      .-------------------------.  
     /|                         |  
    / |                         |  
   /  |                         |  
  /   |                         |  
 *    |                         |  
 |    |                         |  
 |    |                         |  
 |    |                         |  
 |    |                         |  
 |    |                         |  
 |    |                         |  
 |    |                         |  
 |    |                         |  
 |    |        Au   OAu         |  
 |    |      O          Ti      |  
 |    O  Au      Ti     O    O  |  
 |    |   Ti   Au O   O         |  
 | O  |   O    O      Ti     Ti |  
 |    | Ti     Ti     O    O    |  
 |    |     O       O      Ti   |  
 |   O|Ti     O      O          |  
 |    |O    O      Ti     Ti    |  
 |  Ti|    Ti          O  O   O |  
 |    |  O  O   O O    TiO      |  
 |  O |         TiO         O Ti|  
 |    | OTiO   Ti    OTi        |  
 |    |       O     O O    O O  |  
 |    | Oi   O O           Ti   |  
 |    O      Ti     Ti     O    |  
 |   Ti          O      O       |  
 |    |   O                     |  
 |    |                         |  
 |    |                         |  
 |    |                         |  
 |    .-------------------------.  
 |   /                         /   
 |  /                         /    
 | /                         /     
 |/                         /      
 *-------------------------*       

Positions:
   0 Ti     1.771742    0.000000    8.228379    ( 0.0000,  0.0000,  0.0000)
   1 Ti     6.989192    1.896200    8.228379    ( 0.0000,  0.0000,  0.0000)
   2 Ti     1.771742    3.792400    8.228379    ( 0.0000,  0.0000,  0.0000)
   3 Ti     6.989192    5.688600    8.228379    ( 0.0000,  0.0000,  0.0000)
   4 Ti     4.725027    0.000000    9.111586    ( 0.0000,  0.0000,  0.0000)
   5 Ti     9.942477    1.896200    9.111586    ( 0.0000,  0.0000,  0.0000)
   6 Ti     4.725027    3.792400    9.111586    ( 0.0000,  0.0000,  0.0000)
   7 Ti     9.942477    5.688600    9.111586    ( 0.0000,  0.0000,  0.0000)
   8 Ti     3.149983    0.000000   11.761552    ( 0.0000,  0.0000,  0.0000)
   9 Ti     8.367433    1.896200   11.761552    ( 0.0000,  0.0000,  0.0000)
  10 Ti     3.149983    3.792400   11.761552    ( 0.0000,  0.0000,  0.0000)
  11 Ti     8.367433    5.688600   11.761552    ( 0.0000,  0.0000,  0.0000)
  12 Ti     6.103269    0.000000   12.644759    ( 0.0000,  0.0000,  0.0000)
  13 Ti     0.885819    1.896200   12.644759    ( 0.0000,  0.0000,  0.0000)
  14 Ti     6.103269    3.792400   12.644759    ( 0.0000,  0.0000,  0.0000)
  15 Ti     0.885819    5.688600   12.644759    ( 0.0000,  0.0000,  0.0000)
  16 Ti     4.482233   -0.001033   15.342543    ( 0.0000,  0.0000,  0.0000)
  17 Ti     9.753045    1.900753   15.389207    ( 0.0000,  0.0000,  0.0000)
  18 Ti     4.499047    3.797034   15.348687    ( 0.0000,  0.0000,  0.0000)
  19 Ti     9.736627    5.671166   15.407809    ( 0.0000,  0.0000,  0.0000)
  20 Ti     7.365001   -0.008670   16.091347    ( 0.0000,  0.0000,  0.0000)
  21 Ti     2.124206    1.919615   16.196452    ( 0.0000,  0.0000,  0.0000)
  22 Ti     7.324862    3.785370   16.124124    ( 0.0000,  0.0000,  0.0000)
  23 Ti     2.104658    5.692197   16.109406    ( 0.0000,  0.0000,  0.0000)
  24 O      3.638859    0.000000    7.500000    ( 0.0000,  0.0000,  0.0000)
  25 O      8.856309    1.896200    7.500000    ( 0.0000,  0.0000,  0.0000)
  26 O      3.638859    3.792400    7.500000    ( 0.0000,  0.0000,  0.0000)
  27 O      8.856309    5.688600    7.500000    ( 0.0000,  0.0000,  0.0000)
  28 O      6.592144    0.000000    8.383207    ( 0.0000,  0.0000,  0.0000)
  29 O      1.374694    1.896200    8.383207    ( 0.0000,  0.0000,  0.0000)
  30 O      6.592144    3.792400    8.383207    ( 0.0000,  0.0000,  0.0000)
  31 O      1.374694    5.688600    8.383207    ( 0.0000,  0.0000,  0.0000)
  32 O     10.339421    0.000000    8.956758    ( 0.0000,  0.0000,  0.0000)
  33 O      5.121971    1.896200    8.956758    ( 0.0000,  0.0000,  0.0000)
  34 O     10.339421    3.792400    8.956758    ( 0.0000,  0.0000,  0.0000)
  35 O      5.121971    5.688600    8.956758    ( 0.0000,  0.0000,  0.0000)
  36 O      2.857911    0.000000    9.839966    ( 0.0000,  0.0000,  0.0000)
  37 O      8.075361    1.896200    9.839966    ( 0.0000,  0.0000,  0.0000)
  38 O      2.857911    3.792400    9.839966    ( 0.0000,  0.0000,  0.0000)
  39 O      8.075361    5.688600    9.839966    ( 0.0000,  0.0000,  0.0000)
  40 O      5.017100    0.000000   11.033173    ( 0.0000,  0.0000,  0.0000)
  41 O     10.234550    1.896200   11.033173    ( 0.0000,  0.0000,  0.0000)
  42 O      5.017100    3.792400   11.033173    ( 0.0000,  0.0000,  0.0000)
  43 O     10.234550    5.688600   11.033173    ( 0.0000,  0.0000,  0.0000)
  44 O      7.970490    0.000000   11.916380    ( 0.0000,  0.0000,  0.0000)
  45 O      2.753040    1.896200   11.916380    ( 0.0000,  0.0000,  0.0000)
  46 O      7.970490    3.792400   11.916380    ( 0.0000,  0.0000,  0.0000)
  47 O      2.753040    5.688600   11.916380    ( 0.0000,  0.0000,  0.0000)
  48 O      1.282867    0.000000   12.489931    ( 0.0000,  0.0000,  0.0000)
  49 O      6.500317    1.896200   12.489931    ( 0.0000,  0.0000,  0.0000)
  50 O      1.282867    3.792400   12.489931    ( 0.0000,  0.0000,  0.0000)
  51 O      6.500317    5.688600   12.489931    ( 0.0000,  0.0000,  0.0000)
  52 O      4.236152    0.000000   13.373138    ( 0.0000,  0.0000,  0.0000)
  53 O      9.453603    1.896200   13.373138    ( 0.0000,  0.0000,  0.0000)
  54 O      4.236152    3.792400   13.373138    ( 0.0000,  0.0000,  0.0000)
  55 O      9.453603    5.688600   13.373138    ( 0.0000,  0.0000,  0.0000)
  56 O      6.412072   -0.010033   14.556610    ( 0.0000,  0.0000,  0.0000)
  57 O      1.198823    1.897930   14.569774    ( 0.0000,  0.0000,  0.0000)
  58 O      6.447668    3.793171   14.532625    ( 0.0000,  0.0000,  0.0000)
  59 O      1.199187    5.689336   14.547629    ( 0.0000,  0.0000,  0.0000)
  60 O      4.033722    1.891518   15.421462    ( 0.0000,  0.0000,  0.0000)
  61 O      9.263384   -0.007385   15.453502    ( 0.0000,  0.0000,  0.0000)
  62 O      4.056182    5.703956   15.417797    ( 0.0000,  0.0000,  0.0000)
  63 O      9.276983    3.794598   15.462247    ( 0.0000,  0.0000,  0.0000)
  64 O      2.642742   -0.013555   16.279518    ( 0.0000,  0.0000,  0.0000)
  65 O      7.840025    1.892632   16.276827    ( 0.0000,  0.0000,  0.0000)
  66 O      2.638424    3.815752   16.259314    ( 0.0000,  0.0000,  0.0000)
  67 O      7.851442    5.687213   16.316677    ( 0.0000,  0.0000,  0.0000)
  68 O      5.664333   -0.017638   16.912131    ( 0.0000,  0.0000,  0.0000)
  69 O      0.405331    1.895786   16.891848    ( 0.0000,  0.0000,  0.0000)
  70 O      0.447526    5.688107   16.892737    ( 0.0000,  0.0000,  0.0000)
  71 O      5.620240    3.815240   16.822627    ( 0.0000,  0.0000,  0.0000)
  72 Au     5.402004    1.459542   18.435638    ( 0.0000,  0.0000,  0.0000)
  73 Au     7.227773    3.254817   19.494175    ( 0.0000,  0.0000,  0.0000)
  74 Au     2.680675    1.867315   18.895591    ( 0.0000,  0.0000,  0.0000)
  75 Au     4.579183    3.616569   19.675117    ( 0.0000,  0.0000,  0.0000)

Unit cell:
           periodic     x           y           z      points  spacing
  1. axis:    yes   10.434900    0.000000    0.000000    52     0.2007
  2. axis:    yes    0.000000    7.584800    0.000000    36     0.2107
  3. axis:    no     0.000000    0.000000   28.826383   144     0.2002

  Lengths:  10.434900   7.584800  28.826383
  Angles:   90.000000  90.000000  90.000000

Effective grid spacing dv^(1/3) = 0.2038

     iter     time        total  log10-change:  magmom
                         energy   eigst   dens
iter:   1 12:35:21 -2142.493443   -3.76           -0.0000
iter:   2 12:35:25 -2142.492921   -4.17  -3.10    -0.0000
iter:   3 12:35:28 -2142.489106   -4.66  -3.10    -0.0000
iter:   4 12:35:32 -2142.485719   -5.03  -3.11    -0.0000
iter:   5 12:35:36 -2142.482717   -5.36  -3.13    -0.0000
iter:   6 12:35:40 -2142.480276   -5.60  -3.14    -0.0000
iter:   7 12:35:44 -2142.478042   -5.65  -3.15    -0.0000
iter:   8 12:35:48 -2142.476076   -5.67  -3.17    -0.0000
iter:   9 12:35:52 -2142.474357   -5.65  -3.18    -0.0000
iter:  10 12:35:55 -2142.473014   -5.67  -3.19    -0.0000
iter:  11 12:35:59 -2142.471724   -5.69  -3.20    -0.0000
iter:  12 12:36:03 -2142.470531   -5.71  -3.22    -0.0000
iter:  13 12:36:07 -2142.469426   -5.74  -3.23    -0.0000
iter:  14 12:36:11 -2142.468394   -5.78  -3.24    -0.0000
iter:  15 12:36:15 -2142.467418   -5.82  -3.25    -0.0000
iter:  16 12:36:18 -2142.466298   -5.85  -3.26    -0.0000
iter:  17 12:36:22 -2142.465306   -5.91  -3.27    -0.0000
iter:  18 12:36:26 -2142.464184   -5.97  -3.28    -0.0000
iter:  19 12:36:30 -2142.462915   -6.01  -3.29    -0.0000
iter:  20 12:36:34 -2142.461818   -6.09  -3.30    -0.0000
iter:  21 12:36:38 -2142.460819   -6.17  -3.31    -0.0000
iter:  22 12:36:41 -2142.460046   -6.26  -3.32    -0.0000
iter:  23 12:36:45 -2142.459386   -6.35  -3.33    -0.0000
iter:  24 12:36:49 -2142.458847   -6.42  -3.34    -0.0000
iter:  25 12:36:53 -2142.458212   -6.50  -3.35    -0.0000
iter:  26 12:36:57 -2142.457649   -6.56  -3.36    -0.0000
iter:  27 12:37:01 -2142.456966   -6.63  -3.37    -0.0000
iter:  28 12:37:05 -2142.456245   -6.68  -3.38    -0.0000
iter:  29 12:37:08 -2142.455513   -6.74  -3.39    -0.0000
iter:  30 12:37:12 -2142.454769   -6.79  -3.39    -0.0000
iter:  31 12:37:16 -2142.454008   -6.85  -3.40    -0.0000
iter:  32 12:37:20 -2142.453230   -6.90  -3.41    -0.0000
iter:  33 12:37:24 -2142.452433   -6.95  -3.42    -0.0000
iter:  34 12:37:28 -2142.451619   -7.00  -3.43    -0.0000
iter:  35 12:37:31 -2142.450786   -7.05  -3.44    -0.0000
iter:  36 12:37:35 -2142.449827   -7.10  -3.45    -0.0000
iter:  37 12:37:39 -2142.448960   -7.15  -3.46    -0.0000
iter:  38 12:37:43 -2142.447994   -7.19  -3.46    -0.0000
iter:  39 12:37:47 -2142.447007   -7.24  -3.47    -0.0000
iter:  40 12:37:51 -2142.446141   -7.28  -3.48    -0.0000
iter:  41 12:37:54 -2142.445167   -7.33  -3.49    -0.0000
iter:  42 12:37:58 -2142.444171   -7.37  -3.50    -0.0000
iter:  43 12:38:02 -2142.443179   -7.42  -3.50    -0.0000
iter:  44 12:38:06 -2142.442190   -7.45  -3.51    -0.0000
iter:  45 12:38:10 -2142.441204   -7.50  -3.52    -0.0000
iter:  46 12:38:14 -2142.440219   -7.53  -3.53    -0.0000
iter:  47 12:38:17 -2142.439133   -7.57  -3.53    -0.0000
iter:  48 12:38:21 -2142.438136   -7.61  -3.54    -0.0000
iter:  49 12:38:25 -2142.437069   -7.64  -3.55    -0.0000
iter:  50 12:38:29 -2142.436093   -7.68  -3.56    -0.0000
iter:  51 12:38:33 -2142.435042   -7.71  -3.56    -0.0000
iter:  52 12:38:37 -2142.433977   -7.75  -3.57    -0.0000
iter:  53 12:38:41 -2142.432925   -7.77  -3.58    -0.0000
iter:  54 12:38:44 -2142.431888   -7.81  -3.58    -0.0000
iter:  55 12:38:48 -2142.430864   -7.84  -3.59    -0.0000
iter:  56 12:38:52 -2142.429851   -7.87  -3.60    -0.0000
iter:  57 12:38:56 -2142.428849   -7.90  -3.61    -0.0000
iter:  58 12:39:00 -2142.427856   -7.93  -3.61    -0.0000
iter:  59 12:39:04 -2142.426871   -7.96  -3.62    -0.0000
iter:  60 12:39:07 -2142.425805   -7.98  -3.63    -0.0000
iter:  61 12:39:11 -2142.424812   -8.02  -3.63    -0.0000
iter:  62 12:39:15 -2142.423773   -8.04  -3.64    -0.0000
iter:  63 12:39:19 -2142.422812   -8.07  -3.65    -0.0000
iter:  64 12:39:23 -2142.421802   -8.09  -3.65    -0.0000
iter:  65 12:39:27 -2142.420779   -8.12  -3.66    -0.0000
iter:  66 12:39:30 -2142.419860   -8.15  -3.66    -0.0000
iter:  67 12:39:34 -2142.418892   -8.18  -3.67    -0.0000
iter:  68 12:39:38 -2142.417911   -8.19  -3.68    -0.0000
iter:  69 12:39:42 -2142.416940   -8.22  -3.68    -0.0000
iter:  70 12:39:46 -2142.415986   -8.24  -3.69    -0.0000
iter:  71 12:39:49 -2142.415047   -8.26  -3.70    -0.0000
iter:  72 12:39:53 -2142.414124   -8.29  -3.70    -0.0000
iter:  73 12:39:57 -2142.413214   -8.31  -3.71    -0.0000
iter:  74 12:40:01 -2142.412318   -8.33  -3.72    -0.0000
iter:  75 12:40:05 -2142.411435   -8.35  -3.72    -0.0000
iter:  76 12:40:09 -2142.410563   -8.38  -3.73    -0.0000
iter:  77 12:40:12 -2142.409631   -8.39  -3.73    -0.0000
iter:  78 12:40:16 -2142.408747   -8.43  -3.74    -0.0000
iter:  79 12:40:20 -2142.407839   -8.43  -3.75    -0.0000
iter:  80 12:40:24 -2142.406988   -8.47  -3.75    -0.0000
iter:  81 12:40:28 -2142.406112   -8.46  -3.76    -0.0000
iter:  82 12:40:32 -2142.405293   -8.52  -3.76    -0.0000
iter:  83 12:40:35 -2142.404446   -8.50  -3.77    -0.0000
iter:  84 12:40:39 -2142.403584   -8.56  -3.78    -0.0000
iter:  85 12:40:43 -2142.402730   -8.54  -3.78    -0.0000
iter:  86 12:40:47 -2142.401892   -8.59  -3.79    -0.0000
iter:  87 12:40:51 -2142.401070   -8.58  -3.79    -0.0000
iter:  88 12:40:54 -2142.400264   -8.62  -3.80    -0.0000
iter:  89 12:40:58 -2142.399475   -8.63  -3.81    -0.0000
iter:  90 12:41:02 -2142.398702   -8.66  -3.81    -0.0000
iter:  91 12:41:06 -2142.397943   -8.67  -3.82    -0.0000
iter:  92 12:41:10 -2142.397197   -8.69  -3.82    -0.0000
iter:  93 12:41:14 -2142.396465   -8.70  -3.83    -0.0000
iter:  94 12:41:17 -2142.395746   -8.72  -3.84    -0.0000
iter:  95 12:41:21 -2142.395038   -8.74  -3.84    -0.0000
iter:  96 12:41:25 -2142.394342   -8.76  -3.85    -0.0000
iter:  97 12:41:29 -2142.393657   -8.77  -3.85    -0.0000
iter:  98 12:41:33 -2142.392982   -8.79  -3.86    -0.0000
iter:  99 12:41:36 -2142.392318   -8.81  -3.86    -0.0000
iter: 100 12:41:40 -2142.391663   -8.82  -3.87    -0.0000
iter: 101 12:41:44 -2142.391018   -8.84  -3.88    -0.0000
iter: 102 12:41:48 -2142.390383   -8.85  -3.88    -0.0000
iter: 103 12:41:52 -2142.389756   -8.87  -3.89    -0.0000
iter: 104 12:41:56 -2142.389139   -8.88  -3.89    -0.0000
iter: 105 12:41:59 -2142.388531   -8.89  -3.90    -0.0000
iter: 106 12:42:03 -2142.387931   -8.91  -3.90    -0.0000
iter: 107 12:42:07 -2142.387340   -8.92  -3.91    -0.0000
iter: 108 12:42:11 -2142.386757   -8.93  -3.92    -0.0000
iter: 109 12:42:15 -2142.386183   -8.94  -3.92    -0.0000
iter: 110 12:42:18 -2142.385617   -8.96  -3.93    -0.0000
iter: 111 12:42:22 -2142.385059   -8.97  -3.93    -0.0000
iter: 112 12:42:26 -2142.384510   -8.98  -3.94    -0.0000
iter: 113 12:42:30 -2142.383968   -8.99  -3.94    -0.0000
iter: 114 12:42:34 -2142.383434   -9.01  -3.95    -0.0000
iter: 115 12:42:38 -2142.382908   -9.02  -3.95    -0.0000
iter: 116 12:42:41 -2142.382389   -9.03  -3.96    -0.0000
iter: 117 12:42:45 -2142.381878   -9.04  -3.97    -0.0000
iter: 118 12:42:49 -2142.381343   -9.04  -3.97    -0.0000
iter: 119 12:42:53 -2142.380806   -9.07  -3.98    -0.0000
iter: 120 12:42:57 -2142.380280   -9.03  -3.98    -0.0000
iter: 121 12:43:00 -2142.379759   -9.12  -3.99    -0.0000
iter: 122 12:43:04 -2142.379251   -9.04  -3.99    -0.0000
iter: 123 12:43:08 -2142.378723   -9.14  -4.00    -0.0000
iter: 124 12:43:12 -2142.378223   -9.08  -4.00    -0.0000
iter: 125 12:43:16 -2142.377741   -9.13  -4.01    -0.0000
iter: 126 12:43:20 -2142.377242   -9.14  -4.02    -0.0000
iter: 127 12:43:23 -2142.376744   -9.14  -4.02    -0.0000
iter: 128 12:43:27 -2142.376253   -9.16  -4.03    -0.0000
iter: 129 12:43:31 -2142.375770   -9.15  -4.03    -0.0000
iter: 130 12:43:35 -2142.375297   -9.18  -4.04    -0.0000
iter: 131 12:43:39 -2142.374835   -9.18  -4.04    -0.0000
iter: 132 12:43:42 -2142.374382   -9.21  -4.05    -0.0000
iter: 133 12:43:46 -2142.373940   -9.21  -4.05    -0.0000
iter: 134 12:43:50 -2142.373507   -9.24  -4.06    -0.0000
iter: 135 12:43:54 -2142.373083   -9.25  -4.06    -0.0000
iter: 136 12:43:58 -2142.372669   -9.27  -4.07    -0.0000
iter: 137 12:44:02 -2142.372263   -9.28  -4.08    -0.0000
iter: 138 12:44:05 -2142.371866   -9.29  -4.08    -0.0000
iter: 139 12:44:09 -2142.371476   -9.31  -4.09    -0.0000
iter: 140 12:44:13 -2142.371094   -9.32  -4.09    -0.0000
iter: 141 12:44:17 -2142.370719   -9.33  -4.10    -0.0000
iter: 142 12:44:21 -2142.370351   -9.34  -4.10    -0.0000
iter: 143 12:44:24 -2142.369990   -9.35  -4.11    -0.0000
iter: 144 12:44:28 -2142.369635   -9.36  -4.11    -0.0000
iter: 145 12:44:32 -2142.369286   -9.37  -4.12    -0.0000
iter: 146 12:44:36 -2142.368943   -9.38  -4.12    -0.0000
iter: 147 12:44:40 -2142.368606   -9.39  -4.13    -0.0000
iter: 148 12:44:43 -2142.368275   -9.40  -4.13    -0.0000
iter: 149 12:44:47 -2142.367949   -9.41  -4.14    -0.0000
iter: 150 12:44:51 -2142.367628   -9.42  -4.14    -0.0000
iter: 151 12:44:55 -2142.367312   -9.43  -4.15    -0.0000
iter: 152 12:44:59 -2142.367001   -9.44  -4.15    -0.0000
iter: 153 12:45:03 -2142.366696c  -9.45  -4.16    -0.0000
iter: 154 12:45:06 -2142.366395c  -9.46  -4.16    -0.0000
iter: 155 12:45:10 -2142.366099c  -9.47  -4.17    -0.0000
iter: 156 12:45:14 -2142.365807c  -9.48  -4.17    -0.0000
iter: 157 12:45:18 -2142.365521c  -9.49  -4.18    -0.0000
iter: 158 12:45:22 -2142.365238c  -9.49  -4.18    -0.0000
iter: 159 12:45:25 -2142.364961c  -9.50  -4.19    -0.0000
iter: 160 12:45:29 -2142.364688c  -9.51  -4.20    -0.0000
iter: 161 12:45:33 -2142.364419c  -9.52  -4.20    -0.0000
iter: 162 12:45:37 -2142.364155c  -9.53  -4.21    -0.0000
iter: 163 12:45:41 -2142.363894c  -9.54  -4.21    -0.0000
iter: 164 12:45:45 -2142.363639c  -9.54  -4.22    -0.0000
iter: 165 12:45:48 -2142.363387c  -9.55  -4.22    -0.0000
iter: 166 12:45:52 -2142.363139c  -9.56  -4.23    -0.0000
iter: 167 12:45:56 -2142.362896c  -9.57  -4.23    -0.0000
iter: 168 12:46:00 -2142.362656c  -9.58  -4.24    -0.0000
iter: 169 12:46:04 -2142.362421c  -9.58  -4.24    -0.0000
iter: 170 12:46:07 -2142.362189c  -9.59  -4.25    -0.0000
iter: 171 12:46:11 -2142.361961c  -9.60  -4.25    -0.0000
iter: 172 12:46:15 -2142.361737c  -9.61  -4.26    -0.0000
iter: 173 12:46:19 -2142.361516c  -9.62  -4.26    -0.0000
iter: 174 12:46:23 -2142.361299c  -9.62  -4.27    -0.0000
iter: 175 12:46:27 -2142.361085c  -9.63  -4.27    -0.0000
iter: 176 12:46:30 -2142.360875c  -9.64  -4.28    -0.0000
iter: 177 12:46:34 -2142.360668c  -9.65  -4.28    -0.0000
iter: 178 12:46:38 -2142.360465c  -9.66  -4.29    -0.0000
iter: 179 12:46:42 -2142.360265c  -9.67  -4.29    -0.0000
iter: 180 12:46:46 -2142.360068c  -9.67  -4.30    -0.0000
iter: 181 12:46:49 -2142.359874c  -9.69  -4.30    -0.0000
iter: 182 12:46:53 -2142.359683c  -9.69  -4.31    -0.0000
iter: 183 12:46:57 -2142.359495c  -9.70  -4.31    -0.0000
iter: 184 12:47:01 -2142.359310c  -9.71  -4.32    -0.0000
iter: 185 12:47:05 -2142.359127c  -9.72  -4.32    -0.0000
iter: 186 12:47:09 -2142.358948c  -9.72  -4.33    -0.0000
iter: 187 12:47:12 -2142.358771c  -9.74  -4.33    -0.0000
iter: 188 12:47:16 -2142.358598c  -9.74  -4.34    -0.0000
iter: 189 12:47:20 -2142.358426c  -9.75  -4.34    -0.0000
iter: 190 12:47:24 -2142.358258c  -9.76  -4.35    -0.0000
iter: 191 12:47:28 -2142.358092c  -9.77  -4.35    -0.0000
iter: 192 12:47:32 -2142.357928c  -9.78  -4.36    -0.0000
iter: 193 12:47:35 -2142.357767c  -9.79  -4.36    -0.0000
iter: 194 12:47:39 -2142.357609c  -9.79  -4.37    -0.0000
iter: 195 12:47:43 -2142.357452c  -9.80  -4.37    -0.0000
iter: 196 12:47:47 -2142.357298c  -9.81  -4.38    -0.0000
iter: 197 12:47:51 -2142.357147c  -9.82  -4.38    -0.0000
iter: 198 12:47:55 -2142.356998c  -9.83  -4.38    -0.0000
iter: 199 12:47:58 -2142.356851c  -9.84  -4.39    -0.0000
iter: 200 12:48:02 -2142.356706c  -9.84  -4.39    -0.0000
iter: 201 12:48:06 -2142.356563c  -9.85  -4.40    -0.0000
iter: 202 12:48:10 -2142.356422c  -9.86  -4.40    -0.0000
iter: 203 12:48:14 -2142.356284c  -9.87  -4.41    -0.0000
iter: 204 12:48:17 -2142.356148c  -9.87  -4.41    -0.0000
iter: 205 12:48:21 -2142.356013c  -9.88  -4.42    -0.0000
iter: 206 12:48:25 -2142.355881c  -9.89  -4.42    -0.0000
iter: 207 12:48:29 -2142.355750c  -9.90  -4.43    -0.0000
iter: 208 12:48:33 -2142.355622c  -9.91  -4.43    -0.0000
iter: 209 12:48:37 -2142.355495c  -9.92  -4.44    -0.0000
iter: 210 12:48:40 -2142.355371c  -9.92  -4.44    -0.0000
iter: 211 12:48:44 -2142.355248c  -9.93  -4.45    -0.0000
iter: 212 12:48:48 -2142.355127c  -9.94  -4.45    -0.0000
iter: 213 12:48:52 -2142.355008c  -9.95  -4.46    -0.0000
iter: 214 12:48:56 -2142.354890c  -9.95  -4.46    -0.0000
iter: 215 12:48:59 -2142.354774c  -9.96  -4.47    -0.0000
iter: 216 12:49:03 -2142.354660c  -9.97  -4.47    -0.0000
iter: 217 12:49:07 -2142.354548c  -9.98  -4.48    -0.0000
iter: 218 12:49:11 -2142.354437c  -9.99  -4.48    -0.0000
iter: 219 12:49:15 -2142.354328c -10.00  -4.49    -0.0000
iter: 220 12:49:19 -2142.354221c -10.00c -4.49    -0.0000
iter: 221 12:49:22 -2142.354115c -10.01c -4.49    -0.0000
iter: 222 12:49:26 -2142.354010c -10.02c -4.50    -0.0000
iter: 223 12:49:30 -2142.353907c -10.03c -4.50    -0.0000
iter: 224 12:49:34 -2142.353806c -10.03c -4.51    -0.0000
iter: 225 12:49:38 -2142.353706c -10.04c -4.51    -0.0000
iter: 226 12:49:42 -2142.353608c -10.05c -4.52    -0.0000
iter: 227 12:49:45 -2142.353511c -10.06c -4.52    -0.0000
iter: 228 12:49:49 -2142.353415c -10.06c -4.53    -0.0000
iter: 229 12:49:53 -2142.353321c -10.07c -4.53    -0.0000
iter: 230 12:49:57 -2142.353228c -10.08c -4.54    -0.0000
iter: 231 12:50:01 -2142.353137c -10.09c -4.54    -0.0000
iter: 232 12:50:04 -2142.353046c -10.10c -4.55    -0.0000
iter: 233 12:50:08 -2142.352958c -10.11c -4.55    -0.0000
iter: 234 12:50:12 -2142.352870c -10.11c -4.55    -0.0000
iter: 235 12:50:16 -2142.352784c -10.12c -4.56    -0.0000
iter: 236 12:50:20 -2142.352699c -10.13c -4.56    -0.0000
iter: 237 12:50:24 -2142.352615c -10.14c -4.57    -0.0000
iter: 238 12:50:27 -2142.352532c -10.14c -4.57    -0.0000
iter: 239 12:50:31 -2142.352451c -10.15c -4.58    -0.0000
iter: 240 12:50:35 -2142.352370c -10.16c -4.58    -0.0000
iter: 241 12:50:39 -2142.352291c -10.17c -4.59    -0.0000
iter: 242 12:50:43 -2142.352213c -10.17c -4.59    -0.0000
iter: 243 12:50:46 -2142.352136c -10.18c -4.60    -0.0000
iter: 244 12:50:50 -2142.352061c -10.19c -4.60    -0.0000
iter: 245 12:50:54 -2142.351986c -10.19c -4.60    -0.0000
iter: 246 12:50:58 -2142.351912c -10.20c -4.61    -0.0000
iter: 247 12:51:02 -2142.351840c -10.21c -4.61    -0.0000
iter: 248 12:51:05 -2142.351768c -10.22c -4.62    -0.0000
iter: 249 12:51:09 -2142.351698c -10.22c -4.62    -0.0000
iter: 250 12:51:13 -2142.351629c -10.23c -4.63    -0.0000
iter: 251 12:51:17 -2142.351560c -10.24c -4.63    -0.0000
iter: 252 12:51:21 -2142.351493c -10.24c -4.64    -0.0000
iter: 253 12:51:25 -2142.351426c -10.25c -4.64    -0.0000
iter: 254 12:51:28 -2142.351360c -10.26c -4.65    -0.0000
iter: 255 12:51:32 -2142.351296c -10.27c -4.65    -0.0000
iter: 256 12:51:36 -2142.351232c -10.27c -4.65    -0.0000
iter: 257 12:51:40 -2142.351169c -10.28c -4.66    -0.0000
iter: 258 12:51:44 -2142.351107c -10.29c -4.66    -0.0000
iter: 259 12:51:47 -2142.351046c -10.30c -4.67    -0.0000
iter: 260 12:51:51 -2142.350986c -10.30c -4.67    -0.0000
iter: 261 12:51:55 -2142.350927c -10.31c -4.68    -0.0000
[truncated: 80,396 more chars]
