# Supplementary material for: Real-Space Constrained Density Functional Theory Investigation of Site-Specific, Interfacial Charge Recombination Dynamics Across the Au Nanoparticle/TiO2 Heterojunction
Source: J Phys Chem Lett. 2026 Jan 6;17(2):570–8. doi: 10.1021/acs.jpclett.5c02905 (PMC12814526; doi:10.1021/acs.jpclett.5c02905)
Supplement: Supplementary file 3 [file jz5c02905_si_003.zip › Site-Specific-Charge-Recombination-Dynamics-With-CDFT-main/AuTiO2/4Au/PBE+U+D3/HB/O/0.66/ACF.dat]

    #         X           Y           Z       CHARGE      MIN DIST   ATOMIC VOL
 --------------------------------------------------------------------------------
    1    3.348107    0.000000   15.549383   19.536719     1.699113    97.976145
    2   13.207659    3.583299   15.549383   19.537349     1.699087    98.533908
    3    3.348107    7.166597   15.549383   19.537048     1.699113    98.320619
    4   13.207659   10.749896   15.549383   19.537267     1.699087    98.473223
    5    8.929007    0.000000   17.218402   19.501704     1.712675    46.914534
    6   18.788559    3.583299   17.218402   19.502118     1.712700    46.931490
    7    8.929007    7.166597   17.218402   19.501913     1.712674    46.921673
    8   18.788559   10.749896   17.218402   19.502098     1.712699    46.941307
    9    5.952605    0.000000   22.226112   19.478668     1.699608    46.649485
   10   15.812157    3.583299   22.226112   19.479712     1.699582    46.653947
   11    5.952605    7.166597   22.226112   19.478813     1.699607    46.642346
   12   15.812157   10.749896   22.226112   19.479763     1.699582    46.661979
   13   11.533507    0.000000   23.895131   19.473122     1.700340    46.576307
   14    1.673955    3.583299   23.895131   19.472401     1.700314    46.664656
   15   11.533507    7.166597   23.895131   19.471546     1.700340    46.429950
   16    1.673955   10.749896   23.895131   19.472494     1.700314    46.518299
   17    8.470193   -0.001952   28.993204   19.501024     1.705207    48.628873
   18   18.430584    3.591903   29.081387   19.514904     1.645216    48.918910
   19    8.501967    7.175354   29.004815   19.515948     1.648936    48.632443
   20   18.399558   10.716951   29.116539   19.512261     1.677814    49.050988
   21   13.917835   -0.016384   30.408239   19.543214     1.608200    60.376694
   22    4.014168    3.627547   30.606858   19.569575     1.656433    50.131709
   23   13.841983    7.153313   30.470178   19.550020     1.624616    54.606304
   24    3.977227   10.756693   30.442365   19.551250     1.617585    60.374909
   25    6.876447    0.000000   14.172946    9.168157     1.714748   859.225814
   26   16.735998    3.583299   14.172946    9.168942     1.714721   861.418491
   27    6.876447    7.166597   14.172946    9.168821     1.714748   860.044163
   28   16.735998   10.749896   14.172946    9.168799     1.714721   861.206987
   29   12.457347    0.000000   15.841965    9.290279     1.726341   187.808063
   30    2.597795    3.583299   15.841965    9.290105     1.715896   187.935679
   31   12.457347    7.166597   15.841965    9.290237     1.726336   187.838405
   32    2.597795   10.749896   15.841965    9.290152     1.715891   187.919615
   33   19.538674    0.000000   16.925820    9.267889     1.720161   109.137646
   34    9.679122    3.583299   16.925820    9.268308     1.720151   109.084100
   35   19.538674    7.166597   16.925820    9.267879     1.720156   109.126044
   36    9.679122   10.749896   16.925820    9.268297     1.720146   109.082316
   37    5.400669    0.000000   18.594841    9.229917     1.729884    94.020046
   38   15.260221    3.583299   18.594841    9.229785     1.729908    94.032540
   39    5.400669    7.166597   18.594841    9.229435     1.729884    94.008445
   40   15.260221   10.749896   18.594841    9.229935     1.729908    94.040572
   41    9.480945    0.000000   20.849675    9.260970     1.725319    94.435021
   42   19.340497    3.583299   20.849675    9.262964     1.725295    94.519801
   43    9.480945    7.166597   20.849675    9.263541     1.725319    94.496598
   44   19.340497   10.749896   20.849675    9.262358     1.725295    94.497491
   45   15.062043    0.000000   22.518695    9.261748     1.715671    94.702748
   46    5.202492    3.583299   22.518695    9.262697     1.715673    94.770572
   47   15.062043    7.166597   22.518695    9.261480     1.715666    94.553713
   48    5.202492   10.749896   22.518695    9.263095     1.715668    94.689361
   49    2.424267    0.000000   23.602549    9.265919     1.726137    95.242662
   50   12.283819    3.583299   23.602549    9.266359     1.726142    95.101659
   51    2.424267    7.166597   23.602549    9.265775     1.726132    95.153420
   52   12.283819   10.749896   23.602549    9.266069     1.726137    94.945486
   53    8.005167    0.000000   25.271568    9.256021     1.727481    95.296207
   54   17.864721    3.583299   25.271568    9.265226     1.727507    97.214018
   55    8.005167    7.166597   25.271568    9.266990     1.727481    95.929825
   56   17.864721   10.749896   25.271568    9.261481     1.727507    97.305938
   57   12.117060   -0.018960   27.508006    9.238640     1.573552    95.003493
   58    2.265447    3.586568   27.532883    9.254071     1.645182    96.445644
   59   12.184327    7.168054   27.462681    9.237831     1.598770    95.092735
   60    2.266135   10.751287   27.491035    9.234019     1.556193    94.451977
   61    7.622630    3.574451   29.142340    9.281407     1.738778    94.648310
   62   17.505259   -0.013956   29.202886    9.275751     1.753277   105.425177
   63    7.665073   10.778915   29.135414    9.275260     1.708945   102.720251
   64   17.530957    7.170751   29.219412    9.273178     1.713028   102.363283
   65    4.994059   -0.025615   30.763830    9.289912     1.751502   116.149392
   66   14.815500    3.576556   30.758745    9.299024     1.750484   113.716654
   67    4.985899    7.210726   30.725650    9.288127     1.733192   110.345090
   68   14.837075   10.747275   30.834051    9.290941     1.737664   139.362136
   69   10.704038   -0.033331   31.959296    9.158457     1.660803   120.627557
   70    0.765965    3.582516   31.920966    9.129282     1.596797   158.681250
   71    0.845702   10.748964   31.922646    9.136637     1.597759   229.591180
   72   10.620714    7.209759   31.790158    9.139987     1.590896   103.332452
   73   10.208308    2.758135   34.838307   78.697337     2.022633   351.415473
   74   13.658511    6.150713   36.838652   79.154663     2.472248  2312.550087
   75    5.065742    3.528714   35.707492   79.187035     2.414771  1061.967638
   76    8.653402    6.834325   37.180583   78.893817     2.351812  1889.144855
 --------------------------------------------------------------------------------
    VACUUM CHARGE:               0.0000
    VACUUM VOLUME:               0.0000
    NUMBER OF ELECTRONS:      1227.9959
