# Supplementary material for: Real-Space Constrained Density Functional Theory Investigation of Site-Specific, Interfacial Charge Recombination Dynamics Across the Au Nanoparticle/TiO2 Heterojunction
Source: J Phys Chem Lett. 2026 Jan 6;17(2):570–8. doi: 10.1021/acs.jpclett.5c02905 (PMC12814526; doi:10.1021/acs.jpclett.5c02905)
Supplement: Supplementary file 3 [file jz5c02905_si_003.zip › Site-Specific-Charge-Recombination-Dynamics-With-CDFT-main/AuTiO2/4Au/PBE+U+D3/HB/O/0.66/HB.txt]

  ___ ___ ___ _ _ _  
 |   |   |_  | | | | 
 | | | | | . | | | | 
 |__ |  _|___|_____|  24.6.0
 |___|_|             

User:   dmglenna@nid004292
Date:   Thu Jun 12 16:49:09 2025
Arch:   x86_64
Pid:    2193268
CWD:    /pscratch/sd/d/dmglenna/PHD/ED/AuTiO2/3L/4Au/PBE+U+D3/HB/O/0.66
Python: 3.12.9
gpaw:   /global/u1/d/dmglenna/gpaw/gpaw (f5c548012a)
_gpaw:  /global/u1/d/dmglenna/gpaw/_gpaw.cpython-312-x86_64-linux-gnu.so
ase:    /global/common/software/m4517/gpaw_gc/lib/python3.12/site-packages/ase (version 3.25.0)
numpy:  /global/common/software/m4517/gpaw_gc/lib/python3.12/site-packages/numpy (version 1.26.4)
scipy:  /global/common/software/m4517/gpaw_gc/lib/python3.12/site-packages/scipy (version 1.15.3)
libxc:  6.2.2
units:  Angstrom and eV
cores: 128
OpenMP: False
OMP_NUM_THREADS: 1

Input parameters:
  convergence: {density: 1e-05,
                eigenstates: 1e-10,
                energy: 1e-06}
  eigensolver: {name: dav,
                niter: 3}
  h: 0.2
  maxiter: 1500
  mixer: {backend: pulay,
          beta: 0.01,
          beta_m: 0.01,
          method: difference,
          nmaxold: 1,
          nmaxold_m: 8,
          weight: 100.0,
          weight_m: 100.0}
  mode: fd
  occupations: {fixmagmom: False,
                name: fermi-dirac,
                width: 0.1}
  poissonsolver: {dipolelayer: xy,
                  eps: 2e-10,
                  name: fd,
                  nn: 3,
                  relax: GS}
  setups: {Ti: :d,7.0}
  spinpol: True
  symmetry: off
  xc: PBE

System changes: positions, numbers, cell, pbc, initial_charges, initial_magmoms 

Initialize ...

species:
  Ti:
    name: Titanium
    id: d282db07e62ae71292040bf25b25ccdd
    Z: 22.0
    valence: 12
    core: 10
    charge: 0.0
    Hubbard: {U: 7.0,  # eV
              l: 2,
              scale: True}
    file: /global/common/software/m4517/setups/gpaw-setups-0.9.20000/Ti.PBE.gz
    compensation charges: {type: gauss,
                           rc: 0.38,
                           lmax: 2}
    cutoffs: {filter: 2.23,
              core: 1.02}
    projectors:
      #              energy  rcut
      - 3s(2.00)   -62.623   1.270
      - 4s(2.00)    -4.466   1.270
      - 3p(6.00)   -38.862   1.058
      - 4p(0.00)    -1.466   1.058
      - 3d(2.00)    -4.258   1.058
      -  d          22.953   1.058
  
    # Using partial waves for Ti as LCAO basis

  O:
    name: Oxygen
    id: 32ecd46bf208036f09c70b0ec9a88b78
    Z: 8.0
    valence: 6
    core: 2
    charge: 0.0
    file: /global/common/software/m4517/setups/gpaw-setups-0.9.20000/O.PBE.gz
    compensation charges: {type: gauss,
                           rc: 0.21,
                           lmax: 2}
    cutoffs: {filter: 1.17,
              core: 0.83}
    projectors:
      #              energy  rcut
      - 2s(2.00)   -23.961   0.688
      - 2p(4.00)    -9.029   0.598
      -  s           3.251   0.688
      -  p          18.182   0.598
      -  d           0.000   0.619
  
    # Using partial waves for O as LCAO basis

  Au:
    name: Gold
    id: b12133f335f6ca0d89c4b1ccaa844e9a
    Z: 79.0
    valence: 11
    core: 68
    charge: 0.0
    file: /global/common/software/m4517/setups/gpaw-setups-0.9.20000/Au.PBE.gz
    compensation charges: {type: gauss,
                           rc: 0.42,
                           lmax: 2}
    cutoffs: {filter: 2.33,
              core: 2.81}
    projectors:
      #              energy  rcut
      - 6s(1.00)    -5.728   1.323
      - 6p(0.00)    -0.775   1.323
      - 5d(10.00)    -6.891   1.323
      -  s          21.484   1.323
      -  p          26.436   1.323
      -  d          20.321   1.323
  
    # Using partial waves for Au as LCAO basis

Reference energy: -2721730.337652  # eV

Spin-polarized calculation.
Magnetic moment: 0.000000

Convergence criteria:
 Maximum [total energy] change in last 3 cyles: 1e-06 eV / valence electron
 Maximum integral of absolute [dens]ity change: 1e-05 electrons / valence electron
 Maximum integral of absolute [eigenst]ate change: 1e-10 eV^2 / valence electron
 Maximum number of scf [iter]ations: 1500
 (Square brackets indicate name in SCF output, whereas a 'c' in
 the SCF output indicates the quantity has converged.)

Symmetries present (total): 1

  ( 1  0  0)
  ( 0  1  0)
  ( 0  0  1)

1 k-point (Gamma)
1 k-point in the irreducible part of the Brillouin zone
       k-points in crystal coordinates                weights
   0:     0.00000000    0.00000000    0.00000000          1/1

Wave functions: Uniform real-space grid
  Kinetic energy operator: 6*3+1=19 point O(h^6) finite-difference Laplacian
  ScaLapack parameters: grid=1x1, blocksize=None
  Wavefunction extrapolation:
    Improved wavefunction reuse through dual PAW basis 

Occupation numbers: Fermi-Dirac:
  width: 0.1000  # eV
 

Eigensolver
   Davidson(niter=3) 

Densities:
  Coarse grid: 52*36*144 grid
  Fine grid: 104*72*288 grid
  Total Charge: 0.000000 

Density mixing:
  Method: difference
  Backend: pulay
  Linear mixing parameter: 0.01
  old densities: 1
  Damping of long wavelength oscillations: 100 

Hamiltonian:
  XC and Coulomb potentials evaluated on a 104*72*288 grid
  Using the PBE Exchange-Correlation functional
  Interpolation: tri-quintic (5. degree polynomial)
  Poisson solver: Gauss-Seidel solver with 4 multi-grid levels
    Coarsest grid: 13 x 9 x 36 points
    Warning: Coarse grid has more than 24 points.
             More multi-grid levels recommended.
    Stencil: 6*3+1=19 point O(h^6) finite-difference Laplacian
    Max iterations: 1000
    Tolerance: 2.000000e-10

Dipole correction along z-axis 

XC parameters: PBE with 2 nearest neighbor stencil

Memory estimate:
  Process memory now: 127.77 MiB
  Calculator: 30.06 MiB
    Density: 2.05 MiB
      Arrays: 0.53 MiB
      Localized functions: 1.26 MiB
      Mixer: 0.26 MiB
    Hamiltonian: 0.78 MiB
      Arrays: 0.39 MiB
      XC: 0.00 MiB
      Poisson: 0.29 MiB
      vbar: 0.09 MiB
    Wavefunctions: 27.23 MiB
      Arrays psit_nG: 10.74 MiB
      Eigensolver: 16.24 MiB
      Projections: 0.05 MiB
      Projectors: 0.20 MiB

Total number of cores used: 128
Domain decomposition: 4 x 2 x 16

Number of atoms: 76
Number of atomic orbitals: 540
Number of bands in calculation: 376
Number of valence electrons: 620
Bands to converge: occupied

... initialized

Initializing position-dependent things.

Density initialized from atomic densities
Creating initial wave functions:
  376 bands from LCAO basis set

      .-------------------------.  
     /|                         |  
    / |                         |  
   /  |                         |  
  /   |                         |  
 *    |                         |  
 |    |                         |  
 |    |                         |  
 |    |                         |  
 |    |                         |  
 |    |                         |  
 |    |                         |  
 |    |                         |  
 |    |                         |  
 |    |        Au   OAu         |  
 |    |      O          Ti      |  
 |    O  Au      Ti     O    O  |  
 |    |   Ti   Au O   O         |  
 | O  |   O    O      Ti     Ti |  
 |    | Ti     Ti     O    O    |  
 |    |     O       O      Ti   |  
 |   O|Ti     O      O          |  
 |    |O    O      Ti     Ti    |  
 |  Ti|    Ti          O  O   O |  
 |    |  O  O   O O    TiO      |  
 |  O |         TiO         O Ti|  
 |    | OTiO   Ti    OTi        |  
 |    |       O     O O    O O  |  
 |    | Oi   O O           Ti   |  
 |    O      Ti     Ti     O    |  
 |   Ti          O      O       |  
 |    |   O                     |  
 |    |                         |  
 |    |                         |  
 |    |                         |  
 |    .-------------------------.  
 |   /                         /   
 |  /                         /    
 | /                         /     
 |/                         /      
 *-------------------------*       

Positions:
   0 Ti     1.771742    0.000000    8.228379    ( 0.0000,  0.0000,  0.0000)
   1 Ti     6.989192    1.896200    8.228379    ( 0.0000,  0.0000,  0.0000)
   2 Ti     1.771742    3.792400    8.228379    ( 0.0000,  0.0000,  0.0000)
   3 Ti     6.989192    5.688600    8.228379    ( 0.0000,  0.0000,  0.0000)
   4 Ti     4.725027    0.000000    9.111586    ( 0.0000,  0.0000,  0.0000)
   5 Ti     9.942477    1.896200    9.111586    ( 0.0000,  0.0000,  0.0000)
   6 Ti     4.725027    3.792400    9.111586    ( 0.0000,  0.0000,  0.0000)
   7 Ti     9.942477    5.688600    9.111586    ( 0.0000,  0.0000,  0.0000)
   8 Ti     3.149983    0.000000   11.761552    ( 0.0000,  0.0000,  0.0000)
   9 Ti     8.367433    1.896200   11.761552    ( 0.0000,  0.0000,  0.0000)
  10 Ti     3.149983    3.792400   11.761552    ( 0.0000,  0.0000,  0.0000)
  11 Ti     8.367433    5.688600   11.761552    ( 0.0000,  0.0000,  0.0000)
  12 Ti     6.103269    0.000000   12.644759    ( 0.0000,  0.0000,  0.0000)
  13 Ti     0.885819    1.896200   12.644759    ( 0.0000,  0.0000,  0.0000)
  14 Ti     6.103269    3.792400   12.644759    ( 0.0000,  0.0000,  0.0000)
  15 Ti     0.885819    5.688600   12.644759    ( 0.0000,  0.0000,  0.0000)
  16 Ti     4.482233   -0.001033   15.342543    ( 0.0000,  0.0000,  0.0000)
  17 Ti     9.753045    1.900753   15.389207    ( 0.0000,  0.0000,  0.0000)
  18 Ti     4.499047    3.797034   15.348687    ( 0.0000,  0.0000,  0.0000)
  19 Ti     9.736627    5.671166   15.407809    ( 0.0000,  0.0000,  0.0000)
  20 Ti     7.365001   -0.008670   16.091347    ( 0.0000,  0.0000,  0.0000)
  21 Ti     2.124206    1.919615   16.196452    ( 0.0000,  0.0000,  0.0000)
  22 Ti     7.324862    3.785370   16.124124    ( 0.0000,  0.0000,  0.0000)
  23 Ti     2.104658    5.692197   16.109406    ( 0.0000,  0.0000,  0.0000)
  24 O      3.638859    0.000000    7.500000    ( 0.0000,  0.0000,  0.0000)
  25 O      8.856309    1.896200    7.500000    ( 0.0000,  0.0000,  0.0000)
  26 O      3.638859    3.792400    7.500000    ( 0.0000,  0.0000,  0.0000)
  27 O      8.856309    5.688600    7.500000    ( 0.0000,  0.0000,  0.0000)
  28 O      6.592144    0.000000    8.383207    ( 0.0000,  0.0000,  0.0000)
  29 O      1.374694    1.896200    8.383207    ( 0.0000,  0.0000,  0.0000)
  30 O      6.592144    3.792400    8.383207    ( 0.0000,  0.0000,  0.0000)
  31 O      1.374694    5.688600    8.383207    ( 0.0000,  0.0000,  0.0000)
  32 O     10.339421    0.000000    8.956758    ( 0.0000,  0.0000,  0.0000)
  33 O      5.121971    1.896200    8.956758    ( 0.0000,  0.0000,  0.0000)
  34 O     10.339421    3.792400    8.956758    ( 0.0000,  0.0000,  0.0000)
  35 O      5.121971    5.688600    8.956758    ( 0.0000,  0.0000,  0.0000)
  36 O      2.857911    0.000000    9.839966    ( 0.0000,  0.0000,  0.0000)
  37 O      8.075361    1.896200    9.839966    ( 0.0000,  0.0000,  0.0000)
  38 O      2.857911    3.792400    9.839966    ( 0.0000,  0.0000,  0.0000)
  39 O      8.075361    5.688600    9.839966    ( 0.0000,  0.0000,  0.0000)
  40 O      5.017100    0.000000   11.033173    ( 0.0000,  0.0000,  0.0000)
  41 O     10.234550    1.896200   11.033173    ( 0.0000,  0.0000,  0.0000)
  42 O      5.017100    3.792400   11.033173    ( 0.0000,  0.0000,  0.0000)
  43 O     10.234550    5.688600   11.033173    ( 0.0000,  0.0000,  0.0000)
  44 O      7.970490    0.000000   11.916380    ( 0.0000,  0.0000,  0.0000)
  45 O      2.753040    1.896200   11.916380    ( 0.0000,  0.0000,  0.0000)
  46 O      7.970490    3.792400   11.916380    ( 0.0000,  0.0000,  0.0000)
  47 O      2.753040    5.688600   11.916380    ( 0.0000,  0.0000,  0.0000)
  48 O      1.282867    0.000000   12.489931    ( 0.0000,  0.0000,  0.0000)
  49 O      6.500317    1.896200   12.489931    ( 0.0000,  0.0000,  0.0000)
  50 O      1.282867    3.792400   12.489931    ( 0.0000,  0.0000,  0.0000)
  51 O      6.500317    5.688600   12.489931    ( 0.0000,  0.0000,  0.0000)
  52 O      4.236152    0.000000   13.373138    ( 0.0000,  0.0000,  0.0000)
  53 O      9.453603    1.896200   13.373138    ( 0.0000,  0.0000,  0.0000)
  54 O      4.236152    3.792400   13.373138    ( 0.0000,  0.0000,  0.0000)
  55 O      9.453603    5.688600   13.373138    ( 0.0000,  0.0000,  0.0000)
  56 O      6.412072   -0.010033   14.556610    ( 0.0000,  0.0000,  0.0000)
  57 O      1.198823    1.897930   14.569774    ( 0.0000,  0.0000,  0.0000)
  58 O      6.447668    3.793171   14.532625    ( 0.0000,  0.0000,  0.0000)
  59 O      1.199187    5.689336   14.547629    ( 0.0000,  0.0000,  0.0000)
  60 O      4.033722    1.891518   15.421462    ( 0.0000,  0.0000,  0.0000)
  61 O      9.263384   -0.007385   15.453502    ( 0.0000,  0.0000,  0.0000)
  62 O      4.056182    5.703956   15.417797    ( 0.0000,  0.0000,  0.0000)
  63 O      9.276983    3.794598   15.462247    ( 0.0000,  0.0000,  0.0000)
  64 O      2.642742   -0.013555   16.279518    ( 0.0000,  0.0000,  0.0000)
  65 O      7.840025    1.892632   16.276827    ( 0.0000,  0.0000,  0.0000)
  66 O      2.638424    3.815752   16.259314    ( 0.0000,  0.0000,  0.0000)
  67 O      7.851442    5.687213   16.316677    ( 0.0000,  0.0000,  0.0000)
  68 O      5.664333   -0.017638   16.912131    ( 0.0000,  0.0000,  0.0000)
  69 O      0.405331    1.895786   16.891848    ( 0.0000,  0.0000,  0.0000)
  70 O      0.447526    5.688107   16.892737    ( 0.0000,  0.0000,  0.0000)
  71 O      5.620240    3.815240   16.822627    ( 0.0000,  0.0000,  0.0000)
  72 Au     5.402004    1.459542   18.435638    ( 0.0000,  0.0000,  0.0000)
  73 Au     7.227773    3.254817   19.494175    ( 0.0000,  0.0000,  0.0000)
  74 Au     2.680675    1.867315   18.895591    ( 0.0000,  0.0000,  0.0000)
  75 Au     4.579183    3.616569   19.675117    ( 0.0000,  0.0000,  0.0000)

Unit cell:
           periodic     x           y           z      points  spacing
  1. axis:    yes   10.434900    0.000000    0.000000    52     0.2007
  2. axis:    yes    0.000000    7.584800    0.000000    36     0.2107
  3. axis:    no     0.000000    0.000000   28.826383   144     0.2002

  Lengths:  10.434900   7.584800  28.826383
  Angles:   90.000000  90.000000  90.000000

Effective grid spacing dv^(1/3) = 0.2038

     iter     time        total  log10-change:  magmom
                         energy   eigst   dens
iter:   1 16:49:16  -691.908141                   +0.0000
iter:   2 16:49:20  -682.372551   -1.08  -0.87    -0.0000
iter:   3 16:49:24  -672.670873   -1.75  -0.88    +0.0000
iter:   4 16:49:28  -663.442495   -2.27  -0.89    +0.0000
iter:   5 16:49:32  -654.732906   -2.44  -0.90    +0.0000
iter:   6 16:49:36  -646.523402   -2.47  -0.91    +0.0000
iter:   7 16:49:39  -638.787170   -2.44  -0.92    -0.0000
iter:   8 16:49:43  -631.501808   -2.44  -0.93    -0.0000
iter:   9 16:49:47  -624.643184   -2.40  -0.94    -0.0000
iter:  10 16:49:51  -618.191566   -2.40  -0.95    -0.0000
iter:  11 16:49:55  -612.124540   -2.38  -0.96    -0.0000
iter:  12 16:49:59  -606.424108   -2.39  -0.97    +0.0000
iter:  13 16:50:02  -601.069753   -2.37  -0.98    -0.0000
iter:  14 16:50:06  -596.044616   -2.40  -1.00    -0.0000
iter:  15 16:50:10  -591.330166   -2.39  -1.01    -0.0000
iter:  16 16:50:14  -586.910557   -2.41  -1.02    -0.0000
iter:  17 16:50:18  -582.769095   -2.41  -1.03    +0.0000
iter:  18 16:50:22  -578.891068   -2.43  -1.04    +0.0000
iter:  19 16:50:25  -575.261345   -2.44  -1.05    -0.0000
iter:  20 16:50:29  -571.866415   -2.46  -1.06    -0.0000
iter:  21 16:50:33  -568.692640   -2.47  -1.07    -0.0000
iter:  22 16:50:37  -565.727427   -2.49  -1.08    -0.0000
iter:  23 16:50:41  -562.958627   -2.50  -1.09    +0.0000
iter:  24 16:50:45  -560.374716   -2.53  -1.10    -0.0000
iter:  25 16:50:48  -557.964766   -2.54  -1.11    -0.0000
iter:  26 16:50:52  -555.718384   -2.56  -1.12    +0.0000
iter:  27 16:50:56  -553.625500   -2.58  -1.13    +0.0000
iter:  28 16:51:00  -551.676897   -2.60  -1.14    +0.0000
iter:  29 16:51:04  -549.863607   -2.62  -1.15    -0.0000
iter:  30 16:51:08  -548.177065   -2.64  -1.16    -0.0000
iter:  31 16:51:11  -546.609434   -2.66  -1.17    +0.0000
iter:  32 16:51:15  -545.153096   -2.68  -1.18    +0.0000
iter:  33 16:51:19  -543.800782   -2.70  -1.19    +0.0000
iter:  34 16:51:23  -542.545888   -2.72  -1.20    +0.0000
iter:  35 16:51:27  -541.382003   -2.74  -1.21    +0.0000
iter:  36 16:51:30  -540.302971   -2.76  -1.22    +0.0000
iter:  37 16:51:34  -539.303306   -2.78  -1.23    +0.0000
iter:  38 16:51:38  -538.377617   -2.81  -1.24    +0.0000
iter:  39 16:51:42  -537.520761   -2.83  -1.25    +0.0000
iter:  40 16:51:46  -536.728189   -2.85  -1.26    +0.0000
iter:  41 16:51:49  -535.995430   -2.88  -1.27    +0.0000
iter:  42 16:51:53  -535.318187   -2.90  -1.28    +0.0000
iter:  43 16:51:57  -534.692747   -2.93  -1.29    +0.0000
iter:  44 16:52:01  -534.115407   -2.95  -1.30    +0.0000
iter:  45 16:52:05  -533.582615   -2.98  -1.31    +0.0000
iter:  46 16:52:08  -533.091356   -3.00  -1.31    +0.0000
iter:  47 16:52:12  -532.638599   -3.03  -1.32    +0.0000
iter:  48 16:52:16  -532.221405   -3.06  -1.33    +0.0000
iter:  49 16:52:20  -531.837368   -3.08  -1.34    +0.0000
iter:  50 16:52:24  -531.484004   -3.11  -1.35    +0.0000
iter:  51 16:52:27  -531.158908   -3.14  -1.35    +0.0000
iter:  52 16:52:31  -530.860166   -3.16  -1.36    +0.0000
iter:  53 16:52:35  -530.585769   -3.19  -1.37    +0.0000
iter:  54 16:52:39  -530.333737   -3.22  -1.37    +0.0000
iter:  55 16:52:43  -530.102581   -3.25  -1.38    +0.0000
iter:  56 16:52:46  -529.890672   -3.28  -1.39    +0.0000
iter:  57 16:52:50  -529.696393   -3.31  -1.39    +0.0000
iter:  58 16:52:54  -529.518595   -3.34  -1.40    +0.0000
iter:  59 16:52:58  -529.355967   -3.37  -1.41    +0.0000
iter:  60 16:53:01  -529.207179   -3.40  -1.41    +0.0000
iter:  61 16:53:05  -529.071369   -3.42  -1.42    +0.0000
iter:  62 16:53:09  -528.947480   -3.46  -1.42    +0.0000
iter:  63 16:53:13  -528.834418   -3.49  -1.43    +0.0000
iter:  64 16:53:16  -528.731550   -3.52  -1.43    +0.0000
iter:  65 16:53:20  -528.638028   -3.55  -1.44    +0.0000
iter:  66 16:53:24  -528.553101   -3.58  -1.44    +0.0000
iter:  67 16:53:28  -528.475931   -3.61  -1.45    +0.0000
iter:  68 16:53:32  -528.406122   -3.64  -1.46    +0.0000
iter:  69 16:53:35  -528.343040   -3.67  -1.46    -0.0000
iter:  70 16:53:39  -528.285974   -3.70  -1.47    -0.0000
iter:  71 16:53:43  -528.234673   -3.73  -1.47    -0.0000
iter:  72 16:53:47  -528.188620   -3.76  -1.48    -0.0000
iter:  73 16:53:50  -528.147211   -3.79  -1.48    -0.0000
iter:  74 16:53:54  -528.110310   -3.83  -1.49    -0.0000
iter:  75 16:53:58  -528.077498   -3.86  -1.49    -0.0000
iter:  76 16:54:02  -528.048429   -3.89  -1.50    -0.0000
iter:  77 16:54:05  -528.022617   -3.92  -1.50    -0.0000
iter:  78 16:54:09  -528.000044   -3.95  -1.51    -0.0000
iter:  79 16:54:13  -527.980390   -3.98  -1.51    -0.0000
iter:  80 16:54:17  -527.963402   -4.01  -1.52    -0.0000
iter:  81 16:54:20  -527.948669   -4.04  -1.52    -0.0000
iter:  82 16:54:24  -527.936451   -4.07  -1.52    -0.0000
iter:  83 16:54:28  -527.926035   -4.11  -1.53    -0.0000
iter:  84 16:54:32  -527.917572   -4.14  -1.53    -0.0000
iter:  85 16:54:35  -527.910653   -4.17  -1.54    -0.0000
iter:  86 16:54:39  -527.905612   -4.20  -1.54    -0.0000
iter:  87 16:54:43  -527.901758   -4.23  -1.55    -0.0000
iter:  88 16:54:47  -527.899306   -4.26  -1.55    -0.0000
iter:  89 16:54:50  -527.898084   -4.29  -1.56    -0.0000
iter:  90 16:54:54  -527.897772   -4.32  -1.56    -0.0000
iter:  91 16:54:58  -527.898780   -4.35  -1.57    -0.0000
iter:  92 16:55:02  -527.900439   -4.37  -1.57    -0.0000
iter:  93 16:55:05  -527.903021   -4.40  -1.58    -0.0000
iter:  94 16:55:09  -527.906392   -4.43  -1.58    -0.0000
iter:  95 16:55:13  -527.910470   -4.46  -1.58    -0.0000
iter:  96 16:55:17  -527.914975   -4.49  -1.59    -0.0000
iter:  97 16:55:20  -527.920376   -4.52  -1.59    -0.0000
iter:  98 16:55:24  -527.926016   -4.54  -1.60    -0.0000
iter:  99 16:55:28  -527.932215   -4.57  -1.60    -0.0000
iter: 100 16:55:32  -527.938866   -4.60  -1.61    -0.0000
iter: 101 16:55:35  -527.945914   -4.62  -1.61    -0.0000
iter: 102 16:55:39  -527.953315   -4.65  -1.62    -0.0000
iter: 103 16:55:43  -527.960809   -4.68  -1.62    -0.0000
iter: 104 16:55:47  -527.968692   -4.70  -1.63    -0.0000
iter: 105 16:55:50  -527.977081   -4.73  -1.63    -0.0000
iter: 106 16:55:54  -527.985381   -4.75  -1.63    -0.0000
iter: 107 16:55:58  -527.993960   -4.78  -1.64    -0.0000
iter: 108 16:56:02  -528.002734   -4.80  -1.64    -0.0000
iter: 109 16:56:05  -528.011669   -4.82  -1.65    -0.0000
iter: 110 16:56:09  -528.020504   -4.85  -1.65    -0.0000
iter: 111 16:56:13  -528.029812   -4.87  -1.66    -0.0000
iter: 112 16:56:16  -528.038899   -4.89  -1.66    -0.0000
iter: 113 16:56:20  -528.048400   -4.92  -1.67    -0.0000
iter: 114 16:56:24  -528.057653   -4.94  -1.67    -0.0000
iter: 115 16:56:28  -528.067051   -4.96  -1.67    -0.0000
iter: 116 16:56:31  -528.076516   -4.98  -1.68    -0.0000
iter: 117 16:56:35  -528.086023   -5.00  -1.68    -0.0000
iter: 118 16:56:39  -528.095559   -5.02  -1.69    -0.0000
iter: 119 16:56:43  -528.105110   -5.04  -1.69    -0.0000
iter: 120 16:56:46  -528.114667   -5.06  -1.70    -0.0000
iter: 121 16:56:50  -528.123976   -5.08  -1.70    -0.0000
iter: 122 16:56:54  -528.133643   -5.10  -1.71    -0.0000
iter: 123 16:56:58  -528.142961   -5.12  -1.71    -0.0000
iter: 124 16:57:01  -528.152352   -5.13  -1.71    -0.0000
iter: 125 16:57:05  -528.161743   -5.15  -1.72    -0.0000
iter: 126 16:57:09  -528.171114   -5.17  -1.72    -0.0000
iter: 127 16:57:13  -528.180452   -5.19  -1.73    -0.0000
iter: 128 16:57:16  -528.189753   -5.20  -1.73    -0.0000
iter: 129 16:57:20  -528.199010   -5.22  -1.74    -0.0000
iter: 130 16:57:24  -528.208218   -5.23  -1.74    -0.0000
iter: 131 16:57:27  -528.217375   -5.25  -1.74    -0.0000
iter: 132 16:57:31  -528.226475   -5.27  -1.75    -0.0000
iter: 133 16:57:35  -528.235517   -5.28  -1.75    -0.0000
iter: 134 16:57:39  -528.244496   -5.29  -1.76    -0.0000
iter: 135 16:57:42  -528.253166   -5.31  -1.76    -0.0000
iter: 136 16:57:46  -528.262131   -5.32  -1.77    -0.0000
iter: 137 16:57:50  -528.270704   -5.34  -1.77    -0.0000
iter: 138 16:57:54  -528.279294   -5.35  -1.78    -0.0000
iter: 139 16:57:57  -528.288093   -5.36  -1.78    -0.0000
iter: 140 16:58:01  -528.296478   -5.38  -1.78    -0.0000
iter: 141 16:58:05  -528.304865   -5.39  -1.79    -0.0000
iter: 142 16:58:09  -528.313205   -5.40  -1.79    -0.0000
iter: 143 16:58:12  -528.321479   -5.42  -1.80    -0.0000
iter: 144 16:58:16  -528.329684   -5.43  -1.80    -0.0000
iter: 145 16:58:20  -528.337815   -5.44  -1.81    -0.0000
iter: 146 16:58:23  -528.345871   -5.45  -1.81    -0.0000
iter: 147 16:58:27  -528.353851   -5.46  -1.81    -0.0000
iter: 148 16:58:31  -528.361754   -5.47  -1.82    -0.0000
iter: 149 16:58:35  -528.369579   -5.49  -1.82    +0.0000
iter: 150 16:58:38  -528.377326   -5.50  -1.83    -0.0000
iter: 151 16:58:42  -528.384994   -5.51  -1.83    -0.0000
iter: 152 16:58:46  -528.392583   -5.52  -1.84    -0.0000
iter: 153 16:58:50  -528.400093   -5.53  -1.84    -0.0000
iter: 154 16:58:53  -528.407524   -5.54  -1.85    -0.0000
iter: 155 16:58:57  -528.414781   -5.55  -1.85    -0.0000
iter: 156 16:59:01  -528.422015   -5.56  -1.85    -0.0000
iter: 157 16:59:04  -528.429148   -5.57  -1.86    -0.0000
iter: 158 16:59:08  -528.436243   -5.58  -1.86    -0.0000
iter: 159 16:59:12  -528.443227   -5.59  -1.87    -0.0000
iter: 160 16:59:16  -528.450170   -5.60  -1.87    -0.0000
iter: 161 16:59:19  -528.457002   -5.61  -1.88    -0.0000
iter: 162 16:59:23  -528.463686   -5.62  -1.88    -0.0000
iter: 163 16:59:27  -528.470324   -5.63  -1.88    -0.0000
iter: 164 16:59:31  -528.476900   -5.64  -1.89    -0.0000
iter: 165 16:59:34  -528.483407   -5.65  -1.89    -0.0000
iter: 166 16:59:38  -528.489842   -5.66  -1.90    -0.0000
iter: 167 16:59:42  -528.496205   -5.67  -1.90    -0.0000
iter: 168 16:59:45  -528.502495   -5.68  -1.91    -0.0000
iter: 169 16:59:49  -528.508713   -5.69  -1.91    -0.0000
iter: 170 16:59:53  -528.514858   -5.70  -1.91    -0.0000
iter: 171 16:59:57  -528.520931   -5.71  -1.92    -0.0000
iter: 172 17:00:00  -528.526932   -5.71  -1.92    -0.0000
iter: 173 17:00:04  -528.532861   -5.72  -1.93    -0.0000
iter: 174 17:00:08  -528.538720   -5.73  -1.93    -0.0000
iter: 175 17:00:12  -528.544508   -5.74  -1.94    -0.0000
iter: 176 17:00:15  -528.550226   -5.75  -1.94    -0.0000
iter: 177 17:00:19  -528.555874   -5.76  -1.95    -0.0000
iter: 178 17:00:23  -528.561453   -5.77  -1.95    -0.0000
iter: 179 17:00:26  -528.566964   -5.78  -1.95    -0.0000
iter: 180 17:00:30  -528.572406   -5.78  -1.96    -0.0000
iter: 181 17:00:34  -528.577781   -5.79  -1.96    -0.0000
iter: 182 17:00:38  -528.583088   -5.80  -1.97    -0.0000
iter: 183 17:00:41  -528.588329   -5.81  -1.97    -0.0000
iter: 184 17:00:45  -528.593504   -5.82  -1.98    -0.0000
iter: 185 17:00:49  -528.598613   -5.83  -1.98    -0.0000
iter: 186 17:00:53  -528.603657   -5.84  -1.98    -0.0000
iter: 187 17:00:56  -528.608637   -5.84  -1.99    -0.0000
iter: 188 17:01:00  -528.613553   -5.85  -1.99    -0.0000
iter: 189 17:01:04  -528.618406   -5.86  -2.00    -0.0000
iter: 190 17:01:08  -528.623197   -5.87  -2.00    -0.0000
iter: 191 17:01:11  -528.627925   -5.88  -2.01    -0.0000
iter: 192 17:01:15  -528.632592   -5.88  -2.01    -0.0000
iter: 193 17:01:19  -528.637198   -5.89  -2.01    -0.0000
iter: 194 17:01:22  -528.641743   -5.90  -2.02    -0.0000
iter: 195 17:01:26  -528.646230   -5.91  -2.02    -0.0000
iter: 196 17:01:30  -528.650657   -5.92  -2.03    -0.0000
iter: 197 17:01:34  -528.655025   -5.93  -2.03    -0.0000
iter: 198 17:01:37  -528.659336   -5.93  -2.04    -0.0000
iter: 199 17:01:41  -528.663590   -5.94  -2.04    -0.0000
iter: 200 17:01:45  -528.667787   -5.95  -2.04    -0.0000
iter: 201 17:01:49  -528.671928   -5.96  -2.05    -0.0000
iter: 202 17:01:52  -528.676014   -5.96  -2.05    -0.0000
iter: 203 17:01:56  -528.680045   -5.97  -2.06    -0.0000
iter: 204 17:02:00  -528.684022   -5.98  -2.06    -0.0000
iter: 205 17:02:03  -528.687945   -5.99  -2.07    -0.0000
iter: 206 17:02:07  -528.691815   -6.00  -2.07    -0.0000
iter: 207 17:02:11  -528.695633   -6.00  -2.07    -0.0000
iter: 208 17:02:15  -528.699399   -6.01  -2.08    -0.0000
iter: 209 17:02:18  -528.703115   -6.02  -2.08    -0.0000
iter: 210 17:02:22  -528.706779   -6.03  -2.09    -0.0000
iter: 211 17:02:26  -528.710393   -6.04  -2.09    -0.0000
iter: 212 17:02:30  -528.713959   -6.04  -2.10    -0.0000
iter: 213 17:02:33  -528.717475   -6.05  -2.10    -0.0000
iter: 214 17:02:37  -528.720943   -6.06  -2.10    -0.0000
iter: 215 17:02:41  -528.724364   -6.07  -2.11    -0.0000
iter: 216 17:02:45  -528.727737   -6.07  -2.11    -0.0000
iter: 217 17:02:48  -528.731064   -6.08  -2.12    -0.0000
iter: 218 17:02:52  -528.734345   -6.09  -2.12    -0.0000
iter: 219 17:02:56  -528.737580   -6.10  -2.13    -0.0000
iter: 220 17:02:59  -528.740771   -6.10  -2.13    -0.0000
iter: 221 17:03:03  -528.743918   -6.11  -2.13    -0.0000
iter: 222 17:03:07  -528.747021   -6.12  -2.14    -0.0000
iter: 223 17:03:11  -528.750080   -6.13  -2.14    -0.0000
iter: 224 17:03:15  -528.753097   -6.13  -2.15    -0.0000
iter: 225 17:03:18  -528.756072   -6.14  -2.15    -0.0000
iter: 226 17:03:22  -528.759006   -6.15  -2.16    -0.0000
iter: 227 17:03:26  -528.761898   -6.16  -2.16    -0.0000
iter: 228 17:03:30  -528.764750   -6.16  -2.16    -0.0000
iter: 229 17:03:33  -528.767562   -6.17  -2.17    -0.0000
iter: 230 17:03:37  -528.770334   -6.18  -2.17    -0.0000
iter: 231 17:03:41  -528.773068   -6.19  -2.18    -0.0000
iter: 232 17:03:45  -528.775763   -6.19  -2.18    -0.0000
iter: 233 17:03:48  -528.778420   -6.20  -2.19    -0.0000
iter: 234 17:03:52  -528.781039   -6.21  -2.19    -0.0000
iter: 235 17:03:56  -528.783622   -6.22  -2.19    -0.0000
iter: 236 17:03:59  -528.786168   -6.22  -2.20    -0.0000
iter: 237 17:04:03  -528.788678   -6.23  -2.20    -0.0000
iter: 238 17:04:07  -528.791152   -6.24  -2.21    -0.0000
iter: 239 17:04:11  -528.793592   -6.24  -2.21    -0.0000
iter: 240 17:04:14  -528.795996   -6.25  -2.22    -0.0000
iter: 241 17:04:18  -528.798367   -6.26  -2.22    -0.0000
iter: 242 17:04:22  -528.800704   -6.27  -2.22    -0.0000
iter: 243 17:04:26  -528.803008   -6.27  -2.23    -0.0000
iter: 244 17:04:29  -528.805278   -6.28  -2.23    -0.0000
iter: 245 17:04:33  -528.807517   -6.29  -2.24    -0.0000
iter: 246 17:04:37  -528.809723   -6.30  -2.24    -0.0000
iter: 247 17:04:40  -528.811898   -6.30  -2.25    -0.0000
iter: 248 17:04:44  -528.814042   -6.31  -2.25    -0.0000
iter: 249 17:04:48  -528.816155   -6.32  -2.25    -0.0000
iter: 250 17:04:52  -528.818238   -6.33  -2.26    -0.0000
iter: 251 17:04:55  -528.820291   -6.33  -2.26    -0.0000
iter: 252 17:04:59  -528.822315   -6.34  -2.27    -0.0000
iter: 253 17:05:03  -528.824309   -6.35  -2.27    -0.0000
iter: 254 17:05:07  -528.826275   -6.36  -2.27    -0.0000
iter: 255 17:05:10  -528.828683   -6.36  -2.28    -0.0000
iter: 256 17:05:14  -528.830535   -6.37  -2.28    -0.0000
iter: 257 17:05:18  -528.832375   -6.38  -2.29    -0.0000
iter: 258 17:05:21  -528.834196   -6.39  -2.29    -0.0000
iter: 259 17:05:25  -528.835995   -6.39  -2.30    -0.0000
iter: 260 17:05:29  -528.837770   -6.40  -2.30    -0.0000
iter: 261 17:05:33  -528.839521   -6.40  -2.30    -0.0000
iter: 262 17:05:36  -528.841248   -6.41  -2.31    -0.0000
iter: 263 17:05:40  -528.842950   -6.42  -2.31    -0.0000
iter: 264 17:05:44  -528.844629   -6.43  -2.32    -0.0000
iter: 265 17:05:48  -528.846283   -6.43  -2.32    -0.0000
iter: 266 17:05:51  -528.847915   -6.44  -2.33    -0.0000
iter: 267 17:05:55  -528.849523   -6.45  -2.33    -0.0000
iter: 268 17:05:59  -528.851108   -6.46  -2.33    -0.0000
iter: 269 17:06:03  -528.852671   -6.46  -2.34    -0.0000
iter: 270 17:06:06  -528.854211   -6.47  -2.34    -0.0000
iter: 271 17:06:10  -528.855730   -6.48  -2.35    -0.0000
iter: 272 17:06:14  -528.857227   -6.49  -2.35    -0.0000
iter: 273 17:06:18  -528.858703   -6.49  -2.35    -0.0000
iter: 274 17:06:21  -528.860158   -6.50  -2.36    -0.0000
iter: 275 17:06:25  -528.861592   -6.51  -2.36    -0.0000
iter: 276 17:06:29  -528.863006   -6.51  -2.37    -0.0000
iter: 277 17:06:32  -528.864400   -6.52  -2.37    -0.0000
iter: 278 17:06:36  -528.865773   -6.53  -2.38    -0.0000
iter: 279 17:06:40  -528.867128   -6.53  -2.38    -0.0000
iter: 280 17:06:44  -528.868463   -6.54  -2.38    -0.0000
iter: 281 17:06:47  -528.869778   -6.55  -2.39    -0.0000
iter: 282 17:06:51  -528.871076   -6.56  -2.39    -0.0000
iter: 283 17:06:55  -528.872354   -6.56  -2.40    -0.0000
iter: 284 17:06:59  -528.873614   -6.57  -2.40    -0.0000
iter: 285 17:07:02  -528.874857   -6.58  -2.41    -0.0000
iter: 286 17:07:06  -528.876081   -6.59  -2.41    -0.0000
iter: 287 17:07:10  -528.877288   -6.59  -2.41    -0.0000
iter: 288 17:07:13  -528.878478   -6.60  -2.42    -0.0000
iter: 289 17:07:17  -528.879650   -6.61  -2.42    -0.0000
iter: 290 17:07:21  -528.880806   -6.61  -2.43    -0.0000
iter: 291 17:07:25  -528.881945   -6.62  -2.43    -0.0000
iter: 292 17:07:28  -528.883067   -6.63  -2.43    -0.0000
iter: 293 17:07:32  -528.884174   -6.63  -2.44    -0.0000
iter: 294 17:07:36  -528.885265   -6.64  -2.44    -0.0000
iter: 295 17:07:40  -528.886339   -6.65  -2.45    -0.0000
iter: 296 17:07:43  -528.887399   -6.66  -2.45    -0.0000
iter: 297 17:07:47  -528.888443   -6.66  -2.46    -0.0000
iter: 298 17:07:51  -528.889472   -6.67  -2.46    -0.0000
iter: 299 17:07:55  -528.890486   -6.68  -2.46    -0.0000
iter: 300 17:07:58  -528.891485   -6.68  -2.47    -0.0000
iter: 301 17:08:02  -528.892470   -6.69  -2.47    -0.0000
iter: 302 17:08:06  -528.893440   -6.70  -2.48    -0.0000
iter: 303 17:08:09  -528.894397   -6.70  -2.48    -0.0000
iter: 304 17:08:13  -528.895339   -6.71  -2.48    -0.0000
iter: 305 17:08:17  -528.896268   -6.72  -2.49    -0.0000
iter: 306 17:08:21  -528.897183   -6.73  -2.49    -0.0000
iter: 307 17:08:24  -528.898085   -6.73  -2.50    -0.0000
iter: 308 17:08:28  -528.898974   -6.74  -2.50    -0.0000
iter: 309 17:08:32  -528.899850   -6.75  -2.51    -0.0000
iter: 310 17:08:36  -528.900713   -6.76  -2.51    -0.0000
iter: 311 17:08:39  -528.901564   -6.76  -2.51    -0.0000
iter: 312 17:08:43  -528.902402   -6.77  -2.52    -0.0000
iter: 313 17:08:47  -528.903228   -6.78  -2.52    -0.0000
iter: 314 17:08:50  -528.904042   -6.78  -2.53    -0.0000
iter: 315 17:08:54  -528.904843   -6.79  -2.53    -0.0000
iter: 316 17:08:58  -528.905634   -6.80  -2.53    -0.0000
iter: 317 17:09:02  -528.906412   -6.80  -2.54    -0.0000
iter: 318 17:09:05  -528.907179   -6.81  -2.54    -0.0000
iter: 319 17:09:09  -528.907935   -6.82  -2.55    -0.0000
iter: 320 17:09:13  -528.908680   -6.83  -2.55    -0.0000
iter: 321 17:09:17  -528.909414   -6.83  -2.56    -0.0000
iter: 322 17:09:20  -528.910137   -6.84  -2.56    -0.0000
iter: 323 17:09:24  -528.910849   -6.85  -2.56    -0.0000
iter: 324 17:09:28  -528.911551   -6.85  -2.57    -0.0000
iter: 325 17:09:31  -528.912243   -6.86  -2.57    -0.0000
iter: 326 17:09:35  -528.912924   -6.87  -2.58    -0.0000
iter: 327 17:09:39  -528.913596   -6.87  -2.58    -0.0000
iter: 328 17:09:43  -528.914257   -6.88  -2.58    -0.0000
iter: 329 17:09:46  -528.914909   -6.89  -2.59    -0.0000
iter: 330 17:09:50  -528.915551   -6.90  -2.59    -0.0000
iter: 331 17:09:54  -528.916184   -6.90  -2.60    -0.0000
iter: 332 17:09:57  -528.916808   -6.91  -2.60    -0.0000
iter: 333 17:10:01  -528.917422   -6.92  -2.61    -0.0000
iter: 334 17:10:05  -528.918027   -6.92  -2.61    -0.0000
iter: 335 17:10:09  -528.918623   -6.93  -2.61    -0.0000
iter: 336 17:10:12  -528.919210   -6.94  -2.62    -0.0000
iter: 337 17:10:16  -528.919789   -6.94  -2.62    -0.0000
iter: 338 17:10:20  -528.920359   -6.95  -2.63    -0.0000
iter: 339 17:10:24  -528.920921   -6.96  -2.63    -0.0000
iter: 340 17:10:27  -528.921474   -6.97  -2.63    -0.0000
iter: 341 17:10:31  -528.922019   -6.97  -2.64    -0.0000
iter: 342 17:10:35  -528.922556   -6.98  -2.64    -0.0000
iter: 343 17:10:38  -528.923086   -6.99  -2.65    -0.0000
iter: 344 17:10:42  -528.923607   -6.99  -2.65    -0.0000
iter: 345 17:10:46  -528.924121   -7.00  -2.66    -0.0000
iter: 346 17:10:50  -528.924627   -7.01  -2.66    -0.0000
iter: 347 17:10:53  -528.925125   -7.01  -2.66    -0.0000
iter: 348 17:10:57  -528.925616   -7.02  -2.67    -0.0000
iter: 349 17:11:01  -528.926100   -7.03  -2.67    -0.0000
iter: 350 17:11:04  -528.926577   -7.04  -2.68    -0.0000
iter: 351 17:11:08  -528.927046   -7.04  -2.68    -0.0000
iter: 352 17:11:12  -528.927509   -7.05  -2.68    -0.0000
iter: 353 17:11:16  -528.927964   -7.06  -2.69    -0.0000
iter: 354 17:11:19  -528.928413   -7.06  -2.69    -0.0000
iter: 355 17:11:23  -528.928856   -7.07  -2.70    -0.0000
iter: 356 17:11:27  -528.929291   -7.08  -2.70    -0.0000
iter: 357 17:11:31  -528.929721   -7.08  -2.70    -0.0000
iter: 358 17:11:34  -528.930143   -7.09  -2.71    -0.0000
iter: 359 17:11:38  -528.930560   -7.10  -2.71    -0.0000
iter: 360 17:11:42  -528.930970   -7.10  -2.72    -0.0000
iter: 361 17:11:45  -528.931375   -7.11  -2.72    -0.0000
iter: 362 17:11:49  -528.931773   -7.12  -2.73    -0.0000
iter: 363 17:11:53  -528.932165   -7.13  -2.73    -0.0000
iter: 364 17:11:57  -528.932552   -7.13  -2.73    -0.0000
iter: 365 17:12:00  -528.932933   -7.14  -2.74    -0.0000
iter: 366 17:12:04  -528.933308   -7.15  -2.74    -0.0000
iter: 367 17:12:08  -528.933677   -7.15  -2.75    -0.0000
iter: 368 17:12:11  -528.934041   -7.16  -2.75    -0.0000
iter: 369 17:12:15  -528.934400   -7.17  -2.75    -0.0000
iter: 370 17:12:19  -528.934753   -7.17  -2.76    -0.0000
iter: 371 17:12:23  -528.935101   -7.18  -2.76    -0.0000
iter: 372 17:12:26  -528.935444   -7.19  -2.77    -0.0000
iter: 373 17:12:30  -528.935781   -7.19  -2.77    -0.0000
iter: 374 17:12:34  -528.936114   -7.20  -2.77    -0.0000
iter: 375 17:12:38  -528.936442   -7.21  -2.78    -0.0000
iter: 376 17:12:41  -528.936765   -7.22  -2.78    -0.0000
iter: 377 17:12:45  -528.937083   -7.22  -2.79    -0.0000
iter: 378 17:12:49  -528.937396   -7.23  -2.79    -0.0000
iter: 379 17:12:52  -528.937705   -7.24  -2.79    -0.0000
iter: 380 17:12:56  -528.938009c  -7.24  -2.80    -0.0000
iter: 381 17:13:00  -528.938308c  -7.25  -2.80    -0.0000
iter: 382 17:13:04  -528.938603c  -7.26  -2.81    -0.0000
iter: 383 17:13:07  -528.938894c  -7.26  -2.81    -0.0000
iter: 384 17:13:11  -528.939180c  -7.27  -2.82    -0.0000
iter: 385 17:13:15  -528.939462c  -7.28  -2.82    -0.0000
iter: 386 17:13:19  -528.939740c  -7.28  -2.82    -0.0000
iter: 387 17:13:22  -528.940014c  -7.29  -2.83    -0.0000
iter: 388 17:13:26  -528.940283c  -7.30  -2.83    -0.0000
iter: 389 17:13:30  -528.940549c  -7.31  -2.84    -0.0000
iter: 390 17:13:33  -528.940810c  -7.31  -2.84    -0.0000
iter: 391 17:13:37  -528.941068c  -7.32  -2.84    -0.0000
iter: 392 17:13:41  -528.941322c  -7.33  -2.85    -0.0000
iter: 393 17:13:45  -528.941572c  -7.33  -2.85    -0.0000
iter: 394 17:13:48  -528.941818c  -7.34  -2.86    -0.0000
iter: 395 17:13:52  -528.942061c  -7.35  -2.86    -0.0000
iter: 396 17:13:56  -528.942300c  -7.35  -2.86    -0.0000
iter: 397 17:13:59  -528.942535c  -7.36  -2.87    -0.0000
iter: 398 17:14:03  -528.942767c  -7.37  -2.87    -0.0000
iter: 399 17:14:07  -528.942996c  -7.37  -2.88    -0.0000
iter: 400 17:14:11  -528.943221c  -7.38  -2.88    -0.0000
iter: 401 17:14:14  -528.943443c  -7.39  -2.88    -0.0000
iter: 402 17:14:18  -528.943661c  -7.39  -2.89    -0.0000
iter: 403 17:14:22  -528.943876c  -7.40  -2.89    -0.0000
iter: 404 17:14:26  -528.944088c  -7.41  -2.90    -0.0000
iter: 405 17:14:29  -528.944297c  -7.42  -2.90    -0.0000
iter: 406 17:14:33  -528.944503c  -7.42  -2.90    -0.0000
iter: 407 17:14:37  -528.944705c  -7.43  -2.91    -0.0000
iter: 408 17:14:40  -528.944905c  -7.44  -2.91    -0.0000
iter: 409 17:14:44  -528.945101c  -7.44  -2.92    -0.0000
iter: 410 17:14:48  -528.945295c  -7.45  -2.92    -0.0000
iter: 411 17:14:52  -528.945486c  -7.46  -2.93    -0.0000
iter: 412 17:14:55  -528.945674c  -7.46  -2.93    -0.0000
iter: 413 17:14:59  -528.945859c  -7.47  -2.93    -0.0000
iter: 414 17:15:03  -528.946041c  -7.48  -2.94    -0.0000
iter: 415 17:15:06  -528.946221c  -7.48  -2.94    -0.0000
iter: 416 17:15:10  -528.946398c  -7.49  -2.95    -0.0000
iter: 417 17:15:14  -528.946572c  -7.50  -2.95    -0.0000
iter: 418 17:15:18  -528.946744c  -7.50  -2.95    -0.0000
iter: 419 17:15:21  -528.946913c  -7.51  -2.96    -0.0000
iter: 420 17:15:25  -528.947079c  -7.52  -2.96    -0.0000
iter: 421 17:15:29  -528.947244c  -7.53  -2.97    -0.0000
iter: 422 17:15:32  -528.947405c  -7.53  -2.97    -0.0000
iter: 423 17:15:36  -528.947565c  -7.54  -2.97    -0.0000
iter: 424 17:15:40  -528.947721c  -7.55  -2.98    -0.0000
iter: 425 17:15:44  -528.947876c  -7.55  -2.98    -0.0000
iter: 426 17:15:47  -528.948028c  -7.56  -2.99    -0.0000
iter: 427 17:15:51  -528.948178c  -7.57  -2.99    -0.0000
iter: 428 17:15:55  -528.948326c  -7.57  -2.99    -0.0000
iter: 429 17:15:58  -528.948471c  -7.58  -3.00    -0.0000
iter: 430 17:16:02  -528.948615c  -7.59  -3.00    -0.0000
iter: 431 17:16:06  -528.948756c  -7.59  -3.01    -0.0000
iter: 432 17:16:10  -528.948895c  -7.60  -3.01    -0.0000
iter: 433 17:16:13  -528.949032c  -7.61  -3.01    -0.0000
iter: 434 17:16:17  -528.949167c  -7.61  -3.02    -0.0000
iter: 435 17:16:21  -528.949300c  -7.62  -3.02    -0.0000
iter: 436 17:16:25  -528.949431c  -7.63  -3.03    -0.0000
iter: 437 17:16:28  -528.949560c  -7.63  -3.03    -0.0000
iter: 438 17:16:32  -528.949687c  -7.64  -3.03    -0.0000
iter: 439 17:16:36  -528.949812c  -7.65  -3.04    -0.0000
iter: 440 17:16:39  -528.949936c  -7.65  -3.04    -0.0000
iter: 441 17:16:43  -528.950057c  -7.66  -3.05    -0.0000
iter: 442 17:16:47  -528.950177c  -7.67  -3.05    -0.0000
iter: 443 17:16:51  -528.950295c  -7.68  -3.05    -0.0000
iter: 444 17:16:55  -528.950411c  -7.68  -3.06    -0.0000
iter: 445 17:16:58  -528.950525c  -7.69  -3.06    -0.0000
iter: 446 17:17:02  -528.950638c  -7.70  -3.07    -0.0000
iter: 447 17:17:06  -528.950749c  -7.70  -3.07    -0.0000
iter: 448 17:17:10  -528.950858c  -7.71  -3.07    -0.0000
iter: 449 17:17:13  -528.950966c  -7.72  -3.08    -0.0000
iter: 450 17:17:17  -528.951072c  -7.72  -3.08    -0.0000
iter: 451 17:17:21  -528.951177c  -7.73  -3.09    -0.0000
iter: 452 17:17:24  -528.951280c  -7.74  -3.09    -0.0000
iter: 453 17:17:28  -528.951381c  -7.74  -3.09    -0.0000
iter: 454 17:17:32  -528.951481c  -7.75  -3.10    -0.0000
iter: 455 17:17:36  -528.951580c  -7.76  -3.10    -0.0000
iter: 456 17:17:39  -528.951677c  -7.76  -3.11    -0.0000
iter: 457 17:17:43  -528.951772c  -7.77  -3.11    -0.0000
iter: 458 17:17:47  -528.951866c  -7.78  -3.11    -0.0000
iter: 459 17:17:50  -528.951959c  -7.78  -3.12    -0.0000
iter: 460 17:17:54  -528.952050c  -7.79  -3.12    -0.0000
iter: 461 17:17:58  -528.952140c  -7.80  -3.13    -0.0000
iter: 462 17:18:02  -528.952229c  -7.80  -3.13    -0.0000
iter: 463 17:18:05  -528.952316c  -7.81  -3.13    -0.0000
iter: 464 17:18:09  -528.952402c  -7.82  -3.14    -0.0000
iter: 465 17:18:13  -528.952487c  -7.82  -3.14    -0.0000
iter: 466 17:18:17  -528.952570c  -7.83  -3.15    -0.0000
iter: 467 17:18:20  -528.952652c  -7.84  -3.15    -0.0000
iter: 468 17:18:24  -528.952733c  -7.84  -3.15    -0.0000
iter: 469 17:18:28  -528.952813c  -7.85  -3.16    -0.0000
iter: 470 17:18:31  -528.952892c  -7.86  -3.16    -0.0000
iter: 471 17:18:35  -528.952969c  -7.87  -3.17    -0.0000
iter: 472 17:18:39  -528.953045c  -7.87  -3.17    -0.0000
iter: 473 17:18:43  -528.953120c  -7.88  -3.17    -0.0000
iter: 474 17:18:46  -528.953194c  -7.88  -3.18    -0.0000
iter: 475 17:18:50  -528.953267c  -7.89  -3.18    -0.0000
iter: 476 17:18:54  -528.953339c  -7.90  -3.19    -0.0000
iter: 477 17:18:57  -528.953410c  -7.91  -3.19    -0.0000
iter: 478 17:19:01  -528.953480c  -7.91  -3.19    -0.0000
iter: 479 17:19:05  -528.953548c  -7.92  -3.20    -0.0000
iter: 480 17:19:09  -528.953616c  -7.92  -3.20    -0.0000
iter: 481 17:19:12  -528.953682c  -7.93  -3.21    -0.0000
iter: 482 17:19:16  -528.953748c  -7.94  -3.21    -0.0000
iter: 483 17:19:20  -528.953813c  -7.95  -3.21    -0.0000
iter: 484 17:19:23  -528.953876c  -7.95  -3.22    -0.0000
iter: 485 17:19:27  -528.953939c  -7.96  -3.22    -0.0000
iter: 486 17:19:31  -528.954001c  -7.96  -3.23    -0.0000
iter: 487 17:19:35  -528.954062c  -7.97  -3.23    -0.0000
iter: 488 17:19:38  -528.954122c  -7.98  -3.23    -0.0000
iter: 489 17:19:42  -528.954181c  -7.99  -3.24    -0.0000
iter: 490 17:19:46  -528.954239c  -7.99  -3.24    -0.0000
iter: 491 17:19:50  -528.954296c  -8.00  -3.25    -0.0000
iter: 492 17:19:53  -528.954353c  -8.00  -3.25    -0.0000
iter: 493 17:19:57  -528.954409c  -8.01  -3.25    -0.0000
iter: 494 17:20:01  -528.954463c  -8.02  -3.26    -0.0000
iter: 495 17:20:04  -528.954517c  -8.03  -3.26    -0.0000
iter: 496 17:20:08  -528.954571c  -8.03  -3.27    -0.0000
iter: 497 17:20:12  -528.954623c  -8.04  -3.27    -0.0000
iter: 498 17:20:16  -528.954675c  -8.04  -3.27    -0.0000
iter: 499 17:20:19  -528.954726c  -8.05  -3.28    -0.0000
iter: 500 17:20:23  -528.954776c  -8.06  -3.28    -0.0000
iter: 501 17:20:27  -528.954825c  -8.06  -3.28    -0.0000
iter: 502 17:20:30  -528.954874c  -8.07  -3.29    -0.0000
iter: 503 17:20:34  -528.954922c  -8.08  -3.29    -0.0000
iter: 504 17:20:38  -528.955132c  -8.08  -3.30    -0.0000
iter: 505 17:20:42  -528.955012c  -8.09  -3.30    -0.0000
iter: 506 17:20:45  -528.955217c  -8.10  -3.30    -0.0000
iter: 507 17:20:49  -528.955102c  -8.11  -3.31    -0.0000
iter: 508 17:20:53  -528.955300c  -8.11  -3.31    -0.0000
iter: 509 17:20:56  -528.955190c  -8.12  -3.32    -0.0000
iter: 510 17:21:00  -528.955381c  -8.12  -3.32    -0.0000
iter: 511 17:21:04  -528.955275c  -8.13  -3.32    -0.0000
iter: 512 17:21:08  -528.955459c  -8.14  -3.33    -0.0000
iter: 513 17:21:11  -528.955501c  -8.14  -3.33    -0.0000
iter: 514 17:21:15  -528.955536c  -8.15  -3.34    -0.0000
iter: 515 17:21:19  -528.955572c  -8.16  -3.34    -0.0000
iter: 516 17:21:22  -528.955608c  -8.16  -3.34    -0.0000
iter: 517 17:21:26  -528.955643c  -8.17  -3.35    -0.0000
iter: 518 17:21:30  -528.955678c  -8.18  -3.35    -0.0000
iter: 519 17:21:34  -528.955713c  -8.18  -3.36    -0.0000
iter: 520 17:21:37  -528.955747c  -8.19  -3.36    -0.0000
iter: 521 17:21:41  -528.955781c  -8.20  -3.36    -0.0000
iter: 522 17:21:45  -528.955814c  -8.20  -3.37    -0.0000
iter: 523 17:21:49  -528.955847c  -8.21  -3.37    -0.0000
iter: 524 17:21:52  -528.955879c  -8.22  -3.38    -0.0000
iter: 525 17:21:56  -528.955911c  -8.22  -3.38    -0.0000
iter: 526 17:22:00  -528.955942c  -8.23  -3.38    -0.0000
iter: 527 17:22:03  -528.955973c  -8.24  -3.39    -0.0000
iter: 528 17:22:07  -528.956003c  -8.24  -3.39    -0.0000
iter: 529 17:22:11  -528.956033c  -8.25  -3.39    -0.0000
iter: 530 17:22:15  -528.956062c  -8.26  -3.40    -0.0000
iter: 531 17:22:18  -528.956091c  -8.26  -3.40    -0.0000
iter: 532 17:22:22  -528.956120c  -8.27  -3.41    -0.0000
iter: 533 17:22:26  -528.956148c  -8.28  -3.41    -0.0000
iter: 534 17:22:29  -528.956175c  -8.28  -3.41    -0.0000
iter: 535 17:22:33  -528.956202c  -8.29  -3.42    -0.0000
iter: 536 17:22:37  -528.956229c  -8.30  -3.42    -0.0000
iter: 537 17:22:41  -528.956256c  -8.30  -3.43    -0.0000
iter: 538 17:22:44  -528.956282c  -8.31  -3.43    -0.0000
iter: 539 17:22:48  -528.956307c  -8.32  -3.43    -0.0000
iter: 540 17:22:52  -528.956333c  -8.32  -3.44    -0.0000
iter: 541 17:22:55  -528.956358c  -8.33  -3.44    -0.0000
iter: 542 17:22:59  -528.956382c  -8.34  -3.45    -0.0000
iter: 543 17:23:03  -528.956406c  -8.34  -3.45    -0.0000
iter: 544 17:23:07  -528.956430c  -8.35  -3.45    -0.0000
iter: 545 17:23:10  -528.956453c  -8.36  -3.46    -0.0000
iter: 546 17:23:14  -528.956477c  -8.36  -3.46    -0.0000
iter: 547 17:23:18  -528.956499c  -8.37  -3.46    -0.0000
iter: 548 17:23:21  -528.956522c  -8.38  -3.47    -0.0000
iter: 549 17:23:25  -528.956544c  -8.38  -3.47    -0.0000
iter: 550 17:23:29  -528.956566c  -8.39  -3.48    -0.0000
iter: 551 17:23:33  -528.956587c  -8.40  -3.48    -0.0000
iter: 552 17:23:36  -528.956608c  -8.40  -3.48    -0.0000
iter: 553 17:23:40  -528.956629c  -8.41  -3.49    -0.0000
iter: 554 17:23:44  -528.956650c  -8.42  -3.49    -0.0000
iter: 555 17:23:47  -528.956670c  -8.42  -3.50    -0.0000
iter: 556 17:23:51  -528.956690c  -8.43  -3.50    -0.0000
iter: 557 17:23:55  -528.956710c  -8.44  -3.50    -0.0000
iter: 558 17:23:59  -528.956729c  -8.44  -3.51    -0.0000
iter: 559 17:24:02  -528.956748c  -8.45  -3.51    -0.0000
iter: 560 17:24:06  -528.956767c  -8.45  -3.51    -0.0000
iter: 561 17:24:10  -528.956786c  -8.46  -3.52    -0.0000
iter: 562 17:24:13  -528.956804c  -8.47  -3.52    -0.0000
iter: 563 17:24:17  -528.956822c  -8.47  -3.53    -0.0000
iter: 564 17:24:21  -528.956840c  -8.48  -3.53    -0.0000
iter: 565 17:24:25  -528.956858c  -8.49  -3.53    -0.0000
iter: 566 17:24:28  -528.956875c  -8.49  -3.54    -0.0000
iter: 567 17:24:32  -528.956892c  -8.50  -3.54    -0.0000
iter: 568 17:24:36  -528.956909c  -8.51  -3.55    -0.0000
iter: 569 17:24:40  -528.956926c  -8.51  -3.55    -0.0000
iter: 570 17:24:43  -528.956942c  -8.52  -3.55    -0.0000
iter: 571 17:24:47  -528.956958c  -8.53  -3.56    -0.0000
iter: 572 17:24:51  -528.956974c  -8.53  -3.56    -0.0000
iter: 573 17:24:54  -528.956990c  -8.54  -3.56    -0.0000
iter: 574 17:24:58  -528.957005c  -8.55  -3.57    -0.0000
iter: 575 17:25:02  -528.957021c  -8.55  -3.57    -0.0000
iter: 576 17:25:06  -528.957036c  -8.56  -3.58    -0.0000
iter: 577 17:25:09  -528.957051c  -8.57  -3.58    -0.0000
iter: 578 17:25:13  -528.957065c  -8.57  -3.58    -0.0000
iter: 579 17:25:17  -528.957080c  -8.58  -3.59    -0.0000
iter: 580 17:25:20  -528.957094c  -8.59  -3.59    -0.0000
iter: 581 17:25:24  -528.957108c  -8.59  -3.60    -0.0000
iter: 582 17:25:28  -528.957122c  -8.60  -3.60    -0.0000
iter: 583 17:25:32  -528.957135c  -8.61  -3.60    -0.0000
iter: 584 17:25:35  -528.957149c  -8.61  -3.61    -0.0000
iter: 585 17:25:39  -528.957162c  -8.62  -3.61    -0.0000
iter: 586 17:25:43  -528.957175c  -8.62  -3.61    -0.0000
iter: 587 17:25:46  -528.957188c  -8.63  -3.62    -0.0000
iter: 588 17:25:50  -528.957201c  -8.64  -3.62    -0.0000
iter: 589 17:25:54  -528.957213c  -8.64  -3.63    -0.0000
iter: 590 17:25:58  -528.957226c  -8.65  -3.63    -0.0000
iter: 591 17:26:01  -528.957238c  -8.66  -3.63    -0.0000
iter: 592 17:26:05  -528.957250c  -8.66  -3.64    -0.0000
iter: 593 17:26:09  -528.957262c  -8.67  -3.64    -0.0000
iter: 594 17:26:12  -528.957273c  -8.68  -3.65    -0.0000
iter: 595 17:26:16  -528.957285c  -8.68  -3.65    -0.0000
iter: 596 17:26:20  -528.957296c  -8.69  -3.65    -0.0000
iter: 597 17:26:24  -528.957307c  -8.70  -3.66    -0.0000
iter: 598 17:26:27  -528.957318c  -8.70  -3.66    -0.0000
iter: 599 17:26:31  -528.957329c  -8.71  -3.66    -0.0000
iter: 600 17:26:35  -528.957340c  -8.72  -3.67    -0.0000
iter: 601 17:26:38  -528.957351c  -8.72  -3.67    -0.0000
iter: 602 17:26:42  -528.957361c  -8.73  -3.68    -0.0000
iter: 603 17:26:46  -528.957371c  -8.74  -3.68    -0.0000
iter: 604 17:26:50  -528.957382c  -8.74  -3.68    -0.0000
iter: 605 17:26:53  -528.957392c  -8.75  -3.69    -0.0000
iter: 606 17:26:57  -528.957401c  -8.75  -3.69    -0.0000
iter: 607 17:27:01  -528.957411c  -8.76  -3.69    -0.0000
iter: 608 17:27:04  -528.957421c  -8.77  -3.70    -0.0000
iter: 609 17:27:08  -528.957430c  -8.77  -3.70    -0.0000
iter: 610 17:27:12  -528.957440c  -8.78  -3.71    -0.0000
iter: 611 17:27:16  -528.957449c  -8.79  -3.71    -0.0000
iter: 612 17:27:19  -528.957458c  -8.79  -3.71    -0.0000
iter: 613 17:27:23  -528.957467c  -8.80  -3.72    -0.0000
iter: 614 17:27:27  -528.957476c  -8.81  -3.72    -0.0000
iter: 615 17:27:30  -528.957484c  -8.81  -3.72    -0.0000
iter: 616 17:27:34  -528.957493c  -8.82  -3.73    -0.0000
iter: 617 17:27:38  -528.957501c  -8.83  -3.73    -0.0000
iter: 618 17:27:42  -528.957510c  -8.83  -3.74    -0.0000
iter: 619 17:27:45  -528.957518c  -8.84  -3.74    -0.0000
iter: 620 17:27:49  -528.957526c  -8.85  -3.74    -0.0000
iter: 621 17:27:53  -528.957534c  -8.85  -3.75    -0.0000
iter: 622 17:27:56  -528.957542c  -8.86  -3.75    -0.0000
iter: 623 17:28:00  -528.957550c  -8.87  -3.76    -0.0000
iter: 624 17:28:04  -528.957557c  -8.87  -3.76    -0.0000
iter: 625 17:28:08  -528.957565c  -8.88  -3.76    -0.0000
iter: 626 17:28:11  -528.957572c  -8.88  -3.77    -0.0000
iter: 627 17:28:15  -528.957580c  -8.89  -3.77    -0.0000
iter: 628 17:28:19  -528.957587c  -8.90  -3.77    -0.0000
iter: 629 17:28:22  -528.957594c  -8.90  -3.78    -0.0000
iter: 630 17:28:26  -528.957601c  -8.91  -3.78    -0.0000
iter: 631 17:28:30  -528.957608c  -8.92  -3.79    -0.0000
iter: 632 17:28:34  -528.957615c  -8.92  -3.79    -0.0000
iter: 633 17:28:37  -528.957621c  -8.93  -3.79    -0.0000
iter: 634 17:28:41  -528.957628c  -8.94  -3.80    -0.0000
iter: 635 17:28:45  -528.957635c  -8.94  -3.80    -0.0000
iter: 636 17:28:48  -528.957641c  -8.95  -3.80    -0.0000
iter: 637 17:28:52  -528.957647c  -8.96  -3.81    -0.0000
iter: 638 17:28:56  -528.957654c  -8.96  -3.81    -0.0000
iter: 639 17:29:00  -528.957660c  -8.97  -3.82    -0.0000
iter: 640 17:29:03  -528.957666c  -8.97  -3.82    -0.0000
iter: 641 17:29:07  -528.957672c  -8.98  -3.82    -0.0000
iter: 642 17:29:11  -528.957678c  -8.99  -3.83    -0.0000
iter: 643 17:29:14  -528.957684c  -9.00  -3.83    -0.0000
iter: 644 17:29:18  -528.957690c  -9.00  -3.83    -0.0000
iter: 645 17:29:22  -528.957695c  -9.01  -3.84    -0.0000
iter: 646 17:29:26  -528.957701c  -9.01  -3.84    -0.0000
iter: 647 17:29:30  -528.957707c  -9.02  -3.85    -0.0000
iter: 648 17:29:33  -528.957712c  -9.03  -3.85    -0.0000
iter: 649 17:29:37  -528.957717c  -9.03  -3.85    -0.0000
iter: 650 17:29:41  -528.957723c  -9.04  -3.86    -0.0000
iter: 651 17:29:44  -528.957728c  -9.05  -3.86    -0.0000
iter: 652 17:29:48  -528.957733c  -9.05  -3.86    -0.0000
iter: 653 17:29:52  -528.957738c  -9.06  -3.87    -0.0000
iter: 654 17:29:56  -528.957743c  -9.07  -3.87    -0.0000
iter: 655 17:29:59  -528.957748c  -9.07  -3.88    -0.0000
iter: 656 17:30:03  -528.957753c  -9.08  -3.88    -0.0000
iter: 657 17:30:07  -528.957758c  -9.09  -3.88    -0.0000
iter: 658 17:30:10  -528.957763c  -9.09  -3.89    -0.0000
iter: 659 17:30:14  -528.957767c  -9.10  -3.89    -0.0000
iter: 660 17:30:18  -528.957772c  -9.10  -3.89    -0.0000
iter: 661 17:30:22  -528.957776c  -9.11  -3.90    -0.0000
iter: 662 17:30:25  -528.957781c  -9.12  -3.90    -0.0000
iter: 663 17:30:29  -528.957785c  -9.13  -3.91    -0.0000
iter: 664 17:30:33  -528.957790c  -9.13  -3.91    -0.0000
iter: 665 17:30:36  -528.957794c  -9.14  -3.91    -0.0000
iter: 666 17:30:40  -528.957798c  -9.14  -3.92    -0.0000
iter: 667 17:30:44  -528.957802c  -9.15  -3.92    -0.0000
iter: 668 17:30:48  -528.957807c  -9.16  -3.92    -0.0000
iter: 669 17:30:51  -528.957811c  -9.16  -3.93    -0.0000
iter: 670 17:30:55  -528.957815c  -9.17  -3.93    -0.0000
iter: 671 17:30:59  -528.957819c  -9.18  -3.94    -0.0000
iter: 672 17:31:02  -528.957823c  -9.18  -3.94    -0.0000
iter: 673 17:31:06  -528.957826c  -9.19  -3.94    -0.0000
iter: 674 17:31:10  -528.957830c  -9.19  -3.95    -0.0000
iter: 675 17:31:14  -528.957834c  -9.20  -3.95    -0.0000
iter: 676 17:31:17  -528.957838c  -9.21  -3.95    -0.0000
iter: 677 17:31:21  -528.957841c  -9.22  -3.96    -0.0000
iter: 678 17:31:25  -528.957845c  -9.22  -3.96    -0.0000
iter: 679 17:31:28  -528.957848c  -9.23  -3.97    -0.0000
iter: 680 17:31:32  -528.957852c  -9.23  -3.97    -0.0000
iter: 681 17:31:36  -528.957855c  -9.24  -3.97    -0.0000
iter: 682 17:31:40  -528.957859c  -9.25  -3.98    -0.0000
iter: 683 17:31:43  -528.957862c  -9.25  -3.98    -0.0000
iter: 684 17:31:47  -528.957865c  -9.26  -3.98    -0.0000
iter: 685 17:31:51  -528.957869c  -9.27  -3.99    -0.0000
iter: 686 17:31:54  -528.957872c  -9.27  -3.99    -0.0000
iter: 687 17:31:58  -528.957875c  -9.28  -3.99    -0.0000
iter: 688 17:32:02  -528.957878c  -9.29  -4.00    -0.0000
iter: 689 17:32:06  -528.957881c  -9.29  -4.00    -0.0000
iter: 690 17:32:09  -528.957884c  -9.30  -4.01    -0.0000
iter: 691 17:32:13  -528.957887c  -9.31  -4.01    -0.0000
iter: 692 17:32:17  -528.957890c  -9.31  -4.01    -0.0000
iter: 693 17:32:20  -528.957893c  -9.32  -4.02    -0.0000
iter: 694 17:32:24  -528.957896c  -9.32  -4.02    -0.0000
iter: 695 17:32:28  -528.957899c  -9.33  -4.02    -0.0000
iter: 696 17:32:32  -528.957902c  -9.34  -4.03    -0.0000
iter: 697 17:32:35  -528.957905c  -9.35  -4.03    -0.0000
iter: 698 17:32:39  -528.957907c  -9.35  -4.04    -0.0000
iter: 699 17:32:43  -528.957910c  -9.36  -4.04    -0.0000
iter: 700 17:32:46  -528.957913c  -9.36  -4.04    -0.0000
iter: 701 17:32:50  -528.957915c  -9.37  -4.05    -0.0000
iter: 702 17:32:54  -528.957918c  -9.38  -4.05    -0.0000
iter: 703 17:32:58  -528.957920c  -9.38  -4.05    -0.0000
iter: 704 17:33:01  -528.957923c  -9.39  -4.06    -0.0000
iter: 705 17:33:05  -528.957925c  -9.40  -4.06    -0.0000
iter: 706 17:33:09  -528.957928c  -9.40  -4.07    -0.0000
iter: 707 17:33:12  -528.957930c  -9.41  -4.07    -0.0000
iter: 708 17:33:16  -528.957933c  -9.41  -4.07    -0.0000
iter: 709 17:33:20  -528.957935c  -9.42  -4.08    -0.0000
iter: 710 17:33:24  -528.957937c  -9.43  -4.08    -0.0000
iter: 711 17:33:27  -528.957940c  -9.43  -4.08    -0.0000
iter: 712 17:33:31  -528.957942c  -9.44  -4.09    -0.0000
iter: 713 17:33:35  -528.957944c  -9.45  -4.09    -0.0000
iter: 714 17:33:39  -528.957946c  -9.45  -4.09    -0.0000
iter: 715 17:33:42  -528.957948c  -9.46  -4.10    -0.0000
iter: 716 17:33:46  -528.957951c  -9.46  -4.10    -0.0000
iter: 717 17:33:50  -528.957953c  -9.47  -4.11    -0.0000
iter: 718 17:33:53  -528.957955c  -9.48  -4.11    -0.0000
iter: 719 17:33:57  -528.957957c  -9.49  -4.11    -0.0000
iter: 720 17:34:01  -528.957959c  -9.49  -4.12    -0.0000
iter: 721 17:34:05  -528.957961c  -9.50  -4.12    -0.0000
iter: 722 17:34:08  -528.957963c  -9.50  -4.12    -0.0000
iter: 723 17:34:12  -528.957965c  -9.51  -4.13    -0.0000
iter: 724 17:34:16  -528.957967c  -9.52  -4.13    -0.0000
iter: 725 17:34:19  -528.957969c  -9.52  -4.13    -0.0000
iter: 726 17:34:23  -528.957970c  -9.53  -4.14    -0.0000
iter: 727 17:34:27  -528.957972c  -9.54  -4.14    -0.0000
iter: 728 17:34:31  -528.957974c  -9.54  -4.15    -0.0000
iter: 729 17:34:34  -528.957976c  -9.55  -4.15    -0.0000
iter: 730 17:34:38  -528.957978c  -9.55  -4.15    -0.0000
iter: 731 17:34:42  -528.957979c  -9.56  -4.16    -0.0000
iter: 732 17:34:45  -528.957981c  -9.57  -4.16    -0.0000
iter: 733 17:34:49  -528.957983c  -9.58  -4.16    -0.0000
iter: 734 17:34:53  -528.957985c  -9.58  -4.17    -0.0000
iter: 735 17:34:57  -528.957986c  -9.59  -4.17    -0.0000
iter: 736 17:35:00  -528.957988c  -9.59  -4.18    -0.0000
iter: 737 17:35:04  -528.957989c  -9.60  -4.18    -0.0000
iter: 738 17:35:08  -528.957991c  -9.60  -4.18    -0.0000
iter: 739 17:35:11  -528.957993c  -9.61  -4.19    -0.0000
iter: 740 17:35:15  -528.957994c  -9.62  -4.19    -0.0000
iter: 741 17:35:19  -528.957996c  -9.63  -4.19    -0.0000
iter: 742 17:35:23  -528.957997c  -9.63  -4.20    -0.0000
iter: 743 17:35:26  -528.957999c  -9.64  -4.20    -0.0000
iter: 744 17:35:30  -528.958000c  -9.64  -4.20    -0.0000
iter: 745 17:35:34  -528.958002c  -9.65  -4.21    -0.0000
iter: 746 17:35:37  -528.958003c  -9.66  -4.21    -0.0000
iter: 747 17:35:41  -528.958004c  -9.66  -4.22    -0.0000
iter: 748 17:35:45  -528.958006c  -9.67  -4.22    -0.0000
iter: 749 17:35:49  -528.958007c  -9.68  -4.22    -0.0000
iter: 750 17:35:52  -528.958009c  -9.68  -4.23    -0.0000
iter: 751 17:35:56  -528.958010c  -9.69  -4.23    -0.0000
iter: 752 17:36:00  -528.958011c  -9.69  -4.23    -0.0000
iter: 753 17:36:03  -528.958013c  -9.70  -4.24    -0.0000
iter: 754 17:36:07  -528.958014c  -9.71  -4.24    -0.0000
iter: 755 17:36:11  -528.958015c  -9.72  -4.24    -0.0000
iter: 756 17:36:15  -528.958016c  -9.72  -4.25    -0.0000
iter: 757 17:36:18  -528.958018c  -9.73  -4.25    -0.0000
iter: 758 17:36:22  -528.958019c  -9.73  -4.26    -0.0000
iter: 759 17:36:26  -528.958020c  -9.74  -4.26    -0.0000
iter: 760 17:36:29  -528.958021c  -9.74  -4.26    -0.0000
iter: 761 17:36:33  -528.958022c  -9.75  -4.27    -0.0000
iter: 762 17:36:37  -528.958024c  -9.76  -4.27    -0.0000
iter: 763 17:36:41  -528.958025c  -9.77  -4.27    -0.0000
iter: 764 17:36:44  -528.958026c  -9.77  -4.28    -0.0000
iter: 765 17:36:48  -528.958027c  -9.78  -4.28    -0.0000
iter: 766 17:36:52  -528.958028c  -9.78  -4.28    -0.0000
iter: 767 17:36:55  -528.958029c  -9.79  -4.29    -0.0000
iter: 768 17:36:59  -528.958030c  -9.79  -4.29    -0.0000
iter: 769 17:37:03  -528.958031c  -9.80  -4.30    -0.0000
iter: 770 17:37:07  -528.958032c  -9.81  -4.30    -0.0000
iter: 771 17:37:10  -528.958033c  -9.82  -4.30    -0.0000
iter: 772 17:37:14  -528.958034c  -9.82  -4.31    -0.0000
iter: 773 17:37:18  -528.958035c  -9.83  -4.31    -0.0000
iter: 774 17:37:21  -528.958036c  -9.83  -4.31    -0.0000
iter: 775 17:37:25  -528.958037c  -9.84  -4.32    -0.0000
iter: 776 17:37:29  -528.958038c  -9.85  -4.32    -0.0000
iter: 777 17:37:33  -528.958039c  -9.86  -4.32    -0.0000
iter: 778 17:37:36  -528.958040c  -9.86  -4.33    -0.0000
iter: 779 17:37:40  -528.958041c  -9.87  -4.33    -0.0000
iter: 780 17:37:44  -528.958042c  -9.87  -4.33    -0.0000
iter: 781 17:37:48  -528.958043c  -9.88  -4.34    -0.0000
iter: 782 17:37:51  -528.958044c  -9.88  -4.34    -0.0000
iter: 783 17:37:55  -528.958045c  -9.89  -4.35    -0.0000
iter: 784 17:37:59  -528.958046c  -9.90  -4.35    -0.0000
iter: 785 17:38:02  -528.958047c  -9.91  -4.35    -0.0000
iter: 786 17:38:06  -528.958047c  -9.91  -4.36    -0.0000
iter: 787 17:38:10  -528.958048c  -9.92  -4.36    -0.0000
iter: 788 17:38:14  -528.958049c  -9.92  -4.36    -0.0000
iter: 789 17:38:17  -528.958050c  -9.93  -4.37    -0.0000
iter: 790 17:38:21  -528.958051c  -9.93  -4.37    -0.0000
iter: 791 17:38:25  -528.958052c  -9.94  -4.37    -0.0000
iter: 792 17:38:28  -528.958052c  -9.95  -4.38    -0.0000
iter: 793 17:38:32  -528.958053c  -9.96  -4.38    -0.0000
iter: 794 17:38:36  -528.958054c  -9.96  -4.39    -0.0000
iter: 795 17:38:40  -528.958055c  -9.97  -4.39    -0.0000
iter: 796 17:38:43  -528.958055c  -9.97  -4.39    -0.0000
iter: 797 17:38:47  -528.958056c  -9.98  -4.40    -0.0000
iter: 798 17:38:51  -528.958057c  -9.99  -4.40    -0.0000
iter: 799 17:38:54  -528.958058c  -9.99  -4.40    -0.0000
iter: 800 17:38:58  -528.958058c -10.00  -4.41    -0.0000
iter: 801 17:39:02  -528.958059c -10.01c -4.41    -0.0000
iter: 802 17:39:06  -528.958060c -10.01c -4.41    -0.0000
iter: 803 17:39:09  -528.958061c -10.02c -4.42    -0.0000
iter: 804 17:39:13  -528.958061c -10.02c -4.42    -0.0000
iter: 805 17:39:17  -528.958062c -10.03c -4.42    -0.0000
iter: 806 17:39:20  -528.958063c -10.04c -4.43    -0.0000
iter: 807 17:39:24  -528.958063c -10.05c -4.43    -0.0000
iter: 808 17:39:28  -528.958064c -10.05c -4.44    -0.0000
iter: 809 17:39:32  -528.958065c -10.06c -4.44    -0.0000
iter: 810 17:39:35  -528.958065c -10.06c -4.44    -0.0000
iter: 811 17:39:39  -528.958066c -10.07c -4.45    -0.0000
iter: 812 17:39:43  -528.958066c -10.07c -4.45    -0.0000
iter: 813 17:39:46  -528.958067c -10.08c -4.45    -0.0000
iter: 814 17:39:50  -528.958068c -10.09c -4.46    -0.0000
iter: 815 17:39:54  -528.958068c -10.10c -4.46    -0.0000
iter: 816 17:39:58  -528.958069c -10.10c -4.46    -0.0000
iter: 817 17:40:01  -528.958069c -10.11c -4.47    -0.0000
iter: 818 17:40:05  -528.958070c -10.11c -4.47    -0.0000
iter: 819 17:40:09  -528.958071c -10.12c -4.47    -0.0000
iter: 820 17:40:12  -528.958071c -10.12c -4.48    -0.0000
iter: 821 17:40:16  -528.958072c -10.13c -4.48    -0.0000
iter: 822 17:40:20  -528.958072c -10.14c -4.49    -0.0000
iter: 823 17:40:24  -528.958073c -10.15c -4.49    -0.0000
iter: 824 17:40:27  -528.958073c -10.15c -4.49    -0.0000
iter: 825 17:40:31  -528.958074c -10.16c -4.50    -0.0000
iter: 826 17:40:35  -528.958074c -10.16c -4.50    -0.0000
iter: 827 17:40:39  -528.958075c -10.17c -4.50    -0.0000
iter: 828 17:40:42  -528.958075c -10.18c -4.51    -0.0000
iter: 829 17:40:46  -528.958076c -10.18c -4.51    -0.0000
iter: 830 17:40:50  -528.958076c -10.19c -4.51    -0.0000
iter: 831 17:40:53  -528.958077c -10.20c -4.52    -0.0000
iter: 832 17:40:57  -528.958077c -10.20c -4.52    -0.0000
iter: 833 17:41:01  -528.958078c -10.21c -4.52    -0.0000
iter: 834 17:41:05  -528.958078c -10.21c -4.53    -0.0000
iter: 835 17:41:08  -528.958079c -10.22c -4.53    -0.0000
iter: 836 17:41:12  -528.958079c -10.23c -4.53    -0.0000
iter: 837 17:41:16  -528.958080c -10.23c -4.54    -0.0000
iter: 838 17:41:19  -528.958080c -10.24c -4.54    -0.0000
iter: 839 17:41:23  -528.958081c -10.25c -4.55    -0.0000
iter: 840 17:41:27  -528.958081c -10.25c -4.55    -0.0000
iter: 841 17:41:31  -528.958082c -10.26c -4.55    -0.0000
iter: 842 17:41:34  -528.958082c -10.26c -4.56    -0.0000
iter: 843 17:41:38  -528.958082c -10.27c -4.56    -0.0000
iter: 844 17:41:42  -528.958083c -10.28c -4.56    -0.0000
iter: 845 17:41:45  -528.958083c -10.28c -4.57    -0.0000
iter: 846 17:41:49  -528.958084c -10.29c -4.57    -0.0000
iter: 847 17:41:53  -528.958084c -10.30c -4.57    -0.0000
iter: 848 17:41:57  -528.958084c -10.30c -4.58    -0.0000
iter: 849 17:42:00  -528.958085c -10.31c -4.58    -0.0000
iter: 850 17:42:04  -528.958085c -10.31c -4.58    -0.0000
iter: 851 17:42:08  -528.958086c -10.32c -4.59    -0.0000
iter: 852 17:42:11  -528.958086c -10.33c -4.59    -0.0000
iter: 853 17:42:15  -528.958086c -10.33c -4.59    -0.0000
iter: 854 17:42:19  -528.958087c -10.34c -4.60    -0.0000
iter: 855 17:42:23  -528.958087c -10.35c -4.60    -0.0000
iter: 856 17:42:26  -528.958088c -10.35c -4.61    -0.0000
iter: 857 17:42:30  -528.958088c -10.36c -4.61    -0.0000
iter: 858 17:42:34  -528.958088c -10.36c -4.61    -0.0000
iter: 859 17:42:38  -528.958089c -10.37c -4.62    -0.0000
iter: 860 17:42:41  -528.958089c -10.38c -4.62    -0.0000
iter: 861 17:42:45  -528.958089c -10.39c -4.62    -0.0000
iter: 862 17:42:49  -528.958090c -10.39c -4.63    -0.0000
iter: 863 17:42:53  -528.958090c -10.40c -4.63    -0.0000
iter: 864 17:42:56  -528.958090c -10.40c -4.63    -0.0000
iter: 865 17:43:00  -528.958091c -10.41c -4.64    -0.0000
iter: 866 17:43:04  -528.958091c -10.41c -4.64    -0.0000
iter: 867 17:43:07  -528.958091c -10.42c -4.64    -0.0000
iter: 868 17:43:11  -528.958092c -10.43c -4.65    -0.0000
iter: 869 17:43:15  -528.958092c -10.44c -4.65    -0.0000
iter: 870 17:43:19  -528.958092c -10.44c -4.65    -0.0000
iter: 871 17:43:22  -528.958093c -10.45c -4.66    -0.0000
iter: 872 17:43:26  -528.958093c -10.45c -4.66    -0.0000
iter: 873 17:43:30  -528.958093c -10.46c -4.67    -0.0000
iter: 874 17:43:33  -528.958094c -10.46c -4.67    -0.0000
iter: 875 17:43:37  -528.958094c -10.47c -4.67    -0.0000
iter: 876 17:43:41  -528.958094c -10.48c -4.68    -0.0000
iter: 877 17:43:45  -528.958094c -10.49c -4.68    -0.0000
iter: 878 17:43:48  -528.958095c -10.49c -4.68    -0.0000
iter: 879 17:43:52  -528.958095c -10.50c -4.69    -0.0000
iter: 880 17:43:56  -528.958095c -10.50c -4.69    -0.0000
iter: 881 17:43:59  -528.958096c -10.51c -4.69    -0.0000
iter: 882 17:44:03  -528.958096c -10.52c -4.70    -0.0000
iter: 883 17:44:07  -528.958096c -10.52c -4.70    -0.0000
iter: 884 17:44:11  -528.958096c -10.53c -4.70    -0.0000
iter: 885 17:44:14  -528.958097c -10.54c -4.71    -0.0000
iter: 886 17:44:18  -528.958097c -10.54c -4.71    -0.0000
iter: 887 17:44:22  -528.958097c -10.55c -4.71    -0.0000
iter: 888 17:44:25  -528.958097c -10.55c -4.72    -0.0000
iter: 889 17:44:29  -528.958098c -10.56c -4.72    -0.0000
iter: 890 17:44:33  -528.958098c -10.57c -4.72    -0.0000
iter: 891 17:44:37  -528.958098c -10.57c -4.73    -0.0000
iter: 892 17:44:40  -528.958098c -10.58c -4.73    -0.0000
iter: 893 17:44:44  -528.958099c -10.59c -4.74    -0.0000
iter: 894 17:44:48  -528.958099c -10.59c -4.74    -0.0000
iter: 895 17:44:51  -528.958099c -10.60c -4.74    -0.0000
iter: 896 17:44:55  -528.958099c -10.60c -4.75    -0.0000
iter: 897 17:44:59  -528.958100c -10.61c -4.75    -0.0000
iter: 898 17:45:03  -528.958100c -10.62c -4.75    -0.0000
iter: 899 17:45:06  -528.958100c -10.62c -4.76    -0.0000
iter: 900 17:45:10  -528.958100c -10.63c -4.76    -0.0000
iter: 901 17:45:14  -528.958101c -10.64c -4.76    -0.0000
iter: 902 17:45:17  -528.958101c -10.64c -4.77    -0.0000
iter: 903 17:45:21  -528.958101c -10.65c -4.77    -0.0000
iter: 904 17:45:25  -528.958101c -10.65c -4.77    -0.0000
iter: 905 17:45:29  -528.958101c -10.66c -4.78    -0.0000
iter: 906 17:45:32  -528.958102c -10.66c -4.78    -0.0000
iter: 907 17:45:36  -528.958102c -10.67c -4.78    -0.0000
iter: 908 17:45:40  -528.958102c -10.68c -4.79    -0.0000
iter: 909 17:45:43  -528.958102c -10.69c -4.79    -0.0000
iter: 910 17:45:47  -528.958103c -10.69c -4.79    -0.0000
iter: 911 17:45:51  -528.958103c -10.70c -4.80    -0.0000
iter: 912 17:45:55  -528.958103c -10.70c -4.80    -0.0000
iter: 913 17:45:58  -528.958103c -10.71c -4.80    -0.0000
iter: 914 17:46:02  -528.958103c -10.71c -4.81    -0.0000
iter: 915 17:46:06  -528.958104c -10.72c -4.81    -0.0000
iter: 916 17:46:09  -528.958104c -10.73c -4.82    -0.0000
iter: 917 17:46:13  -528.958104c -10.74c -4.82    -0.0000
iter: 918 17:46:17  -528.958104c -10.74c -4.82    -0.0000
iter: 919 17:46:21  -528.958104c -10.75c -4.83    -0.0000
iter: 920 17:46:24  -528.958104c -10.75c -4.83    -0.0000
iter: 921 17:46:28  -528.958105c -10.76c -4.83    -0.0000
iter: 922 17:46:32  -528.958105c -10.76c -4.84    -0.0000
iter: 923 17:46:35  -528.958105c -10.77c -4.84    -0.0000
iter: 924 17:46:39  -528.958105c -10.78c -4.84    -0.0000
iter: 925 17:46:43  -528.958105c -10.79c -4.85    -0.0000
iter: 926 17:46:47  -528.958106c -10.79c -4.85    -0.0000
iter: 927 17:46:50  -528.958106c -10.80c -4.85    -0.0000
iter: 928 17:46:54  -528.958106c -10.80c -4.86    -0.0000
iter: 929 17:46:58  -528.958106c -10.81c -4.86    -0.0000
iter: 930 17:47:01  -528.958106c -10.81c -4.86    -0.0000
iter: 931 17:47:05  -528.958106c -10.82c -4.87    -0.0000
iter: 932 17:47:09  -528.958107c -10.83c -4.87    -0.0000
iter: 933 17:47:13  -528.958107c -10.83c -4.87    -0.0000
iter: 934 17:47:16  -528.958107c -10.84c -4.88    -0.0000
iter: 935 17:47:20  -528.958107c -10.85c -4.88    -0.0000
iter: 936 17:47:24  -528.958107c -10.85c -4.88    -0.0000
iter: 937 17:47:27  -528.958107c -10.86c -4.89    -0.0000
iter: 938 17:47:31  -528.958108c -10.86c -4.89    -0.0000
iter: 939 17:47:35  -528.958108c -10.87c -4.89    -0.0000
iter: 940 17:47:39  -528.958108c -10.88c -4.90    -0.0000
iter: 941 17:47:42  -528.958108c -10.88c -4.90    -0.0000
iter: 942 17:47:46  -528.958108c -10.89c -4.90    -0.0000
iter: 943 17:47:50  -528.958108c -10.90c -4.91    -0.0000
iter: 944 17:47:53  -528.958108c -10.90c -4.91    -0.0000
iter: 945 17:47:57  -528.958109c -10.91c -4.92    -0.0000
iter: 946 17:48:01  -528.958109c -10.91c -4.92    -0.0000
iter: 947 17:48:05  -528.958109c -10.92c -4.92    -0.0000
iter: 948 17:48:08  -528.958109c -10.93c -4.93    -0.0000
iter: 949 17:48:12  -528.958109c -10.93c -4.93    -0.0000
iter: 950 17:48:16  -528.958109c -10.94c -4.93    -0.0000
iter: 951 17:48:19  -528.958109c -10.95c -4.94    -0.0000
iter: 952 17:48:23  -528.958110c -10.95c -4.94    -0.0000
iter: 953 17:48:27  -528.958110c -10.96c -4.94    -0.0000
iter: 954 17:48:31  -528.958110c -10.96c -4.95    -0.0000
iter: 955 17:48:34  -528.958110c -10.97c -4.95    -0.0000
iter: 956 17:48:38  -528.958110c -10.98c -4.95    -0.0000
iter: 957 17:48:42  -528.958110c -10.98c -4.96    -0.0000
iter: 958 17:48:45  -528.958110c -10.99c -4.96    -0.0000
iter: 959 17:48:49  -528.958110c -11.00c -4.96    -0.0000
iter: 960 17:48:53  -528.958111c -11.00c -4.97    -0.0000
iter: 961 17:48:57  -528.958111c -11.01c -4.97    -0.0000
iter: 962 17:49:00  -528.958111c -11.01c -4.97    -0.0000
iter: 963 17:49:04  -528.958111c -11.02c -4.98    -0.0000
iter: 964 17:49:08  -528.958111c -11.02c -4.98    -0.0000
iter: 965 17:49:11  -528.958111c -11.03c -4.98    -0.0000
iter: 966 17:49:15  -528.958111c -11.04c -4.99    -0.0000
iter: 967 17:49:19  -528.958111c -11.05c -4.99    -0.0000
iter: 968 17:49:23  -528.958112c -11.05c -4.99    -0.0000
iter: 969 17:49:26  -528.958112c -11.06c -5.00    -0.0000
iter: 970 17:49:30  -528.958112c -11.06c -5.00c   -0.0000

Converged after 970 iterations.

Dipole moment: (52.392992, -54.448985, -0.163198) |e|*Ang

Total magnetic moment: (0.000000, 0.000000, -0.000000)
Local magnetic moments:
   0 Ti ( 0.000000,  0.000000,  0.000000)
   1 Ti ( 0.000000,  0.000000, -0.000000)
   2 Ti ( 0.000000,  0.000000,  0.000000)
   3 Ti ( 0.000000,  0.000000, -0.000000)
   4 Ti ( 0.000000,  0.000000, -0.000000)
   5 Ti ( 0.000000,  0.000000, -0.000000)
   6 Ti ( 0.000000,  0.000000, -0.000000)
   7 Ti ( 0.000000,  0.000000, -0.000000)
   8 Ti ( 0.000000,  0.000000, -0.000000)
   9 Ti ( 0.000000,  0.000000, -0.000000)
  10 Ti ( 0.000000,  0.000000,  0.000000)
  11 Ti ( 0.000000,  0.000000,  0.000000)
  12 Ti ( 0.000000,  0.000000, -0.000000)
  13 Ti ( 0.000000,  0.000000, -0.000000)
  14 Ti ( 0.000000,  0.000000, -0.000000)
  15 Ti ( 0.000000,  0.000000, -0.000000)
  16 Ti ( 0.000000,  0.000000,  0.000000)
  17 Ti ( 0.000000,  0.000000, -0.000000)
  18 Ti ( 0.000000,  0.000000, -0.000000)
  19 Ti ( 0.000000,  0.000000, -0.000000)
  20 Ti ( 0.000000,  0.000000,  0.000000)
  21 Ti ( 0.000000,  0.000000,  0.000000)
  22 Ti ( 0.000000,  0.000000, -0.000000)
  23 Ti ( 0.000000,  0.000000,  0.000000)
  24 O  ( 0.000000,  0.000000,  0.000000)
  25 O  ( 0.000000,  0.000000, -0.000000)
  26 O  ( 0.000000,  0.000000, -0.000000)
  27 O  ( 0.000000,  0.000000, -0.000000)
  28 O  ( 0.000000,  0.000000,  0.000000)
  29 O  ( 0.000000,  0.000000, -0.000000)
  30 O  ( 0.000000,  0.000000,  0.000000)
  31 O  ( 0.000000,  0.000000, -0.000000)
  32 O  ( 0.000000,  0.000000, -0.000000)
  33 O  ( 0.000000,  0.000000,  0.000000)
  34 O  ( 0.000000,  0.000000, -0.000000)
  35 O  ( 0.000000,  0.000000,  0.000000)
  36 O  ( 0.000000,  0.000000, -0.000000)
  37 O  ( 0.000000,  0.000000,  0.000000)
  38 O  ( 0.000000,  0.000000, -0.000000)
  39 O  ( 0.000000,  0.000000,  0.000000)
  40 O  ( 0.000000,  0.000000, -0.000000)
  41 O  ( 0.000000,  0.000000,  0.000000)
  42 O  ( 0.000000,  0.000000, -0.000000)
  43 O  ( 0.000000,  0.000000,  0.000000)
  44 O  ( 0.000000,  0.000000, -0.000000)
  45 O  ( 0.000000,  0.000000, -0.000000)
  46 O  ( 0.000000,  0.000000,  0.000000)
  47 O  ( 0.000000,  0.000000,  0.000000)
  48 O  ( 0.000000,  0.000000, -0.000000)
  49 O  ( 0.000000,  0.000000,  0.000000)
  50 O  ( 0.000000,  0.000000,  0.000000)
  51 O  ( 0.000000,  0.000000,  0.000000)
  52 O  ( 0.000000,  0.000000, -0.000000)
  53 O  ( 0.000000,  0.000000,  0.000000)
  54 O  ( 0.000000,  0.000000, -0.000000)
  55 O  ( 0.000000,  0.000000, -0.000000)
  56 O  ( 0.000000,  0.000000, -0.000000)
  57 O  ( 0.000000,  0.000000, -0.000000)
  58 O  ( 0.000000,  0.000000,  0.000000)
  59 O  ( 0.000000,  0.000000, -0.000000)
  60 O  ( 0.000000,  0.000000,  0.000000)
  61 O  ( 0.000000,  0.000000,  0.000000)
  62 O  ( 0.000000,  0.000000, -0.000000)
  63 O  ( 0.000000,  0.000000,  0.000000)
  64 O  ( 0.000000,  0.000000, -0.000000)
  65 O  ( 0.000000,  0.000000,  0.000000)
  66 O  ( 0.000000,  0.000000, -0.000000)
  67 O  ( 0.000000,  0.000000,  0.000000)
  68 O  ( 0.000000,  0.000000,  0.000000)
  69 O  ( 0.000000,  0.000000,  0.000000)
  70 O  ( 0.000000,  0.000000,  0.000000)
  71 O  ( 0.000000,  0.000000, -0.000000)
  72 Au ( 0.000000,  0.000000, -0.000000)
  73 Au ( 0.000000,  0.000000, -0.000000)
  74 Au ( 0.000000,  0.000000, -0.000000)
  75 Au ( 0.000000,  0.000000, -0.000000)

Energy contributions relative to reference atoms: (reference = -2721730.337652)

Kinetic:       +538.868740
Potential:     -728.501957
External:        +0.000000
XC:            -382.529732
Entropy (-ST):   -0.001262
Local:          +43.205468
SIC:             +0.000000
--------------------------
Free energy:   -528.958743
Extrapolated:  -528.958112

Dipole-layer corrected work functions: 4.551918, 4.925045 eV

Spin contamination: 0.000000 electrons
                   Up                     Down
 Band  Eigenvalues  Occupancy  Eigenvalues  Occupancy
    0    -66.02145    1.00000    -66.02145    1.00000
    1    -66.01369    1.00000    -66.01369    1.00000
    2    -66.00848    1.00000    -66.00848    1.00000
    3    -66.00617    1.00000    -66.00617    1.00000
    4    -65.87996    1.00000    -65.87996    1.00000
    5    -65.80350    1.00000    -65.80350    1.00000
    6    -65.71140    1.00000    -65.71140    1.00000
    7    -65.70870    1.00000    -65.70870    1.00000
    8    -65.70660    1.00000    -65.70660    1.00000
    9    -65.69889    1.00000    -65.69889    1.00000
   10    -65.67411    1.00000    -65.67411    1.00000
   11    -65.67294    1.00000    -65.67294    1.00000
   12    -65.66185    1.00000    -65.66185    1.00000
   13    -65.62616    1.00000    -65.62616    1.00000
   14    -65.62102    1.00000    -65.62102    1.00000
   15    -65.56689    1.00000    -65.56689    1.00000
   16    -65.54545    1.00000    -65.54545    1.00000
   17    -65.53867    1.00000    -65.53867    1.00000
   18    -65.42211    1.00000    -65.42211    1.00000
   19    -65.39746    1.00000    -65.39746    1.00000
   20    -65.28440    1.00000    -65.28440    1.00000
   21    -65.27080    1.00000    -65.27080    1.00000
   22    -65.26306    1.00000    -65.26306    1.00000
   23    -65.26038    1.00000    -65.26038    1.00000
   24    -42.34320    1.00000    -42.34320    1.00000
   25    -42.33422    1.00000    -42.33422    1.00000
   26    -42.32824    1.00000    -42.32824    1.00000
   27    -42.32537    1.00000    -42.32537    1.00000
   28    -42.19599    1.00000    -42.19599    1.00000
   29    -42.18705    1.00000    -42.18705    1.00000
   30    -42.16070    1.00000    -42.16070    1.00000
   31    -42.12655    1.00000    -42.12655    1.00000
   32    -42.11743    1.00000    -42.11743    1.00000
   33    -42.05444    1.00000    -42.05444    1.00000
   34    -42.02426    1.00000    -42.02426    1.00000
   35    -42.01331    1.00000    -42.01331    1.00000
   36    -42.01082    1.00000    -42.01082    1.00000
   37    -42.00407    1.00000    -42.00407    1.00000
   38    -41.99302    1.00000    -41.99302    1.00000
   39    -41.99161    1.00000    -41.99161    1.00000
   40    -41.98539    1.00000    -41.98539    1.00000
   41    -41.98451    1.00000    -41.98451    1.00000
   42    -41.98026    1.00000    -41.98026    1.00000
   43    -41.96957    1.00000    -41.96957    1.00000
   44    -41.96331    1.00000    -41.96331    1.00000
   45    -41.95919    1.00000    -41.95919    1.00000
   46    -41.94168    1.00000    -41.94168    1.00000
   47    -41.93608    1.00000    -41.93608    1.00000
   48    -41.91778    1.00000    -41.91778    1.00000
   49    -41.89979    1.00000    -41.89979    1.00000
   50    -41.88703    1.00000    -41.88703    1.00000
   51    -41.88486    1.00000    -41.88486    1.00000
   52    -41.87102    1.00000    -41.87102    1.00000
   53    -41.86314    1.00000    -41.86314    1.00000
   54    -41.86067    1.00000    -41.86067    1.00000
   55    -41.84054    1.00000    -41.84054    1.00000
   56    -41.83752    1.00000    -41.83752    1.00000
   57    -41.82987    1.00000    -41.82987    1.00000
   58    -41.81990    1.00000    -41.81990    1.00000
   59    -41.80545    1.00000    -41.80545    1.00000
   60    -41.80358    1.00000    -41.80358    1.00000
   61    -41.79153    1.00000    -41.79153    1.00000
   62    -41.78918    1.00000    -41.78918    1.00000
   63    -41.78569    1.00000    -41.78569    1.00000
   64    -41.77766    1.00000    -41.77766    1.00000
   65    -41.76441    1.00000    -41.76441    1.00000
   66    -41.76331    1.00000    -41.76331    1.00000
   67    -41.75635    1.00000    -41.75635    1.00000
   68    -41.74740    1.00000    -41.74740    1.00000
   69    -41.74007    1.00000    -41.74007    1.00000
   70    -41.73162    1.00000    -41.73162    1.00000
   71    -41.72286    1.00000    -41.72286    1.00000
   72    -41.72208    1.00000    -41.72208    1.00000
   73    -41.71098    1.00000    -41.71098    1.00000
   74    -41.70670    1.00000    -41.70670    1.00000
   75    -41.69243    1.00000    -41.69243    1.00000
   76    -41.66301    1.00000    -41.66301    1.00000
   77    -41.64686    1.00000    -41.64686    1.00000
   78    -41.59693    1.00000    -41.59693    1.00000
   79    -41.58566    1.00000    -41.58566    1.00000
   80    -41.55356    1.00000    -41.55356    1.00000
   81    -41.51508    1.00000    -41.51508    1.00000
   82    -41.50957    1.00000    -41.50957    1.00000
   83    -41.50859    1.00000    -41.50859    1.00000
   84    -41.49632    1.00000    -41.49632    1.00000
   85    -41.49267    1.00000    -41.49267    1.00000
   86    -41.48207    1.00000    -41.48207    1.00000
   87    -41.47992    1.00000    -41.47992    1.00000
   88    -41.47811    1.00000    -41.47811    1.00000
   89    -41.47383    1.00000    -41.47383    1.00000
   90    -41.43790    1.00000    -41.43790    1.00000
   91    -41.42338    1.00000    -41.42338    1.00000
   92    -41.36046    1.00000    -41.36046    1.00000
   93    -41.34482    1.00000    -41.34482    1.00000
   94    -41.33676    1.00000    -41.33676    1.00000
   95    -41.33340    1.00000    -41.33340    1.00000
   96    -24.71872    1.00000    -24.71872    1.00000
   97    -24.51605    1.00000    -24.51605    1.00000
   98    -24.38740    1.00000    -24.38740    1.00000
   99    -24.35918    1.00000    -24.35918    1.00000
  100    -24.29748    1.00000    -24.29748    1.00000
  101    -24.25659    1.00000    -24.25659    1.00000
  102    -24.18281    1.00000    -24.18281    1.00000
  103    -24.10973    1.00000    -24.10973    1.00000
  104    -24.05298    1.00000    -24.05298    1.00000
  105    -23.93893    1.00000    -23.93893    1.00000
  106    -23.88834    1.00000    -23.88834    1.00000
  107    -23.82559    1.00000    -23.82559    1.00000
  108    -23.74785    1.00000    -23.74785    1.00000
  109    -23.62425    1.00000    -23.62425    1.00000
  110    -23.58813    1.00000    -23.58813    1.00000
  111    -23.57948    1.00000    -23.57948    1.00000
  112    -23.55984    1.00000    -23.55984    1.00000
  113    -23.54473    1.00000    -23.54473    1.00000
  114    -23.48695    1.00000    -23.48695    1.00000
  115    -23.45454    1.00000    -23.45454    1.00000
  116    -23.43590    1.00000    -23.43590    1.00000
  117    -23.41530    1.00000    -23.41530    1.00000
  118    -23.40278    1.00000    -23.40278    1.00000
  119    -23.39257    1.00000    -23.39257    1.00000
  120    -23.36491    1.00000    -23.36491    1.00000
  121    -23.35187    1.00000    -23.35187    1.00000
  122    -23.33481    1.00000    -23.33481    1.00000
  123    -23.33359    1.00000    -23.33359    1.00000
  124    -23.26925    1.00000    -23.26925    1.00000
  125    -23.25173    1.00000    -23.25173    1.00000
  126    -23.25033    1.00000    -23.25033    1.00000
  127    -23.24105    1.00000    -23.24105    1.00000
  128    -23.23742    1.00000    -23.23742    1.00000
  129    -23.23388    1.00000    -23.23388    1.00000
  130    -23.22605    1.00000    -23.22605    1.00000
  131    -23.21192    1.00000    -23.21192    1.00000
  132    -23.19512    1.00000    -23.19512    1.00000
  133    -23.19332    1.00000    -23.19332    1.00000
  134    -23.16152    1.00000    -23.16152    1.00000
  135    -23.05389    1.00000    -23.05389    1.00000
  136    -23.03651    1.00000    -23.03651    1.00000
  137    -22.84495    1.00000    -22.84495    1.00000
  138    -22.73580    1.00000    -22.73580    1.00000
  139    -22.65673    1.00000    -22.65673    1.00000
  140    -21.88351    1.00000    -21.88351    1.00000
  141    -21.84221    1.00000    -21.84221    1.00000
  142    -21.83593    1.00000    -21.83593    1.00000
  143    -21.82589    1.00000    -21.82589    1.00000
  144    -11.84532    1.00000    -11.84532    1.00000
  145    -11.72659    1.00000    -11.72659    1.00000
  146    -11.71859    1.00000    -11.71859    1.00000
  147    -11.66111    1.00000    -11.66111    1.00000
  148    -11.63891    1.00000    -11.63891    1.00000
  149    -11.61949    1.00000    -11.61949    1.00000
  150    -11.55594    1.00000    -11.55594    1.00000
  151    -11.54537    1.00000    -11.54537    1.00000
  152    -11.53090    1.00000    -11.53090    1.00000
  153    -11.48415    1.00000    -11.48415    1.00000
  154    -11.46984    1.00000    -11.46984    1.00000
  155    -11.42777    1.00000    -11.42777    1.00000
  156    -11.41583    1.00000    -11.41583    1.00000
  157    -11.37779    1.00000    -11.37779    1.00000
  158    -11.34010    1.00000    -11.34010    1.00000
  159    -11.30160    1.00000    -11.30160    1.00000
  160    -11.28733    1.00000    -11.28733    1.00000
  161    -11.25913    1.00000    -11.25913    1.00000
  162    -11.23898    1.00000    -11.23898    1.00000
  163    -11.16921    1.00000    -11.16921    1.00000
  164    -11.11027    1.00000    -11.11027    1.00000
  165    -11.03031    1.00000    -11.03031    1.00000
  166    -11.02667    1.00000    -11.02667    1.00000
  167    -10.99808    1.00000    -10.99808    1.00000
  168    -10.99254    1.00000    -10.99254    1.00000
  169    -10.97400    1.00000    -10.97400    1.00000
  170    -10.94043    1.00000    -10.94043    1.00000
  171    -10.92188    1.00000    -10.92188    1.00000
  172    -10.90210    1.00000    -10.90210    1.00000
  173    -10.89537    1.00000    -10.89537    1.00000
  174    -10.88852    1.00000    -10.88852    1.00000
  175    -10.85191    1.00000    -10.85191    1.00000
  176    -10.84053    1.00000    -10.84053    1.00000
  177    -10.82879    1.00000    -10.82879    1.00000
  178    -10.81498    1.00000    -10.81498    1.00000
  179    -10.79633    1.00000    -10.79633    1.00000
  180    -10.78039    1.00000    -10.78039    1.00000
  181    -10.76547    1.00000    -10.76547    1.00000
  182    -10.75720    1.00000    -10.75720    1.00000
  183    -10.71951    1.00000    -10.71951    1.00000
  184    -10.71111    1.00000    -10.71111    1.00000
  185    -10.67010    1.00000    -10.67010    1.00000
  186    -10.64108    1.00000    -10.64108    1.00000
  187    -10.63309    1.00000    -10.63309    1.00000
  188    -10.57526    1.00000    -10.57526    1.00000
  189    -10.53911    1.00000    -10.53911    1.00000
  190    -10.45978    1.00000    -10.45978    1.00000
  191    -10.42639    1.00000    -10.42639    1.00000
  192    -10.39571    1.00000    -10.39571    1.00000
  193    -10.33410    1.00000    -10.33410    1.00000
  194    -10.25179    1.00000    -10.25179    1.00000
  195    -10.23671    1.00000    -10.23671    1.00000
  196    -10.22454    1.00000    -10.22454    1.00000
  197    -10.16004    1.00000    -10.16004    1.00000
  198    -10.05174    1.00000    -10.05174    1.00000
  199    -10.01431    1.00000    -10.01431    1.00000
  200     -9.97894    1.00000     -9.97894    1.00000
  201     -9.94629    1.00000     -9.94629    1.00000
  202     -9.87109    1.00000     -9.87109    1.00000
  203     -9.86767    1.00000     -9.86767    1.00000
  204     -9.80037    1.00000     -9.80037    1.00000
  205     -9.78502    1.00000     -9.78502    1.00000
  206     -9.73246    1.00000     -9.73246    1.00000
  207     -9.67730    1.00000     -9.67730    1.00000
  208     -9.63579    1.00000     -9.63579    1.00000
  209     -9.62578    1.00000     -9.62578    1.00000
  210     -9.61469    1.00000     -9.61469    1.00000
  211     -9.58785    1.00000     -9.58785    1.00000
  212     -9.54732    1.00000     -9.54732    1.00000
  213     -9.53259    1.00000     -9.53259    1.00000
  214     -9.48815    1.00000     -9.48815    1.00000
  215     -9.44589    1.00000     -9.44589    1.00000
  216     -9.42205    1.00000     -9.42205    1.00000
  217     -9.35795    1.00000     -9.35795    1.00000
  218     -9.35043    1.00000     -9.35043    1.00000
  219     -9.33864    1.00000     -9.33864    1.00000
  220     -9.30135    1.00000     -9.30135    1.00000
  221     -9.28697    1.00000     -9.28697    1.00000
  222     -9.25346    1.00000     -9.25346    1.00000
  223     -9.23156    1.00000     -9.23156    1.00000
  224     -9.18605    1.00000     -9.18605    1.00000
  225     -9.16953    1.00000     -9.16953    1.00000
  226     -9.15761    1.00000     -9.15761    1.00000
  227     -9.14399    1.00000     -9.14399    1.00000
  228     -9.08882    1.00000     -9.08882    1.00000
  229     -9.07225    1.00000     -9.07225    1.00000
  230     -9.06481    1.00000     -9.06481    1.00000
  231     -9.03193    1.00000     -9.03193    1.00000
  232     -9.02851    1.00000     -9.02851    1.00000
  233     -9.01538    1.00000     -9.01538    1.00000
  234     -8.94178    1.00000     -8.94178    1.00000
  235     -8.87755    1.00000     -8.87755    1.00000
  236     -8.87496    1.00000     -8.87496    1.00000
  237     -8.82700    1.00000     -8.82700    1.00000
  238     -8.81251    1.00000     -8.81251    1.00000
  239     -8.79340    1.00000     -8.79340    1.00000
  240     -8.77216    1.00000     -8.77216    1.00000
  241     -8.74248    1.00000     -8.74248    1.00000
  242     -8.71701    1.00000     -8.71701    1.00000
  243     -8.67358    1.00000     -8.67358    1.00000
  244     -8.64216    1.00000     -8.64216    1.00000
  245     -8.54078    1.00000     -8.54078    1.00000
  246     -8.53230    1.00000     -8.53230    1.00000
  247     -8.45575    1.00000     -8.45575    1.00000
  248     -8.42698    1.00000     -8.42698    1.00000
  249     -8.38333    1.00000     -8.38333    1.00000
  250     -8.33459    1.00000     -8.33459    1.00000
  251     -8.31999    1.00000     -8.31999    1.00000
  252     -8.28147    1.00000     -8.28147    1.00000
  253     -8.27443    1.00000     -8.27443    1.00000
  254     -8.25090    1.00000     -8.25090    1.00000
  255     -8.23906    1.00000     -8.23906    1.00000
  256     -8.20912    1.00000     -8.20912    1.00000
  257     -8.19827    1.00000     -8.19827    1.00000
  258     -8.18606    1.00000     -8.18606    1.00000
  259     -8.17384    1.00000     -8.17384    1.00000
  260     -8.12972    1.00000     -8.12972    1.00000
  261     -8.10554    1.00000     -8.10554    1.00000
  262     -8.07496    1.00000     -8.07496    1.00000
  263     -8.06791    1.00000     -8.06791    1.00000
  264     -8.01167    1.00000     -8.01167    1.00000
  265     -8.00699    1.00000     -8.00699    1.00000
  266     -7.98515    1.00000     -7.98515    1.00000
  267     -7.95527    1.00000     -7.95527    1.00000
  268     -7.93428    1.00000     -7.93428    1.00000
  269     -7.92383    1.00000     -7.92383    1.00000
  270     -7.90309    1.00000     -7.90309    1.00000
  271     -7.87745    1.00000     -7.87745    1.00000
  272     -7.86964    1.00000     -7.86964    1.00000
  273     -7.83257    1.00000     -7.83257    1.00000
  274     -7.80488    1.00000     -7.80488    1.00000
  275     -7.78842    1.00000     -7.78842    1.00000
  276     -7.76860    1.00000     -7.76860    1.00000
  277     -7.75623    1.00000     -7.75623    1.00000
  278     -7.70507    1.00000     -7.70507    1.00000
  279     -7.67302    1.00000     -7.67302    1.00000
  280     -7.65972    1.00000     -7.65972    1.00000
  281     -7.63478    1.00000     -7.63478    1.00000
  282     -7.54051    1.00000     -7.54051    1.00000
  283     -7.51512    1.00000     -7.51512    1.00000
  284     -7.47587    1.00000     -7.47587    1.00000
  285     -7.45910    1.00000     -7.45910    1.00000
  286     -7.37678    1.00000     -7.37678    1.00000
  287     -7.33814    1.00000     -7.33814    1.00000
  288     -7.30065    1.00000     -7.30065    1.00000
  289     -7.23235    1.00000     -7.23235    1.00000
  290     -7.20780    1.00000     -7.20780    1.00000
  291     -7.19532    1.00000     -7.19532    1.00000
  292     -7.18692    1.00000     -7.18692    1.00000
  293     -7.16187    1.00000     -7.16187    1.00000
  294     -7.03602    1.00000     -7.03602    1.00000
  295     -7.00910    1.00000     -7.00910    1.00000
  296     -6.97355    1.00000     -6.97355    1.00000
  297     -6.92882    1.00000     -6.92882    1.00000
  298     -6.90859    1.00000     -6.90859    1.00000
  299     -6.83551    1.00000     -6.83551    1.00000
  300     -6.82437    1.00000     -6.82437    1.00000
  301     -6.74499    1.00000     -6.74499    1.00000
  302     -6.70373    1.00000     -6.70373    1.00000
  303     -6.65331    1.00000     -6.65331    1.00000
  304     -6.57923    1.00000     -6.57923    1.00000
  305     -6.54014    1.00000     -6.54014    1.00000
  306     -6.51470    1.00000     -6.51470    1.00000
  307     -6.45346    1.00000     -6.45346    1.00000
  308     -5.86102    0.99999     -5.86102    0.99999
  309     -5.54086    0.99967     -5.54086    0.99967
  310     -3.93221    0.00031     -3.93221    0.00031
  311     -3.63284    0.00002     -3.63284    0.00002
  312     -3.49824    0.00000     -3.49824    0.00000
  313     -3.44365    0.00000     -3.44365    0.00000
  314     -3.39791    0.00000     -3.39791    0.00000
  315     -3.36906    0.00000     -3.36906    0.00000
  316     -3.24029    0.00000     -3.24029    0.00000
  317     -3.22731    0.00000     -3.22731    0.00000
  318     -3.21236    0.00000     -3.21236    0.00000
  319     -3.11106    0.00000     -3.11106    0.00000
  320     -3.00857    0.00000     -3.00857    0.00000
  321     -2.95280    0.00000     -2.95280    0.00000
  322     -2.90706    0.00000     -2.90706    0.00000
  323     -2.88439    0.00000     -2.88439    0.00000
  324     -2.84498    0.00000     -2.84498    0.00000
  325     -2.83183    0.00000     -2.83183    0.00000
  326     -2.78005    0.00000     -2.78005    0.00000
  327     -2.74056    0.00000     -2.74056    0.00000
  328     -2.73459    0.00000     -2.73459    0.00000
  329     -2.70785    0.00000     -2.70785    0.00000
  330     -2.69165    0.00000     -2.69165    0.00000
  331     -2.67751    0.00000     -2.67751    0.00000
  332     -2.65039    0.00000     -2.65039    0.00000
  333     -2.62768    0.00000     -2.62768    0.00000
  334     -2.59921    0.00000     -2.59921    0.00000
  335     -2.56717    0.00000     -2.56717    0.00000
  336     -2.54417    0.00000     -2.54417    0.00000
  337     -2.51976    0.00000     -2.51976    0.00000
  338     -2.51067    0.00000     -2.51067    0.00000
  339     -2.50342    0.00000     -2.50342    0.00000
  340     -2.49434    0.00000     -2.49434    0.00000
  341     -2.48349    0.00000     -2.48349    0.00000
  342     -2.46111    0.00000     -2.46111    0.00000
  343     -2.44925    0.00000     -2.44925    0.00000
  344     -2.43757    0.00000     -2.43757    0.00000
  345     -2.42998    0.00000     -2.42998    0.00000
  346     -2.41270    0.00000     -2.41270    0.00000
  347     -2.40005    0.00000     -2.40005    0.00000
  348     -2.37282    0.00000     -2.37282    0.00000
  349     -2.36909    0.00000     -2.36909    0.00000
  350     -2.30211    0.00000     -2.30211    0.00000
  351     -2.28706    0.00000     -2.28706    0.00000
  352     -2.26982    0.00000     -2.26982    0.00000
  353     -2.25671    0.00000     -2.25671    0.00000
  354     -2.23938    0.00000     -2.23938    0.00000
  355     -2.22293    0.00000     -2.22293    0.00000
  356     -2.14282    0.00000     -2.14282    0.00000
  357     -2.10590    0.00000     -2.10590    0.00000
  358     -2.09007    0.00000     -2.09007    0.00000
  359     -2.08052    0.00000     -2.08052    0.00000
  360     -2.04877    0.00000     -2.04877    0.00000
  361     -2.04074    0.00000     -2.04074    0.00000
  362     -2.02890    0.00000     -2.02890    0.00000
  363     -2.02450    0.00000     -2.02450    0.00000
  364     -2.00464    0.00000     -2.00464    0.00000
  365     -1.99646    0.00000     -1.99646    0.00000
  366     -1.98961    0.00000     -1.98961    0.00000
  367     -1.98079    0.00000     -1.98079    0.00000
  368     -1.96905    0.00000     -1.96905    0.00000
  369     -1.92813    0.00000     -1.92813    0.00000
  370     -1.88827    0.00000     -1.88827    0.00000
  371     -1.88017    0.00000     -1.88017    0.00000
  372     -1.87148    0.00000     -1.87148    0.00000
  373     -1.83599    0.00000     -1.83599    0.00000
  374     -1.78174    0.00000     -1.78174    0.00000
  375     -1.76718    0.00000     -1.76718    0.00000

Fermi level: -4.73848

Gap: 1.609 eV
Transition (v -> c):
  (s=0, k=0, n=309, [0.00, 0.00, 0.00]) -> (s=1, k=0, n=310, [0.00, 0.00, 0.00])
No difference between direct/indirect transitions
Input parameters:
  external: {constraints: [0.25],
             difference: False,
             n_charge_regions: 1,
             name: CDFTPotential,
             regions: [[72, 73, 74, 75]]}

Initialize ...

species:
  Ti:
    name: Titanium
    id: d282db07e62ae71292040bf25b25ccdd
    Z: 22.0
    valence: 12
    core: 10
    charge: 0.0
    Hubbard: {U: 7.0,  # eV
              l: 2,
              scale: True}
    file: /global/common/software/m4517/setups/gpaw-setups-0.9.20000/Ti.PBE.gz
    compensation charges: {type: gauss,
                           rc: 0.38,
                           lmax: 2}
    cutoffs: {filter: 2.23,
              core: 1.02}
    projectors:
      #              energy  rcut
      - 3s(2.00)   -62.623   1.270
      - 4s(2.00)    -4.466   1.270
      - 3p(6.00)   -38.862   1.058
      - 4p(0.00)    -1.466   1.058
      - 3d(2.00)    -4.258   1.058
      -  d          22.953   1.058
  
    # Using partial waves for Ti as LCAO basis

  O:
    name: Oxygen
    id: 32ecd46bf208036f09c70b0ec9a88b78
    Z: 8.0
    valence: 6
    core: 2
    charge: 0.0
    file: /global/common/software/m4517/setups/gpaw-setups-0.9.20000/O.PBE.gz
    compensation charges: {type: gauss,
                           rc: 0.21,
                           lmax: 2}
    cutoffs: {filter: 1.17,
              core: 0.83}
    projectors:
      #              energy  rcut
      - 2s(2.00)   -23.961   0.688
      - 2p(4.00)    -9.029   0.598
      -  s           3.251   0.688
      -  p          18.182   0.598
      -  d           0.000   0.619
  
    # Using partial waves for O as LCAO basis

  Au:
    name: Gold
    id: b12133f335f6ca0d89c4b1ccaa844e9a
    Z: 79.0
    valence: 11
    core: 68
    charge: 0.0
    file: /global/common/software/m4517/setups/gpaw-setups-0.9.20000/Au.PBE.gz
    compensation charges: {type: gauss,
                           rc: 0.42,
                           lmax: 2}
    cutoffs: {filter: 2.33,
              core: 2.81}
    projectors:
      #              energy  rcut
      - 6s(1.00)    -5.728   1.323
      - 6p(0.00)    -0.775   1.323
      - 5d(10.00)    -6.891   1.323
      -  s          21.484   1.323
      -  p          26.436   1.323
      -  d          20.321   1.323
  
    # Using partial waves for Au as LCAO basis

Reference energy: -2721730.337652  # eV

Spin-polarized calculation.
Magnetic moment: 0.000000

Convergence criteria:
 Maximum [total energy] change in last 3 cyles: 1e-06 eV / valence electron
 Maximum integral of absolute [dens]ity change: 1e-05 electrons / valence electron
 Maximum integral of absolute [eigenst]ate change: 1e-10 eV^2 / valence electron
 Maximum number of scf [iter]ations: 1500
 (Square brackets indicate name in SCF output, whereas a 'c' in
 the SCF output indicates the quantity has converged.)

Symmetries present (total): 1

  ( 1  0  0)
  ( 0  1  0)
  ( 0  0  1)

1 k-point (Gamma)
1 k-point in the irreducible part of the Brillouin zone
       k-points in crystal coordinates                weights
   0:     0.00000000    0.00000000    0.00000000          1/1

Wave functions: Uniform real-space grid
  Kinetic energy operator: 6*3+1=19 point O(h^6) finite-difference Laplacian
  ScaLapack parameters: grid=1x1, blocksize=None
  Wavefunction extrapolation:
    Improved wavefunction reuse through dual PAW basis 

Occupation numbers: Fermi-Dirac:
  width: 0.1000  # eV
 

Eigensolver
   Davidson(niter=3) 

Densities:
  Coarse grid: 52*36*144 grid
  Fine grid: 104*72*288 grid
  Total Charge: 0.000000 

Density mixing:
  Method: difference
  Backend: pulay
  Linear mixing parameter: 0.01
  old densities: 1
  Damping of long wavelength oscillations: 100 

Hamiltonian:
  XC and Coulomb potentials evaluated on a 104*72*288 grid
  Using the PBE Exchange-Correlation functional
  External potential:
    CDFTPotential
  Interpolation: tri-quintic (5. degree polynomial)
  Poisson solver: Gauss-Seidel solver with 4 multi-grid levels
    Coarsest grid: 13 x 9 x 36 points
    Warning: Coarse grid has more than 24 points.
             More multi-grid levels recommended.
    Stencil: 6*3+1=19 point O(h^6) finite-difference Laplacian
    Max iterations: 1000
    Tolerance: 2.000000e-10

Dipole correction along z-axis 

XC parameters: PBE with 2 nearest neighbor stencil

Memory estimate:
  Process memory now: 225.06 MiB
  Calculator: 30.06 MiB
    Density: 2.05 MiB
      Arrays: 0.53 MiB
      Localized functions: 1.26 MiB
      Mixer: 0.26 MiB
    Hamiltonian: 0.78 MiB
      Arrays: 0.39 MiB
      XC: 0.00 MiB
      Poisson: 0.29 MiB
      vbar: 0.09 MiB
    Wavefunctions: 27.23 MiB
      Arrays psit_nG: 10.74 MiB
      Eigensolver: 16.24 MiB
      Projections: 0.05 MiB
      Projectors: 0.20 MiB

Total number of cores used: 128
Domain decomposition: 4 x 2 x 16

Number of atoms: 76
Number of atomic orbitals: 540
Number of bands in calculation: 376
Number of valence electrons: 620
Bands to converge: occupied

... initialized

Initializing position-dependent things.

Density initialized from atomic densities
Creating initial wave functions:
  376 bands from LCAO basis set

      .-------------------------.  
     /|                         |  
    / |                         |  
   /  |                         |  
  /   |                         |  
 *    |                         |  
 |    |                         |  
 |    |                         |  
 |    |                         |  
 |    |                         |  
 |    |                         |  
 |    |                         |  
 |    |                         |  
 |    |                         |  
 |    |        Au   OAu         |  
 |    |      O          Ti      |  
 |    O  Au      Ti     O    O  |  
 |    |   Ti   Au O   O         |  
 | O  |   O    O      Ti     Ti |  
 |    | Ti     Ti     O    O    |  
 |    |     O       O      Ti   |  
 |   O|Ti     O      O          |  
 |    |O    O      Ti     Ti    |  
 |  Ti|    Ti          O  O   O |  
 |    |  O  O   O O    TiO      |  
 |  O |         TiO         O Ti|  
 |    | OTiO   Ti    OTi        |  
 |    |       O     O O    O O  |  
 |    | Oi   O O           Ti   |  
 |    O      Ti     Ti     O    |  
 |   Ti          O      O       |  
 |    |   O                     |  
 |    |                         |  
 |    |                         |  
 |    |                         |  
 |    .-------------------------.  
 |   /                         /   
 |  /                         /    
 | /                         /     
 |/                         /      
 *-------------------------*       

Positions:
   0 Ti     1.771742    0.000000    8.228379    ( 0.0000,  0.0000,  0.0000)
   1 Ti     6.989192    1.896200    8.228379    ( 0.0000,  0.0000,  0.0000)
   2 Ti     1.771742    3.792400    8.228379    ( 0.0000,  0.0000,  0.0000)
   3 Ti     6.989192    5.688600    8.228379    ( 0.0000,  0.0000,  0.0000)
   4 Ti     4.725027    0.000000    9.111586    ( 0.0000,  0.0000,  0.0000)
   5 Ti     9.942477    1.896200    9.111586    ( 0.0000,  0.0000,  0.0000)
   6 Ti     4.725027    3.792400    9.111586    ( 0.0000,  0.0000,  0.0000)
   7 Ti     9.942477    5.688600    9.111586    ( 0.0000,  0.0000,  0.0000)
   8 Ti     3.149983    0.000000   11.761552    ( 0.0000,  0.0000,  0.0000)
   9 Ti     8.367433    1.896200   11.761552    ( 0.0000,  0.0000,  0.0000)
  10 Ti     3.149983    3.792400   11.761552    ( 0.0000,  0.0000,  0.0000)
  11 Ti     8.367433    5.688600   11.761552    ( 0.0000,  0.0000,  0.0000)
  12 Ti     6.103269    0.000000   12.644759    ( 0.0000,  0.0000,  0.0000)
  13 Ti     0.885819    1.896200   12.644759    ( 0.0000,  0.0000,  0.0000)
  14 Ti     6.103269    3.792400   12.644759    ( 0.0000,  0.0000,  0.0000)
  15 Ti     0.885819    5.688600   12.644759    ( 0.0000,  0.0000,  0.0000)
  16 Ti     4.482233   -0.001033   15.342543    ( 0.0000,  0.0000,  0.0000)
  17 Ti     9.753045    1.900753   15.389207    ( 0.0000,  0.0000,  0.0000)
  18 Ti     4.499047    3.797034   15.348687    ( 0.0000,  0.0000,  0.0000)
  19 Ti     9.736627    5.671166   15.407809    ( 0.0000,  0.0000,  0.0000)
  20 Ti     7.365001   -0.008670   16.091347    ( 0.0000,  0.0000,  0.0000)
  21 Ti     2.124206    1.919615   16.196452    ( 0.0000,  0.0000,  0.0000)
  22 Ti     7.324862    3.785370   16.124124    ( 0.0000,  0.0000,  0.0000)
  23 Ti     2.104658    5.692197   16.109406    ( 0.0000,  0.0000,  0.0000)
  24 O      3.638859    0.000000    7.500000    ( 0.0000,  0.0000,  0.0000)
  25 O      8.856309    1.896200    7.500000    ( 0.0000,  0.0000,  0.0000)
  26 O      3.638859    3.792400    7.500000    ( 0.0000,  0.0000,  0.0000)
  27 O      8.856309    5.688600    7.500000    ( 0.0000,  0.0000,  0.0000)
  28 O      6.592144    0.000000    8.383207    ( 0.0000,  0.0000,  0.0000)
  29 O      1.374694    1.896200    8.383207    ( 0.0000,  0.0000,  0.0000)
  30 O      6.592144    3.792400    8.383207    ( 0.0000,  0.0000,  0.0000)
  31 O      1.374694    5.688600    8.383207    ( 0.0000,  0.0000,  0.0000)
  32 O     10.339421    0.000000    8.956758    ( 0.0000,  0.0000,  0.0000)
  33 O      5.121971    1.896200    8.956758    ( 0.0000,  0.0000,  0.0000)
  34 O     10.339421    3.792400    8.956758    ( 0.0000,  0.0000,  0.0000)
  35 O      5.121971    5.688600    8.956758    ( 0.0000,  0.0000,  0.0000)
  36 O      2.857911    0.000000    9.839966    ( 0.0000,  0.0000,  0.0000)
  37 O      8.075361    1.896200    9.839966    ( 0.0000,  0.0000,  0.0000)
  38 O      2.857911    3.792400    9.839966    ( 0.0000,  0.0000,  0.0000)
  39 O      8.075361    5.688600    9.839966    ( 0.0000,  0.0000,  0.0000)
  40 O      5.017100    0.000000   11.033173    ( 0.0000,  0.0000,  0.0000)
  41 O     10.234550    1.896200   11.033173    ( 0.0000,  0.0000,  0.0000)
  42 O      5.017100    3.792400   11.033173    ( 0.0000,  0.0000,  0.0000)
  43 O     10.234550    5.688600   11.033173    ( 0.0000,  0.0000,  0.0000)
  44 O      7.970490    0.000000   11.916380    ( 0.0000,  0.0000,  0.0000)
  45 O      2.753040    1.896200   11.916380    ( 0.0000,  0.0000,  0.0000)
  46 O      7.970490    3.792400   11.916380    ( 0.0000,  0.0000,  0.0000)
  47 O      2.753040    5.688600   11.916380    ( 0.0000,  0.0000,  0.0000)
  48 O      1.282867    0.000000   12.489931    ( 0.0000,  0.0000,  0.0000)
  49 O      6.500317    1.896200   12.489931    ( 0.0000,  0.0000,  0.0000)
  50 O      1.282867    3.792400   12.489931    ( 0.0000,  0.0000,  0.0000)
  51 O      6.500317    5.688600   12.489931    ( 0.0000,  0.0000,  0.0000)
  52 O      4.236152    0.000000   13.373138    ( 0.0000,  0.0000,  0.0000)
  53 O      9.453603    1.896200   13.373138    ( 0.0000,  0.0000,  0.0000)
  54 O      4.236152    3.792400   13.373138    ( 0.0000,  0.0000,  0.0000)
  55 O      9.453603    5.688600   13.373138    ( 0.0000,  0.0000,  0.0000)
  56 O      6.412072   -0.010033   14.556610    ( 0.0000,  0.0000,  0.0000)
  57 O      1.198823    1.897930   14.569774    ( 0.0000,  0.0000,  0.0000)
  58 O      6.447668    3.793171   14.532625    ( 0.0000,  0.0000,  0.0000)
  59 O      1.199187    5.689336   14.547629    ( 0.0000,  0.0000,  0.0000)
  60 O      4.033722    1.891518   15.421462    ( 0.0000,  0.0000,  0.0000)
  61 O      9.263384   -0.007385   15.453502    ( 0.0000,  0.0000,  0.0000)
  62 O      4.056182    5.703956   15.417797    ( 0.0000,  0.0000,  0.0000)
  63 O      9.276983    3.794598   15.462247    ( 0.0000,  0.0000,  0.0000)
  64 O      2.642742   -0.013555   16.279518    ( 0.0000,  0.0000,  0.0000)
  65 O      7.840025    1.892632   16.276827    ( 0.0000,  0.0000,  0.0000)
  66 O      2.638424    3.815752   16.259314    ( 0.0000,  0.0000,  0.0000)
  67 O      7.851442    5.687213   16.316677    ( 0.0000,  0.0000,  0.0000)
  68 O      5.664333   -0.017638   16.912131    ( 0.0000,  0.0000,  0.0000)
  69 O      0.405331    1.895786   16.891848    ( 0.0000,  0.0000,  0.0000)
  70 O      0.447526    5.688107   16.892737    ( 0.0000,  0.0000,  0.0000)
  71 O      5.620240    3.815240   16.822627    ( 0.0000,  0.0000,  0.0000)
  72 Au     5.402004    1.459542   18.435638    ( 0.0000,  0.0000,  0.0000)
  73 Au     7.227773    3.254817   19.494175    ( 0.0000,  0.0000,  0.0000)
  74 Au     2.680675    1.867315   18.895591    ( 0.0000,  0.0000,  0.0000)
  75 Au     4.579183    3.616569   19.675117    ( 0.0000,  0.0000,  0.0000)

Unit cell:
           periodic     x           y           z      points  spacing
  1. axis:    yes   10.434900    0.000000    0.000000    52     0.2007
  2. axis:    yes    0.000000    7.584800    0.000000    36     0.2107
  3. axis:    no     0.000000    0.000000   28.826383   144     0.2002

  Lengths:  10.434900   7.584800  28.826383
  Angles:   90.000000  90.000000  90.000000

Effective grid spacing dv^(1/3) = 0.2038

     iter     time        total  log10-change:  magmom
                         energy   eigst   dens
iter:   1 17:49:37  -764.353449                   +0.0000
iter:   2 17:49:41  -754.806947   -1.08  -0.87    -0.0000
iter:   3 17:49:45  -745.093301   -1.75  -0.88    -0.0000
iter:   4 17:49:49  -735.853307   -2.27  -0.89    -0.0000
iter:   5 17:49:53  -727.132796   -2.44  -0.90    -0.0000
iter:   6 17:49:57  -718.913015   -2.47  -0.91    -0.0000
iter:   7 17:50:00  -711.167222   -2.44  -0.92    -0.0000
iter:   8 17:50:04  -703.872930   -2.43  -0.93    -0.0000
iter:   9 17:50:08  -697.006028   -2.40  -0.94    -0.0000
iter:  10 17:50:12  -690.546537   -2.40  -0.95    -0.0000
iter:  11 17:50:16  -684.472131   -2.38  -0.96    -0.0000
iter:  12 17:50:20  -678.764773   -2.39  -0.97    -0.0000
iter:  13 17:50:24  -673.403894   -2.37  -0.98    -0.0000
iter:  14 17:50:27  -668.372602   -2.40  -1.00    -0.0000
iter:  15 17:50:31  -663.652342   -2.39  -1.01    -0.0000
iter:  16 17:50:35  -659.227225   -2.41  -1.02    -0.0000
iter:  17 17:50:39  -655.080552   -2.41  -1.03    -0.0000
iter:  18 17:50:43  -651.197565   -2.43  -1.04    -0.0000
iter:  19 17:50:47  -647.563141   -2.44  -1.05    -0.0000
iter:  20 17:50:50  -644.163725   -2.46  -1.06    -0.0000
iter:  21 17:50:54  -640.985689   -2.47  -1.07    -0.0000
iter:  22 17:50:58  -638.016404   -2.49  -1.08    -0.0000
iter:  23 17:51:02  -635.243729   -2.51  -1.09    -0.0000
iter:  24 17:51:06  -632.656108   -2.53  -1.10    -0.0000
iter:  25 17:51:10  -630.242620   -2.54  -1.11    -0.0000
iter:  26 17:51:13  -627.992741   -2.56  -1.12    -0.0000
iter:  27 17:51:17  -625.896675   -2.58  -1.13    -0.0000
iter:  28 17:51:21  -623.944983   -2.60  -1.14    -0.0000
iter:  29 17:51:25  -622.128622   -2.62  -1.15    -0.0000
iter:  30 17:51:29  -620.439286   -2.64  -1.16    -0.0000
iter:  31 17:51:33  -618.868937   -2.66  -1.17    -0.0000
iter:  32 17:51:36  -617.409867   -2.68  -1.18    -0.0000
iter:  33 17:51:40  -616.055090   -2.70  -1.19    -0.0000
iter:  34 17:51:44  -614.797787   -2.72  -1.20    -0.0000
iter:  35 17:51:48  -613.631463   -2.74  -1.21    -0.0000
iter:  36 17:51:52  -612.550251   -2.76  -1.22    -0.0000
iter:  37 17:51:55  -611.548447   -2.78  -1.23    -0.0000
iter:  38 17:51:59  -610.620573   -2.81  -1.24    -0.0000
iter:  39 17:52:03  -609.761788   -2.83  -1.25    -0.0000
iter:  40 17:52:07  -608.967195   -2.85  -1.26    -0.0000
iter:  41 17:52:11  -608.232544   -2.88  -1.27    -0.0000
iter:  42 17:52:15  -607.553615   -2.90  -1.28    -0.0000
iter:  43 17:52:18  -606.926378   -2.93  -1.29    -0.0000
iter:  44 17:52:22  -606.347355   -2.95  -1.30    -0.0000
iter:  45 17:52:26  -605.813084   -2.98  -1.31    -0.0000
iter:  46 17:52:30  -605.320219   -3.00  -1.31    -0.0000
iter:  47 17:52:34  -604.865965   -3.03  -1.32    -0.0000
iter:  48 17:52:37  -604.447473   -3.06  -1.33    -0.0000
iter:  49 17:52:41  -604.061999   -3.08  -1.34    -0.0000
iter:  50 17:52:45  -603.707301   -3.11  -1.35    -0.0000
iter:  51 17:52:49  -603.381068   -3.13  -1.35    -0.0000
iter:  52 17:52:53  -603.081038   -3.16  -1.36    -0.0000
iter:  53 17:52:56  -602.805451   -3.19  -1.37    -0.0000
iter:  54 17:53:00  -602.552425   -3.22  -1.37    -0.0000
iter:  55 17:53:04  -602.320114   -3.25  -1.38    -0.0000
iter:  56 17:53:08  -602.107142   -3.28  -1.39    -0.0000
iter:  57 17:53:11  -601.911997   -3.31  -1.39    -0.0000
iter:  58 17:53:15  -601.733158   -3.34  -1.40    -0.0000
iter:  59 17:53:19  -601.569580   -3.36  -1.41    -0.0000
iter:  60 17:53:23  -601.420038   -3.40  -1.41    -0.0000
iter:  61 17:53:27  -601.283288   -3.42  -1.42    -0.0000
iter:  62 17:53:30  -601.158546   -3.46  -1.42    -0.0000
iter:  63 17:53:34  -601.044830   -3.48  -1.43    -0.0000
iter:  64 17:53:38  -600.941110   -3.52  -1.43    -0.0000
iter:  65 17:53:42  -600.846821   -3.55  -1.44    -0.0000
iter:  66 17:53:46  -600.761168   -3.58  -1.44    -0.0000
iter:  67 17:53:49  -600.683302   -3.61  -1.45    -0.0000
iter:  68 17:53:53  -600.612827   -3.64  -1.46    -0.0000
iter:  69 17:53:57  -600.549107   -3.67  -1.46    -0.0000
iter:  70 17:54:01  -600.491590   -3.70  -1.47    -0.0000
iter:  71 17:54:04  -600.439614   -3.73  -1.47    -0.0000
iter:  72 17:54:08  -600.392964   -3.76  -1.48    -0.0000
iter:  73 17:54:12  -600.351161   -3.79  -1.48    -0.0000
iter:  74 17:54:16  -600.313632   -3.83  -1.49    -0.0000
iter:  75 17:54:20  -600.280272   -3.86  -1.49    -0.0000
iter:  76 17:54:23  -600.250687   -3.89  -1.50    -0.0000
iter:  77 17:54:27  -600.224559   -3.92  -1.50    -0.0000
iter:  78 17:54:31  -600.201424   -3.95  -1.51    -0.0000
iter:  79 17:54:35  -600.181285   -3.98  -1.51    -0.0000
iter:  80 17:54:38  -600.163842   -4.01  -1.52    -0.0000
iter:  81 17:54:42  -600.148860   -4.04  -1.52    -0.0000
iter:  82 17:54:46  -600.135946   -4.07  -1.52    -0.0000
iter:  83 17:54:50  -600.125188   -4.11  -1.53    -0.0000
iter:  84 17:54:54  -600.116349   -4.14  -1.53    -0.0000
iter:  85 17:54:58  -600.109256   -4.17  -1.54    -0.0000
iter:  86 17:55:01  -600.103757   -4.20  -1.54    -0.0000
iter:  87 17:55:05  -600.099524   -4.23  -1.55    -0.0000
iter:  88 17:55:09  -600.096718   -4.26  -1.55    -0.0000
iter:  89 17:55:13  -600.095157   -4.29  -1.56    -0.0000
iter:  90 17:55:16  -600.094723   -4.32  -1.56    -0.0000
iter:  91 17:55:20  -600.095110c  -4.35  -1.57    -0.0000
iter:  92 17:55:24  -600.096735   -4.37  -1.57    -0.0000
iter:  93 17:55:28  -600.098939   -4.40  -1.58    -0.0000
iter:  94 17:55:31  -600.101999   -4.43  -1.58    -0.0000
iter:  95 17:55:35  -600.105786   -4.46  -1.58    -0.0000
iter:  96 17:55:39  -600.110225   -4.49  -1.59    -0.0000
iter:  97 17:55:43  -600.115041   -4.52  -1.59    -0.0000
iter:  98 17:55:46  -600.120491   -4.54  -1.60    -0.0000
iter:  99 17:55:50  -600.126664   -4.57  -1.60    -0.0000
iter: 100 17:55:54  -600.132977   -4.60  -1.61    -0.0000
iter: 101 17:55:58  -600.139761   -4.62  -1.61    -0.0000
iter: 102 17:56:01  -600.146918   -4.65  -1.62    -0.0000
iter: 103 17:56:05  -600.154177   -4.68  -1.62    -0.0000
iter: 104 17:56:09  -600.162062   -4.70  -1.63    -0.0000
iter: 105 17:56:13  -600.169903   -4.73  -1.63    -0.0000
iter: 106 17:56:16  -600.178065   -4.75  -1.63    -0.0000
iter: 107 17:56:20  -600.186455   -4.78  -1.64    -0.0000
iter: 108 17:56:24  -600.195035   -4.80  -1.64    -0.0000
iter: 109 17:56:28  -600.203780   -4.82  -1.65    -0.0000
iter: 110 17:56:31  -600.212667   -4.85  -1.65    -0.0000
iter: 111 17:56:35  -600.221675   -4.87  -1.66    -0.0000
iter: 112 17:56:39  -600.230554   -4.89  -1.66    -0.0000
iter: 113 17:56:43  -600.239868   -4.92  -1.67    -0.0000
iter: 114 17:56:46  -600.248941   -4.94  -1.67    -0.0000
iter: 115 17:56:50  -600.258166   -4.96  -1.67    -0.0000
iter: 116 17:56:54  -600.267465   -4.98  -1.68    -0.0000
iter: 117 17:56:58  -600.276811   -5.00  -1.68    -0.0000
iter: 118 17:57:01  -600.286189   -5.02  -1.69    -0.0000
iter: 119 17:57:05  -600.295588   -5.04  -1.69    -0.0000
iter: 120 17:57:09  -600.304996   -5.06  -1.70    -0.0000
iter: 121 17:57:13  -600.314406   -5.08  -1.70    -0.0000
iter: 122 17:57:16  -600.323565   -5.10  -1.71    -0.0000
iter: 123 17:57:20  -600.333076   -5.12  -1.71    -0.0000
iter: 124 17:57:24  -600.342236   -5.13  -1.71    -0.0000
iter: 125 17:57:28  -600.351466   -5.15  -1.72    -0.0000
iter: 126 17:57:31  -600.360695   -5.17  -1.72    -0.0000
iter: 127 17:57:35  -600.369900   -5.19  -1.73    -0.0000
iter: 128 17:57:39  -600.379071   -5.20  -1.73    -0.0000
iter: 129 17:57:43  -600.388203   -5.22  -1.74    -0.0000
iter: 130 17:57:46  -600.397291   -5.23  -1.74    -0.0000
iter: 131 17:57:50  -600.406329   -5.25  -1.74    -0.0000
iter: 132 17:57:54  -600.415314   -5.26  -1.75    -0.0000
iter: 133 17:57:58  -600.424244   -5.28  -1.75    -0.0000
iter: 134 17:58:01  -600.433114   -5.29  -1.76    -0.0000
iter: 135 17:58:05  -600.441675   -5.31  -1.76    -0.0000
iter: 136 17:58:09  -600.450536   -5.32  -1.77    -0.0000
iter: 137 17:58:13  -600.459006   -5.34  -1.77    -0.0000
iter: 138 17:58:16  -600.467746   -5.35  -1.78    -0.0000
iter: 139 17:58:20  -600.476091   -5.36  -1.78    -0.0000
iter: 140 17:58:24  -600.484448   -5.38  -1.78    -0.0000
iter: 141 17:58:28  -600.492763   -5.39  -1.79    -0.0000
iter: 142 17:58:31  -600.501019   -5.40  -1.79    -0.0000
iter: 143 17:58:35  -600.509207   -5.41  -1.80    -0.0000
iter: 144 17:58:39  -600.517326   -5.43  -1.80    -0.0000
iter: 145 17:58:43  -600.525373   -5.44  -1.81    -0.0000
iter: 146 17:58:46  -600.533346   -5.45  -1.81    -0.0000
iter: 147 17:58:50  -600.541244   -5.46  -1.81    -0.0000
iter: 148 17:58:54  -600.549068   -5.47  -1.82    -0.0000
iter: 149 17:58:58  -600.556815   -5.49  -1.82    -0.0000
iter: 150 17:59:01  -600.564485   -5.50  -1.83    -0.0000
iter: 151 17:59:05  -600.572079   -5.51  -1.83    -0.0000
iter: 152 17:59:09  -600.579595   -5.52  -1.84    -0.0000
iter: 153 17:59:13  -600.587033   -5.53  -1.84    -0.0000
iter: 154 17:59:16  -600.594392   -5.54  -1.85    -0.0000
iter: 155 17:59:20  -600.601674   -5.55  -1.85    -0.0000
iter: 156 17:59:24  -600.608783   -5.56  -1.85    -0.0000
iter: 157 17:59:28  -600.615872   -5.57  -1.86    -0.0000
iter: 158 17:59:31  -600.622860   -5.58  -1.86    -0.0000
iter: 159 17:59:35  -600.629812   -5.59  -1.87    -0.0000
iter: 160 17:59:39  -600.636653   -5.60  -1.87    -0.0000
iter: 161 17:59:43  -600.643457   -5.61  -1.88    -0.0000
iter: 162 17:59:46  -600.650148   -5.62  -1.88    -0.0000
iter: 163 17:59:50  -600.656695   -5.63  -1.88    -0.0000
iter: 164 17:59:54  -600.663197   -5.64  -1.89    -0.0000
iter: 165 17:59:57  -600.669638   -5.65  -1.89    -0.0000
iter: 166 18:00:01  -600.676011   -5.66  -1.90    -0.0000
iter: 167 18:00:05  -600.682314   -5.67  -1.90    -0.0000
iter: 168 18:00:09  -600.688547   -5.68  -1.91    -0.0000
iter: 169 18:00:12  -600.694708   -5.69  -1.91    -0.0000
iter: 170 18:00:16  -600.700798   -5.69  -1.91    -0.0000
iter: 171 18:00:20  -600.706816   -5.71  -1.92    -0.0000
iter: 172 18:00:24  -600.712765   -5.71  -1.92    -0.0000
iter: 173 18:00:27  -600.718642   -5.72  -1.93    -0.0000
iter: 174 18:00:31  -600.724450   -5.73  -1.93    -0.0000
iter: 175 18:00:35  -600.730188   -5.74  -1.94    -0.0000
iter: 176 18:00:39  -600.735857   -5.75  -1.94    -0.0000
iter: 177 18:00:42  -600.741457   -5.76  -1.95    -0.0000
iter: 178 18:00:46  -600.746989   -5.76  -1.95    -0.0000
iter: 179 18:00:50  -600.752453   -5.78  -1.95    -0.0000
iter: 180 18:00:54  -600.757850   -5.78  -1.96    -0.0000
iter: 181 18:00:57  -600.763179   -5.79  -1.96    -0.0000
iter: 182 18:01:01  -600.768443   -5.80  -1.97    -0.0000
iter: 183 18:01:05  -600.773641   -5.81  -1.97    -0.0000
iter: 184 18:01:09  -600.778773   -5.82  -1.98    -0.0000
iter: 185 18:01:12  -600.783841   -5.83  -1.98    -0.0000
iter: 186 18:01:16  -600.788844   -5.83  -1.98    -0.0000
iter: 187 18:01:20  -600.793784   -5.84  -1.99    -0.0000
iter: 188 18:01:24  -600.798661   -5.85  -1.99    -0.0000
iter: 189 18:01:27  -600.803475   -5.86  -2.00    -0.0000
iter: 190 18:01:31  -600.808228   -5.87  -2.00    -0.0000
iter: 191 18:01:35  -600.812919   -5.88  -2.01    -0.0000
iter: 192 18:01:39  -600.817549   -5.88  -2.01    -0.0000
iter: 193 18:01:42  -600.822119   -5.89  -2.01    -0.0000
iter: 194 18:01:46  -600.826629   -5.90  -2.02    -0.0000
iter: 195 18:01:50  -600.831080   -5.91  -2.02    -0.0000
iter: 196 18:01:53  -600.835473   -5.92  -2.03    -0.0000
iter: 197 18:01:57  -600.839808   -5.92  -2.03    -0.0000
iter: 198 18:02:01  -600.844086   -5.93  -2.04    -0.0000
iter: 199 18:02:05  -600.848307   -5.94  -2.04    -0.0000
iter: 200 18:02:08  -600.852472   -5.95  -2.04    -0.0000
iter: 201 18:02:12  -600.856582   -5.96  -2.05    -0.0000
iter: 202 18:02:16  -600.860636   -5.96  -2.05    -0.0000
iter: 203 18:02:20  -600.864637   -5.97  -2.06    -0.0000
iter: 204 18:02:23  -600.868583   -5.98  -2.06    -0.0000
iter: 205 18:02:27  -600.872477   -5.99  -2.07    -0.0000
iter: 206 18:02:31  -600.876318   -5.99  -2.07    -0.0000
iter: 207 18:02:35  -600.880108   -6.00  -2.07    -0.0000
iter: 208 18:02:38  -600.883846   -6.01  -2.08    -0.0000
iter: 209 18:02:42  -600.887533   -6.02  -2.08    -0.0000
iter: 210 18:02:46  -600.891170   -6.03  -2.09    -0.0000
iter: 211 18:02:50  -600.894758   -6.03  -2.09    -0.0000
iter: 212 18:02:53  -600.898296   -6.04  -2.10    -0.0000
iter: 213 18:02:57  -600.901786   -6.05  -2.10    -0.0000
iter: 214 18:03:01  -600.905229   -6.06  -2.10    -0.0000
iter: 215 18:03:05  -600.908624   -6.07  -2.11    -0.0000
iter: 216 18:03:08  -600.911972   -6.07  -2.11    -0.0000
iter: 217 18:03:12  -600.915275   -6.08  -2.12    -0.0000
iter: 218 18:03:16  -600.918532   -6.09  -2.12    -0.0000
iter: 219 18:03:20  -600.921743   -6.10  -2.13    -0.0000
iter: 220 18:03:23  -600.924911   -6.10  -2.13    -0.0000
iter: 221 18:03:27  -600.928034   -6.11  -2.13    -0.0000
iter: 222 18:03:31  -600.931114   -6.12  -2.14    -0.0000
iter: 223 18:03:35  -600.934151   -6.13  -2.14    -0.0000
iter: 224 18:03:38  -600.937146   -6.13  -2.15    -0.0000
iter: 225 18:03:42  -600.940099   -6.14  -2.15    -0.0000
iter: 226 18:03:46  -600.943011   -6.15  -2.16    -0.0000
iter: 227 18:03:50  -600.945883   -6.16  -2.16    -0.0000
iter: 228 18:03:53  -600.948714   -6.16  -2.16    -0.0000
iter: 229 18:03:57  -600.951505   -6.17  -2.17    -0.0000
iter: 230 18:04:01  -600.954257   -6.18  -2.17    -0.0000
iter: 231 18:04:05  -600.956970   -6.18  -2.18    -0.0000
iter: 232 18:04:08  -600.959646   -6.19  -2.18    -0.0000
iter: 233 18:04:12  -600.962283   -6.20  -2.19    -0.0000
iter: 234 18:04:16  -600.964884   -6.21  -2.19    -0.0000
iter: 235 18:04:19  -600.967447   -6.21  -2.19    -0.0000
iter: 236 18:04:23  -600.969975   -6.22  -2.20    -0.0000
iter: 237 18:04:27  -600.972466   -6.23  -2.20    -0.0000
iter: 238 18:04:31  -600.974923   -6.24  -2.21    -0.0000
iter: 239 18:04:34  -600.977344   -6.24  -2.21    -0.0000
iter: 240 18:04:38  -600.979731   -6.25  -2.22    -0.0000
iter: 241 18:04:42  -600.982085   -6.26  -2.22    -0.0000
iter: 242 18:04:46  -600.984404   -6.27  -2.22    -0.0000
iter: 243 18:04:49  -600.986691   -6.27  -2.23    -0.0000
iter: 244 18:04:53  -600.988945   -6.28  -2.23    -0.0000
iter: 245 18:04:57  -600.991167   -6.29  -2.24    -0.0000
iter: 246 18:05:01  -600.993357   -6.30  -2.24    -0.0000
iter: 247 18:05:04  -600.995516   -6.30  -2.24    -0.0000
iter: 248 18:05:08  -600.997644   -6.31  -2.25    -0.0000
iter: 249 18:05:12  -600.999742   -6.32  -2.25    -0.0000
iter: 250 18:05:16  -601.001810   -6.32  -2.26    -0.0000
iter: 251 18:05:19  -601.003848   -6.33  -2.26    -0.0000
iter: 252 18:05:23  -601.005856   -6.34  -2.27    -0.0000
iter: 253 18:05:27  -601.007836   -6.35  -2.27    -0.0000
iter: 254 18:05:31  -601.009787   -6.35  -2.27    -0.0000
iter: 255 18:05:34  -601.012180   -6.36  -2.28    -0.0000
iter: 256 18:05:38  -601.014017   -6.37  -2.28    -0.0000
iter: 257 18:05:42  -601.015843   -6.37  -2.29    -0.0000
iter: 258 18:05:46  -601.017650   -6.38  -2.29    -0.0000
iter: 259 18:05:49  -601.019435   -6.39  -2.30    -0.0000
iter: 260 18:05:53  -601.021196   -6.40  -2.30    -0.0000
iter: 261 18:05:57  -601.022934   -6.40  -2.30    -0.0000
iter: 262 18:06:00  -601.024647   -6.41  -2.31    -0.0000
iter: 263 18:06:04  -601.026337   -6.42  -2.31    -0.0000
iter: 264 18:06:08  -601.028002   -6.43  -2.32    -0.0000
iter: 265 18:06:12  -601.029644   -6.43  -2.32    -0.0000
iter: 266 18:06:16  -601.031263   -6.44  -2.33    -0.0000
iter: 267 18:06:19  -601.032859   -6.45  -2.33    -0.0000
iter: 268 18:06:23  -601.034432   -6.45  -2.33    -0.0000
iter: 269 18:06:27  -601.035983   -6.46  -2.34    -0.0000
iter: 270 18:06:31  -601.037511   -6.47  -2.34    -0.0000
iter: 271 18:06:34  -601.039019   -6.48  -2.35    -0.0000
iter: 272 18:06:38  -601.040504   -6.48  -2.35    -0.0000
iter: 273 18:06:42  -601.041969   -6.49  -2.35    -0.0000
iter: 274 18:06:46  -601.043413   -6.50  -2.36    -0.0000
iter: 275 18:06:49  -601.044836   -6.50  -2.36    -0.0000
iter: 276 18:06:53  -601.046239   -6.51  -2.37    -0.0000
iter: 277 18:06:57  -601.047622   -6.52  -2.37    -0.0000
iter: 278 18:07:01  -601.048985   -6.53  -2.38    -0.0000
iter: 279 18:07:04  -601.050329   -6.53  -2.38    -0.0000
iter: 280 18:07:08  -601.051654   -6.54  -2.38    -0.0000
iter: 281 18:07:12  -601.052959   -6.55  -2.39    -0.0000
iter: 282 18:07:15  -601.054247   -6.55  -2.39    -0.0000
iter: 283 18:07:19  -601.055515   -6.56  -2.40    -0.0000
iter: 284 18:07:23  -601.056766   -6.57  -2.40    -0.0000
iter: 285 18:07:27  -601.057999   -6.58  -2.41    -0.0000
iter: 286 18:07:31  -601.059214   -6.58  -2.41    -0.0000
iter: 287 18:07:35  -601.060411   -6.59  -2.41    -0.0000
iter: 288 18:07:38  -601.061592   -6.60  -2.42    -0.0000
iter: 289 18:07:42  -601.062755   -6.60  -2.42    -0.0000
iter: 290 18:07:46  -601.063902   -6.61  -2.43    -0.0000
iter: 291 18:07:49  -601.065032   -6.62  -2.43    -0.0000
iter: 292 18:07:53  -601.066146   -6.63  -2.43    -0.0000
iter: 293 18:07:57  -601.067244   -6.63  -2.44    -0.0000
iter: 294 18:08:01  -601.068326   -6.64  -2.44    -0.0000
iter: 295 18:08:04  -601.069393   -6.65  -2.45    -0.0000
iter: 296 18:08:08  -601.070444   -6.65  -2.45    -0.0000
iter: 297 18:08:12  -601.071480   -6.66  -2.46    -0.0000
iter: 298 18:08:16  -601.072500   -6.67  -2.46    -0.0000
iter: 299 18:08:19  -601.073506   -6.67  -2.46    -0.0000
iter: 300 18:08:23  -601.074498   -6.68  -2.47    -0.0000
iter: 301 18:08:27  -601.075475   -6.69  -2.47    -0.0000
iter: 302 18:08:31  -601.076438   -6.70  -2.48    -0.0000
iter: 303 18:08:34  -601.077387   -6.70  -2.48    -0.0000
iter: 304 18:08:38  -601.078322   -6.71  -2.48    -0.0000
iter: 305 18:08:42  -601.079244   -6.72  -2.49    -0.0000
iter: 306 18:08:46  -601.080152   -6.72  -2.49    -0.0000
iter: 307 18:08:49  -601.081047   -6.73  -2.50    -0.0000
iter: 308 18:08:53  -601.081929   -6.74  -2.50    -0.0000
iter: 309 18:08:57  -601.082798   -6.74  -2.51    -0.0000
iter: 310 18:09:01  -601.083654   -6.75  -2.51    -0.0000
iter: 311 18:09:04  -601.084498   -6.76  -2.51    -0.0000
iter: 312 18:09:08  -601.085329   -6.77  -2.52    -0.0000
iter: 313 18:09:12  -601.086149   -6.77  -2.52    -0.0000
iter: 314 18:09:15  -601.086956   -6.78  -2.53    -0.0000
iter: 315 18:09:19  -601.087751   -6.79  -2.53    -0.0000
iter: 316 18:09:23  -601.088535   -6.79  -2.53    -0.0000
iter: 317 18:09:27  -601.089308   -6.80  -2.54    -0.0000
iter: 318 18:09:30  -601.090069   -6.81  -2.54    -0.0000
iter: 319 18:09:34  -601.090818   -6.81  -2.55    -0.0000
iter: 320 18:09:38  -601.091557   -6.82  -2.55    -0.0000
iter: 321 18:09:42  -601.092285   -6.83  -2.56    -0.0000
iter: 322 18:09:45  -601.093002   -6.84  -2.56    -0.0000
iter: 323 18:09:49  -601.093709   -6.84  -2.56    -0.0000
iter: 324 18:09:53  -601.094405   -6.85  -2.57    -0.0000
iter: 325 18:09:57  -601.095092   -6.86  -2.57    -0.0000
iter: 326 18:10:00  -601.095767   -6.86  -2.58    -0.0000
iter: 327 18:10:04  -601.096433   -6.87  -2.58    -0.0000
iter: 328 18:10:08  -601.097090   -6.88  -2.58    -0.0000
iter: 329 18:10:12  -601.097736   -6.88  -2.59    -0.0000
iter: 330 18:10:15  -601.098373   -6.89  -2.59    -0.0000
iter: 331 18:10:19  -601.099001   -6.90  -2.60    -0.0000
iter: 332 18:10:23  -601.099619   -6.91  -2.60    -0.0000
iter: 333 18:10:27  -601.100228   -6.91  -2.61    -0.0000
iter: 334 18:10:30  -601.100828   -6.92  -2.61    -0.0000
iter: 335 18:10:34  -601.101420   -6.93  -2.61    -0.0000
iter: 336 18:10:38  -601.102002   -6.93  -2.62    -0.0000
iter: 337 18:10:42  -601.102576   -6.94  -2.62    -0.0000
iter: 338 18:10:45  -601.103142   -6.95  -2.63    -0.0000
iter: 339 18:10:49  -601.103699   -6.96  -2.63    -0.0000
iter: 340 18:10:53  -601.104247   -6.96  -2.63    -0.0000
iter: 341 18:10:56  -601.104788   -6.97  -2.64    -0.0000
iter: 342 18:11:00  -601.105321   -6.98  -2.64    -0.0000
iter: 343 18:11:04  -601.105846   -6.98  -2.65    -0.0000
iter: 344 18:11:08  -601.106363   -6.99  -2.65    -0.0000
iter: 345 18:11:11  -601.106872   -7.00  -2.66    -0.0000
iter: 346 18:11:15  -601.107374   -7.00  -2.66    -0.0000
iter: 347 18:11:19  -601.107868   -7.01  -2.66    -0.0000
iter: 348 18:11:23  -601.108355   -7.02  -2.67    -0.0000
iter: 349 18:11:26  -601.108835   -7.02  -2.67    -0.0000
iter: 350 18:11:30  -601.109307   -7.03  -2.68    -0.0000
iter: 351 18:11:34  -601.109773   -7.04  -2.68    -0.0000
iter: 352 18:11:38  -601.110232   -7.05  -2.68    -0.0000
iter: 353 18:11:41  -601.110684   -7.05  -2.69    -0.0000
iter: 354 18:11:45  -601.111129   -7.06  -2.69    -0.0000
iter: 355 18:11:49  -601.111567   -7.07  -2.70    -0.0000
iter: 356 18:11:53  -601.111999   -7.07  -2.70    -0.0000
iter: 357 18:11:56  -601.112425   -7.08  -2.70    -0.0000
iter: 358 18:12:00  -601.112844   -7.09  -2.71    -0.0000
iter: 359 18:12:04  -601.113257   -7.09  -2.71    -0.0000
iter: 360 18:12:08  -601.113664   -7.10  -2.72    -0.0000
iter: 361 18:12:11  -601.114065   -7.11  -2.72    -0.0000
iter: 362 18:12:15  -601.114460   -7.11  -2.73    -0.0000
iter: 363 18:12:19  -601.114849   -7.12  -2.73    -0.0000
iter: 364 18:12:23  -601.115232   -7.13  -2.73    -0.0000
iter: 365 18:12:26  -601.115610   -7.14  -2.74    -0.0000
iter: 366 18:12:30  -601.115982   -7.14  -2.74    -0.0000
iter: 367 18:12:34  -601.116348   -7.15  -2.75    -0.0000
iter: 368 18:12:38  -601.116709   -7.16  -2.75    -0.0000
iter: 369 18:12:41  -601.117064   -7.16  -2.75    -0.0000
iter: 370 18:12:45  -601.117415   -7.17  -2.76    -0.0000
iter: 371 18:12:49  -601.117760   -7.18  -2.76    -0.0000
iter: 372 18:12:53  -601.118099   -7.18  -2.77    -0.0000
iter: 373 18:12:56  -601.118434   -7.19  -2.77    -0.0000
iter: 374 18:13:00  -601.118764   -7.20  -2.77    -0.0000
iter: 375 18:13:04  -601.119089   -7.21  -2.78    -0.0000
iter: 376 18:13:07  -601.119409   -7.21  -2.78    -0.0000
iter: 377 18:13:11  -601.119724   -7.22  -2.79    -0.0000
iter: 378 18:13:15  -601.120035   -7.23  -2.79    -0.0000
iter: 379 18:13:19  -601.120341c  -7.23  -2.79    -0.0000
iter: 380 18:13:22  -601.120642c  -7.24  -2.80    -0.0000
iter: 381 18:13:26  -601.120939c  -7.25  -2.80    -0.0000
iter: 382 18:13:30  -601.121231c  -7.25  -2.81    -0.0000
iter: 383 18:13:34  -601.121519c  -7.26  -2.81    -0.0000
iter: 384 18:13:37  -601.121803c  -7.27  -2.82    -0.0000
iter: 385 18:13:41  -601.122083c  -7.28  -2.82    -0.0000
iter: 386 18:13:45  -601.122358c  -7.28  -2.82    -0.0000
iter: 387 18:13:49  -601.122630c  -7.29  -2.83    -0.0000
iter: 388 18:13:52  -601.122897c  -7.30  -2.83    -0.0000
iter: 389 18:13:56  -601.123160c  -7.30  -2.84    -0.0000
iter: 390 18:14:00  -601.123419c  -7.31  -2.84    -0.0000
iter: 391 18:14:04  -601.123675c  -7.32  -2.84    -0.0000
iter: 392 18:14:07  -601.123926c  -7.32  -2.85    -0.0000
iter: 393 18:14:11  -601.124174c  -7.33  -2.85    -0.0000
iter: 394 18:14:15  -601.124418c  -7.34  -2.86    -0.0000
iter: 395 18:14:19  -601.124659c  -7.34  -2.86    -0.0000
iter: 396 18:14:22  -601.124896c  -7.35  -2.86    -0.0000
iter: 397 18:14:26  -601.125129c  -7.36  -2.87    -0.0000
iter: 398 18:14:30  -601.125359c  -7.36  -2.87    -0.0000
iter: 399 18:14:34  -601.125586c  -7.37  -2.88    -0.0000
iter: 400 18:14:37  -601.125809c  -7.38  -2.88    -0.0000
iter: 401 18:14:41  -601.126029c  -7.39  -2.88    -0.0000
iter: 402 18:14:45  -601.126245c  -7.39  -2.89    -0.0000
iter: 403 18:14:48  -601.126458c  -7.40  -2.89    -0.0000
iter: 404 18:14:52  -601.126669c  -7.41  -2.90    -0.0000
iter: 405 18:14:56  -601.126875c  -7.41  -2.90    -0.0000
iter: 406 18:15:00  -601.127079c  -7.42  -2.90    -0.0000
iter: 407 18:15:03  -601.127280c  -7.43  -2.91    -0.0000
iter: 408 18:15:07  -601.127478c  -7.43  -2.91    -0.0000
iter: 409 18:15:11  -601.127673c  -7.44  -2.92    -0.0000
iter: 410 18:15:15  -601.127865c  -7.45  -2.92    -0.0000
iter: 411 18:15:18  -601.128054c  -7.45  -2.93    -0.0000
iter: 412 18:15:22  -601.128240c  -7.46  -2.93    -0.0000
iter: 413 18:15:26  -601.128424c  -7.47  -2.93    -0.0000
iter: 414 18:15:30  -601.128604c  -7.48  -2.94    -0.0000
iter: 415 18:15:33  -601.128782c  -7.48  -2.94    -0.0000
iter: 416 18:15:37  -601.128958c  -7.49  -2.95    -0.0000
iter: 417 18:15:41  -601.129131c  -7.50  -2.95    -0.0000
iter: 418 18:15:45  -601.129301c  -7.50  -2.95    -0.0000
iter: 419 18:15:48  -601.129468c  -7.51  -2.96    -0.0000
iter: 420 18:15:52  -601.129634c  -7.52  -2.96    -0.0000
iter: 421 18:15:56  -601.129796c  -7.52  -2.97    -0.0000
iter: 422 18:15:59  -601.129957c  -7.53  -2.97    -0.0000
iter: 423 18:16:03  -601.130114c  -7.54  -2.97    -0.0000
iter: 424 18:16:07  -601.130270c  -7.54  -2.98    -0.0000
iter: 425 18:16:11  -601.130423c  -7.55  -2.98    -0.0000
iter: 426 18:16:14  -601.130574c  -7.56  -2.99    -0.0000
iter: 427 18:16:18  -601.130723c  -7.56  -2.99    -0.0000
iter: 428 18:16:22  -601.130869c  -7.57  -2.99    -0.0000
iter: 429 18:16:26  -601.131013c  -7.58  -3.00    -0.0000
iter: 430 18:16:29  -601.131156c  -7.59  -3.00    -0.0000
iter: 431 18:16:33  -601.131296c  -7.59  -3.01    -0.0000
iter: 432 18:16:37  -601.131433c  -7.60  -3.01    -0.0000
iter: 433 18:16:41  -601.131569c  -7.61  -3.01    -0.0000
iter: 434 18:16:44  -601.131703c  -7.61  -3.02    -0.0000
iter: 435 18:16:48  -601.131835c  -7.62  -3.02    -0.0000
iter: 436 18:16:52  -601.131965c  -7.63  -3.03    -0.0000
iter: 437 18:16:56  -601.132093c  -7.63  -3.03    -0.0000
iter: 438 18:16:59  -601.132219c  -7.64  -3.03    -0.0000
iter: 439 18:17:03  -601.132343c  -7.65  -3.04    -0.0000
iter: 440 18:17:07  -601.132465c  -7.65  -3.04    -0.0000
iter: 441 18:17:11  -601.132585c  -7.66  -3.05    -0.0000
iter: 442 18:17:14  -601.132704c  -7.67  -3.05    -0.0000
iter: 443 18:17:18  -601.132821c  -7.67  -3.05    -0.0000
iter: 444 18:17:22  -601.132936c  -7.68  -3.06    -0.0000
iter: 445 18:17:25  -601.133050c  -7.69  -3.06    -0.0000
iter: 446 18:17:29  -601.133161c  -7.70  -3.07    -0.0000
iter: 447 18:17:33  -601.133271c  -7.70  -3.07    -0.0000
iter: 448 18:17:37  -601.133380c  -7.71  -3.07    -0.0000
iter: 449 18:17:40  -601.133487c  -7.72  -3.08    -0.0000
iter: 450 18:17:44  -601.133592c  -7.72  -3.08    -0.0000
iter: 451 18:17:48  -601.133696c  -7.73  -3.09    -0.0000
iter: 452 18:17:52  -601.133798c  -7.74  -3.09    -0.0000
iter: 453 18:17:55  -601.133898c  -7.74  -3.09    -0.0000
iter: 454 18:17:59  -601.133997c  -7.75  -3.10    -0.0000
iter: 455 18:18:03  -601.134095c  -7.76  -3.10    -0.0000
iter: 456 18:18:07  -601.134191c  -7.76  -3.11    -0.0000
iter: 457 18:18:10  -601.134286c  -7.77  -3.11    -0.0000
iter: 458 18:18:14  -601.134379c  -7.78  -3.11    -0.0000
iter: 459 18:18:18  -601.134471c  -7.78  -3.12    -0.0000
iter: 460 18:18:22  -601.134562c  -7.79  -3.12    -0.0000
iter: 461 18:18:25  -601.134651c  -7.80  -3.13    -0.0000
iter: 462 18:18:29  -601.134739c  -7.80  -3.13    -0.0000
iter: 463 18:18:33  -601.134825c  -7.81  -3.13    -0.0000
iter: 464 18:18:37  -601.134911c  -7.82  -3.14    -0.0000
iter: 465 18:18:40  -601.134995c  -7.82  -3.14    -0.0000
iter: 466 18:18:44  -601.135077c  -7.83  -3.15    -0.0000
iter: 467 18:18:48  -601.135159c  -7.84  -3.15    -0.0000
iter: 468 18:18:51  -601.135239c  -7.84  -3.15    -0.0000
iter: 469 18:18:55  -601.135318c  -7.85  -3.16    -0.0000
iter: 470 18:18:59  -601.135396c  -7.86  -3.16    -0.0000
iter: 471 18:19:03  -601.135473c  -7.86  -3.17    -0.0000
iter: 472 18:19:06  -601.135549c  -7.87  -3.17    -0.0000
iter: 473 18:19:10  -601.135623c  -7.88  -3.17    -0.0000
iter: 474 18:19:14  -601.135697c  -7.88  -3.18    -0.0000
iter: 475 18:19:18  -601.135769c  -7.89  -3.18    -0.0000
iter: 476 18:19:21  -601.135840c  -7.90  -3.19    -0.0000
iter: 477 18:19:25  -601.135910c  -7.90  -3.19    -0.0000
iter: 478 18:19:29  -601.135979c  -7.91  -3.19    -0.0000
iter: 479 18:19:33  -601.136048c  -7.92  -3.20    -0.0000
iter: 480 18:19:36  -601.136115c  -7.92  -3.20    -0.0000
iter: 481 18:19:40  -601.136181c  -7.93  -3.21    -0.0000
iter: 482 18:19:44  -601.136246c  -7.94  -3.21    -0.0000
iter: 483 18:19:48  -601.136310c  -7.94  -3.21    -0.0000
iter: 484 18:19:51  -601.136373c  -7.95  -3.22    -0.0000
iter: 485 18:19:55  -601.136436c  -7.96  -3.22    -0.0000
iter: 486 18:19:59  -601.136497c  -7.96  -3.23    -0.0000
iter: 487 18:20:02  -601.136557c  -7.97  -3.23    -0.0000
iter: 488 18:20:06  -601.136617c  -7.98  -3.23    -0.0000
iter: 489 18:20:10  -601.136675c  -7.98  -3.24    -0.0000
iter: 490 18:20:14  -601.136733c  -7.99  -3.24    -0.0000
iter: 491 18:20:17  -601.136790c  -8.00  -3.25    -0.0000
iter: 492 18:20:21  -601.136846c  -8.00  -3.25    -0.0000
iter: 493 18:20:25  -601.136901c  -8.01  -3.25    -0.0000
iter: 494 18:20:29  -601.136956c  -8.02  -3.26    -0.0000
iter: 495 18:20:32  -601.137010c  -8.02  -3.26    -0.0000
iter: 496 18:20:36  -601.137062c  -8.03  -3.27    -0.0000
iter: 497 18:20:40  -601.137114c  -8.04  -3.27    -0.0000
iter: 498 18:20:44  -601.137166c  -8.04  -3.27    -0.0000
iter: 499 18:20:47  -601.137216c  -8.05  -3.28    -0.0000
iter: 500 18:20:51  -601.137266c  -8.06  -3.28    -0.0000
iter: 501 18:20:55  -601.137315c  -8.06  -3.28    -0.0000
iter: 502 18:20:59  -601.137363c  -8.07  -3.29    -0.0000
iter: 503 18:21:02  -601.137411c  -8.08  -3.29    -0.0000
iter: 504 18:21:06  -601.137621c  -8.08  -3.30    -0.0000
iter: 505 18:21:10  -601.137501c  -8.09  -3.30    -0.0000
iter: 506 18:21:14  -601.137705c  -8.10  -3.30    -0.0000
iter: 507 18:21:18  -601.137590c  -8.11  -3.31    -0.0000
iter: 508 18:21:21  -601.137787c  -8.11  -3.31    -0.0000
iter: 509 18:21:25  -601.137677c  -8.12  -3.32    -0.0000
iter: 510 18:21:29  -601.137867c  -8.12  -3.32    -0.0000
iter: 511 18:21:33  -601.137762c  -8.13  -3.32    -0.0000
iter: 512 18:21:36  -601.137945c  -8.13  -3.33    -0.0000
iter: 513 18:21:40  -601.137987c  -8.14  -3.33    -0.0000
iter: 514 18:21:44  -601.138022c  -8.15  -3.34    -0.0000
iter: 515 18:21:47  -601.138057c  -8.16  -3.34    -0.0000
iter: 516 18:21:51  -601.138093c  -8.16  -3.34    -0.0000
iter: 517 18:21:55  -601.138128c  -8.17  -3.35    -0.0000
iter: 518 18:21:59  -601.138163c  -8.18  -3.35    -0.0000
iter: 519 18:22:02  -601.138197c  -8.18  -3.36    -0.0000
iter: 520 18:22:06  -601.138231c  -8.19  -3.36    -0.0000
iter: 521 18:22:10  -601.138265c  -8.20  -3.36    -0.0000
iter: 522 18:22:14  -601.138298c  -8.20  -3.37    -0.0000
iter: 523 18:22:17  -601.138330c  -8.21  -3.37    -0.0000
iter: 524 18:22:21  -601.138362c  -8.22  -3.37    -0.0000
iter: 525 18:22:25  -601.138394c  -8.22  -3.38    -0.0000
iter: 526 18:22:29  -601.138425c  -8.23  -3.38    -0.0000
iter: 527 18:22:32  -601.138455c  -8.24  -3.39    -0.0000
iter: 528 18:22:36  -601.138485c  -8.24  -3.39    -0.0000
iter: 529 18:22:40  -601.138515c  -8.25  -3.39    -0.0000
iter: 530 18:22:44  -601.138544c  -8.26  -3.40    -0.0000
iter: 531 18:22:47  -601.138573c  -8.26  -3.40    -0.0000
iter: 532 18:22:51  -601.138601c  -8.27  -3.41    -0.0000
iter: 533 18:22:55  -601.138629c  -8.28  -3.41    -0.0000
iter: 534 18:22:59  -601.138656c  -8.28  -3.41    -0.0000
iter: 535 18:23:02  -601.138684c  -8.29  -3.42    -0.0000
iter: 536 18:23:06  -601.138710c  -8.30  -3.42    -0.0000
iter: 537 18:23:10  -601.138737c  -8.30  -3.43    -0.0000
iter: 538 18:23:13  -601.138762c  -8.31  -3.43    -0.0000
iter: 539 18:23:17  -601.138788c  -8.32  -3.43    -0.0000
iter: 540 18:23:21  -601.138813c  -8.32  -3.44    -0.0000
iter: 541 18:23:25  -601.138838c  -8.33  -3.44    -0.0000
iter: 542 18:23:28  -601.138862c  -8.34  -3.44    -0.0000
iter: 543 18:23:32  -601.138886c  -8.34  -3.45    -0.0000
iter: 544 18:23:36  -601.138910c  -8.35  -3.45    -0.0000
iter: 545 18:23:40  -601.138933c  -8.36  -3.46    -0.0000
iter: 546 18:23:43  -601.138956c  -8.36  -3.46    -0.0000
iter: 547 18:23:47  -601.138979c  -8.37  -3.46    -0.0000
iter: 548 18:23:51  -601.139001c  -8.38  -3.47    -0.0000
iter: 549 18:23:55  -601.139024c  -8.38  -3.47    -0.0000
iter: 550 18:23:58  -601.139045c  -8.39  -3.48    -0.0000
iter: 551 18:24:02  -601.139067c  -8.40  -3.48    -0.0000
iter: 552 18:24:06  -601.139088c  -8.40  -3.48    -0.0000
iter: 553 18:24:09  -601.139109c  -8.41  -3.49    -0.0000
iter: 554 18:24:13  -601.139129c  -8.42  -3.49    -0.0000
iter: 555 18:24:17  -601.139149c  -8.42  -3.50    -0.0000
iter: 556 18:24:21  -601.139169c  -8.43  -3.50    -0.0000
iter: 557 18:24:24  -601.139189c  -8.44  -3.50    -0.0000
iter: 558 18:24:28  -601.139208c  -8.44  -3.51    -0.0000
iter: 559 18:24:32  -601.139227c  -8.45  -3.51    -0.0000
iter: 560 18:24:36  -601.139246c  -8.46  -3.51    -0.0000
iter: 561 18:24:39  -601.139265c  -8.46  -3.52    -0.0000
iter: 562 18:24:43  -601.139283c  -8.47  -3.52    -0.0000
iter: 563 18:24:47  -601.139301c  -8.47  -3.53    -0.0000
iter: 564 18:24:51  -601.139319c  -8.48  -3.53    -0.0000
iter: 565 18:24:54  -601.139336c  -8.49  -3.53    -0.0000
iter: 566 18:24:58  -601.139354c  -8.49  -3.54    -0.0000
iter: 567 18:25:02  -601.139371c  -8.50  -3.54    -0.0000
iter: 568 18:25:05  -601.139388c  -8.51  -3.55    -0.0000
iter: 569 18:25:09  -601.139404c  -8.51  -3.55    -0.0000
iter: 570 18:25:13  -601.139421c  -8.52  -3.55    -0.0000
iter: 571 18:25:17  -601.139437c  -8.53  -3.56    -0.0000
iter: 572 18:25:20  -601.139453c  -8.53  -3.56    -0.0000
iter: 573 18:25:24  -601.139468c  -8.54  -3.56    -0.0000
iter: 574 18:25:28  -601.139484c  -8.55  -3.57    -0.0000
iter: 575 18:25:32  -601.139499c  -8.55  -3.57    -0.0000
iter: 576 18:25:35  -601.139514c  -8.56  -3.58    -0.0000
iter: 577 18:25:39  -601.139529c  -8.57  -3.58    -0.0000
iter: 578 18:25:43  -601.139544c  -8.57  -3.58    -0.0000
iter: 579 18:25:47  -601.139558c  -8.58  -3.59    -0.0000
iter: 580 18:25:50  -601.139572c  -8.59  -3.59    -0.0000
iter: 581 18:25:54  -601.139586c  -8.59  -3.60    -0.0000
iter: 582 18:25:58  -601.139600c  -8.60  -3.60    -0.0000
iter: 583 18:26:01  -601.139614c  -8.60  -3.60    -0.0000
iter: 584 18:26:05  -601.139627c  -8.61  -3.61    -0.0000
iter: 585 18:26:09  -601.139641c  -8.62  -3.61    -0.0000
iter: 586 18:26:13  -601.139654c  -8.63  -3.61    -0.0000
iter: 587 18:26:16  -601.139667c  -8.63  -3.62    -0.0000
iter: 588 18:26:20  -601.139679c  -8.64  -3.62    -0.0000
iter: 589 18:26:24  -601.139692c  -8.64  -3.63    -0.0000
iter: 590 18:26:28  -601.139704c  -8.65  -3.63    -0.0000
iter: 591 18:26:31  -601.139716c  -8.66  -3.63    -0.0000
iter: 592 18:26:35  -601.139728c  -8.66  -3.64    -0.0000
iter: 593 18:26:39  -601.139740c  -8.67  -3.64    -0.0000
iter: 594 18:26:43  -601.139752c  -8.68  -3.64    -0.0000
iter: 595 18:26:46  -601.139764c  -8.68  -3.65    -0.0000
iter: 596 18:26:50  -601.139775c  -8.69  -3.65    -0.0000
iter: 597 18:26:54  -601.139786c  -8.70  -3.66    -0.0000
iter: 598 18:26:58  -601.139797c  -8.70  -3.66    -0.0000
iter: 599 18:27:01  -601.139808c  -8.71  -3.66    -0.0000
iter: 600 18:27:05  -601.139819c  -8.72  -3.67    -0.0000
iter: 601 18:27:09  -601.139830c  -8.72  -3.67    -0.0000
iter: 602 18:27:13  -601.139840c  -8.73  -3.68    -0.0000
iter: 603 18:27:16  -601.139850c  -8.73  -3.68    -0.0000
iter: 604 18:27:20  -601.139861c  -8.74  -3.68    -0.0000
iter: 605 18:27:24  -601.139871c  -8.75  -3.69    -0.0000
iter: 606 18:27:27  -601.139881c  -8.76  -3.69    -0.0000
iter: 607 18:27:31  -601.139890c  -8.76  -3.69    -0.0000
iter: 608 18:27:35  -601.139900c  -8.77  -3.70    -0.0000
iter: 609 18:27:39  -601.139910c  -8.77  -3.70    -0.0000
iter: 610 18:27:42  -601.139919c  -8.78  -3.71    -0.0000
iter: 611 18:27:46  -601.139928c  -8.79  -3.71    -0.0000
iter: 612 18:27:50  -601.139937c  -8.79  -3.71    -0.0000
iter: 613 18:27:54  -601.139946c  -8.80  -3.72    -0.0000
iter: 614 18:27:57  -601.139955c  -8.81  -3.72    -0.0000
iter: 615 18:28:01  -601.139964c  -8.81  -3.72    -0.0000
iter: 616 18:28:05  -601.139973c  -8.82  -3.73    -0.0000
iter: 617 18:28:08  -601.139981c  -8.83  -3.73    -0.0000
iter: 618 18:28:12  -601.139989c  -8.83  -3.74    -0.0000
iter: 619 18:28:16  -601.139998c  -8.84  -3.74    -0.0000
iter: 620 18:28:20  -601.140006c  -8.85  -3.74    -0.0000
iter: 621 18:28:23  -601.140014c  -8.85  -3.75    -0.0000
iter: 622 18:28:27  -601.140022c  -8.86  -3.75    -0.0000
iter: 623 18:28:31  -601.140030c  -8.86  -3.76    -0.0000
iter: 624 18:28:35  -601.140037c  -8.87  -3.76    -0.0000
iter: 625 18:28:38  -601.140045c  -8.88  -3.76    -0.0000
iter: 626 18:28:42  -601.140053c  -8.88  -3.77    -0.0000
iter: 627 18:28:46  -601.140060c  -8.89  -3.77    -0.0000
iter: 628 18:28:50  -601.140067c  -8.90  -3.77    -0.0000
iter: 629 18:28:53  -601.140074c  -8.90  -3.78    -0.0000
iter: 630 18:28:57  -601.140082c  -8.91  -3.78    -0.0000
iter: 631 18:29:01  -601.140089c  -8.92  -3.79    -0.0000
iter: 632 18:29:05  -601.140095c  -8.92  -3.79    -0.0000
iter: 633 18:29:08  -601.140102c  -8.93  -3.79    -0.0000
iter: 634 18:29:12  -601.140109c  -8.94  -3.80    -0.0000
iter: 635 18:29:16  -601.140116c  -8.94  -3.80    -0.0000
iter: 636 18:29:19  -601.140122c  -8.95  -3.80    -0.0000
iter: 637 18:29:23  -601.140129c  -8.96  -3.81    -0.0000
iter: 638 18:29:27  -601.140135c  -8.96  -3.81    -0.0000
iter: 639 18:29:31  -601.140141c  -8.97  -3.82    -0.0000
iter: 640 18:29:34  -601.140147c  -8.98  -3.82    -0.0000
iter: 641 18:29:38  -601.140154c  -8.98  -3.82    -0.0000
iter: 642 18:29:42  -601.140160c  -8.99  -3.83    -0.0000
iter: 643 18:29:46  -601.140165c  -9.00  -3.83    -0.0000
iter: 644 18:29:49  -601.140171c  -9.00  -3.83    -0.0000
iter: 645 18:29:53  -601.140177c  -9.01  -3.84    -0.0000
iter: 646 18:29:57  -601.140183c  -9.01  -3.84    -0.0000
iter: 647 18:30:01  -601.140188c  -9.02  -3.85    -0.0000
iter: 648 18:30:04  -601.140194c  -9.03  -3.85    -0.0000
iter: 649 18:30:08  -601.140199c  -9.04  -3.85    -0.0000
iter: 650 18:30:12  -601.140205c  -9.04  -3.86    -0.0000
iter: 651 18:30:15  -601.140210c  -9.05  -3.86    -0.0000
iter: 652 18:30:19  -601.140215c  -9.05  -3.86    -0.0000
iter: 653 18:30:23  -601.140221c  -9.06  -3.87    -0.0000
iter: 654 18:30:27  -601.140226c  -9.07  -3.87    -0.0000
iter: 655 18:30:30  -601.140231c  -9.07  -3.88    -0.0000
iter: 656 18:30:34  -601.140236c  -9.08  -3.88    -0.0000
iter: 657 18:30:38  -601.140241c  -9.09  -3.88    -0.0000
iter: 658 18:30:42  -601.140245c  -9.09  -3.89    -0.0000
iter: 659 18:30:45  -601.140250c  -9.10  -3.89    -0.0000
iter: 660 18:30:49  -601.140255c  -9.10  -3.89    -0.0000
iter: 661 18:30:53  -601.140259c  -9.11  -3.90    -0.0000
iter: 662 18:30:57  -601.140264c  -9.12  -3.90    -0.0000
iter: 663 18:31:00  -601.140269c  -9.13  -3.91    -0.0000
iter: 664 18:31:04  -601.140273c  -9.13  -3.91    -0.0000
iter: 665 18:31:08  -601.140277c  -9.14  -3.91    -0.0000
iter: 666 18:31:11  -601.140282c  -9.14  -3.92    -0.0000
iter: 667 18:31:15  -601.140286c  -9.15  -3.92    -0.0000
iter: 668 18:31:19  -601.140290c  -9.16  -3.92    -0.0000
iter: 669 18:31:23  -601.140294c  -9.16  -3.93    -0.0000
iter: 670 18:31:26  -601.140298c  -9.17  -3.93    -0.0000
iter: 671 18:31:30  -601.140303c  -9.18  -3.94    -0.0000
iter: 672 18:31:34  -601.140307c  -9.18  -3.94    -0.0000
iter: 673 18:31:38  -601.140310c  -9.19  -3.94    -0.0000
iter: 674 18:31:41  -601.140314c  -9.19  -3.95    -0.0000
iter: 675 18:31:45  -601.140318c  -9.20  -3.95    -0.0000
iter: 676 18:31:49  -601.140322c  -9.21  -3.95    -0.0000
iter: 677 18:31:53  -601.140326c  -9.22  -3.96    -0.0000
iter: 678 18:31:56  -601.140329c  -9.22  -3.96    -0.0000
iter: 679 18:32:00  -601.140333c  -9.23  -3.97    -0.0000
iter: 680 18:32:04  -601.140337c  -9.23  -3.97    -0.0000
iter: 681 18:32:07  -601.140340c  -9.24  -3.97    -0.0000
iter: 682 18:32:11  -601.140344c  -9.25  -3.98    -0.0000
iter: 683 18:32:15  -601.140347c  -9.25  -3.98    -0.0000
iter: 684 18:32:19  -601.140350c  -9.26  -3.98    -0.0000
iter: 685 18:32:22  -601.140354c  -9.27  -3.99    -0.0000
iter: 686 18:32:26  -601.140357c  -9.27  -3.99    -0.0000
iter: 687 18:32:30  -601.140360c  -9.28  -3.99    -0.0000
iter: 688 18:32:34  -601.140364c  -9.28  -4.00    -0.0000
iter: 689 18:32:37  -601.140367c  -9.29  -4.00    -0.0000
iter: 690 18:32:41  -601.140370c  -9.30  -4.01    -0.0000
iter: 691 18:32:45  -601.140373c  -9.31  -4.01    -0.0000
iter: 692 18:32:49  -601.140376c  -9.31  -4.01    -0.0000
iter: 693 18:32:52  -601.140379c  -9.32  -4.02    -0.0000
iter: 694 18:32:56  -601.140382c  -9.32  -4.02    -0.0000
iter: 695 18:33:00  -601.140385c  -9.33  -4.02    -0.0000
iter: 696 18:33:04  -601.140388c  -9.34  -4.03    -0.0000
iter: 697 18:33:07  -601.140391c  -9.34  -4.03    -0.0000
iter: 698 18:33:11  -601.140393c  -9.35  -4.04    -0.0000
iter: 699 18:33:15  -601.140396c  -9.36  -4.04    -0.0000
iter: 700 18:33:18  -601.140399c  -9.36  -4.04    -0.0000
iter: 701 18:33:22  -601.140402c  -9.37  -4.05    -0.0000
iter: 702 18:33:26  -601.140404c  -9.37  -4.05    -0.0000
iter: 703 18:33:30  -601.140407c  -9.38  -4.05    -0.0000
iter: 704 18:33:33  -601.140410c  -9.39  -4.06    -0.0000
iter: 705 18:33:37  -601.140412c  -9.39  -4.06    -0.0000
iter: 706 18:33:41  -601.140415c  -9.40  -4.06    -0.0000
iter: 707 18:33:45  -601.140417c  -9.41  -4.07    -0.0000
iter: 708 18:33:48  -601.140420c  -9.41  -4.07    -0.0000
iter: 709 18:33:52  -601.140422c  -9.42  -4.08    -0.0000
iter: 710 18:33:56  -601.140424c  -9.43  -4.08    -0.0000
iter: 711 18:34:00  -601.140427c  -9.43  -4.08    -0.0000
iter: 712 18:34:03  -601.140429c  -9.44  -4.09    -0.0000
iter: 713 18:34:07  -601.140431c  -9.45  -4.09    +0.0000
iter: 714 18:34:11  -601.140434c  -9.45  -4.09    -0.0000
iter: 715 18:34:14  -601.140436c  -9.46  -4.10    -0.0000
iter: 716 18:34:18  -601.140438c  -9.46  -4.10    -0.0000
iter: 717 18:34:22  -601.140440c  -9.47  -4.11    -0.0000
iter: 718 18:34:26  -601.140443c  -9.48  -4.11    -0.0000
iter: 719 18:34:29  -601.140445c  -9.48  -4.11    -0.0000
iter: 720 18:34:33  -601.140447c  -9.49  -4.12    -0.0000
iter: 721 18:34:37  -601.140449c  -9.50  -4.12    -0.0000
iter: 722 18:34:41  -601.140451c  -9.50  -4.12    +0.0000
iter: 723 18:34:44  -601.140453c  -9.51  -4.13    +0.0000
iter: 724 18:34:48  -601.140455c  -9.52  -4.13    -0.0000
iter: 725 18:34:52  -601.140457c  -9.52  -4.13    -0.0000
iter: 726 18:34:56  -601.140459c  -9.53  -4.14    -0.0000
iter: 727 18:34:59  -601.140461c  -9.54  -4.14    -0.0000
iter: 728 18:35:03  -601.140463c  -9.54  -4.15    -0.0000
iter: 729 18:35:07  -601.140465c  -9.55  -4.15    -0.0000
iter: 730 18:35:10  -601.140466c  -9.55  -4.15    -0.0000
iter: 731 18:35:14  -601.140468c  -9.56  -4.16    -0.0000
iter: 732 18:35:18  -601.140470c  -9.57  -4.16    -0.0000
iter: 733 18:35:22  -601.140472c  -9.57  -4.16    -0.0000
iter: 734 18:35:25  -601.140474c  -9.58  -4.17    -0.0000
iter: 735 18:35:29  -601.140475c  -9.59  -4.17    -0.0000
iter: 736 18:35:33  -601.140477c  -9.59  -4.17    -0.0000
iter: 737 18:35:37  -601.140479c  -9.60  -4.18    -0.0000
iter: 738 18:35:40  -601.140480c  -9.61  -4.18    -0.0000
iter: 739 18:35:44  -601.140482c  -9.61  -4.19    -0.0000
iter: 740 18:35:48  -601.140484c  -9.62  -4.19    -0.0000
iter: 741 18:35:52  -601.140485c  -9.63  -4.19    -0.0000
iter: 742 18:35:55  -601.140487c  -9.63  -4.20    -0.0000
iter: 743 18:35:59  -601.140488c  -9.64  -4.20    -0.0000
iter: 744 18:36:03  -601.140490c  -9.64  -4.20    -0.0000
iter: 745 18:36:07  -601.140492c  -9.65  -4.21    -0.0000
iter: 746 18:36:10  -601.140493c  -9.66  -4.21    -0.0000
iter: 747 18:36:14  -601.140495c  -9.66  -4.22    -0.0000
iter: 748 18:36:18  -601.140496c  -9.67  -4.22    -0.0000
iter: 749 18:36:21  -601.140497c  -9.68  -4.22    -0.0000
iter: 750 18:36:25  -601.140499c  -9.68  -4.23    -0.0000
iter: 751 18:36:29  -601.140500c  -9.69  -4.23    -0.0000
iter: 752 18:36:33  -601.140502c  -9.69  -4.23    -0.0000
iter: 753 18:36:36  -601.140503c  -9.70  -4.24    -0.0000
iter: 754 18:36:40  -601.140504c  -9.71  -4.24    -0.0000
iter: 755 18:36:44  -601.140506c  -9.71  -4.24    -0.0000
iter: 756 18:36:48  -601.140507c  -9.72  -4.25    -0.0000
iter: 757 18:36:51  -601.140508c  -9.73  -4.25    -0.0000
iter: 758 18:36:55  -601.140510c  -9.73  -4.26    -0.0000
iter: 759 18:36:59  -601.140511c  -9.74  -4.26    -0.0000
iter: 760 18:37:03  -601.140512c  -9.74  -4.26    -0.0000
iter: 761 18:37:06  -601.140514c  -9.75  -4.27    -0.0000
iter: 762 18:37:10  -601.140515c  -9.76  -4.27    -0.0000
iter: 763 18:37:14  -601.140516c  -9.77  -4.27    -0.0000
iter: 764 18:37:17  -601.140517c  -9.77  -4.28    -0.0000
iter: 765 18:37:21  -601.140518c  -9.78  -4.28    -0.0000
iter: 766 18:37:25  -601.140520c  -9.78  -4.28    -0.0000
iter: 767 18:37:29  -601.140521c  -9.79  -4.29    -0.0000
iter: 768 18:37:32  -601.140522c  -9.80  -4.29    -0.0000
iter: 769 18:37:36  -601.140523c  -9.80  -4.29    -0.0000
iter: 770 18:37:40  -601.140524c  -9.81  -4.30    -0.0000
iter: 771 18:37:44  -601.140525c  -9.82  -4.30    -0.0000
iter: 772 18:37:47  -601.140526c  -9.82  -4.31    -0.0000
iter: 773 18:37:51  -601.140527c  -9.83  -4.31    -0.0000
iter: 774 18:37:55  -601.140528c  -9.83  -4.31    -0.0000
iter: 775 18:37:59  -601.140529c  -9.84  -4.32    -0.0000
iter: 776 18:38:02  -601.140531c  -9.85  -4.32    -0.0000
iter: 777 18:38:06  -601.140532c  -9.85  -4.32    -0.0000
iter: 778 18:38:10  -601.140533c  -9.86  -4.33    -0.0000
iter: 779 18:38:13  -601.140534c  -9.87  -4.33    -0.0000
iter: 780 18:38:17  -601.140535c  -9.87  -4.33    -0.0000
iter: 781 18:38:21  -601.140536c  -9.88  -4.34    -0.0000
iter: 782 18:38:25  -601.140537c  -9.88  -4.34    -0.0000
iter: 783 18:38:28  -601.140537c  -9.89  -4.35    -0.0000
iter: 784 18:38:32  -601.140538c  -9.90  -4.35    -0.0000
iter: 785 18:38:36  -601.140539c  -9.90  -4.35    -0.0000
iter: 786 18:38:40  -601.140540c  -9.91  -4.36    -0.0000
iter: 787 18:38:43  -601.140541c  -9.92  -4.36    -0.0000
iter: 788 18:38:47  -601.140542c  -9.92  -4.36    -0.0000
iter: 789 18:38:51  -601.140543c  -9.93  -4.37    -0.0000
iter: 790 18:38:55  -601.140544c  -9.93  -4.37    -0.0000
iter: 791 18:38:58  -601.140545c  -9.94  -4.37    -0.0000
iter: 792 18:39:02  -601.140546c  -9.95  -4.38    -0.0000
iter: 793 18:39:06  -601.140546c  -9.96  -4.38    -0.0000
iter: 794 18:39:10  -601.140547c  -9.96  -4.38    -0.0000
iter: 795 18:39:14  -601.140548c  -9.97  -4.39    -0.0000
iter: 796 18:39:17  -601.140549c  -9.97  -4.39    -0.0000
iter: 797 18:39:21  -601.140550c  -9.98  -4.40    -0.0000
iter: 798 18:39:25  -601.140550c  -9.99  -4.40    -0.0000
iter: 799 18:39:29  -601.140551c  -9.99  -4.40    -0.0000
iter: 800 18:39:32  -601.140552c -10.00  -4.41    -0.0000
iter: 801 18:39:36  -601.140553c -10.01c -4.41    -0.0000
iter: 802 18:39:40  -601.140554c -10.01c -4.41    -0.0000
iter: 803 18:39:44  -601.140554c -10.02c -4.42    -0.0000
iter: 804 18:39:47  -601.140555c -10.02c -4.42    -0.0000
iter: 805 18:39:51  -601.140556c -10.03c -4.42    -0.0000
iter: 806 18:39:55  -601.140557c -10.04c -4.43    -0.0000
iter: 807 18:39:58  -601.140557c -10.04c -4.43    -0.0000
iter: 808 18:40:02  -601.140558c -10.05c -4.43    -0.0000
iter: 809 18:40:06  -601.140559c -10.06c -4.44    -0.0000
iter: 810 18:40:10  -601.140559c -10.06c -4.44    -0.0000
iter: 811 18:40:13  -601.140560c -10.07c -4.45    -0.0000
iter: 812 18:40:17  -601.140561c -10.07c -4.45    -0.0000
iter: 813 18:40:21  -601.140561c -10.08c -4.45    -0.0000
iter: 814 18:40:25  -601.140562c -10.09c -4.46    -0.0000
iter: 815 18:40:28  -601.140563c -10.09c -4.46    -0.0000
iter: 816 18:40:32  -601.140563c -10.10c -4.46    -0.0000
iter: 817 18:40:36  -601.140564c -10.11c -4.47    -0.0000
iter: 818 18:40:40  -601.140565c -10.11c -4.47    -0.0000
iter: 819 18:40:43  -601.140565c -10.12c -4.47    -0.0000
iter: 820 18:40:47  -601.140566c -10.12c -4.48    -0.0000
iter: 821 18:40:51  -601.140566c -10.13c -4.48    -0.0000
iter: 822 18:40:55  -601.140567c -10.14c -4.48    -0.0000
iter: 823 18:40:58  -601.140568c -10.15c -4.49    -0.0000
iter: 824 18:41:02  -601.140568c -10.15c -4.49    -0.0000
iter: 825 18:41:06  -601.140569c -10.16c -4.50    -0.0000
iter: 826 18:41:09  -601.140569c -10.16c -4.50    -0.0000
iter: 827 18:41:13  -601.140570c -10.17c -4.50    -0.0000
iter: 828 18:41:17  -601.140571c -10.17c -4.51    -0.0000
iter: 829 18:41:21  -601.140571c -10.18c -4.51    -0.0000
iter: 830 18:41:24  -601.140572c -10.19c -4.51    -0.0000
iter: 831 18:41:28  -601.140572c -10.20c -4.52    -0.0000
iter: 832 18:41:32  -601.140573c -10.20c -4.52    -0.0000
iter: 833 18:41:36  -601.140573c -10.21c -4.52    -0.0000
iter: 834 18:41:39  -601.140574c -10.21c -4.53    -0.0000
iter: 835 18:41:43  -601.140574c -10.22c -4.53    -0.0000
iter: 836 18:41:47  -601.140575c -10.23c -4.53    -0.0000
iter: 837 18:41:50  -601.140575c -10.23c -4.54    -0.0000
iter: 838 18:41:54  -601.140576c -10.24c -4.54    -0.0000
iter: 839 18:41:58  -601.140576c -10.25c -4.55    -0.0000
iter: 840 18:42:02  -601.140577c -10.25c -4.55    -0.0000
iter: 841 18:42:05  -601.140577c -10.26c -4.55    -0.0000
iter: 842 18:42:09  -601.140578c -10.26c -4.56    -0.0000
iter: 843 18:42:13  -601.140578c -10.27c -4.56    -0.0000
iter: 844 18:42:17  -601.140579c -10.28c -4.56    -0.0000
iter: 845 18:42:20  -601.140579c -10.28c -4.57    -0.0000
iter: 846 18:42:24  -601.140580c -10.29c -4.57    -0.0000
iter: 847 18:42:28  -601.140580c -10.30c -4.57    -0.0000
iter: 848 18:42:32  -601.140581c -10.30c -4.58    -0.0000
iter: 849 18:42:35  -601.140581c -10.31c -4.58    -0.0000
iter: 850 18:42:39  -601.140582c -10.31c -4.58    -0.0000
iter: 851 18:42:43  -601.140582c -10.32c -4.59    -0.0000
iter: 852 18:42:46  -601.140582c -10.33c -4.59    -0.0000
iter: 853 18:42:50  -601.140583c -10.33c -4.59    -0.0000
iter: 854 18:42:54  -601.140583c -10.34c -4.60    -0.0000
iter: 855 18:42:58  -601.140584c -10.35c -4.60    -0.0000
iter: 856 18:43:01  -601.140584c -10.35c -4.61    -0.0000
iter: 857 18:43:05  -601.140584c -10.36c -4.61    -0.0000
iter: 858 18:43:09  -601.140585c -10.36c -4.61    -0.0000
iter: 859 18:43:13  -601.140585c -10.37c -4.62    -0.0000
iter: 860 18:43:16  -601.140586c -10.38c -4.62    -0.0000
iter: 861 18:43:20  -601.140586c -10.38c -4.62    -0.0000
iter: 862 18:43:24  -601.140586c -10.39c -4.63    -0.0000
iter: 863 18:43:28  -601.140587c -10.40c -4.63    -0.0000
iter: 864 18:43:31  -601.140587c -10.40c -4.63    -0.0000
iter: 865 18:43:35  -601.140588c -10.41c -4.64    -0.0000
iter: 866 18:43:39  -601.140588c -10.41c -4.64    -0.0000
iter: 867 18:43:43  -601.140588c -10.42c -4.64    -0.0000
iter: 868 18:43:46  -601.140589c -10.43c -4.65    -0.0000
iter: 869 18:43:50  -601.140589c -10.43c -4.65    -0.0000
iter: 870 18:43:54  -601.140589c -10.44c -4.65    -0.0000
iter: 871 18:43:57  -601.140590c -10.45c -4.66    -0.0000
iter: 872 18:44:01  -601.140590c -10.45c -4.66    -0.0000
iter: 873 18:44:05  -601.140590c -10.46c -4.66    -0.0000
iter: 874 18:44:09  -601.140591c -10.46c -4.67    -0.0000
iter: 875 18:44:12  -601.140591c -10.47c -4.67    -0.0000
iter: 876 18:44:16  -601.140592c -10.48c -4.68    -0.0000
iter: 877 18:44:20  -601.140592c -10.48c -4.68    -0.0000
iter: 878 18:44:24  -601.140592c -10.49c -4.68    -0.0000
iter: 879 18:44:27  -601.140592c -10.50c -4.69    -0.0000
iter: 880 18:44:31  -601.140593c -10.50c -4.69    -0.0000
iter: 881 18:44:35  -601.140593c -10.51c -4.69    -0.0000
iter: 882 18:44:39  -601.140593c -10.51c -4.70    -0.0000
iter: 883 18:44:42  -601.140594c -10.52c -4.70    -0.0000
iter: 884 18:44:46  -601.140594c -10.53c -4.70    -0.0000
iter: 885 18:44:50  -601.140594c -10.53c -4.71    -0.0000
iter: 886 18:44:54  -601.140595c -10.54c -4.71    -0.0000
iter: 887 18:44:57  -601.140595c -10.55c -4.71    -0.0000
iter: 888 18:45:01  -601.140595c -10.55c -4.72    -0.0000
iter: 889 18:45:05  -601.140596c -10.56c -4.72    -0.0000
iter: 890 18:45:08  -601.140596c -10.56c -4.72    -0.0000
iter: 891 18:45:12  -601.140596c -10.57c -4.73    -0.0000
iter: 892 18:45:16  -601.140596c -10.58c -4.73    -0.0000
iter: 893 18:45:20  -601.140597c -10.58c -4.73    -0.0000
iter: 894 18:45:23  -601.140597c -10.59c -4.74    -0.0000
iter: 895 18:45:27  -601.140597c -10.60c -4.74    -0.0000
iter: 896 18:45:31  -601.140598c -10.60c -4.75    -0.0000
iter: 897 18:45:35  -601.140598c -10.61c -4.75    -0.0000
iter: 898 18:45:38  -601.140598c -10.61c -4.75    -0.0000
iter: 899 18:45:42  -601.140598c -10.62c -4.76    -0.0000
iter: 900 18:45:46  -601.140599c -10.63c -4.76    -0.0000
iter: 901 18:45:49  -601.140599c -10.63c -4.76    -0.0000
iter: 902 18:45:53  -601.140599c -10.64c -4.77    -0.0000
iter: 903 18:45:57  -601.140599c -10.65c -4.77    -0.0000
iter: 904 18:46:01  -601.140600c -10.65c -4.77    -0.0000
iter: 905 18:46:04  -601.140600c -10.66c -4.78    -0.0000
iter: 906 18:46:08  -601.140600c -10.66c -4.78    -0.0000
iter: 907 18:46:12  -601.140600c -10.67c -4.78    -0.0000
iter: 908 18:46:16  -601.140601c -10.68c -4.79    -0.0000
iter: 909 18:46:19  -601.140601c -10.68c -4.79    -0.0000
iter: 910 18:46:23  -601.140601c -10.69c -4.79    -0.0000
iter: 911 18:46:27  -601.140601c -10.70c -4.80    -0.0000
iter: 912 18:46:31  -601.140602c -10.70c -4.80    -0.0000
iter: 913 18:46:34  -601.140602c -10.71c -4.80    -0.0000
iter: 914 18:46:38  -601.140602c -10.71c -4.81    -0.0000
iter: 915 18:46:42  -601.140602c -10.72c -4.81    -0.0000
iter: 916 18:46:46  -601.140602c -10.73c -4.81    -0.0000
iter: 917 18:46:49  -601.140603c -10.73c -4.82    -0.0000
iter: 918 18:46:53  -601.140603c -10.74c -4.82    -0.0000
iter: 919 18:46:57  -601.140603c -10.75c -4.83    -0.0000
iter: 920 18:47:00  -601.140603c -10.75c -4.83    -0.0000
iter: 921 18:47:04  -601.140604c -10.76c -4.83    -0.0000
iter: 922 18:47:08  -601.140604c -10.76c -4.84    -0.0000
iter: 923 18:47:12  -601.140604c -10.77c -4.84    -0.0000
iter: 924 18:47:15  -601.140604c -10.78c -4.84    -0.0000
iter: 925 18:47:19  -601.140604c -10.78c -4.85    -0.0000
iter: 926 18:47:23  -601.140605c -10.79c -4.85    -0.0000
iter: 927 18:47:27  -601.140605c -10.80c -4.85    -0.0000
iter: 928 18:47:30  -601.140605c -10.80c -4.86    -0.0000
iter: 929 18:47:34  -601.140605c -10.81c -4.86    -0.0000
iter: 930 18:47:38  -601.140605c -10.81c -4.86    -0.0000
iter: 931 18:47:41  -601.140606c -10.82c -4.87    -0.0000
iter: 932 18:47:45  -601.140606c -10.83c -4.87    -0.0000
iter: 933 18:47:49  -601.140606c -10.83c -4.87    -0.0000
iter: 934 18:47:53  -601.140606c -10.84c -4.88    -0.0000
iter: 935 18:47:56  -601.140606c -10.85c -4.88    -0.0000
iter: 936 18:48:00  -601.140607c -10.85c -4.88    -0.0000
iter: 937 18:48:04  -601.140607c -10.86c -4.89    -0.0000
iter: 938 18:48:08  -601.140607c -10.86c -4.89    -0.0000
iter: 939 18:48:11  -601.140607c -10.87c -4.89    -0.0000
iter: 940 18:48:15  -601.140607c -10.88c -4.90    -0.0000
iter: 941 18:48:19  -601.140607c -10.88c -4.90    -0.0000
iter: 942 18:48:23  -601.140608c -10.89c -4.90    -0.0000
iter: 943 18:48:26  -601.140608c -10.90c -4.91    -0.0000
iter: 944 18:48:30  -601.140608c -10.90c -4.91    -0.0000
iter: 945 18:48:34  -601.140608c -10.91c -4.91    -0.0000
iter: 946 18:48:37  -601.140608c -10.91c -4.92    -0.0000
iter: 947 18:48:41  -601.140609c -10.92c -4.92    -0.0000
iter: 948 18:48:45  -601.140609c -10.93c -4.93    -0.0000
iter: 949 18:48:49  -601.140609c -10.93c -4.93    -0.0000
iter: 950 18:48:52  -601.140609c -10.94c -4.93    -0.0000
iter: 951 18:48:56  -601.140609c -10.95c -4.94    -0.0000
iter: 952 18:49:00  -601.140609c -10.95c -4.94    -0.0000
iter: 953 18:49:04  -601.140609c -10.96c -4.94    -0.0000
iter: 954 18:49:07  -601.140610c -10.96c -4.95    -0.0000
iter: 955 18:49:11  -601.140610c -10.97c -4.95    -0.0000
iter: 956 18:49:15  -601.140610c -10.98c -4.95    -0.0000
iter: 957 18:49:19  -601.140610c -10.98c -4.96    -0.0000
iter: 958 18:49:22  -601.140610c -10.99c -4.96    -0.0000
iter: 959 18:49:26  -601.140610c -10.99c -4.96    -0.0000
iter: 960 18:49:30  -601.140611c -11.00c -4.97    -0.0000
iter: 961 18:49:34  -601.140611c -11.01c -4.97    -0.0000
iter: 962 18:49:37  -601.140611c -11.01c -4.97    -0.0000
iter: 963 18:49:41  -601.140611c -11.02c -4.98    -0.0000
iter: 964 18:49:45  -601.140611c -11.03c -4.98    -0.0000
iter: 965 18:49:48  -601.140611c -11.03c -4.98    -0.0000
iter: 966 18:49:52  -601.140611c -11.04c -4.99    -0.0000
iter: 967 18:49:56  -601.140612c -11.04c -4.99    -0.0000
iter: 968 18:50:00  -601.140612c -11.05c -4.99    -0.0000
iter: 969 18:50:03  -601.140612c -11.06c -5.00    -0.0000
iter: 970 18:50:07  -601.140612c -11.06c -5.00c   -0.0000

Converged after 970 iterations.

Dipole moment: (52.394147, -54.480107, -0.102340) |e|*Ang

Total magnetic moment: (0.000000, 0.000000, -0.000000)
Local magnetic moments:
   0 Ti ( 0.000000,  0.000000,  0.000000)
   1 Ti ( 0.000000,  0.000000, -0.000000)
   2 Ti ( 0.000000,  0.000000, -0.000000)
   3 Ti ( 0.000000,  0.000000, -0.000000)
   4 Ti ( 0.000000,  0.000000,  0.000000)
   5 Ti ( 0.000000,  0.000000, -0.000000)
   6 Ti ( 0.000000,  0.000000,  0.000000)
   7 Ti ( 0.000000,  0.000000,  0.000000)
   8 Ti ( 0.000000,  0.000000,  0.000000)
   9 Ti ( 0.000000,  0.000000, -0.000000)
  10 Ti ( 0.000000,  0.000000, -0.000000)
  11 Ti ( 0.000000,  0.000000,  0.000000)
  12 Ti ( 0.000000,  0.000000,  0.000000)
  13 Ti ( 0.000000,  0.000000,  0.000000)
  14 Ti ( 0.000000,  0.000000, -0.000000)
  15 Ti ( 0.000000,  0.000000, -0.000000)
  16 Ti ( 0.000000,  0.000000,  0.000000)
  17 Ti ( 0.000000,  0.000000,  0.000000)
  18 Ti ( 0.000000,  0.000000, -0.000000)
  19 Ti ( 0.000000,  0.000000, -0.000000)
  20 Ti ( 0.000000,  0.000000,  0.000000)
  21 Ti ( 0.000000,  0.000000, -0.000000)
  22 Ti ( 0.000000,  0.000000, -0.000000)
  23 Ti ( 0.000000,  0.000000, -0.000000)
  24 O  ( 0.000000,  0.000000, -0.000000)
  25 O  ( 0.000000,  0.000000,  0.000000)
  26 O  ( 0.000000,  0.000000,  0.000000)
  27 O  ( 0.000000,  0.000000, -0.000000)
  28 O  ( 0.000000,  0.000000, -0.000000)
  29 O  ( 0.000000,  0.000000, -0.000000)
  30 O  ( 0.000000,  0.000000,  0.000000)
  31 O  ( 0.000000,  0.000000, -0.000000)
  32 O  ( 0.000000,  0.000000,  0.000000)
  33 O  ( 0.000000,  0.000000, -0.000000)
  34 O  ( 0.000000,  0.000000,  0.000000)
  35 O  ( 0.000000,  0.000000, -0.000000)
  36 O  ( 0.000000,  0.000000, -0.000000)
  37 O  ( 0.000000,  0.000000,  0.000000)
  38 O  ( 0.000000,  0.000000, -0.000000)
  39 O  ( 0.000000,  0.000000, -0.000000)
  40 O  ( 0.000000,  0.000000,  0.000000)
  41 O  ( 0.000000,  0.000000,  0.000000)
  42 O  ( 0.000000,  0.000000, -0.000000)
  43 O  ( 0.000000,  0.000000,  0.000000)
  44 O  ( 0.000000,  0.000000,  0.000000)
  45 O  ( 0.000000,  0.000000,  0.000000)
  46 O  ( 0.000000,  0.000000,  0.000000)
  47 O  ( 0.000000,  0.000000,  0.000000)
  48 O  ( 0.000000,  0.000000, -0.000000)
  49 O  ( 0.000000,  0.000000,  0.000000)
  50 O  ( 0.000000,  0.000000,  0.000000)
  51 O  ( 0.000000,  0.000000,  0.000000)
  52 O  ( 0.000000,  0.000000,  0.000000)
  53 O  ( 0.000000,  0.000000,  0.000000)
  54 O  ( 0.000000,  0.000000,  0.000000)
  55 O  ( 0.000000,  0.000000,  0.000000)
  56 O  ( 0.000000,  0.000000, -0.000000)
  57 O  ( 0.000000,  0.000000,  0.000000)
  58 O  ( 0.000000,  0.000000,  0.000000)
  59 O  ( 0.000000,  0.000000,  0.000000)
  60 O  ( 0.000000,  0.000000,  0.000000)
  61 O  ( 0.000000,  0.000000, -0.000000)
  62 O  ( 0.000000,  0.000000, -0.000000)
  63 O  ( 0.000000,  0.000000, -0.000000)
  64 O  ( 0.000000,  0.000000, -0.000000)
  65 O  ( 0.000000,  0.000000,  0.000000)
  66 O  ( 0.000000,  0.000000, -0.000000)
  67 O  ( 0.000000,  0.000000, -0.000000)
  68 O  ( 0.000000,  0.000000, -0.000000)
  69 O  ( 0.000000,  0.000000,  0.000000)
  70 O  ( 0.000000,  0.000000,  0.000000)
  71 O  ( 0.000000,  0.000000, -0.000000)
  72 Au ( 0.000000,  0.000000, -0.000000)
  73 Au ( 0.000000,  0.000000,  0.000000)
  74 Au ( 0.000000,  0.000000, -0.000000)
  75 Au ( 0.000000,  0.000000, -0.000000)

Energy contributions relative to reference atoms: (reference = -2721730.337652)

Kinetic:       +537.846968
Potential:     -727.500582
External:       -72.186164
XC:            -382.505399
Entropy (-ST):   -0.001389
Local:          +43.205259
SIC:             +0.000000
--------------------------
Free energy:   -601.141306
Extrapolated:  -601.140612

Dipole-layer corrected work functions: 4.469135, 4.703119 eV

Spin contamination: 0.000000 electrons
                   Up                     Down
 Band  Eigenvalues  Occupancy  Eigenvalues  Occupancy
    0    -65.95181    1.00000    -65.95181    1.00000
    1    -65.94411    1.00000    -65.94411    1.00000
    2    -65.93899    1.00000    -65.93899    1.00000
    3    -65.93656    1.00000    -65.93656    1.00000
    4    -65.80703    1.00000    -65.80703    1.00000
    5    -65.73333    1.00000    -65.73333    1.00000
    6    -65.64225    1.00000    -65.64225    1.00000
    7    -65.63912    1.00000    -65.63912    1.00000
    8    -65.63279    1.00000    -65.63279    1.00000
    9    -65.63001    1.00000    -65.63001    1.00000
   10    -65.61011    1.00000    -65.61011    1.00000
   11    -65.60372    1.00000    -65.60372    1.00000
   12    -65.59212    1.00000    -65.59212    1.00000
   13    -65.55738    1.00000    -65.55738    1.00000
   14    -65.55128    1.00000    -65.55128    1.00000
   15    -65.49759    1.00000    -65.49759    1.00000
   16    -65.47623    1.00000    -65.47623    1.00000
   17    -65.46921    1.00000    -65.46921    1.00000
   18    -65.35875    1.00000    -65.35875    1.00000
   19    -65.32015    1.00000    -65.32015    1.00000
   20    -65.21474    1.00000    -65.21474    1.00000
   21    -65.20123    1.00000    -65.20123    1.00000
   22    -65.19369    1.00000    -65.19369    1.00000
   23    -65.19076    1.00000    -65.19076    1.00000
   24    -42.27355    1.00000    -42.27355    1.00000
   25    -42.26463    1.00000    -42.26463    1.00000
   26    -42.25876    1.00000    -42.25876    1.00000
   27    -42.25576    1.00000    -42.25576    1.00000
   28    -42.12638    1.00000    -42.12638    1.00000
   29    -42.11749    1.00000    -42.11749    1.00000
   30    -42.08772    1.00000    -42.08772    1.00000
   31    -42.05694    1.00000    -42.05694    1.00000
   32    -42.04787    1.00000    -42.04787    1.00000
   33    -41.98288    1.00000    -41.98288    1.00000
   34    -41.95350    1.00000    -41.95350    1.00000
   35    -41.94178    1.00000    -41.94178    1.00000
   36    -41.93896    1.00000    -41.93896    1.00000
   37    -41.93445    1.00000    -41.93445    1.00000
   38    -41.92343    1.00000    -41.92343    1.00000
   39    -41.92263    1.00000    -41.92263    1.00000
   40    -41.91779    1.00000    -41.91779    1.00000
   41    -41.91561    1.00000    -41.91561    1.00000
   42    -41.91069    1.00000    -41.91069    1.00000
   43    -41.90006    1.00000    -41.90006    1.00000
   44    -41.89378    1.00000    -41.89378    1.00000
   45    -41.88829    1.00000    -41.88829    1.00000
   46    -41.87255    1.00000    -41.87255    1.00000
   47    -41.86628    1.00000    -41.86628    1.00000
   48    -41.84850    1.00000    -41.84850    1.00000
   49    -41.83218    1.00000    -41.83218    1.00000
   50    -41.81652    1.00000    -41.81652    1.00000
   51    -41.81580    1.00000    -41.81580    1.00000
   52    -41.80207    1.00000    -41.80207    1.00000
   53    -41.79421    1.00000    -41.79421    1.00000
   54    -41.79089    1.00000    -41.79089    1.00000
   55    -41.77059    1.00000    -41.77059    1.00000
   56    -41.76726    1.00000    -41.76726    1.00000
   57    -41.76146    1.00000    -41.76146    1.00000
   58    -41.75164    1.00000    -41.75164    1.00000
   59    -41.73698    1.00000    -41.73698    1.00000
   60    -41.73399    1.00000    -41.73399    1.00000
   61    -41.72214    1.00000    -41.72214    1.00000
   62    -41.71939    1.00000    -41.71939    1.00000
   63    -41.71650    1.00000    -41.71650    1.00000
   64    -41.70845    1.00000    -41.70845    1.00000
   65    -41.69700    1.00000    -41.69700    1.00000
   66    -41.69409    1.00000    -41.69409    1.00000
   67    -41.68750    1.00000    -41.68750    1.00000
   68    -41.68153    1.00000    -41.68153    1.00000
   69    -41.67109    1.00000    -41.67109    1.00000
   70    -41.66226    1.00000    -41.66226    1.00000
   71    -41.65406    1.00000    -41.65406    1.00000
   72    -41.65301    1.00000    -41.65301    1.00000
   73    -41.64205    1.00000    -41.64205    1.00000
   74    -41.63686    1.00000    -41.63686    1.00000
   75    -41.62352    1.00000    -41.62352    1.00000
   76    -41.59357    1.00000    -41.59357    1.00000
   77    -41.57762    1.00000    -41.57762    1.00000
   78    -41.52021    1.00000    -41.52021    1.00000
   79    -41.51544    1.00000    -41.51544    1.00000
   80    -41.48347    1.00000    -41.48347    1.00000
   81    -41.45119    1.00000    -41.45119    1.00000
   82    -41.44064    1.00000    -41.44064    1.00000
   83    -41.43992    1.00000    -41.43992    1.00000
   84    -41.42677    1.00000    -41.42677    1.00000
   85    -41.42308    1.00000    -41.42308    1.00000
   86    -41.41264    1.00000    -41.41264    1.00000
   87    -41.41021    1.00000    -41.41021    1.00000
   88    -41.40435    1.00000    -41.40435    1.00000
   89    -41.40426    1.00000    -41.40426    1.00000
   90    -41.36829    1.00000    -41.36829    1.00000
   91    -41.35388    1.00000    -41.35388    1.00000
   92    -41.29078    1.00000    -41.29078    1.00000
   93    -41.27525    1.00000    -41.27525    1.00000
   94    -41.26739    1.00000    -41.26739    1.00000
   95    -41.26378    1.00000    -41.26378    1.00000
   96    -24.64942    1.00000    -24.64942    1.00000
   97    -24.44647    1.00000    -24.44647    1.00000
   98    -24.31825    1.00000    -24.31825    1.00000
   99    -24.28956    1.00000    -24.28956    1.00000
  100    -24.22852    1.00000    -24.22852    1.00000
  101    -24.18862    1.00000    -24.18862    1.00000
  102    -24.11491    1.00000    -24.11491    1.00000
  103    -24.04211    1.00000    -24.04211    1.00000
  104    -23.98544    1.00000    -23.98544    1.00000
  105    -23.86925    1.00000    -23.86925    1.00000
  106    -23.81986    1.00000    -23.81986    1.00000
  107    -23.75634    1.00000    -23.75634    1.00000
  108    -23.67716    1.00000    -23.67716    1.00000
  109    -23.55470    1.00000    -23.55470    1.00000
  110    -23.51832    1.00000    -23.51832    1.00000
  111    -23.50562    1.00000    -23.50562    1.00000
  112    -23.48975    1.00000    -23.48975    1.00000
  113    -23.47520    1.00000    -23.47520    1.00000
  114    -23.41742    1.00000    -23.41742    1.00000
  115    -23.38492    1.00000    -23.38492    1.00000
  116    -23.36641    1.00000    -23.36641    1.00000
  117    -23.34588    1.00000    -23.34588    1.00000
  118    -23.33357    1.00000    -23.33357    1.00000
  119    -23.32338    1.00000    -23.32338    1.00000
  120    -23.29899    1.00000    -23.29899    1.00000
  121    -23.28276    1.00000    -23.28276    1.00000
  122    -23.26612    1.00000    -23.26612    1.00000
  123    -23.26537    1.00000    -23.26537    1.00000
  124    -23.20306    1.00000    -23.20306    1.00000
  125    -23.18367    1.00000    -23.18367    1.00000
  126    -23.18206    1.00000    -23.18206    1.00000
  127    -23.17443    1.00000    -23.17443    1.00000
  128    -23.16930    1.00000    -23.16930    1.00000
  129    -23.16619    1.00000    -23.16619    1.00000
  130    -23.15840    1.00000    -23.15840    1.00000
  131    -23.14403    1.00000    -23.14403    1.00000
  132    -23.12624    1.00000    -23.12624    1.00000
  133    -23.12389    1.00000    -23.12389    1.00000
  134    -23.09352    1.00000    -23.09352    1.00000
  135    -22.98623    1.00000    -22.98623    1.00000
  136    -22.96743    1.00000    -22.96743    1.00000
  137    -22.78174    1.00000    -22.78174    1.00000
  138    -22.67731    1.00000    -22.67731    1.00000
  139    -22.59095    1.00000    -22.59095    1.00000
  140    -21.81394    1.00000    -21.81394    1.00000
  141    -21.77264    1.00000    -21.77264    1.00000
  142    -21.76635    1.00000    -21.76635    1.00000
  143    -21.75637    1.00000    -21.75637    1.00000
  144    -11.76826    1.00000    -11.76826    1.00000
  145    -11.65735    1.00000    -11.65735    1.00000
  146    -11.64863    1.00000    -11.64863    1.00000
  147    -11.58806    1.00000    -11.58806    1.00000
  148    -11.56985    1.00000    -11.56985    1.00000
  149    -11.55073    1.00000    -11.55073    1.00000
  150    -11.48633    1.00000    -11.48633    1.00000
  151    -11.47588    1.00000    -11.47588    1.00000
  152    -11.46109    1.00000    -11.46109    1.00000
  153    -11.41541    1.00000    -11.41541    1.00000
  154    -11.40088    1.00000    -11.40088    1.00000
  155    -11.35770    1.00000    -11.35770    1.00000
  156    -11.34704    1.00000    -11.34704    1.00000
  157    -11.30633    1.00000    -11.30633    1.00000
  158    -11.27152    1.00000    -11.27152    1.00000
  159    -11.23236    1.00000    -11.23236    1.00000
  160    -11.21601    1.00000    -11.21601    1.00000
  161    -11.19157    1.00000    -11.19157    1.00000
  162    -11.17022    1.00000    -11.17022    1.00000
  163    -11.10061    1.00000    -11.10061    1.00000
  164    -11.04175    1.00000    -11.04175    1.00000
  165    -10.96137    1.00000    -10.96137    1.00000
  166    -10.95713    1.00000    -10.95713    1.00000
  167    -10.92813    1.00000    -10.92813    1.00000
  168    -10.92299    1.00000    -10.92299    1.00000
  169    -10.90361    1.00000    -10.90361    1.00000
  170    -10.86913    1.00000    -10.86913    1.00000
  171    -10.85249    1.00000    -10.85249    1.00000
  172    -10.83187    1.00000    -10.83187    1.00000
  173    -10.82586    1.00000    -10.82586    1.00000
  174    -10.81850    1.00000    -10.81850    1.00000
  175    -10.78213    1.00000    -10.78213    1.00000
  176    -10.77036    1.00000    -10.77036    1.00000
  177    -10.75889    1.00000    -10.75889    1.00000
  178    -10.74591    1.00000    -10.74591    1.00000
  179    -10.72670    1.00000    -10.72670    1.00000
  180    -10.71233    1.00000    -10.71233    1.00000
  181    -10.69920    1.00000    -10.69920    1.00000
  182    -10.68832    1.00000    -10.68832    1.00000
  183    -10.65280    1.00000    -10.65280    1.00000
  184    -10.64259    1.00000    -10.64259    1.00000
  185    -10.60123    1.00000    -10.60123    1.00000
  186    -10.57264    1.00000    -10.57264    1.00000
  187    -10.55986    1.00000    -10.55986    1.00000
  188    -10.50544    1.00000    -10.50544    1.00000
  189    -10.46738    1.00000    -10.46738    1.00000
  190    -10.38931    1.00000    -10.38931    1.00000
  191    -10.35544    1.00000    -10.35544    1.00000
  192    -10.32083    1.00000    -10.32083    1.00000
  193    -10.26265    1.00000    -10.26265    1.00000
  194    -10.18216    1.00000    -10.18216    1.00000
  195    -10.16719    1.00000    -10.16719    1.00000
  196    -10.15515    1.00000    -10.15515    1.00000
  197    -10.08725    1.00000    -10.08725    1.00000
  198     -9.98307    1.00000     -9.98307    1.00000
  199     -9.94199    1.00000     -9.94199    1.00000
  200     -9.91006    1.00000     -9.91006    1.00000
  201     -9.87376    1.00000     -9.87376    1.00000
  202     -9.79796    1.00000     -9.79796    1.00000
  203     -9.79493    1.00000     -9.79493    1.00000
  204     -9.73261    1.00000     -9.73261    1.00000
  205     -9.71622    1.00000     -9.71622    1.00000
  206     -9.65660    1.00000     -9.65660    1.00000
  207     -9.60705    1.00000     -9.60705    1.00000
  208     -9.56729    1.00000     -9.56729    1.00000
  209     -9.55235    1.00000     -9.55235    1.00000
  210     -9.54361    1.00000     -9.54361    1.00000
  211     -9.51855    1.00000     -9.51855    1.00000
  212     -9.47560    1.00000     -9.47560    1.00000
  213     -9.46131    1.00000     -9.46131    1.00000
  214     -9.39742    1.00000     -9.39742    1.00000
  215     -9.35889    1.00000     -9.35889    1.00000
  216     -9.32412    1.00000     -9.32412    1.00000
  217     -9.28188    1.00000     -9.28188    1.00000
  218     -9.27932    1.00000     -9.27932    1.00000
  219     -9.26689    1.00000     -9.26689    1.00000
  220     -9.23174    1.00000     -9.23174    1.00000
  221     -9.21695    1.00000     -9.21695    1.00000
  222     -9.18191    1.00000     -9.18191    1.00000
  223     -9.15345    1.00000     -9.15345    1.00000
  224     -9.10696    1.00000     -9.10696    1.00000
  225     -9.09924    1.00000     -9.09924    1.00000
  226     -9.08698    1.00000     -9.08698    1.00000
  227     -9.06666    1.00000     -9.06666    1.00000
  228     -9.01937    1.00000     -9.01937    1.00000
  229     -8.99522    1.00000     -8.99522    1.00000
  230     -8.99138    1.00000     -8.99138    1.00000
  231     -8.96303    1.00000     -8.96303    1.00000
  232     -8.95452    1.00000     -8.95452    1.00000
  233     -8.93410    1.00000     -8.93410    1.00000
  234     -8.86698    1.00000     -8.86698    1.00000
  235     -8.80278    1.00000     -8.80278    1.00000
  236     -8.78821    1.00000     -8.78821    1.00000
  237     -8.75682    1.00000     -8.75682    1.00000
  238     -8.72035    1.00000     -8.72035    1.00000
  239     -8.70668    1.00000     -8.70668    1.00000
  240     -8.69964    1.00000     -8.69964    1.00000
  241     -8.63765    1.00000     -8.63765    1.00000
  242     -8.63282    1.00000     -8.63282    1.00000
  243     -8.59593    1.00000     -8.59593    1.00000
  244     -8.56530    1.00000     -8.56530    1.00000
  245     -8.46927    1.00000     -8.46927    1.00000
  246     -8.46017    1.00000     -8.46017    1.00000
  247     -8.38297    1.00000     -8.38297    1.00000
  248     -8.35155    1.00000     -8.35155    1.00000
  249     -8.27478    1.00000     -8.27478    1.00000
  250     -8.26228    1.00000     -8.26228    1.00000
  251     -8.23444    1.00000     -8.23444    1.00000
  252     -8.21048    1.00000     -8.21048    1.00000
  253     -8.20250    1.00000     -8.20250    1.00000
  254     -8.17463    1.00000     -8.17463    1.00000
  255     -8.15398    1.00000     -8.15398    1.00000
  256     -8.13257    1.00000     -8.13257    1.00000
  257     -8.12514    1.00000     -8.12514    1.00000
  258     -8.10996    1.00000     -8.10996    1.00000
  259     -8.09537    1.00000     -8.09537    1.00000
  260     -8.05478    1.00000     -8.05478    1.00000
  261     -8.01446    1.00000     -8.01446    1.00000
  262     -8.00365    1.00000     -8.00365    1.00000
  263     -7.97545    1.00000     -7.97545    1.00000
  264     -7.94203    1.00000     -7.94203    1.00000
  265     -7.93604    1.00000     -7.93604    1.00000
  266     -7.91324    1.00000     -7.91324    1.00000
  267     -7.88151    1.00000     -7.88151    1.00000
  268     -7.85597    1.00000     -7.85597    1.00000
  269     -7.84728    1.00000     -7.84728    1.00000
  270     -7.82903    1.00000     -7.82903    1.00000
  271     -7.80412    1.00000     -7.80412    1.00000
  272     -7.79779    1.00000     -7.79779    1.00000
  273     -7.74670    1.00000     -7.74670    1.00000
  274     -7.72458    1.00000     -7.72458    1.00000
  275     -7.69488    1.00000     -7.69488    1.00000
  276     -7.66726    1.00000     -7.66726    1.00000
  277     -7.63724    1.00000     -7.63724    1.00000
  278     -7.61192    1.00000     -7.61192    1.00000
  279     -7.60170    1.00000     -7.60170    1.00000
  280     -7.56394    1.00000     -7.56394    1.00000
  281     -7.54723    1.00000     -7.54723    1.00000
  282     -7.46899    1.00000     -7.46899    1.00000
  283     -7.44469    1.00000     -7.44469    1.00000
  284     -7.40302    1.00000     -7.40302    1.00000
  285     -7.38836    1.00000     -7.38836    1.00000
  286     -7.29642    1.00000     -7.29642    1.00000
  287     -7.23344    1.00000     -7.23344    1.00000
  288     -7.19182    1.00000     -7.19182    1.00000
  289     -7.13977    1.00000     -7.13977    1.00000
  290     -7.12541    1.00000     -7.12541    1.00000
  291     -7.11633    1.00000     -7.11633    1.00000
  292     -7.09206    1.00000     -7.09206    1.00000
  293     -7.07030    1.00000     -7.07030    1.00000
  294     -6.90392    1.00000     -6.90392    1.00000
  295     -6.87062    1.00000     -6.87062    1.00000
  296     -6.85949    1.00000     -6.85949    1.00000
  297     -6.84455    1.00000     -6.84455    1.00000
  298     -6.76641    1.00000     -6.76641    1.00000
  299     -6.75513    1.00000     -6.75513    1.00000
  300     -6.74917    1.00000     -6.74917    1.00000
  301     -6.58045    1.00000     -6.58045    1.00000
  302     -6.54204    1.00000     -6.54204    1.00000
  303     -6.49402    1.00000     -6.49402    1.00000
  304     -6.41553    1.00000     -6.41553    1.00000
  305     -6.37689    1.00000     -6.37689    1.00000
  306     -6.34940    1.00000     -6.34940    1.00000
  307     -6.28942    1.00000     -6.28942    1.00000
  308     -5.69657    0.99998     -5.69657    0.99998
  309     -5.37945    0.99964     -5.37945    0.99964
  310     -3.78008    0.00032     -3.78008    0.00032
  311     -3.56330    0.00004     -3.56330    0.00004
  312     -3.42873    0.00001     -3.42873    0.00001
  313     -3.37368    0.00001     -3.37368    0.00001
  314     -3.32835    0.00000     -3.32835    0.00000
  315     -3.22667    0.00000     -3.22667    0.00000
  316     -3.17052    0.00000     -3.17052    0.00000
  317     -3.15745    0.00000     -3.15745    0.00000
  318     -3.14291    0.00000     -3.14291    0.00000
  319     -3.04166    0.00000     -3.04166    0.00000
  320     -2.93992    0.00000     -2.93992    0.00000
  321     -2.88359    0.00000     -2.88359    0.00000
  322     -2.83759    0.00000     -2.83759    0.00000
  323     -2.81546    0.00000     -2.81546    0.00000
  324     -2.77558    0.00000     -2.77558    0.00000
  325     -2.76283    0.00000     -2.76283    0.00000
  326     -2.70759    0.00000     -2.70759    0.00000
  327     -2.67094    0.00000     -2.67094    0.00000
  328     -2.66343    0.00000     -2.66343    0.00000
  329     -2.63815    0.00000     -2.63815    0.00000
  330     -2.62237    0.00000     -2.62237    0.00000
  331     -2.60802    0.00000     -2.60802    0.00000
  332     -2.58014    0.00000     -2.58014    0.00000
  333     -2.55744    0.00000     -2.55744    0.00000
  334     -2.52122    0.00000     -2.52122    0.00000
  335     -2.49644    0.00000     -2.49644    0.00000
  336     -2.47431    0.00000     -2.47431    0.00000
  337     -2.45001    0.00000     -2.45001    0.00000
  338     -2.43539    0.00000     -2.43539    0.00000
  339     -2.43181    0.00000     -2.43181    0.00000
  340     -2.42336    0.00000     -2.42336    0.00000
  341     -2.41390    0.00000     -2.41390    0.00000
  342     -2.39284    0.00000     -2.39284    0.00000
  343     -2.37964    0.00000     -2.37964    0.00000
  344     -2.36690    0.00000     -2.36690    0.00000
  345     -2.36028    0.00000     -2.36028    0.00000
  346     -2.34364    0.00000     -2.34364    0.00000
  347     -2.32664    0.00000     -2.32664    0.00000
  348     -2.30373    0.00000     -2.30373    0.00000
  349     -2.29963    0.00000     -2.29963    0.00000
  350     -2.23087    0.00000     -2.23087    0.00000
  351     -2.21701    0.00000     -2.21701    0.00000
  352     -2.20082    0.00000     -2.20082    0.00000
  353     -2.18722    0.00000     -2.18722    0.00000
  354     -2.16934    0.00000     -2.16934    0.00000
  355     -2.15267    0.00000     -2.15267    0.00000
  356     -2.07049    0.00000     -2.07049    0.00000
  357     -2.03733    0.00000     -2.03733    0.00000
  358     -2.01477    0.00000     -2.01477    0.00000
  359     -2.01052    0.00000     -2.01052    0.00000
  360     -1.97608    0.00000     -1.97608    0.00000
  361     -1.96845    0.00000     -1.96845    0.00000
  362     -1.95828    0.00000     -1.95828    0.00000
  363     -1.95398    0.00000     -1.95398    0.00000
  364     -1.93348    0.00000     -1.93348    0.00000
  365     -1.92607    0.00000     -1.92607    0.00000
  366     -1.92049    0.00000     -1.92049    0.00000
  367     -1.90926    0.00000     -1.90926    0.00000
  368     -1.89885    0.00000     -1.89885    0.00000
  369     -1.85999    0.00000     -1.85999    0.00000
  370     -1.81922    0.00000     -1.81922    0.00000
  371     -1.81045    0.00000     -1.81045    0.00000
  372     -1.80249    0.00000     -1.80249    0.00000
  373     -1.76548    0.00000     -1.76548    0.00000
  374     -1.71099    0.00000     -1.71099    0.00000
  375     -1.69808    0.00000     -1.69808    0.00000

Fermi level: -4.58613

Gap: 1.599 eV
Transition (v -> c):
  (s=0, k=0, n=309, [0.00, 0.00, 0.00]) -> (s=1, k=0, n=310, [0.00, 0.00, 0.00])
No difference between direct/indirect transitions
System changes: positions 

Initializing position-dependent things.

Density initialized from wave functions
      .-------------------------.  
     /|                         |  
    / |                         |  
   /  |                         |  
  /   |                         |  
 *    |                         |  
 |    |                         |  
 |    |                         |  
 |    |                         |  
 |    |                         |  
 |    |                         |  
 |    |                         |  
 |    |                         |  
 |    |                         |  
 |    |        Au   OAu         |  
 |    |      O          Ti      |  
 |    O  Au      Ti     O    O  |  
 |    |   Ti   Au O   O         |  
 | O  |   O    O      Ti     Ti |  
 |    | Ti     Ti     O    O    |  
 |    |     O       O      Ti   |  
 |   O|Ti     O      O          |  
 |    |O    O      Ti     Ti    |  
 |  Ti|    Ti          O  O   O |  
 |    |  O  O   O O    TiO      |  
 |  O |         TiO         O Ti|  
 |    | OTiO   Ti    OTi        |  
 |    |       O     O O    O O  |  
 |    | Oi   O O           Ti   |  
 |    O      Ti     Ti     O    |  
 |   Ti          O      O       |  
 |    |   O                     |  
 |    |                         |  
 |    |                         |  
 |    |                         |  
 |    .-------------------------.  
 |   /                         /   
 |  /                         /    
 | /                         /     
 |/                         /      
 *-------------------------*       

Positions:
   0 Ti     1.771742    0.000000    8.228379    ( 0.0000,  0.0000,  0.0000)
   1 Ti     6.989192    1.896200    8.228379    ( 0.0000,  0.0000,  0.0000)
   2 Ti     1.771742    3.792400    8.228379    ( 0.0000,  0.0000,  0.0000)
   3 Ti     6.989192    5.688600    8.228379    ( 0.0000,  0.0000,  0.0000)
   4 Ti     4.725027    0.000000    9.111586    ( 0.0000,  0.0000,  0.0000)
   5 Ti     9.942477    1.896200    9.111586    ( 0.0000,  0.0000,  0.0000)
   6 Ti     4.725027    3.792400    9.111586    ( 0.0000,  0.0000,  0.0000)
   7 Ti     9.942477    5.688600    9.111586    ( 0.0000,  0.0000,  0.0000)
   8 Ti     3.149983    0.000000   11.761552    ( 0.0000,  0.0000,  0.0000)
   9 Ti     8.367433    1.896200   11.761552    ( 0.0000,  0.0000,  0.0000)
  10 Ti     3.149983    3.792400   11.761552    ( 0.0000,  0.0000,  0.0000)
  11 Ti     8.367433    5.688600   11.761552    ( 0.0000,  0.0000,  0.0000)
  12 Ti     6.103269    0.000000   12.644759    ( 0.0000,  0.0000,  0.0000)
  13 Ti     0.885819    1.896200   12.644759    ( 0.0000,  0.0000,  0.0000)
  14 Ti     6.103269    3.792400   12.644759    ( 0.0000,  0.0000,  0.0000)
  15 Ti     0.885819    5.688600   12.644759    ( 0.0000,  0.0000,  0.0000)
  16 Ti     4.482233   -0.001033   15.342543    ( 0.0000,  0.0000,  0.0000)
  17 Ti     9.753045    1.900753   15.389207    ( 0.0000,  0.0000,  0.0000)
  18 Ti     4.499047    3.797034   15.348687    ( 0.0000,  0.0000,  0.0000)
  19 Ti     9.736627    5.671166   15.407809    ( 0.0000,  0.0000,  0.0000)
  20 Ti     7.365001   -0.008670   16.091347    ( 0.0000,  0.0000,  0.0000)
  21 Ti     2.124206    1.919615   16.196452    ( 0.0000,  0.0000,  0.0000)
  22 Ti     7.324862    3.785370   16.124124    ( 0.0000,  0.0000,  0.0000)
  23 Ti     2.104658    5.692197   16.109406    ( 0.0000,  0.0000,  0.0000)
  24 O      3.638859    0.000000    7.500000    ( 0.0000,  0.0000,  0.0000)
  25 O      8.856309    1.896200    7.500000    ( 0.0000,  0.0000,  0.0000)
  26 O      3.638859    3.792400    7.500000    ( 0.0000,  0.0000,  0.0000)
  27 O      8.856309    5.688600    7.500000    ( 0.0000,  0.0000,  0.0000)
  28 O      6.592144    0.000000    8.383207    ( 0.0000,  0.0000,  0.0000)
  29 O      1.374694    1.896200    8.383207    ( 0.0000,  0.0000,  0.0000)
  30 O      6.592144    3.792400    8.383207    ( 0.0000,  0.0000,  0.0000)
  31 O      1.374694    5.688600    8.383207    ( 0.0000,  0.0000,  0.0000)
  32 O     10.339421    0.000000    8.956758    ( 0.0000,  0.0000,  0.0000)
  33 O      5.121971    1.896200    8.956758    ( 0.0000,  0.0000,  0.0000)
  34 O     10.339421    3.792400    8.956758    ( 0.0000,  0.0000,  0.0000)
  35 O      5.121971    5.688600    8.956758    ( 0.0000,  0.0000,  0.0000)
  36 O      2.857911    0.000000    9.839966    ( 0.0000,  0.0000,  0.0000)
  37 O      8.075361    1.896200    9.839966    ( 0.0000,  0.0000,  0.0000)
  38 O      2.857911    3.792400    9.839966    ( 0.0000,  0.0000,  0.0000)
  39 O      8.075361    5.688600    9.839966    ( 0.0000,  0.0000,  0.0000)
  40 O      5.017100    0.000000   11.033173    ( 0.0000,  0.0000,  0.0000)
  41 O     10.234550    1.896200   11.033173    ( 0.0000,  0.0000,  0.0000)
  42 O      5.017100    3.792400   11.033173    ( 0.0000,  0.0000,  0.0000)
  43 O     10.234550    5.688600   11.033173    ( 0.0000,  0.0000,  0.0000)
  44 O      7.970490    0.000000   11.916380    ( 0.0000,  0.0000,  0.0000)
  45 O      2.753040    1.896200   11.916380    ( 0.0000,  0.0000,  0.0000)
  46 O      7.970490    3.792400   11.916380    ( 0.0000,  0.0000,  0.0000)
  47 O      2.753040    5.688600   11.916380    ( 0.0000,  0.0000,  0.0000)
  48 O      1.282867    0.000000   12.489931    ( 0.0000,  0.0000,  0.0000)
  49 O      6.500317    1.896200   12.489931    ( 0.0000,  0.0000,  0.0000)
  50 O      1.282867    3.792400   12.489931    ( 0.0000,  0.0000,  0.0000)
  51 O      6.500317    5.688600   12.489931    ( 0.0000,  0.0000,  0.0000)
  52 O      4.236152    0.000000   13.373138    ( 0.0000,  0.0000,  0.0000)
  53 O      9.453603    1.896200   13.373138    ( 0.0000,  0.0000,  0.0000)
  54 O      4.236152    3.792400   13.373138    ( 0.0000,  0.0000,  0.0000)
  55 O      9.453603    5.688600   13.373138    ( 0.0000,  0.0000,  0.0000)
  56 O      6.412072   -0.010033   14.556610    ( 0.0000,  0.0000,  0.0000)
  57 O      1.198823    1.897930   14.569774    ( 0.0000,  0.0000,  0.0000)
  58 O      6.447668    3.793171   14.532625    ( 0.0000,  0.0000,  0.0000)
  59 O      1.199187    5.689336   14.547629    ( 0.0000,  0.0000,  0.0000)
  60 O      4.033722    1.891518   15.421462    ( 0.0000,  0.0000,  0.0000)
  61 O      9.263384   -0.007385   15.453502    ( 0.0000,  0.0000,  0.0000)
  62 O      4.056182    5.703956   15.417797    ( 0.0000,  0.0000,  0.0000)
  63 O      9.276983    3.794598   15.462247    ( 0.0000,  0.0000,  0.0000)
  64 O      2.642742   -0.013555   16.279518    ( 0.0000,  0.0000,  0.0000)
  65 O      7.840025    1.892632   16.276827    ( 0.0000,  0.0000,  0.0000)
  66 O      2.638424    3.815752   16.259314    ( 0.0000,  0.0000,  0.0000)
  67 O      7.851442    5.687213   16.316677    ( 0.0000,  0.0000,  0.0000)
  68 O      5.664333   -0.017638   16.912131    ( 0.0000,  0.0000,  0.0000)
  69 O      0.405331    1.895786   16.891848    ( 0.0000,  0.0000,  0.0000)
  70 O      0.447526    5.688107   16.892737    ( 0.0000,  0.0000,  0.0000)
  71 O      5.620240    3.815240   16.822627    ( 0.0000,  0.0000,  0.0000)
  72 Au     5.402004    1.459542   18.435638    ( 0.0000,  0.0000,  0.0000)
  73 Au     7.227773    3.254817   19.494175    ( 0.0000,  0.0000,  0.0000)
  74 Au     2.680675    1.867315   18.895591    ( 0.0000,  0.0000,  0.0000)
  75 Au     4.579183    3.616569   19.675117    ( 0.0000,  0.0000,  0.0000)

Unit cell:
           periodic     x           y           z      points  spacing
  1. axis:    yes   10.434900    0.000000    0.000000    52     0.2007
  2. axis:    yes    0.000000    7.584800    0.000000    36     0.2107
  3. axis:    no     0.000000    0.000000   28.826383   144     0.2002

  Lengths:  10.434900   7.584800  28.826383
  Angles:   90.000000  90.000000  90.000000

Effective grid spacing dv^(1/3) = 0.2038

     iter     time        total  log10-change:  magmom
                         energy   eigst   dens
iter:   1 18:50:14  -890.027981   -3.22           -0.0000
iter:   2 18:50:17  -890.020644   -3.77  -3.05    +0.0000
iter:   3 18:50:21  -890.012224   -4.23  -3.05    +0.0000
iter:   4 18:50:25  -890.004095   -4.54  -3.06    +0.0000
iter:   5 18:50:29  -889.996691   -4.90  -3.08    +0.0000
iter:   6 18:50:32  -889.990026   -5.26  -3.09    +0.0000
iter:   7 18:50:36  -889.983879   -5.46  -3.10    +0.0000
iter:   8 18:50:40  -889.978264   -5.59  -3.12    +0.0000
iter:   9 18:50:44  -889.973293   -5.59  -3.13    +0.0000
iter:  10 18:50:48  -889.968673   -5.59  -3.14    +0.0000
iter:  11 18:50:51  -889.964587   -5.57  -3.16    +0.0000
iter:  12 18:50:55  -889.960755   -5.57  -3.17    +0.0000
iter:  13 18:50:59  -889.957380   -5.57  -3.18    +0.0000
iter:  14 18:51:03  -889.954184   -5.58  -3.19    +0.0000
iter:  15 18:51:06  -889.951383   -5.61  -3.20    +0.0000
iter:  16 18:51:10  -889.948704   -5.63  -3.21    +0.0000
iter:  17 18:51:14  -889.946373   -5.67  -3.22    +0.0000
iter:  18 18:51:18  -889.944115   -5.70  -3.23    +0.0000
iter:  19 18:51:22  -889.942168   -5.75  -3.24    +0.0000
iter:  20 18:51:25  -889.940439   -5.76  -3.25    +0.0000
iter:  21 18:51:29  -889.938711   -5.83  -3.26    +0.0000
iter:  22 18:51:33  -889.937237   -5.87  -3.27    +0.0000
iter:  23 18:51:37  -889.935753   -5.92  -3.28    +0.0000
iter:  24 18:51:40  -889.934508   -5.98  -3.29    +0.0000
iter:  25 18:51:44  -889.933422   -6.00  -3.30    +0.0000
iter:  26 18:51:48  -889.932275   -6.07  -3.31    +0.0000
iter:  27 18:51:52  -889.931328   -6.11  -3.32    +0.0000
iter:  28 18:51:56  -889.930515   -6.15  -3.33    +0.0000
iter:  29 18:51:59  -889.929614   -6.21  -3.33    +0.0000
iter:  30 18:52:03  -889.928888   -6.25  -3.34    +0.0000
iter:  31 18:52:07  -889.928280   -6.28  -3.35    +0.0000
iter:  32 18:52:11  -889.927563   -6.35  -3.36    +0.0000
iter:  33 18:52:14  -889.927002   -6.38  -3.36    +0.0000
iter:  34 18:52:18  -889.926546   -6.41  -3.37    +0.0000
iter:  35 18:52:22  -889.926168   -6.45  -3.38    +0.0000
iter:  36 18:52:26  -889.925657   -6.51  -3.39    +0.0000
iter:  37 18:52:29  -889.925468   -6.53  -3.39    +0.0000
iter:  38 18:52:33  -889.925104c  -6.58  -3.40    +0.0000
iter:  39 18:52:37  -889.924830   -6.63  -3.41    +0.0000
iter:  40 18:52:41  -889.924433   -6.67  -3.41    +0.0000
iter:  41 18:52:44  -889.924344c  -6.70  -3.42    +0.0000
iter:  42 18:52:48  -889.924086c  -6.74  -3.43    +0.0000
iter:  43 18:52:52  -889.923903c  -6.80  -3.43    +0.0000
iter:  44 18:52:56  -889.923783c  -6.82  -3.44    +0.0000
iter:  45 18:52:59  -889.923711c  -6.87  -3.45    +0.0000
iter:  46 18:53:03  -889.923486c  -6.91  -3.45    +0.0000
iter:  47 18:53:07  -889.923527c  -6.94  -3.46    +0.0000
iter:  48 18:53:11  -889.923402c  -6.98  -3.47    +0.0000
iter:  49 18:53:14  -889.923326c  -7.03  -3.47    +0.0000
iter:  50 18:53:18  -889.923301c  -7.06  -3.48    +0.0000
iter:  51 18:53:22  -889.923315c  -7.09  -3.49    +0.0000
iter:  52 18:53:26  -889.923359c  -7.12  -3.49    +0.0000
iter:  53 18:53:29  -889.923427c  -7.15  -3.50    +0.0000
iter:  54 18:53:33  -889.923335c  -7.20  -3.50    +0.0000
iter:  55 18:53:37  -889.923469c  -7.23  -3.51    +0.0000
iter:  56 18:53:40  -889.923444c  -7.27  -3.52    +0.0000
iter:  57 18:53:44  -889.923449c  -7.32  -3.52    +0.0000
iter:  58 18:53:48  -889.923490c  -7.34  -3.53    +0.0000
iter:  59 18:53:52  -889.923562c  -7.38  -3.53    +0.0000
iter:  60 18:53:55  -889.923659c  -7.40  -3.54    +0.0000
iter:  61 18:53:59  -889.923776c  -7.43  -3.55    +0.0000
iter:  62 18:54:03  -889.923909c  -7.45  -3.55    +0.0000
iter:  63 18:54:07  -889.924054c  -7.49  -3.56    +0.0000
iter:  64 18:54:10  -889.924211c  -7.51  -3.56    +0.0000
iter:  65 18:54:14  -889.924376c  -7.54  -3.57    +0.0000
iter:  66 18:54:18  -889.924548c  -7.56  -3.57    +0.0000
iter:  67 18:54:22  -889.924727c  -7.60  -3.58    +0.0000
iter:  68 18:54:25  -889.924910c  -7.62  -3.58    +0.0000
iter:  69 18:54:29  -889.925098c  -7.65  -3.59    +0.0000
iter:  70 18:54:33  -889.925129c  -7.70  -3.60    +0.0000
iter:  71 18:54:37  -889.925352c  -7.73  -3.60    +0.0000
iter:  72 18:54:40  -889.925410c  -7.76  -3.61    +0.0000
iter:  73 18:54:44  -889.925496c  -7.82  -3.61    +0.0000
iter:  74 18:54:48  -889.925596c  -7.83  -3.62    +0.0000
iter:  75 18:54:51  -889.925713c  -7.87  -3.62    +0.0000
iter:  76 18:54:55  -889.925844c  -7.88  -3.63    +0.0000
iter:  77 18:54:59  -889.925987c  -7.91  -3.64    +0.0000
iter:  78 18:55:03  -889.926141c  -7.93  -3.64    +0.0000
iter:  79 18:55:06  -889.926302c  -7.96  -3.65    +0.0000
iter:  80 18:55:10  -889.926471c  -7.97  -3.65    +0.0000
iter:  81 18:55:14  -889.926645c  -8.00  -3.66    +0.0000
iter:  82 18:55:18  -889.926824c  -8.01  -3.66    +0.0000
iter:  83 18:55:21  -889.927006c  -8.04  -3.67    +0.0000
iter:  84 18:55:25  -889.927191c  -8.05  -3.67    +0.0000
iter:  85 18:55:29  -889.927378c  -8.08  -3.68    +0.0000
iter:  86 18:55:33  -889.927567c  -8.09  -3.68    +0.0000
iter:  87 18:55:36  -889.927757c  -8.11  -3.69    +0.0000
iter:  88 18:55:40  -889.927948c  -8.13  -3.70    +0.0000
iter:  89 18:55:44  -889.928139c  -8.15  -3.70    +0.0000
iter:  90 18:55:47  -889.928331c  -8.17  -3.71    +0.0000
iter:  91 18:55:51  -889.928522c  -8.19  -3.71    +0.0000
iter:  92 18:55:55  -889.928714c  -8.21  -3.72    +0.0000
iter:  93 18:55:59  -889.928905c  -8.23  -3.72    +0.0000
iter:  94 18:56:02  -889.929095c  -8.25  -3.73    +0.0000
iter:  95 18:56:06  -889.929284c  -8.27  -3.73    +0.0000
iter:  96 18:56:10  -889.929472c  -8.30  -3.74    +0.0000
iter:  97 18:56:14  -889.929659c  -8.31  -3.74    +0.0000
iter:  98 18:56:17  -889.929845c  -8.34  -3.75    +0.0000
iter:  99 18:56:21  -889.930030c  -8.35  -3.76    +0.0000
iter: 100 18:56:25  -889.930213c  -8.38  -3.76    +0.0000
iter: 101 18:56:29  -889.930395c  -8.39  -3.77    +0.0000
iter: 102 18:56:32  -889.930575c  -8.42  -3.77    +0.0000
iter: 103 18:56:36  -889.930753c  -8.44  -3.78    +0.0000
iter: 104 18:56:40  -889.930930c  -8.46  -3.78    +0.0000
iter: 105 18:56:43  -889.931106c  -8.47  -3.79    +0.0000
iter: 106 18:56:47  -889.931279c  -8.50  -3.79    +0.0000
iter: 107 18:56:51  -889.931451c  -8.51  -3.80    +0.0000
iter: 108 18:56:55  -889.931621c  -8.53  -3.80    +0.0000
iter: 109 18:56:58  -889.931789c  -8.55  -3.81    +0.0000
iter: 110 18:57:02  -889.931955c  -8.57  -3.81    +0.0000
iter: 111 18:57:06  -889.932120c  -8.59  -3.82    +0.0000
iter: 112 18:57:10  -889.932282c  -8.61  -3.83    +0.0000
iter: 113 18:57:13  -889.932443c  -8.62  -3.83    +0.0000
iter: 114 18:57:17  -889.932602c  -8.64  -3.84    +0.0000
iter: 115 18:57:21  -889.932760c  -8.66  -3.84    +0.0000
iter: 116 18:57:25  -889.932915c  -8.68  -3.85    +0.0000
iter: 117 18:57:28  -889.933068c  -8.69  -3.85    +0.0000
iter: 118 18:57:32  -889.933220c  -8.71  -3.86    +0.0000
iter: 119 18:57:36  -889.933370c  -8.73  -3.86    +0.0000
iter: 120 18:57:39  -889.933518c  -8.74  -3.87    +0.0000
iter: 121 18:57:43  -889.933664c  -8.76  -3.87    +0.0000
iter: 122 18:57:47  -889.933808c  -8.78  -3.88    +0.0000
iter: 123 18:57:51  -889.933951c  -8.79  -3.88    +0.0000
iter: 124 18:57:54  -889.934092c  -8.81  -3.89    +0.0000
iter: 125 18:57:58  -889.934231c  -8.82  -3.90    +0.0000
iter: 126 18:58:02  -889.934368c  -8.84  -3.90    +0.0000
iter: 127 18:58:06  -889.934503c  -8.85  -3.91    +0.0000
iter: 128 18:58:09  -889.934637c  -8.87  -3.91    +0.0000
iter: 129 18:58:13  -889.934769c  -8.88  -3.92    +0.0000
iter: 130 18:58:17  -889.934900c  -8.90  -3.92    +0.0000
iter: 131 18:58:21  -889.935028c  -8.92  -3.93    +0.0000
iter: 132 18:58:24  -889.935156c  -8.93  -3.93    +0.0000
iter: 133 18:58:28  -889.935281c  -8.95  -3.94    +0.0000
iter: 134 18:58:32  -889.935405c  -8.96  -3.94    +0.0000
iter: 135 18:58:35  -889.935527c  -8.98  -3.95    +0.0000
iter: 136 18:58:39  -889.935647c  -8.99  -3.95    +0.0000
iter: 137 18:58:43  -889.935766c  -9.00  -3.96    +0.0000
iter: 138 18:58:47  -889.935884c  -9.02  -3.97    +0.0000
iter: 139 18:58:50  -889.935999c  -9.03  -3.97    +0.0000
iter: 140 18:58:54  -889.936114c  -9.05  -3.98    +0.0000
iter: 141 18:58:58  -889.936226c  -9.06  -3.98    +0.0000
iter: 142 18:59:02  -889.936338c  -9.08  -3.99    +0.0000
iter: 143 18:59:05  -889.936448c  -9.09  -3.99    +0.0000
iter: 144 18:59:09  -889.936487c  -9.16  -4.00    +0.0000
iter: 145 18:59:13  -889.936629c  -9.10  -4.00    +0.0000
iter: 146 18:59:16  -889.936669c  -9.20  -4.01    +0.0000
iter: 147 18:59:20  -889.936809c  -9.14  -4.01    +0.0000
iter: 148 18:59:24  -889.936851c  -9.23  -4.02    +0.0000
iter: 149 18:59:28  -889.936989c  -9.17  -4.02    +0.0000
iter: 150 18:59:31  -889.937032c  -9.26  -4.03    +0.0000
iter: 151 18:59:35  -889.937102c  -9.26  -4.04    +0.0000
iter: 152 18:59:39  -889.937174c  -9.26  -4.04    +0.0000
iter: 153 18:59:43  -889.937246c  -9.27  -4.05    +0.0000
iter: 154 18:59:46  -889.937318c  -9.27  -4.05    +0.0000
iter: 155 18:59:50  -889.937390c  -9.29  -4.06    +0.0000
iter: 156 18:59:54  -889.937462c  -9.30  -4.06    +0.0000
iter: 157 18:59:57  -889.937534c  -9.31  -4.07    +0.0000
iter: 158 19:00:01  -889.937607c  -9.32  -4.07    +0.0000
iter: 159 19:00:05  -889.937680c  -9.34  -4.08    +0.0000
iter: 160 19:00:09  -889.937753c  -9.35  -4.08    +0.0000
iter: 161 19:00:12  -889.937826c  -9.36  -4.09    +0.0000
iter: 162 19:00:16  -889.937899c  -9.37  -4.09    +0.0000
iter: 163 19:00:20  -889.937972c  -9.38  -4.10    +0.0000
iter: 164 19:00:24  -889.938045c  -9.39  -4.10    +0.0000
iter: 165 19:00:27  -889.938118c  -9.40  -4.11    +0.0000
iter: 166 19:00:31  -889.938191c  -9.41  -4.12    +0.0000
iter: 167 19:00:35  -889.938263c  -9.43  -4.12    +0.0000
iter: 168 19:00:39  -889.938335c  -9.44  -4.13    +0.0000
iter: 169 19:00:42  -889.938407c  -9.45  -4.13    +0.0000
iter: 170 19:00:46  -889.938479c  -9.46  -4.14    +0.0000
iter: 171 19:00:50  -889.938550c  -9.47  -4.14    +0.0000
iter: 172 19:00:53  -889.938620c  -9.48  -4.15    +0.0000
iter: 173 19:00:57  -889.938691c  -9.50  -4.15    +0.0000
iter: 174 19:01:01  -889.938761c  -9.51  -4.16    +0.0000
iter: 175 19:01:05  -889.938830c  -9.52  -4.16    +0.0000
iter: 176 19:01:08  -889.938899c  -9.53  -4.17    +0.0000
iter: 177 19:01:12  -889.938967c  -9.54  -4.17    +0.0000
iter: 178 19:01:16  -889.939035c  -9.56  -4.18    +0.0000
iter: 179 19:01:20  -889.939102c  -9.57  -4.18    +0.0000
iter: 180 19:01:23  -889.939168c  -9.58  -4.19    +0.0000
iter: 181 19:01:27  -889.939234c  -9.59  -4.19    +0.0000
iter: 182 19:01:31  -889.939300c  -9.61  -4.20    +0.0000
iter: 183 19:01:35  -889.939365c  -9.62  -4.20    +0.0000
iter: 184 19:01:38  -889.939429c  -9.63  -4.21    +0.0000
iter: 185 19:01:42  -889.939492c  -9.64  -4.21    +0.0000
iter: 186 19:01:46  -889.939555c  -9.65  -4.22    +0.0000
iter: 187 19:01:50  -889.939618c  -9.67  -4.22    +0.0000
iter: 188 19:01:53  -889.939679c  -9.68  -4.23    +0.0000
iter: 189 19:01:57  -889.939740c  -9.69  -4.23    +0.0000
iter: 190 19:02:01  -889.939801c  -9.70  -4.24    +0.0000
iter: 191 19:02:04  -889.939860c  -9.72  -4.24    +0.0000
iter: 192 19:02:08  -889.939920c  -9.73  -4.25    +0.0000
iter: 193 19:02:12  -889.939978c  -9.74  -4.25    +0.0000
iter: 194 19:02:16  -889.940036c  -9.75  -4.26    +0.0000
iter: 195 19:02:19  -889.940093c  -9.76  -4.27    +0.0000
iter: 196 19:02:23  -889.940149c  -9.77  -4.27    +0.0000
iter: 197 19:02:27  -889.940205c  -9.79  -4.28    +0.0000
iter: 198 19:02:31  -889.940260c  -9.80  -4.28    +0.0000
iter: 199 19:02:34  -889.940315c  -9.81  -4.29    +0.0000
iter: 200 19:02:38  -889.940369c  -9.82  -4.29    +0.0000
iter: 201 19:02:42  -889.940422c  -9.83  -4.30    +0.0000
iter: 202 19:02:45  -889.940475c  -9.85  -4.30    +0.0000
iter: 203 19:02:49  -889.940527c  -9.86  -4.31    +0.0000
iter: 204 19:02:53  -889.940578c  -9.87  -4.31    +0.0000
iter: 205 19:02:57  -889.940629c  -9.88  -4.32    +0.0000
iter: 206 19:03:00  -889.940679c  -9.89  -4.32    +0.0000
iter: 207 19:03:04  -889.940729c  -9.91  -4.33    +0.0000
iter: 208 19:03:08  -889.940778c  -9.92  -4.33    +0.0000
iter: 209 19:03:12  -889.940826c  -9.93  -4.34    +0.0000
iter: 210 19:03:15  -889.940874c  -9.94  -4.34    +0.0000
iter: 211 19:03:19  -889.940921c  -9.95  -4.35    +0.0000
iter: 212 19:03:23  -889.940967c  -9.97  -4.35    +0.0000
iter: 213 19:03:27  -889.941013c  -9.98  -4.36    +0.0000
iter: 214 19:03:30  -889.941059c  -9.99  -4.36    +0.0000
iter: 215 19:03:34  -889.941104c -10.00c -4.37    +0.0000
iter: 216 19:03:38  -889.941148c -10.01c -4.37    +0.0000
iter: 217 19:03:41  -889.941191c -10.02c -4.38    +0.0000
iter: 218 19:03:45  -889.941235c -10.04c -4.38    +0.0000
iter: 219 19:03:49  -889.941277c -10.05c -4.39    +0.0000
iter: 220 19:03:53  -889.941319c -10.06c -4.39    +0.0000
iter: 221 19:03:56  -889.941361c -10.07c -4.40    +0.0000
iter: 222 19:04:00  -889.941402c -10.08c -4.40    +0.0000
iter: 223 19:04:04  -889.941442c -10.09c -4.41    +0.0000
iter: 224 19:04:08  -889.941482c -10.11c -4.41    +0.0000
iter: 225 19:04:11  -889.941522c -10.12c -4.42    +0.0000
iter: 226 19:04:15  -889.941561c -10.13c -4.42    +0.0000
iter: 227 19:04:19  -889.941599c -10.14c -4.43    +0.0000
iter: 228 19:04:22  -889.941637c -10.15c -4.43    +0.0000
iter: 229 19:04:26  -889.941675c -10.16c -4.44    +0.0000
iter: 230 19:04:30  -889.941712c -10.18c -4.44    +0.0000
iter: 231 19:04:34  -889.941748c -10.19c -4.45    +0.0000
iter: 232 19:04:38  -889.941784c -10.20c -4.45    +0.0000
iter: 233 19:04:41  -889.941820c -10.21c -4.45    +0.0000
iter: 234 19:04:45  -889.941855c -10.22c -4.46    +0.0000
iter: 235 19:04:49  -889.941890c -10.23c -4.46    +0.0000
iter: 236 19:04:53  -889.941924c -10.24c -4.47    +0.0000
iter: 237 19:04:56  -889.941958c -10.25c -4.47    -0.0000
iter: 238 19:05:00  -889.941991c -10.27c -4.48    -0.0000
iter: 239 19:05:04  -889.942024c -10.28c -4.48    +0.0000
iter: 240 19:05:07  -889.942057c -10.29c -4.49    +0.0000
iter: 241 19:05:11  -889.942089c -10.30c -4.49    -0.0000
iter: 242 19:05:15  -889.942121c -10.31c -4.50    -0.0000
iter: 243 19:05:19  -889.942152c -10.32c -4.50    -0.0000
iter: 244 19:05:22  -889.942183c -10.33c -4.51    -0.0000
iter: 245 19:05:26  -889.942214c -10.34c -4.51    -0.0000
iter: 246 19:05:30  -889.942244c -10.35c -4.52    -0.0000
iter: 247 19:05:34  -889.942274c -10.36c -4.52    +0.0000
iter: 248 19:05:37  -889.942303c -10.38c -4.53    +0.0000
iter: 249 19:05:41  -889.942332c -10.39c -4.53    -0.0000
iter: 250 19:05:45  -889.942361c -10.40c -4.54    -0.0000
iter: 251 19:05:48  -889.942389c -10.41c -4.54    +0.0000
iter: 252 19:05:52  -889.942417c -10.42c -4.55    +0.0000
iter: 253 19:05:56  -889.942445c -10.43c -4.55    +0.0000
iter: 254 19:06:00  -889.942472c -10.44c -4.56    +0.0000
iter: 255 19:06:03  -889.942499c -10.45c -4.56    -0.0000
iter: 256 19:06:07  -889.942525c -10.46c -4.57    +0.0000
iter: 257 19:06:11  -889.942552c -10.47c -4.57    +0.0000
iter: 258 19:06:15  -889.942578c -10.48c -4.58    +0.0000
iter: 259 19:06:19  -889.942603c -10.49c -4.58    +0.0000
iter: 260 19:06:22  -889.942629c -10.50c -4.59    -0.0000
iter: 261 19:06:26  -889.942653c -10.51c -4.59    +0.0000
iter: 262 19:06:30  -889.942678c -10.52c -4.59    +0.0000
iter: 263 19:06:33  -889.942702c -10.54c -4.60    +0.0000
iter: 264 19:06:37  -889.942726c -10.55c -4.60    +0.0000
iter: 265 19:06:41  -889.942750c -10.56c -4.61    +0.0000
iter: 266 19:06:45  -889.942774c -10.57c -4.61    +0.0000
iter: 267 19:06:48  -889.942797c -10.58c -4.62    +0.0000
iter: 268 19:06:52  -889.942820c -10.59c -4.62    +0.0000
iter: 269 19:06:56  -889.942842c -10.60c -4.63    +0.0000
iter: 270 19:07:00  -889.942865c -10.61c -4.63    +0.0000
iter: 271 19:07:03  -889.942887c -10.62c -4.64    +0.0000
iter: 272 19:07:07  -889.942908c -10.63c -4.64    +0.0000
iter: 273 19:07:11  -889.942930c -10.64c -4.65    +0.0000
iter: 274 19:07:14  -889.942951c -10.65c -4.65    +0.0000
iter: 275 19:07:18  -889.942972c -10.66c -4.66    +0.0000
iter: 276 19:07:22  -889.942992c -10.67c -4.66    +0.0000
iter: 277 19:07:26  -889.943013c -10.68c -4.67    +0.0000
iter: 278 19:07:29  -889.943033c -10.69c -4.67    +0.0000
iter: 279 19:07:33  -889.943053c -10.70c -4.68    +0.0000
iter: 280 19:07:37  -889.943073c -10.71c -4.68    +0.0000
iter: 281 19:07:41  -889.943092c -10.72c -4.68    +0.0000
iter: 282 19:07:44  -889.943111c -10.73c -4.69    +0.0000
iter: 283 19:07:48  -889.943130c -10.74c -4.69    +0.0000
iter: 284 19:07:52  -889.943149c -10.75c -4.70    +0.0000
iter: 285 19:07:55  -889.943167c -10.76c -4.70    +0.0000
iter: 286 19:07:59  -889.943185c -10.77c -4.71    +0.0000
iter: 287 19:08:03  -889.943203c -10.78c -4.71    +0.0000
iter: 288 19:08:07  -889.943221c -10.79c -4.72    +0.0000
iter: 289 19:08:10  -889.943239c -10.80c -4.72    +0.0000
iter: 290 19:08:14  -889.943256c -10.81c -4.73    +0.0000
iter: 291 19:08:18  -889.943273c -10.82c -4.73    +0.0000
iter: 292 19:08:22  -889.943290c -10.83c -4.74    +0.0000
iter: 293 19:08:25  -889.943307c -10.84c -4.74    +0.0000
iter: 294 19:08:29  -889.943323c -10.85c -4.75    +0.0000
iter: 295 19:08:33  -889.943339c -10.86c -4.75    +0.0000
iter: 296 19:08:36  -889.943355c -10.87c -4.75    +0.0000
iter: 297 19:08:40  -889.943371c -10.88c -4.76    +0.0000
iter: 298 19:08:44  -889.943387c -10.89c -4.76    +0.0000
iter: 299 19:08:48  -889.943402c -10.90c -4.77    +0.0000
iter: 300 19:08:51  -889.943417c -10.91c -4.77    +0.0000
iter: 301 19:08:55  -889.943433c -10.92c -4.78    +0.0000
iter: 302 19:08:59  -889.943447c -10.93c -4.78    +0.0000
iter: 303 19:09:03  -889.943462c -10.94c -4.79    +0.0000
iter: 304 19:09:06  -889.943477c -10.95c -4.79    +0.0000
iter: 305 19:09:10  -889.943491c -10.96c -4.80    +0.0000
iter: 306 19:09:14  -889.943505c -10.97c -4.80    +0.0000
iter: 307 19:09:17  -889.943519c -10.98c -4.80    +0.0000
iter: 308 19:09:21  -889.943533c -10.99c -4.81    +0.0000
iter: 309 19:09:25  -889.943546c -11.00c -4.81    +0.0000
iter: 310 19:09:29  -889.943560c -11.01c -4.82    +0.0000
iter: 311 19:09:32  -889.943573c -11.01c -4.82    +0.0000
iter: 312 19:09:36  -889.943586c -11.02c -4.83    +0.0000
iter: 313 19:09:40  -889.943599c -11.03c -4.83    +0.0000
iter: 314 19:09:44  -889.943612c -11.04c -4.84    +0.0000
iter: 315 19:09:47  -889.943625c -11.05c -4.84    +0.0000
iter: 316 19:09:51  -889.943637c -11.06c -4.85    +0.0000
iter: 317 19:09:55  -889.943649c -11.07c -4.85    +0.0000
iter: 318 19:09:59  -889.943661c -11.08c -4.85    +0.0000
iter: 319 19:10:02  -889.943673c -11.09c -4.86    +0.0000
iter: 320 19:10:06  -889.943685c -11.10c -4.86    +0.0000
iter: 321 19:10:10  -889.943697c -11.11c -4.87    +0.0000
iter: 322 19:10:13  -889.943709c -11.12c -4.87    +0.0000
iter: 323 19:10:17  -889.943720c -11.13c -4.88    +0.0000
iter: 324 19:10:21  -889.943731c -11.14c -4.88    +0.0000
iter: 325 19:10:25  -889.943742c -11.15c -4.89    -0.0000
iter: 326 19:10:28  -889.943753c -11.15c -4.89    -0.0000
iter: 327 19:10:32  -889.943764c -11.16c -4.90    -0.0000
iter: 328 19:10:36  -889.943775c -11.17c -4.90    -0.0000
iter: 329 19:10:40  -889.943785c -11.18c -4.90    +0.0000
iter: 330 19:10:43  -889.943796c -11.19c -4.91    +0.0000
iter: 331 19:10:47  -889.943806c -11.20c -4.91    +0.0000
iter: 332 19:10:51  -889.943816c -11.21c -4.92    +0.0000
iter: 333 19:10:54  -889.943826c -11.22c -4.92    +0.0000
iter: 334 19:10:58  -889.943836c -11.23c -4.93    +0.0000
iter: 335 19:11:02  -889.943846c -11.24c -4.93    +0.0000
iter: 336 19:11:06  -889.943856c -11.25c -4.94    +0.0000
iter: 337 19:11:09  -889.943865c -11.25c -4.94    +0.0000
iter: 338 19:11:13  -889.943875c -11.26c -4.94    +0.0000
iter: 339 19:11:17  -889.943884c -11.27c -4.95    +0.0000
iter: 340 19:11:21  -889.943893c -11.28c -4.95    +0.0000
iter: 341 19:11:24  -889.943902c -11.29c -4.96    +0.0000
iter: 342 19:11:28  -889.943911c -11.30c -4.96    +0.0000
iter: 343 19:11:32  -889.943920c -11.31c -4.97    +0.0000
iter: 344 19:11:35  -889.943929c -11.32c -4.97    +0.0000
iter: 345 19:11:39  -889.943938c -11.33c -4.98    +0.0000
iter: 346 19:11:43  -889.943946c -11.33c -4.98    +0.0000
iter: 347 19:11:47  -889.943955c -11.34c -4.99    +0.0000
iter: 348 19:11:50  -889.943963c -11.35c -4.99    +0.0000
iter: 349 19:11:54  -889.943971c -11.36c -4.99    +0.0000
iter: 350 19:11:58  -889.943979c -11.37c -5.00    +0.0000
iter: 351 19:12:02  -889.943987c -11.38c -5.00c   +0.0000

Converged after 351 iterations.

Dipole moment: (52.396843, -54.607795, 0.148344) |e|*Ang

Total magnetic moment: (0.000000, 0.000000, 0.000000)
Local magnetic moments:
   0 Ti ( 0.000000,  0.000000,  0.000000)
   1 Ti ( 0.000000,  0.000000, -0.000000)
   2 Ti ( 0.000000,  0.000000, -0.000000)
   3 Ti ( 0.000000,  0.000000,  0.000000)
   4 Ti ( 0.000000,  0.000000,  0.000000)
   5 Ti ( 0.000000,  0.000000, -0.000000)
   6 Ti ( 0.000000,  0.000000,  0.000000)
   7 Ti ( 0.000000,  0.000000,  0.000000)
   8 Ti ( 0.000000,  0.000000,  0.000000)
   9 Ti ( 0.000000,  0.000000, -0.000000)
  10 Ti ( 0.000000,  0.000000, -0.000000)
  11 Ti ( 0.000000,  0.000000,  0.000000)
  12 Ti ( 0.000000,  0.000000,  0.000000)
  13 Ti ( 0.000000,  0.000000, -0.000000)
  14 Ti ( 0.000000,  0.000000, -0.000000)
  15 Ti ( 0.000000,  0.000000, -0.000000)
  16 Ti ( 0.000000,  0.000000,  0.000000)
  17 Ti ( 0.000000,  0.000000,  0.000000)
  18 Ti ( 0.000000,  0.000000,  0.000000)
  19 Ti ( 0.000000,  0.000000,  0.000000)
  20 Ti ( 0.000000,  0.000000,  0.000000)
  21 Ti ( 0.000000,  0.000000, -0.000000)
  22 Ti ( 0.000000,  0.000000, -0.000000)
  23 Ti ( 0.000000,  0.000000, -0.000000)
  24 O  ( 0.000000,  0.000000, -0.000000)
  25 O  ( 0.000000,  0.000000,  0.000000)
  26 O  ( 0.000000,  0.000000,  0.000000)
  27 O  ( 0.000000,  0.000000, -0.000000)
  28 O  ( 0.000000,  0.000000, -0.000000)
  29 O  ( 0.000000,  0.000000, -0.000000)
  30 O  ( 0.000000,  0.000000,  0.000000)
  31 O  ( 0.000000,  0.000000, -0.000000)
  32 O  ( 0.000000,  0.000000,  0.000000)
  33 O  ( 0.000000,  0.000000, -0.000000)
  34 O  ( 0.000000,  0.000000,  0.000000)
  35 O  ( 0.000000,  0.000000, -0.000000)
  36 O  ( 0.000000,  0.000000, -0.000000)
  37 O  ( 0.000000,  0.000000,  0.000000)
  38 O  ( 0.000000,  0.000000, -0.000000)
  39 O  ( 0.000000,  0.000000, -0.000000)
  40 O  ( 0.000000,  0.000000, -0.000000)
  41 O  ( 0.000000,  0.000000, -0.000000)
  42 O  ( 0.000000,  0.000000, -0.000000)
  43 O  ( 0.000000,  0.000000, -0.000000)
  44 O  ( 0.000000,  0.000000, -0.000000)
  45 O  ( 0.000000,  0.000000,  0.000000)
  46 O  ( 0.000000,  0.000000,  0.000000)
  47 O  ( 0.000000,  0.000000, -0.000000)
  48 O  ( 0.000000,  0.000000,  0.000000)
  49 O  ( 0.000000,  0.000000,  0.000000)
  50 O  ( 0.000000,  0.000000,  0.000000)
  51 O  ( 0.000000,  0.000000,  0.000000)
  52 O  ( 0.000000,  0.000000,  0.000000)
  53 O  ( 0.000000,  0.000000,  0.000000)
  54 O  ( 0.000000,  0.000000,  0.000000)
  55 O  ( 0.000000,  0.000000,  0.000000)
  56 O  ( 0.000000,  0.000000, -0.000000)
  57 O  ( 0.000000,  0.000000, -0.000000)
  58 O  ( 0.000000,  0.000000,  0.000000)
  59 O  ( 0.000000,  0.000000,  0.000000)
  60 O  ( 0.000000,  0.000000,  0.000000)
  61 O  ( 0.000000,  0.000000, -0.000000)
  62 O  ( 0.000000,  0.000000,  0.000000)
  63 O  ( 0.000000,  0.000000,  0.000000)
  64 O  ( 0.000000,  0.000000,  0.000000)
  65 O  ( 0.000000,  0.000000,  0.000000)
  66 O  ( 0.000000,  0.000000,  0.000000)
  67 O  ( 0.000000,  0.000000, -0.000000)
  68 O  ( 0.000000,  0.000000, -0.000000)
  69 O  ( 0.000000,  0.000000,  0.000000)
  70 O  ( 0.000000,  0.000000,  0.000000)
  71 O  ( 0.000000,  0.000000,  0.000000)
  72 Au ( 0.000000,  0.000000, -0.000000)
  73 Au ( 0.000000,  0.000000,  0.000000)
  74 Au ( 0.000000,  0.000000, -0.000000)
  75 Au ( 0.000000,  0.000000, -0.000000)

Energy contributions relative to reference atoms: (reference = -2721730.337652)

Kinetic:       +533.665884
Potential:     -723.322176
External:      -361.078993
XC:            -382.405520
Entropy (-ST):   -0.003355
Local:          +43.198496
SIC:             +0.000000
--------------------------
Free energy:   -889.945665
Extrapolated:  -889.943987

Dipole-layer corrected work functions: 4.213060, 3.873895 eV

Spin contamination: 0.000000 electrons
                   Up                     Down
 Band  Eigenvalues  Occupancy  Eigenvalues  Occupancy
    0    -65.66439    1.00000    -65.66439    1.00000
    1    -65.65693    1.00000    -65.65693    1.00000
    2    -65.65234    1.00000    -65.65234    1.00000
    3    -65.64935    1.00000    -65.64935    1.00000
    4    -65.51046    1.00000    -65.51046    1.00000
    5    -65.44583    1.00000    -65.44583    1.00000
    6    -65.36195    1.00000    -65.36195    1.00000
    7    -65.35577    1.00000    -65.35577    1.00000
    8    -65.35372    1.00000    -65.35372    1.00000
    9    -65.34606    1.00000    -65.34606    1.00000
   10    -65.32643    1.00000    -65.32643    1.00000
   11    -65.31603    1.00000    -65.31603    1.00000
   12    -65.30550    1.00000    -65.30550    1.00000
   13    -65.27519    1.00000    -65.27519    1.00000
   14    -65.26519    1.00000    -65.26519    1.00000
   15    -65.21430    1.00000    -65.21430    1.00000
   16    -65.19343    1.00000    -65.19343    1.00000
   17    -65.18646    1.00000    -65.18646    1.00000
   18    -65.10069    1.00000    -65.10069    1.00000
   19    -65.00114    1.00000    -65.00114    1.00000
   20    -64.92797    1.00000    -64.92797    1.00000
   21    -64.91482    1.00000    -64.91482    1.00000
   22    -64.90817    1.00000    -64.90817    1.00000
   23    -64.90418    1.00000    -64.90418    1.00000
   24    -41.98613    1.00000    -41.98613    1.00000
   25    -41.97748    1.00000    -41.97748    1.00000
   26    -41.97218    1.00000    -41.97218    1.00000
   27    -41.96858    1.00000    -41.96858    1.00000
   28    -41.83918    1.00000    -41.83918    1.00000
   29    -41.83066    1.00000    -41.83066    1.00000
   30    -41.79041    1.00000    -41.79041    1.00000
   31    -41.76974    1.00000    -41.76974    1.00000
   32    -41.76101    1.00000    -41.76101    1.00000
   33    -41.69115    1.00000    -41.69115    1.00000
   34    -41.67073    1.00000    -41.67073    1.00000
   35    -41.65840    1.00000    -41.65840    1.00000
   36    -41.64738    1.00000    -41.64738    1.00000
   37    -41.64188    1.00000    -41.64188    1.00000
   38    -41.64070    1.00000    -41.64070    1.00000
   39    -41.63629    1.00000    -41.63629    1.00000
   40    -41.63411    1.00000    -41.63411    1.00000
   41    -41.62882    1.00000    -41.62882    1.00000
   42    -41.62364    1.00000    -41.62364    1.00000
   43    -41.61532    1.00000    -41.61532    1.00000
   44    -41.60902    1.00000    -41.60902    1.00000
   45    -41.59782    1.00000    -41.59782    1.00000
   46    -41.58940    1.00000    -41.58940    1.00000
   47    -41.58007    1.00000    -41.58007    1.00000
   48    -41.56489    1.00000    -41.56489    1.00000
   49    -41.55505    1.00000    -41.55505    1.00000
   50    -41.53808    1.00000    -41.53808    1.00000
   51    -41.52877    1.00000    -41.52877    1.00000
   52    -41.52103    1.00000    -41.52103    1.00000
   53    -41.51009    1.00000    -41.51009    1.00000
   54    -41.50506    1.00000    -41.50506    1.00000
   55    -41.49080    1.00000    -41.49080    1.00000
   56    -41.48243    1.00000    -41.48243    1.00000
   57    -41.47724    1.00000    -41.47724    1.00000
   58    -41.47010    1.00000    -41.47010    1.00000
   59    -41.45777    1.00000    -41.45777    1.00000
   60    -41.44841    1.00000    -41.44841    1.00000
   61    -41.43817    1.00000    -41.43817    1.00000
   62    -41.43495    1.00000    -41.43495    1.00000
   63    -41.43273    1.00000    -41.43273    1.00000
   64    -41.42596    1.00000    -41.42596    1.00000
   65    -41.42418    1.00000    -41.42418    1.00000
   66    -41.41141    1.00000    -41.41141    1.00000
   67    -41.40868    1.00000    -41.40868    1.00000
   68    -41.39685    1.00000    -41.39685    1.00000
   69    -41.38732    1.00000    -41.38732    1.00000
   70    -41.37797    1.00000    -41.37797    1.00000
   71    -41.37261    1.00000    -41.37261    1.00000
   72    -41.37055    1.00000    -41.37055    1.00000
   73    -41.35948    1.00000    -41.35948    1.00000
   74    -41.35078    1.00000    -41.35078    1.00000
   75    -41.34148    1.00000    -41.34148    1.00000
   76    -41.30989    1.00000    -41.30989    1.00000
   77    -41.29471    1.00000    -41.29471    1.00000
   78    -41.23618    1.00000    -41.23618    1.00000
   79    -41.21009    1.00000    -41.21009    1.00000
   80    -41.19681    1.00000    -41.19681    1.00000
   81    -41.19074    1.00000    -41.19074    1.00000
   82    -41.15330    1.00000    -41.15330    1.00000
   83    -41.14684    1.00000    -41.14684    1.00000
   84    -41.14053    1.00000    -41.14053    1.00000
   85    -41.13666    1.00000    -41.13666    1.00000
   86    -41.12695    1.00000    -41.12695    1.00000
   87    -41.12364    1.00000    -41.12364    1.00000
   88    -41.11827    1.00000    -41.11827    1.00000
   89    -41.10006    1.00000    -41.10006    1.00000
   90    -41.08178    1.00000    -41.08178    1.00000
   91    -41.06781    1.00000    -41.06781    1.00000
   92    -41.00394    1.00000    -41.00394    1.00000
   93    -40.98883    1.00000    -40.98883    1.00000
   94    -40.98189    1.00000    -40.98189    1.00000
   95    -40.97716    1.00000    -40.97716    1.00000
   96    -24.36604    1.00000    -24.36604    1.00000
   97    -24.16175    1.00000    -24.16175    1.00000
   98    -24.03572    1.00000    -24.03572    1.00000
   99    -24.00367    1.00000    -24.00367    1.00000
  100    -23.94690    1.00000    -23.94690    1.00000
  101    -23.91034    1.00000    -23.91034    1.00000
  102    -23.83718    1.00000    -23.83718    1.00000
  103    -23.76823    1.00000    -23.76823    1.00000
  104    -23.70849    1.00000    -23.70849    1.00000
  105    -23.58345    1.00000    -23.58345    1.00000
  106    -23.53931    1.00000    -23.53931    1.00000
  107    -23.47303    1.00000    -23.47303    1.00000
  108    -23.38889    1.00000    -23.38889    1.00000
  109    -23.26938    1.00000    -23.26938    1.00000
  110    -23.23210    1.00000    -23.23210    1.00000
  111    -23.21163    1.00000    -23.21163    1.00000
  112    -23.19990    1.00000    -23.19990    1.00000
  113    -23.18952    1.00000    -23.18952    1.00000
  114    -23.13152    1.00000    -23.13152    1.00000
  115    -23.09975    1.00000    -23.09975    1.00000
  116    -23.08143    1.00000    -23.08143    1.00000
  117    -23.06138    1.00000    -23.06138    1.00000
  118    -23.05031    1.00000    -23.05031    1.00000
  119    -23.04042    1.00000    -23.04042    1.00000
  120    -23.03066    1.00000    -23.03066    1.00000
  121    -22.99899    1.00000    -22.99899    1.00000
  122    -22.99053    1.00000    -22.99053    1.00000
  123    -22.98137    1.00000    -22.98137    1.00000
  124    -22.93589    1.00000    -22.93589    1.00000
  125    -22.90955    1.00000    -22.90955    1.00000
  126    -22.90690    1.00000    -22.90690    1.00000
  127    -22.90124    1.00000    -22.90124    1.00000
  128    -22.89055    1.00000    -22.89055    1.00000
  129    -22.88584    1.00000    -22.88584    1.00000
  130    -22.88136    1.00000    -22.88136    1.00000
  131    -22.86280    1.00000    -22.86280    1.00000
  132    -22.84328    1.00000    -22.84328    1.00000
  133    -22.83931    1.00000    -22.83931    1.00000
  134    -22.81531    1.00000    -22.81531    1.00000
  135    -22.71048    1.00000    -22.71048    1.00000
  136    -22.68414    1.00000    -22.68414    1.00000
  137    -22.52650    1.00000    -22.52650    1.00000
  138    -22.44011    1.00000    -22.44011    1.00000
  139    -22.32440    1.00000    -22.32440    1.00000
  140    -21.52763    1.00000    -21.52763    1.00000
  141    -21.48638    1.00000    -21.48638    1.00000
  142    -21.48003    1.00000    -21.48003    1.00000
  143    -21.47028    1.00000    -21.47028    1.00000
  144    -11.46268    1.00000    -11.46268    1.00000
  145    -11.37298    1.00000    -11.37298    1.00000
  146    -11.36151    1.00000    -11.36151    1.00000
  147    -11.29896    1.00000    -11.29896    1.00000
  148    -11.28473    1.00000    -11.28473    1.00000
  149    -11.26701    1.00000    -11.26701    1.00000
  150    -11.20250    1.00000    -11.20250    1.00000
  151    -11.19104    1.00000    -11.19104    1.00000
  152    -11.17608    1.00000    -11.17608    1.00000
  153    -11.13550    1.00000    -11.13550    1.00000
  154    -11.11822    1.00000    -11.11822    1.00000
  155    -11.07367    1.00000    -11.07367    1.00000
  156    -11.06581    1.00000    -11.06581    1.00000
  157    -11.01580    1.00000    -11.01580    1.00000
  158    -10.99099    1.00000    -10.99099    1.00000
  159    -10.94894    1.00000    -10.94894    1.00000
  160    -10.93163    1.00000    -10.93163    1.00000
  161    -10.91602    1.00000    -10.91602    1.00000
  162    -10.88526    1.00000    -10.88526    1.00000
  163    -10.82058    1.00000    -10.82058    1.00000
  164    -10.76156    1.00000    -10.76156    1.00000
  165    -10.68038    1.00000    -10.68038    1.00000
  166    -10.67091    1.00000    -10.67091    1.00000
  167    -10.64246    1.00000    -10.64246    1.00000
  168    -10.63663    1.00000    -10.63663    1.00000
  169    -10.61701    1.00000    -10.61701    1.00000
  170    -10.58025    1.00000    -10.58025    1.00000
  171    -10.56806    1.00000    -10.56806    1.00000
  172    -10.54529    1.00000    -10.54529    1.00000
  173    -10.54090    1.00000    -10.54090    1.00000
  174    -10.53150    1.00000    -10.53150    1.00000
  175    -10.49641    1.00000    -10.49641    1.00000
  176    -10.48491    1.00000    -10.48491    1.00000
  177    -10.47314    1.00000    -10.47314    1.00000
  178    -10.46338    1.00000    -10.46338    1.00000
  179    -10.44294    1.00000    -10.44294    1.00000
  180    -10.43514    1.00000    -10.43514    1.00000
  181    -10.43025    1.00000    -10.43025    1.00000
  182    -10.40668    1.00000    -10.40668    1.00000
  183    -10.38147    1.00000    -10.38147    1.00000
  184    -10.36368    1.00000    -10.36368    1.00000
  185    -10.32236    1.00000    -10.32236    1.00000
  186    -10.29187    1.00000    -10.29187    1.00000
  187    -10.26253    1.00000    -10.26253    1.00000
  188    -10.22237    1.00000    -10.22237    1.00000
  189    -10.17363    1.00000    -10.17363    1.00000
  190    -10.10307    1.00000    -10.10307    1.00000
  191    -10.06781    1.00000    -10.06781    1.00000
  192    -10.01694    1.00000    -10.01694    1.00000
  193     -9.97352    1.00000     -9.97352    1.00000
  194     -9.90045    1.00000     -9.90045    1.00000
  195     -9.88342    1.00000     -9.88342    1.00000
  196     -9.87048    1.00000     -9.87048    1.00000
  197     -9.79355    1.00000     -9.79355    1.00000
  198     -9.70645    1.00000     -9.70645    1.00000
  199     -9.65521    1.00000     -9.65521    1.00000
  200     -9.62766    1.00000     -9.62766    1.00000
  201     -9.58691    1.00000     -9.58691    1.00000
  202     -9.51235    1.00000     -9.51235    1.00000
  203     -9.50635    1.00000     -9.50635    1.00000
  204     -9.45735    1.00000     -9.45735    1.00000
  205     -9.43568    1.00000     -9.43568    1.00000
  206     -9.35651    1.00000     -9.35651    1.00000
  207     -9.32324    1.00000     -9.32324    1.00000
  208     -9.28832    1.00000     -9.28832    1.00000
  209     -9.26247    1.00000     -9.26247    1.00000
  210     -9.25529    1.00000     -9.25529    1.00000
  211     -9.23441    1.00000     -9.23441    1.00000
  212     -9.18733    1.00000     -9.18733    1.00000
  213     -9.17371    1.00000     -9.17371    1.00000
  214     -9.07657    1.00000     -9.07657    1.00000
  215     -9.06825    1.00000     -9.06825    1.00000
  216     -9.00324    1.00000     -9.00324    1.00000
  217     -8.99405    1.00000     -8.99405    1.00000
  218     -8.96714    1.00000     -8.96714    1.00000
  219     -8.95148    1.00000     -8.95148    1.00000
  220     -8.94708    1.00000     -8.94708    1.00000
  221     -8.91363    1.00000     -8.91363    1.00000
  222     -8.87829    1.00000     -8.87829    1.00000
  223     -8.82859    1.00000     -8.82859    1.00000
  224     -8.81814    1.00000     -8.81814    1.00000
  225     -8.80020    1.00000     -8.80020    1.00000
  226     -8.78223    1.00000     -8.78223    1.00000
  227     -8.73451    1.00000     -8.73451    1.00000
  228     -8.71833    1.00000     -8.71833    1.00000
  229     -8.70649    1.00000     -8.70649    1.00000
  230     -8.68876    1.00000     -8.68876    1.00000
  231     -8.68423    1.00000     -8.68423    1.00000
  232     -8.65660    1.00000     -8.65660    1.00000
  233     -8.58588    1.00000     -8.58588    1.00000
  234     -8.56205    1.00000     -8.56205    1.00000
  235     -8.50718    1.00000     -8.50718    1.00000
  236     -8.47780    1.00000     -8.47780    1.00000
  237     -8.45703    1.00000     -8.45703    1.00000
  238     -8.42805    1.00000     -8.42805    1.00000
  239     -8.40259    1.00000     -8.40259    1.00000
  240     -8.35945    1.00000     -8.35945    1.00000
  241     -8.33262    1.00000     -8.33262    1.00000
  242     -8.30323    1.00000     -8.30323    1.00000
  243     -8.24174    1.00000     -8.24174    1.00000
  244     -8.18437    1.00000     -8.18437    1.00000
  245     -8.16699    1.00000     -8.16699    1.00000
  246     -8.10294    1.00000     -8.10294    1.00000
  247     -8.06983    1.00000     -8.06983    1.00000
  248     -8.03249    1.00000     -8.03249    1.00000
  249     -7.97808    1.00000     -7.97808    1.00000
  250     -7.92942    1.00000     -7.92942    1.00000
  251     -7.92452    1.00000     -7.92452    1.00000
  252     -7.92176    1.00000     -7.92176    1.00000
  253     -7.88250    1.00000     -7.88250    1.00000
  254     -7.86555    1.00000     -7.86555    1.00000
  255     -7.84212    1.00000     -7.84212    1.00000
  256     -7.84041    1.00000     -7.84041    1.00000
  257     -7.81839    1.00000     -7.81839    1.00000
  258     -7.80055    1.00000     -7.80055    1.00000
  259     -7.79055    1.00000     -7.79055    1.00000
  260     -7.74771    1.00000     -7.74771    1.00000
  261     -7.71137    1.00000     -7.71137    1.00000
  262     -7.66697    1.00000     -7.66697    1.00000
  263     -7.65737    1.00000     -7.65737    1.00000
  264     -7.64125    1.00000     -7.64125    1.00000
  265     -7.62237    1.00000     -7.62237    1.00000
  266     -7.59286    1.00000     -7.59286    1.00000
  267     -7.57429    1.00000     -7.57429    1.00000
  268     -7.56160    1.00000     -7.56160    1.00000
  269     -7.53212    1.00000     -7.53212    1.00000
  270     -7.52133    1.00000     -7.52133    1.00000
  271     -7.49540    1.00000     -7.49540    1.00000
  272     -7.45784    1.00000     -7.45784    1.00000
  273     -7.43898    1.00000     -7.43898    1.00000
  274     -7.42130    1.00000     -7.42130    1.00000
  275     -7.35444    1.00000     -7.35444    1.00000
  276     -7.32950    1.00000     -7.32950    1.00000
  277     -7.32351    1.00000     -7.32351    1.00000
  278     -7.29128    1.00000     -7.29128    1.00000
  279     -7.18429    1.00000     -7.18429    1.00000
  280     -7.16254    1.00000     -7.16254    1.00000
  281     -7.13857    1.00000     -7.13857    1.00000
  282     -7.10722    1.00000     -7.10722    1.00000
  283     -7.10385    1.00000     -7.10385    1.00000
  284     -7.06272    1.00000     -7.06272    1.00000
  285     -6.98013    1.00000     -6.98013    1.00000
  286     -6.94475    1.00000     -6.94475    1.00000
  287     -6.88601    1.00000     -6.88601    1.00000
  288     -6.85184    1.00000     -6.85184    1.00000
  289     -6.84034    1.00000     -6.84034    1.00000
  290     -6.82992    1.00000     -6.82992    1.00000
  291     -6.80580    1.00000     -6.80580    1.00000
  292     -6.61887    1.00000     -6.61887    1.00000
  293     -6.57761    1.00000     -6.57761    1.00000
  294     -6.57322    1.00000     -6.57322    1.00000
  295     -6.47945    1.00000     -6.47945    1.00000
  296     -6.46897    1.00000     -6.46897    1.00000
  297     -6.43215    1.00000     -6.43215    1.00000
  298     -6.21559    1.00000     -6.21559    1.00000
  299     -6.19453    1.00000     -6.19453    1.00000
  300     -6.11839    1.00000     -6.11839    1.00000
  301     -5.92801    1.00000     -5.92801    1.00000
  302     -5.89936    1.00000     -5.89936    1.00000
  303     -5.86047    1.00000     -5.86047    1.00000
  304     -5.76516    1.00000     -5.76516    1.00000
  305     -5.73343    1.00000     -5.73343    1.00000
  306     -5.69305    1.00000     -5.69305    1.00000
  307     -5.64135    1.00000     -5.64135    1.00000
  308     -5.04925    0.99996     -5.04925    0.99996
  309     -4.74328    0.99909     -4.74328    0.99909
  310     -3.27780    0.00047     -3.27780    0.00047
  311     -3.19894    0.00021     -3.19894    0.00021
  312     -3.14231    0.00012     -3.14231    0.00012
  313     -3.08704    0.00007     -3.08704    0.00007
  314     -3.04188    0.00004     -3.04188    0.00004
  315     -2.88436    0.00001     -2.88436    0.00001
  316     -2.87251    0.00001     -2.87251    0.00001
  317     -2.86023    0.00001     -2.86023    0.00001
  318     -2.75767    0.00000     -2.75767    0.00000
  319     -2.70436    0.00000     -2.70436    0.00000
  320     -2.65884    0.00000     -2.65884    0.00000
  321     -2.60035    0.00000     -2.60035    0.00000
  322     -2.55164    0.00000     -2.55164    0.00000
  323     -2.53322    0.00000     -2.53322    0.00000
  324     -2.49374    0.00000     -2.49374    0.00000
  325     -2.48120    0.00000     -2.48120    0.00000
  326     -2.41050    0.00000     -2.41050    0.00000
  327     -2.38450    0.00000     -2.38450    0.00000
  328     -2.37023    0.00000     -2.37023    0.00000
  329     -2.35016    0.00000     -2.35016    0.00000
  330     -2.33877    0.00000     -2.33877    0.00000
  331     -2.32343    0.00000     -2.32343    0.00000
  332     -2.29527    0.00000     -2.29527    0.00000
  333     -2.27212    0.00000     -2.27212    0.00000
  334     -2.20752    0.00000     -2.20752    0.00000
  335     -2.20392    0.00000     -2.20392    0.00000
  336     -2.18728    0.00000     -2.18728    0.00000
  337     -2.16306    0.00000     -2.16306    0.00000
  338     -2.14695    0.00000     -2.14695    0.00000
  339     -2.13639    0.00000     -2.13639    0.00000
  340     -2.13024    0.00000     -2.13024    0.00000
  341     -2.11787    0.00000     -2.11787    0.00000
  342     -2.11237    0.00000     -2.11237    0.00000
  343     -2.09411    0.00000     -2.09411    0.00000
  344     -2.07760    0.00000     -2.07760    0.00000
  345     -2.07418    0.00000     -2.07418    0.00000
  346     -2.05960    0.00000     -2.05960    0.00000
  347     -2.02526    0.00000     -2.02526    0.00000
  348     -2.02053    0.00000     -2.02053    0.00000
  349     -2.01274    0.00000     -2.01274    0.00000
  350     -1.93938    0.00000     -1.93938    0.00000
  351     -1.92868    0.00000     -1.92868    0.00000
  352     -1.91884    0.00000     -1.91884    0.00000
  353     -1.90205    0.00000     -1.90205    0.00000
  354     -1.88187    0.00000     -1.88187    0.00000
  355     -1.86331    0.00000     -1.86331    0.00000
  356     -1.77827    0.00000     -1.77827    0.00000
  357     -1.75801    0.00000     -1.75801    0.00000
  358     -1.73029    0.00000     -1.73029    0.00000
  359     -1.71857    0.00000     -1.71857    0.00000
  360     -1.68711    0.00000     -1.68711    0.00000
  361     -1.67554    0.00000     -1.67554    0.00000
  362     -1.66890    0.00000     -1.66890    0.00000
  363     -1.66310    0.00000     -1.66310    0.00000
  364     -1.64493    0.00000     -1.64493    0.00000
  365     -1.64210    0.00000     -1.64210    0.00000
  366     -1.62579    0.00000     -1.62579    0.00000
  367     -1.60999    0.00000     -1.60999    0.00000
  368     -1.59486    0.00000     -1.59486    0.00000
  369     -1.57949    0.00000     -1.57949    0.00000
  370     -1.53633    0.00000     -1.53633    0.00000
  371     -1.52424    0.00000     -1.52424    0.00000
  372     -1.51934    0.00000     -1.51934    0.00000
  373     -1.47560    0.00000     -1.47560    0.00000
  374     -1.42501    0.00000     -1.42501    0.00000
  375     -1.41275    0.00000     -1.41275    0.00000

Fermi level: -4.04348

Gap: 1.465 eV
Transition (v -> c):
  (s=0, k=0, n=309, [0.00, 0.00, 0.00]) -> (s=0, k=0, n=310, [0.00, 0.00, 0.00])
No difference between direct/indirect transitions
System changes: positions 

Initializing position-dependent things.

Density initialized from wave functions
      .-------------------------.  
     /|                         |  
    / |                         |  
   /  |                         |  
  /   |                         |  
 *    |                         |  
 |    |                         |  
 |    |                         |  
 |    |                         |  
 |    |                         |  
 |    |                         |  
 |    |                         |  
 |    |                         |  
 |    |                         |  
 |    |        Au   OAu         |  
 |    |      O          Ti      |  
 |    O  Au      Ti     O    O  |  
 |    |   Ti   Au O   O         |  
 | O  |   O    O      Ti     Ti |  
 |    | Ti     Ti     O    O    |  
 |    |     O       O      Ti   |  
 |   O|Ti     O      O          |  
 |    |O    O      Ti     Ti    |  
 |  Ti|    Ti          O  O   O |  
 |    |  O  O   O O    TiO      |  
 |  O |         TiO         O Ti|  
 |    | OTiO   Ti    OTi        |  
 |    |       O     O O    O O  |  
 |    | Oi   O O           Ti   |  
 |    O      Ti     Ti     O    |  
 |   Ti          O      O       |  
 |    |   O                     |  
 |    |                         |  
 |    |                         |  
 |    |                         |  
 |    .-------------------------.  
 |   /                         /   
 |  /                         /    
 | /                         /     
 |/                         /      
 *-------------------------*       

Positions:
   0 Ti     1.771742    0.000000    8.228379    ( 0.0000,  0.0000,  0.0000)
   1 Ti     6.989192    1.896200    8.228379    ( 0.0000,  0.0000,  0.0000)
   2 Ti     1.771742    3.792400    8.228379    ( 0.0000,  0.0000,  0.0000)
   3 Ti     6.989192    5.688600    8.228379    ( 0.0000,  0.0000,  0.0000)
   4 Ti     4.725027    0.000000    9.111586    ( 0.0000,  0.0000,  0.0000)
   5 Ti     9.942477    1.896200    9.111586    ( 0.0000,  0.0000,  0.0000)
   6 Ti     4.725027    3.792400    9.111586    ( 0.0000,  0.0000,  0.0000)
   7 Ti     9.942477    5.688600    9.111586    ( 0.0000,  0.0000,  0.0000)
   8 Ti     3.149983    0.000000   11.761552    ( 0.0000,  0.0000,  0.0000)
   9 Ti     8.367433    1.896200   11.761552    ( 0.0000,  0.0000,  0.0000)
  10 Ti     3.149983    3.792400   11.761552    ( 0.0000,  0.0000,  0.0000)
  11 Ti     8.367433    5.688600   11.761552    ( 0.0000,  0.0000,  0.0000)
  12 Ti     6.103269    0.000000   12.644759    ( 0.0000,  0.0000,  0.0000)
  13 Ti     0.885819    1.896200   12.644759    ( 0.0000,  0.0000,  0.0000)
  14 Ti     6.103269    3.792400   12.644759    ( 0.0000,  0.0000,  0.0000)
  15 Ti     0.885819    5.688600   12.644759    ( 0.0000,  0.0000,  0.0000)
  16 Ti     4.482233   -0.001033   15.342543    ( 0.0000,  0.0000,  0.0000)
  17 Ti     9.753045    1.900753   15.389207    ( 0.0000,  0.0000,  0.0000)
  18 Ti     4.499047    3.797034   15.348687    ( 0.0000,  0.0000,  0.0000)
  19 Ti     9.736627    5.671166   15.407809    ( 0.0000,  0.0000,  0.0000)
  20 Ti     7.365001   -0.008670   16.091347    ( 0.0000,  0.0000,  0.0000)
  21 Ti     2.124206    1.919615   16.196452    ( 0.0000,  0.0000,  0.0000)
  22 Ti     7.324862    3.785370   16.124124    ( 0.0000,  0.0000,  0.0000)
  23 Ti     2.104658    5.692197   16.109406    ( 0.0000,  0.0000,  0.0000)
  24 O      3.638859    0.000000    7.500000    ( 0.0000,  0.0000,  0.0000)
  25 O      8.856309    1.896200    7.500000    ( 0.0000,  0.0000,  0.0000)
  26 O      3.638859    3.792400    7.500000    ( 0.0000,  0.0000,  0.0000)
  27 O      8.856309    5.688600    7.500000    ( 0.0000,  0.0000,  0.0000)
  28 O      6.592144    0.000000    8.383207    ( 0.0000,  0.0000,  0.0000)
  29 O      1.374694    1.896200    8.383207    ( 0.0000,  0.0000,  0.0000)
  30 O      6.592144    3.792400    8.383207    ( 0.0000,  0.0000,  0.0000)
  31 O      1.374694    5.688600    8.383207    ( 0.0000,  0.0000,  0.0000)
  32 O     10.339421    0.000000    8.956758    ( 0.0000,  0.0000,  0.0000)
  33 O      5.121971    1.896200    8.956758    ( 0.0000,  0.0000,  0.0000)
  34 O     10.339421    3.792400    8.956758    ( 0.0000,  0.0000,  0.0000)
  35 O      5.121971    5.688600    8.956758    ( 0.0000,  0.0000,  0.0000)
  36 O      2.857911    0.000000    9.839966    ( 0.0000,  0.0000,  0.0000)
  37 O      8.075361    1.896200    9.839966    ( 0.0000,  0.0000,  0.0000)
  38 O      2.857911    3.792400    9.839966    ( 0.0000,  0.0000,  0.0000)
  39 O      8.075361    5.688600    9.839966    ( 0.0000,  0.0000,  0.0000)
  40 O      5.017100    0.000000   11.033173    ( 0.0000,  0.0000,  0.0000)
  41 O     10.234550    1.896200   11.033173    ( 0.0000,  0.0000,  0.0000)
  42 O      5.017100    3.792400   11.033173    ( 0.0000,  0.0000,  0.0000)
  43 O     10.234550    5.688600   11.033173    ( 0.0000,  0.0000,  0.0000)
  44 O      7.970490    0.000000   11.916380    ( 0.0000,  0.0000,  0.0000)
  45 O      2.753040    1.896200   11.916380    ( 0.0000,  0.0000,  0.0000)
  46 O      7.970490    3.792400   11.916380    ( 0.0000,  0.0000,  0.0000)
  47 O      2.753040    5.688600   11.916380    ( 0.0000,  0.0000,  0.0000)
  48 O      1.282867    0.000000   12.489931    ( 0.0000,  0.0000,  0.0000)
  49 O      6.500317    1.896200   12.489931    ( 0.0000,  0.0000,  0.0000)
  50 O      1.282867    3.792400   12.489931    ( 0.0000,  0.0000,  0.0000)
  51 O      6.500317    5.688600   12.489931    ( 0.0000,  0.0000,  0.0000)
  52 O      4.236152    0.000000   13.373138    ( 0.0000,  0.0000,  0.0000)
  53 O      9.453603    1.896200   13.373138    ( 0.0000,  0.0000,  0.0000)
  54 O      4.236152    3.792400   13.373138    ( 0.0000,  0.0000,  0.0000)
  55 O      9.453603    5.688600   13.373138    ( 0.0000,  0.0000,  0.0000)
  56 O      6.412072   -0.010033   14.556610    ( 0.0000,  0.0000,  0.0000)
  57 O      1.198823    1.897930   14.569774    ( 0.0000,  0.0000,  0.0000)
  58 O      6.447668    3.793171   14.532625    ( 0.0000,  0.0000,  0.0000)
  59 O      1.199187    5.689336   14.547629    ( 0.0000,  0.0000,  0.0000)
  60 O      4.033722    1.891518   15.421462    ( 0.0000,  0.0000,  0.0000)
  61 O      9.263384   -0.007385   15.453502    ( 0.0000,  0.0000,  0.0000)
  62 O      4.056182    5.703956   15.417797    ( 0.0000,  0.0000,  0.0000)
  63 O      9.276983    3.794598   15.462247    ( 0.0000,  0.0000,  0.0000)
  64 O      2.642742   -0.013555   16.279518    ( 0.0000,  0.0000,  0.0000)
  65 O      7.840025    1.892632   16.276827    ( 0.0000,  0.0000,  0.0000)
  66 O      2.638424    3.815752   16.259314    ( 0.0000,  0.0000,  0.0000)
  67 O      7.851442    5.687213   16.316677    ( 0.0000,  0.0000,  0.0000)
  68 O      5.664333   -0.017638   16.912131    ( 0.0000,  0.0000,  0.0000)
  69 O      0.405331    1.895786   16.891848    ( 0.0000,  0.0000,  0.0000)
  70 O      0.447526    5.688107   16.892737    ( 0.0000,  0.0000,  0.0000)
  71 O      5.620240    3.815240   16.822627    ( 0.0000,  0.0000,  0.0000)
  72 Au     5.402004    1.459542   18.435638    ( 0.0000,  0.0000,  0.0000)
  73 Au     7.227773    3.254817   19.494175    ( 0.0000,  0.0000,  0.0000)
  74 Au     2.680675    1.867315   18.895591    ( 0.0000,  0.0000,  0.0000)
  75 Au     4.579183    3.616569   19.675117    ( 0.0000,  0.0000,  0.0000)

Unit cell:
           periodic     x           y           z      points  spacing
  1. axis:    yes   10.434900    0.000000    0.000000    52     0.2007
  2. axis:    yes    0.000000    7.584800    0.000000    36     0.2107
  3. axis:    no     0.000000    0.000000   28.826383   144     0.2002

  Lengths:  10.434900   7.584800  28.826383
  Angles:   90.000000  90.000000  90.000000

Effective grid spacing dv^(1/3) = 0.2038

     iter     time        total  log10-change:  magmom
                         energy   eigst   dens
iter:   1 19:12:08  -630.084750   -3.26           +0.0000
iter:   2 19:12:12  -630.086484   -3.85  -3.15    +0.0000
iter:   3 19:12:16  -630.082774   -4.34  -3.14    -0.0000
iter:   4 19:12:19  -630.079002   -4.77  -3.15    -0.0000
iter:   5 19:12:23  -630.075256   -5.13  -3.16    -0.0000
iter:   6 19:12:27  -630.071659   -5.53  -3.17    -0.0000
iter:   7 19:12:31  -630.068255   -5.75  -3.18    -0.0000
iter:   8 19:12:35  -630.065281   -5.89  -3.20    -0.0000
iter:   9 19:12:38  -630.062367   -5.91  -3.21    -0.0000
iter:  10 19:12:42  -630.059617   -5.91  -3.22    -0.0000
iter:  11 19:12:46  -630.057267   -5.91  -3.23    -0.0000
iter:  12 19:12:50  -630.054950   -5.92  -3.24    -0.0000
iter:  13 19:12:53  -630.052984   -5.92  -3.25    -0.0000
iter:  14 19:12:57  -630.051016   -5.95  -3.26    -0.0000
iter:  15 19:13:01  -630.049144   -5.96  -3.27    -0.0000
iter:  16 19:13:05  -630.047608   -6.00  -3.28    -0.0000
iter:  17 19:13:08  -630.046049   -6.03  -3.29    -0.0000
iter:  18 19:13:12  -630.044556   -6.05  -3.30    -0.0000
iter:  19 19:13:16  -630.043367   -6.09  -3.31    -0.0000
iter:  20 19:13:20  -630.042134   -6.13  -3.32    -0.0000
iter:  21 19:13:24  -630.040940   -6.15  -3.32    -0.0000
iter:  22 19:13:27  -630.040026   -6.20  -3.33    -0.0000
iter:  23 19:13:31  -630.039051   -6.23  -3.34    -0.0000
iter:  24 19:13:35  -630.038093   -6.26  -3.35    -0.0000
iter:  25 19:13:39  -630.037396   -6.31  -3.36    -0.0000
iter:  26 19:13:42  -630.036626   -6.34  -3.36    -0.0000
iter:  27 19:13:46  -630.035854   -6.37  -3.37    -0.0000
iter:  28 19:13:50  -630.035106   -6.41  -3.38    -0.0000
iter:  29 19:13:54  -630.034605   -6.46  -3.39    -0.0000
iter:  30 19:13:57  -630.034030   -6.50  -3.39    -0.0000
iter:  31 19:14:01  -630.033440   -6.52  -3.40    -0.0000
iter:  32 19:14:05  -630.033080   -6.59  -3.41    -0.0000
iter:  33 19:14:09  -630.032416   -6.60  -3.41    -0.0000
iter:  34 19:14:12  -630.032038   -6.65  -3.42    -0.0000
iter:  35 19:14:16  -630.031610   -6.68  -3.43    -0.0000
iter:  36 19:14:20  -630.031166   -6.70  -3.43    -0.0000
iter:  37 19:14:24  -630.030937   -6.76  -3.44    -0.0000
iter:  38 19:14:27  -630.030634c  -6.80  -3.45    -0.0000
iter:  39 19:14:31  -630.030293   -6.81  -3.45    -0.0000
iter:  40 19:14:35  -630.029939   -6.85  -3.46    -0.0000
iter:  41 19:14:39  -630.029582   -6.87  -3.47    -0.0000
iter:  42 19:14:42  -630.029438c  -6.94  -3.47    -0.0000
iter:  43 19:14:46  -630.029233c  -6.97  -3.48    -0.0000
iter:  44 19:14:50  -630.028986c  -6.99  -3.48    -0.0000
iter:  45 19:14:54  -630.028720c  -7.02  -3.49    -0.0000
iter:  46 19:14:57  -630.028443c  -7.04  -3.50    -0.0000
iter:  47 19:15:01  -630.028165c  -7.08  -3.50    -0.0000
iter:  48 19:15:05  -630.028090c  -7.14  -3.51    -0.0000
iter:  49 19:15:09  -630.027760c  -7.14  -3.51    -0.0000
iter:  50 19:15:12  -630.027643c  -7.19  -3.52    -0.0000
iter:  51 19:15:16  -630.027496c  -7.23  -3.53    -0.0000
iter:  52 19:15:20  -630.027321c  -7.25  -3.53    -0.0000
iter:  53 19:15:24  -630.027128c  -7.28  -3.54    -0.0000
iter:  54 19:15:27  -630.026925c  -7.31  -3.54    -0.0000
iter:  55 19:15:31  -630.026716c  -7.34  -3.55    -0.0000
iter:  56 19:15:35  -630.026698c  -7.40  -3.55    -0.0000
iter:  57 19:15:39  -630.026449c  -7.41  -3.56    -0.0000
iter:  58 19:15:42  -630.026391c  -7.46  -3.57    -0.0000
iter:  59 19:15:46  -630.026311c  -7.51  -3.57    -0.0000
iter:  60 19:15:50  -630.026206c  -7.53  -3.58    -0.0000
iter:  61 19:15:53  -630.026080c  -7.55  -3.58    -0.0000
iter:  62 19:15:57  -630.025941c  -7.57  -3.59    -0.0000
iter:  63 19:16:01  -630.025791c  -7.60  -3.59    -0.0000
iter:  64 19:16:05  -630.025635c  -7.62  -3.60    -0.0000
iter:  65 19:16:08  -630.025474c  -7.64  -3.60    -0.0000
iter:  66 19:16:12  -630.025311c  -7.67  -3.61    -0.0000
iter:  67 19:16:16  -630.025146c  -7.70  -3.61    -0.0000
iter:  68 19:16:20  -630.024982c  -7.72  -3.62    -0.0000
iter:  69 19:16:23  -630.024817c  -7.75  -3.62    -0.0000
iter:  70 19:16:27  -630.024654c  -7.78  -3.63    -0.0000
iter:  71 19:16:31  -630.024492c  -7.81  -3.64    -0.0000
iter:  72 19:16:35  -630.024332c  -7.83  -3.64    -0.0000
iter:  73 19:16:38  -630.024174c  -7.86  -3.65    -0.0000
iter:  74 19:16:42  -630.024178c  -7.92  -3.65    -0.0000
iter:  75 19:16:46  -630.024157c  -7.98  -3.66    -0.0000
iter:  76 19:16:50  -630.024122c  -7.99  -3.66    -0.0000
iter:  77 19:16:53  -630.024071c  -8.02  -3.67    -0.0000
iter:  78 19:16:57  -630.024006c  -8.04  -3.67    -0.0000
iter:  79 19:17:01  -630.023930c  -8.06  -3.68    -0.0000
iter:  80 19:17:05  -630.023845c  -8.08  -3.68    -0.0000
iter:  81 19:17:09  -630.023753c  -8.10  -3.69    -0.0000
iter:  82 19:17:12  -630.023655c  -8.11  -3.69    -0.0000
iter:  83 19:17:16  -630.023554c  -8.13  -3.70    -0.0000
iter:  84 19:17:20  -630.023449c  -8.14  -3.71    -0.0000
iter:  85 19:17:23  -630.023341c  -8.16  -3.71    -0.0000
iter:  86 19:17:27  -630.023232c  -8.18  -3.72    -0.0000
iter:  87 19:17:31  -630.023122c  -8.20  -3.72    -0.0000
iter:  88 19:17:35  -630.023011c  -8.22  -3.73    -0.0000
iter:  89 19:17:38  -630.022900c  -8.24  -3.73    -0.0000
iter:  90 19:17:42  -630.022789c  -8.26  -3.74    -0.0000
iter:  91 19:17:46  -630.022678c  -8.28  -3.74    -0.0000
iter:  92 19:17:50  -630.022568c  -8.30  -3.75    -0.0000
iter:  93 19:17:53  -630.022458c  -8.32  -3.75    -0.0000
iter:  94 19:17:57  -630.022350c  -8.34  -3.76    -0.0000
iter:  95 19:18:01  -630.022242c  -8.36  -3.76    -0.0000
iter:  96 19:18:05  -630.022135c  -8.38  -3.77    -0.0000
iter:  97 19:18:08  -630.022030c  -8.40  -3.77    -0.0000
iter:  98 19:18:12  -630.021926c  -8.42  -3.78    -0.0000
iter:  99 19:18:16  -630.021823c  -8.44  -3.78    -0.0000
iter: 100 19:18:20  -630.021722c  -8.46  -3.79    -0.0000
iter: 101 19:18:23  -630.021622c  -8.48  -3.79    -0.0000
iter: 102 19:18:27  -630.021524c  -8.50  -3.80    -0.0000
iter: 103 19:18:31  -630.021427c  -8.52  -3.81    -0.0000
iter: 104 19:18:35  -630.021331c  -8.53  -3.81    -0.0000
iter: 105 19:18:38  -630.021237c  -8.55  -3.82    -0.0000
iter: 106 19:18:42  -630.021145c  -8.57  -3.82    -0.0000
iter: 107 19:18:46  -630.021054c  -8.59  -3.83    -0.0000
iter: 108 19:18:49  -630.020965c  -8.60  -3.83    -0.0000
iter: 109 19:18:53  -630.020877c  -8.62  -3.84    -0.0000
iter: 110 19:18:57  -630.020791c  -8.64  -3.84    -0.0000
iter: 111 19:19:01  -630.020706c  -8.66  -3.85    -0.0000
iter: 112 19:19:04  -630.020623c  -8.67  -3.85    -0.0000
iter: 113 19:19:08  -630.020541c  -8.69  -3.86    -0.0000
iter: 114 19:19:12  -630.020460c  -8.71  -3.86    -0.0000
iter: 115 19:19:16  -630.020381c  -8.73  -3.87    -0.0000
iter: 116 19:19:19  -630.020304c  -8.74  -3.87    -0.0000
iter: 117 19:19:23  -630.020228c  -8.76  -3.88    -0.0000
iter: 118 19:19:27  -630.020153c  -8.78  -3.88    -0.0000
iter: 119 19:19:31  -630.020079c  -8.80  -3.89    -0.0000
iter: 120 19:19:34  -630.020007c  -8.81  -3.90    -0.0000
iter: 121 19:19:38  -630.019937c  -8.83  -3.90    -0.0000
iter: 122 19:19:42  -630.019867c  -8.84  -3.91    -0.0000
iter: 123 19:19:45  -630.019799c  -8.86  -3.91    -0.0000
iter: 124 19:19:49  -630.019732c  -8.87  -3.92    -0.0000
iter: 125 19:19:53  -630.019666c  -8.89  -3.92    -0.0000
iter: 126 19:19:57  -630.019601c  -8.91  -3.93    -0.0000
iter: 127 19:20:00  -630.019538c  -8.92  -3.93    -0.0000
iter: 128 19:20:04  -630.019475c  -8.94  -3.94    -0.0000
iter: 129 19:20:08  -630.019414c  -8.95  -3.94    -0.0000
iter: 130 19:20:12  -630.019354c  -8.97  -3.95    -0.0000
iter: 131 19:20:15  -630.019295c  -8.98  -3.95    -0.0000
iter: 132 19:20:19  -630.019237c  -9.00  -3.96    -0.0000
iter: 133 19:20:23  -630.019181c  -9.01  -3.96    -0.0000
iter: 134 19:20:27  -630.019125c  -9.03  -3.97    -0.0000
iter: 135 19:20:30  -630.019070c  -9.04  -3.97    -0.0000
iter: 136 19:20:34  -630.019016c  -9.05  -3.98    -0.0000
iter: 137 19:20:38  -630.018963c  -9.07  -3.99    -0.0000
iter: 138 19:20:42  -630.018911c  -9.08  -3.99    -0.0000
iter: 139 19:20:45  -630.018860c  -9.10  -4.00    -0.0000
iter: 140 19:20:49  -630.018810c  -9.11  -4.00    -0.0000
iter: 141 19:20:53  -630.018761c  -9.13  -4.01    -0.0000
iter: 142 19:20:57  -630.018713c  -9.14  -4.01    -0.0000
iter: 143 19:21:00  -630.018665c  -9.15  -4.02    -0.0000
iter: 144 19:21:04  -630.018619c  -9.17  -4.02    +0.0000
iter: 145 19:21:08  -630.018573c  -9.18  -4.03    +0.0000
iter: 146 19:21:11  -630.018598c  -9.25  -4.03    +0.0000
iter: 147 19:21:15  -630.018518c  -9.19  -4.04    +0.0000
iter: 148 19:21:19  -630.018542c  -9.28  -4.04    +0.0000
iter: 149 19:21:23  -630.018462c  -9.22  -4.05    +0.0000
iter: 150 19:21:26  -630.018483c  -9.31  -4.05    +0.0000
iter: 151 19:21:30  -630.018403c  -9.25  -4.06    +0.0000
iter: 152 19:21:34  -630.018421c  -9.35  -4.07    +0.0000
iter: 153 19:21:38  -630.018411c  -9.34  -4.07    +0.0000
iter: 154 19:21:41  -630.018397c  -9.34  -4.08    +0.0000
iter: 155 19:21:45  -630.018384c  -9.35  -4.08    +0.0000
iter: 156 19:21:49  -630.018369c  -9.36  -4.09    +0.0000
iter: 157 19:21:52  -630.018354c  -9.37  -4.09    +0.0000
iter: 158 19:21:56  -630.018338c  -9.38  -4.10    +0.0000
iter: 159 19:22:00  -630.018320c  -9.40  -4.10    +0.0000
iter: 160 19:22:04  -630.018302c  -9.40  -4.11    +0.0000
iter: 161 19:22:07  -630.018283c  -9.42  -4.11    +0.0000
iter: 162 19:22:11  -630.018263c  -9.43  -4.12    +0.0000
iter: 163 19:22:15  -630.018243c  -9.44  -4.12    +0.0000
iter: 164 19:22:19  -630.018221c  -9.45  -4.13    +0.0000
iter: 165 19:22:22  -630.018199c  -9.47  -4.13    +0.0000
iter: 166 19:22:26  -630.018177c  -9.48  -4.14    +0.0000
iter: 167 19:22:30  -630.018154c  -9.49  -4.14    +0.0000
iter: 168 19:22:34  -630.018131c  -9.50  -4.15    +0.0000
iter: 169 19:22:37  -630.018108c  -9.51  -4.16    +0.0000
iter: 170 19:22:41  -630.018084c  -9.52  -4.16    +0.0000
iter: 171 19:22:45  -630.018060c  -9.53  -4.17    +0.0000
iter: 172 19:22:49  -630.018035c  -9.55  -4.17    +0.0000
iter: 173 19:22:52  -630.018011c  -9.56  -4.18    +0.0000
iter: 174 19:22:56  -630.017986c  -9.57  -4.18    +0.0000
iter: 175 19:23:00  -630.017962c  -9.58  -4.19    +0.0000
iter: 176 19:23:03  -630.017937c  -9.59  -4.19    +0.0000
iter: 177 19:23:07  -630.017912c  -9.61  -4.20    +0.0000
iter: 178 19:23:11  -630.017888c  -9.62  -4.20    +0.0000
iter: 179 19:23:15  -630.017863c  -9.63  -4.21    +0.0000
iter: 180 19:23:18  -630.017838c  -9.64  -4.21    +0.0000
iter: 181 19:23:22  -630.017813c  -9.65  -4.22    +0.0000
iter: 182 19:23:26  -630.017789c  -9.67  -4.22    +0.0000
iter: 183 19:23:30  -630.017764c  -9.68  -4.23    +0.0000
iter: 184 19:23:33  -630.017740c  -9.69  -4.23    +0.0000
iter: 185 19:23:37  -630.017716c  -9.70  -4.24    +0.0000
iter: 186 19:23:41  -630.017691c  -9.72  -4.24    +0.0000
iter: 187 19:23:45  -630.017667c  -9.73  -4.25    +0.0000
iter: 188 19:23:48  -630.017644c  -9.74  -4.25    +0.0000
iter: 189 19:23:52  -630.017620c  -9.75  -4.26    +0.0000
iter: 190 19:23:56  -630.017596c  -9.76  -4.26    +0.0000
iter: 191 19:24:00  -630.017573c  -9.77  -4.27    +0.0000
iter: 192 19:24:03  -630.017550c  -9.79  -4.27    +0.0000
iter: 193 19:24:07  -630.017527c  -9.80  -4.28    +0.0000
iter: 194 19:24:11  -630.017504c  -9.81  -4.28    +0.0000
iter: 195 19:24:14  -630.017482c  -9.82  -4.29    +0.0000
iter: 196 19:24:18  -630.017459c  -9.83  -4.29    +0.0000
iter: 197 19:24:22  -630.017437c  -9.85  -4.30    +0.0000
iter: 198 19:24:26  -630.017415c  -9.86  -4.30    +0.0000
iter: 199 19:24:29  -630.017394c  -9.87  -4.31    +0.0000
iter: 200 19:24:33  -630.017372c  -9.88  -4.31    +0.0000
iter: 201 19:24:37  -630.017351c  -9.89  -4.32    +0.0000
iter: 202 19:24:41  -630.017330c  -9.90  -4.32    +0.0000
iter: 203 19:24:44  -630.017309c  -9.92  -4.33    +0.0000
iter: 204 19:24:48  -630.017289c  -9.93  -4.33    +0.0000
iter: 205 19:24:52  -630.017268c  -9.94  -4.34    +0.0000
iter: 206 19:24:56  -630.017248c  -9.95  -4.34    +0.0000
iter: 207 19:24:59  -630.017228c  -9.96  -4.35    +0.0000
iter: 208 19:25:03  -630.017209c  -9.97  -4.35    +0.0000
iter: 209 19:25:07  -630.017190c  -9.98  -4.36    +0.0000
iter: 210 19:25:10  -630.017170c -10.00  -4.36    +0.0000
iter: 211 19:25:14  -630.017152c -10.01c -4.37    +0.0000
iter: 212 19:25:18  -630.017133c -10.02c -4.37    +0.0000
iter: 213 19:25:22  -630.017114c -10.03c -4.38    +0.0000
iter: 214 19:25:25  -630.017096c -10.04c -4.38    +0.0000
iter: 215 19:25:29  -630.017078c -10.05c -4.39    +0.0000
iter: 216 19:25:33  -630.017061c -10.07c -4.39    +0.0000
iter: 217 19:25:37  -630.017043c -10.08c -4.40    +0.0000
iter: 218 19:25:40  -630.017026c -10.09c -4.40    +0.0000
iter: 219 19:25:44  -630.017009c -10.10c -4.41    +0.0000
iter: 220 19:25:48  -630.016992c -10.11c -4.41    +0.0000
iter: 221 19:25:52  -630.016975c -10.12c -4.42    +0.0000
iter: 222 19:25:55  -630.016959c -10.13c -4.42    +0.0000
iter: 223 19:25:59  -630.016943c -10.14c -4.43    +0.0000
iter: 224 19:26:03  -630.016927c -10.16c -4.43    +0.0000
iter: 225 19:26:06  -630.016911c -10.17c -4.44    +0.0000
iter: 226 19:26:10  -630.016895c -10.18c -4.44    +0.0000
iter: 227 19:26:14  -630.016880c -10.19c -4.45    +0.0000
iter: 228 19:26:18  -630.016865c -10.20c -4.45    +0.0000
iter: 229 19:26:21  -630.016850c -10.21c -4.46    +0.0000
iter: 230 19:26:25  -630.016835c -10.22c -4.46    +0.0000
iter: 231 19:26:29  -630.016821c -10.24c -4.47    +0.0000
iter: 232 19:26:33  -630.016806c -10.25c -4.47    +0.0000
iter: 233 19:26:36  -630.016792c -10.26c -4.48    +0.0000
iter: 234 19:26:40  -630.016778c -10.27c -4.48    +0.0000
iter: 235 19:26:44  -630.016764c -10.28c -4.49    +0.0000
iter: 236 19:26:48  -630.016751c -10.29c -4.49    +0.0000
iter: 237 19:26:51  -630.016737c -10.30c -4.50    +0.0000
iter: 238 19:26:55  -630.016724c -10.31c -4.50    +0.0000
iter: 239 19:26:59  -630.016711c -10.33c -4.51    +0.0000
iter: 240 19:27:02  -630.016698c -10.34c -4.51    +0.0000
iter: 241 19:27:06  -630.016685c -10.35c -4.52    +0.0000
iter: 242 19:27:10  -630.016672c -10.36c -4.52    +0.0000
iter: 243 19:27:14  -630.016660c -10.37c -4.53    +0.0000
iter: 244 19:27:17  -630.016647c -10.38c -4.53    +0.0000
iter: 245 19:27:21  -630.016635c -10.39c -4.54    +0.0000
iter: 246 19:27:25  -630.016623c -10.40c -4.54    +0.0000
iter: 247 19:27:29  -630.016611c -10.41c -4.55    +0.0000
iter: 248 19:27:32  -630.016600c -10.42c -4.55    +0.0000
iter: 249 19:27:36  -630.016588c -10.43c -4.55    +0.0000
iter: 250 19:27:40  -630.016577c -10.44c -4.56    +0.0000
iter: 251 19:27:44  -630.016566c -10.46c -4.56    +0.0000
iter: 252 19:27:47  -630.016554c -10.47c -4.57    +0.0000
iter: 253 19:27:51  -630.016543c -10.48c -4.57    +0.0000
iter: 254 19:27:55  -630.016533c -10.49c -4.58    +0.0000
iter: 255 19:27:58  -630.016522c -10.50c -4.58    +0.0000
iter: 256 19:28:02  -630.016511c -10.51c -4.59    +0.0000
iter: 257 19:28:06  -630.016501c -10.52c -4.59    +0.0000
iter: 258 19:28:10  -630.016491c -10.53c -4.60    +0.0000
iter: 259 19:28:13  -630.016480c -10.54c -4.60    +0.0000
iter: 260 19:28:17  -630.016470c -10.55c -4.61    +0.0000
iter: 261 19:28:21  -630.016460c -10.56c -4.61    +0.0000
iter: 262 19:28:25  -630.016451c -10.57c -4.62    +0.0000
iter: 263 19:28:28  -630.016441c -10.58c -4.62    +0.0000
iter: 264 19:28:32  -630.016431c -10.59c -4.63    +0.0000
iter: 265 19:28:36  -630.016422c -10.60c -4.63    +0.0000
iter: 266 19:28:40  -630.016413c -10.61c -4.64    +0.0000
iter: 267 19:28:43  -630.016404c -10.63c -4.64    +0.0000
iter: 268 19:28:47  -630.016394c -10.63c -4.65    +0.0000
iter: 269 19:28:51  -630.016386c -10.65c -4.65    +0.0000
iter: 270 19:28:55  -630.016377c -10.65c -4.66    +0.0000
iter: 271 19:28:58  -630.016368c -10.67c -4.66    +0.0000
iter: 272 19:29:02  -630.016359c -10.68c -4.66    +0.0000
iter: 273 19:29:06  -630.016351c -10.69c -4.67    +0.0000
iter: 274 19:29:09  -630.016342c -10.70c -4.67    +0.0000
iter: 275 19:29:13  -630.016334c -10.71c -4.68    +0.0000
iter: 276 19:29:17  -630.016326c -10.72c -4.68    +0.0000
iter: 277 19:29:21  -630.016318c -10.73c -4.69    +0.0000
iter: 278 19:29:24  -630.016310c -10.74c -4.69    +0.0000
iter: 279 19:29:28  -630.016302c -10.75c -4.70    +0.0000
iter: 280 19:29:32  -630.016294c -10.76c -4.70    +0.0000
iter: 281 19:29:36  -630.016286c -10.77c -4.71    +0.0000
iter: 282 19:29:39  -630.016279c -10.78c -4.71    +0.0000
iter: 283 19:29:43  -630.016271c -10.79c -4.72    +0.0000
iter: 284 19:29:47  -630.016264c -10.80c -4.72    +0.0000
iter: 285 19:29:51  -630.016256c -10.81c -4.73    +0.0000
iter: 286 19:29:54  -630.016249c -10.82c -4.73    +0.0000
iter: 287 19:29:58  -630.016242c -10.83c -4.73    +0.0000
iter: 288 19:30:02  -630.016235c -10.84c -4.74    +0.0000
iter: 289 19:30:06  -630.016228c -10.85c -4.74    +0.0000
iter: 290 19:30:09  -630.016221c -10.86c -4.75    +0.0000
iter: 291 19:30:13  -630.016214c -10.87c -4.75    +0.0000
iter: 292 19:30:17  -630.016208c -10.88c -4.76    +0.0000
iter: 293 19:30:21  -630.016201c -10.89c -4.76    +0.0000
iter: 294 19:30:24  -630.016195c -10.90c -4.77    +0.0000
iter: 295 19:30:28  -630.016188c -10.91c -4.77    +0.0000
iter: 296 19:30:32  -630.016182c -10.92c -4.78    +0.0000
iter: 297 19:30:36  -630.016175c -10.93c -4.78    +0.0000
iter: 298 19:30:39  -630.016169c -10.94c -4.79    +0.0000
iter: 299 19:30:43  -630.016163c -10.95c -4.79    +0.0000
iter: 300 19:30:47  -630.016157c -10.96c -4.79    +0.0000
iter: 301 19:30:51  -630.016151c -10.96c -4.80    +0.0000
iter: 302 19:30:54  -630.016145c -10.98c -4.80    +0.0000
iter: 303 19:30:58  -630.016139c -10.98c -4.81    +0.0000
iter: 304 19:31:02  -630.016134c -11.00c -4.81    +0.0000
iter: 305 19:31:05  -630.016128c -11.00c -4.82    +0.0000
iter: 306 19:31:09  -630.016122c -11.01c -4.82    +0.0000
iter: 307 19:31:13  -630.016117c -11.02c -4.83    +0.0000
iter: 308 19:31:17  -630.016111c -11.03c -4.83    +0.0000
iter: 309 19:31:20  -630.016106c -11.04c -4.84    +0.0000
iter: 310 19:31:24  -630.016101c -11.05c -4.84    +0.0000
iter: 311 19:31:28  -630.016095c -11.06c -4.85    +0.0000
iter: 312 19:31:32  -630.016090c -11.07c -4.85    +0.0000
iter: 313 19:31:35  -630.016085c -11.08c -4.85    +0.0000
iter: 314 19:31:39  -630.016080c -11.09c -4.86    +0.0000
iter: 315 19:31:43  -630.016075c -11.10c -4.86    +0.0000
iter: 316 19:31:46  -630.016070c -11.11c -4.87    +0.0000
iter: 317 19:31:50  -630.016065c -11.12c -4.87    +0.0000
iter: 318 19:31:54  -630.016060c -11.13c -4.88    +0.0000
iter: 319 19:31:58  -630.016056c -11.14c -4.88    +0.0000
iter: 320 19:32:01  -630.016051c -11.15c -4.89    +0.0000
iter: 321 19:32:05  -630.016046c -11.15c -4.89    +0.0000
iter: 322 19:32:09  -630.016042c -11.16c -4.90    +0.0000
iter: 323 19:32:13  -630.016037c -11.17c -4.90    +0.0000
iter: 324 19:32:16  -630.016033c -11.18c -4.90    +0.0000
iter: 325 19:32:20  -630.016028c -11.19c -4.91    +0.0000
iter: 326 19:32:24  -630.016024c -11.20c -4.91    +0.0000
iter: 327 19:32:28  -630.016020c -11.21c -4.92    +0.0000
iter: 328 19:32:31  -630.016016c -11.22c -4.92    +0.0000
iter: 329 19:32:35  -630.016011c -11.23c -4.93    +0.0000
iter: 330 19:32:39  -630.016007c -11.24c -4.93    +0.0000
iter: 331 19:32:43  -630.016003c -11.25c -4.94    +0.0000
iter: 332 19:32:46  -630.015999c -11.26c -4.94    +0.0000
iter: 333 19:32:50  -630.015995c -11.26c -4.94    +0.0000
iter: 334 19:32:54  -630.015991c -11.27c -4.95    +0.0000
iter: 335 19:32:57  -630.015987c -11.28c -4.95    +0.0000
iter: 336 19:33:01  -630.015984c -11.29c -4.96    +0.0000
iter: 337 19:33:05  -630.015980c -11.30c -4.96    +0.0000
iter: 338 19:33:09  -630.015976c -11.31c -4.97    +0.0000
iter: 339 19:33:12  -630.015972c -11.32c -4.97    +0.0000
iter: 340 19:33:16  -630.015969c -11.33c -4.98    +0.0000
iter: 341 19:33:20  -630.015965c -11.33c -4.98    +0.0000
iter: 342 19:33:24  -630.015962c -11.35c -4.98    +0.0000
iter: 343 19:33:27  -630.015958c -11.35c -4.99    +0.0000
iter: 344 19:33:31  -630.015955c -11.36c -4.99    +0.0000
iter: 345 19:33:35  -630.015951c -11.37c -5.00    +0.0000
iter: 346 19:33:39  -630.015948c -11.38c -5.00c   +0.0000

Converged after 346 iterations.

Dipole moment: (52.394078, -54.493427, -0.077558) |e|*Ang

Total magnetic moment: (0.000000, 0.000000, 0.000000)
Local magnetic moments:
   0 Ti ( 0.000000,  0.000000,  0.000000)
   1 Ti ( 0.000000,  0.000000, -0.000000)
   2 Ti ( 0.000000,  0.000000, -0.000000)
   3 Ti ( 0.000000,  0.000000, -0.000000)
   4 Ti ( 0.000000,  0.000000,  0.000000)
   5 Ti ( 0.000000,  0.000000, -0.000000)
   6 Ti ( 0.000000,  0.000000, -0.000000)
   7 Ti ( 0.000000,  0.000000, -0.000000)
   8 Ti ( 0.000000,  0.000000, -0.000000)
   9 Ti ( 0.000000,  0.000000,  0.000000)
  10 Ti ( 0.000000,  0.000000,  0.000000)
  11 Ti ( 0.000000,  0.000000, -0.000000)
  12 Ti ( 0.000000,  0.000000,  0.000000)
  13 Ti ( 0.000000,  0.000000, -0.000000)
  14 Ti ( 0.000000,  0.000000,  0.000000)
  15 Ti ( 0.000000,  0.000000, -0.000000)
  16 Ti ( 0.000000,  0.000000, -0.000000)
  17 Ti ( 0.000000,  0.000000,  0.000000)
  18 Ti ( 0.000000,  0.000000, -0.000000)
  19 Ti ( 0.000000,  0.000000,  0.000000)
  20 Ti ( 0.000000,  0.000000, -0.000000)
  21 Ti ( 0.000000,  0.000000, -0.000000)
  22 Ti ( 0.000000,  0.000000, -0.000000)
  23 Ti ( 0.000000,  0.000000,  0.000000)
  24 O  ( 0.000000,  0.000000, -0.000000)
  25 O  ( 0.000000,  0.000000, -0.000000)
  26 O  ( 0.000000,  0.000000,  0.000000)
  27 O  ( 0.000000,  0.000000, -0.000000)
  28 O  ( 0.000000,  0.000000,  0.000000)
  29 O  ( 0.000000,  0.000000, -0.000000)
  30 O  ( 0.000000,  0.000000, -0.000000)
  31 O  ( 0.000000,  0.000000, -0.000000)
  32 O  ( 0.000000,  0.000000,  0.000000)
  33 O  ( 0.000000,  0.000000,  0.000000)
  34 O  ( 0.000000,  0.000000, -0.000000)
  35 O  ( 0.000000,  0.000000,  0.000000)
  36 O  ( 0.000000,  0.000000, -0.000000)
  37 O  ( 0.000000,  0.000000,  0.000000)
  38 O  ( 0.000000,  0.000000, -0.000000)
  39 O  ( 0.000000,  0.000000, -0.000000)
  40 O  ( 0.000000,  0.000000,  0.000000)
  41 O  ( 0.000000,  0.000000,  0.000000)
  42 O  ( 0.000000,  0.000000,  0.000000)
  43 O  ( 0.000000,  0.000000,  0.000000)
  44 O  ( 0.000000,  0.000000,  0.000000)
  45 O  ( 0.000000,  0.000000,  0.000000)
  46 O  ( 0.000000,  0.000000, -0.000000)
  47 O  ( 0.000000,  0.000000,  0.000000)
  48 O  ( 0.000000,  0.000000,  0.000000)
  49 O  ( 0.000000,  0.000000, -0.000000)
  50 O  ( 0.000000,  0.000000,  0.000000)
  51 O  ( 0.000000,  0.000000, -0.000000)
  52 O  ( 0.000000,  0.000000,  0.000000)
  53 O  ( 0.000000,  0.000000, -0.000000)
  54 O  ( 0.000000,  0.000000,  0.000000)
  55 O  ( 0.000000,  0.000000,  0.000000)
  56 O  ( 0.000000,  0.000000,  0.000000)
  57 O  ( 0.000000,  0.000000,  0.000000)
  58 O  ( 0.000000,  0.000000,  0.000000)
  59 O  ( 0.000000,  0.000000,  0.000000)
  60 O  ( 0.000000,  0.000000, -0.000000)
  61 O  ( 0.000000,  0.000000, -0.000000)
  62 O  ( 0.000000,  0.000000, -0.000000)
  63 O  ( 0.000000,  0.000000,  0.000000)
  64 O  ( 0.000000,  0.000000,  0.000000)
  65 O  ( 0.000000,  0.000000, -0.000000)
  66 O  ( 0.000000,  0.000000,  0.000000)
  67 O  ( 0.000000,  0.000000,  0.000000)
  68 O  ( 0.000000,  0.000000,  0.000000)
  69 O  ( 0.000000,  0.000000, -0.000000)
  70 O  ( 0.000000,  0.000000, -0.000000)
  71 O  ( 0.000000,  0.000000,  0.000000)
  72 Au ( 0.000000,  0.000000,  0.000000)
  73 Au ( 0.000000,  0.000000,  0.000000)
  74 Au ( 0.000000,  0.000000, -0.000000)
  75 Au ( 0.000000,  0.000000,  0.000000)

Energy contributions relative to reference atoms: (reference = -2721730.337652)

Kinetic:       +537.540120
Potential:     -727.174818
External:      -101.065234
XC:            -382.514284
Entropy (-ST):   -0.001459
Local:          +43.198996
SIC:             +0.000000
--------------------------
Free energy:   -630.016678
Extrapolated:  -630.015948

Dipole-layer corrected work functions: 4.437965, 4.615288 eV

Spin contamination: 0.000000 electrons
                   Up                     Down
 Band  Eigenvalues  Occupancy  Eigenvalues  Occupancy
    0    -65.92278    1.00000    -65.92278    1.00000
    1    -65.91509    1.00000    -65.91509    1.00000
    2    -65.91001    1.00000    -65.91001    1.00000
    3    -65.90754    1.00000    -65.90754    1.00000
    4    -65.77704    1.00000    -65.77704    1.00000
    5    -65.70436    1.00000    -65.70436    1.00000
    6    -65.61371    1.00000    -65.61371    1.00000
    7    -65.61039    1.00000    -65.61039    1.00000
    8    -65.60281    1.00000    -65.60281    1.00000
    9    -65.60117    1.00000    -65.60117    1.00000
   10    -65.58374    1.00000    -65.58374    1.00000
   11    -65.57476    1.00000    -65.57476    1.00000
   12    -65.56331    1.00000    -65.56331    1.00000
   13    -65.52894    1.00000    -65.52894    1.00000
   14    -65.52248    1.00000    -65.52248    1.00000
   15    -65.46890    1.00000    -65.46890    1.00000
   16    -65.44757    1.00000    -65.44757    1.00000
   17    -65.44041    1.00000    -65.44041    1.00000
   18    -65.33238    1.00000    -65.33238    1.00000
   19    -65.28780    1.00000    -65.28780    1.00000
   20    -65.18588    1.00000    -65.18588    1.00000
   21    -65.17240    1.00000    -65.17240    1.00000
   22    -65.16494    1.00000    -65.16494    1.00000
   23    -65.16193    1.00000    -65.16193    1.00000
   24    -42.24457    1.00000    -42.24457    1.00000
   25    -42.23567    1.00000    -42.23567    1.00000
   26    -42.22984    1.00000    -42.22984    1.00000
   27    -42.22679    1.00000    -42.22679    1.00000
   28    -42.09748    1.00000    -42.09748    1.00000
   29    -42.08863    1.00000    -42.08863    1.00000
   30    -42.05768    1.00000    -42.05768    1.00000
   31    -42.02804    1.00000    -42.02804    1.00000
   32    -42.01900    1.00000    -42.01900    1.00000
   33    -41.95338    1.00000    -41.95338    1.00000
   34    -41.92441    1.00000    -41.92441    1.00000
   35    -41.91255    1.00000    -41.91255    1.00000
   36    -41.90911    1.00000    -41.90911    1.00000
   37    -41.90532    1.00000    -41.90532    1.00000
   38    -41.89434    1.00000    -41.89434    1.00000
   39    -41.89430    1.00000    -41.89430    1.00000
   40    -41.88970    1.00000    -41.88970    1.00000
   41    -41.88653    1.00000    -41.88653    1.00000
   42    -41.88157    1.00000    -41.88157    1.00000
   43    -41.87135    1.00000    -41.87135    1.00000
   44    -41.86502    1.00000    -41.86502    1.00000
   45    -41.85900    1.00000    -41.85900    1.00000
   46    -41.84398    1.00000    -41.84398    1.00000
   47    -41.83745    1.00000    -41.83745    1.00000
   48    -41.81982    1.00000    -41.81982    1.00000
   49    -41.80421    1.00000    -41.80421    1.00000
   50    -41.78760    1.00000    -41.78760    1.00000
   51    -41.78715    1.00000    -41.78715    1.00000
   52    -41.77362    1.00000    -41.77362    1.00000
   53    -41.76568    1.00000    -41.76568    1.00000
   54    -41.76205    1.00000    -41.76205    1.00000
   55    -41.74187    1.00000    -41.74187    1.00000
   56    -41.73811    1.00000    -41.73811    1.00000
   57    -41.73326    1.00000    -41.73326    1.00000
   58    -41.72339    1.00000    -41.72339    1.00000
   59    -41.70864    1.00000    -41.70864    1.00000
   60    -41.70525    1.00000    -41.70525    1.00000
   61    -41.69346    1.00000    -41.69346    1.00000
   62    -41.69056    1.00000    -41.69056    1.00000
   63    -41.68791    1.00000    -41.68791    1.00000
   64    -41.67980    1.00000    -41.67980    1.00000
   65    -41.66922    1.00000    -41.66922    1.00000
   66    -41.66539    1.00000    -41.66539    1.00000
   67    -41.65945    1.00000    -41.65945    1.00000
   68    -41.65349    1.00000    -41.65349    1.00000
   69    -41.64251    1.00000    -41.64251    1.00000
   70    -41.63362    1.00000    -41.63362    1.00000
   71    -41.62560    1.00000    -41.62560    1.00000
   72    -41.62441    1.00000    -41.62441    1.00000
   73    -41.61354    1.00000    -41.61354    1.00000
   74    -41.60800    1.00000    -41.60800    1.00000
   75    -41.59500    1.00000    -41.59500    1.00000
   76    -41.56486    1.00000    -41.56486    1.00000
   77    -41.54894    1.00000    -41.54894    1.00000
   78    -41.48966    1.00000    -41.48966    1.00000
   79    -41.48447    1.00000    -41.48447    1.00000
   80    -41.45479    1.00000    -41.45479    1.00000
   81    -41.42466    1.00000    -41.42466    1.00000
   82    -41.41196    1.00000    -41.41196    1.00000
   83    -41.41110    1.00000    -41.41110    1.00000
   84    -41.39799    1.00000    -41.39799    1.00000
   85    -41.39429    1.00000    -41.39429    1.00000
   86    -41.38391    1.00000    -41.38391    1.00000
   87    -41.38140    1.00000    -41.38140    1.00000
   88    -41.37557    1.00000    -41.37557    1.00000
   89    -41.37352    1.00000    -41.37352    1.00000
   90    -41.33950    1.00000    -41.33950    1.00000
   91    -41.32513    1.00000    -41.32513    1.00000
   92    -41.26187    1.00000    -41.26187    1.00000
   93    -41.24638    1.00000    -41.24638    1.00000
   94    -41.23860    1.00000    -41.23860    1.00000
   95    -41.23490    1.00000    -41.23490    1.00000
   96    -24.62092    1.00000    -24.62092    1.00000
   97    -24.41784    1.00000    -24.41784    1.00000
   98    -24.28981    1.00000    -24.28981    1.00000
   99    -24.26089    1.00000    -24.26089    1.00000
  100    -24.20017    1.00000    -24.20017    1.00000
  101    -24.16064    1.00000    -24.16064    1.00000
  102    -24.08697    1.00000    -24.08697    1.00000
  103    -24.01433    1.00000    -24.01433    1.00000
  104    -23.95759    1.00000    -23.95759    1.00000
  105    -23.84061    1.00000    -23.84061    1.00000
  106    -23.79169    1.00000    -23.79169    1.00000
  107    -23.72790    1.00000    -23.72790    1.00000
  108    -23.64824    1.00000    -23.64824    1.00000
  109    -23.52612    1.00000    -23.52612    1.00000
  110    -23.48960    1.00000    -23.48960    1.00000
  111    -23.47555    1.00000    -23.47555    1.00000
  112    -23.46083    1.00000    -23.46083    1.00000
  113    -23.44660    1.00000    -23.44660    1.00000
  114    -23.38881    1.00000    -23.38881    1.00000
  115    -23.35630    1.00000    -23.35630    1.00000
  116    -23.33784    1.00000    -23.33784    1.00000
  117    -23.31736    1.00000    -23.31736    1.00000
  118    -23.30512    1.00000    -23.30512    1.00000
  119    -23.29495    1.00000    -23.29495    1.00000
  120    -23.27181    1.00000    -23.27181    1.00000
  121    -23.25431    1.00000    -23.25431    1.00000
  122    -23.23829    1.00000    -23.23829    1.00000
  123    -23.23688    1.00000    -23.23688    1.00000
  124    -23.17582    1.00000    -23.17582    1.00000
  125    -23.15567    1.00000    -23.15567    1.00000
  126    -23.15395    1.00000    -23.15395    1.00000
  127    -23.14697    1.00000    -23.14697    1.00000
  128    -23.14125    1.00000    -23.14125    1.00000
  129    -23.13822    1.00000    -23.13822    1.00000
  130    -23.13050    1.00000    -23.13050    1.00000
  131    -23.11596    1.00000    -23.11596    1.00000
  132    -23.09788    1.00000    -23.09788    1.00000
  133    -23.09535    1.00000    -23.09535    1.00000
  134    -23.06550    1.00000    -23.06550    1.00000
  135    -22.95841    1.00000    -22.95841    1.00000
  136    -22.93903    1.00000    -22.93903    1.00000
  137    -22.75578    1.00000    -22.75578    1.00000
  138    -22.65303    1.00000    -22.65303    1.00000
  139    -22.56389    1.00000    -22.56389    1.00000
  140    -21.78539    1.00000    -21.78539    1.00000
  141    -21.74409    1.00000    -21.74409    1.00000
  142    -21.73780    1.00000    -21.73780    1.00000
  143    -21.72783    1.00000    -21.72783    1.00000
  144    -11.73705    1.00000    -11.73705    1.00000
  145    -11.62882    1.00000    -11.62882    1.00000
  146    -11.61983    1.00000    -11.61983    1.00000
  147    -11.55838    1.00000    -11.55838    1.00000
  148    -11.54143    1.00000    -11.54143    1.00000
  149    -11.52241    1.00000    -11.52241    1.00000
  150    -11.45775    1.00000    -11.45775    1.00000
  151    -11.44732    1.00000    -11.44732    1.00000
  152    -11.43247    1.00000    -11.43247    1.00000
  153    -11.38718    1.00000    -11.38718    1.00000
  154    -11.37252    1.00000    -11.37252    1.00000
  155    -11.32904    1.00000    -11.32904    1.00000
  156    -11.31877    1.00000    -11.31877    1.00000
  157    -11.27704    1.00000    -11.27704    1.00000
  158    -11.24334    1.00000    -11.24334    1.00000
  159    -11.20396    1.00000    -11.20396    1.00000
  160    -11.18692    1.00000    -11.18692    1.00000
  161    -11.16371    1.00000    -11.16371    1.00000
  162    -11.14181    1.00000    -11.14181    1.00000
  163    -11.07242    1.00000    -11.07242    1.00000
  164    -11.01360    1.00000    -11.01360    1.00000
  165    -10.93310    1.00000    -10.93310    1.00000
  166    -10.92840    1.00000    -10.92840    1.00000
  167    -10.89955    1.00000    -10.89955    1.00000
  168    -10.89425    1.00000    -10.89425    1.00000
  169    -10.87481    1.00000    -10.87481    1.00000
  170    -10.84002    1.00000    -10.84002    1.00000
  171    -10.82390    1.00000    -10.82390    1.00000
  172    -10.80308    1.00000    -10.80308    1.00000
  173    -10.79725    1.00000    -10.79725    1.00000
  174    -10.78977    1.00000    -10.78977    1.00000
  175    -10.75353    1.00000    -10.75353    1.00000
  176    -10.74166    1.00000    -10.74166    1.00000
  177    -10.73025    1.00000    -10.73025    1.00000
  178    -10.71760    1.00000    -10.71760    1.00000
  179    -10.69818    1.00000    -10.69818    1.00000
  180    -10.68431    1.00000    -10.68431    1.00000
  181    -10.67189    1.00000    -10.67189    1.00000
  182    -10.65991    1.00000    -10.65991    1.00000
  183    -10.62521    1.00000    -10.62521    1.00000
  184    -10.61443    1.00000    -10.61443    1.00000
  185    -10.57303    1.00000    -10.57303    1.00000
  186    -10.54449    1.00000    -10.54449    1.00000
  187    -10.52987    1.00000    -10.52987    1.00000
  188    -10.47684    1.00000    -10.47684    1.00000
  189    -10.43794    1.00000    -10.43794    1.00000
  190    -10.36051    1.00000    -10.36051    1.00000
  191    -10.32637    1.00000    -10.32637    1.00000
  192    -10.29019    1.00000    -10.29019    1.00000
  193    -10.23345    1.00000    -10.23345    1.00000
  194    -10.15370    1.00000    -10.15370    1.00000
  195    -10.13865    1.00000    -10.13865    1.00000
  196    -10.12664    1.00000    -10.12664    1.00000
  197    -10.05750    1.00000    -10.05750    1.00000
  198     -9.95493    1.00000     -9.95493    1.00000
  199     -9.91272    1.00000     -9.91272    1.00000
  200     -9.88179    1.00000     -9.88179    1.00000
  201     -9.84438    1.00000     -9.84438    1.00000
  202     -9.76863    1.00000     -9.76863    1.00000
  203     -9.76539    1.00000     -9.76539    1.00000
  204     -9.70485    1.00000     -9.70485    1.00000
  205     -9.68801    1.00000     -9.68801    1.00000
  206     -9.62582    1.00000     -9.62582    1.00000
  207     -9.57834    1.00000     -9.57834    1.00000
  208     -9.53913    1.00000     -9.53913    1.00000
  209     -9.52278    1.00000     -9.52278    1.00000
  210     -9.51456    1.00000     -9.51456    1.00000
  211     -9.49012    1.00000     -9.49012    1.00000
  212     -9.44650    1.00000     -9.44650    1.00000
  213     -9.43216    1.00000     -9.43216    1.00000
  214     -9.36213    1.00000     -9.36213    1.00000
  215     -9.32926    1.00000     -9.32926    1.00000
  216     -9.28166    1.00000     -9.28166    1.00000
  217     -9.25122    1.00000     -9.25122    1.00000
  218     -9.24920    1.00000     -9.24920    1.00000
  219     -9.23609    1.00000     -9.23609    1.00000
  220     -9.20312    1.00000     -9.20312    1.00000
  221     -9.18779    1.00000     -9.18779    1.00000
  222     -9.15237    1.00000     -9.15237    1.00000
  223     -9.12057    1.00000     -9.12057    1.00000
  224     -9.07587    1.00000     -9.07587    1.00000
  225     -9.07037    1.00000     -9.07037    1.00000
  226     -9.05785    1.00000     -9.05785    1.00000
  227     -9.03373    1.00000     -9.03373    1.00000
  228     -8.99079    1.00000     -8.99079    1.00000
  229     -8.96659    1.00000     -8.96659    1.00000
  230     -8.95957    1.00000     -8.95957    1.00000
  231     -8.93478    1.00000     -8.93478    1.00000
  232     -8.92428    1.00000     -8.92428    1.00000
  233     -8.90029    1.00000     -8.90029    1.00000
  234     -8.83698    1.00000     -8.83698    1.00000
  235     -8.77293    1.00000     -8.77293    1.00000
  236     -8.75393    1.00000     -8.75393    1.00000
  237     -8.72793    1.00000     -8.72793    1.00000
  238     -8.69052    1.00000     -8.69052    1.00000
  239     -8.67050    1.00000     -8.67050    1.00000
  240     -8.66802    1.00000     -8.66802    1.00000
  241     -8.60593    1.00000     -8.60593    1.00000
  242     -8.58787    1.00000     -8.58787    1.00000
  243     -8.56223    1.00000     -8.56223    1.00000
  244     -8.52938    1.00000     -8.52938    1.00000
  245     -8.44008    1.00000     -8.44008    1.00000
  246     -8.43005    1.00000     -8.43005    1.00000
  247     -8.35405    1.00000     -8.35405    1.00000
  248     -8.32123    1.00000     -8.32123    1.00000
  249     -8.23503    1.00000     -8.23503    1.00000
  250     -8.23287    1.00000     -8.23287    1.00000
  251     -8.19661    1.00000     -8.19661    1.00000
  252     -8.18112    1.00000     -8.18112    1.00000
  253     -8.17332    1.00000     -8.17332    1.00000
  254     -8.14418    1.00000     -8.14418    1.00000
  255     -8.12142    1.00000     -8.12142    1.00000
  256     -8.10217    1.00000     -8.10217    1.00000
  257     -8.09467    1.00000     -8.09467    1.00000
  258     -8.08053    1.00000     -8.08053    1.00000
  259     -8.06209    1.00000     -8.06209    1.00000
  260     -8.02416    1.00000     -8.02416    1.00000
  261     -7.97927    1.00000     -7.97927    1.00000
  262     -7.97435    1.00000     -7.97435    1.00000
  263     -7.93259    1.00000     -7.93259    1.00000
  264     -7.91340    1.00000     -7.91340    1.00000
  265     -7.90696    1.00000     -7.90696    1.00000
  266     -7.88345    1.00000     -7.88345    1.00000
  267     -7.85037    1.00000     -7.85037    1.00000
  268     -7.82724    1.00000     -7.82724    1.00000
  269     -7.81563    1.00000     -7.81563    1.00000
  270     -7.79746    1.00000     -7.79746    1.00000
  271     -7.77633    1.00000     -7.77633    1.00000
  272     -7.76611    1.00000     -7.76611    1.00000
  273     -7.71399    1.00000     -7.71399    1.00000
  274     -7.69499    1.00000     -7.69499    1.00000
  275     -7.66428    1.00000     -7.66428    1.00000
  276     -7.62477    1.00000     -7.62477    1.00000
  277     -7.59045    1.00000     -7.59045    1.00000
  278     -7.57476    1.00000     -7.57476    1.00000
  279     -7.56767    1.00000     -7.56767    1.00000
  280     -7.52709    1.00000     -7.52709    1.00000
  281     -7.49743    1.00000     -7.49743    1.00000
  282     -7.43951    1.00000     -7.43951    1.00000
  283     -7.41558    1.00000     -7.41558    1.00000
  284     -7.37356    1.00000     -7.37356    1.00000
  285     -7.35943    1.00000     -7.35943    1.00000
  286     -7.26260    1.00000     -7.26260    1.00000
  287     -7.20538    1.00000     -7.20538    1.00000
  288     -7.13431    1.00000     -7.13431    1.00000
  289     -7.11092    1.00000     -7.11092    1.00000
  290     -7.09581    1.00000     -7.09581    1.00000
  291     -7.08658    1.00000     -7.08658    1.00000
  292     -7.06306    1.00000     -7.06306    1.00000
  293     -7.00679    1.00000     -7.00679    1.00000
  294     -6.87510    1.00000     -6.87510    1.00000
  295     -6.83073    1.00000     -6.83073    1.00000
  296     -6.80439    1.00000     -6.80439    1.00000
  297     -6.77935    1.00000     -6.77935    1.00000
  298     -6.73736    1.00000     -6.73736    1.00000
  299     -6.72621    1.00000     -6.72621    1.00000
  300     -6.68634    1.00000     -6.68634    1.00000
  301     -6.51477    1.00000     -6.51477    1.00000
  302     -6.47746    1.00000     -6.47746    1.00000
  303     -6.43035    1.00000     -6.43035    1.00000
  304     -6.35010    1.00000     -6.35010    1.00000
  305     -6.31190    1.00000     -6.31190    1.00000
  306     -6.28334    1.00000     -6.28334    1.00000
  307     -6.22400    1.00000     -6.22400    1.00000
  308     -5.63106    0.99998     -5.63106    0.99998
  309     -5.31517    0.99962     -5.31517    0.99962
  310     -3.72001    0.00031     -3.72001    0.00031
  311     -3.53425    0.00005     -3.53425    0.00005
  312     -3.39968    0.00001     -3.39968    0.00001
  313     -3.34512    0.00001     -3.34512    0.00001
  314     -3.29970    0.00000     -3.29970    0.00000
  315     -3.17133    0.00000     -3.17133    0.00000
  316     -3.14186    0.00000     -3.14186    0.00000
  317     -3.12865    0.00000     -3.12865    0.00000
  318     -3.11374    0.00000     -3.11374    0.00000
  319     -3.01265    0.00000     -3.01265    0.00000
  320     -2.91124    0.00000     -2.91124    0.00000
  321     -2.85490    0.00000     -2.85490    0.00000
  322     -2.80837    0.00000     -2.80837    0.00000
  323     -2.78689    0.00000     -2.78689    0.00000
  324     -2.74673    0.00000     -2.74673    0.00000
  325     -2.73413    0.00000     -2.73413    0.00000
  326     -2.67781    0.00000     -2.67781    0.00000
  327     -2.64178    0.00000     -2.64178    0.00000
  328     -2.63373    0.00000     -2.63373    0.00000
  329     -2.60911    0.00000     -2.60911    0.00000
  330     -2.59351    0.00000     -2.59351    0.00000
  331     -2.57901    0.00000     -2.57901    0.00000
  332     -2.55091    0.00000     -2.55091    0.00000
  333     -2.52831    0.00000     -2.52831    0.00000
  334     -2.48935    0.00000     -2.48935    0.00000
  335     -2.46683    0.00000     -2.46683    0.00000
  336     -2.44509    0.00000     -2.44509    0.00000
  337     -2.42068    0.00000     -2.42068    0.00000
  338     -2.40531    0.00000     -2.40531    0.00000
  339     -2.40167    0.00000     -2.40167    0.00000
  340     -2.39370    0.00000     -2.39370    0.00000
  341     -2.38472    0.00000     -2.38472    0.00000
  342     -2.36443    0.00000     -2.36443    0.00000
  343     -2.35054    0.00000     -2.35054    0.00000
  344     -2.33754    0.00000     -2.33754    0.00000
  345     -2.33124    0.00000     -2.33124    0.00000
  346     -2.31482    0.00000     -2.31482    0.00000
  347     -2.29612    0.00000     -2.29612    0.00000
  348     -2.27483    0.00000     -2.27483    0.00000
  349     -2.27077    0.00000     -2.27077    0.00000
  350     -2.20117    0.00000     -2.20117    0.00000
  351     -2.18782    0.00000     -2.18782    0.00000
  352     -2.17228    0.00000     -2.17228    0.00000
  353     -2.15813    0.00000     -2.15813    0.00000
  354     -2.14012    0.00000     -2.14012    0.00000
  355     -2.12341    0.00000     -2.12341    0.00000
  356     -2.04084    0.00000     -2.04084    0.00000
  357     -2.00896    0.00000     -2.00896    0.00000
  358     -1.98508    0.00000     -1.98508    0.00000
  359     -1.98079    0.00000     -1.98079    0.00000
  360     -1.94618    0.00000     -1.94618    0.00000
  361     -1.93817    0.00000     -1.93817    0.00000
  362     -1.92877    0.00000     -1.92877    0.00000
  363     -1.92456    0.00000     -1.92456    0.00000
  364     -1.90377    0.00000     -1.90377    0.00000
  365     -1.89662    0.00000     -1.89662    0.00000
  366     -1.89153    0.00000     -1.89153    0.00000
  367     -1.87936    0.00000     -1.87936    0.00000
  368     -1.86956    0.00000     -1.86956    0.00000
  369     -1.83155    0.00000     -1.83155    0.00000
  370     -1.79050    0.00000     -1.79050    0.00000
  371     -1.78205    0.00000     -1.78205    0.00000
  372     -1.77379    0.00000     -1.77379    0.00000
  373     -1.73620    0.00000     -1.73620    0.00000
  374     -1.68187    0.00000     -1.68187    0.00000
  375     -1.66947    0.00000     -1.66947    0.00000

Fermi level: -4.52663

Gap: 1.595 eV
Transition (v -> c):
  (s=0, k=0, n=309, [0.00, 0.00, 0.00]) -> (s=1, k=0, n=310, [0.00, 0.00, 0.00])
No difference between direct/indirect transitions
System changes: positions 

Initializing position-dependent things.

Density initialized from wave functions
      .-------------------------.  
     /|                         |  
    / |                         |  
   /  |                         |  
  /   |                         |  
 *    |                         |  
 |    |                         |  
 |    |                         |  
 |    |                         |  
 |    |                         |  
 |    |                         |  
 |    |                         |  
 |    |                         |  
 |    |                         |  
 |    |        Au   OAu         |  
 |    |      O          Ti      |  
 |    O  Au      Ti     O    O  |  
 |    |   Ti   Au O   O         |  
 | O  |   O    O      Ti     Ti |  
 |    | Ti     Ti     O    O    |  
 |    |     O       O      Ti   |  
 |   O|Ti     O      O          |  
 |    |O    O      Ti     Ti    |  
 |  Ti|    Ti          O  O   O |  
 |    |  O  O   O O    TiO      |  
 |  O |         TiO         O Ti|  
 |    | OTiO   Ti    OTi        |  
 |    |       O     O O    O O  |  
 |    | Oi   O O           Ti   |  
 |    O      Ti     Ti     O    |  
 |   Ti          O      O       |  
 |    |   O                     |  
 |    |                         |  
 |    |                         |  
 |    |                         |  
 |    .-------------------------.  
 |   /                         /   
 |  /                         /    
 | /                         /     
 |/                         /      
 *-------------------------*       

Positions:
   0 Ti     1.771742    0.000000    8.228379    ( 0.0000,  0.0000,  0.0000)
   1 Ti     6.989192    1.896200    8.228379    ( 0.0000,  0.0000,  0.0000)
   2 Ti     1.771742    3.792400    8.228379    ( 0.0000,  0.0000,  0.0000)
   3 Ti     6.989192    5.688600    8.228379    ( 0.0000,  0.0000,  0.0000)
   4 Ti     4.725027    0.000000    9.111586    ( 0.0000,  0.0000,  0.0000)
   5 Ti     9.942477    1.896200    9.111586    ( 0.0000,  0.0000,  0.0000)
   6 Ti     4.725027    3.792400    9.111586    ( 0.0000,  0.0000,  0.0000)
   7 Ti     9.942477    5.688600    9.111586    ( 0.0000,  0.0000,  0.0000)
   8 Ti     3.149983    0.000000   11.761552    ( 0.0000,  0.0000,  0.0000)
   9 Ti     8.367433    1.896200   11.761552    ( 0.0000,  0.0000,  0.0000)
  10 Ti     3.149983    3.792400   11.761552    ( 0.0000,  0.0000,  0.0000)
  11 Ti     8.367433    5.688600   11.761552    ( 0.0000,  0.0000,  0.0000)
  12 Ti     6.103269    0.000000   12.644759    ( 0.0000,  0.0000,  0.0000)
  13 Ti     0.885819    1.896200   12.644759    ( 0.0000,  0.0000,  0.0000)
  14 Ti     6.103269    3.792400   12.644759    ( 0.0000,  0.0000,  0.0000)
  15 Ti     0.885819    5.688600   12.644759    ( 0.0000,  0.0000,  0.0000)
  16 Ti     4.482233   -0.001033   15.342543    ( 0.0000,  0.0000,  0.0000)
  17 Ti     9.753045    1.900753   15.389207    ( 0.0000,  0.0000,  0.0000)
  18 Ti     4.499047    3.797034   15.348687    ( 0.0000,  0.0000,  0.0000)
  19 Ti     9.736627    5.671166   15.407809    ( 0.0000,  0.0000,  0.0000)
  20 Ti     7.365001   -0.008670   16.091347    ( 0.0000,  0.0000,  0.0000)
  21 Ti     2.124206    1.919615   16.196452    ( 0.0000,  0.0000,  0.0000)
  22 Ti     7.324862    3.785370   16.124124    ( 0.0000,  0.0000,  0.0000)
  23 Ti     2.104658    5.692197   16.109406    ( 0.0000,  0.0000,  0.0000)
  24 O      3.638859    0.000000    7.500000    ( 0.0000,  0.0000,  0.0000)
  25 O      8.856309    1.896200    7.500000    ( 0.0000,  0.0000,  0.0000)
  26 O      3.638859    3.792400    7.500000    ( 0.0000,  0.0000,  0.0000)
  27 O      8.856309    5.688600    7.500000    ( 0.0000,  0.0000,  0.0000)
  28 O      6.592144    0.000000    8.383207    ( 0.0000,  0.0000,  0.0000)
  29 O      1.374694    1.896200    8.383207    ( 0.0000,  0.0000,  0.0000)
  30 O      6.592144    3.792400    8.383207    ( 0.0000,  0.0000,  0.0000)
  31 O      1.374694    5.688600    8.383207    ( 0.0000,  0.0000,  0.0000)
  32 O     10.339421    0.000000    8.956758    ( 0.0000,  0.0000,  0.0000)
  33 O      5.121971    1.896200    8.956758    ( 0.0000,  0.0000,  0.0000)
  34 O     10.339421    3.792400    8.956758    ( 0.0000,  0.0000,  0.0000)
  35 O      5.121971    5.688600    8.956758    ( 0.0000,  0.0000,  0.0000)
  36 O      2.857911    0.000000    9.839966    ( 0.0000,  0.0000,  0.0000)
  37 O      8.075361    1.896200    9.839966    ( 0.0000,  0.0000,  0.0000)
  38 O      2.857911    3.792400    9.839966    ( 0.0000,  0.0000,  0.0000)
  39 O      8.075361    5.688600    9.839966    ( 0.0000,  0.0000,  0.0000)
  40 O      5.017100    0.000000   11.033173    ( 0.0000,  0.0000,  0.0000)
  41 O     10.234550    1.896200   11.033173    ( 0.0000,  0.0000,  0.0000)
  42 O      5.017100    3.792400   11.033173    ( 0.0000,  0.0000,  0.0000)
  43 O     10.234550    5.688600   11.033173    ( 0.0000,  0.0000,  0.0000)
  44 O      7.970490    0.000000   11.916380    ( 0.0000,  0.0000,  0.0000)
  45 O      2.753040    1.896200   11.916380    ( 0.0000,  0.0000,  0.0000)
  46 O      7.970490    3.792400   11.916380    ( 0.0000,  0.0000,  0.0000)
  47 O      2.753040    5.688600   11.916380    ( 0.0000,  0.0000,  0.0000)
  48 O      1.282867    0.000000   12.489931    ( 0.0000,  0.0000,  0.0000)
  49 O      6.500317    1.896200   12.489931    ( 0.0000,  0.0000,  0.0000)
  50 O      1.282867    3.792400   12.489931    ( 0.0000,  0.0000,  0.0000)
  51 O      6.500317    5.688600   12.489931    ( 0.0000,  0.0000,  0.0000)
  52 O      4.236152    0.000000   13.373138    ( 0.0000,  0.0000,  0.0000)
  53 O      9.453603    1.896200   13.373138    ( 0.0000,  0.0000,  0.0000)
  54 O      4.236152    3.792400   13.373138    ( 0.0000,  0.0000,  0.0000)
  55 O      9.453603    5.688600   13.373138    ( 0.0000,  0.0000,  0.0000)
  56 O      6.412072   -0.010033   14.556610    ( 0.0000,  0.0000,  0.0000)
  57 O      1.198823    1.897930   14.569774    ( 0.0000,  0.0000,  0.0000)
  58 O      6.447668    3.793171   14.532625    ( 0.0000,  0.0000,  0.0000)
  59 O      1.199187    5.689336   14.547629    ( 0.0000,  0.0000,  0.0000)
  60 O      4.033722    1.891518   15.421462    ( 0.0000,  0.0000,  0.0000)
  61 O      9.263384   -0.007385   15.453502    ( 0.0000,  0.0000,  0.0000)
  62 O      4.056182    5.703956   15.417797    ( 0.0000,  0.0000,  0.0000)
  63 O      9.276983    3.794598   15.462247    ( 0.0000,  0.0000,  0.0000)
  64 O      2.642742   -0.013555   16.279518    ( 0.0000,  0.0000,  0.0000)
  65 O      7.840025    1.892632   16.276827    ( 0.0000,  0.0000,  0.0000)
  66 O      2.638424    3.815752   16.259314    ( 0.0000,  0.0000,  0.0000)
  67 O      7.851442    5.687213   16.316677    ( 0.0000,  0.0000,  0.0000)
  68 O      5.664333   -0.017638   16.912131    ( 0.0000,  0.0000,  0.0000)
  69 O      0.405331    1.895786   16.891848    ( 0.0000,  0.0000,  0.0000)
  70 O      0.447526    5.688107   16.892737    ( 0.0000,  0.0000,  0.0000)
  71 O      5.620240    3.815240   16.822627    ( 0.0000,  0.0000,  0.0000)
  72 Au     5.402004    1.459542   18.435638    ( 0.0000,  0.0000,  0.0000)
  73 Au     7.227773    3.254817   19.494175    ( 0.0000,  0.0000,  0.0000)
  74 Au     2.680675    1.867315   18.895591    ( 0.0000,  0.0000,  0.0000)
  75 Au     4.579183    3.616569   19.675117    ( 0.0000,  0.0000,  0.0000)

Unit cell:
           periodic     x           y           z      points  spacing
  1. axis:    yes   10.434900    0.000000    0.000000    52     0.2007
  2. axis:    yes    0.000000    7.584800    0.000000    36     0.2107
  3. axis:    no     0.000000    0.000000   28.826383   144     0.2002

  Lengths:  10.434900   7.584800  28.826383
  Angles:   90.000000  90.000000  90.000000

Effective grid spacing dv^(1/3) = 0.2038

     iter     time        total  log10-change:  magmom
                         energy   eigst   dens
iter:   1 19:33:45  -695.555685   -4.52           +0.0000
iter:   2 19:33:49  -695.554032   -5.10  -3.74    -0.0000
iter:   3 19:33:52  -695.552591   -5.53  -3.73    -0.0000
iter:   4 19:33:56  -695.551856   -5.93  -3.73    -0.0000
iter:   5 19:34:00  -695.551276   -6.29  -3.75    -0.0000
iter:   6 19:34:04  -695.550953   -6.68  -3.76    -0.0000
iter:   7 19:34:07  -695.550456   -6.89  -3.77    -0.0000
iter:   8 19:34:11  -695.550050   -7.02  -3.78    -0.0000
iter:   9 19:34:15  -695.549717   -7.03  -3.80    -0.0000
iter:  10 19:34:19  -695.549265   -7.04  -3.81    -0.0000
iter:  11 19:34:22  -695.548913   -7.04  -3.82    -0.0000
iter:  12 19:34:26  -695.548640   -7.03  -3.83    -0.0000
iter:  13 19:34:30  -695.548424c  -7.03  -3.84    -0.0000
iter:  14 19:34:34  -695.548250c  -7.04  -3.85    -0.0000
iter:  15 19:34:37  -695.547932c  -7.07  -3.86    -0.0000
iter:  16 19:34:41  -695.547867c  -7.09  -3.87    -0.0000
iter:  17 19:34:45  -695.547644c  -7.12  -3.88    -0.0000
iter:  18 19:34:49  -695.547468c  -7.16  -3.89    -0.0000
iter:  19 19:34:52  -695.547341c  -7.18  -3.90    -0.0000
iter:  20 19:34:56  -695.547249c  -7.22  -3.91    -0.0000
iter:  21 19:35:00  -695.547186c  -7.25  -3.92    -0.0000
iter:  22 19:35:04  -695.546971c  -7.32  -3.93    -0.0000
iter:  23 19:35:07  -695.546976c  -7.34  -3.94    -0.0000
iter:  24 19:35:11  -695.546830c  -7.39  -3.94    -0.0000
iter:  25 19:35:15  -695.546714c  -7.43  -3.95    -0.0000
iter:  26 19:35:19  -695.546634c  -7.45  -3.96    -0.0000
iter:  27 19:35:22  -695.546583c  -7.49  -3.97    -0.0000
iter:  28 19:35:26  -695.546556c  -7.52  -3.98    -0.0000
iter:  29 19:35:30  -695.546548c  -7.56  -3.98    -0.0000
iter:  30 19:35:33  -695.546555c  -7.59  -3.99    -0.0000
iter:  31 19:35:37  -695.546573c  -7.64  -4.00    -0.0000
iter:  32 19:35:41  -695.546601c  -7.67  -4.01    -0.0000
iter:  33 19:35:45  -695.546637c  -7.71  -4.01    -0.0000
iter:  34 19:35:48  -695.546679c  -7.74  -4.02    -0.0000
iter:  35 19:35:52  -695.546726c  -7.79  -4.03    -0.0000
iter:  36 19:35:56  -695.546630c  -7.88  -4.03    -0.0000
iter:  37 19:36:00  -695.546557c  -7.96  -4.04    -0.0000
iter:  38 19:36:03  -695.546504c  -7.97  -4.05    -0.0000
iter:  39 19:36:07  -695.546471c  -8.02  -4.05    -0.0000
iter:  40 19:36:11  -695.546456c  -8.02  -4.06    -0.0000
iter:  41 19:36:15  -695.546457c  -8.07  -4.07    -0.0000
iter:  42 19:36:18  -695.546470c  -8.08  -4.07    -0.0000
iter:  43 19:36:22  -695.546494c  -8.11  -4.08    -0.0000
iter:  44 19:36:26  -695.546526c  -8.13  -4.09    -0.0000
iter:  45 19:36:29  -695.546566c  -8.16  -4.09    -0.0000
iter:  46 19:36:33  -695.546611c  -8.18  -4.10    -0.0000
iter:  47 19:36:37  -695.546661c  -8.22  -4.10    -0.0000
iter:  48 19:36:41  -695.546715c  -8.24  -4.11    -0.0000
iter:  49 19:36:44  -695.546772c  -8.28  -4.12    -0.0000
iter:  50 19:36:48  -695.546832c  -8.31  -4.12    -0.0000
iter:  51 19:36:52  -695.546894c  -8.35  -4.13    -0.0000
iter:  52 19:36:56  -695.546957c  -8.38  -4.13    -0.0000
iter:  53 19:36:59  -695.547022c  -8.42  -4.14    -0.0000
iter:  54 19:37:03  -695.547088c  -8.45  -4.14    -0.0000
iter:  55 19:37:07  -695.547154c  -8.49  -4.15    -0.0000
iter:  56 19:37:11  -695.547220c  -8.51  -4.16    -0.0000
iter:  57 19:37:14  -695.547287c  -8.55  -4.16    -0.0000
iter:  58 19:37:18  -695.547353c  -8.58  -4.17    -0.0000
iter:  59 19:37:22  -695.547419c  -8.61  -4.17    -0.0000
iter:  60 19:37:26  -695.547485c  -8.64  -4.18    -0.0000
iter:  61 19:37:29  -695.547551c  -8.67  -4.18    -0.0000
iter:  62 19:37:33  -695.547616c  -8.70  -4.19    -0.0000
iter:  63 19:37:37  -695.547680c  -8.73  -4.19    -0.0000
iter:  64 19:37:40  -695.547744c  -8.76  -4.20    -0.0000
iter:  65 19:37:44  -695.547807c  -8.79  -4.20    -0.0000
iter:  66 19:37:48  -695.547869c  -8.82  -4.21    -0.0000
iter:  67 19:37:52  -695.547930c  -8.86  -4.22    -0.0000
iter:  68 19:37:55  -695.547990c  -8.89  -4.22    -0.0000
iter:  69 19:37:59  -695.548050c  -8.92  -4.23    -0.0000
iter:  70 19:38:03  -695.548108c  -8.95  -4.23    -0.0000
iter:  71 19:38:07  -695.548166c  -8.99  -4.24    -0.0000
iter:  72 19:38:10  -695.548222c  -9.02  -4.24    -0.0000
iter:  73 19:38:14  -695.548278c  -9.05  -4.25    -0.0000
iter:  74 19:38:18  -695.548332c  -9.08  -4.25    -0.0000
iter:  75 19:38:22  -695.548386c  -9.11  -4.26    -0.0000
iter:  76 19:38:25  -695.548439c  -9.14  -4.26    -0.0000
iter:  77 19:38:29  -695.548491c  -9.17  -4.27    -0.0000
iter:  78 19:38:33  -695.548542c  -9.20  -4.27    -0.0000
iter:  79 19:38:36  -695.548592c  -9.23  -4.28    -0.0000
iter:  80 19:38:40  -695.548560c  -9.30  -4.29    -0.0000
iter:  81 19:38:44  -695.548644c  -9.30  -4.29    -0.0000
iter:  82 19:38:48  -695.548617c  -9.34  -4.30    -0.0000
iter:  83 19:38:51  -695.548621c  -9.40  -4.30    -0.0000
iter:  84 19:38:55  -695.548629c  -9.40  -4.31    -0.0000
iter:  85 19:38:59  -695.548638c  -9.43  -4.31    -0.0000
iter:  86 19:39:03  -695.548650c  -9.44  -4.32    -0.0000
iter:  87 19:39:06  -695.548663c  -9.47  -4.33    -0.0000
iter:  88 19:39:10  -695.548678c  -9.48  -4.33    -0.0000
iter:  89 19:39:14  -695.548694c  -9.51  -4.34    -0.0000
iter:  90 19:39:18  -695.548712c  -9.52  -4.34    -0.0000
iter:  91 19:39:21  -695.548732c  -9.54  -4.35    -0.0000
iter:  92 19:39:25  -695.548753c  -9.56  -4.35    -0.0000
iter:  93 19:39:29  -695.548775c  -9.58  -4.36    -0.0000
iter:  94 19:39:32  -695.548798c  -9.59  -4.36    -0.0000
iter:  95 19:39:36  -695.548822c  -9.61  -4.37    -0.0000
iter:  96 19:39:40  -695.548847c  -9.62  -4.37    -0.0000
iter:  97 19:39:44  -695.548872c  -9.64  -4.38    -0.0000
iter:  98 19:39:47  -695.548898c  -9.65  -4.39    -0.0000
iter:  99 19:39:51  -695.548925c  -9.67  -4.39    -0.0000
iter: 100 19:39:55  -695.548952c  -9.68  -4.40    -0.0000
iter: 101 19:39:59  -695.548980c  -9.70  -4.40    -0.0000
iter: 102 19:40:02  -695.549008c  -9.71  -4.41    -0.0000
iter: 103 19:40:06  -695.549036c  -9.73  -4.41    -0.0000
iter: 104 19:40:10  -695.549064c  -9.74  -4.42    -0.0000
iter: 105 19:40:14  -695.549092c  -9.76  -4.42    -0.0000
iter: 106 19:40:17  -695.549121c  -9.77  -4.43    -0.0000
iter: 107 19:40:21  -695.549149c  -9.79  -4.43    -0.0000
iter: 108 19:40:25  -695.549178c  -9.80  -4.44    -0.0000
iter: 109 19:40:28  -695.549206c  -9.82  -4.44    -0.0000
iter: 110 19:40:32  -695.549234c  -9.83  -4.45    -0.0000
iter: 111 19:40:36  -695.549263c  -9.85  -4.46    -0.0000
iter: 112 19:40:40  -695.549291c  -9.87  -4.46    -0.0000
iter: 113 19:40:43  -695.549319c  -9.88  -4.47    -0.0000
iter: 114 19:40:47  -695.549347c  -9.90  -4.47    -0.0000
iter: 115 19:40:51  -695.549375c  -9.91  -4.48    -0.0000
iter: 116 19:40:55  -695.549402c  -9.93  -4.48    -0.0000
iter: 117 19:40:58  -695.549430c  -9.95  -4.49    -0.0000
iter: 118 19:41:02  -695.549457c  -9.97  -4.49    -0.0000
iter: 119 19:41:06  -695.549484c  -9.98  -4.50    -0.0000
iter: 120 19:41:09  -695.549511c -10.00  -4.50    -0.0000
iter: 121 19:41:13  -695.549537c -10.02c -4.51    -0.0000
iter: 122 19:41:17  -695.549563c -10.03c -4.51    -0.0000
iter: 123 19:41:21  -695.549589c -10.05c -4.52    -0.0000
iter: 124 19:41:24  -695.549615c -10.06c -4.53    -0.0000
iter: 125 19:41:28  -695.549640c -10.08c -4.53    -0.0000
iter: 126 19:41:32  -695.549665c -10.10c -4.54    -0.0000
iter: 127 19:41:36  -695.549690c -10.11c -4.54    -0.0000
iter: 128 19:41:39  -695.549715c -10.13c -4.55    -0.0000
iter: 129 19:41:43  -695.549739c -10.14c -4.55    -0.0000
iter: 130 19:41:47  -695.549763c -10.16c -4.56    -0.0000
iter: 131 19:41:51  -695.549786c -10.17c -4.56    -0.0000
iter: 132 19:41:54  -695.549810c -10.19c -4.57    -0.0000
iter: 133 19:41:58  -695.549833c -10.20c -4.57    -0.0000
iter: 134 19:42:02  -695.549855c -10.22c -4.58    -0.0000
iter: 135 19:42:05  -695.549878c -10.23c -4.58    -0.0000
iter: 136 19:42:09  -695.549900c -10.25c -4.59    -0.0000
iter: 137 19:42:13  -695.549921c -10.26c -4.59    -0.0000
iter: 138 19:42:17  -695.549943c -10.28c -4.60    -0.0000
iter: 139 19:42:20  -695.549964c -10.29c -4.61    -0.0000
iter: 140 19:42:24  -695.549985c -10.31c -4.61    -0.0000
iter: 141 19:42:28  -695.550005c -10.32c -4.62    -0.0000
iter: 142 19:42:32  -695.550025c -10.34c -4.62    -0.0000
iter: 143 19:42:35  -695.550045c -10.35c -4.63    -0.0000
iter: 144 19:42:39  -695.550065c -10.37c -4.63    -0.0000
iter: 145 19:42:43  -695.550084c -10.38c -4.64    -0.0000
iter: 146 19:42:47  -695.550103c -10.40c -4.64    -0.0000
iter: 147 19:42:50  -695.550122c -10.41c -4.65    -0.0000
iter: 148 19:42:54  -695.550141c -10.43c -4.65    -0.0000
iter: 149 19:42:58  -695.550159c -10.44c -4.66    -0.0000
iter: 150 19:43:01  -695.550177c -10.46c -4.66    -0.0000
iter: 151 19:43:05  -695.550195c -10.47c -4.67    -0.0000
iter: 152 19:43:09  -695.550212c -10.49c -4.67    -0.0000
iter: 153 19:43:13  -695.550229c -10.50c -4.68    -0.0000
iter: 154 19:43:16  -695.550246c -10.51c -4.69    -0.0000
iter: 155 19:43:20  -695.550263c -10.53c -4.69    -0.0000
iter: 156 19:43:24  -695.550279c -10.54c -4.70    -0.0000
iter: 157 19:43:28  -695.550295c -10.56c -4.70    -0.0000
iter: 158 19:43:31  -695.550311c -10.57c -4.71    -0.0000
iter: 159 19:43:35  -695.550327c -10.58c -4.71    -0.0000
iter: 160 19:43:39  -695.550342c -10.60c -4.72    -0.0000
iter: 161 19:43:43  -695.550357c -10.61c -4.72    -0.0000
iter: 162 19:43:46  -695.550372c -10.63c -4.73    -0.0000
iter: 163 19:43:50  -695.550387c -10.64c -4.73    -0.0000
iter: 164 19:43:54  -695.550402c -10.65c -4.74    -0.0000
iter: 165 19:43:58  -695.550416c -10.67c -4.74    -0.0000
iter: 166 19:44:01  -695.550430c -10.68c -4.75    -0.0000
iter: 167 19:44:05  -695.550444c -10.69c -4.75    -0.0000
iter: 168 19:44:09  -695.550458c -10.71c -4.76    -0.0000
iter: 169 19:44:13  -695.550471c -10.72c -4.76    -0.0000
iter: 170 19:44:16  -695.550484c -10.73c -4.77    -0.0000
iter: 171 19:44:20  -695.550498c -10.75c -4.78    -0.0000
iter: 172 19:44:24  -695.550510c -10.76c -4.78    -0.0000
iter: 173 19:44:28  -695.550523c -10.77c -4.79    -0.0000
iter: 174 19:44:31  -695.550536c -10.79c -4.79    -0.0000
iter: 175 19:44:35  -695.550548c -10.80c -4.80    -0.0000
iter: 176 19:44:39  -695.550560c -10.81c -4.80    -0.0000
iter: 177 19:44:43  -695.550572c -10.82c -4.81    -0.0000
iter: 178 19:44:46  -695.550584c -10.84c -4.81    -0.0000
iter: 179 19:44:50  -695.550596c -10.85c -4.82    -0.0000
iter: 180 19:44:54  -695.550607c -10.86c -4.82    -0.0000
iter: 181 19:44:57  -695.550618c -10.88c -4.83    -0.0000
iter: 182 19:45:01  -695.550630c -10.89c -4.83    -0.0000
iter: 183 19:45:05  -695.550640c -10.90c -4.84    -0.0000
iter: 184 19:45:09  -695.550651c -10.91c -4.84    -0.0000
iter: 185 19:45:12  -695.550662c -10.93c -4.85    -0.0000
iter: 186 19:45:16  -695.550672c -10.94c -4.85    -0.0000
iter: 187 19:45:20  -695.550683c -10.95c -4.86    -0.0000
iter: 188 19:45:24  -695.550693c -10.96c -4.86    -0.0000
iter: 189 19:45:27  -695.550703c -10.98c -4.87    -0.0000
iter: 190 19:45:31  -695.550713c -10.99c -4.87    -0.0000
iter: 191 19:45:35  -695.550723c -11.00c -4.88    -0.0000
iter: 192 19:45:39  -695.550732c -11.01c -4.88    -0.0000
iter: 193 19:45:42  -695.550742c -11.03c -4.89    -0.0000
iter: 194 19:45:46  -695.550751c -11.04c -4.90    -0.0000
iter: 195 19:45:50  -695.550761c -11.05c -4.90    -0.0000
iter: 196 19:45:53  -695.550770c -11.06c -4.91    -0.0000
iter: 197 19:45:57  -695.550779c -11.08c -4.91    -0.0000
iter: 198 19:46:01  -695.550787c -11.09c -4.92    -0.0000
iter: 199 19:46:05  -695.550796c -11.10c -4.92    -0.0000
iter: 200 19:46:08  -695.550805c -11.11c -4.93    -0.0000
iter: 201 19:46:12  -695.550813c -11.12c -4.93    -0.0000
iter: 202 19:46:16  -695.550822c -11.14c -4.94    -0.0000
iter: 203 19:46:20  -695.550830c -11.15c -4.94    -0.0000
iter: 204 19:46:23  -695.550838c -11.16c -4.95    -0.0000
iter: 205 19:46:27  -695.550846c -11.17c -4.95    -0.0000
iter: 206 19:46:31  -695.550854c -11.19c -4.96    -0.0000
iter: 207 19:46:35  -695.550862c -11.20c -4.96    -0.0000
iter: 208 19:46:38  -695.550869c -11.21c -4.97    -0.0000
iter: 209 19:46:42  -695.550877c -11.22c -4.97    -0.0000
iter: 210 19:46:46  -695.550884c -11.23c -4.98    -0.0000
iter: 211 19:46:49  -695.550892c -11.25c -4.98    -0.0000
iter: 212 19:46:53  -695.550899c -11.26c -4.99    -0.0000
iter: 213 19:46:57  -695.550906c -11.27c -4.99    -0.0000
iter: 214 19:47:01  -695.550913c -11.28c -5.00    -0.0000
iter: 215 19:47:04  -695.550920c -11.29c -5.00c   -0.0000

Converged after 215 iterations.

Dipole moment: (52.395388, -54.520241, -0.022198) |e|*Ang

Total magnetic moment: (0.000000, 0.000000, -0.000000)
Local magnetic moments:
   0 Ti ( 0.000000,  0.000000,  0.000000)
   1 Ti ( 0.000000,  0.000000, -0.000000)
   2 Ti ( 0.000000,  0.000000,  0.000000)
   3 Ti ( 0.000000,  0.000000,  0.000000)
   4 Ti ( 0.000000,  0.000000, -0.000000)
   5 Ti ( 0.000000,  0.000000, -0.000000)
   6 Ti ( 0.000000,  0.000000, -0.000000)
   7 Ti ( 0.000000,  0.000000,  0.000000)
   8 Ti ( 0.000000,  0.000000,  0.000000)
   9 Ti ( 0.000000,  0.000000,  0.000000)
  10 Ti ( 0.000000,  0.000000, -0.000000)
  11 Ti ( 0.000000,  0.000000,  0.000000)
  12 Ti ( 0.000000,  0.000000,  0.000000)
  13 Ti ( 0.000000,  0.000000,  0.000000)
  14 Ti ( 0.000000,  0.000000, -0.000000)
  15 Ti ( 0.000000,  0.000000, -0.000000)
  16 Ti ( 0.000000,  0.000000, -0.000000)
  17 Ti ( 0.000000,  0.000000, -0.000000)
  18 Ti ( 0.000000,  0.000000,  0.000000)
  19 Ti ( 0.000000,  0.000000, -0.000000)
  20 Ti ( 0.000000,  0.000000, -0.000000)
  21 Ti ( 0.000000,  0.000000, -0.000000)
  22 Ti ( 0.000000,  0.000000,  0.000000)
  23 Ti ( 0.000000,  0.000000,  0.000000)
  24 O  ( 0.000000,  0.000000,  0.000000)
  25 O  ( 0.000000,  0.000000, -0.000000)
  26 O  ( 0.000000,  0.000000, -0.000000)
  27 O  ( 0.000000,  0.000000, -0.000000)
  28 O  ( 0.000000,  0.000000,  0.000000)
  29 O  ( 0.000000,  0.000000, -0.000000)
  30 O  ( 0.000000,  0.000000,  0.000000)
  31 O  ( 0.000000,  0.000000,  0.000000)
  32 O  ( 0.000000,  0.000000,  0.000000)
  33 O  ( 0.000000,  0.000000, -0.000000)
  34 O  ( 0.000000,  0.000000,  0.000000)
  35 O  ( 0.000000,  0.000000,  0.000000)
  36 O  ( 0.000000,  0.000000, -0.000000)
  37 O  ( 0.000000,  0.000000,  0.000000)
  38 O  ( 0.000000,  0.000000, -0.000000)
  39 O  ( 0.000000,  0.000000, -0.000000)
  40 O  ( 0.000000,  0.000000,  0.000000)
  41 O  ( 0.000000,  0.000000,  0.000000)
  42 O  ( 0.000000,  0.000000,  0.000000)
  43 O  ( 0.000000,  0.000000, -0.000000)
  44 O  ( 0.000000,  0.000000, -0.000000)
  45 O  ( 0.000000,  0.000000, -0.000000)
  46 O  ( 0.000000,  0.000000, -0.000000)
  47 O  ( 0.000000,  0.000000, -0.000000)
  48 O  ( 0.000000,  0.000000, -0.000000)
  49 O  ( 0.000000,  0.000000, -0.000000)
  50 O  ( 0.000000,  0.000000,  0.000000)
  51 O  ( 0.000000,  0.000000, -0.000000)
  52 O  ( 0.000000,  0.000000, -0.000000)
  53 O  ( 0.000000,  0.000000, -0.000000)
  54 O  ( 0.000000,  0.000000,  0.000000)
  55 O  ( 0.000000,  0.000000, -0.000000)
  56 O  ( 0.000000,  0.000000, -0.000000)
  57 O  ( 0.000000,  0.000000, -0.000000)
  58 O  ( 0.000000,  0.000000, -0.000000)
  59 O  ( 0.000000,  0.000000, -0.000000)
  60 O  ( 0.000000,  0.000000,  0.000000)
  61 O  ( 0.000000,  0.000000,  0.000000)
  62 O  ( 0.000000,  0.000000,  0.000000)
  63 O  ( 0.000000,  0.000000,  0.000000)
  64 O  ( 0.000000,  0.000000,  0.000000)
  65 O  ( 0.000000,  0.000000,  0.000000)
  66 O  ( 0.000000,  0.000000,  0.000000)
  67 O  ( 0.000000,  0.000000,  0.000000)
  68 O  ( 0.000000,  0.000000,  0.000000)
  69 O  ( 0.000000,  0.000000, -0.000000)
  70 O  ( 0.000000,  0.000000, -0.000000)
  71 O  ( 0.000000,  0.000000, -0.000000)
  72 Au ( 0.000000,  0.000000,  0.000000)
  73 Au ( 0.000000,  0.000000,  0.000000)
  74 Au ( 0.000000,  0.000000,  0.000000)
  75 Au ( 0.000000,  0.000000,  0.000000)

Energy contributions relative to reference atoms: (reference = -2721730.337652)

Kinetic:       +536.461792
Potential:     -726.111580
External:      -166.611959
XC:            -382.488130
Entropy (-ST):   -0.001694
Local:          +43.199804
SIC:             +0.000000
--------------------------
Free energy:   -695.551767
Extrapolated:  -695.550920

Dipole-layer corrected work functions: 4.370306, 4.421057 eV

Spin contamination: 0.000000 electrons
                   Up                     Down
 Band  Eigenvalues  Occupancy  Eigenvalues  Occupancy
    0    -65.85995    1.00000    -65.85995    1.00000
    1    -65.85232    1.00000    -65.85232    1.00000
    2    -65.84734    1.00000    -65.84734    1.00000
    3    -65.84474    1.00000    -65.84474    1.00000
    4    -65.71139    1.00000    -65.71139    1.00000
    5    -65.64118    1.00000    -65.64118    1.00000
    6    -65.55169    1.00000    -65.55169    1.00000
    7    -65.54772    1.00000    -65.54772    1.00000
    8    -65.54022    1.00000    -65.54022    1.00000
    9    -65.53622    1.00000    -65.53622    1.00000
   10    -65.52611    1.00000    -65.52611    1.00000
   11    -65.51148    1.00000    -65.51148    1.00000
   12    -65.50043    1.00000    -65.50043    1.00000
   13    -65.46706    1.00000    -65.46706    1.00000
   14    -65.45967    1.00000    -65.45967    1.00000
   15    -65.40651    1.00000    -65.40651    1.00000
   16    -65.38533    1.00000    -65.38533    1.00000
   17    -65.37813    1.00000    -65.37813    1.00000
   18    -65.27573    1.00000    -65.27573    1.00000
   19    -65.21807    1.00000    -65.21807    1.00000
   20    -65.12308    1.00000    -65.12308    1.00000
   21    -65.10969    1.00000    -65.10969    1.00000
   22    -65.10244    1.00000    -65.10244    1.00000
   23    -65.09917    1.00000    -65.09917    1.00000
   24    -42.18174    1.00000    -42.18174    1.00000
   25    -42.17290    1.00000    -42.17290    1.00000
   26    -42.16718    1.00000    -42.16718    1.00000
   27    -42.16400    1.00000    -42.16400    1.00000
   28    -42.03468    1.00000    -42.03468    1.00000
   29    -42.02589    1.00000    -42.02589    1.00000
   30    -41.99195    1.00000    -41.99195    1.00000
   31    -41.96525    1.00000    -41.96525    1.00000
   32    -41.95626    1.00000    -41.95626    1.00000
   33    -41.88907    1.00000    -41.88907    1.00000
   34    -41.86127    1.00000    -41.86127    1.00000
   35    -41.84955    1.00000    -41.84955    1.00000
   36    -41.84370    1.00000    -41.84370    1.00000
   37    -41.84243    1.00000    -41.84243    1.00000
   38    -41.83316    1.00000    -41.83316    1.00000
   39    -41.83154    1.00000    -41.83154    1.00000
   40    -41.82789    1.00000    -41.82789    1.00000
   41    -41.82383    1.00000    -41.82383    1.00000
   42    -41.81881    1.00000    -41.81881    1.00000
   43    -41.80882    1.00000    -41.80882    1.00000
   44    -41.80251    1.00000    -41.80251    1.00000
   45    -41.79506    1.00000    -41.79506    1.00000
   46    -41.78180    1.00000    -41.78180    1.00000
   47    -41.77459    1.00000    -41.77459    1.00000
   48    -41.75750    1.00000    -41.75750    1.00000
   49    -41.74345    1.00000    -41.74345    1.00000
   50    -41.72573    1.00000    -41.72573    1.00000
   51    -41.72396    1.00000    -41.72396    1.00000
   52    -41.71212    1.00000    -41.71212    1.00000
   53    -41.70350    1.00000    -41.70350    1.00000
   54    -41.69919    1.00000    -41.69919    1.00000
   55    -41.67959    1.00000    -41.67959    1.00000
   56    -41.67426    1.00000    -41.67426    1.00000
   57    -41.67217    1.00000    -41.67217    1.00000
   58    -41.66183    1.00000    -41.66183    1.00000
   59    -41.64718    1.00000    -41.64718    1.00000
   60    -41.64250    1.00000    -41.64250    1.00000
   61    -41.63095    1.00000    -41.63095    1.00000
   62    -41.62771    1.00000    -41.62771    1.00000
   63    -41.62575    1.00000    -41.62575    1.00000
   64    -41.61765    1.00000    -41.61765    1.00000
   65    -41.60931    1.00000    -41.60931    1.00000
   66    -41.60281    1.00000    -41.60281    1.00000
   67    -41.59944    1.00000    -41.59944    1.00000
   68    -41.59140    1.00000    -41.59140    1.00000
   69    -41.58025    1.00000    -41.58025    1.00000
   70    -41.57118    1.00000    -41.57118    1.00000
   71    -41.56374    1.00000    -41.56374    1.00000
   72    -41.56232    1.00000    -41.56232    1.00000
   73    -41.55151    1.00000    -41.55151    1.00000
   74    -41.54513    1.00000    -41.54513    1.00000
   75    -41.53302    1.00000    -41.53302    1.00000
   76    -41.50241    1.00000    -41.50241    1.00000
   77    -41.48667    1.00000    -41.48667    1.00000
   78    -41.42682    1.00000    -41.42682    1.00000
   79    -41.41544    1.00000    -41.41544    1.00000
   80    -41.39346    1.00000    -41.39346    1.00000
   81    -41.36760    1.00000    -41.36760    1.00000
   82    -41.34879    1.00000    -41.34879    1.00000
   83    -41.34833    1.00000    -41.34833    1.00000
   84    -41.33530    1.00000    -41.33530    1.00000
   85    -41.33156    1.00000    -41.33156    1.00000
   86    -41.32135    1.00000    -41.32135    1.00000
   87    -41.31863    1.00000    -41.31863    1.00000
   88    -41.31293    1.00000    -41.31293    1.00000
   89    -41.30676    1.00000    -41.30676    1.00000
   90    -41.27675    1.00000    -41.27675    1.00000
   91    -41.26249    1.00000    -41.26249    1.00000
   92    -41.19906    1.00000    -41.19906    1.00000
   93    -41.18367    1.00000    -41.18367    1.00000
   94    -41.17610    1.00000    -41.17610    1.00000
   95    -41.17214    1.00000    -41.17214    1.00000
   96    -24.55863    1.00000    -24.55863    1.00000
   97    -24.35529    1.00000    -24.35529    1.00000
   98    -24.22769    1.00000    -24.22769    1.00000
   99    -24.19820    1.00000    -24.19820    1.00000
  100    -24.13824    1.00000    -24.13824    1.00000
  101    -24.09956    1.00000    -24.09956    1.00000
  102    -24.02599    1.00000    -24.02599    1.00000
  103    -23.95391    1.00000    -23.95391    1.00000
  104    -23.89687    1.00000    -23.89687    1.00000
  105    -23.77788    1.00000    -23.77788    1.00000
  106    -23.73013    1.00000    -23.73013    1.00000
  107    -23.66562    1.00000    -23.66562    1.00000
  108    -23.58464    1.00000    -23.58464    1.00000
  109    -23.46351    1.00000    -23.46351    1.00000
  110    -23.42682    1.00000    -23.42682    1.00000
  111    -23.40997    1.00000    -23.40997    1.00000
  112    -23.39729    1.00000    -23.39729    1.00000
  113    -23.38395    1.00000    -23.38395    1.00000
  114    -23.32615    1.00000    -23.32615    1.00000
  115    -23.29366    1.00000    -23.29366    1.00000
  116    -23.27529    1.00000    -23.27529    1.00000
  117    -23.25488    1.00000    -23.25488    1.00000
  118    -23.24287    1.00000    -23.24287    1.00000
  119    -23.23276    1.00000    -23.23276    1.00000
  120    -23.21297    1.00000    -23.21297    1.00000
  121    -23.19201    1.00000    -23.19201    1.00000
  122    -23.17777    1.00000    -23.17777    1.00000
  123    -23.17448    1.00000    -23.17448    1.00000
  124    -23.11699    1.00000    -23.11699    1.00000
  125    -23.09484    1.00000    -23.09484    1.00000
  126    -23.09286    1.00000    -23.09286    1.00000
  127    -23.08752    1.00000    -23.08752    1.00000
  128    -23.08012    1.00000    -23.08012    1.00000
  129    -23.07707    1.00000    -23.07707    1.00000
  130    -23.06986    1.00000    -23.06986    1.00000
  131    -23.05457    1.00000    -23.05457    1.00000
  132    -23.03586    1.00000    -23.03586    1.00000
  133    -23.03286    1.00000    -23.03286    1.00000
  134    -23.00444    1.00000    -23.00444    1.00000
  135    -22.89781    1.00000    -22.89781    1.00000
  136    -22.87678    1.00000    -22.87678    1.00000
  137    -22.69956    1.00000    -22.69956    1.00000
  138    -22.60135    1.00000    -22.60135    1.00000
  139    -22.50520    1.00000    -22.50520    1.00000
  140    -21.72267    1.00000    -21.72267    1.00000
  141    -21.68138    1.00000    -21.68138    1.00000
  142    -21.67508    1.00000    -21.67508    1.00000
  143    -21.66516    1.00000    -21.66516    1.00000
  144    -11.66884    1.00000    -11.66884    1.00000
  145    -11.56648    1.00000    -11.56648    1.00000
  146    -11.55683    1.00000    -11.55683    1.00000
  147    -11.49377    1.00000    -11.49377    1.00000
  148    -11.47899    1.00000    -11.47899    1.00000
  149    -11.46032    1.00000    -11.46032    1.00000
  150    -11.39527    1.00000    -11.39527    1.00000
  151    -11.38475    1.00000    -11.38475    1.00000
  152    -11.36970    1.00000    -11.36970    1.00000
  153    -11.32558    1.00000    -11.32558    1.00000
  154    -11.31046    1.00000    -11.31046    1.00000
  155    -11.26646    1.00000    -11.26646    1.00000
  156    -11.25696    1.00000    -11.25696    1.00000
  157    -11.21286    1.00000    -11.21286    1.00000
  158    -11.18173    1.00000    -11.18173    1.00000
  159    -11.14167    1.00000    -11.14167    1.00000
  160    -11.12354    1.00000    -11.12354    1.00000
  161    -11.10316    1.00000    -11.10316    1.00000
  162    -11.07962    1.00000    -11.07962    1.00000
  163    -11.01089    1.00000    -11.01089    1.00000
  164    -10.95203    1.00000    -10.95203    1.00000
  165    -10.87129    1.00000    -10.87129    1.00000
  166    -10.86571    1.00000    -10.86571    1.00000
  167    -10.83670    1.00000    -10.83670    1.00000
  168    -10.83154    1.00000    -10.83154    1.00000
  169    -10.81164    1.00000    -10.81164    1.00000
  170    -10.77621    1.00000    -10.77621    1.00000
  171    -10.76145    1.00000    -10.76145    1.00000
  172    -10.74000    1.00000    -10.74000    1.00000
  173    -10.73468    1.00000    -10.73468    1.00000
  174    -10.72669    1.00000    -10.72669    1.00000
  175    -10.69070    1.00000    -10.69070    1.00000
  176    -10.67876    1.00000    -10.67876    1.00000
  177    -10.66737    1.00000    -10.66737    1.00000
  178    -10.65551    1.00000    -10.65551    1.00000
  179    -10.63569    1.00000    -10.63569    1.00000
  180    -10.62331    1.00000    -10.62331    1.00000
  181    -10.61297    1.00000    -10.61297    1.00000
  182    -10.59787    1.00000    -10.59787    1.00000
  183    -10.56564    1.00000    -10.56564    1.00000
  184    -10.55307    1.00000    -10.55307    1.00000
  185    -10.51157    1.00000    -10.51157    1.00000
  186    -10.48304    1.00000    -10.48304    1.00000
  187    -10.46409    1.00000    -10.46409    1.00000
  188    -10.41441    1.00000    -10.41441    1.00000
  189    -10.37332    1.00000    -10.37332    1.00000
  190    -10.29743    1.00000    -10.29743    1.00000
  191    -10.26293    1.00000    -10.26293    1.00000
  192    -10.22281    1.00000    -10.22281    1.00000
  193    -10.16956    1.00000    -10.16956    1.00000
  194    -10.09152    1.00000    -10.09152    1.00000
  195    -10.07628    1.00000    -10.07628    1.00000
  196    -10.06417    1.00000    -10.06417    1.00000
  197     -9.99251    1.00000     -9.99251    1.00000
  198     -9.89385    1.00000     -9.89385    1.00000
  199     -9.84899    1.00000     -9.84899    1.00000
  200     -9.81987    1.00000     -9.81987    1.00000
  201     -9.78048    1.00000     -9.78048    1.00000
  202     -9.70491    1.00000     -9.70491    1.00000
  203     -9.70118    1.00000     -9.70118    1.00000
  204     -9.64440    1.00000     -9.64440    1.00000
  205     -9.62638    1.00000     -9.62638    1.00000
  206     -9.55871    1.00000     -9.55871    1.00000
  207     -9.51576    1.00000     -9.51576    1.00000
  208     -9.47780    1.00000     -9.47780    1.00000
  209     -9.45854    1.00000     -9.45854    1.00000
  210     -9.45100    1.00000     -9.45100    1.00000
  211     -9.42778    1.00000     -9.42778    1.00000
  212     -9.38309    1.00000     -9.38309    1.00000
  213     -9.36861    1.00000     -9.36861    1.00000
  214     -9.28694    1.00000     -9.28694    1.00000
  215     -9.26556    1.00000     -9.26556    1.00000
  216     -9.20099    1.00000     -9.20099    1.00000
  217     -9.18664    1.00000     -9.18664    1.00000
  218     -9.17887    1.00000     -9.17887    1.00000
  219     -9.16271    1.00000     -9.16271    1.00000
  220     -9.14037    1.00000     -9.14037    1.00000
  221     -9.12205    1.00000     -9.12205    1.00000
  222     -9.08677    1.00000     -9.08677    1.00000
  223     -9.04518    1.00000     -9.04518    1.00000
  224     -9.01026    1.00000     -9.01026    1.00000
  225     -9.00685    1.00000     -9.00685    1.00000
  226     -8.99397    1.00000     -8.99397    1.00000
  227     -8.95852    1.00000     -8.95852    1.00000
  228     -8.92830    1.00000     -8.92830    1.00000
  229     -8.90377    1.00000     -8.90377    1.00000
  230     -8.89105    1.00000     -8.89105    1.00000
  231     -8.87346    1.00000     -8.87346    1.00000
  232     -8.85825    1.00000     -8.85825    1.00000
  233     -8.82382    1.00000     -8.82382    1.00000
  234     -8.77187    1.00000     -8.77187    1.00000
  235     -8.70773    1.00000     -8.70773    1.00000
  236     -8.68115    1.00000     -8.68115    1.00000
  237     -8.66420    1.00000     -8.66420    1.00000
  238     -8.62575    1.00000     -8.62575    1.00000
  239     -8.60470    1.00000     -8.60470    1.00000
  240     -8.58820    1.00000     -8.58820    1.00000
  241     -8.54018    1.00000     -8.54018    1.00000
  242     -8.50459    1.00000     -8.50459    1.00000
  243     -8.48215    1.00000     -8.48215    1.00000
  244     -8.43014    1.00000     -8.43014    1.00000
  245     -8.37646    1.00000     -8.37646    1.00000
  246     -8.36083    1.00000     -8.36083    1.00000
  247     -8.29186    1.00000     -8.29186    1.00000
  248     -8.25491    1.00000     -8.25491    1.00000
  249     -8.17094    1.00000     -8.17094    1.00000
  250     -8.15332    1.00000     -8.15332    1.00000
  251     -8.12115    1.00000     -8.12115    1.00000
  252     -8.11571    1.00000     -8.11571    1.00000
  253     -8.09928    1.00000     -8.09928    1.00000
  254     -8.07796    1.00000     -8.07796    1.00000
  255     -8.05233    1.00000     -8.05233    1.00000
  256     -8.03753    1.00000     -8.03753    1.00000
  257     -8.02593    1.00000     -8.02593    1.00000
  258     -8.01710    1.00000     -8.01710    1.00000
  259     -7.99187    1.00000     -7.99187    1.00000
  260     -7.95566    1.00000     -7.95566    1.00000
  261     -7.91127    1.00000     -7.91127    1.00000
  262     -7.90062    1.00000     -7.90062    1.00000
  263     -7.85101    1.00000     -7.85101    1.00000
  264     -7.84310    1.00000     -7.84310    1.00000
  265     -7.83855    1.00000     -7.83855    1.00000
  266     -7.81583    1.00000     -7.81583    1.00000
  267     -7.77721    1.00000     -7.77721    1.00000
  268     -7.76503    1.00000     -7.76503    1.00000
  269     -7.74861    1.00000     -7.74861    1.00000
  270     -7.72711    1.00000     -7.72711    1.00000
  271     -7.71574    1.00000     -7.71574    1.00000
  272     -7.69296    1.00000     -7.69296    1.00000
  273     -7.64594    1.00000     -7.64594    1.00000
  274     -7.63009    1.00000     -7.63009    1.00000
  275     -7.59541    1.00000     -7.59541    1.00000
  276     -7.54882    1.00000     -7.54882    1.00000
  277     -7.51601    1.00000     -7.51601    1.00000
  278     -7.48995    1.00000     -7.48995    1.00000
  279     -7.47456    1.00000     -7.47456    1.00000
  280     -7.42203    1.00000     -7.42203    1.00000
  281     -7.37939    1.00000     -7.37939    1.00000
  282     -7.37097    1.00000     -7.37097    1.00000
  283     -7.34949    1.00000     -7.34949    1.00000
  284     -7.30904    1.00000     -7.30904    1.00000
  285     -7.29572    1.00000     -7.29572    1.00000
  286     -7.18392    1.00000     -7.18392    1.00000
  287     -7.14466    1.00000     -7.14466    1.00000
  288     -7.04817    1.00000     -7.04817    1.00000
  289     -7.03796    1.00000     -7.03796    1.00000
  290     -7.02788    1.00000     -7.02788    1.00000
  291     -7.00383    1.00000     -7.00383    1.00000
  292     -6.98366    1.00000     -6.98366    1.00000
  293     -6.86162    1.00000     -6.86162    1.00000
  294     -6.81214    1.00000     -6.81214    1.00000
  295     -6.76787    1.00000     -6.76787    1.00000
  296     -6.67472    1.00000     -6.67472    1.00000
  297     -6.66354    1.00000     -6.66354    1.00000
  298     -6.65440    1.00000     -6.65440    1.00000
  299     -6.63064    1.00000     -6.63064    1.00000
  300     -6.54249    1.00000     -6.54249    1.00000
  301     -6.36565    1.00000     -6.36565    1.00000
  302     -6.33091    1.00000     -6.33091    1.00000
  303     -6.28584    1.00000     -6.28584    1.00000
  304     -6.20155    1.00000     -6.20155    1.00000
  305     -6.16480    1.00000     -6.16480    1.00000
  306     -6.13322    1.00000     -6.13322    1.00000
  307     -6.07577    1.00000     -6.07577    1.00000
  308     -5.48280    0.99998     -5.48280    0.99998
  309     -5.16950    0.99956     -5.16950    0.99956
  310     -3.58490    0.00030     -3.58490    0.00030
  311     -3.47159    0.00010     -3.47159    0.00010
  312     -3.33702    0.00003     -3.33702    0.00003
  313     -3.28230    0.00001     -3.28230    0.00001
  314     -3.23699    0.00001     -3.23699    0.00001
  315     -3.08011    0.00000     -3.08011    0.00000
  316     -3.06886    0.00000     -3.06886    0.00000
  317     -3.05531    0.00000     -3.05531    0.00000
  318     -3.03924    0.00000     -3.03924    0.00000
  319     -2.95038    0.00000     -2.95038    0.00000
  320     -2.84965    0.00000     -2.84965    0.00000
  321     -2.79252    0.00000     -2.79252    0.00000
  322     -2.74582    0.00000     -2.74582    0.00000
  323     -2.72483    0.00000     -2.72483    0.00000
  324     -2.68468    0.00000     -2.68468    0.00000
  325     -2.67212    0.00000     -2.67212    0.00000
  326     -2.61253    0.00000     -2.61253    0.00000
  327     -2.57911    0.00000     -2.57911    0.00000
  328     -2.56960    0.00000     -2.56960    0.00000
  329     -2.54637    0.00000     -2.54637    0.00000
  330     -2.53126    0.00000     -2.53126    0.00000
  331     -2.51662    0.00000     -2.51662    0.00000
  332     -2.48822    0.00000     -2.48822    0.00000
  333     -2.46563    0.00000     -2.46563    0.00000
  334     -2.41914    0.00000     -2.41914    0.00000
  335     -2.40310    0.00000     -2.40310    0.00000
  336     -2.38216    0.00000     -2.38216    0.00000
  337     -2.35790    0.00000     -2.35790    0.00000
  338     -2.34087    0.00000     -2.34087    0.00000
  339     -2.33562    0.00000     -2.33562    0.00000
  340     -2.32914    0.00000     -2.32914    0.00000
  341     -2.32134    0.00000     -2.32134    0.00000
  342     -2.30313    0.00000     -2.30313    0.00000
  343     -2.28795    0.00000     -2.28795    0.00000
  344     -2.27398    0.00000     -2.27398    0.00000
  345     -2.26851    0.00000     -2.26851    0.00000
  346     -2.25274    0.00000     -2.25274    0.00000
  347     -2.22950    0.00000     -2.22950    0.00000
  348     -2.21280    0.00000     -2.21280    0.00000
  349     -2.20814    0.00000     -2.20814    0.00000
  350     -2.13714    0.00000     -2.13714    0.00000
  351     -2.12471    0.00000     -2.12471    0.00000
  352     -2.11043    0.00000     -2.11043    0.00000
  353     -2.09565    0.00000     -2.09565    0.00000
  354     -2.07706    0.00000     -2.07706    0.00000
  355     -2.06010    0.00000     -2.06010    0.00000
  356     -1.97619    0.00000     -1.97619    0.00000
  357     -1.94740    0.00000     -1.94740    0.00000
  358     -1.92211    0.00000     -1.92211    0.00000
  359     -1.91579    0.00000     -1.91579    0.00000
  360     -1.88233    0.00000     -1.88233    0.00000
  361     -1.87250    0.00000     -1.87250    0.00000
  362     -1.86544    0.00000     -1.86544    0.00000
  363     -1.86045    0.00000     -1.86045    0.00000
  364     -1.83995    0.00000     -1.83995    0.00000
  365     -1.83345    0.00000     -1.83345    0.00000
  366     -1.82740    0.00000     -1.82740    0.00000
  367     -1.81367    0.00000     -1.81367    0.00000
  368     -1.80555    0.00000     -1.80555    0.00000
  369     -1.77037    0.00000     -1.77037    0.00000
  370     -1.72847    0.00000     -1.72847    0.00000
  371     -1.71920    0.00000     -1.71920    0.00000
  372     -1.71181    0.00000     -1.71181    0.00000
  373     -1.67276    0.00000     -1.67276    0.00000
  374     -1.61873    0.00000     -1.61873    0.00000
  375     -1.60713    0.00000     -1.60713    0.00000

Fermi level: -4.39568

Gap: 1.585 eV
Transition (v -> c):
  (s=1, k=0, n=309, [0.00, 0.00, 0.00]) -> (s=1, k=0, n=310, [0.00, 0.00, 0.00])
No difference between direct/indirect transitions

Forces in eV/Ang:
  0 Ti    4.04668    0.00107    0.97275
  1 Ti    4.09956    0.00446    0.98468
  2 Ti    4.06554   -0.00103    0.98049
  3 Ti    4.09569   -0.00448    0.98355
  4 Ti   -1.95598    0.00073   -1.59688
  5 Ti   -1.96817    0.00361   -1.50779
  6 Ti   -1.95842   -0.00086   -1.53891
  7 Ti   -1.96844   -0.00364   -1.51923
  8 Ti    0.41362    0.02560   -0.02407
  9 Ti    0.72492    0.04976    0.28063
 10 Ti    0.55498   -0.02452    0.11401
 11 Ti    0.70156   -0.05071    0.26751
 12 Ti   -0.68753   -0.00519   -0.80948
 13 Ti   -0.92290    0.01592    0.00855
 14 Ti   -0.76135    0.00390   -0.65269
 15 Ti   -1.07341   -0.01133   -0.62245
 16 Ti   -0.02924    0.11222    0.15679
 17 Ti   -0.26391   -0.02520   -0.26988
 18 Ti   -0.23000    0.00046   -0.28502
 19 Ti   -0.23108    0.07699   -0.26859
 20 Ti    0.77831    0.08938    1.08646
 21 Ti    0.86659   -0.13631    0.98264
 22 Ti    1.07793    0.02918    1.16533
 23 Ti    1.19115    0.02667    0.81871
 24 O    -1.93560   -0.00011    0.56880
 25 O    -1.94923   -0.00049    0.55022
 26 O    -1.94346    0.00006    0.55694
 27 O    -1.94771    0.00053    0.55259
 28 O     0.22440   -0.00136   -1.18166
 29 O     0.24394   -0.00615   -1.18937
 30 O     0.23039    0.00136   -1.18611
 31 O     0.24267    0.00615   -1.18839
 32 O     0.50637   -0.00244   -0.20811
 33 O     0.48637   -0.01154   -0.19307
 34 O     0.50227    0.00248   -0.20740
 35 O     0.48725    0.01144   -0.19332
 36 O    -1.09670   -0.00188   -0.24665
 37 O    -1.12807   -0.00489   -0.33327
 38 O    -1.11244    0.00213   -0.28540
 39 O    -1.12457    0.00471   -0.32568
 40 O     0.13948   -0.00235    0.30725
 41 O     0.12461   -0.00312    0.13619
 42 O     0.09947   -0.00069    0.16651
 43 O     0.13689    0.00430    0.16417
 44 O    -0.24015   -0.00367    0.03043
 45 O    -0.08998   -0.03540   -0.01251
 46 O    -0.17949    0.00356   -0.03691
 47 O    -0.10470    0.03594    0.00967
 48 O     0.09277   -0.03467    0.07585
 49 O    -0.03323   -0.11557    0.12510
 50 O     0.06592    0.03899    0.07567
 51 O    -0.02416    0.09947    0.10163
 52 O     0.05640    0.01400    0.59697
 53 O     0.01213   -0.00827    0.49689
 54 O     0.07202    0.01751    0.32373
 55 O     0.08091   -0.00790    0.70708
 56 O    -0.47418    0.00275   -0.50343
 57 O    -0.25679   -0.00575   -0.35485
 58 O    -0.41965    0.00079   -0.48388
 59 O    -0.43829   -0.00385   -0.49597
 60 O    -0.04253    0.01273   -0.08530
 61 O    -0.02517   -0.01985   -0.05706
 62 O    -0.13665   -0.07001    0.02883
 63 O    -0.18469   -0.04386   -0.01127
 64 O     0.03762   -0.04113   -0.03205
 65 O     0.15341   -0.12743   -0.06475
 66 O     0.08110    0.14674   -0.05201
 67 O     0.11360    0.03393    0.02973
 68 O    -0.11013   -0.57526   -0.24787
 69 O    -0.24805   -0.00773    0.63432
 70 O    -0.26298    0.00986    0.68558
 71 O    -0.20626    0.05384    0.54495
 72 Au   -0.04050    0.47927    0.76616
 73 Au    0.02988    0.01609   -0.02736
 74 Au   -0.00814    0.02303    0.16254
 75 Au    0.03244   -0.06593    0.16920

Timing:                                      incl.     excl.
-------------------------------------------------------------------
Density initialized from wave functions:     0.032     0.032   0.0% |
 Symmetrize density:                         0.000     0.000   0.0% |
Forces:                                      0.893     0.893   0.0% |
Hamiltonian:                                 2.582     0.171   0.0% |
 Atomic:                                     0.001     0.001   0.0% |
  XC Correction:                             0.000     0.000   0.0% |
 Calculate atomic Hamiltonians:              0.001     0.001   0.0% |
 Communicate:                                0.323     0.323   0.0% |
 Hartree integrate/restrict:                 0.004     0.004   0.0% |
 Initialize Hamiltonian:                     0.000     0.000   0.0% |
 Poisson:                                    2.003     2.003   0.0% |
 XC 3D grid:                                 0.054     0.054   0.0% |
 vbar:                                       0.026     0.026   0.0% |
LCAO initialization:                         1.375     0.390   0.0% |
 LCAO eigensolver:                           0.769     0.001   0.0% |
  Calculate projections:                     0.000     0.000   0.0% |
  DenseAtomicCorrection:                     0.000     0.000   0.0% |
  Distribute overlap matrix:                 0.392     0.392   0.0% |
  Orbital Layouts:                           0.374     0.374   0.0% |
  Potential matrix:                          0.002     0.002   0.0% |
 LCAO to grid:                               0.003     0.003   0.0% |
 Set positions (LCAO WFS):                   0.213     0.069   0.0% |
  Basic WFS set positions:                   0.003     0.003   0.0% |
  Basis functions set positions:             0.000     0.000   0.0% |
  P tci:                                     0.000     0.000   0.0% |
  ST tci:                                    0.027     0.027   0.0% |
  mktci:                                     0.114     0.114   0.0% |
Redistribute:                                0.001     0.001   0.0% |
SCF-cycle:                               10663.195     3.369   0.0% |
 Davidson:                               10360.687  2387.720  22.3% |--------|
  Apply hamiltonian:                       519.270   519.270   4.9% |-|
  Subspace diag:                           800.088     0.642   0.0% |
   calc_h_matrix:                          380.153   169.045   1.6% ||
    Apply hamiltonian:                     211.109   211.109   2.0% ||
   diagonalize:                            191.583   191.583   1.8% ||
   rotate_psi:                             227.710   227.710   2.1% ||
  calc. matrices:                         3373.176  1709.279  16.0% |-----|
   Apply hamiltonian:                     1663.897  1663.897  15.6% |-----|
  diagonalize:                            2342.116  2342.116  21.9% |--------|
  rotate_psi:                              938.316   938.316   8.8% |---|
 Density:                                   31.431     0.048   0.0% |
  Atomic density matrices:                  11.892    11.892   0.1% |
  Mix:                                       5.295     5.295   0.0% |
  Multipole moments:                         0.268     0.268   0.0% |
  Pseudo density:                           13.927    13.902   0.1% |
   Symmetrize density:                       0.024     0.024   0.0% |
 Hamiltonian:                              264.429     4.674   0.0% |
  Atomic:                                    0.472     0.465   0.0% |
   XC Correction:                            0.007     0.007   0.0% |
  Calculate atomic Hamiltonians:             0.561     0.561   0.0% |
  Communicate:                             187.875   187.875   1.8% ||
  Hartree integrate/restrict:                1.792     1.792   0.0% |
  Poisson:                                  38.081    38.081   0.4% |
  XC 3D grid:                               30.512    30.512   0.3% |
  vbar:                                      0.460     0.460   0.0% |
 Orthonormalize:                             3.281     0.001   0.0% |
  calc_s_matrix:                             0.156     0.156   0.0% |
  inverse-cholesky:                          2.910     2.910   0.0% |
  projections:                               0.000     0.000   0.0% |
  rotate_psi_s:                              0.213     0.213   0.0% |
Set symmetry:                                0.000     0.000   0.0% |
Other:                                      30.172    30.172   0.3% |
-------------------------------------------------------------------
Total:                                             10698.251 100.0%

Memory usage: 622.74 MiB
Date: Thu Jun 12 19:47:27 2025
