# Supplementary material for: Real-Space Constrained Density Functional Theory Investigation of Site-Specific, Interfacial Charge Recombination Dynamics Across the Au Nanoparticle/TiO2 Heterojunction
Source: J Phys Chem Lett. 2026 Jan 6;17(2):570–8. doi: 10.1021/acs.jpclett.5c02905 (PMC12814526; doi:10.1021/acs.jpclett.5c02905)
Supplement: Supplementary file 3 [file jz5c02905_si_003.zip › Site-Specific-Charge-Recombination-Dynamics-With-CDFT-main/AuTiO2/4Au/PBE+U+D3/HB/O/0.66/neHB.txt]

(0	24.55638756689931)
(1	24.557444456256473)
(2	24.55692905386684)
(3	24.557303038918786)
(4	25.359599699810857)
(5	25.360289295219275)
(6	25.36029995377708)
(7	25.360149660366083)
(8	25.267794467232925)
(9	25.279894358312553)
(10	25.271034845462026)
(11	25.281679349756104)
(12	25.266275343825832)
(13	25.271751142750517)
(14	25.30164982436594)
(15	25.290673103749665)
(16	25.094889513080567)
(17	25.121031693306218)
(18	25.155545691148337)
(19	25.0662602253069)
(20	24.951033144821174)
(21	24.89820282750918)
(22	24.95855425640626)
(23	24.962122917169992)
(24	6.986569537573098)
(25	6.9871160927708935)
(26	6.986963188171869)
(27	6.987031283413808)
(28	6.365846578970306)
(29	6.365856435221787)
(30	6.365815045121196)
(31	6.365870255817466)
(32	6.369559357386445)
(33	6.369726786906913)
(34	6.369547302423946)
(35	6.369731342717406)
(36	6.35974295482694)
(37	6.360176253410845)
(38	6.359968130554603)
(39	6.360122196694682)
(40	6.369218691362339)
(41	6.370131261234748)
(42	6.370223081092538)
(43	6.369972868782687)
(44	6.368907460058214)
(45	6.369242316239453)
(46	6.369255360098871)
(47	6.369394886058585)
(48	6.369507621809966)
(49	6.370036444501229)
(50	6.369507854701586)
(51	6.370272788870308)
(52	6.40590322262733)
(53	6.456883072806693)
(54	6.415739261197016)
(55	6.469907823979767)
(56	6.271812340587148)
(57	6.338200541686101)
(58	6.291016593214952)
(59	6.265069805710358)
(60	6.439011450569538)
(61	6.409393405787185)
(62	6.421145321948522)
(63	6.408548617040642)
(64	6.498109236738512)
(65	6.508727637964251)
(66	6.460324104041799)
(67	6.497903620395951)
(68	6.555832546300268)
(69	6.684746137976716)
(70	6.678057598212632)
(71	6.643956511987317)
(72	79.15519182793116)
(73	79.01012363053658)
(74	78.93493304466783)
(75	78.90385290399301)
