# Supplementary material for: Real-Space Constrained Density Functional Theory Investigation of Site-Specific, Interfacial Charge Recombination Dynamics Across the Au Nanoparticle/TiO2 Heterojunction
Source: J Phys Chem Lett. 2026 Jan 6;17(2):570–8. doi: 10.1021/acs.jpclett.5c02905 (PMC12814526; doi:10.1021/acs.jpclett.5c02905)
Supplement: Supplementary file 3 [file jz5c02905_si_003.zip › Site-Specific-Charge-Recombination-Dynamics-With-CDFT-main/AuTiO2/4Au/PBE+U+D3/HB/O/0.68/HB.txt]

  ___ ___ ___ _ _ _  
 |   |   |_  | | | | 
 | | | | | . | | | | 
 |__ |  _|___|_____|  24.6.0
 |___|_|             

User:   dmglenna@nid005838
Date:   Thu Jun 12 14:10:33 2025
Arch:   x86_64
Pid:    1229767
CWD:    /pscratch/sd/d/dmglenna/PHD/ED/AuTiO2/3L/4Au/PBE+U+D3/HB/O/0.68
Python: 3.12.9
gpaw:   /global/u1/d/dmglenna/gpaw/gpaw (f5c548012a)
_gpaw:  /global/u1/d/dmglenna/gpaw/_gpaw.cpython-312-x86_64-linux-gnu.so
ase:    /global/common/software/m4517/gpaw_gc/lib/python3.12/site-packages/ase (version 3.25.0)
numpy:  /global/common/software/m4517/gpaw_gc/lib/python3.12/site-packages/numpy (version 1.26.4)
scipy:  /global/common/software/m4517/gpaw_gc/lib/python3.12/site-packages/scipy (version 1.15.3)
libxc:  6.2.2
units:  Angstrom and eV
cores: 128
OpenMP: False
OMP_NUM_THREADS: 1

Input parameters:
  convergence: {density: 1e-05,
                eigenstates: 1e-10,
                energy: 1e-06}
  eigensolver: {name: dav,
                niter: 3}
  h: 0.2
  maxiter: 1500
  mixer: {backend: pulay,
          beta: 0.01,
          beta_m: 0.01,
          method: difference,
          nmaxold: 1,
          nmaxold_m: 8,
          weight: 100.0,
          weight_m: 100.0}
  mode: fd
  occupations: {fixmagmom: False,
                name: fermi-dirac,
                width: 0.1}
  poissonsolver: {dipolelayer: xy,
                  eps: 2e-10,
                  name: fd,
                  nn: 3,
                  relax: GS}
  setups: {Ti: :d,7.0}
  spinpol: True
  symmetry: off
  xc: PBE

System changes: positions, numbers, cell, pbc, initial_charges, initial_magmoms 

Initialize ...

species:
  Ti:
    name: Titanium
    id: d282db07e62ae71292040bf25b25ccdd
    Z: 22.0
    valence: 12
    core: 10
    charge: 0.0
    Hubbard: {U: 7.0,  # eV
              l: 2,
              scale: True}
    file: /global/common/software/m4517/setups/gpaw-setups-0.9.20000/Ti.PBE.gz
    compensation charges: {type: gauss,
                           rc: 0.38,
                           lmax: 2}
    cutoffs: {filter: 2.23,
              core: 1.02}
    projectors:
      #              energy  rcut
      - 3s(2.00)   -62.623   1.270
      - 4s(2.00)    -4.466   1.270
      - 3p(6.00)   -38.862   1.058
      - 4p(0.00)    -1.466   1.058
      - 3d(2.00)    -4.258   1.058
      -  d          22.953   1.058
  
    # Using partial waves for Ti as LCAO basis

  O:
    name: Oxygen
    id: 32ecd46bf208036f09c70b0ec9a88b78
    Z: 8.0
    valence: 6
    core: 2
    charge: 0.0
    file: /global/common/software/m4517/setups/gpaw-setups-0.9.20000/O.PBE.gz
    compensation charges: {type: gauss,
                           rc: 0.21,
                           lmax: 2}
    cutoffs: {filter: 1.17,
              core: 0.83}
    projectors:
      #              energy  rcut
      - 2s(2.00)   -23.961   0.688
      - 2p(4.00)    -9.029   0.598
      -  s           3.251   0.688
      -  p          18.182   0.598
      -  d           0.000   0.619
  
    # Using partial waves for O as LCAO basis

  Au:
    name: Gold
    id: b12133f335f6ca0d89c4b1ccaa844e9a
    Z: 79.0
    valence: 11
    core: 68
    charge: 0.0
    file: /global/common/software/m4517/setups/gpaw-setups-0.9.20000/Au.PBE.gz
    compensation charges: {type: gauss,
                           rc: 0.42,
                           lmax: 2}
    cutoffs: {filter: 2.33,
              core: 2.81}
    projectors:
      #              energy  rcut
      - 6s(1.00)    -5.728   1.323
      - 6p(0.00)    -0.775   1.323
      - 5d(10.00)    -6.891   1.323
      -  s          21.484   1.323
      -  p          26.436   1.323
      -  d          20.321   1.323
  
    # Using partial waves for Au as LCAO basis

Reference energy: -2721730.337652  # eV

Spin-polarized calculation.
Magnetic moment: 0.000000

Convergence criteria:
 Maximum [total energy] change in last 3 cyles: 1e-06 eV / valence electron
 Maximum integral of absolute [dens]ity change: 1e-05 electrons / valence electron
 Maximum integral of absolute [eigenst]ate change: 1e-10 eV^2 / valence electron
 Maximum number of scf [iter]ations: 1500
 (Square brackets indicate name in SCF output, whereas a 'c' in
 the SCF output indicates the quantity has converged.)

Symmetries present (total): 1

  ( 1  0  0)
  ( 0  1  0)
  ( 0  0  1)

1 k-point (Gamma)
1 k-point in the irreducible part of the Brillouin zone
       k-points in crystal coordinates                weights
   0:     0.00000000    0.00000000    0.00000000          1/1

Wave functions: Uniform real-space grid
  Kinetic energy operator: 6*3+1=19 point O(h^6) finite-difference Laplacian
  ScaLapack parameters: grid=1x1, blocksize=None
  Wavefunction extrapolation:
    Improved wavefunction reuse through dual PAW basis 

Occupation numbers: Fermi-Dirac:
  width: 0.1000  # eV
 

Eigensolver
   Davidson(niter=3) 

Densities:
  Coarse grid: 52*36*144 grid
  Fine grid: 104*72*288 grid
  Total Charge: 0.000000 

Density mixing:
  Method: difference
  Backend: pulay
  Linear mixing parameter: 0.01
  old densities: 1
  Damping of long wavelength oscillations: 100 

Hamiltonian:
  XC and Coulomb potentials evaluated on a 104*72*288 grid
  Using the PBE Exchange-Correlation functional
  Interpolation: tri-quintic (5. degree polynomial)
  Poisson solver: Gauss-Seidel solver with 4 multi-grid levels
    Coarsest grid: 13 x 9 x 36 points
    Warning: Coarse grid has more than 24 points.
             More multi-grid levels recommended.
    Stencil: 6*3+1=19 point O(h^6) finite-difference Laplacian
    Max iterations: 1000
    Tolerance: 2.000000e-10

Dipole correction along z-axis 

XC parameters: PBE with 2 nearest neighbor stencil

Memory estimate:
  Process memory now: 127.97 MiB
  Calculator: 30.06 MiB
    Density: 2.05 MiB
      Arrays: 0.53 MiB
      Localized functions: 1.26 MiB
      Mixer: 0.26 MiB
    Hamiltonian: 0.78 MiB
      Arrays: 0.39 MiB
      XC: 0.00 MiB
      Poisson: 0.29 MiB
      vbar: 0.09 MiB
    Wavefunctions: 27.23 MiB
      Arrays psit_nG: 10.74 MiB
      Eigensolver: 16.24 MiB
      Projections: 0.05 MiB
      Projectors: 0.20 MiB

Total number of cores used: 128
Domain decomposition: 4 x 2 x 16

Number of atoms: 76
Number of atomic orbitals: 540
Number of bands in calculation: 376
Number of valence electrons: 620
Bands to converge: occupied

... initialized

Initializing position-dependent things.

Density initialized from atomic densities
Creating initial wave functions:
  376 bands from LCAO basis set

      .-------------------------.  
     /|                         |  
    / |                         |  
   /  |                         |  
  /   |                         |  
 *    |                         |  
 |    |                         |  
 |    |                         |  
 |    |                         |  
 |    |                         |  
 |    |                         |  
 |    |                         |  
 |    |                         |  
 |    |                         |  
 |    |        Au   OAu         |  
 |    |      O          Ti      |  
 |    O  Au      Ti     O    O  |  
 |    |   Ti   Au O   O         |  
 | O  |   O    O      Ti     Ti |  
 |    | Ti     Ti     O    O    |  
 |    |     O       O      Ti   |  
 |   O|Ti     O      O          |  
 |    |O    O      Ti     Ti    |  
 |  Ti|    Ti          O  O   O |  
 |    |  O  O   O O    TiO      |  
 |  O |         TiO         O Ti|  
 |    | OTiO   Ti    OTi        |  
 |    |       O     O O    O O  |  
 |    | Oi   O O           Ti   |  
 |    O      Ti     Ti     O    |  
 |   Ti          O      O       |  
 |    |   O                     |  
 |    |                         |  
 |    |                         |  
 |    |                         |  
 |    .-------------------------.  
 |   /                         /   
 |  /                         /    
 | /                         /     
 |/                         /      
 *-------------------------*       

Positions:
   0 Ti     1.771742    0.000000    8.228379    ( 0.0000,  0.0000,  0.0000)
   1 Ti     6.989192    1.896200    8.228379    ( 0.0000,  0.0000,  0.0000)
   2 Ti     1.771742    3.792400    8.228379    ( 0.0000,  0.0000,  0.0000)
   3 Ti     6.989192    5.688600    8.228379    ( 0.0000,  0.0000,  0.0000)
   4 Ti     4.725027    0.000000    9.111586    ( 0.0000,  0.0000,  0.0000)
   5 Ti     9.942477    1.896200    9.111586    ( 0.0000,  0.0000,  0.0000)
   6 Ti     4.725027    3.792400    9.111586    ( 0.0000,  0.0000,  0.0000)
   7 Ti     9.942477    5.688600    9.111586    ( 0.0000,  0.0000,  0.0000)
   8 Ti     3.149983    0.000000   11.761552    ( 0.0000,  0.0000,  0.0000)
   9 Ti     8.367433    1.896200   11.761552    ( 0.0000,  0.0000,  0.0000)
  10 Ti     3.149983    3.792400   11.761552    ( 0.0000,  0.0000,  0.0000)
  11 Ti     8.367433    5.688600   11.761552    ( 0.0000,  0.0000,  0.0000)
  12 Ti     6.103269    0.000000   12.644759    ( 0.0000,  0.0000,  0.0000)
  13 Ti     0.885819    1.896200   12.644759    ( 0.0000,  0.0000,  0.0000)
  14 Ti     6.103269    3.792400   12.644759    ( 0.0000,  0.0000,  0.0000)
  15 Ti     0.885819    5.688600   12.644759    ( 0.0000,  0.0000,  0.0000)
  16 Ti     4.482233   -0.001033   15.342543    ( 0.0000,  0.0000,  0.0000)
  17 Ti     9.753045    1.900753   15.389207    ( 0.0000,  0.0000,  0.0000)
  18 Ti     4.499047    3.797034   15.348687    ( 0.0000,  0.0000,  0.0000)
  19 Ti     9.736627    5.671166   15.407809    ( 0.0000,  0.0000,  0.0000)
  20 Ti     7.365001   -0.008670   16.091347    ( 0.0000,  0.0000,  0.0000)
  21 Ti     2.124206    1.919615   16.196452    ( 0.0000,  0.0000,  0.0000)
  22 Ti     7.324862    3.785370   16.124124    ( 0.0000,  0.0000,  0.0000)
  23 Ti     2.104658    5.692197   16.109406    ( 0.0000,  0.0000,  0.0000)
  24 O      3.638859    0.000000    7.500000    ( 0.0000,  0.0000,  0.0000)
  25 O      8.856309    1.896200    7.500000    ( 0.0000,  0.0000,  0.0000)
  26 O      3.638859    3.792400    7.500000    ( 0.0000,  0.0000,  0.0000)
  27 O      8.856309    5.688600    7.500000    ( 0.0000,  0.0000,  0.0000)
  28 O      6.592144    0.000000    8.383207    ( 0.0000,  0.0000,  0.0000)
  29 O      1.374694    1.896200    8.383207    ( 0.0000,  0.0000,  0.0000)
  30 O      6.592144    3.792400    8.383207    ( 0.0000,  0.0000,  0.0000)
  31 O      1.374694    5.688600    8.383207    ( 0.0000,  0.0000,  0.0000)
  32 O     10.339421    0.000000    8.956758    ( 0.0000,  0.0000,  0.0000)
  33 O      5.121971    1.896200    8.956758    ( 0.0000,  0.0000,  0.0000)
  34 O     10.339421    3.792400    8.956758    ( 0.0000,  0.0000,  0.0000)
  35 O      5.121971    5.688600    8.956758    ( 0.0000,  0.0000,  0.0000)
  36 O      2.857911    0.000000    9.839966    ( 0.0000,  0.0000,  0.0000)
  37 O      8.075361    1.896200    9.839966    ( 0.0000,  0.0000,  0.0000)
  38 O      2.857911    3.792400    9.839966    ( 0.0000,  0.0000,  0.0000)
  39 O      8.075361    5.688600    9.839966    ( 0.0000,  0.0000,  0.0000)
  40 O      5.017100    0.000000   11.033173    ( 0.0000,  0.0000,  0.0000)
  41 O     10.234550    1.896200   11.033173    ( 0.0000,  0.0000,  0.0000)
  42 O      5.017100    3.792400   11.033173    ( 0.0000,  0.0000,  0.0000)
  43 O     10.234550    5.688600   11.033173    ( 0.0000,  0.0000,  0.0000)
  44 O      7.970490    0.000000   11.916380    ( 0.0000,  0.0000,  0.0000)
  45 O      2.753040    1.896200   11.916380    ( 0.0000,  0.0000,  0.0000)
  46 O      7.970490    3.792400   11.916380    ( 0.0000,  0.0000,  0.0000)
  47 O      2.753040    5.688600   11.916380    ( 0.0000,  0.0000,  0.0000)
  48 O      1.282867    0.000000   12.489931    ( 0.0000,  0.0000,  0.0000)
  49 O      6.500317    1.896200   12.489931    ( 0.0000,  0.0000,  0.0000)
  50 O      1.282867    3.792400   12.489931    ( 0.0000,  0.0000,  0.0000)
  51 O      6.500317    5.688600   12.489931    ( 0.0000,  0.0000,  0.0000)
  52 O      4.236152    0.000000   13.373138    ( 0.0000,  0.0000,  0.0000)
  53 O      9.453603    1.896200   13.373138    ( 0.0000,  0.0000,  0.0000)
  54 O      4.236152    3.792400   13.373138    ( 0.0000,  0.0000,  0.0000)
  55 O      9.453603    5.688600   13.373138    ( 0.0000,  0.0000,  0.0000)
  56 O      6.412072   -0.010033   14.556610    ( 0.0000,  0.0000,  0.0000)
  57 O      1.198823    1.897930   14.569774    ( 0.0000,  0.0000,  0.0000)
  58 O      6.447668    3.793171   14.532625    ( 0.0000,  0.0000,  0.0000)
  59 O      1.199187    5.689336   14.547629    ( 0.0000,  0.0000,  0.0000)
  60 O      4.033722    1.891518   15.421462    ( 0.0000,  0.0000,  0.0000)
  61 O      9.263384   -0.007385   15.453502    ( 0.0000,  0.0000,  0.0000)
  62 O      4.056182    5.703956   15.417797    ( 0.0000,  0.0000,  0.0000)
  63 O      9.276983    3.794598   15.462247    ( 0.0000,  0.0000,  0.0000)
  64 O      2.642742   -0.013555   16.279518    ( 0.0000,  0.0000,  0.0000)
  65 O      7.840025    1.892632   16.276827    ( 0.0000,  0.0000,  0.0000)
  66 O      2.638424    3.815752   16.259314    ( 0.0000,  0.0000,  0.0000)
  67 O      7.851442    5.687213   16.316677    ( 0.0000,  0.0000,  0.0000)
  68 O      5.664333   -0.017638   16.912131    ( 0.0000,  0.0000,  0.0000)
  69 O      0.405331    1.895786   16.891848    ( 0.0000,  0.0000,  0.0000)
  70 O      0.447526    5.688107   16.892737    ( 0.0000,  0.0000,  0.0000)
  71 O      5.620240    3.815240   16.822627    ( 0.0000,  0.0000,  0.0000)
  72 Au     5.402004    1.459542   18.435638    ( 0.0000,  0.0000,  0.0000)
  73 Au     7.227773    3.254817   19.494175    ( 0.0000,  0.0000,  0.0000)
  74 Au     2.680675    1.867315   18.895591    ( 0.0000,  0.0000,  0.0000)
  75 Au     4.579183    3.616569   19.675117    ( 0.0000,  0.0000,  0.0000)

Unit cell:
           periodic     x           y           z      points  spacing
  1. axis:    yes   10.434900    0.000000    0.000000    52     0.2007
  2. axis:    yes    0.000000    7.584800    0.000000    36     0.2107
  3. axis:    no     0.000000    0.000000   28.826383   144     0.2002

  Lengths:  10.434900   7.584800  28.826383
  Angles:   90.000000  90.000000  90.000000

Effective grid spacing dv^(1/3) = 0.2038

     iter     time        total  log10-change:  magmom
                         energy   eigst   dens
iter:   1 14:10:41  -691.908141                   +0.0000
iter:   2 14:10:44  -682.372551   -1.08  -0.87    -0.0000
iter:   3 14:10:48  -672.670873   -1.75  -0.88    +0.0000
iter:   4 14:10:52  -663.442495   -2.27  -0.89    +0.0000
iter:   5 14:10:56  -654.732906   -2.44  -0.90    +0.0000
iter:   6 14:11:00  -646.523402   -2.47  -0.91    +0.0000
iter:   7 14:11:04  -638.787170   -2.44  -0.92    -0.0000
iter:   8 14:11:08  -631.501808   -2.44  -0.93    -0.0000
iter:   9 14:11:12  -624.643184   -2.40  -0.94    -0.0000
iter:  10 14:11:15  -618.191566   -2.40  -0.95    -0.0000
iter:  11 14:11:19  -612.124540   -2.38  -0.96    -0.0000
iter:  12 14:11:23  -606.424108   -2.39  -0.97    +0.0000
iter:  13 14:11:27  -601.069753   -2.37  -0.98    -0.0000
iter:  14 14:11:31  -596.044616   -2.40  -1.00    -0.0000
iter:  15 14:11:35  -591.330166   -2.39  -1.01    -0.0000
iter:  16 14:11:39  -586.910557   -2.41  -1.02    -0.0000
iter:  17 14:11:42  -582.769095   -2.41  -1.03    +0.0000
iter:  18 14:11:46  -578.891068   -2.43  -1.04    +0.0000
iter:  19 14:11:50  -575.261345   -2.44  -1.05    -0.0000
iter:  20 14:11:54  -571.866415   -2.46  -1.06    -0.0000
iter:  21 14:11:58  -568.692640   -2.47  -1.07    -0.0000
iter:  22 14:12:02  -565.727427   -2.49  -1.08    -0.0000
iter:  23 14:12:05  -562.958627   -2.50  -1.09    +0.0000
iter:  24 14:12:09  -560.374716   -2.53  -1.10    -0.0000
iter:  25 14:12:13  -557.964766   -2.54  -1.11    -0.0000
iter:  26 14:12:17  -555.718384   -2.56  -1.12    +0.0000
iter:  27 14:12:21  -553.625500   -2.58  -1.13    +0.0000
iter:  28 14:12:25  -551.676897   -2.60  -1.14    +0.0000
iter:  29 14:12:28  -549.863607   -2.62  -1.15    -0.0000
iter:  30 14:12:32  -548.177065   -2.64  -1.16    -0.0000
iter:  31 14:12:36  -546.609434   -2.66  -1.17    +0.0000
iter:  32 14:12:40  -545.153096   -2.68  -1.18    +0.0000
iter:  33 14:12:44  -543.800782   -2.70  -1.19    +0.0000
iter:  34 14:12:48  -542.545888   -2.72  -1.20    +0.0000
iter:  35 14:12:51  -541.382003   -2.74  -1.21    +0.0000
iter:  36 14:12:55  -540.302971   -2.76  -1.22    +0.0000
iter:  37 14:12:59  -539.303306   -2.78  -1.23    +0.0000
iter:  38 14:13:03  -538.377617   -2.81  -1.24    +0.0000
iter:  39 14:13:07  -537.520761   -2.83  -1.25    +0.0000
iter:  40 14:13:11  -536.728189   -2.85  -1.26    +0.0000
iter:  41 14:13:15  -535.995430   -2.88  -1.27    +0.0000
iter:  42 14:13:19  -535.318187   -2.90  -1.28    +0.0000
iter:  43 14:13:23  -534.692747   -2.93  -1.29    +0.0000
iter:  44 14:13:26  -534.115407   -2.95  -1.30    +0.0000
iter:  45 14:13:30  -533.582615   -2.98  -1.31    +0.0000
iter:  46 14:13:34  -533.091356   -3.00  -1.31    +0.0000
iter:  47 14:13:38  -532.638599   -3.03  -1.32    +0.0000
iter:  48 14:13:42  -532.221405   -3.06  -1.33    +0.0000
iter:  49 14:13:45  -531.837368   -3.08  -1.34    +0.0000
iter:  50 14:13:49  -531.484004   -3.11  -1.35    +0.0000
iter:  51 14:13:53  -531.158908   -3.14  -1.35    +0.0000
iter:  52 14:13:57  -530.860166   -3.16  -1.36    +0.0000
iter:  53 14:14:01  -530.585769   -3.19  -1.37    +0.0000
iter:  54 14:14:04  -530.333737   -3.22  -1.37    +0.0000
iter:  55 14:14:08  -530.102581   -3.25  -1.38    +0.0000
iter:  56 14:14:12  -529.890672   -3.28  -1.39    +0.0000
iter:  57 14:14:16  -529.696393   -3.31  -1.39    +0.0000
iter:  58 14:14:20  -529.518595   -3.34  -1.40    +0.0000
iter:  59 14:14:23  -529.355967   -3.37  -1.41    +0.0000
iter:  60 14:14:27  -529.207179   -3.40  -1.41    +0.0000
iter:  61 14:14:31  -529.071369   -3.42  -1.42    +0.0000
iter:  62 14:14:35  -528.947480   -3.46  -1.42    +0.0000
iter:  63 14:14:39  -528.834418   -3.49  -1.43    +0.0000
iter:  64 14:14:42  -528.731550   -3.52  -1.43    +0.0000
iter:  65 14:14:46  -528.638028   -3.55  -1.44    +0.0000
iter:  66 14:14:50  -528.553101   -3.58  -1.44    +0.0000
iter:  67 14:14:54  -528.475931   -3.61  -1.45    +0.0000
iter:  68 14:14:58  -528.406122   -3.64  -1.46    +0.0000
iter:  69 14:15:01  -528.343040   -3.67  -1.46    -0.0000
iter:  70 14:15:05  -528.285974   -3.70  -1.47    -0.0000
iter:  71 14:15:09  -528.234673   -3.73  -1.47    -0.0000
iter:  72 14:15:13  -528.188620   -3.76  -1.48    -0.0000
iter:  73 14:15:16  -528.147211   -3.79  -1.48    -0.0000
iter:  74 14:15:20  -528.110310   -3.83  -1.49    -0.0000
iter:  75 14:15:24  -528.077498   -3.86  -1.49    -0.0000
iter:  76 14:15:28  -528.048429   -3.89  -1.50    -0.0000
iter:  77 14:15:32  -528.022617   -3.92  -1.50    -0.0000
iter:  78 14:15:35  -528.000044   -3.95  -1.51    -0.0000
iter:  79 14:15:39  -527.980390   -3.98  -1.51    -0.0000
iter:  80 14:15:43  -527.963402   -4.01  -1.52    -0.0000
iter:  81 14:15:47  -527.948669   -4.04  -1.52    -0.0000
iter:  82 14:15:50  -527.936451   -4.07  -1.52    -0.0000
iter:  83 14:15:54  -527.926035   -4.11  -1.53    -0.0000
iter:  84 14:15:58  -527.917572   -4.14  -1.53    -0.0000
iter:  85 14:16:02  -527.910653   -4.17  -1.54    -0.0000
iter:  86 14:16:06  -527.905612   -4.20  -1.54    -0.0000
iter:  87 14:16:09  -527.901758   -4.23  -1.55    -0.0000
iter:  88 14:16:13  -527.899306   -4.26  -1.55    -0.0000
iter:  89 14:16:17  -527.898084   -4.29  -1.56    -0.0000
iter:  90 14:16:21  -527.897772   -4.32  -1.56    -0.0000
iter:  91 14:16:24  -527.898780   -4.35  -1.57    -0.0000
iter:  92 14:16:28  -527.900439   -4.37  -1.57    -0.0000
iter:  93 14:16:32  -527.903021   -4.40  -1.58    -0.0000
iter:  94 14:16:36  -527.906392   -4.43  -1.58    -0.0000
iter:  95 14:16:39  -527.910470   -4.46  -1.58    -0.0000
iter:  96 14:16:43  -527.914975   -4.49  -1.59    -0.0000
iter:  97 14:16:47  -527.920376   -4.52  -1.59    -0.0000
iter:  98 14:16:51  -527.926016   -4.54  -1.60    -0.0000
iter:  99 14:16:55  -527.932215   -4.57  -1.60    -0.0000
iter: 100 14:16:58  -527.938866   -4.60  -1.61    -0.0000
iter: 101 14:17:02  -527.945914   -4.62  -1.61    -0.0000
iter: 102 14:17:06  -527.953315   -4.65  -1.62    -0.0000
iter: 103 14:17:10  -527.960809   -4.68  -1.62    -0.0000
iter: 104 14:17:13  -527.968692   -4.70  -1.63    -0.0000
iter: 105 14:17:17  -527.977081   -4.73  -1.63    -0.0000
iter: 106 14:17:21  -527.985381   -4.75  -1.63    -0.0000
iter: 107 14:17:25  -527.993960   -4.78  -1.64    -0.0000
iter: 108 14:17:28  -528.002734   -4.80  -1.64    -0.0000
iter: 109 14:17:32  -528.011669   -4.82  -1.65    -0.0000
iter: 110 14:17:36  -528.020504   -4.85  -1.65    -0.0000
iter: 111 14:17:40  -528.029812   -4.87  -1.66    -0.0000
iter: 112 14:17:43  -528.038899   -4.89  -1.66    -0.0000
iter: 113 14:17:47  -528.048400   -4.92  -1.67    -0.0000
iter: 114 14:17:51  -528.057653   -4.94  -1.67    -0.0000
iter: 115 14:17:55  -528.067051   -4.96  -1.67    -0.0000
iter: 116 14:17:59  -528.076516   -4.98  -1.68    -0.0000
iter: 117 14:18:02  -528.086023   -5.00  -1.68    -0.0000
iter: 118 14:18:06  -528.095559   -5.02  -1.69    -0.0000
iter: 119 14:18:10  -528.105110   -5.04  -1.69    -0.0000
iter: 120 14:18:14  -528.114667   -5.06  -1.70    -0.0000
iter: 121 14:18:17  -528.123976   -5.08  -1.70    -0.0000
iter: 122 14:18:21  -528.133643   -5.10  -1.71    -0.0000
iter: 123 14:18:25  -528.142961   -5.12  -1.71    -0.0000
iter: 124 14:18:29  -528.152352   -5.13  -1.71    -0.0000
iter: 125 14:18:32  -528.161743   -5.15  -1.72    -0.0000
iter: 126 14:18:36  -528.171114   -5.17  -1.72    -0.0000
iter: 127 14:18:40  -528.180452   -5.19  -1.73    -0.0000
iter: 128 14:18:44  -528.189753   -5.20  -1.73    -0.0000
iter: 129 14:18:47  -528.199010   -5.22  -1.74    -0.0000
iter: 130 14:18:51  -528.208218   -5.23  -1.74    -0.0000
iter: 131 14:18:55  -528.217375   -5.25  -1.74    -0.0000
iter: 132 14:18:59  -528.226475   -5.27  -1.75    -0.0000
iter: 133 14:19:02  -528.235517   -5.28  -1.75    -0.0000
iter: 134 14:19:06  -528.244496   -5.29  -1.76    -0.0000
iter: 135 14:19:10  -528.253166   -5.31  -1.76    -0.0000
iter: 136 14:19:14  -528.262131   -5.32  -1.77    -0.0000
iter: 137 14:19:17  -528.270704   -5.34  -1.77    -0.0000
iter: 138 14:19:21  -528.279294   -5.35  -1.78    -0.0000
iter: 139 14:19:25  -528.288093   -5.36  -1.78    -0.0000
iter: 140 14:19:29  -528.296478   -5.38  -1.78    -0.0000
iter: 141 14:19:32  -528.304865   -5.39  -1.79    -0.0000
iter: 142 14:19:36  -528.313205   -5.40  -1.79    -0.0000
iter: 143 14:19:40  -528.321479   -5.42  -1.80    -0.0000
iter: 144 14:19:44  -528.329684   -5.43  -1.80    -0.0000
iter: 145 14:19:47  -528.337815   -5.44  -1.81    -0.0000
iter: 146 14:19:51  -528.345871   -5.45  -1.81    -0.0000
iter: 147 14:19:55  -528.353851   -5.46  -1.81    -0.0000
iter: 148 14:19:59  -528.361754   -5.47  -1.82    -0.0000
iter: 149 14:20:02  -528.369579   -5.49  -1.82    +0.0000
iter: 150 14:20:06  -528.377326   -5.50  -1.83    -0.0000
iter: 151 14:20:10  -528.384994   -5.51  -1.83    -0.0000
iter: 152 14:20:14  -528.392583   -5.52  -1.84    -0.0000
iter: 153 14:20:17  -528.400093   -5.53  -1.84    -0.0000
iter: 154 14:20:21  -528.407524   -5.54  -1.85    -0.0000
iter: 155 14:20:25  -528.414781   -5.55  -1.85    -0.0000
iter: 156 14:20:29  -528.422015   -5.56  -1.85    -0.0000
iter: 157 14:20:32  -528.429148   -5.57  -1.86    -0.0000
iter: 158 14:20:36  -528.436243   -5.58  -1.86    -0.0000
iter: 159 14:20:40  -528.443227   -5.59  -1.87    -0.0000
iter: 160 14:20:44  -528.450170   -5.60  -1.87    -0.0000
iter: 161 14:20:47  -528.457002   -5.61  -1.88    -0.0000
iter: 162 14:20:51  -528.463686   -5.62  -1.88    -0.0000
iter: 163 14:20:55  -528.470324   -5.63  -1.88    -0.0000
iter: 164 14:20:59  -528.476900   -5.64  -1.89    -0.0000
iter: 165 14:21:02  -528.483407   -5.65  -1.89    -0.0000
iter: 166 14:21:06  -528.489842   -5.66  -1.90    -0.0000
iter: 167 14:21:10  -528.496205   -5.67  -1.90    -0.0000
iter: 168 14:21:14  -528.502495   -5.68  -1.91    -0.0000
iter: 169 14:21:17  -528.508713   -5.69  -1.91    -0.0000
iter: 170 14:21:21  -528.514858   -5.70  -1.91    -0.0000
iter: 171 14:21:25  -528.520931   -5.71  -1.92    -0.0000
iter: 172 14:21:29  -528.526932   -5.71  -1.92    -0.0000
iter: 173 14:21:32  -528.532861   -5.72  -1.93    -0.0000
iter: 174 14:21:36  -528.538720   -5.73  -1.93    -0.0000
iter: 175 14:21:40  -528.544508   -5.74  -1.94    -0.0000
iter: 176 14:21:44  -528.550226   -5.75  -1.94    -0.0000
iter: 177 14:21:47  -528.555874   -5.76  -1.95    -0.0000
iter: 178 14:21:51  -528.561453   -5.77  -1.95    -0.0000
iter: 179 14:21:55  -528.566964   -5.78  -1.95    -0.0000
iter: 180 14:21:59  -528.572406   -5.78  -1.96    -0.0000
iter: 181 14:22:02  -528.577781   -5.79  -1.96    -0.0000
iter: 182 14:22:06  -528.583088   -5.80  -1.97    -0.0000
iter: 183 14:22:10  -528.588329   -5.81  -1.97    -0.0000
iter: 184 14:22:14  -528.593504   -5.82  -1.98    -0.0000
iter: 185 14:22:17  -528.598613   -5.83  -1.98    -0.0000
iter: 186 14:22:21  -528.603657   -5.84  -1.98    -0.0000
iter: 187 14:22:25  -528.608637   -5.84  -1.99    -0.0000
iter: 188 14:22:29  -528.613553   -5.85  -1.99    -0.0000
iter: 189 14:22:32  -528.618406   -5.86  -2.00    -0.0000
iter: 190 14:22:36  -528.623197   -5.87  -2.00    -0.0000
iter: 191 14:22:40  -528.627925   -5.88  -2.01    -0.0000
iter: 192 14:22:44  -528.632592   -5.88  -2.01    -0.0000
iter: 193 14:22:47  -528.637198   -5.89  -2.01    -0.0000
iter: 194 14:22:51  -528.641743   -5.90  -2.02    -0.0000
iter: 195 14:22:55  -528.646230   -5.91  -2.02    -0.0000
iter: 196 14:22:59  -528.650657   -5.92  -2.03    -0.0000
iter: 197 14:23:02  -528.655025   -5.93  -2.03    -0.0000
iter: 198 14:23:06  -528.659336   -5.93  -2.04    -0.0000
iter: 199 14:23:10  -528.663590   -5.94  -2.04    -0.0000
iter: 200 14:23:14  -528.667787   -5.95  -2.04    -0.0000
iter: 201 14:23:17  -528.671928   -5.96  -2.05    -0.0000
iter: 202 14:23:21  -528.676014   -5.96  -2.05    -0.0000
iter: 203 14:23:25  -528.680045   -5.97  -2.06    -0.0000
iter: 204 14:23:29  -528.684022   -5.98  -2.06    -0.0000
iter: 205 14:23:32  -528.687945   -5.99  -2.07    -0.0000
iter: 206 14:23:36  -528.691815   -6.00  -2.07    -0.0000
iter: 207 14:23:40  -528.695633   -6.00  -2.07    -0.0000
iter: 208 14:23:44  -528.699399   -6.01  -2.08    -0.0000
iter: 209 14:23:47  -528.703115   -6.02  -2.08    -0.0000
iter: 210 14:23:51  -528.706779   -6.03  -2.09    -0.0000
iter: 211 14:23:55  -528.710393   -6.04  -2.09    -0.0000
iter: 212 14:23:59  -528.713959   -6.04  -2.10    -0.0000
iter: 213 14:24:03  -528.717475   -6.05  -2.10    -0.0000
iter: 214 14:24:06  -528.720943   -6.06  -2.10    -0.0000
iter: 215 14:24:10  -528.724364   -6.07  -2.11    -0.0000
iter: 216 14:24:14  -528.727737   -6.07  -2.11    -0.0000
iter: 217 14:24:18  -528.731064   -6.08  -2.12    -0.0000
iter: 218 14:24:21  -528.734345   -6.09  -2.12    -0.0000
iter: 219 14:24:25  -528.737580   -6.10  -2.13    -0.0000
iter: 220 14:24:29  -528.740771   -6.10  -2.13    -0.0000
iter: 221 14:24:33  -528.743918   -6.11  -2.13    -0.0000
iter: 222 14:24:36  -528.747021   -6.12  -2.14    -0.0000
iter: 223 14:24:40  -528.750080   -6.13  -2.14    -0.0000
iter: 224 14:24:44  -528.753097   -6.13  -2.15    -0.0000
iter: 225 14:24:48  -528.756072   -6.14  -2.15    -0.0000
iter: 226 14:24:51  -528.759006   -6.15  -2.16    -0.0000
iter: 227 14:24:55  -528.761898   -6.16  -2.16    -0.0000
iter: 228 14:24:59  -528.764750   -6.16  -2.16    -0.0000
iter: 229 14:25:03  -528.767562   -6.17  -2.17    -0.0000
iter: 230 14:25:06  -528.770334   -6.18  -2.17    -0.0000
iter: 231 14:25:10  -528.773068   -6.19  -2.18    -0.0000
iter: 232 14:25:14  -528.775763   -6.19  -2.18    -0.0000
iter: 233 14:25:18  -528.778420   -6.20  -2.19    -0.0000
iter: 234 14:25:21  -528.781039   -6.21  -2.19    -0.0000
iter: 235 14:25:25  -528.783622   -6.22  -2.19    -0.0000
iter: 236 14:25:29  -528.786168   -6.22  -2.20    -0.0000
iter: 237 14:25:33  -528.788678   -6.23  -2.20    -0.0000
iter: 238 14:25:36  -528.791152   -6.24  -2.21    -0.0000
iter: 239 14:25:40  -528.793592   -6.24  -2.21    -0.0000
iter: 240 14:25:44  -528.795996   -6.25  -2.22    -0.0000
iter: 241 14:25:48  -528.798367   -6.26  -2.22    -0.0000
iter: 242 14:25:52  -528.800704   -6.27  -2.22    -0.0000
iter: 243 14:25:56  -528.803008   -6.27  -2.23    -0.0000
iter: 244 14:25:59  -528.805278   -6.28  -2.23    -0.0000
iter: 245 14:26:03  -528.807517   -6.29  -2.24    -0.0000
iter: 246 14:26:07  -528.809723   -6.30  -2.24    -0.0000
iter: 247 14:26:11  -528.811898   -6.30  -2.25    -0.0000
iter: 248 14:26:14  -528.814042   -6.31  -2.25    -0.0000
iter: 249 14:26:18  -528.816155   -6.32  -2.25    -0.0000
iter: 250 14:26:22  -528.818238   -6.33  -2.26    -0.0000
iter: 251 14:26:26  -528.820291   -6.33  -2.26    -0.0000
iter: 252 14:26:29  -528.822315   -6.34  -2.27    -0.0000
iter: 253 14:26:33  -528.824309   -6.35  -2.27    -0.0000
iter: 254 14:26:37  -528.826275   -6.36  -2.27    -0.0000
iter: 255 14:26:41  -528.828683   -6.36  -2.28    -0.0000
iter: 256 14:26:44  -528.830535   -6.37  -2.28    -0.0000
iter: 257 14:26:48  -528.832375   -6.38  -2.29    -0.0000
iter: 258 14:26:52  -528.834196   -6.39  -2.29    -0.0000
iter: 259 14:26:56  -528.835995   -6.39  -2.30    -0.0000
iter: 260 14:26:59  -528.837770   -6.40  -2.30    -0.0000
iter: 261 14:27:03  -528.839521   -6.40  -2.30    -0.0000
iter: 262 14:27:07  -528.841248   -6.41  -2.31    -0.0000
iter: 263 14:27:11  -528.842950   -6.42  -2.31    -0.0000
iter: 264 14:27:14  -528.844629   -6.43  -2.32    -0.0000
iter: 265 14:27:18  -528.846283   -6.43  -2.32    -0.0000
iter: 266 14:27:22  -528.847915   -6.44  -2.33    -0.0000
iter: 267 14:27:26  -528.849523   -6.45  -2.33    -0.0000
iter: 268 14:27:29  -528.851108   -6.46  -2.33    -0.0000
iter: 269 14:27:33  -528.852671   -6.46  -2.34    -0.0000
iter: 270 14:27:37  -528.854211   -6.47  -2.34    -0.0000
iter: 271 14:27:41  -528.855730   -6.48  -2.35    -0.0000
iter: 272 14:27:44  -528.857227   -6.49  -2.35    -0.0000
iter: 273 14:27:48  -528.858703   -6.49  -2.35    -0.0000
iter: 274 14:27:52  -528.860158   -6.50  -2.36    -0.0000
iter: 275 14:27:56  -528.861592   -6.51  -2.36    -0.0000
iter: 276 14:27:59  -528.863006   -6.51  -2.37    -0.0000
iter: 277 14:28:03  -528.864400   -6.52  -2.37    -0.0000
iter: 278 14:28:07  -528.865773   -6.53  -2.38    -0.0000
iter: 279 14:28:11  -528.867128   -6.53  -2.38    -0.0000
iter: 280 14:28:14  -528.868463   -6.54  -2.38    -0.0000
iter: 281 14:28:18  -528.869778   -6.55  -2.39    -0.0000
iter: 282 14:28:22  -528.871076   -6.56  -2.39    -0.0000
iter: 283 14:28:25  -528.872354   -6.56  -2.40    -0.0000
iter: 284 14:28:29  -528.873614   -6.57  -2.40    -0.0000
iter: 285 14:28:33  -528.874857   -6.58  -2.41    -0.0000
iter: 286 14:28:37  -528.876081   -6.59  -2.41    -0.0000
iter: 287 14:28:40  -528.877288   -6.59  -2.41    -0.0000
iter: 288 14:28:44  -528.878478   -6.60  -2.42    -0.0000
iter: 289 14:28:48  -528.879650   -6.61  -2.42    -0.0000
iter: 290 14:28:52  -528.880806   -6.61  -2.43    -0.0000
iter: 291 14:28:56  -528.881945   -6.62  -2.43    -0.0000
iter: 292 14:28:59  -528.883067   -6.63  -2.43    -0.0000
iter: 293 14:29:03  -528.884174   -6.63  -2.44    -0.0000
iter: 294 14:29:07  -528.885265   -6.64  -2.44    -0.0000
iter: 295 14:29:10  -528.886339   -6.65  -2.45    -0.0000
iter: 296 14:29:14  -528.887399   -6.66  -2.45    -0.0000
iter: 297 14:29:18  -528.888443   -6.66  -2.46    -0.0000
iter: 298 14:29:22  -528.889472   -6.67  -2.46    -0.0000
iter: 299 14:29:26  -528.890486   -6.68  -2.46    -0.0000
iter: 300 14:29:29  -528.891485   -6.68  -2.47    -0.0000
iter: 301 14:29:33  -528.892470   -6.69  -2.47    -0.0000
iter: 302 14:29:37  -528.893440   -6.70  -2.48    -0.0000
iter: 303 14:29:41  -528.894397   -6.70  -2.48    -0.0000
iter: 304 14:29:44  -528.895339   -6.71  -2.48    -0.0000
iter: 305 14:29:48  -528.896268   -6.72  -2.49    -0.0000
iter: 306 14:29:52  -528.897183   -6.73  -2.49    -0.0000
iter: 307 14:29:56  -528.898085   -6.73  -2.50    -0.0000
iter: 308 14:29:59  -528.898974   -6.74  -2.50    -0.0000
iter: 309 14:30:03  -528.899850   -6.75  -2.51    -0.0000
iter: 310 14:30:07  -528.900713   -6.76  -2.51    -0.0000
iter: 311 14:30:11  -528.901564   -6.76  -2.51    -0.0000
iter: 312 14:30:14  -528.902402   -6.77  -2.52    -0.0000
iter: 313 14:30:18  -528.903228   -6.78  -2.52    -0.0000
iter: 314 14:30:22  -528.904042   -6.78  -2.53    -0.0000
iter: 315 14:30:26  -528.904843   -6.79  -2.53    -0.0000
iter: 316 14:30:29  -528.905634   -6.80  -2.53    -0.0000
iter: 317 14:30:33  -528.906412   -6.80  -2.54    -0.0000
iter: 318 14:30:37  -528.907179   -6.81  -2.54    -0.0000
iter: 319 14:30:41  -528.907935   -6.82  -2.55    -0.0000
iter: 320 14:30:44  -528.908680   -6.83  -2.55    -0.0000
iter: 321 14:30:48  -528.909414   -6.83  -2.56    -0.0000
iter: 322 14:30:52  -528.910137   -6.84  -2.56    -0.0000
iter: 323 14:30:56  -528.910849   -6.85  -2.56    -0.0000
iter: 324 14:30:59  -528.911551   -6.85  -2.57    -0.0000
iter: 325 14:31:03  -528.912243   -6.86  -2.57    -0.0000
iter: 326 14:31:07  -528.912924   -6.87  -2.58    -0.0000
iter: 327 14:31:11  -528.913596   -6.87  -2.58    -0.0000
iter: 328 14:31:14  -528.914257   -6.88  -2.58    -0.0000
iter: 329 14:31:18  -528.914909   -6.89  -2.59    -0.0000
iter: 330 14:31:22  -528.915551   -6.90  -2.59    -0.0000
iter: 331 14:31:26  -528.916184   -6.90  -2.60    -0.0000
iter: 332 14:31:29  -528.916808   -6.91  -2.60    -0.0000
iter: 333 14:31:33  -528.917422   -6.92  -2.61    -0.0000
iter: 334 14:31:37  -528.918027   -6.92  -2.61    -0.0000
iter: 335 14:31:41  -528.918623   -6.93  -2.61    -0.0000
iter: 336 14:31:44  -528.919210   -6.94  -2.62    -0.0000
iter: 337 14:31:48  -528.919789   -6.94  -2.62    -0.0000
iter: 338 14:31:52  -528.920359   -6.95  -2.63    -0.0000
iter: 339 14:31:56  -528.920921   -6.96  -2.63    -0.0000
iter: 340 14:31:59  -528.921474   -6.97  -2.63    -0.0000
iter: 341 14:32:03  -528.922019   -6.97  -2.64    -0.0000
iter: 342 14:32:07  -528.922556   -6.98  -2.64    -0.0000
iter: 343 14:32:11  -528.923086   -6.99  -2.65    -0.0000
iter: 344 14:32:14  -528.923607   -6.99  -2.65    -0.0000
iter: 345 14:32:18  -528.924121   -7.00  -2.66    -0.0000
iter: 346 14:32:22  -528.924627   -7.01  -2.66    -0.0000
iter: 347 14:32:26  -528.925125   -7.01  -2.66    -0.0000
iter: 348 14:32:29  -528.925616   -7.02  -2.67    -0.0000
iter: 349 14:32:33  -528.926100   -7.03  -2.67    -0.0000
iter: 350 14:32:37  -528.926577   -7.04  -2.68    -0.0000
iter: 351 14:32:41  -528.927046   -7.04  -2.68    -0.0000
iter: 352 14:32:44  -528.927509   -7.05  -2.68    -0.0000
iter: 353 14:32:48  -528.927964   -7.06  -2.69    -0.0000
iter: 354 14:32:52  -528.928413   -7.06  -2.69    -0.0000
iter: 355 14:32:56  -528.928856   -7.07  -2.70    -0.0000
iter: 356 14:32:59  -528.929291   -7.08  -2.70    -0.0000
iter: 357 14:33:03  -528.929721   -7.08  -2.70    -0.0000
iter: 358 14:33:07  -528.930143   -7.09  -2.71    -0.0000
iter: 359 14:33:10  -528.930560   -7.10  -2.71    -0.0000
iter: 360 14:33:14  -528.930970   -7.10  -2.72    -0.0000
iter: 361 14:33:18  -528.931375   -7.11  -2.72    -0.0000
iter: 362 14:33:22  -528.931773   -7.12  -2.73    -0.0000
iter: 363 14:33:26  -528.932165   -7.13  -2.73    -0.0000
iter: 364 14:33:29  -528.932552   -7.13  -2.73    -0.0000
iter: 365 14:33:33  -528.932933   -7.14  -2.74    -0.0000
iter: 366 14:33:37  -528.933308   -7.15  -2.74    -0.0000
iter: 367 14:33:40  -528.933677   -7.15  -2.75    -0.0000
iter: 368 14:33:44  -528.934041   -7.16  -2.75    -0.0000
iter: 369 14:33:48  -528.934400   -7.17  -2.75    -0.0000
iter: 370 14:33:52  -528.934753   -7.17  -2.76    -0.0000
iter: 371 14:33:55  -528.935101   -7.18  -2.76    -0.0000
iter: 372 14:33:59  -528.935444   -7.19  -2.77    -0.0000
iter: 373 14:34:03  -528.935781   -7.19  -2.77    -0.0000
iter: 374 14:34:07  -528.936114   -7.20  -2.77    -0.0000
iter: 375 14:34:10  -528.936442   -7.21  -2.78    -0.0000
iter: 376 14:34:14  -528.936765   -7.22  -2.78    -0.0000
iter: 377 14:34:18  -528.937083   -7.22  -2.79    -0.0000
iter: 378 14:34:22  -528.937396   -7.23  -2.79    -0.0000
iter: 379 14:34:25  -528.937705   -7.24  -2.79    -0.0000
iter: 380 14:34:29  -528.938009c  -7.24  -2.80    -0.0000
iter: 381 14:34:33  -528.938308c  -7.25  -2.80    -0.0000
iter: 382 14:34:37  -528.938603c  -7.26  -2.81    -0.0000
iter: 383 14:34:41  -528.938894c  -7.26  -2.81    -0.0000
iter: 384 14:34:44  -528.939180c  -7.27  -2.82    -0.0000
iter: 385 14:34:48  -528.939462c  -7.28  -2.82    -0.0000
iter: 386 14:34:52  -528.939740c  -7.28  -2.82    -0.0000
iter: 387 14:34:56  -528.940014c  -7.29  -2.83    -0.0000
iter: 388 14:34:59  -528.940283c  -7.30  -2.83    -0.0000
iter: 389 14:35:03  -528.940549c  -7.31  -2.84    -0.0000
iter: 390 14:35:07  -528.940810c  -7.31  -2.84    -0.0000
iter: 391 14:35:11  -528.941068c  -7.32  -2.84    -0.0000
iter: 392 14:35:14  -528.941322c  -7.33  -2.85    -0.0000
iter: 393 14:35:18  -528.941572c  -7.33  -2.85    -0.0000
iter: 394 14:35:22  -528.941818c  -7.34  -2.86    -0.0000
iter: 395 14:35:26  -528.942061c  -7.35  -2.86    -0.0000
iter: 396 14:35:29  -528.942300c  -7.35  -2.86    -0.0000
iter: 397 14:35:33  -528.942535c  -7.36  -2.87    -0.0000
iter: 398 14:35:37  -528.942767c  -7.37  -2.87    -0.0000
iter: 399 14:35:40  -528.942996c  -7.37  -2.88    -0.0000
iter: 400 14:35:44  -528.943221c  -7.38  -2.88    -0.0000
iter: 401 14:35:48  -528.943443c  -7.39  -2.88    -0.0000
iter: 402 14:35:52  -528.943661c  -7.39  -2.89    -0.0000
iter: 403 14:35:56  -528.943876c  -7.40  -2.89    -0.0000
iter: 404 14:35:59  -528.944088c  -7.41  -2.90    -0.0000
iter: 405 14:36:03  -528.944297c  -7.42  -2.90    -0.0000
iter: 406 14:36:07  -528.944503c  -7.42  -2.90    -0.0000
iter: 407 14:36:11  -528.944705c  -7.43  -2.91    -0.0000
iter: 408 14:36:14  -528.944905c  -7.44  -2.91    -0.0000
iter: 409 14:36:18  -528.945101c  -7.44  -2.92    -0.0000
iter: 410 14:36:22  -528.945295c  -7.45  -2.92    -0.0000
iter: 411 14:36:25  -528.945486c  -7.46  -2.93    -0.0000
iter: 412 14:36:29  -528.945674c  -7.46  -2.93    -0.0000
iter: 413 14:36:33  -528.945859c  -7.47  -2.93    -0.0000
iter: 414 14:36:37  -528.946041c  -7.48  -2.94    -0.0000
iter: 415 14:36:40  -528.946221c  -7.48  -2.94    -0.0000
iter: 416 14:36:44  -528.946398c  -7.49  -2.95    -0.0000
iter: 417 14:36:48  -528.946572c  -7.50  -2.95    -0.0000
iter: 418 14:36:52  -528.946744c  -7.50  -2.95    -0.0000
iter: 419 14:36:55  -528.946913c  -7.51  -2.96    -0.0000
iter: 420 14:36:59  -528.947079c  -7.52  -2.96    -0.0000
iter: 421 14:37:03  -528.947244c  -7.53  -2.97    -0.0000
iter: 422 14:37:07  -528.947405c  -7.53  -2.97    -0.0000
iter: 423 14:37:10  -528.947565c  -7.54  -2.97    -0.0000
iter: 424 14:37:14  -528.947721c  -7.55  -2.98    -0.0000
iter: 425 14:37:18  -528.947876c  -7.55  -2.98    -0.0000
iter: 426 14:37:22  -528.948028c  -7.56  -2.99    -0.0000
iter: 427 14:37:25  -528.948178c  -7.57  -2.99    -0.0000
iter: 428 14:37:29  -528.948326c  -7.57  -2.99    -0.0000
iter: 429 14:37:33  -528.948471c  -7.58  -3.00    -0.0000
iter: 430 14:37:37  -528.948615c  -7.59  -3.00    -0.0000
iter: 431 14:37:40  -528.948756c  -7.59  -3.01    -0.0000
iter: 432 14:37:44  -528.948895c  -7.60  -3.01    -0.0000
iter: 433 14:37:48  -528.949032c  -7.61  -3.01    -0.0000
iter: 434 14:37:52  -528.949167c  -7.61  -3.02    -0.0000
iter: 435 14:37:56  -528.949300c  -7.62  -3.02    -0.0000
iter: 436 14:38:00  -528.949431c  -7.63  -3.03    -0.0000
iter: 437 14:38:03  -528.949560c  -7.63  -3.03    -0.0000
iter: 438 14:38:07  -528.949687c  -7.64  -3.03    -0.0000
iter: 439 14:38:11  -528.949812c  -7.65  -3.04    -0.0000
iter: 440 14:38:15  -528.949936c  -7.65  -3.04    -0.0000
iter: 441 14:38:18  -528.950057c  -7.66  -3.05    -0.0000
iter: 442 14:38:22  -528.950177c  -7.67  -3.05    -0.0000
iter: 443 14:38:26  -528.950295c  -7.68  -3.05    -0.0000
iter: 444 14:38:30  -528.950411c  -7.68  -3.06    -0.0000
iter: 445 14:38:33  -528.950525c  -7.69  -3.06    -0.0000
iter: 446 14:38:37  -528.950638c  -7.70  -3.07    -0.0000
iter: 447 14:38:41  -528.950749c  -7.70  -3.07    -0.0000
iter: 448 14:38:45  -528.950858c  -7.71  -3.07    -0.0000
iter: 449 14:38:48  -528.950966c  -7.72  -3.08    -0.0000
iter: 450 14:38:52  -528.951072c  -7.72  -3.08    -0.0000
iter: 451 14:38:56  -528.951177c  -7.73  -3.09    -0.0000
iter: 452 14:39:00  -528.951280c  -7.74  -3.09    -0.0000
iter: 453 14:39:03  -528.951381c  -7.74  -3.09    -0.0000
iter: 454 14:39:07  -528.951481c  -7.75  -3.10    -0.0000
iter: 455 14:39:11  -528.951580c  -7.76  -3.10    -0.0000
iter: 456 14:39:15  -528.951677c  -7.76  -3.11    -0.0000
iter: 457 14:39:18  -528.951772c  -7.77  -3.11    -0.0000
iter: 458 14:39:22  -528.951866c  -7.78  -3.11    -0.0000
iter: 459 14:39:26  -528.951959c  -7.78  -3.12    -0.0000
iter: 460 14:39:30  -528.952050c  -7.79  -3.12    -0.0000
iter: 461 14:39:33  -528.952140c  -7.80  -3.13    -0.0000
iter: 462 14:39:37  -528.952229c  -7.80  -3.13    -0.0000
iter: 463 14:39:41  -528.952316c  -7.81  -3.13    -0.0000
iter: 464 14:39:45  -528.952402c  -7.82  -3.14    -0.0000
iter: 465 14:39:48  -528.952487c  -7.82  -3.14    -0.0000
iter: 466 14:39:52  -528.952570c  -7.83  -3.15    -0.0000
iter: 467 14:39:56  -528.952652c  -7.84  -3.15    -0.0000
iter: 468 14:40:00  -528.952733c  -7.84  -3.15    -0.0000
iter: 469 14:40:03  -528.952813c  -7.85  -3.16    -0.0000
iter: 470 14:40:07  -528.952892c  -7.86  -3.16    -0.0000
iter: 471 14:40:11  -528.952969c  -7.87  -3.17    -0.0000
iter: 472 14:40:15  -528.953045c  -7.87  -3.17    -0.0000
iter: 473 14:40:18  -528.953120c  -7.88  -3.17    -0.0000
iter: 474 14:40:22  -528.953194c  -7.88  -3.18    -0.0000
iter: 475 14:40:26  -528.953267c  -7.89  -3.18    -0.0000
iter: 476 14:40:29  -528.953339c  -7.90  -3.19    -0.0000
iter: 477 14:40:33  -528.953410c  -7.91  -3.19    -0.0000
iter: 478 14:40:37  -528.953480c  -7.91  -3.19    -0.0000
iter: 479 14:40:41  -528.953548c  -7.92  -3.20    -0.0000
iter: 480 14:40:44  -528.953616c  -7.92  -3.20    -0.0000
iter: 481 14:40:48  -528.953682c  -7.93  -3.21    -0.0000
iter: 482 14:40:52  -528.953748c  -7.94  -3.21    -0.0000
iter: 483 14:40:56  -528.953813c  -7.95  -3.21    -0.0000
iter: 484 14:40:59  -528.953876c  -7.95  -3.22    -0.0000
iter: 485 14:41:03  -528.953939c  -7.96  -3.22    -0.0000
iter: 486 14:41:07  -528.954001c  -7.96  -3.23    -0.0000
iter: 487 14:41:11  -528.954062c  -7.97  -3.23    -0.0000
iter: 488 14:41:14  -528.954122c  -7.98  -3.23    -0.0000
iter: 489 14:41:18  -528.954181c  -7.99  -3.24    -0.0000
iter: 490 14:41:22  -528.954239c  -7.99  -3.24    -0.0000
iter: 491 14:41:26  -528.954296c  -8.00  -3.25    -0.0000
iter: 492 14:41:29  -528.954353c  -8.00  -3.25    -0.0000
iter: 493 14:41:33  -528.954409c  -8.01  -3.25    -0.0000
iter: 494 14:41:37  -528.954463c  -8.02  -3.26    -0.0000
iter: 495 14:41:41  -528.954517c  -8.03  -3.26    -0.0000
iter: 496 14:41:44  -528.954571c  -8.03  -3.27    -0.0000
iter: 497 14:41:48  -528.954623c  -8.04  -3.27    -0.0000
iter: 498 14:41:52  -528.954675c  -8.04  -3.27    -0.0000
iter: 499 14:41:56  -528.954726c  -8.05  -3.28    -0.0000
iter: 500 14:41:59  -528.954776c  -8.06  -3.28    -0.0000
iter: 501 14:42:03  -528.954825c  -8.06  -3.28    -0.0000
iter: 502 14:42:07  -528.954874c  -8.07  -3.29    -0.0000
iter: 503 14:42:11  -528.954922c  -8.08  -3.29    -0.0000
iter: 504 14:42:14  -528.955132c  -8.08  -3.30    -0.0000
iter: 505 14:42:18  -528.955012c  -8.09  -3.30    -0.0000
iter: 506 14:42:22  -528.955217c  -8.10  -3.30    -0.0000
iter: 507 14:42:26  -528.955102c  -8.11  -3.31    -0.0000
iter: 508 14:42:29  -528.955300c  -8.11  -3.31    -0.0000
iter: 509 14:42:33  -528.955190c  -8.12  -3.32    -0.0000
iter: 510 14:42:37  -528.955381c  -8.12  -3.32    -0.0000
iter: 511 14:42:41  -528.955275c  -8.13  -3.32    -0.0000
iter: 512 14:42:44  -528.955459c  -8.14  -3.33    -0.0000
iter: 513 14:42:48  -528.955501c  -8.14  -3.33    -0.0000
iter: 514 14:42:52  -528.955536c  -8.15  -3.34    -0.0000
iter: 515 14:42:56  -528.955572c  -8.16  -3.34    -0.0000
iter: 516 14:42:59  -528.955608c  -8.16  -3.34    -0.0000
iter: 517 14:43:03  -528.955643c  -8.17  -3.35    -0.0000
iter: 518 14:43:07  -528.955678c  -8.18  -3.35    -0.0000
iter: 519 14:43:11  -528.955713c  -8.18  -3.36    -0.0000
iter: 520 14:43:14  -528.955747c  -8.19  -3.36    -0.0000
iter: 521 14:43:18  -528.955781c  -8.20  -3.36    -0.0000
iter: 522 14:43:22  -528.955814c  -8.20  -3.37    -0.0000
iter: 523 14:43:26  -528.955847c  -8.21  -3.37    -0.0000
iter: 524 14:43:29  -528.955879c  -8.22  -3.38    -0.0000
iter: 525 14:43:33  -528.955911c  -8.22  -3.38    -0.0000
iter: 526 14:43:37  -528.955942c  -8.23  -3.38    -0.0000
iter: 527 14:43:40  -528.955973c  -8.24  -3.39    -0.0000
iter: 528 14:43:44  -528.956003c  -8.24  -3.39    -0.0000
iter: 529 14:43:48  -528.956033c  -8.25  -3.39    -0.0000
iter: 530 14:43:52  -528.956062c  -8.26  -3.40    -0.0000
iter: 531 14:43:55  -528.956091c  -8.26  -3.40    -0.0000
iter: 532 14:43:59  -528.956120c  -8.27  -3.41    -0.0000
iter: 533 14:44:03  -528.956148c  -8.28  -3.41    -0.0000
iter: 534 14:44:07  -528.956175c  -8.28  -3.41    -0.0000
iter: 535 14:44:10  -528.956202c  -8.29  -3.42    -0.0000
iter: 536 14:44:14  -528.956229c  -8.30  -3.42    -0.0000
iter: 537 14:44:18  -528.956256c  -8.30  -3.43    -0.0000
iter: 538 14:44:22  -528.956282c  -8.31  -3.43    -0.0000
iter: 539 14:44:25  -528.956307c  -8.32  -3.43    -0.0000
iter: 540 14:44:29  -528.956333c  -8.32  -3.44    -0.0000
iter: 541 14:44:33  -528.956358c  -8.33  -3.44    -0.0000
iter: 542 14:44:37  -528.956382c  -8.34  -3.45    -0.0000
iter: 543 14:44:40  -528.956406c  -8.34  -3.45    -0.0000
iter: 544 14:44:44  -528.956430c  -8.35  -3.45    -0.0000
iter: 545 14:44:48  -528.956453c  -8.36  -3.46    -0.0000
iter: 546 14:44:52  -528.956477c  -8.36  -3.46    -0.0000
iter: 547 14:44:55  -528.956499c  -8.37  -3.46    -0.0000
iter: 548 14:44:59  -528.956522c  -8.38  -3.47    -0.0000
iter: 549 14:45:03  -528.956544c  -8.38  -3.47    -0.0000
iter: 550 14:45:07  -528.956566c  -8.39  -3.48    -0.0000
iter: 551 14:45:10  -528.956587c  -8.40  -3.48    -0.0000
iter: 552 14:45:14  -528.956608c  -8.40  -3.48    -0.0000
iter: 553 14:45:18  -528.956629c  -8.41  -3.49    -0.0000
iter: 554 14:45:22  -528.956650c  -8.42  -3.49    -0.0000
iter: 555 14:45:25  -528.956670c  -8.42  -3.50    -0.0000
iter: 556 14:45:29  -528.956690c  -8.43  -3.50    -0.0000
iter: 557 14:45:33  -528.956710c  -8.44  -3.50    -0.0000
iter: 558 14:45:36  -528.956729c  -8.44  -3.51    -0.0000
iter: 559 14:45:40  -528.956748c  -8.45  -3.51    -0.0000
iter: 560 14:45:44  -528.956767c  -8.45  -3.51    -0.0000
iter: 561 14:45:48  -528.956786c  -8.46  -3.52    -0.0000
iter: 562 14:45:51  -528.956804c  -8.47  -3.52    -0.0000
iter: 563 14:45:55  -528.956822c  -8.47  -3.53    -0.0000
iter: 564 14:45:59  -528.956840c  -8.48  -3.53    -0.0000
iter: 565 14:46:03  -528.956858c  -8.49  -3.53    -0.0000
iter: 566 14:46:06  -528.956875c  -8.49  -3.54    -0.0000
iter: 567 14:46:10  -528.956892c  -8.50  -3.54    -0.0000
iter: 568 14:46:14  -528.956909c  -8.51  -3.55    -0.0000
iter: 569 14:46:18  -528.956926c  -8.51  -3.55    -0.0000
iter: 570 14:46:21  -528.956942c  -8.52  -3.55    -0.0000
iter: 571 14:46:25  -528.956958c  -8.53  -3.56    -0.0000
iter: 572 14:46:29  -528.956974c  -8.53  -3.56    -0.0000
iter: 573 14:46:33  -528.956990c  -8.54  -3.56    -0.0000
iter: 574 14:46:36  -528.957005c  -8.55  -3.57    -0.0000
iter: 575 14:46:40  -528.957021c  -8.55  -3.57    -0.0000
iter: 576 14:46:44  -528.957036c  -8.56  -3.58    -0.0000
iter: 577 14:46:48  -528.957051c  -8.57  -3.58    -0.0000
iter: 578 14:46:51  -528.957065c  -8.57  -3.58    -0.0000
iter: 579 14:46:55  -528.957080c  -8.58  -3.59    -0.0000
iter: 580 14:46:59  -528.957094c  -8.59  -3.59    -0.0000
iter: 581 14:47:03  -528.957108c  -8.59  -3.60    -0.0000
iter: 582 14:47:06  -528.957122c  -8.60  -3.60    -0.0000
iter: 583 14:47:10  -528.957135c  -8.61  -3.60    -0.0000
iter: 584 14:47:14  -528.957149c  -8.61  -3.61    -0.0000
iter: 585 14:47:17  -528.957162c  -8.62  -3.61    -0.0000
iter: 586 14:47:21  -528.957175c  -8.62  -3.61    -0.0000
iter: 587 14:47:25  -528.957188c  -8.63  -3.62    -0.0000
iter: 588 14:47:29  -528.957201c  -8.64  -3.62    -0.0000
iter: 589 14:47:32  -528.957213c  -8.64  -3.63    -0.0000
iter: 590 14:47:36  -528.957226c  -8.65  -3.63    -0.0000
iter: 591 14:47:40  -528.957238c  -8.66  -3.63    -0.0000
iter: 592 14:47:44  -528.957250c  -8.66  -3.64    -0.0000
iter: 593 14:47:47  -528.957262c  -8.67  -3.64    -0.0000
iter: 594 14:47:51  -528.957273c  -8.68  -3.65    -0.0000
iter: 595 14:47:55  -528.957285c  -8.68  -3.65    -0.0000
iter: 596 14:47:59  -528.957296c  -8.69  -3.65    -0.0000
iter: 597 14:48:02  -528.957307c  -8.70  -3.66    -0.0000
iter: 598 14:48:06  -528.957318c  -8.70  -3.66    -0.0000
iter: 599 14:48:10  -528.957329c  -8.71  -3.66    -0.0000
iter: 600 14:48:14  -528.957340c  -8.72  -3.67    -0.0000
iter: 601 14:48:17  -528.957351c  -8.72  -3.67    -0.0000
iter: 602 14:48:21  -528.957361c  -8.73  -3.68    -0.0000
iter: 603 14:48:25  -528.957371c  -8.74  -3.68    -0.0000
iter: 604 14:48:29  -528.957382c  -8.74  -3.68    -0.0000
iter: 605 14:48:32  -528.957392c  -8.75  -3.69    -0.0000
iter: 606 14:48:36  -528.957401c  -8.75  -3.69    -0.0000
iter: 607 14:48:40  -528.957411c  -8.76  -3.69    -0.0000
iter: 608 14:48:44  -528.957421c  -8.77  -3.70    -0.0000
iter: 609 14:48:47  -528.957430c  -8.77  -3.70    -0.0000
iter: 610 14:48:51  -528.957440c  -8.78  -3.71    -0.0000
iter: 611 14:48:55  -528.957449c  -8.79  -3.71    -0.0000
iter: 612 14:48:59  -528.957458c  -8.79  -3.71    -0.0000
iter: 613 14:49:02  -528.957467c  -8.80  -3.72    -0.0000
iter: 614 14:49:06  -528.957476c  -8.81  -3.72    -0.0000
iter: 615 14:49:10  -528.957484c  -8.81  -3.72    -0.0000
iter: 616 14:49:13  -528.957493c  -8.82  -3.73    -0.0000
iter: 617 14:49:17  -528.957501c  -8.83  -3.73    -0.0000
iter: 618 14:49:21  -528.957510c  -8.83  -3.74    -0.0000
iter: 619 14:49:25  -528.957518c  -8.84  -3.74    -0.0000
iter: 620 14:49:28  -528.957526c  -8.85  -3.74    -0.0000
iter: 621 14:49:32  -528.957534c  -8.85  -3.75    -0.0000
iter: 622 14:49:36  -528.957542c  -8.86  -3.75    -0.0000
iter: 623 14:49:40  -528.957550c  -8.87  -3.76    -0.0000
iter: 624 14:49:43  -528.957557c  -8.87  -3.76    -0.0000
iter: 625 14:49:47  -528.957565c  -8.88  -3.76    -0.0000
iter: 626 14:49:51  -528.957572c  -8.88  -3.77    -0.0000
iter: 627 14:49:55  -528.957580c  -8.89  -3.77    -0.0000
iter: 628 14:49:59  -528.957587c  -8.90  -3.77    -0.0000
iter: 629 14:50:03  -528.957594c  -8.90  -3.78    -0.0000
iter: 630 14:50:06  -528.957601c  -8.91  -3.78    -0.0000
iter: 631 14:50:10  -528.957608c  -8.92  -3.79    -0.0000
iter: 632 14:50:14  -528.957615c  -8.92  -3.79    -0.0000
iter: 633 14:50:18  -528.957621c  -8.93  -3.79    -0.0000
iter: 634 14:50:21  -528.957628c  -8.94  -3.80    -0.0000
iter: 635 14:50:25  -528.957635c  -8.94  -3.80    -0.0000
iter: 636 14:50:29  -528.957641c  -8.95  -3.80    -0.0000
iter: 637 14:50:33  -528.957647c  -8.96  -3.81    -0.0000
iter: 638 14:50:36  -528.957654c  -8.96  -3.81    -0.0000
iter: 639 14:50:40  -528.957660c  -8.97  -3.82    -0.0000
iter: 640 14:50:44  -528.957666c  -8.97  -3.82    -0.0000
iter: 641 14:50:48  -528.957672c  -8.98  -3.82    -0.0000
iter: 642 14:50:51  -528.957678c  -8.99  -3.83    -0.0000
iter: 643 14:50:55  -528.957684c  -9.00  -3.83    -0.0000
iter: 644 14:50:59  -528.957690c  -9.00  -3.83    -0.0000
iter: 645 14:51:03  -528.957695c  -9.01  -3.84    -0.0000
iter: 646 14:51:06  -528.957701c  -9.01  -3.84    -0.0000
iter: 647 14:51:10  -528.957707c  -9.02  -3.85    -0.0000
iter: 648 14:51:14  -528.957712c  -9.03  -3.85    -0.0000
iter: 649 14:51:17  -528.957717c  -9.03  -3.85    -0.0000
iter: 650 14:51:21  -528.957723c  -9.04  -3.86    -0.0000
iter: 651 14:51:25  -528.957728c  -9.05  -3.86    -0.0000
iter: 652 14:51:29  -528.957733c  -9.05  -3.86    -0.0000
iter: 653 14:51:32  -528.957738c  -9.06  -3.87    -0.0000
iter: 654 14:51:36  -528.957743c  -9.07  -3.87    -0.0000
iter: 655 14:51:40  -528.957748c  -9.07  -3.88    -0.0000
iter: 656 14:51:44  -528.957753c  -9.08  -3.88    -0.0000
iter: 657 14:51:47  -528.957758c  -9.09  -3.88    -0.0000
iter: 658 14:51:51  -528.957763c  -9.09  -3.89    -0.0000
iter: 659 14:51:55  -528.957767c  -9.10  -3.89    -0.0000
iter: 660 14:51:59  -528.957772c  -9.10  -3.89    -0.0000
iter: 661 14:52:02  -528.957776c  -9.11  -3.90    -0.0000
iter: 662 14:52:06  -528.957781c  -9.12  -3.90    -0.0000
iter: 663 14:52:10  -528.957785c  -9.13  -3.91    -0.0000
iter: 664 14:52:14  -528.957790c  -9.13  -3.91    -0.0000
iter: 665 14:52:17  -528.957794c  -9.14  -3.91    -0.0000
iter: 666 14:52:21  -528.957798c  -9.14  -3.92    -0.0000
iter: 667 14:52:25  -528.957802c  -9.15  -3.92    -0.0000
iter: 668 14:52:29  -528.957807c  -9.16  -3.92    -0.0000
iter: 669 14:52:32  -528.957811c  -9.16  -3.93    -0.0000
iter: 670 14:52:36  -528.957815c  -9.17  -3.93    -0.0000
iter: 671 14:52:40  -528.957819c  -9.18  -3.94    -0.0000
iter: 672 14:52:44  -528.957823c  -9.18  -3.94    -0.0000
iter: 673 14:52:47  -528.957826c  -9.19  -3.94    -0.0000
iter: 674 14:52:51  -528.957830c  -9.19  -3.95    -0.0000
iter: 675 14:52:55  -528.957834c  -9.20  -3.95    -0.0000
iter: 676 14:52:58  -528.957838c  -9.21  -3.95    -0.0000
iter: 677 14:53:02  -528.957841c  -9.22  -3.96    -0.0000
iter: 678 14:53:06  -528.957845c  -9.22  -3.96    -0.0000
iter: 679 14:53:10  -528.957848c  -9.23  -3.97    -0.0000
iter: 680 14:53:13  -528.957852c  -9.23  -3.97    -0.0000
iter: 681 14:53:17  -528.957855c  -9.24  -3.97    -0.0000
iter: 682 14:53:21  -528.957859c  -9.25  -3.98    -0.0000
iter: 683 14:53:25  -528.957862c  -9.25  -3.98    -0.0000
iter: 684 14:53:28  -528.957865c  -9.26  -3.98    -0.0000
iter: 685 14:53:32  -528.957869c  -9.27  -3.99    -0.0000
iter: 686 14:53:36  -528.957872c  -9.27  -3.99    -0.0000
iter: 687 14:53:40  -528.957875c  -9.28  -3.99    -0.0000
iter: 688 14:53:43  -528.957878c  -9.29  -4.00    -0.0000
iter: 689 14:53:47  -528.957881c  -9.29  -4.00    -0.0000
iter: 690 14:53:51  -528.957884c  -9.30  -4.01    -0.0000
iter: 691 14:53:55  -528.957887c  -9.31  -4.01    -0.0000
iter: 692 14:53:58  -528.957890c  -9.31  -4.01    -0.0000
iter: 693 14:54:02  -528.957893c  -9.32  -4.02    -0.0000
iter: 694 14:54:06  -528.957896c  -9.32  -4.02    -0.0000
iter: 695 14:54:10  -528.957899c  -9.33  -4.02    -0.0000
iter: 696 14:54:13  -528.957902c  -9.34  -4.03    -0.0000
iter: 697 14:54:17  -528.957905c  -9.35  -4.03    -0.0000
iter: 698 14:54:21  -528.957907c  -9.35  -4.04    -0.0000
iter: 699 14:54:25  -528.957910c  -9.36  -4.04    -0.0000
iter: 700 14:54:28  -528.957913c  -9.36  -4.04    -0.0000
iter: 701 14:54:32  -528.957915c  -9.37  -4.05    -0.0000
iter: 702 14:54:36  -528.957918c  -9.38  -4.05    -0.0000
iter: 703 14:54:40  -528.957920c  -9.38  -4.05    -0.0000
iter: 704 14:54:43  -528.957923c  -9.39  -4.06    -0.0000
iter: 705 14:54:47  -528.957925c  -9.40  -4.06    -0.0000
iter: 706 14:54:51  -528.957928c  -9.40  -4.07    -0.0000
iter: 707 14:54:55  -528.957930c  -9.41  -4.07    -0.0000
iter: 708 14:54:58  -528.957933c  -9.41  -4.07    -0.0000
iter: 709 14:55:02  -528.957935c  -9.42  -4.08    -0.0000
iter: 710 14:55:06  -528.957937c  -9.43  -4.08    -0.0000
iter: 711 14:55:09  -528.957940c  -9.43  -4.08    -0.0000
iter: 712 14:55:13  -528.957942c  -9.44  -4.09    -0.0000
iter: 713 14:55:17  -528.957944c  -9.45  -4.09    -0.0000
iter: 714 14:55:21  -528.957946c  -9.45  -4.09    -0.0000
iter: 715 14:55:24  -528.957948c  -9.46  -4.10    -0.0000
iter: 716 14:55:28  -528.957951c  -9.46  -4.10    -0.0000
iter: 717 14:55:32  -528.957953c  -9.47  -4.11    -0.0000
iter: 718 14:55:36  -528.957955c  -9.48  -4.11    -0.0000
iter: 719 14:55:39  -528.957957c  -9.49  -4.11    -0.0000
iter: 720 14:55:43  -528.957959c  -9.49  -4.12    -0.0000
iter: 721 14:55:47  -528.957961c  -9.50  -4.12    -0.0000
iter: 722 14:55:51  -528.957963c  -9.50  -4.12    -0.0000
iter: 723 14:55:54  -528.957965c  -9.51  -4.13    -0.0000
iter: 724 14:55:58  -528.957967c  -9.52  -4.13    -0.0000
iter: 725 14:56:02  -528.957969c  -9.52  -4.13    -0.0000
iter: 726 14:56:06  -528.957970c  -9.53  -4.14    -0.0000
iter: 727 14:56:09  -528.957972c  -9.54  -4.14    -0.0000
iter: 728 14:56:13  -528.957974c  -9.54  -4.15    -0.0000
iter: 729 14:56:17  -528.957976c  -9.55  -4.15    -0.0000
iter: 730 14:56:21  -528.957978c  -9.55  -4.15    -0.0000
iter: 731 14:56:24  -528.957979c  -9.56  -4.16    -0.0000
iter: 732 14:56:28  -528.957981c  -9.57  -4.16    -0.0000
iter: 733 14:56:32  -528.957983c  -9.58  -4.16    -0.0000
iter: 734 14:56:36  -528.957985c  -9.58  -4.17    -0.0000
iter: 735 14:56:39  -528.957986c  -9.59  -4.17    -0.0000
iter: 736 14:56:43  -528.957988c  -9.59  -4.18    -0.0000
iter: 737 14:56:47  -528.957989c  -9.60  -4.18    -0.0000
iter: 738 14:56:50  -528.957991c  -9.60  -4.18    -0.0000
iter: 739 14:56:54  -528.957993c  -9.61  -4.19    -0.0000
iter: 740 14:56:58  -528.957994c  -9.62  -4.19    -0.0000
iter: 741 14:57:02  -528.957996c  -9.63  -4.19    -0.0000
iter: 742 14:57:05  -528.957997c  -9.63  -4.20    -0.0000
iter: 743 14:57:09  -528.957999c  -9.64  -4.20    -0.0000
iter: 744 14:57:13  -528.958000c  -9.64  -4.20    -0.0000
iter: 745 14:57:17  -528.958002c  -9.65  -4.21    -0.0000
iter: 746 14:57:20  -528.958003c  -9.66  -4.21    -0.0000
iter: 747 14:57:24  -528.958004c  -9.66  -4.22    -0.0000
iter: 748 14:57:28  -528.958006c  -9.67  -4.22    -0.0000
iter: 749 14:57:32  -528.958007c  -9.68  -4.22    -0.0000
iter: 750 14:57:35  -528.958009c  -9.68  -4.23    -0.0000
iter: 751 14:57:39  -528.958010c  -9.69  -4.23    -0.0000
iter: 752 14:57:43  -528.958011c  -9.69  -4.23    -0.0000
iter: 753 14:57:47  -528.958013c  -9.70  -4.24    -0.0000
iter: 754 14:57:50  -528.958014c  -9.71  -4.24    -0.0000
iter: 755 14:57:54  -528.958015c  -9.72  -4.24    -0.0000
iter: 756 14:57:58  -528.958016c  -9.72  -4.25    -0.0000
iter: 757 14:58:02  -528.958018c  -9.73  -4.25    -0.0000
iter: 758 14:58:05  -528.958019c  -9.73  -4.26    -0.0000
iter: 759 14:58:09  -528.958020c  -9.74  -4.26    -0.0000
iter: 760 14:58:13  -528.958021c  -9.74  -4.26    -0.0000
iter: 761 14:58:17  -528.958022c  -9.75  -4.27    -0.0000
iter: 762 14:58:20  -528.958024c  -9.76  -4.27    -0.0000
iter: 763 14:58:24  -528.958025c  -9.77  -4.27    -0.0000
iter: 764 14:58:28  -528.958026c  -9.77  -4.28    -0.0000
iter: 765 14:58:32  -528.958027c  -9.78  -4.28    -0.0000
iter: 766 14:58:35  -528.958028c  -9.78  -4.28    -0.0000
iter: 767 14:58:39  -528.958029c  -9.79  -4.29    -0.0000
iter: 768 14:58:43  -528.958030c  -9.79  -4.29    -0.0000
iter: 769 14:58:46  -528.958031c  -9.80  -4.30    -0.0000
iter: 770 14:58:50  -528.958032c  -9.81  -4.30    -0.0000
iter: 771 14:58:54  -528.958033c  -9.82  -4.30    -0.0000
iter: 772 14:58:58  -528.958034c  -9.82  -4.31    -0.0000
iter: 773 14:59:01  -528.958035c  -9.83  -4.31    -0.0000
iter: 774 14:59:05  -528.958036c  -9.83  -4.31    -0.0000
iter: 775 14:59:09  -528.958037c  -9.84  -4.32    -0.0000
iter: 776 14:59:13  -528.958038c  -9.85  -4.32    -0.0000
iter: 777 14:59:16  -528.958039c  -9.86  -4.32    -0.0000
iter: 778 14:59:20  -528.958040c  -9.86  -4.33    -0.0000
iter: 779 14:59:24  -528.958041c  -9.87  -4.33    -0.0000
iter: 780 14:59:28  -528.958042c  -9.87  -4.33    -0.0000
iter: 781 14:59:31  -528.958043c  -9.88  -4.34    -0.0000
iter: 782 14:59:35  -528.958044c  -9.88  -4.34    -0.0000
iter: 783 14:59:39  -528.958045c  -9.89  -4.35    -0.0000
iter: 784 14:59:43  -528.958046c  -9.90  -4.35    -0.0000
iter: 785 14:59:46  -528.958047c  -9.91  -4.35    -0.0000
iter: 786 14:59:50  -528.958047c  -9.91  -4.36    -0.0000
iter: 787 14:59:54  -528.958048c  -9.92  -4.36    -0.0000
iter: 788 14:59:58  -528.958049c  -9.92  -4.36    -0.0000
iter: 789 15:00:01  -528.958050c  -9.93  -4.37    -0.0000
iter: 790 15:00:05  -528.958051c  -9.93  -4.37    -0.0000
iter: 791 15:00:09  -528.958052c  -9.94  -4.37    -0.0000
iter: 792 15:00:13  -528.958052c  -9.95  -4.38    -0.0000
iter: 793 15:00:16  -528.958053c  -9.96  -4.38    -0.0000
iter: 794 15:00:20  -528.958054c  -9.96  -4.39    -0.0000
iter: 795 15:00:24  -528.958055c  -9.97  -4.39    -0.0000
iter: 796 15:00:28  -528.958055c  -9.97  -4.39    -0.0000
iter: 797 15:00:31  -528.958056c  -9.98  -4.40    -0.0000
iter: 798 15:00:35  -528.958057c  -9.99  -4.40    -0.0000
iter: 799 15:00:39  -528.958058c  -9.99  -4.40    -0.0000
iter: 800 15:00:42  -528.958058c -10.00  -4.41    -0.0000
iter: 801 15:00:46  -528.958059c -10.01c -4.41    -0.0000
iter: 802 15:00:50  -528.958060c -10.01c -4.41    -0.0000
iter: 803 15:00:54  -528.958061c -10.02c -4.42    -0.0000
iter: 804 15:00:57  -528.958061c -10.02c -4.42    -0.0000
iter: 805 15:01:01  -528.958062c -10.03c -4.42    -0.0000
iter: 806 15:01:05  -528.958063c -10.04c -4.43    -0.0000
iter: 807 15:01:09  -528.958063c -10.05c -4.43    -0.0000
iter: 808 15:01:12  -528.958064c -10.05c -4.44    -0.0000
iter: 809 15:01:16  -528.958065c -10.06c -4.44    -0.0000
iter: 810 15:01:20  -528.958065c -10.06c -4.44    -0.0000
iter: 811 15:01:24  -528.958066c -10.07c -4.45    -0.0000
iter: 812 15:01:27  -528.958066c -10.07c -4.45    -0.0000
iter: 813 15:01:31  -528.958067c -10.08c -4.45    -0.0000
iter: 814 15:01:35  -528.958068c -10.09c -4.46    -0.0000
iter: 815 15:01:39  -528.958068c -10.10c -4.46    -0.0000
iter: 816 15:01:42  -528.958069c -10.10c -4.46    -0.0000
iter: 817 15:01:46  -528.958069c -10.11c -4.47    -0.0000
iter: 818 15:01:50  -528.958070c -10.11c -4.47    -0.0000
iter: 819 15:01:54  -528.958071c -10.12c -4.47    -0.0000
iter: 820 15:01:57  -528.958071c -10.12c -4.48    -0.0000
iter: 821 15:02:01  -528.958072c -10.13c -4.48    -0.0000
iter: 822 15:02:05  -528.958072c -10.14c -4.49    -0.0000
iter: 823 15:02:09  -528.958073c -10.15c -4.49    -0.0000
iter: 824 15:02:12  -528.958073c -10.15c -4.49    -0.0000
iter: 825 15:02:16  -528.958074c -10.16c -4.50    -0.0000
iter: 826 15:02:20  -528.958074c -10.16c -4.50    -0.0000
iter: 827 15:02:24  -528.958075c -10.17c -4.50    -0.0000
iter: 828 15:02:27  -528.958075c -10.18c -4.51    -0.0000
iter: 829 15:02:31  -528.958076c -10.18c -4.51    -0.0000
iter: 830 15:02:35  -528.958076c -10.19c -4.51    -0.0000
iter: 831 15:02:38  -528.958077c -10.20c -4.52    -0.0000
iter: 832 15:02:42  -528.958077c -10.20c -4.52    -0.0000
iter: 833 15:02:46  -528.958078c -10.21c -4.52    -0.0000
iter: 834 15:02:50  -528.958078c -10.21c -4.53    -0.0000
iter: 835 15:02:54  -528.958079c -10.22c -4.53    -0.0000
iter: 836 15:02:58  -528.958079c -10.23c -4.53    -0.0000
iter: 837 15:03:01  -528.958080c -10.23c -4.54    -0.0000
iter: 838 15:03:05  -528.958080c -10.24c -4.54    -0.0000
iter: 839 15:03:09  -528.958081c -10.25c -4.55    -0.0000
iter: 840 15:03:13  -528.958081c -10.25c -4.55    -0.0000
iter: 841 15:03:17  -528.958082c -10.26c -4.55    -0.0000
iter: 842 15:03:20  -528.958082c -10.26c -4.56    -0.0000
iter: 843 15:03:24  -528.958082c -10.27c -4.56    -0.0000
iter: 844 15:03:28  -528.958083c -10.28c -4.56    -0.0000
iter: 845 15:03:32  -528.958083c -10.28c -4.57    -0.0000
iter: 846 15:03:35  -528.958084c -10.29c -4.57    -0.0000
iter: 847 15:03:39  -528.958084c -10.30c -4.57    -0.0000
iter: 848 15:03:43  -528.958084c -10.30c -4.58    -0.0000
iter: 849 15:03:46  -528.958085c -10.31c -4.58    -0.0000
iter: 850 15:03:50  -528.958085c -10.31c -4.58    -0.0000
iter: 851 15:03:54  -528.958086c -10.32c -4.59    -0.0000
iter: 852 15:03:58  -528.958086c -10.33c -4.59    -0.0000
iter: 853 15:04:01  -528.958086c -10.33c -4.59    -0.0000
iter: 854 15:04:05  -528.958087c -10.34c -4.60    -0.0000
iter: 855 15:04:09  -528.958087c -10.35c -4.60    -0.0000
iter: 856 15:04:13  -528.958088c -10.35c -4.61    -0.0000
iter: 857 15:04:16  -528.958088c -10.36c -4.61    -0.0000
iter: 858 15:04:20  -528.958088c -10.36c -4.61    -0.0000
iter: 859 15:04:24  -528.958089c -10.37c -4.62    -0.0000
iter: 860 15:04:28  -528.958089c -10.38c -4.62    -0.0000
iter: 861 15:04:31  -528.958089c -10.39c -4.62    -0.0000
iter: 862 15:04:35  -528.958090c -10.39c -4.63    -0.0000
iter: 863 15:04:39  -528.958090c -10.40c -4.63    -0.0000
iter: 864 15:04:43  -528.958090c -10.40c -4.63    -0.0000
iter: 865 15:04:46  -528.958091c -10.41c -4.64    -0.0000
iter: 866 15:04:50  -528.958091c -10.41c -4.64    -0.0000
iter: 867 15:04:54  -528.958091c -10.42c -4.64    -0.0000
iter: 868 15:04:58  -528.958092c -10.43c -4.65    -0.0000
iter: 869 15:05:01  -528.958092c -10.44c -4.65    -0.0000
iter: 870 15:05:05  -528.958092c -10.44c -4.65    -0.0000
iter: 871 15:05:09  -528.958093c -10.45c -4.66    -0.0000
iter: 872 15:05:13  -528.958093c -10.45c -4.66    -0.0000
iter: 873 15:05:16  -528.958093c -10.46c -4.67    -0.0000
iter: 874 15:05:20  -528.958094c -10.46c -4.67    -0.0000
iter: 875 15:05:24  -528.958094c -10.47c -4.67    -0.0000
iter: 876 15:05:28  -528.958094c -10.48c -4.68    -0.0000
iter: 877 15:05:31  -528.958094c -10.49c -4.68    -0.0000
iter: 878 15:05:35  -528.958095c -10.49c -4.68    -0.0000
iter: 879 15:05:39  -528.958095c -10.50c -4.69    -0.0000
iter: 880 15:05:43  -528.958095c -10.50c -4.69    -0.0000
iter: 881 15:05:46  -528.958096c -10.51c -4.69    -0.0000
iter: 882 15:05:50  -528.958096c -10.52c -4.70    -0.0000
iter: 883 15:05:54  -528.958096c -10.52c -4.70    -0.0000
iter: 884 15:05:58  -528.958096c -10.53c -4.70    -0.0000
iter: 885 15:06:01  -528.958097c -10.54c -4.71    -0.0000
iter: 886 15:06:05  -528.958097c -10.54c -4.71    -0.0000
iter: 887 15:06:09  -528.958097c -10.55c -4.71    -0.0000
iter: 888 15:06:13  -528.958097c -10.55c -4.72    -0.0000
iter: 889 15:06:16  -528.958098c -10.56c -4.72    -0.0000
iter: 890 15:06:20  -528.958098c -10.57c -4.72    -0.0000
iter: 891 15:06:24  -528.958098c -10.57c -4.73    -0.0000
iter: 892 15:06:27  -528.958098c -10.58c -4.73    -0.0000
iter: 893 15:06:31  -528.958099c -10.59c -4.74    -0.0000
iter: 894 15:06:35  -528.958099c -10.59c -4.74    -0.0000
iter: 895 15:06:39  -528.958099c -10.60c -4.74    -0.0000
iter: 896 15:06:42  -528.958099c -10.60c -4.75    -0.0000
iter: 897 15:06:46  -528.958100c -10.61c -4.75    -0.0000
iter: 898 15:06:50  -528.958100c -10.62c -4.75    -0.0000
iter: 899 15:06:54  -528.958100c -10.62c -4.76    -0.0000
iter: 900 15:06:57  -528.958100c -10.63c -4.76    -0.0000
iter: 901 15:07:01  -528.958101c -10.64c -4.76    -0.0000
iter: 902 15:07:05  -528.958101c -10.64c -4.77    -0.0000
iter: 903 15:07:09  -528.958101c -10.65c -4.77    -0.0000
iter: 904 15:07:12  -528.958101c -10.65c -4.77    -0.0000
iter: 905 15:07:16  -528.958101c -10.66c -4.78    -0.0000
iter: 906 15:07:20  -528.958102c -10.66c -4.78    -0.0000
iter: 907 15:07:24  -528.958102c -10.67c -4.78    -0.0000
iter: 908 15:07:27  -528.958102c -10.68c -4.79    -0.0000
iter: 909 15:07:31  -528.958102c -10.69c -4.79    -0.0000
iter: 910 15:07:35  -528.958103c -10.69c -4.79    -0.0000
iter: 911 15:07:39  -528.958103c -10.70c -4.80    -0.0000
iter: 912 15:07:42  -528.958103c -10.70c -4.80    -0.0000
iter: 913 15:07:46  -528.958103c -10.71c -4.80    -0.0000
iter: 914 15:07:50  -528.958103c -10.71c -4.81    -0.0000
iter: 915 15:07:54  -528.958104c -10.72c -4.81    -0.0000
iter: 916 15:07:57  -528.958104c -10.73c -4.82    -0.0000
iter: 917 15:08:01  -528.958104c -10.74c -4.82    -0.0000
iter: 918 15:08:05  -528.958104c -10.74c -4.82    -0.0000
iter: 919 15:08:08  -528.958104c -10.75c -4.83    -0.0000
iter: 920 15:08:12  -528.958104c -10.75c -4.83    -0.0000
iter: 921 15:08:16  -528.958105c -10.76c -4.83    -0.0000
iter: 922 15:08:20  -528.958105c -10.76c -4.84    -0.0000
iter: 923 15:08:23  -528.958105c -10.77c -4.84    -0.0000
iter: 924 15:08:27  -528.958105c -10.78c -4.84    -0.0000
iter: 925 15:08:31  -528.958105c -10.79c -4.85    -0.0000
iter: 926 15:08:35  -528.958106c -10.79c -4.85    -0.0000
iter: 927 15:08:38  -528.958106c -10.80c -4.85    -0.0000
iter: 928 15:08:42  -528.958106c -10.80c -4.86    -0.0000
iter: 929 15:08:46  -528.958106c -10.81c -4.86    -0.0000
iter: 930 15:08:50  -528.958106c -10.81c -4.86    -0.0000
iter: 931 15:08:53  -528.958106c -10.82c -4.87    -0.0000
iter: 932 15:08:57  -528.958107c -10.83c -4.87    -0.0000
iter: 933 15:09:01  -528.958107c -10.83c -4.87    -0.0000
iter: 934 15:09:05  -528.958107c -10.84c -4.88    -0.0000
iter: 935 15:09:08  -528.958107c -10.85c -4.88    -0.0000
iter: 936 15:09:12  -528.958107c -10.85c -4.88    -0.0000
iter: 937 15:09:16  -528.958107c -10.86c -4.89    -0.0000
iter: 938 15:09:20  -528.958108c -10.86c -4.89    -0.0000
iter: 939 15:09:23  -528.958108c -10.87c -4.89    -0.0000
iter: 940 15:09:27  -528.958108c -10.88c -4.90    -0.0000
iter: 941 15:09:31  -528.958108c -10.88c -4.90    -0.0000
iter: 942 15:09:35  -528.958108c -10.89c -4.90    -0.0000
iter: 943 15:09:38  -528.958108c -10.90c -4.91    -0.0000
iter: 944 15:09:42  -528.958108c -10.90c -4.91    -0.0000
iter: 945 15:09:46  -528.958109c -10.91c -4.92    -0.0000
iter: 946 15:09:49  -528.958109c -10.91c -4.92    -0.0000
iter: 947 15:09:53  -528.958109c -10.92c -4.92    -0.0000
iter: 948 15:09:57  -528.958109c -10.93c -4.93    -0.0000
iter: 949 15:10:01  -528.958109c -10.93c -4.93    -0.0000
iter: 950 15:10:04  -528.958109c -10.94c -4.93    -0.0000
iter: 951 15:10:08  -528.958109c -10.95c -4.94    -0.0000
iter: 952 15:10:12  -528.958110c -10.95c -4.94    -0.0000
iter: 953 15:10:16  -528.958110c -10.96c -4.94    -0.0000
iter: 954 15:10:19  -528.958110c -10.96c -4.95    -0.0000
iter: 955 15:10:23  -528.958110c -10.97c -4.95    -0.0000
iter: 956 15:10:27  -528.958110c -10.98c -4.95    -0.0000
iter: 957 15:10:31  -528.958110c -10.98c -4.96    -0.0000
iter: 958 15:10:34  -528.958110c -10.99c -4.96    -0.0000
iter: 959 15:10:38  -528.958110c -11.00c -4.96    -0.0000
iter: 960 15:10:42  -528.958111c -11.00c -4.97    -0.0000
iter: 961 15:10:46  -528.958111c -11.01c -4.97    -0.0000
iter: 962 15:10:49  -528.958111c -11.01c -4.97    -0.0000
iter: 963 15:10:53  -528.958111c -11.02c -4.98    -0.0000
iter: 964 15:10:57  -528.958111c -11.02c -4.98    -0.0000
iter: 965 15:11:01  -528.958111c -11.03c -4.98    -0.0000
iter: 966 15:11:04  -528.958111c -11.04c -4.99    -0.0000
iter: 967 15:11:08  -528.958111c -11.05c -4.99    -0.0000
iter: 968 15:11:12  -528.958112c -11.05c -4.99    -0.0000
iter: 969 15:11:16  -528.958112c -11.06c -5.00    -0.0000
iter: 970 15:11:19  -528.958112c -11.06c -5.00c   -0.0000

Converged after 970 iterations.

Dipole moment: (52.392992, -54.448985, -0.163198) |e|*Ang

Total magnetic moment: (0.000000, 0.000000, -0.000000)
Local magnetic moments:
   0 Ti ( 0.000000,  0.000000,  0.000000)
   1 Ti ( 0.000000,  0.000000, -0.000000)
   2 Ti ( 0.000000,  0.000000,  0.000000)
   3 Ti ( 0.000000,  0.000000, -0.000000)
   4 Ti ( 0.000000,  0.000000, -0.000000)
   5 Ti ( 0.000000,  0.000000, -0.000000)
   6 Ti ( 0.000000,  0.000000, -0.000000)
   7 Ti ( 0.000000,  0.000000, -0.000000)
   8 Ti ( 0.000000,  0.000000, -0.000000)
   9 Ti ( 0.000000,  0.000000, -0.000000)
  10 Ti ( 0.000000,  0.000000,  0.000000)
  11 Ti ( 0.000000,  0.000000,  0.000000)
  12 Ti ( 0.000000,  0.000000, -0.000000)
  13 Ti ( 0.000000,  0.000000, -0.000000)
  14 Ti ( 0.000000,  0.000000, -0.000000)
  15 Ti ( 0.000000,  0.000000, -0.000000)
  16 Ti ( 0.000000,  0.000000,  0.000000)
  17 Ti ( 0.000000,  0.000000, -0.000000)
  18 Ti ( 0.000000,  0.000000, -0.000000)
  19 Ti ( 0.000000,  0.000000, -0.000000)
  20 Ti ( 0.000000,  0.000000,  0.000000)
  21 Ti ( 0.000000,  0.000000,  0.000000)
  22 Ti ( 0.000000,  0.000000, -0.000000)
  23 Ti ( 0.000000,  0.000000,  0.000000)
  24 O  ( 0.000000,  0.000000,  0.000000)
  25 O  ( 0.000000,  0.000000, -0.000000)
  26 O  ( 0.000000,  0.000000, -0.000000)
  27 O  ( 0.000000,  0.000000, -0.000000)
  28 O  ( 0.000000,  0.000000,  0.000000)
  29 O  ( 0.000000,  0.000000, -0.000000)
  30 O  ( 0.000000,  0.000000,  0.000000)
  31 O  ( 0.000000,  0.000000, -0.000000)
  32 O  ( 0.000000,  0.000000, -0.000000)
  33 O  ( 0.000000,  0.000000,  0.000000)
  34 O  ( 0.000000,  0.000000, -0.000000)
  35 O  ( 0.000000,  0.000000,  0.000000)
  36 O  ( 0.000000,  0.000000, -0.000000)
  37 O  ( 0.000000,  0.000000,  0.000000)
  38 O  ( 0.000000,  0.000000, -0.000000)
  39 O  ( 0.000000,  0.000000,  0.000000)
  40 O  ( 0.000000,  0.000000, -0.000000)
  41 O  ( 0.000000,  0.000000,  0.000000)
  42 O  ( 0.000000,  0.000000, -0.000000)
  43 O  ( 0.000000,  0.000000,  0.000000)
  44 O  ( 0.000000,  0.000000, -0.000000)
  45 O  ( 0.000000,  0.000000, -0.000000)
  46 O  ( 0.000000,  0.000000,  0.000000)
  47 O  ( 0.000000,  0.000000,  0.000000)
  48 O  ( 0.000000,  0.000000, -0.000000)
  49 O  ( 0.000000,  0.000000,  0.000000)
  50 O  ( 0.000000,  0.000000,  0.000000)
  51 O  ( 0.000000,  0.000000,  0.000000)
  52 O  ( 0.000000,  0.000000, -0.000000)
  53 O  ( 0.000000,  0.000000,  0.000000)
  54 O  ( 0.000000,  0.000000, -0.000000)
  55 O  ( 0.000000,  0.000000, -0.000000)
  56 O  ( 0.000000,  0.000000, -0.000000)
  57 O  ( 0.000000,  0.000000, -0.000000)
  58 O  ( 0.000000,  0.000000,  0.000000)
  59 O  ( 0.000000,  0.000000, -0.000000)
  60 O  ( 0.000000,  0.000000,  0.000000)
  61 O  ( 0.000000,  0.000000,  0.000000)
  62 O  ( 0.000000,  0.000000, -0.000000)
  63 O  ( 0.000000,  0.000000,  0.000000)
  64 O  ( 0.000000,  0.000000, -0.000000)
  65 O  ( 0.000000,  0.000000,  0.000000)
  66 O  ( 0.000000,  0.000000, -0.000000)
  67 O  ( 0.000000,  0.000000,  0.000000)
  68 O  ( 0.000000,  0.000000,  0.000000)
  69 O  ( 0.000000,  0.000000,  0.000000)
  70 O  ( 0.000000,  0.000000,  0.000000)
  71 O  ( 0.000000,  0.000000, -0.000000)
  72 Au ( 0.000000,  0.000000, -0.000000)
  73 Au ( 0.000000,  0.000000, -0.000000)
  74 Au ( 0.000000,  0.000000, -0.000000)
  75 Au ( 0.000000,  0.000000, -0.000000)

Energy contributions relative to reference atoms: (reference = -2721730.337652)

Kinetic:       +538.868740
Potential:     -728.501957
External:        +0.000000
XC:            -382.529732
Entropy (-ST):   -0.001262
Local:          +43.205468
SIC:             +0.000000
--------------------------
Free energy:   -528.958743
Extrapolated:  -528.958112

Dipole-layer corrected work functions: 4.551918, 4.925045 eV

Spin contamination: 0.000000 electrons
                   Up                     Down
 Band  Eigenvalues  Occupancy  Eigenvalues  Occupancy
    0    -66.02145    1.00000    -66.02145    1.00000
    1    -66.01369    1.00000    -66.01369    1.00000
    2    -66.00848    1.00000    -66.00848    1.00000
    3    -66.00617    1.00000    -66.00617    1.00000
    4    -65.87996    1.00000    -65.87996    1.00000
    5    -65.80350    1.00000    -65.80350    1.00000
    6    -65.71140    1.00000    -65.71140    1.00000
    7    -65.70870    1.00000    -65.70870    1.00000
    8    -65.70660    1.00000    -65.70660    1.00000
    9    -65.69889    1.00000    -65.69889    1.00000
   10    -65.67411    1.00000    -65.67411    1.00000
   11    -65.67294    1.00000    -65.67294    1.00000
   12    -65.66185    1.00000    -65.66185    1.00000
   13    -65.62616    1.00000    -65.62616    1.00000
   14    -65.62102    1.00000    -65.62102    1.00000
   15    -65.56689    1.00000    -65.56689    1.00000
   16    -65.54545    1.00000    -65.54545    1.00000
   17    -65.53867    1.00000    -65.53867    1.00000
   18    -65.42211    1.00000    -65.42211    1.00000
   19    -65.39746    1.00000    -65.39746    1.00000
   20    -65.28440    1.00000    -65.28440    1.00000
   21    -65.27080    1.00000    -65.27080    1.00000
   22    -65.26306    1.00000    -65.26306    1.00000
   23    -65.26038    1.00000    -65.26038    1.00000
   24    -42.34320    1.00000    -42.34320    1.00000
   25    -42.33422    1.00000    -42.33422    1.00000
   26    -42.32824    1.00000    -42.32824    1.00000
   27    -42.32537    1.00000    -42.32537    1.00000
   28    -42.19599    1.00000    -42.19599    1.00000
   29    -42.18705    1.00000    -42.18705    1.00000
   30    -42.16070    1.00000    -42.16070    1.00000
   31    -42.12655    1.00000    -42.12655    1.00000
   32    -42.11743    1.00000    -42.11743    1.00000
   33    -42.05444    1.00000    -42.05444    1.00000
   34    -42.02426    1.00000    -42.02426    1.00000
   35    -42.01331    1.00000    -42.01331    1.00000
   36    -42.01082    1.00000    -42.01082    1.00000
   37    -42.00407    1.00000    -42.00407    1.00000
   38    -41.99302    1.00000    -41.99302    1.00000
   39    -41.99161    1.00000    -41.99161    1.00000
   40    -41.98539    1.00000    -41.98539    1.00000
   41    -41.98451    1.00000    -41.98451    1.00000
   42    -41.98026    1.00000    -41.98026    1.00000
   43    -41.96957    1.00000    -41.96957    1.00000
   44    -41.96331    1.00000    -41.96331    1.00000
   45    -41.95919    1.00000    -41.95919    1.00000
   46    -41.94168    1.00000    -41.94168    1.00000
   47    -41.93608    1.00000    -41.93608    1.00000
   48    -41.91778    1.00000    -41.91778    1.00000
   49    -41.89979    1.00000    -41.89979    1.00000
   50    -41.88703    1.00000    -41.88703    1.00000
   51    -41.88486    1.00000    -41.88486    1.00000
   52    -41.87102    1.00000    -41.87102    1.00000
   53    -41.86314    1.00000    -41.86314    1.00000
   54    -41.86067    1.00000    -41.86067    1.00000
   55    -41.84054    1.00000    -41.84054    1.00000
   56    -41.83752    1.00000    -41.83752    1.00000
   57    -41.82987    1.00000    -41.82987    1.00000
   58    -41.81990    1.00000    -41.81990    1.00000
   59    -41.80545    1.00000    -41.80545    1.00000
   60    -41.80358    1.00000    -41.80358    1.00000
   61    -41.79153    1.00000    -41.79153    1.00000
   62    -41.78918    1.00000    -41.78918    1.00000
   63    -41.78569    1.00000    -41.78569    1.00000
   64    -41.77766    1.00000    -41.77766    1.00000
   65    -41.76441    1.00000    -41.76441    1.00000
   66    -41.76331    1.00000    -41.76331    1.00000
   67    -41.75635    1.00000    -41.75635    1.00000
   68    -41.74740    1.00000    -41.74740    1.00000
   69    -41.74007    1.00000    -41.74007    1.00000
   70    -41.73162    1.00000    -41.73162    1.00000
   71    -41.72286    1.00000    -41.72286    1.00000
   72    -41.72208    1.00000    -41.72208    1.00000
   73    -41.71098    1.00000    -41.71098    1.00000
   74    -41.70670    1.00000    -41.70670    1.00000
   75    -41.69243    1.00000    -41.69243    1.00000
   76    -41.66301    1.00000    -41.66301    1.00000
   77    -41.64686    1.00000    -41.64686    1.00000
   78    -41.59693    1.00000    -41.59693    1.00000
   79    -41.58566    1.00000    -41.58566    1.00000
   80    -41.55356    1.00000    -41.55356    1.00000
   81    -41.51508    1.00000    -41.51508    1.00000
   82    -41.50957    1.00000    -41.50957    1.00000
   83    -41.50859    1.00000    -41.50859    1.00000
   84    -41.49632    1.00000    -41.49632    1.00000
   85    -41.49267    1.00000    -41.49267    1.00000
   86    -41.48207    1.00000    -41.48207    1.00000
   87    -41.47992    1.00000    -41.47992    1.00000
   88    -41.47811    1.00000    -41.47811    1.00000
   89    -41.47383    1.00000    -41.47383    1.00000
   90    -41.43790    1.00000    -41.43790    1.00000
   91    -41.42338    1.00000    -41.42338    1.00000
   92    -41.36046    1.00000    -41.36046    1.00000
   93    -41.34482    1.00000    -41.34482    1.00000
   94    -41.33676    1.00000    -41.33676    1.00000
   95    -41.33340    1.00000    -41.33340    1.00000
   96    -24.71872    1.00000    -24.71872    1.00000
   97    -24.51605    1.00000    -24.51605    1.00000
   98    -24.38740    1.00000    -24.38740    1.00000
   99    -24.35918    1.00000    -24.35918    1.00000
  100    -24.29748    1.00000    -24.29748    1.00000
  101    -24.25659    1.00000    -24.25659    1.00000
  102    -24.18281    1.00000    -24.18281    1.00000
  103    -24.10973    1.00000    -24.10973    1.00000
  104    -24.05298    1.00000    -24.05298    1.00000
  105    -23.93893    1.00000    -23.93893    1.00000
  106    -23.88834    1.00000    -23.88834    1.00000
  107    -23.82559    1.00000    -23.82559    1.00000
  108    -23.74785    1.00000    -23.74785    1.00000
  109    -23.62425    1.00000    -23.62425    1.00000
  110    -23.58813    1.00000    -23.58813    1.00000
  111    -23.57948    1.00000    -23.57948    1.00000
  112    -23.55984    1.00000    -23.55984    1.00000
  113    -23.54473    1.00000    -23.54473    1.00000
  114    -23.48695    1.00000    -23.48695    1.00000
  115    -23.45454    1.00000    -23.45454    1.00000
  116    -23.43590    1.00000    -23.43590    1.00000
  117    -23.41530    1.00000    -23.41530    1.00000
  118    -23.40278    1.00000    -23.40278    1.00000
  119    -23.39257    1.00000    -23.39257    1.00000
  120    -23.36491    1.00000    -23.36491    1.00000
  121    -23.35187    1.00000    -23.35187    1.00000
  122    -23.33481    1.00000    -23.33481    1.00000
  123    -23.33359    1.00000    -23.33359    1.00000
  124    -23.26925    1.00000    -23.26925    1.00000
  125    -23.25173    1.00000    -23.25173    1.00000
  126    -23.25033    1.00000    -23.25033    1.00000
  127    -23.24105    1.00000    -23.24105    1.00000
  128    -23.23742    1.00000    -23.23742    1.00000
  129    -23.23388    1.00000    -23.23388    1.00000
  130    -23.22605    1.00000    -23.22605    1.00000
  131    -23.21192    1.00000    -23.21192    1.00000
  132    -23.19512    1.00000    -23.19512    1.00000
  133    -23.19332    1.00000    -23.19332    1.00000
  134    -23.16152    1.00000    -23.16152    1.00000
  135    -23.05389    1.00000    -23.05389    1.00000
  136    -23.03651    1.00000    -23.03651    1.00000
  137    -22.84495    1.00000    -22.84495    1.00000
  138    -22.73580    1.00000    -22.73580    1.00000
  139    -22.65673    1.00000    -22.65673    1.00000
  140    -21.88351    1.00000    -21.88351    1.00000
  141    -21.84221    1.00000    -21.84221    1.00000
  142    -21.83593    1.00000    -21.83593    1.00000
  143    -21.82589    1.00000    -21.82589    1.00000
  144    -11.84532    1.00000    -11.84532    1.00000
  145    -11.72659    1.00000    -11.72659    1.00000
  146    -11.71859    1.00000    -11.71859    1.00000
  147    -11.66111    1.00000    -11.66111    1.00000
  148    -11.63891    1.00000    -11.63891    1.00000
  149    -11.61949    1.00000    -11.61949    1.00000
  150    -11.55594    1.00000    -11.55594    1.00000
  151    -11.54537    1.00000    -11.54537    1.00000
  152    -11.53090    1.00000    -11.53090    1.00000
  153    -11.48415    1.00000    -11.48415    1.00000
  154    -11.46984    1.00000    -11.46984    1.00000
  155    -11.42777    1.00000    -11.42777    1.00000
  156    -11.41583    1.00000    -11.41583    1.00000
  157    -11.37779    1.00000    -11.37779    1.00000
  158    -11.34010    1.00000    -11.34010    1.00000
  159    -11.30160    1.00000    -11.30160    1.00000
  160    -11.28733    1.00000    -11.28733    1.00000
  161    -11.25913    1.00000    -11.25913    1.00000
  162    -11.23898    1.00000    -11.23898    1.00000
  163    -11.16921    1.00000    -11.16921    1.00000
  164    -11.11027    1.00000    -11.11027    1.00000
  165    -11.03031    1.00000    -11.03031    1.00000
  166    -11.02667    1.00000    -11.02667    1.00000
  167    -10.99808    1.00000    -10.99808    1.00000
  168    -10.99254    1.00000    -10.99254    1.00000
  169    -10.97400    1.00000    -10.97400    1.00000
  170    -10.94043    1.00000    -10.94043    1.00000
  171    -10.92188    1.00000    -10.92188    1.00000
  172    -10.90210    1.00000    -10.90210    1.00000
  173    -10.89537    1.00000    -10.89537    1.00000
  174    -10.88852    1.00000    -10.88852    1.00000
  175    -10.85191    1.00000    -10.85191    1.00000
  176    -10.84053    1.00000    -10.84053    1.00000
  177    -10.82879    1.00000    -10.82879    1.00000
  178    -10.81498    1.00000    -10.81498    1.00000
  179    -10.79633    1.00000    -10.79633    1.00000
  180    -10.78039    1.00000    -10.78039    1.00000
  181    -10.76547    1.00000    -10.76547    1.00000
  182    -10.75720    1.00000    -10.75720    1.00000
  183    -10.71951    1.00000    -10.71951    1.00000
  184    -10.71111    1.00000    -10.71111    1.00000
  185    -10.67010    1.00000    -10.67010    1.00000
  186    -10.64108    1.00000    -10.64108    1.00000
  187    -10.63309    1.00000    -10.63309    1.00000
  188    -10.57526    1.00000    -10.57526    1.00000
  189    -10.53911    1.00000    -10.53911    1.00000
  190    -10.45978    1.00000    -10.45978    1.00000
  191    -10.42639    1.00000    -10.42639    1.00000
  192    -10.39571    1.00000    -10.39571    1.00000
  193    -10.33410    1.00000    -10.33410    1.00000
  194    -10.25179    1.00000    -10.25179    1.00000
  195    -10.23671    1.00000    -10.23671    1.00000
  196    -10.22454    1.00000    -10.22454    1.00000
  197    -10.16004    1.00000    -10.16004    1.00000
  198    -10.05174    1.00000    -10.05174    1.00000
  199    -10.01431    1.00000    -10.01431    1.00000
  200     -9.97894    1.00000     -9.97894    1.00000
  201     -9.94629    1.00000     -9.94629    1.00000
  202     -9.87109    1.00000     -9.87109    1.00000
  203     -9.86767    1.00000     -9.86767    1.00000
  204     -9.80037    1.00000     -9.80037    1.00000
  205     -9.78502    1.00000     -9.78502    1.00000
  206     -9.73246    1.00000     -9.73246    1.00000
  207     -9.67730    1.00000     -9.67730    1.00000
  208     -9.63579    1.00000     -9.63579    1.00000
  209     -9.62578    1.00000     -9.62578    1.00000
  210     -9.61469    1.00000     -9.61469    1.00000
  211     -9.58785    1.00000     -9.58785    1.00000
  212     -9.54732    1.00000     -9.54732    1.00000
  213     -9.53259    1.00000     -9.53259    1.00000
  214     -9.48815    1.00000     -9.48815    1.00000
  215     -9.44589    1.00000     -9.44589    1.00000
  216     -9.42205    1.00000     -9.42205    1.00000
  217     -9.35795    1.00000     -9.35795    1.00000
  218     -9.35043    1.00000     -9.35043    1.00000
  219     -9.33864    1.00000     -9.33864    1.00000
  220     -9.30135    1.00000     -9.30135    1.00000
  221     -9.28697    1.00000     -9.28697    1.00000
  222     -9.25346    1.00000     -9.25346    1.00000
  223     -9.23156    1.00000     -9.23156    1.00000
  224     -9.18605    1.00000     -9.18605    1.00000
  225     -9.16953    1.00000     -9.16953    1.00000
  226     -9.15761    1.00000     -9.15761    1.00000
  227     -9.14399    1.00000     -9.14399    1.00000
  228     -9.08882    1.00000     -9.08882    1.00000
  229     -9.07225    1.00000     -9.07225    1.00000
  230     -9.06481    1.00000     -9.06481    1.00000
  231     -9.03193    1.00000     -9.03193    1.00000
  232     -9.02851    1.00000     -9.02851    1.00000
  233     -9.01538    1.00000     -9.01538    1.00000
  234     -8.94178    1.00000     -8.94178    1.00000
  235     -8.87755    1.00000     -8.87755    1.00000
  236     -8.87496    1.00000     -8.87496    1.00000
  237     -8.82700    1.00000     -8.82700    1.00000
  238     -8.81251    1.00000     -8.81251    1.00000
  239     -8.79340    1.00000     -8.79340    1.00000
  240     -8.77216    1.00000     -8.77216    1.00000
  241     -8.74248    1.00000     -8.74248    1.00000
  242     -8.71701    1.00000     -8.71701    1.00000
  243     -8.67358    1.00000     -8.67358    1.00000
  244     -8.64216    1.00000     -8.64216    1.00000
  245     -8.54078    1.00000     -8.54078    1.00000
  246     -8.53230    1.00000     -8.53230    1.00000
  247     -8.45575    1.00000     -8.45575    1.00000
  248     -8.42698    1.00000     -8.42698    1.00000
  249     -8.38333    1.00000     -8.38333    1.00000
  250     -8.33459    1.00000     -8.33459    1.00000
  251     -8.31999    1.00000     -8.31999    1.00000
  252     -8.28147    1.00000     -8.28147    1.00000
  253     -8.27443    1.00000     -8.27443    1.00000
  254     -8.25090    1.00000     -8.25090    1.00000
  255     -8.23906    1.00000     -8.23906    1.00000
  256     -8.20912    1.00000     -8.20912    1.00000
  257     -8.19827    1.00000     -8.19827    1.00000
  258     -8.18606    1.00000     -8.18606    1.00000
  259     -8.17384    1.00000     -8.17384    1.00000
  260     -8.12972    1.00000     -8.12972    1.00000
  261     -8.10554    1.00000     -8.10554    1.00000
  262     -8.07496    1.00000     -8.07496    1.00000
  263     -8.06791    1.00000     -8.06791    1.00000
  264     -8.01167    1.00000     -8.01167    1.00000
  265     -8.00699    1.00000     -8.00699    1.00000
  266     -7.98515    1.00000     -7.98515    1.00000
  267     -7.95527    1.00000     -7.95527    1.00000
  268     -7.93428    1.00000     -7.93428    1.00000
  269     -7.92383    1.00000     -7.92383    1.00000
  270     -7.90309    1.00000     -7.90309    1.00000
  271     -7.87745    1.00000     -7.87745    1.00000
  272     -7.86964    1.00000     -7.86964    1.00000
  273     -7.83257    1.00000     -7.83257    1.00000
  274     -7.80488    1.00000     -7.80488    1.00000
  275     -7.78842    1.00000     -7.78842    1.00000
  276     -7.76860    1.00000     -7.76860    1.00000
  277     -7.75623    1.00000     -7.75623    1.00000
  278     -7.70507    1.00000     -7.70507    1.00000
  279     -7.67302    1.00000     -7.67302    1.00000
  280     -7.65972    1.00000     -7.65972    1.00000
  281     -7.63478    1.00000     -7.63478    1.00000
  282     -7.54051    1.00000     -7.54051    1.00000
  283     -7.51512    1.00000     -7.51512    1.00000
  284     -7.47587    1.00000     -7.47587    1.00000
  285     -7.45910    1.00000     -7.45910    1.00000
  286     -7.37678    1.00000     -7.37678    1.00000
  287     -7.33814    1.00000     -7.33814    1.00000
  288     -7.30065    1.00000     -7.30065    1.00000
  289     -7.23235    1.00000     -7.23235    1.00000
  290     -7.20780    1.00000     -7.20780    1.00000
  291     -7.19532    1.00000     -7.19532    1.00000
  292     -7.18692    1.00000     -7.18692    1.00000
  293     -7.16187    1.00000     -7.16187    1.00000
  294     -7.03602    1.00000     -7.03602    1.00000
  295     -7.00910    1.00000     -7.00910    1.00000
  296     -6.97355    1.00000     -6.97355    1.00000
  297     -6.92882    1.00000     -6.92882    1.00000
  298     -6.90859    1.00000     -6.90859    1.00000
  299     -6.83551    1.00000     -6.83551    1.00000
  300     -6.82437    1.00000     -6.82437    1.00000
  301     -6.74499    1.00000     -6.74499    1.00000
  302     -6.70373    1.00000     -6.70373    1.00000
  303     -6.65331    1.00000     -6.65331    1.00000
  304     -6.57923    1.00000     -6.57923    1.00000
  305     -6.54014    1.00000     -6.54014    1.00000
  306     -6.51470    1.00000     -6.51470    1.00000
  307     -6.45346    1.00000     -6.45346    1.00000
  308     -5.86102    0.99999     -5.86102    0.99999
  309     -5.54086    0.99967     -5.54086    0.99967
  310     -3.93221    0.00031     -3.93221    0.00031
  311     -3.63284    0.00002     -3.63284    0.00002
  312     -3.49824    0.00000     -3.49824    0.00000
  313     -3.44365    0.00000     -3.44365    0.00000
  314     -3.39791    0.00000     -3.39791    0.00000
  315     -3.36906    0.00000     -3.36906    0.00000
  316     -3.24029    0.00000     -3.24029    0.00000
  317     -3.22731    0.00000     -3.22731    0.00000
  318     -3.21236    0.00000     -3.21236    0.00000
  319     -3.11106    0.00000     -3.11106    0.00000
  320     -3.00857    0.00000     -3.00857    0.00000
  321     -2.95280    0.00000     -2.95280    0.00000
  322     -2.90706    0.00000     -2.90706    0.00000
  323     -2.88439    0.00000     -2.88439    0.00000
  324     -2.84498    0.00000     -2.84498    0.00000
  325     -2.83183    0.00000     -2.83183    0.00000
  326     -2.78005    0.00000     -2.78005    0.00000
  327     -2.74056    0.00000     -2.74056    0.00000
  328     -2.73459    0.00000     -2.73459    0.00000
  329     -2.70785    0.00000     -2.70785    0.00000
  330     -2.69165    0.00000     -2.69165    0.00000
  331     -2.67751    0.00000     -2.67751    0.00000
  332     -2.65039    0.00000     -2.65039    0.00000
  333     -2.62768    0.00000     -2.62768    0.00000
  334     -2.59921    0.00000     -2.59921    0.00000
  335     -2.56717    0.00000     -2.56717    0.00000
  336     -2.54417    0.00000     -2.54417    0.00000
  337     -2.51976    0.00000     -2.51976    0.00000
  338     -2.51067    0.00000     -2.51067    0.00000
  339     -2.50342    0.00000     -2.50342    0.00000
  340     -2.49434    0.00000     -2.49434    0.00000
  341     -2.48349    0.00000     -2.48349    0.00000
  342     -2.46111    0.00000     -2.46111    0.00000
  343     -2.44925    0.00000     -2.44925    0.00000
  344     -2.43757    0.00000     -2.43757    0.00000
  345     -2.42998    0.00000     -2.42998    0.00000
  346     -2.41270    0.00000     -2.41270    0.00000
  347     -2.40005    0.00000     -2.40005    0.00000
  348     -2.37282    0.00000     -2.37282    0.00000
  349     -2.36909    0.00000     -2.36909    0.00000
  350     -2.30211    0.00000     -2.30211    0.00000
  351     -2.28706    0.00000     -2.28706    0.00000
  352     -2.26982    0.00000     -2.26982    0.00000
  353     -2.25671    0.00000     -2.25671    0.00000
  354     -2.23938    0.00000     -2.23938    0.00000
  355     -2.22293    0.00000     -2.22293    0.00000
  356     -2.14282    0.00000     -2.14282    0.00000
  357     -2.10590    0.00000     -2.10590    0.00000
  358     -2.09007    0.00000     -2.09007    0.00000
  359     -2.08052    0.00000     -2.08052    0.00000
  360     -2.04877    0.00000     -2.04877    0.00000
  361     -2.04074    0.00000     -2.04074    0.00000
  362     -2.02890    0.00000     -2.02890    0.00000
  363     -2.02450    0.00000     -2.02450    0.00000
  364     -2.00464    0.00000     -2.00464    0.00000
  365     -1.99646    0.00000     -1.99646    0.00000
  366     -1.98961    0.00000     -1.98961    0.00000
  367     -1.98079    0.00000     -1.98079    0.00000
  368     -1.96905    0.00000     -1.96905    0.00000
  369     -1.92813    0.00000     -1.92813    0.00000
  370     -1.88827    0.00000     -1.88827    0.00000
  371     -1.88017    0.00000     -1.88017    0.00000
  372     -1.87148    0.00000     -1.87148    0.00000
  373     -1.83599    0.00000     -1.83599    0.00000
  374     -1.78174    0.00000     -1.78174    0.00000
  375     -1.76718    0.00000     -1.76718    0.00000

Fermi level: -4.73848

Gap: 1.609 eV
Transition (v -> c):
  (s=0, k=0, n=309, [0.00, 0.00, 0.00]) -> (s=1, k=0, n=310, [0.00, 0.00, 0.00])
No difference between direct/indirect transitions
Input parameters:
  external: {constraints: [0.25],
             difference: False,
             n_charge_regions: 1,
             name: CDFTPotential,
             regions: [[72, 73, 74, 75]]}

Initialize ...

species:
  Ti:
    name: Titanium
    id: d282db07e62ae71292040bf25b25ccdd
    Z: 22.0
    valence: 12
    core: 10
    charge: 0.0
    Hubbard: {U: 7.0,  # eV
              l: 2,
              scale: True}
    file: /global/common/software/m4517/setups/gpaw-setups-0.9.20000/Ti.PBE.gz
    compensation charges: {type: gauss,
                           rc: 0.38,
                           lmax: 2}
    cutoffs: {filter: 2.23,
              core: 1.02}
    projectors:
      #              energy  rcut
      - 3s(2.00)   -62.623   1.270
      - 4s(2.00)    -4.466   1.270
      - 3p(6.00)   -38.862   1.058
      - 4p(0.00)    -1.466   1.058
      - 3d(2.00)    -4.258   1.058
      -  d          22.953   1.058
  
    # Using partial waves for Ti as LCAO basis

  O:
    name: Oxygen
    id: 32ecd46bf208036f09c70b0ec9a88b78
    Z: 8.0
    valence: 6
    core: 2
    charge: 0.0
    file: /global/common/software/m4517/setups/gpaw-setups-0.9.20000/O.PBE.gz
    compensation charges: {type: gauss,
                           rc: 0.21,
                           lmax: 2}
    cutoffs: {filter: 1.17,
              core: 0.83}
    projectors:
      #              energy  rcut
      - 2s(2.00)   -23.961   0.688
      - 2p(4.00)    -9.029   0.598
      -  s           3.251   0.688
      -  p          18.182   0.598
      -  d           0.000   0.619
  
    # Using partial waves for O as LCAO basis

  Au:
    name: Gold
    id: b12133f335f6ca0d89c4b1ccaa844e9a
    Z: 79.0
    valence: 11
    core: 68
    charge: 0.0
    file: /global/common/software/m4517/setups/gpaw-setups-0.9.20000/Au.PBE.gz
    compensation charges: {type: gauss,
                           rc: 0.42,
                           lmax: 2}
    cutoffs: {filter: 2.33,
              core: 2.81}
    projectors:
      #              energy  rcut
      - 6s(1.00)    -5.728   1.323
      - 6p(0.00)    -0.775   1.323
      - 5d(10.00)    -6.891   1.323
      -  s          21.484   1.323
      -  p          26.436   1.323
      -  d          20.321   1.323
  
    # Using partial waves for Au as LCAO basis

Reference energy: -2721730.337652  # eV

Spin-polarized calculation.
Magnetic moment: 0.000000

Convergence criteria:
 Maximum [total energy] change in last 3 cyles: 1e-06 eV / valence electron
 Maximum integral of absolute [dens]ity change: 1e-05 electrons / valence electron
 Maximum integral of absolute [eigenst]ate change: 1e-10 eV^2 / valence electron
 Maximum number of scf [iter]ations: 1500
 (Square brackets indicate name in SCF output, whereas a 'c' in
 the SCF output indicates the quantity has converged.)

Symmetries present (total): 1

  ( 1  0  0)
  ( 0  1  0)
  ( 0  0  1)

1 k-point (Gamma)
1 k-point in the irreducible part of the Brillouin zone
       k-points in crystal coordinates                weights
   0:     0.00000000    0.00000000    0.00000000          1/1

Wave functions: Uniform real-space grid
  Kinetic energy operator: 6*3+1=19 point O(h^6) finite-difference Laplacian
  ScaLapack parameters: grid=1x1, blocksize=None
  Wavefunction extrapolation:
    Improved wavefunction reuse through dual PAW basis 

Occupation numbers: Fermi-Dirac:
  width: 0.1000  # eV
 

Eigensolver
   Davidson(niter=3) 

Densities:
  Coarse grid: 52*36*144 grid
  Fine grid: 104*72*288 grid
  Total Charge: 0.000000 

Density mixing:
  Method: difference
  Backend: pulay
  Linear mixing parameter: 0.01
  old densities: 1
  Damping of long wavelength oscillations: 100 

Hamiltonian:
  XC and Coulomb potentials evaluated on a 104*72*288 grid
  Using the PBE Exchange-Correlation functional
  External potential:
    CDFTPotential
  Interpolation: tri-quintic (5. degree polynomial)
  Poisson solver: Gauss-Seidel solver with 4 multi-grid levels
    Coarsest grid: 13 x 9 x 36 points
    Warning: Coarse grid has more than 24 points.
             More multi-grid levels recommended.
    Stencil: 6*3+1=19 point O(h^6) finite-difference Laplacian
    Max iterations: 1000
    Tolerance: 2.000000e-10

Dipole correction along z-axis 

XC parameters: PBE with 2 nearest neighbor stencil

Memory estimate:
  Process memory now: 225.39 MiB
  Calculator: 30.06 MiB
    Density: 2.05 MiB
      Arrays: 0.53 MiB
      Localized functions: 1.26 MiB
      Mixer: 0.26 MiB
    Hamiltonian: 0.78 MiB
      Arrays: 0.39 MiB
      XC: 0.00 MiB
      Poisson: 0.29 MiB
      vbar: 0.09 MiB
    Wavefunctions: 27.23 MiB
      Arrays psit_nG: 10.74 MiB
      Eigensolver: 16.24 MiB
      Projections: 0.05 MiB
      Projectors: 0.20 MiB

Total number of cores used: 128
Domain decomposition: 4 x 2 x 16

Number of atoms: 76
Number of atomic orbitals: 540
Number of bands in calculation: 376
Number of valence electrons: 620
Bands to converge: occupied

... initialized

Initializing position-dependent things.

Density initialized from atomic densities
Creating initial wave functions:
  376 bands from LCAO basis set

      .-------------------------.  
     /|                         |  
    / |                         |  
   /  |                         |  
  /   |                         |  
 *    |                         |  
 |    |                         |  
 |    |                         |  
 |    |                         |  
 |    |                         |  
 |    |                         |  
 |    |                         |  
 |    |                         |  
 |    |                         |  
 |    |        Au   OAu         |  
 |    |      O          Ti      |  
 |    O  Au      Ti     O    O  |  
 |    |   Ti   Au O   O         |  
 | O  |   O    O      Ti     Ti |  
 |    | Ti     Ti     O    O    |  
 |    |     O       O      Ti   |  
 |   O|Ti     O      O          |  
 |    |O    O      Ti     Ti    |  
 |  Ti|    Ti          O  O   O |  
 |    |  O  O   O O    TiO      |  
 |  O |         TiO         O Ti|  
 |    | OTiO   Ti    OTi        |  
 |    |       O     O O    O O  |  
 |    | Oi   O O           Ti   |  
 |    O      Ti     Ti     O    |  
 |   Ti          O      O       |  
 |    |   O                     |  
 |    |                         |  
 |    |                         |  
 |    |                         |  
 |    .-------------------------.  
 |   /                         /   
 |  /                         /    
 | /                         /     
 |/                         /      
 *-------------------------*       

Positions:
   0 Ti     1.771742    0.000000    8.228379    ( 0.0000,  0.0000,  0.0000)
   1 Ti     6.989192    1.896200    8.228379    ( 0.0000,  0.0000,  0.0000)
   2 Ti     1.771742    3.792400    8.228379    ( 0.0000,  0.0000,  0.0000)
   3 Ti     6.989192    5.688600    8.228379    ( 0.0000,  0.0000,  0.0000)
   4 Ti     4.725027    0.000000    9.111586    ( 0.0000,  0.0000,  0.0000)
   5 Ti     9.942477    1.896200    9.111586    ( 0.0000,  0.0000,  0.0000)
   6 Ti     4.725027    3.792400    9.111586    ( 0.0000,  0.0000,  0.0000)
   7 Ti     9.942477    5.688600    9.111586    ( 0.0000,  0.0000,  0.0000)
   8 Ti     3.149983    0.000000   11.761552    ( 0.0000,  0.0000,  0.0000)
   9 Ti     8.367433    1.896200   11.761552    ( 0.0000,  0.0000,  0.0000)
  10 Ti     3.149983    3.792400   11.761552    ( 0.0000,  0.0000,  0.0000)
  11 Ti     8.367433    5.688600   11.761552    ( 0.0000,  0.0000,  0.0000)
  12 Ti     6.103269    0.000000   12.644759    ( 0.0000,  0.0000,  0.0000)
  13 Ti     0.885819    1.896200   12.644759    ( 0.0000,  0.0000,  0.0000)
  14 Ti     6.103269    3.792400   12.644759    ( 0.0000,  0.0000,  0.0000)
  15 Ti     0.885819    5.688600   12.644759    ( 0.0000,  0.0000,  0.0000)
  16 Ti     4.482233   -0.001033   15.342543    ( 0.0000,  0.0000,  0.0000)
  17 Ti     9.753045    1.900753   15.389207    ( 0.0000,  0.0000,  0.0000)
  18 Ti     4.499047    3.797034   15.348687    ( 0.0000,  0.0000,  0.0000)
  19 Ti     9.736627    5.671166   15.407809    ( 0.0000,  0.0000,  0.0000)
  20 Ti     7.365001   -0.008670   16.091347    ( 0.0000,  0.0000,  0.0000)
  21 Ti     2.124206    1.919615   16.196452    ( 0.0000,  0.0000,  0.0000)
  22 Ti     7.324862    3.785370   16.124124    ( 0.0000,  0.0000,  0.0000)
  23 Ti     2.104658    5.692197   16.109406    ( 0.0000,  0.0000,  0.0000)
  24 O      3.638859    0.000000    7.500000    ( 0.0000,  0.0000,  0.0000)
  25 O      8.856309    1.896200    7.500000    ( 0.0000,  0.0000,  0.0000)
  26 O      3.638859    3.792400    7.500000    ( 0.0000,  0.0000,  0.0000)
  27 O      8.856309    5.688600    7.500000    ( 0.0000,  0.0000,  0.0000)
  28 O      6.592144    0.000000    8.383207    ( 0.0000,  0.0000,  0.0000)
  29 O      1.374694    1.896200    8.383207    ( 0.0000,  0.0000,  0.0000)
  30 O      6.592144    3.792400    8.383207    ( 0.0000,  0.0000,  0.0000)
  31 O      1.374694    5.688600    8.383207    ( 0.0000,  0.0000,  0.0000)
  32 O     10.339421    0.000000    8.956758    ( 0.0000,  0.0000,  0.0000)
  33 O      5.121971    1.896200    8.956758    ( 0.0000,  0.0000,  0.0000)
  34 O     10.339421    3.792400    8.956758    ( 0.0000,  0.0000,  0.0000)
  35 O      5.121971    5.688600    8.956758    ( 0.0000,  0.0000,  0.0000)
  36 O      2.857911    0.000000    9.839966    ( 0.0000,  0.0000,  0.0000)
  37 O      8.075361    1.896200    9.839966    ( 0.0000,  0.0000,  0.0000)
  38 O      2.857911    3.792400    9.839966    ( 0.0000,  0.0000,  0.0000)
  39 O      8.075361    5.688600    9.839966    ( 0.0000,  0.0000,  0.0000)
  40 O      5.017100    0.000000   11.033173    ( 0.0000,  0.0000,  0.0000)
  41 O     10.234550    1.896200   11.033173    ( 0.0000,  0.0000,  0.0000)
  42 O      5.017100    3.792400   11.033173    ( 0.0000,  0.0000,  0.0000)
  43 O     10.234550    5.688600   11.033173    ( 0.0000,  0.0000,  0.0000)
  44 O      7.970490    0.000000   11.916380    ( 0.0000,  0.0000,  0.0000)
  45 O      2.753040    1.896200   11.916380    ( 0.0000,  0.0000,  0.0000)
  46 O      7.970490    3.792400   11.916380    ( 0.0000,  0.0000,  0.0000)
  47 O      2.753040    5.688600   11.916380    ( 0.0000,  0.0000,  0.0000)
  48 O      1.282867    0.000000   12.489931    ( 0.0000,  0.0000,  0.0000)
  49 O      6.500317    1.896200   12.489931    ( 0.0000,  0.0000,  0.0000)
  50 O      1.282867    3.792400   12.489931    ( 0.0000,  0.0000,  0.0000)
  51 O      6.500317    5.688600   12.489931    ( 0.0000,  0.0000,  0.0000)
  52 O      4.236152    0.000000   13.373138    ( 0.0000,  0.0000,  0.0000)
  53 O      9.453603    1.896200   13.373138    ( 0.0000,  0.0000,  0.0000)
  54 O      4.236152    3.792400   13.373138    ( 0.0000,  0.0000,  0.0000)
  55 O      9.453603    5.688600   13.373138    ( 0.0000,  0.0000,  0.0000)
  56 O      6.412072   -0.010033   14.556610    ( 0.0000,  0.0000,  0.0000)
  57 O      1.198823    1.897930   14.569774    ( 0.0000,  0.0000,  0.0000)
  58 O      6.447668    3.793171   14.532625    ( 0.0000,  0.0000,  0.0000)
  59 O      1.199187    5.689336   14.547629    ( 0.0000,  0.0000,  0.0000)
  60 O      4.033722    1.891518   15.421462    ( 0.0000,  0.0000,  0.0000)
  61 O      9.263384   -0.007385   15.453502    ( 0.0000,  0.0000,  0.0000)
  62 O      4.056182    5.703956   15.417797    ( 0.0000,  0.0000,  0.0000)
  63 O      9.276983    3.794598   15.462247    ( 0.0000,  0.0000,  0.0000)
  64 O      2.642742   -0.013555   16.279518    ( 0.0000,  0.0000,  0.0000)
  65 O      7.840025    1.892632   16.276827    ( 0.0000,  0.0000,  0.0000)
  66 O      2.638424    3.815752   16.259314    ( 0.0000,  0.0000,  0.0000)
  67 O      7.851442    5.687213   16.316677    ( 0.0000,  0.0000,  0.0000)
  68 O      5.664333   -0.017638   16.912131    ( 0.0000,  0.0000,  0.0000)
  69 O      0.405331    1.895786   16.891848    ( 0.0000,  0.0000,  0.0000)
  70 O      0.447526    5.688107   16.892737    ( 0.0000,  0.0000,  0.0000)
  71 O      5.620240    3.815240   16.822627    ( 0.0000,  0.0000,  0.0000)
  72 Au     5.402004    1.459542   18.435638    ( 0.0000,  0.0000,  0.0000)
  73 Au     7.227773    3.254817   19.494175    ( 0.0000,  0.0000,  0.0000)
  74 Au     2.680675    1.867315   18.895591    ( 0.0000,  0.0000,  0.0000)
  75 Au     4.579183    3.616569   19.675117    ( 0.0000,  0.0000,  0.0000)

Unit cell:
           periodic     x           y           z      points  spacing
  1. axis:    yes   10.434900    0.000000    0.000000    52     0.2007
  2. axis:    yes    0.000000    7.584800    0.000000    36     0.2107
  3. axis:    no     0.000000    0.000000   28.826383   144     0.2002

  Lengths:  10.434900   7.584800  28.826383
  Angles:   90.000000  90.000000  90.000000

Effective grid spacing dv^(1/3) = 0.2038

     iter     time        total  log10-change:  magmom
                         energy   eigst   dens
iter:   1 15:11:27  -764.363310                   +0.0000
iter:   2 15:11:31  -754.816775   -1.08  -0.87    +0.0000
iter:   3 15:11:34  -745.103085   -1.75  -0.88    -0.0000
iter:   4 15:11:38  -735.863052   -2.27  -0.89    -0.0000
iter:   5 15:11:42  -727.142506   -2.44  -0.90    -0.0000
iter:   6 15:11:46  -718.922696   -2.47  -0.91    -0.0000
iter:   7 15:11:50  -711.176877   -2.44  -0.92    -0.0000
iter:   8 15:11:54  -703.882563   -2.43  -0.93    -0.0000
iter:   9 15:11:58  -697.015643   -2.40  -0.94    -0.0000
iter:  10 15:12:01  -690.556136   -2.40  -0.95    +0.0000
iter:  11 15:12:05  -684.481717   -2.38  -0.96    -0.0000
iter:  12 15:12:09  -678.774347   -2.39  -0.97    -0.0000
iter:  13 15:12:13  -673.413460   -2.37  -0.98    -0.0000
iter:  14 15:12:17  -668.382160   -2.40  -1.00    -0.0000
iter:  15 15:12:21  -663.661894   -2.39  -1.01    -0.0000
iter:  16 15:12:24  -659.236773   -2.41  -1.02    -0.0000
iter:  17 15:12:28  -655.090096   -2.41  -1.03    -0.0000
iter:  18 15:12:32  -651.207106   -2.43  -1.04    -0.0000
iter:  19 15:12:36  -647.572681   -2.44  -1.05    -0.0000
iter:  20 15:12:40  -644.173263   -2.46  -1.06    -0.0000
iter:  21 15:12:44  -640.995227   -2.47  -1.07    -0.0000
iter:  22 15:12:48  -638.025942   -2.49  -1.08    +0.0000
iter:  23 15:12:51  -635.253267   -2.51  -1.09    +0.0000
iter:  24 15:12:55  -632.665647   -2.53  -1.10    +0.0000
iter:  25 15:12:59  -630.252160   -2.54  -1.11    +0.0000
iter:  26 15:13:03  -628.002283   -2.56  -1.12    +0.0000
iter:  27 15:13:07  -625.906218   -2.58  -1.13    +0.0000
iter:  28 15:13:11  -623.954528   -2.60  -1.14    -0.0000
iter:  29 15:13:14  -622.138169   -2.62  -1.15    -0.0000
iter:  30 15:13:18  -620.448835   -2.64  -1.16    -0.0000
iter:  31 15:13:22  -618.878488   -2.66  -1.17    +0.0000
iter:  32 15:13:26  -617.419421   -2.68  -1.18    +0.0000
iter:  33 15:13:30  -616.064647   -2.70  -1.19    -0.0000
iter:  34 15:13:33  -614.807346   -2.72  -1.20    +0.0000
iter:  35 15:13:37  -613.641024   -2.74  -1.21    +0.0000
iter:  36 15:13:41  -612.559815   -2.76  -1.22    +0.0000
iter:  37 15:13:45  -611.558014   -2.78  -1.23    +0.0000
iter:  38 15:13:49  -610.630143   -2.81  -1.24    +0.0000
iter:  39 15:13:53  -609.771360   -2.83  -1.25    +0.0000
iter:  40 15:13:56  -608.976770   -2.85  -1.26    +0.0000
iter:  41 15:14:00  -608.242121   -2.88  -1.27    +0.0000
iter:  42 15:14:04  -607.563194   -2.90  -1.28    +0.0000
iter:  43 15:14:08  -606.935960   -2.93  -1.29    +0.0000
iter:  44 15:14:12  -606.356939   -2.95  -1.30    +0.0000
iter:  45 15:14:16  -605.822671   -2.98  -1.31    +0.0000
iter:  46 15:14:20  -605.329809   -3.00  -1.31    +0.0000
iter:  47 15:14:24  -604.875557   -3.03  -1.32    +0.0000
iter:  48 15:14:27  -604.457068   -3.06  -1.33    +0.0000
iter:  49 15:14:31  -604.071595   -3.08  -1.34    +0.0000
iter:  50 15:14:35  -603.716900   -3.11  -1.35    +0.0000
iter:  51 15:14:39  -603.390668   -3.13  -1.35    +0.0000
iter:  52 15:14:43  -603.090640   -3.16  -1.36    +0.0000
iter:  53 15:14:46  -602.815055   -3.19  -1.37    +0.0000
iter:  54 15:14:50  -602.562031   -3.22  -1.37    +0.0000
iter:  55 15:14:54  -602.329722   -3.25  -1.38    +0.0000
iter:  56 15:14:58  -602.116752   -3.28  -1.39    +0.0000
iter:  57 15:15:02  -601.921609   -3.31  -1.39    +0.0000
iter:  58 15:15:05  -601.742771   -3.34  -1.40    +0.0000
iter:  59 15:15:09  -601.579195   -3.36  -1.41    +0.0000
iter:  60 15:15:13  -601.429654   -3.40  -1.41    +0.0000
iter:  61 15:15:17  -601.292906   -3.42  -1.42    +0.0000
iter:  62 15:15:20  -601.168166   -3.46  -1.42    +0.0000
iter:  63 15:15:24  -601.054451   -3.48  -1.43    +0.0000
iter:  64 15:15:28  -600.950732   -3.52  -1.43    +0.0000
iter:  65 15:15:32  -600.856444   -3.55  -1.44    +0.0000
iter:  66 15:15:36  -600.770793   -3.58  -1.44    +0.0000
iter:  67 15:15:39  -600.692928   -3.61  -1.45    +0.0000
iter:  68 15:15:43  -600.622454   -3.64  -1.46    +0.0000
iter:  69 15:15:47  -600.558735   -3.67  -1.46    +0.0000
iter:  70 15:15:51  -600.501220   -3.70  -1.47    +0.0000
iter:  71 15:15:55  -600.449244   -3.73  -1.47    +0.0000
iter:  72 15:15:58  -600.402595   -3.76  -1.48    +0.0000
iter:  73 15:16:02  -600.360793   -3.79  -1.48    +0.0000
iter:  74 15:16:06  -600.323265   -3.83  -1.49    +0.0000
iter:  75 15:16:10  -600.289905   -3.86  -1.49    +0.0000
iter:  76 15:16:13  -600.260321   -3.89  -1.50    +0.0000
iter:  77 15:16:17  -600.234195   -3.92  -1.50    +0.0000
iter:  78 15:16:21  -600.211060   -3.95  -1.51    +0.0000
iter:  79 15:16:25  -600.190922   -3.98  -1.51    +0.0000
iter:  80 15:16:28  -600.173479   -4.01  -1.52    +0.0000
iter:  81 15:16:32  -600.158498   -4.04  -1.52    +0.0000
iter:  82 15:16:36  -600.145585   -4.07  -1.52    +0.0000
iter:  83 15:16:40  -600.134828   -4.11  -1.53    +0.0000
iter:  84 15:16:43  -600.125989   -4.14  -1.53    +0.0000
iter:  85 15:16:47  -600.118896   -4.17  -1.54    +0.0000
iter:  86 15:16:51  -600.113398   -4.20  -1.54    +0.0000
iter:  87 15:16:55  -600.109166   -4.23  -1.55    +0.0000
iter:  88 15:16:59  -600.106360   -4.26  -1.55    +0.0000
iter:  89 15:17:02  -600.104800   -4.29  -1.56    +0.0000
iter:  90 15:17:06  -600.104366   -4.32  -1.56    +0.0000
iter:  91 15:17:10  -600.104754c  -4.35  -1.57    +0.0000
iter:  92 15:17:14  -600.106379   -4.37  -1.57    +0.0000
iter:  93 15:17:17  -600.108583   -4.40  -1.58    +0.0000
iter:  94 15:17:21  -600.111644   -4.43  -1.58    +0.0000
iter:  95 15:17:25  -600.115432   -4.46  -1.58    +0.0000
iter:  96 15:17:29  -600.119871   -4.49  -1.59    +0.0000
iter:  97 15:17:32  -600.124687   -4.52  -1.59    +0.0000
iter:  98 15:17:36  -600.130137   -4.54  -1.60    +0.0000
iter:  99 15:17:40  -600.136311   -4.57  -1.60    +0.0000
iter: 100 15:17:43  -600.142624   -4.60  -1.61    +0.0000
iter: 101 15:17:47  -600.149408   -4.62  -1.61    +0.0000
iter: 102 15:17:51  -600.156565   -4.65  -1.62    +0.0000
iter: 103 15:17:55  -600.163825   -4.68  -1.62    +0.0000
iter: 104 15:17:59  -600.171710   -4.70  -1.63    +0.0000
iter: 105 15:18:02  -600.179552   -4.73  -1.63    +0.0000
iter: 106 15:18:06  -600.187713   -4.75  -1.63    +0.0000
iter: 107 15:18:10  -600.196103   -4.78  -1.64    +0.0000
iter: 108 15:18:14  -600.204684   -4.80  -1.64    +0.0000
iter: 109 15:18:17  -600.213430   -4.82  -1.65    +0.0000
iter: 110 15:18:21  -600.222317   -4.85  -1.65    +0.0000
iter: 111 15:18:25  -600.231325   -4.87  -1.66    +0.0000
iter: 112 15:18:28  -600.240204   -4.89  -1.66    +0.0000
iter: 113 15:18:32  -600.249518   -4.92  -1.67    +0.0000
iter: 114 15:18:36  -600.258592   -4.94  -1.67    +0.0000
iter: 115 15:18:40  -600.267817   -4.96  -1.67    +0.0000
iter: 116 15:18:43  -600.277115   -4.98  -1.68    +0.0000
iter: 117 15:18:47  -600.286461   -5.00  -1.68    +0.0000
iter: 118 15:18:51  -600.295840   -5.02  -1.69    +0.0000
iter: 119 15:18:55  -600.305238   -5.04  -1.69    +0.0000
iter: 120 15:18:58  -600.314647   -5.06  -1.70    +0.0000
iter: 121 15:19:02  -600.324058   -5.08  -1.70    +0.0000
iter: 122 15:19:06  -600.333216   -5.10  -1.71    +0.0000
iter: 123 15:19:10  -600.342727   -5.12  -1.71    +0.0000
iter: 124 15:19:13  -600.351888   -5.13  -1.71    +0.0000
iter: 125 15:19:17  -600.361118   -5.15  -1.72    +0.0000
iter: 126 15:19:21  -600.370346   -5.17  -1.72    +0.0000
iter: 127 15:19:25  -600.379551   -5.19  -1.73    +0.0000
iter: 128 15:19:28  -600.388723   -5.20  -1.73    +0.0000
iter: 129 15:19:32  -600.397855   -5.22  -1.74    +0.0000
iter: 130 15:19:36  -600.406943   -5.23  -1.74    +0.0000
iter: 131 15:19:40  -600.415981   -5.25  -1.74    +0.0000
iter: 132 15:19:43  -600.424967   -5.26  -1.75    +0.0000
iter: 133 15:19:47  -600.433896   -5.28  -1.75    +0.0000
iter: 134 15:19:51  -600.442766   -5.29  -1.76    +0.0000
iter: 135 15:19:55  -600.451328   -5.31  -1.76    +0.0000
iter: 136 15:19:58  -600.460189   -5.32  -1.77    +0.0000
iter: 137 15:20:02  -600.468659   -5.34  -1.77    +0.0000
iter: 138 15:20:06  -600.477399   -5.35  -1.78    +0.0000
iter: 139 15:20:10  -600.485744   -5.36  -1.78    +0.0000
iter: 140 15:20:13  -600.494101   -5.38  -1.78    +0.0000
iter: 141 15:20:17  -600.502416   -5.39  -1.79    +0.0000
iter: 142 15:20:21  -600.510672   -5.40  -1.79    +0.0000
iter: 143 15:20:24  -600.518861   -5.41  -1.80    +0.0000
iter: 144 15:20:28  -600.526979   -5.43  -1.80    +0.0000
iter: 145 15:20:32  -600.535026   -5.44  -1.81    +0.0000
iter: 146 15:20:36  -600.542999   -5.45  -1.81    +0.0000
iter: 147 15:20:39  -600.550898   -5.46  -1.81    +0.0000
iter: 148 15:20:43  -600.558721   -5.47  -1.82    +0.0000
iter: 149 15:20:47  -600.566468   -5.49  -1.82    +0.0000
iter: 150 15:20:51  -600.574139   -5.50  -1.83    +0.0000
iter: 151 15:20:54  -600.581732   -5.51  -1.83    +0.0000
iter: 152 15:20:58  -600.589248   -5.52  -1.84    +0.0000
iter: 153 15:21:02  -600.596686   -5.53  -1.84    +0.0000
iter: 154 15:21:06  -600.604046   -5.54  -1.85    +0.0000
iter: 155 15:21:09  -600.611328   -5.55  -1.85    +0.0000
iter: 156 15:21:13  -600.618437   -5.56  -1.85    +0.0000
iter: 157 15:21:17  -600.625526   -5.57  -1.86    +0.0000
iter: 158 15:21:21  -600.632513   -5.58  -1.86    +0.0000
iter: 159 15:21:24  -600.639466   -5.59  -1.87    +0.0000
iter: 160 15:21:28  -600.646307   -5.60  -1.87    +0.0000
iter: 161 15:21:32  -600.653110   -5.61  -1.88    +0.0000
iter: 162 15:21:36  -600.659802   -5.62  -1.88    +0.0000
iter: 163 15:21:39  -600.666348   -5.63  -1.88    +0.0000
iter: 164 15:21:43  -600.672851   -5.64  -1.89    +0.0000
iter: 165 15:21:47  -600.679292   -5.65  -1.89    +0.0000
iter: 166 15:21:50  -600.685665   -5.66  -1.90    +0.0000
iter: 167 15:21:54  -600.691968   -5.67  -1.90    +0.0000
iter: 168 15:21:58  -600.698201   -5.68  -1.91    +0.0000
iter: 169 15:22:02  -600.704362   -5.69  -1.91    +0.0000
iter: 170 15:22:05  -600.710452   -5.69  -1.91    +0.0000
iter: 171 15:22:09  -600.716470   -5.71  -1.92    +0.0000
iter: 172 15:22:13  -600.722418   -5.71  -1.92    +0.0000
iter: 173 15:22:17  -600.728296   -5.72  -1.93    +0.0000
iter: 174 15:22:20  -600.734104   -5.73  -1.93    +0.0000
iter: 175 15:22:24  -600.739842   -5.74  -1.94    +0.0000
iter: 176 15:22:28  -600.745511   -5.75  -1.94    +0.0000
iter: 177 15:22:32  -600.751111   -5.76  -1.95    +0.0000
iter: 178 15:22:35  -600.756643   -5.76  -1.95    +0.0000
iter: 179 15:22:39  -600.762107   -5.78  -1.95    +0.0000
iter: 180 15:22:43  -600.767503   -5.78  -1.96    +0.0000
iter: 181 15:22:47  -600.772833   -5.79  -1.96    +0.0000
iter: 182 15:22:50  -600.778097   -5.80  -1.97    +0.0000
iter: 183 15:22:54  -600.783295   -5.81  -1.97    +0.0000
iter: 184 15:22:58  -600.788427   -5.82  -1.98    +0.0000
iter: 185 15:23:02  -600.793495   -5.83  -1.98    +0.0000
iter: 186 15:23:05  -600.798498   -5.83  -1.98    +0.0000
iter: 187 15:23:09  -600.803438   -5.84  -1.99    +0.0000
iter: 188 15:23:13  -600.808315   -5.85  -1.99    +0.0000
iter: 189 15:23:16  -600.813129   -5.86  -2.00    +0.0000
iter: 190 15:23:20  -600.817882   -5.87  -2.00    +0.0000
iter: 191 15:23:24  -600.822573   -5.88  -2.01    +0.0000
iter: 192 15:23:28  -600.827203   -5.88  -2.01    +0.0000
iter: 193 15:23:31  -600.831773   -5.89  -2.01    +0.0000
iter: 194 15:23:35  -600.836283   -5.90  -2.02    +0.0000
iter: 195 15:23:39  -600.840734   -5.91  -2.02    +0.0000
iter: 196 15:23:43  -600.845127   -5.92  -2.03    +0.0000
iter: 197 15:23:46  -600.849462   -5.92  -2.03    +0.0000
iter: 198 15:23:50  -600.853740   -5.93  -2.04    +0.0000
iter: 199 15:23:54  -600.857961   -5.94  -2.04    +0.0000
iter: 200 15:23:58  -600.862126   -5.95  -2.04    +0.0000
iter: 201 15:24:01  -600.866236   -5.96  -2.05    +0.0000
iter: 202 15:24:05  -600.870290   -5.96  -2.05    +0.0000
iter: 203 15:24:09  -600.874291   -5.97  -2.06    +0.0000
iter: 204 15:24:13  -600.878237   -5.98  -2.06    +0.0000
iter: 205 15:24:16  -600.882131   -5.99  -2.07    +0.0000
iter: 206 15:24:20  -600.885972   -6.00  -2.07    +0.0000
iter: 207 15:24:24  -600.889762   -6.00  -2.07    +0.0000
iter: 208 15:24:27  -600.893500   -6.01  -2.08    +0.0000
iter: 209 15:24:31  -600.897187   -6.02  -2.08    +0.0000
iter: 210 15:24:35  -600.900824   -6.03  -2.09    +0.0000
iter: 211 15:24:39  -600.904412   -6.03  -2.09    +0.0000
iter: 212 15:24:42  -600.907950   -6.04  -2.10    +0.0000
iter: 213 15:24:46  -600.911441   -6.05  -2.10    +0.0000
iter: 214 15:24:50  -600.914883   -6.06  -2.10    +0.0000
iter: 215 15:24:54  -600.918278   -6.07  -2.11    +0.0000
iter: 216 15:24:57  -600.921627   -6.07  -2.11    +0.0000
iter: 217 15:25:01  -600.924929   -6.08  -2.12    +0.0000
iter: 218 15:25:05  -600.928186   -6.09  -2.12    +0.0000
iter: 219 15:25:09  -600.931397   -6.10  -2.13    +0.0000
iter: 220 15:25:12  -600.934565   -6.10  -2.13    +0.0000
iter: 221 15:25:16  -600.937688   -6.11  -2.13    +0.0000
iter: 222 15:25:20  -600.940768   -6.12  -2.14    +0.0000
iter: 223 15:25:24  -600.943805   -6.13  -2.14    +0.0000
iter: 224 15:25:27  -600.946800   -6.13  -2.15    +0.0000
iter: 225 15:25:31  -600.949754   -6.14  -2.15    +0.0000
iter: 226 15:25:35  -600.952665   -6.15  -2.16    +0.0000
iter: 227 15:25:38  -600.955537   -6.16  -2.16    +0.0000
iter: 228 15:25:42  -600.958368   -6.16  -2.16    +0.0000
iter: 229 15:25:46  -600.961159   -6.17  -2.17    +0.0000
iter: 230 15:25:50  -600.963911   -6.18  -2.17    +0.0000
iter: 231 15:25:53  -600.966624   -6.18  -2.18    +0.0000
iter: 232 15:25:57  -600.969300   -6.19  -2.18    +0.0000
iter: 233 15:26:01  -600.971937   -6.20  -2.19    +0.0000
iter: 234 15:26:05  -600.974538   -6.21  -2.19    +0.0000
iter: 235 15:26:08  -600.977101   -6.21  -2.19    +0.0000
iter: 236 15:26:12  -600.979629   -6.22  -2.20    +0.0000
iter: 237 15:26:16  -600.982120   -6.23  -2.20    +0.0000
iter: 238 15:26:20  -600.984577   -6.24  -2.21    +0.0000
iter: 239 15:26:23  -600.986998   -6.24  -2.21    +0.0000
iter: 240 15:26:27  -600.989385   -6.25  -2.22    +0.0000
iter: 241 15:26:31  -600.991739   -6.26  -2.22    +0.0000
iter: 242 15:26:35  -600.994058   -6.27  -2.22    +0.0000
iter: 243 15:26:39  -600.996345   -6.27  -2.23    +0.0000
iter: 244 15:26:43  -600.998599   -6.28  -2.23    +0.0000
iter: 245 15:26:46  -601.000821   -6.29  -2.24    +0.0000
iter: 246 15:26:50  -601.003011   -6.30  -2.24    +0.0000
iter: 247 15:26:54  -601.005170   -6.30  -2.24    +0.0000
iter: 248 15:26:57  -601.007298   -6.31  -2.25    +0.0000
iter: 249 15:27:01  -601.009396   -6.32  -2.25    +0.0000
iter: 250 15:27:05  -601.011464   -6.32  -2.26    +0.0000
iter: 251 15:27:09  -601.013502   -6.33  -2.26    +0.0000
iter: 252 15:27:12  -601.015510   -6.34  -2.27    +0.0000
iter: 253 15:27:16  -601.017490   -6.35  -2.27    +0.0000
iter: 254 15:27:20  -601.019442   -6.35  -2.27    +0.0000
iter: 255 15:27:24  -601.021834   -6.36  -2.28    +0.0000
iter: 256 15:27:27  -601.023671   -6.37  -2.28    +0.0000
iter: 257 15:27:31  -601.025497   -6.37  -2.29    +0.0000
iter: 258 15:27:35  -601.027304   -6.38  -2.29    +0.0000
iter: 259 15:27:39  -601.029089   -6.39  -2.30    +0.0000
iter: 260 15:27:42  -601.030850   -6.40  -2.30    +0.0000
iter: 261 15:27:46  -601.032588   -6.40  -2.30    +0.0000
iter: 262 15:27:50  -601.034301   -6.41  -2.31    +0.0000
iter: 263 15:27:54  -601.035991   -6.42  -2.31    +0.0000
iter: 264 15:27:57  -601.037656   -6.43  -2.32    +0.0000
iter: 265 15:28:01  -601.039298   -6.43  -2.32    +0.0000
iter: 266 15:28:05  -601.040917   -6.44  -2.33    +0.0000
iter: 267 15:28:08  -601.042513   -6.45  -2.33    +0.0000
iter: 268 15:28:12  -601.044086   -6.45  -2.33    +0.0000
iter: 269 15:28:16  -601.045637   -6.46  -2.34    +0.0000
iter: 270 15:28:20  -601.047166   -6.47  -2.34    +0.0000
iter: 271 15:28:23  -601.048673   -6.48  -2.35    +0.0000
iter: 272 15:28:27  -601.050158   -6.48  -2.35    +0.0000
iter: 273 15:28:31  -601.051623   -6.49  -2.35    +0.0000
iter: 274 15:28:35  -601.053067   -6.50  -2.36    +0.0000
iter: 275 15:28:38  -601.054490   -6.50  -2.36    +0.0000
iter: 276 15:28:42  -601.055893   -6.51  -2.37    +0.0000
iter: 277 15:28:46  -601.057276   -6.52  -2.37    +0.0000
iter: 278 15:28:50  -601.058639   -6.53  -2.38    +0.0000
iter: 279 15:28:53  -601.059983   -6.53  -2.38    +0.0000
iter: 280 15:28:57  -601.061308   -6.54  -2.38    +0.0000
iter: 281 15:29:01  -601.062614   -6.55  -2.39    +0.0000
iter: 282 15:29:05  -601.063901   -6.55  -2.39    +0.0000
iter: 283 15:29:08  -601.065169   -6.56  -2.40    +0.0000
iter: 284 15:29:12  -601.066420   -6.57  -2.40    +0.0000
iter: 285 15:29:16  -601.067653   -6.58  -2.41    +0.0000
iter: 286 15:29:19  -601.068868   -6.58  -2.41    +0.0000
iter: 287 15:29:23  -601.070065   -6.59  -2.41    +0.0000
iter: 288 15:29:27  -601.071246   -6.60  -2.42    +0.0000
iter: 289 15:29:31  -601.072409   -6.60  -2.42    +0.0000
iter: 290 15:29:34  -601.073556   -6.61  -2.43    +0.0000
iter: 291 15:29:38  -601.074686   -6.62  -2.43    +0.0000
iter: 292 15:29:42  -601.075800   -6.63  -2.43    +0.0000
iter: 293 15:29:46  -601.076898   -6.63  -2.44    +0.0000
iter: 294 15:29:49  -601.077980   -6.64  -2.44    +0.0000
iter: 295 15:29:53  -601.079047   -6.65  -2.45    +0.0000
iter: 296 15:29:57  -601.080098   -6.65  -2.45    +0.0000
iter: 297 15:30:01  -601.081134   -6.66  -2.46    +0.0000
iter: 298 15:30:04  -601.082154   -6.67  -2.46    +0.0000
iter: 299 15:30:08  -601.083161   -6.67  -2.46    +0.0000
iter: 300 15:30:12  -601.084152   -6.68  -2.47    +0.0000
iter: 301 15:30:15  -601.085129   -6.69  -2.47    +0.0000
iter: 302 15:30:19  -601.086092   -6.70  -2.48    +0.0000
iter: 303 15:30:23  -601.087041   -6.70  -2.48    +0.0000
iter: 304 15:30:27  -601.087976   -6.71  -2.48    +0.0000
iter: 305 15:30:30  -601.088898   -6.72  -2.49    +0.0000
iter: 306 15:30:34  -601.089806   -6.72  -2.49    +0.0000
iter: 307 15:30:38  -601.090701   -6.73  -2.50    +0.0000
iter: 308 15:30:42  -601.091583   -6.74  -2.50    +0.0000
iter: 309 15:30:45  -601.092452   -6.74  -2.51    +0.0000
iter: 310 15:30:49  -601.093308   -6.75  -2.51    +0.0000
iter: 311 15:30:53  -601.094152   -6.76  -2.51    +0.0000
iter: 312 15:30:57  -601.094983   -6.77  -2.52    +0.0000
iter: 313 15:31:00  -601.095803   -6.77  -2.52    +0.0000
iter: 314 15:31:04  -601.096610   -6.78  -2.53    -0.0000
iter: 315 15:31:08  -601.097405   -6.79  -2.53    +0.0000
iter: 316 15:31:11  -601.098189   -6.80  -2.53    +0.0000
iter: 317 15:31:15  -601.098962   -6.80  -2.54    +0.0000
iter: 318 15:31:19  -601.099723   -6.81  -2.54    +0.0000
iter: 319 15:31:23  -601.100472   -6.81  -2.55    +0.0000
iter: 320 15:31:26  -601.101211   -6.82  -2.55    +0.0000
iter: 321 15:31:30  -601.101939   -6.83  -2.56    -0.0000
iter: 322 15:31:34  -601.102656   -6.84  -2.56    +0.0000
iter: 323 15:31:38  -601.103363   -6.84  -2.56    +0.0000
iter: 324 15:31:41  -601.104059   -6.85  -2.57    +0.0000
iter: 325 15:31:45  -601.104746   -6.86  -2.57    +0.0000
iter: 326 15:31:49  -601.105421   -6.86  -2.58    +0.0000
iter: 327 15:31:53  -601.106087   -6.87  -2.58    +0.0000
iter: 328 15:31:56  -601.106744   -6.88  -2.58    +0.0000
iter: 329 15:32:00  -601.107390   -6.88  -2.59    +0.0000
iter: 330 15:32:04  -601.108027   -6.89  -2.59    +0.0000
iter: 331 15:32:08  -601.108655   -6.90  -2.60    +0.0000
iter: 332 15:32:11  -601.109273   -6.91  -2.60    +0.0000
iter: 333 15:32:15  -601.109882   -6.91  -2.61    +0.0000
iter: 334 15:32:19  -601.110482   -6.92  -2.61    +0.0000
iter: 335 15:32:22  -601.111074   -6.93  -2.61    +0.0000
iter: 336 15:32:26  -601.111656   -6.93  -2.62    +0.0000
iter: 337 15:32:30  -601.112230   -6.94  -2.62    +0.0000
iter: 338 15:32:34  -601.112796   -6.95  -2.63    +0.0000
iter: 339 15:32:37  -601.113353   -6.96  -2.63    +0.0000
iter: 340 15:32:41  -601.113901   -6.96  -2.63    +0.0000
iter: 341 15:32:45  -601.114442   -6.97  -2.64    +0.0000
iter: 342 15:32:49  -601.114975   -6.98  -2.64    +0.0000
iter: 343 15:32:52  -601.115500   -6.98  -2.65    +0.0000
iter: 344 15:32:56  -601.116017   -6.99  -2.65    +0.0000
iter: 345 15:33:00  -601.116526   -7.00  -2.66    +0.0000
iter: 346 15:33:04  -601.117028   -7.00  -2.66    +0.0000
iter: 347 15:33:07  -601.117522   -7.01  -2.66    +0.0000
iter: 348 15:33:11  -601.118009   -7.02  -2.67    +0.0000
iter: 349 15:33:15  -601.118489   -7.02  -2.67    +0.0000
iter: 350 15:33:18  -601.118961   -7.03  -2.68    +0.0000
iter: 351 15:33:22  -601.119427   -7.04  -2.68    +0.0000
iter: 352 15:33:26  -601.119886   -7.05  -2.68    +0.0000
iter: 353 15:33:30  -601.120338   -7.05  -2.69    +0.0000
iter: 354 15:33:33  -601.120783   -7.06  -2.69    -0.0000
iter: 355 15:33:37  -601.121221   -7.07  -2.70    +0.0000
iter: 356 15:33:41  -601.121653   -7.07  -2.70    +0.0000
iter: 357 15:33:45  -601.122079   -7.08  -2.70    +0.0000
iter: 358 15:33:48  -601.122498   -7.09  -2.71    +0.0000
iter: 359 15:33:52  -601.122911   -7.09  -2.71    +0.0000
iter: 360 15:33:56  -601.123318   -7.10  -2.72    +0.0000
iter: 361 15:34:00  -601.123719   -7.11  -2.72    +0.0000
iter: 362 15:34:03  -601.124114   -7.12  -2.73    +0.0000
iter: 363 15:34:07  -601.124503   -7.12  -2.73    -0.0000
iter: 364 15:34:11  -601.124886   -7.13  -2.73    -0.0000
iter: 365 15:34:14  -601.125264   -7.14  -2.74    -0.0000
iter: 366 15:34:18  -601.125636   -7.14  -2.74    +0.0000
iter: 367 15:34:22  -601.126002   -7.15  -2.75    +0.0000
iter: 368 15:34:26  -601.126363   -7.16  -2.75    +0.0000
iter: 369 15:34:29  -601.126718   -7.16  -2.75    +0.0000
iter: 370 15:34:33  -601.127069   -7.17  -2.76    +0.0000
iter: 371 15:34:37  -601.127414   -7.18  -2.76    +0.0000
iter: 372 15:34:41  -601.127753   -7.18  -2.77    +0.0000
iter: 373 15:34:44  -601.128088   -7.19  -2.77    +0.0000
iter: 374 15:34:48  -601.128418   -7.20  -2.77    +0.0000
iter: 375 15:34:52  -601.128743   -7.21  -2.78    +0.0000
iter: 376 15:34:56  -601.129063   -7.21  -2.78    +0.0000
iter: 377 15:34:59  -601.129378   -7.22  -2.79    +0.0000
iter: 378 15:35:03  -601.129689   -7.23  -2.79    -0.0000
iter: 379 15:35:07  -601.129995c  -7.23  -2.79    -0.0000
iter: 380 15:35:11  -601.130296c  -7.24  -2.80    -0.0000
iter: 381 15:35:14  -601.130593c  -7.25  -2.80    -0.0000
iter: 382 15:35:18  -601.130885c  -7.25  -2.81    +0.0000
iter: 383 15:35:22  -601.131173c  -7.26  -2.81    +0.0000
iter: 384 15:35:25  -601.131457c  -7.27  -2.82    -0.0000
iter: 385 15:35:29  -601.131737c  -7.27  -2.82    -0.0000
iter: 386 15:35:33  -601.132012c  -7.28  -2.82    +0.0000
iter: 387 15:35:37  -601.132284c  -7.29  -2.83    +0.0000
iter: 388 15:35:40  -601.132551c  -7.30  -2.83    +0.0000
iter: 389 15:35:44  -601.132814c  -7.30  -2.84    +0.0000
iter: 390 15:35:48  -601.133073c  -7.31  -2.84    +0.0000
iter: 391 15:35:52  -601.133329c  -7.32  -2.84    +0.0000
iter: 392 15:35:55  -601.133580c  -7.32  -2.85    -0.0000
iter: 393 15:35:59  -601.133828c  -7.33  -2.85    -0.0000
iter: 394 15:36:03  -601.134072c  -7.34  -2.86    -0.0000
iter: 395 15:36:07  -601.134313c  -7.34  -2.86    -0.0000
iter: 396 15:36:10  -601.134550c  -7.35  -2.86    -0.0000
iter: 397 15:36:14  -601.134783c  -7.36  -2.87    -0.0000
iter: 398 15:36:18  -601.135013c  -7.36  -2.87    -0.0000
iter: 399 15:36:22  -601.135240c  -7.37  -2.88    -0.0000
iter: 400 15:36:25  -601.135463c  -7.38  -2.88    -0.0000
iter: 401 15:36:29  -601.135683c  -7.39  -2.88    -0.0000
iter: 402 15:36:33  -601.135899c  -7.39  -2.89    -0.0000
iter: 403 15:36:36  -601.136112c  -7.40  -2.89    +0.0000
iter: 404 15:36:40  -601.136323c  -7.41  -2.90    -0.0000
iter: 405 15:36:44  -601.136530c  -7.41  -2.90    -0.0000
iter: 406 15:36:48  -601.136733c  -7.42  -2.90    -0.0000
iter: 407 15:36:51  -601.136934c  -7.43  -2.91    -0.0000
iter: 408 15:36:55  -601.137132c  -7.43  -2.91    -0.0000
iter: 409 15:36:59  -601.137327c  -7.44  -2.92    +0.0000
iter: 410 15:37:03  -601.137519c  -7.45  -2.92    +0.0000
iter: 411 15:37:06  -601.137708c  -7.45  -2.93    +0.0000
iter: 412 15:37:10  -601.137894c  -7.46  -2.93    +0.0000
iter: 413 15:37:14  -601.138078c  -7.47  -2.93    +0.0000
iter: 414 15:37:18  -601.138258c  -7.47  -2.94    +0.0000
iter: 415 15:37:21  -601.138436c  -7.48  -2.94    +0.0000
iter: 416 15:37:25  -601.138612c  -7.49  -2.95    +0.0000
iter: 417 15:37:29  -601.138785c  -7.50  -2.95    +0.0000
iter: 418 15:37:33  -601.138955c  -7.50  -2.95    +0.0000
iter: 419 15:37:36  -601.139123c  -7.51  -2.96    +0.0000
iter: 420 15:37:40  -601.139288c  -7.52  -2.96    +0.0000
iter: 421 15:37:44  -601.139450c  -7.52  -2.97    +0.0000
iter: 422 15:37:47  -601.139611c  -7.53  -2.97    +0.0000
iter: 423 15:37:51  -601.139769c  -7.54  -2.97    +0.0000
iter: 424 15:37:55  -601.139924c  -7.54  -2.98    +0.0000
iter: 425 15:37:59  -601.140077c  -7.55  -2.98    +0.0000
iter: 426 15:38:02  -601.140228c  -7.56  -2.99    +0.0000
iter: 427 15:38:06  -601.140377c  -7.56  -2.99    +0.0000
iter: 428 15:38:10  -601.140523c  -7.57  -2.99    +0.0000
iter: 429 15:38:14  -601.140667c  -7.58  -3.00    +0.0000
iter: 430 15:38:17  -601.140810c  -7.58  -3.00    +0.0000
iter: 431 15:38:21  -601.140950c  -7.59  -3.01    +0.0000
iter: 432 15:38:25  -601.141087c  -7.60  -3.01    +0.0000
iter: 433 15:38:28  -601.141223c  -7.61  -3.01    +0.0000
iter: 434 15:38:32  -601.141357c  -7.61  -3.02    +0.0000
iter: 435 15:38:36  -601.141489c  -7.62  -3.02    +0.0000
iter: 436 15:38:40  -601.141619c  -7.63  -3.03    +0.0000
iter: 437 15:38:43  -601.141747c  -7.63  -3.03    +0.0000
iter: 438 15:38:47  -601.141873c  -7.64  -3.03    +0.0000
iter: 439 15:38:51  -601.141997c  -7.65  -3.04    +0.0000
iter: 440 15:38:55  -601.142119c  -7.65  -3.04    +0.0000
iter: 441 15:38:59  -601.142240c  -7.66  -3.05    +0.0000
iter: 442 15:39:03  -601.142358c  -7.67  -3.05    +0.0000
iter: 443 15:39:06  -601.142475c  -7.67  -3.05    +0.0000
iter: 444 15:39:10  -601.142590c  -7.68  -3.06    +0.0000
iter: 445 15:39:14  -601.142704c  -7.69  -3.06    +0.0000
iter: 446 15:39:18  -601.142815c  -7.69  -3.07    +0.0000
iter: 447 15:39:21  -601.142925c  -7.70  -3.07    +0.0000
iter: 448 15:39:25  -601.143034c  -7.71  -3.07    +0.0000
iter: 449 15:39:29  -601.143141c  -7.71  -3.08    +0.0000
iter: 450 15:39:32  -601.143246c  -7.72  -3.08    +0.0000
iter: 451 15:39:36  -601.143350c  -7.73  -3.09    +0.0000
iter: 452 15:39:40  -601.143452c  -7.73  -3.09    +0.0000
iter: 453 15:39:44  -601.143552c  -7.74  -3.09    +0.0000
iter: 454 15:39:47  -601.143651c  -7.75  -3.10    +0.0000
iter: 455 15:39:51  -601.143749c  -7.76  -3.10    +0.0000
iter: 456 15:39:55  -601.143845c  -7.76  -3.11    +0.0000
iter: 457 15:39:59  -601.143940c  -7.77  -3.11    +0.0000
iter: 458 15:40:02  -601.144033c  -7.78  -3.11    +0.0000
iter: 459 15:40:06  -601.144125c  -7.78  -3.12    +0.0000
iter: 460 15:40:10  -601.144216c  -7.79  -3.12    +0.0000
iter: 461 15:40:14  -601.144305c  -7.80  -3.13    +0.0000
iter: 462 15:40:17  -601.144393c  -7.80  -3.13    +0.0000
iter: 463 15:40:21  -601.144479c  -7.81  -3.13    +0.0000
iter: 464 15:40:25  -601.144565c  -7.82  -3.14    +0.0000
iter: 465 15:40:28  -601.144649c  -7.82  -3.14    +0.0000
iter: 466 15:40:32  -601.144731c  -7.83  -3.15    +0.0000
iter: 467 15:40:36  -601.144813c  -7.84  -3.15    +0.0000
iter: 468 15:40:40  -601.144893c  -7.84  -3.15    +0.0000
iter: 469 15:40:43  -601.144972c  -7.85  -3.16    +0.0000
iter: 470 15:40:47  -601.145050c  -7.86  -3.16    +0.0000
iter: 471 15:40:51  -601.145127c  -7.86  -3.17    +0.0000
iter: 472 15:40:55  -601.145203c  -7.87  -3.17    +0.0000
iter: 473 15:40:58  -601.145277c  -7.88  -3.17    +0.0000
iter: 474 15:41:02  -601.145351c  -7.88  -3.18    +0.0000
iter: 475 15:41:06  -601.145423c  -7.89  -3.18    +0.0000
iter: 476 15:41:10  -601.145494c  -7.90  -3.19    +0.0000
iter: 477 15:41:13  -601.145564c  -7.90  -3.19    +0.0000
iter: 478 15:41:17  -601.145634c  -7.91  -3.19    +0.0000
iter: 479 15:41:21  -601.145702c  -7.92  -3.20    +0.0000
iter: 480 15:41:25  -601.145769c  -7.92  -3.20    +0.0000
iter: 481 15:41:28  -601.145835c  -7.93  -3.21    +0.0000
iter: 482 15:41:32  -601.145900c  -7.94  -3.21    +0.0000
iter: 483 15:41:36  -601.145964c  -7.95  -3.21    +0.0000
iter: 484 15:41:40  -601.146027c  -7.95  -3.22    +0.0000
iter: 485 15:41:43  -601.146090c  -7.96  -3.22    +0.0000
iter: 486 15:41:47  -601.146151c  -7.96  -3.23    +0.0000
iter: 487 15:41:51  -601.146211c  -7.97  -3.23    +0.0000
iter: 488 15:41:55  -601.146271c  -7.98  -3.23    +0.0000
iter: 489 15:41:58  -601.146330c  -7.99  -3.24    +0.0000
iter: 490 15:42:02  -601.146387c  -7.99  -3.24    +0.0000
iter: 491 15:42:06  -601.146444c  -8.00  -3.25    +0.0000
iter: 492 15:42:09  -601.146500c  -8.01  -3.25    +0.0000
iter: 493 15:42:13  -601.146556c  -8.01  -3.25    +0.0000
iter: 494 15:42:17  -601.146610c  -8.02  -3.26    +0.0000
iter: 495 15:42:21  -601.146664c  -8.03  -3.26    +0.0000
iter: 496 15:42:24  -601.146716c  -8.03  -3.27    +0.0000
iter: 497 15:42:28  -601.146768c  -8.04  -3.27    +0.0000
iter: 498 15:42:32  -601.146820c  -8.04  -3.27    +0.0000
iter: 499 15:42:36  -601.146870c  -8.05  -3.28    +0.0000
iter: 500 15:42:39  -601.146920c  -8.06  -3.28    +0.0000
iter: 501 15:42:43  -601.146969c  -8.07  -3.28    +0.0000
iter: 502 15:42:47  -601.147017c  -8.07  -3.29    +0.0000
iter: 503 15:42:51  -601.147065c  -8.08  -3.29    +0.0000
iter: 504 15:42:54  -601.147275c  -8.08  -3.30    +0.0000
iter: 505 15:42:58  -601.147155c  -8.10  -3.30    +0.0000
iter: 506 15:43:02  -601.147359c  -8.10  -3.30    +0.0000
iter: 507 15:43:05  -601.147244c  -8.11  -3.31    +0.0000
iter: 508 15:43:09  -601.147441c  -8.11  -3.31    +0.0000
iter: 509 15:43:13  -601.147331c  -8.12  -3.32    +0.0000
iter: 510 15:43:17  -601.147522c  -8.12  -3.32    +0.0000
iter: 511 15:43:20  -601.147416c  -8.14  -3.32    +0.0000
iter: 512 15:43:24  -601.147599c  -8.14  -3.33    +0.0000
iter: 513 15:43:28  -601.147641c  -8.14  -3.33    +0.0000
iter: 514 15:43:32  -601.147676c  -8.15  -3.34    +0.0000
iter: 515 15:43:35  -601.147711c  -8.16  -3.34    +0.0000
iter: 516 15:43:39  -601.147747c  -8.16  -3.34    +0.0000
iter: 517 15:43:43  -601.147782c  -8.17  -3.35    +0.0000
iter: 518 15:43:47  -601.147817c  -8.18  -3.35    +0.0000
iter: 519 15:43:50  -601.147851c  -8.18  -3.36    +0.0000
iter: 520 15:43:54  -601.147885c  -8.19  -3.36    +0.0000
iter: 521 15:43:58  -601.147919c  -8.20  -3.36    +0.0000
iter: 522 15:44:01  -601.147952c  -8.20  -3.37    +0.0000
iter: 523 15:44:05  -601.147984c  -8.21  -3.37    +0.0000
iter: 524 15:44:09  -601.148016c  -8.22  -3.37    +0.0000
iter: 525 15:44:13  -601.148048c  -8.22  -3.38    +0.0000
iter: 526 15:44:16  -601.148079c  -8.23  -3.38    +0.0000
iter: 527 15:44:20  -601.148109c  -8.24  -3.39    +0.0000
iter: 528 15:44:24  -601.148139c  -8.24  -3.39    +0.0000
iter: 529 15:44:28  -601.148169c  -8.25  -3.39    +0.0000
iter: 530 15:44:31  -601.148198c  -8.26  -3.40    +0.0000
iter: 531 15:44:35  -601.148227c  -8.26  -3.40    +0.0000
iter: 532 15:44:39  -601.148255c  -8.27  -3.41    +0.0000
iter: 533 15:44:43  -601.148283c  -8.28  -3.41    +0.0000
iter: 534 15:44:46  -601.148311c  -8.28  -3.41    +0.0000
iter: 535 15:44:50  -601.148338c  -8.29  -3.42    +0.0000
iter: 536 15:44:54  -601.148364c  -8.30  -3.42    +0.0000
iter: 537 15:44:58  -601.148391c  -8.30  -3.43    +0.0000
iter: 538 15:45:01  -601.148416c  -8.31  -3.43    +0.0000
iter: 539 15:45:05  -601.148442c  -8.32  -3.43    +0.0000
iter: 540 15:45:09  -601.148467c  -8.32  -3.44    +0.0000
iter: 541 15:45:12  -601.148492c  -8.33  -3.44    +0.0000
iter: 542 15:45:16  -601.148516c  -8.34  -3.44    +0.0000
iter: 543 15:45:20  -601.148540c  -8.34  -3.45    +0.0000
iter: 544 15:45:24  -601.148564c  -8.35  -3.45    +0.0000
iter: 545 15:45:27  -601.148587c  -8.36  -3.46    +0.0000
iter: 546 15:45:31  -601.148610c  -8.36  -3.46    +0.0000
iter: 547 15:45:35  -601.148633c  -8.37  -3.46    +0.0000
iter: 548 15:45:39  -601.148656c  -8.38  -3.47    +0.0000
iter: 549 15:45:42  -601.148678c  -8.38  -3.47    +0.0000
iter: 550 15:45:46  -601.148699c  -8.39  -3.48    +0.0000
iter: 551 15:45:50  -601.148721c  -8.40  -3.48    +0.0000
iter: 552 15:45:54  -601.148742c  -8.40  -3.48    +0.0000
iter: 553 15:45:57  -601.148763c  -8.41  -3.49    +0.0000
iter: 554 15:46:01  -601.148783c  -8.42  -3.49    +0.0000
iter: 555 15:46:05  -601.148803c  -8.42  -3.50    +0.0000
iter: 556 15:46:09  -601.148823c  -8.43  -3.50    +0.0000
iter: 557 15:46:12  -601.148843c  -8.44  -3.50    +0.0000
iter: 558 15:46:16  -601.148862c  -8.44  -3.51    +0.0000
iter: 559 15:46:20  -601.148881c  -8.45  -3.51    +0.0000
iter: 560 15:46:23  -601.148900c  -8.45  -3.51    +0.0000
iter: 561 15:46:27  -601.148919c  -8.46  -3.52    +0.0000
iter: 562 15:46:31  -601.148937c  -8.47  -3.52    +0.0000
iter: 563 15:46:35  -601.148955c  -8.48  -3.53    +0.0000
iter: 564 15:46:38  -601.148973c  -8.48  -3.53    +0.0000
iter: 565 15:46:42  -601.148991c  -8.49  -3.53    +0.0000
iter: 566 15:46:46  -601.149008c  -8.49  -3.54    +0.0000
iter: 567 15:46:50  -601.149025c  -8.50  -3.54    +0.0000
iter: 568 15:46:53  -601.149042c  -8.51  -3.55    +0.0000
iter: 569 15:46:57  -601.149058c  -8.51  -3.55    +0.0000
iter: 570 15:47:01  -601.149075c  -8.52  -3.55    +0.0000
iter: 571 15:47:05  -601.149091c  -8.53  -3.56    +0.0000
iter: 572 15:47:08  -601.149107c  -8.53  -3.56    +0.0000
iter: 573 15:47:12  -601.149122c  -8.54  -3.56    +0.0000
iter: 574 15:47:16  -601.149138c  -8.55  -3.57    +0.0000
iter: 575 15:47:19  -601.149153c  -8.55  -3.57    +0.0000
iter: 576 15:47:23  -601.149168c  -8.56  -3.58    +0.0000
iter: 577 15:47:27  -601.149183c  -8.57  -3.58    +0.0000
iter: 578 15:47:31  -601.149198c  -8.57  -3.58    +0.0000
iter: 579 15:47:34  -601.149212c  -8.58  -3.59    +0.0000
iter: 580 15:47:38  -601.149226c  -8.59  -3.59    +0.0000
iter: 581 15:47:42  -601.149240c  -8.59  -3.60    +0.0000
iter: 582 15:47:46  -601.149254c  -8.60  -3.60    +0.0000
iter: 583 15:47:49  -601.149268c  -8.61  -3.60    +0.0000
iter: 584 15:47:53  -601.149281c  -8.61  -3.61    +0.0000
iter: 585 15:47:57  -601.149295c  -8.62  -3.61    +0.0000
iter: 586 15:48:01  -601.149308c  -8.62  -3.61    +0.0000
iter: 587 15:48:04  -601.149321c  -8.63  -3.62    +0.0000
iter: 588 15:48:08  -601.149333c  -8.64  -3.62    +0.0000
iter: 589 15:48:12  -601.149346c  -8.64  -3.63    +0.0000
iter: 590 15:48:16  -601.149358c  -8.65  -3.63    +0.0000
iter: 591 15:48:19  -601.149370c  -8.66  -3.63    +0.0000
iter: 592 15:48:23  -601.149383c  -8.66  -3.64    +0.0000
iter: 593 15:48:27  -601.149394c  -8.67  -3.64    +0.0000
iter: 594 15:48:30  -601.149406c  -8.68  -3.64    +0.0000
iter: 595 15:48:34  -601.149418c  -8.68  -3.65    +0.0000
iter: 596 15:48:38  -601.149429c  -8.69  -3.65    +0.0000
iter: 597 15:48:42  -601.149440c  -8.70  -3.66    +0.0000
iter: 598 15:48:45  -601.149451c  -8.70  -3.66    +0.0000
iter: 599 15:48:49  -601.149462c  -8.71  -3.66    +0.0000
iter: 600 15:48:53  -601.149473c  -8.72  -3.67    +0.0000
iter: 601 15:48:57  -601.149484c  -8.72  -3.67    +0.0000
iter: 602 15:49:00  -601.149494c  -8.73  -3.68    +0.0000
iter: 603 15:49:04  -601.149505c  -8.74  -3.68    +0.0000
iter: 604 15:49:08  -601.149515c  -8.74  -3.68    +0.0000
iter: 605 15:49:12  -601.149525c  -8.75  -3.69    +0.0000
iter: 606 15:49:15  -601.149535c  -8.75  -3.69    +0.0000
iter: 607 15:49:19  -601.149544c  -8.76  -3.69    +0.0000
iter: 608 15:49:23  -601.149554c  -8.77  -3.70    +0.0000
iter: 609 15:49:26  -601.149564c  -8.77  -3.70    +0.0000
iter: 610 15:49:30  -601.149573c  -8.78  -3.71    +0.0000
iter: 611 15:49:34  -601.149582c  -8.79  -3.71    +0.0000
iter: 612 15:49:38  -601.149591c  -8.79  -3.71    +0.0000
iter: 613 15:49:41  -601.149600c  -8.80  -3.72    +0.0000
iter: 614 15:49:45  -601.149609c  -8.81  -3.72    +0.0000
iter: 615 15:49:49  -601.149618c  -8.81  -3.72    +0.0000
iter: 616 15:49:53  -601.149627c  -8.82  -3.73    +0.0000
iter: 617 15:49:56  -601.149635c  -8.83  -3.73    +0.0000
iter: 618 15:50:00  -601.149644c  -8.83  -3.74    +0.0000
iter: 619 15:50:04  -601.149652c  -8.84  -3.74    +0.0000
iter: 620 15:50:08  -601.149660c  -8.85  -3.74    +0.0000
iter: 621 15:50:11  -601.149668c  -8.85  -3.75    +0.0000
iter: 622 15:50:15  -601.149676c  -8.86  -3.75    +0.0000
iter: 623 15:50:19  -601.149684c  -8.86  -3.76    +0.0000
iter: 624 15:50:22  -601.149691c  -8.87  -3.76    +0.0000
iter: 625 15:50:26  -601.149699c  -8.88  -3.76    +0.0000
iter: 626 15:50:30  -601.149707c  -8.88  -3.77    +0.0000
iter: 627 15:50:34  -601.149714c  -8.89  -3.77    +0.0000
iter: 628 15:50:37  -601.149721c  -8.90  -3.77    +0.0000
iter: 629 15:50:41  -601.149729c  -8.90  -3.78    +0.0000
iter: 630 15:50:45  -601.149736c  -8.91  -3.78    +0.0000
iter: 631 15:50:49  -601.149743c  -8.92  -3.79    +0.0000
iter: 632 15:50:52  -601.149750c  -8.92  -3.79    +0.0000
iter: 633 15:50:56  -601.149756c  -8.93  -3.79    +0.0000
iter: 634 15:51:00  -601.149763c  -8.94  -3.80    +0.0000
iter: 635 15:51:04  -601.149770c  -8.94  -3.80    +0.0000
iter: 636 15:51:08  -601.149776c  -8.95  -3.80    +0.0000
iter: 637 15:51:12  -601.149783c  -8.96  -3.81    +0.0000
iter: 638 15:51:15  -601.149789c  -8.96  -3.81    +0.0000
iter: 639 15:51:19  -601.149795c  -8.97  -3.82    +0.0000
iter: 640 15:51:23  -601.149802c  -8.98  -3.82    +0.0000
iter: 641 15:51:26  -601.149808c  -8.98  -3.82    +0.0000
iter: 642 15:51:30  -601.149814c  -8.99  -3.83    +0.0000
iter: 643 15:51:34  -601.149820c  -8.99  -3.83    +0.0000
iter: 644 15:51:38  -601.149825c  -9.00  -3.83    +0.0000
iter: 645 15:51:41  -601.149831c  -9.01  -3.84    +0.0000
iter: 646 15:51:45  -601.149837c  -9.01  -3.84    +0.0000
iter: 647 15:51:49  -601.149843c  -9.02  -3.85    +0.0000
iter: 648 15:51:53  -601.149848c  -9.03  -3.85    +0.0000
iter: 649 15:51:56  -601.149854c  -9.03  -3.85    +0.0000
iter: 650 15:52:00  -601.149859c  -9.04  -3.86    +0.0000
iter: 651 15:52:04  -601.149864c  -9.05  -3.86    +0.0000
iter: 652 15:52:08  -601.149869c  -9.05  -3.86    +0.0000
iter: 653 15:52:11  -601.149875c  -9.06  -3.87    +0.0000
iter: 654 15:52:15  -601.149880c  -9.07  -3.87    +0.0000
iter: 655 15:52:19  -601.149885c  -9.07  -3.88    +0.0000
iter: 656 15:52:22  -601.149890c  -9.08  -3.88    +0.0000
iter: 657 15:52:26  -601.149895c  -9.08  -3.88    +0.0000
iter: 658 15:52:30  -601.149899c  -9.09  -3.89    +0.0000
iter: 659 15:52:34  -601.149904c  -9.10  -3.89    +0.0000
iter: 660 15:52:37  -601.149909c  -9.10  -3.89    +0.0000
iter: 661 15:52:41  -601.149914c  -9.11  -3.90    +0.0000
iter: 662 15:52:45  -601.149918c  -9.12  -3.90    +0.0000
iter: 663 15:52:49  -601.149923c  -9.12  -3.91    +0.0000
iter: 664 15:52:52  -601.149927c  -9.13  -3.91    +0.0000
iter: 665 15:52:56  -601.149931c  -9.14  -3.91    +0.0000
iter: 666 15:53:00  -601.149936c  -9.14  -3.92    +0.0000
iter: 667 15:53:04  -601.149940c  -9.15  -3.92    +0.0000
iter: 668 15:53:07  -601.149944c  -9.16  -3.92    +0.0000
iter: 669 15:53:11  -601.149948c  -9.16  -3.93    +0.0000
iter: 670 15:53:15  -601.149953c  -9.17  -3.93    +0.0000
iter: 671 15:53:18  -601.149957c  -9.17  -3.94    +0.0000
iter: 672 15:53:22  -601.149961c  -9.18  -3.94    +0.0000
iter: 673 15:53:26  -601.149965c  -9.19  -3.94    +0.0000
iter: 674 15:53:30  -601.149968c  -9.19  -3.95    +0.0000
iter: 675 15:53:33  -601.149972c  -9.20  -3.95    +0.0000
iter: 676 15:53:37  -601.149976c  -9.21  -3.95    +0.0000
iter: 677 15:53:41  -601.149980c  -9.21  -3.96    +0.0000
iter: 678 15:53:45  -601.149983c  -9.22  -3.96    +0.0000
iter: 679 15:53:48  -601.149987c  -9.23  -3.97    +0.0000
iter: 680 15:53:52  -601.149991c  -9.23  -3.97    +0.0000
iter: 681 15:53:56  -601.149994c  -9.24  -3.97    +0.0000
iter: 682 15:54:00  -601.149998c  -9.25  -3.98    +0.0000
iter: 683 15:54:03  -601.150001c  -9.25  -3.98    +0.0000
iter: 684 15:54:07  -601.150005c  -9.26  -3.98    +0.0000
iter: 685 15:54:11  -601.150008c  -9.26  -3.99    +0.0000
iter: 686 15:54:15  -601.150011c  -9.27  -3.99    +0.0000
iter: 687 15:54:18  -601.150014c  -9.28  -3.99    +0.0000
iter: 688 15:54:22  -601.150018c  -9.28  -4.00    +0.0000
iter: 689 15:54:26  -601.150021c  -9.29  -4.00    +0.0000
iter: 690 15:54:29  -601.150024c  -9.30  -4.01    +0.0000
iter: 691 15:54:33  -601.150027c  -9.30  -4.01    +0.0000
iter: 692 15:54:37  -601.150030c  -9.31  -4.01    +0.0000
iter: 693 15:54:41  -601.150033c  -9.32  -4.02    +0.0000
iter: 694 15:54:44  -601.150036c  -9.32  -4.02    +0.0000
iter: 695 15:54:48  -601.150039c  -9.33  -4.02    +0.0000
iter: 696 15:54:52  -601.150042c  -9.34  -4.03    +0.0000
iter: 697 15:54:56  -601.150045c  -9.34  -4.03    +0.0000
iter: 698 15:54:59  -601.150048c  -9.35  -4.04    +0.0000
iter: 699 15:55:03  -601.150050c  -9.35  -4.04    +0.0000
iter: 700 15:55:07  -601.150053c  -9.36  -4.04    +0.0000
iter: 701 15:55:10  -601.150056c  -9.37  -4.05    +0.0000
iter: 702 15:55:14  -601.150058c  -9.37  -4.05    +0.0000
iter: 703 15:55:18  -601.150061c  -9.38  -4.05    +0.0000
iter: 704 15:55:22  -601.150064c  -9.39  -4.06    +0.0000
iter: 705 15:55:25  -601.150066c  -9.39  -4.06    +0.0000
iter: 706 15:55:29  -601.150069c  -9.40  -4.06    +0.0000
iter: 707 15:55:33  -601.150071c  -9.41  -4.07    +0.0000
iter: 708 15:55:37  -601.150074c  -9.41  -4.07    +0.0000
iter: 709 15:55:40  -601.150076c  -9.42  -4.08    +0.0000
iter: 710 15:55:44  -601.150079c  -9.43  -4.08    +0.0000
iter: 711 15:55:48  -601.150081c  -9.43  -4.08    +0.0000
iter: 712 15:55:52  -601.150083c  -9.44  -4.09    +0.0000
iter: 713 15:55:55  -601.150086c  -9.44  -4.09    +0.0000
iter: 714 15:55:59  -601.150088c  -9.45  -4.09    +0.0000
iter: 715 15:56:03  -601.150090c  -9.46  -4.10    +0.0000
iter: 716 15:56:06  -601.150092c  -9.46  -4.10    +0.0000
iter: 717 15:56:10  -601.150095c  -9.47  -4.11    +0.0000
iter: 718 15:56:14  -601.150097c  -9.48  -4.11    +0.0000
iter: 719 15:56:18  -601.150099c  -9.48  -4.11    +0.0000
iter: 720 15:56:21  -601.150101c  -9.49  -4.12    +0.0000
iter: 721 15:56:25  -601.150103c  -9.50  -4.12    +0.0000
iter: 722 15:56:29  -601.150105c  -9.50  -4.12    +0.0000
iter: 723 15:56:33  -601.150107c  -9.51  -4.13    +0.0000
iter: 724 15:56:36  -601.150109c  -9.52  -4.13    +0.0000
iter: 725 15:56:40  -601.150111c  -9.52  -4.13    +0.0000
iter: 726 15:56:44  -601.150113c  -9.53  -4.14    +0.0000
iter: 727 15:56:47  -601.150115c  -9.53  -4.14    +0.0000
iter: 728 15:56:51  -601.150117c  -9.54  -4.15    +0.0000
iter: 729 15:56:55  -601.150119c  -9.55  -4.15    +0.0000
iter: 730 15:56:59  -601.150121c  -9.55  -4.15    +0.0000
iter: 731 15:57:02  -601.150122c  -9.56  -4.16    +0.0000
iter: 732 15:57:06  -601.150124c  -9.57  -4.16    +0.0000
iter: 733 15:57:10  -601.150126c  -9.57  -4.16    +0.0000
iter: 734 15:57:14  -601.150128c  -9.58  -4.17    +0.0000
iter: 735 15:57:17  -601.150129c  -9.58  -4.17    +0.0000
iter: 736 15:57:21  -601.150131c  -9.59  -4.17    +0.0000
iter: 737 15:57:25  -601.150133c  -9.60  -4.18    +0.0000
iter: 738 15:57:29  -601.150135c  -9.61  -4.18    +0.0000
iter: 739 15:57:32  -601.150136c  -9.61  -4.19    +0.0000
iter: 740 15:57:36  -601.150138c  -9.62  -4.19    +0.0000
iter: 741 15:57:40  -601.150139c  -9.62  -4.19    +0.0000
iter: 742 15:57:43  -601.150141c  -9.63  -4.20    +0.0000
iter: 743 15:57:47  -601.150143c  -9.64  -4.20    +0.0000
iter: 744 15:57:51  -601.150144c  -9.64  -4.20    +0.0000
iter: 745 15:57:55  -601.150146c  -9.65  -4.21    +0.0000
iter: 746 15:57:58  -601.150147c  -9.66  -4.21    +0.0000
iter: 747 15:58:02  -601.150149c  -9.66  -4.22    +0.0000
iter: 748 15:58:06  -601.150150c  -9.67  -4.22    +0.0000
iter: 749 15:58:10  -601.150152c  -9.67  -4.22    +0.0000
iter: 750 15:58:13  -601.150153c  -9.68  -4.23    +0.0000
iter: 751 15:58:17  -601.150154c  -9.69  -4.23    +0.0000
iter: 752 15:58:21  -601.150156c  -9.69  -4.23    +0.0000
iter: 753 15:58:25  -601.150157c  -9.70  -4.24    +0.0000
iter: 754 15:58:28  -601.150159c  -9.71  -4.24    +0.0000
iter: 755 15:58:32  -601.150160c  -9.71  -4.24    +0.0000
iter: 756 15:58:36  -601.150161c  -9.72  -4.25    +0.0000
iter: 757 15:58:39  -601.150163c  -9.72  -4.25    +0.0000
iter: 758 15:58:43  -601.150164c  -9.73  -4.26    +0.0000
iter: 759 15:58:47  -601.150165c  -9.74  -4.26    +0.0000
iter: 760 15:58:51  -601.150166c  -9.75  -4.26    +0.0000
iter: 761 15:58:54  -601.150168c  -9.75  -4.27    +0.0000
iter: 762 15:58:58  -601.150169c  -9.76  -4.27    +0.0000
iter: 763 15:59:02  -601.150170c  -9.76  -4.27    +0.0000
iter: 764 15:59:06  -601.150171c  -9.77  -4.28    +0.0000
iter: 765 15:59:09  -601.150172c  -9.78  -4.28    +0.0000
iter: 766 15:59:13  -601.150174c  -9.78  -4.28    +0.0000
iter: 767 15:59:17  -601.150175c  -9.79  -4.29    +0.0000
iter: 768 15:59:21  -601.150176c  -9.80  -4.29    +0.0000
iter: 769 15:59:24  -601.150177c  -9.80  -4.29    +0.0000
iter: 770 15:59:28  -601.150178c  -9.81  -4.30    +0.0000
iter: 771 15:59:32  -601.150179c  -9.81  -4.30    +0.0000
iter: 772 15:59:35  -601.150180c  -9.82  -4.31    +0.0000
iter: 773 15:59:39  -601.150181c  -9.83  -4.31    +0.0000
iter: 774 15:59:43  -601.150183c  -9.83  -4.31    +0.0000
iter: 775 15:59:47  -601.150184c  -9.84  -4.32    +0.0000
iter: 776 15:59:50  -601.150185c  -9.85  -4.32    +0.0000
iter: 777 15:59:54  -601.150186c  -9.85  -4.32    +0.0000
iter: 778 15:59:58  -601.150187c  -9.86  -4.33    +0.0000
iter: 779 16:00:02  -601.150188c  -9.86  -4.33    +0.0000
iter: 780 16:00:05  -601.150189c  -9.87  -4.33    +0.0000
iter: 781 16:00:09  -601.150190c  -9.88  -4.34    +0.0000
iter: 782 16:00:13  -601.150191c  -9.89  -4.34    +0.0000
iter: 783 16:00:17  -601.150192c  -9.89  -4.35    +0.0000
iter: 784 16:00:20  -601.150193c  -9.90  -4.35    +0.0000
iter: 785 16:00:24  -601.150193c  -9.90  -4.35    +0.0000
iter: 786 16:00:28  -601.150194c  -9.91  -4.36    +0.0000
iter: 787 16:00:31  -601.150195c  -9.92  -4.36    +0.0000
iter: 788 16:00:35  -601.150196c  -9.92  -4.36    +0.0000
iter: 789 16:00:39  -601.150197c  -9.93  -4.37    +0.0000
iter: 790 16:00:43  -601.150198c  -9.94  -4.37    +0.0000
iter: 791 16:00:46  -601.150199c  -9.94  -4.37    +0.0000
iter: 792 16:00:50  -601.150200c  -9.95  -4.38    +0.0000
iter: 793 16:00:54  -601.150200c  -9.95  -4.38    +0.0000
iter: 794 16:00:58  -601.150201c  -9.96  -4.38    +0.0000
iter: 795 16:01:01  -601.150202c  -9.97  -4.39    +0.0000
iter: 796 16:01:05  -601.150203c  -9.97  -4.39    +0.0000
iter: 797 16:01:09  -601.150204c  -9.98  -4.40    +0.0000
iter: 798 16:01:13  -601.150205c  -9.99  -4.40    +0.0000
iter: 799 16:01:16  -601.150205c  -9.99  -4.40    +0.0000
iter: 800 16:01:20  -601.150206c -10.00  -4.41    +0.0000
iter: 801 16:01:24  -601.150207c -10.00c -4.41    +0.0000
iter: 802 16:01:27  -601.150208c -10.01c -4.41    +0.0000
iter: 803 16:01:31  -601.150208c -10.02c -4.42    +0.0000
iter: 804 16:01:35  -601.150209c -10.02c -4.42    +0.0000
iter: 805 16:01:39  -601.150210c -10.03c -4.42    +0.0000
iter: 806 16:01:42  -601.150211c -10.04c -4.43    +0.0000
iter: 807 16:01:46  -601.150211c -10.04c -4.43    +0.0000
iter: 808 16:01:50  -601.150212c -10.05c -4.43    +0.0000
iter: 809 16:01:54  -601.150213c -10.05c -4.44    +0.0000
iter: 810 16:01:57  -601.150213c -10.06c -4.44    +0.0000
iter: 811 16:02:01  -601.150214c -10.07c -4.45    +0.0000
iter: 812 16:02:05  -601.150215c -10.08c -4.45    +0.0000
iter: 813 16:02:09  -601.150215c -10.08c -4.45    +0.0000
iter: 814 16:02:12  -601.150216c -10.09c -4.46    +0.0000
iter: 815 16:02:16  -601.150217c -10.09c -4.46    +0.0000
iter: 816 16:02:20  -601.150217c -10.10c -4.46    +0.0000
iter: 817 16:02:23  -601.150218c -10.11c -4.47    +0.0000
iter: 818 16:02:27  -601.150219c -10.11c -4.47    +0.0000
iter: 819 16:02:31  -601.150219c -10.12c -4.47    +0.0000
iter: 820 16:02:35  -601.150220c -10.13c -4.48    +0.0000
iter: 821 16:02:38  -601.150221c -10.13c -4.48    +0.0000
iter: 822 16:02:42  -601.150221c -10.14c -4.48    +0.0000
iter: 823 16:02:46  -601.150222c -10.14c -4.49    +0.0000
iter: 824 16:02:50  -601.150222c -10.15c -4.49    +0.0000
iter: 825 16:02:53  -601.150223c -10.16c -4.50    +0.0000
iter: 826 16:02:57  -601.150224c -10.16c -4.50    +0.0000
iter: 827 16:03:01  -601.150224c -10.17c -4.50    +0.0000
iter: 828 16:03:05  -601.150225c -10.18c -4.51    +0.0000
iter: 829 16:03:08  -601.150225c -10.18c -4.51    +0.0000
iter: 830 16:03:12  -601.150226c -10.19c -4.51    +0.0000
iter: 831 16:03:16  -601.150226c -10.19c -4.52    +0.0000
iter: 832 16:03:20  -601.150227c -10.20c -4.52    +0.0000
iter: 833 16:03:24  -601.150227c -10.21c -4.52    +0.0000
iter: 834 16:03:28  -601.150228c -10.21c -4.53    +0.0000
iter: 835 16:03:31  -601.150228c -10.22c -4.53    +0.0000
iter: 836 16:03:35  -601.150229c -10.23c -4.53    +0.0000
iter: 837 16:03:39  -601.150229c -10.23c -4.54    +0.0000
iter: 838 16:03:43  -601.150230c -10.24c -4.54    +0.0000
iter: 839 16:03:46  -601.150230c -10.24c -4.55    +0.0000
iter: 840 16:03:50  -601.150231c -10.25c -4.55    +0.0000
iter: 841 16:03:54  -601.150231c -10.26c -4.55    +0.0000
iter: 842 16:03:57  -601.150232c -10.26c -4.56    +0.0000
iter: 843 16:04:01  -601.150232c -10.27c -4.56    +0.0000
iter: 844 16:04:05  -601.150233c -10.28c -4.56    +0.0000
iter: 845 16:04:09  -601.150233c -10.28c -4.57    +0.0000
iter: 846 16:04:12  -601.150234c -10.29c -4.57    +0.0000
iter: 847 16:04:16  -601.150234c -10.29c -4.57    +0.0000
iter: 848 16:04:20  -601.150235c -10.30c -4.58    +0.0000
iter: 849 16:04:24  -601.150235c -10.31c -4.58    +0.0000
iter: 850 16:04:27  -601.150236c -10.31c -4.58    +0.0000
iter: 851 16:04:31  -601.150236c -10.32c -4.59    +0.0000
iter: 852 16:04:35  -601.150236c -10.33c -4.59    +0.0000
iter: 853 16:04:39  -601.150237c -10.33c -4.59    +0.0000
iter: 854 16:04:42  -601.150237c -10.34c -4.60    +0.0000
iter: 855 16:04:46  -601.150238c -10.34c -4.60    +0.0000
iter: 856 16:04:50  -601.150238c -10.35c -4.61    +0.0000
iter: 857 16:04:53  -601.150239c -10.36c -4.61    +0.0000
iter: 858 16:04:57  -601.150239c -10.36c -4.61    +0.0000
iter: 859 16:05:01  -601.150239c -10.37c -4.62    +0.0000
iter: 860 16:05:05  -601.150240c -10.38c -4.62    +0.0000
iter: 861 16:05:08  -601.150240c -10.38c -4.62    +0.0000
iter: 862 16:05:12  -601.150241c -10.39c -4.63    +0.0000
iter: 863 16:05:16  -601.150241c -10.40c -4.63    +0.0000
iter: 864 16:05:20  -601.150241c -10.40c -4.63    +0.0000
iter: 865 16:05:23  -601.150242c -10.41c -4.64    +0.0000
iter: 866 16:05:27  -601.150242c -10.41c -4.64    +0.0000
iter: 867 16:05:31  -601.150242c -10.42c -4.64    +0.0000
iter: 868 16:05:34  -601.150243c -10.43c -4.65    +0.0000
iter: 869 16:05:38  -601.150243c -10.43c -4.65    +0.0000
iter: 870 16:05:42  -601.150244c -10.44c -4.65    +0.0000
iter: 871 16:05:46  -601.150244c -10.45c -4.66    +0.0000
iter: 872 16:05:49  -601.150244c -10.45c -4.66    +0.0000
iter: 873 16:05:53  -601.150245c -10.46c -4.66    +0.0000
iter: 874 16:05:57  -601.150245c -10.47c -4.67    +0.0000
iter: 875 16:06:01  -601.150245c -10.47c -4.67    +0.0000
iter: 876 16:06:04  -601.150246c -10.48c -4.68    +0.0000
iter: 877 16:06:08  -601.150246c -10.48c -4.68    +0.0000
iter: 878 16:06:12  -601.150246c -10.49c -4.68    +0.0000
iter: 879 16:06:16  -601.150247c -10.50c -4.69    +0.0000
iter: 880 16:06:19  -601.150247c -10.50c -4.69    +0.0000
iter: 881 16:06:23  -601.150247c -10.51c -4.69    +0.0000
iter: 882 16:06:27  -601.150248c -10.52c -4.70    +0.0000
iter: 883 16:06:30  -601.150248c -10.52c -4.70    +0.0000
iter: 884 16:06:34  -601.150248c -10.53c -4.70    +0.0000
iter: 885 16:06:38  -601.150248c -10.53c -4.71    +0.0000
iter: 886 16:06:42  -601.150249c -10.54c -4.71    +0.0000
iter: 887 16:06:45  -601.150249c -10.55c -4.71    +0.0000
iter: 888 16:06:49  -601.150249c -10.55c -4.72    +0.0000
iter: 889 16:06:53  -601.150250c -10.56c -4.72    +0.0000
iter: 890 16:06:57  -601.150250c -10.57c -4.72    +0.0000
iter: 891 16:07:00  -601.150250c -10.57c -4.73    +0.0000
iter: 892 16:07:04  -601.150251c -10.58c -4.73    +0.0000
iter: 893 16:07:08  -601.150251c -10.58c -4.73    +0.0000
iter: 894 16:07:12  -601.150251c -10.59c -4.74    +0.0000
iter: 895 16:07:15  -601.150251c -10.60c -4.74    +0.0000
iter: 896 16:07:19  -601.150252c -10.60c -4.75    +0.0000
iter: 897 16:07:23  -601.150252c -10.61c -4.75    +0.0000
iter: 898 16:07:26  -601.150252c -10.62c -4.75    +0.0000
iter: 899 16:07:30  -601.150252c -10.62c -4.76    +0.0000
iter: 900 16:07:34  -601.150253c -10.63c -4.76    +0.0000
iter: 901 16:07:38  -601.150253c -10.63c -4.76    +0.0000
iter: 902 16:07:41  -601.150253c -10.64c -4.77    +0.0000
iter: 903 16:07:45  -601.150253c -10.65c -4.77    +0.0000
iter: 904 16:07:49  -601.150254c -10.65c -4.77    +0.0000
iter: 905 16:07:53  -601.150254c -10.66c -4.78    +0.0000
iter: 906 16:07:56  -601.150254c -10.67c -4.78    +0.0000
iter: 907 16:08:00  -601.150254c -10.67c -4.78    +0.0000
iter: 908 16:08:04  -601.150255c -10.68c -4.79    +0.0000
iter: 909 16:08:07  -601.150255c -10.68c -4.79    +0.0000
iter: 910 16:08:11  -601.150255c -10.69c -4.79    +0.0000
iter: 911 16:08:15  -601.150255c -10.70c -4.80    +0.0000
iter: 912 16:08:19  -601.150256c -10.70c -4.80    +0.0000
iter: 913 16:08:22  -601.150256c -10.71c -4.80    +0.0000
iter: 914 16:08:26  -601.150256c -10.72c -4.81    +0.0000
iter: 915 16:08:30  -601.150256c -10.72c -4.81    +0.0000
iter: 916 16:08:34  -601.150257c -10.73c -4.81    +0.0000
iter: 917 16:08:37  -601.150257c -10.73c -4.82    +0.0000
iter: 918 16:08:41  -601.150257c -10.74c -4.82    +0.0000
iter: 919 16:08:45  -601.150257c -10.75c -4.83    +0.0000
iter: 920 16:08:49  -601.150257c -10.75c -4.83    +0.0000
iter: 921 16:08:52  -601.150258c -10.76c -4.83    +0.0000
iter: 922 16:08:56  -601.150258c -10.77c -4.84    +0.0000
iter: 923 16:09:00  -601.150258c -10.77c -4.84    +0.0000
iter: 924 16:09:03  -601.150258c -10.78c -4.84    +0.0000
iter: 925 16:09:07  -601.150259c -10.78c -4.85    +0.0000
iter: 926 16:09:11  -601.150259c -10.79c -4.85    +0.0000
iter: 927 16:09:15  -601.150259c -10.79c -4.85    +0.0000
iter: 928 16:09:18  -601.150259c -10.80c -4.86    +0.0000
iter: 929 16:09:22  -601.150259c -10.81c -4.86    +0.0000
iter: 930 16:09:26  -601.150260c -10.82c -4.86    +0.0000
iter: 931 16:09:30  -601.150260c -10.82c -4.87    +0.0000
iter: 932 16:09:33  -601.150260c -10.83c -4.87    +0.0000
iter: 933 16:09:37  -601.150260c -10.83c -4.87    +0.0000
iter: 934 16:09:41  -601.150260c -10.84c -4.88    +0.0000
iter: 935 16:09:45  -601.150260c -10.84c -4.88    +0.0000
iter: 936 16:09:48  -601.150261c -10.85c -4.88    +0.0000
iter: 937 16:09:52  -601.150261c -10.86c -4.89    +0.0000
iter: 938 16:09:56  -601.150261c -10.87c -4.89    +0.0000
iter: 939 16:09:59  -601.150261c -10.87c -4.89    +0.0000
iter: 940 16:10:03  -601.150261c -10.88c -4.90    +0.0000
iter: 941 16:10:07  -601.150262c -10.88c -4.90    +0.0000
iter: 942 16:10:11  -601.150262c -10.89c -4.90    +0.0000
iter: 943 16:10:14  -601.150262c -10.89c -4.91    +0.0000
iter: 944 16:10:18  -601.150262c -10.90c -4.91    +0.0000
iter: 945 16:10:22  -601.150262c -10.91c -4.91    +0.0000
iter: 946 16:10:26  -601.150262c -10.91c -4.92    +0.0000
iter: 947 16:10:29  -601.150263c -10.92c -4.92    +0.0000
iter: 948 16:10:33  -601.150263c -10.93c -4.93    +0.0000
iter: 949 16:10:37  -601.150263c -10.93c -4.93    +0.0000
iter: 950 16:10:40  -601.150263c -10.94c -4.93    +0.0000
iter: 951 16:10:44  -601.150263c -10.94c -4.94    +0.0000
iter: 952 16:10:48  -601.150263c -10.95c -4.94    +0.0000
iter: 953 16:10:52  -601.150264c -10.96c -4.94    +0.0000
iter: 954 16:10:55  -601.150264c -10.96c -4.95    +0.0000
iter: 955 16:10:59  -601.150264c -10.97c -4.95    +0.0000
iter: 956 16:11:03  -601.150264c -10.98c -4.95    +0.0000
iter: 957 16:11:07  -601.150264c -10.98c -4.96    +0.0000
iter: 958 16:11:10  -601.150264c -10.99c -4.96    +0.0000
iter: 959 16:11:14  -601.150265c -10.99c -4.96    +0.0000
iter: 960 16:11:18  -601.150265c -11.00c -4.97    +0.0000
iter: 961 16:11:22  -601.150265c -11.01c -4.97    +0.0000
iter: 962 16:11:25  -601.150265c -11.01c -4.97    +0.0000
iter: 963 16:11:29  -601.150265c -11.02c -4.98    +0.0000
iter: 964 16:11:33  -601.150265c -11.03c -4.98    +0.0000
iter: 965 16:11:36  -601.150265c -11.03c -4.98    +0.0000
iter: 966 16:11:40  -601.150266c -11.04c -4.99    +0.0000
iter: 967 16:11:44  -601.150266c -11.04c -4.99    +0.0000
iter: 968 16:11:48  -601.150266c -11.05c -4.99    +0.0000
iter: 969 16:11:51  -601.150266c -11.06c -5.00    +0.0000
iter: 970 16:11:55  -601.150266c -11.06c -5.00c   +0.0000

Converged after 970 iterations.

Dipole moment: (52.394268, -54.480175, -0.102315) |e|*Ang

Total magnetic moment: (0.000000, 0.000000, 0.000000)
Local magnetic moments:
   0 Ti ( 0.000000,  0.000000,  0.000000)
   1 Ti ( 0.000000,  0.000000,  0.000000)
   2 Ti ( 0.000000,  0.000000, -0.000000)
   3 Ti ( 0.000000,  0.000000,  0.000000)
   4 Ti ( 0.000000,  0.000000,  0.000000)
   5 Ti ( 0.000000,  0.000000, -0.000000)
   6 Ti ( 0.000000,  0.000000,  0.000000)
   7 Ti ( 0.000000,  0.000000,  0.000000)
   8 Ti ( 0.000000,  0.000000,  0.000000)
   9 Ti ( 0.000000,  0.000000, -0.000000)
  10 Ti ( 0.000000,  0.000000,  0.000000)
  11 Ti ( 0.000000,  0.000000, -0.000000)
  12 Ti ( 0.000000,  0.000000, -0.000000)
  13 Ti ( 0.000000,  0.000000,  0.000000)
  14 Ti ( 0.000000,  0.000000, -0.000000)
  15 Ti ( 0.000000,  0.000000,  0.000000)
  16 Ti ( 0.000000,  0.000000, -0.000000)
  17 Ti ( 0.000000,  0.000000, -0.000000)
  18 Ti ( 0.000000,  0.000000,  0.000000)
  19 Ti ( 0.000000,  0.000000,  0.000000)
  20 Ti ( 0.000000,  0.000000, -0.000000)
  21 Ti ( 0.000000,  0.000000, -0.000000)
  22 Ti ( 0.000000,  0.000000,  0.000000)
  23 Ti ( 0.000000,  0.000000, -0.000000)
  24 O  ( 0.000000,  0.000000, -0.000000)
  25 O  ( 0.000000,  0.000000,  0.000000)
  26 O  ( 0.000000,  0.000000,  0.000000)
  27 O  ( 0.000000,  0.000000,  0.000000)
  28 O  ( 0.000000,  0.000000, -0.000000)
  29 O  ( 0.000000,  0.000000, -0.000000)
  30 O  ( 0.000000,  0.000000,  0.000000)
  31 O  ( 0.000000,  0.000000, -0.000000)
  32 O  ( 0.000000,  0.000000, -0.000000)
  33 O  ( 0.000000,  0.000000,  0.000000)
  34 O  ( 0.000000,  0.000000, -0.000000)
  35 O  ( 0.000000,  0.000000, -0.000000)
  36 O  ( 0.000000,  0.000000,  0.000000)
  37 O  ( 0.000000,  0.000000, -0.000000)
  38 O  ( 0.000000,  0.000000,  0.000000)
  39 O  ( 0.000000,  0.000000,  0.000000)
  40 O  ( 0.000000,  0.000000,  0.000000)
  41 O  ( 0.000000,  0.000000,  0.000000)
  42 O  ( 0.000000,  0.000000,  0.000000)
  43 O  ( 0.000000,  0.000000,  0.000000)
  44 O  ( 0.000000,  0.000000,  0.000000)
  45 O  ( 0.000000,  0.000000, -0.000000)
  46 O  ( 0.000000,  0.000000,  0.000000)
  47 O  ( 0.000000,  0.000000,  0.000000)
  48 O  ( 0.000000,  0.000000,  0.000000)
  49 O  ( 0.000000,  0.000000, -0.000000)
  50 O  ( 0.000000,  0.000000,  0.000000)
  51 O  ( 0.000000,  0.000000, -0.000000)
  52 O  ( 0.000000,  0.000000, -0.000000)
  53 O  ( 0.000000,  0.000000,  0.000000)
  54 O  ( 0.000000,  0.000000,  0.000000)
  55 O  ( 0.000000,  0.000000, -0.000000)
  56 O  ( 0.000000,  0.000000,  0.000000)
  57 O  ( 0.000000,  0.000000,  0.000000)
  58 O  ( 0.000000,  0.000000, -0.000000)
  59 O  ( 0.000000,  0.000000,  0.000000)
  60 O  ( 0.000000,  0.000000, -0.000000)
  61 O  ( 0.000000,  0.000000, -0.000000)
  62 O  ( 0.000000,  0.000000,  0.000000)
  63 O  ( 0.000000,  0.000000,  0.000000)
  64 O  ( 0.000000,  0.000000,  0.000000)
  65 O  ( 0.000000,  0.000000, -0.000000)
  66 O  ( 0.000000,  0.000000,  0.000000)
  67 O  ( 0.000000,  0.000000,  0.000000)
  68 O  ( 0.000000,  0.000000,  0.000000)
  69 O  ( 0.000000,  0.000000,  0.000000)
  70 O  ( 0.000000,  0.000000, -0.000000)
  71 O  ( 0.000000,  0.000000,  0.000000)
  72 Au ( 0.000000,  0.000000, -0.000000)
  73 Au ( 0.000000,  0.000000, -0.000000)
  74 Au ( 0.000000,  0.000000,  0.000000)
  75 Au ( 0.000000,  0.000000, -0.000000)

Energy contributions relative to reference atoms: (reference = -2721730.337652)

Kinetic:       +537.786316
Potential:     -727.447360
External:       -72.195811
XC:            -382.498112
Entropy (-ST):   -0.001388
Local:          +43.205395
SIC:             +0.000000
--------------------------
Free energy:   -601.150960
Extrapolated:  -601.150266

Dipole-layer corrected work functions: 4.469452, 4.703380 eV

Spin contamination: 0.000000 electrons
                   Up                     Down
 Band  Eigenvalues  Occupancy  Eigenvalues  Occupancy
    0    -65.95178    1.00000    -65.95178    1.00000
    1    -65.94408    1.00000    -65.94408    1.00000
    2    -65.93896    1.00000    -65.93896    1.00000
    3    -65.93653    1.00000    -65.93653    1.00000
    4    -65.80703    1.00000    -65.80703    1.00000
    5    -65.73331    1.00000    -65.73331    1.00000
    6    -65.64222    1.00000    -65.64222    1.00000
    7    -65.63909    1.00000    -65.63909    1.00000
    8    -65.63279    1.00000    -65.63279    1.00000
    9    -65.62998    1.00000    -65.62998    1.00000
   10    -65.61005    1.00000    -65.61005    1.00000
   11    -65.60370    1.00000    -65.60370    1.00000
   12    -65.59209    1.00000    -65.59209    1.00000
   13    -65.55734    1.00000    -65.55734    1.00000
   14    -65.55126    1.00000    -65.55126    1.00000
   15    -65.49756    1.00000    -65.49756    1.00000
   16    -65.47620    1.00000    -65.47620    1.00000
   17    -65.46919    1.00000    -65.46919    1.00000
   18    -65.35868    1.00000    -65.35868    1.00000
   19    -65.32012    1.00000    -65.32012    1.00000
   20    -65.21471    1.00000    -65.21471    1.00000
   21    -65.20120    1.00000    -65.20120    1.00000
   22    -65.19366    1.00000    -65.19366    1.00000
   23    -65.19073    1.00000    -65.19073    1.00000
   24    -42.27352    1.00000    -42.27352    1.00000
   25    -42.26460    1.00000    -42.26460    1.00000
   26    -42.25873    1.00000    -42.25873    1.00000
   27    -42.25573    1.00000    -42.25573    1.00000
   28    -42.12635    1.00000    -42.12635    1.00000
   29    -42.11747    1.00000    -42.11747    1.00000
   30    -42.08772    1.00000    -42.08772    1.00000
   31    -42.05691    1.00000    -42.05691    1.00000
   32    -42.04784    1.00000    -42.04784    1.00000
   33    -41.98287    1.00000    -41.98287    1.00000
   34    -41.95349    1.00000    -41.95349    1.00000
   35    -41.94176    1.00000    -41.94176    1.00000
   36    -41.93895    1.00000    -41.93895    1.00000
   37    -41.93443    1.00000    -41.93443    1.00000
   38    -41.92340    1.00000    -41.92340    1.00000
   39    -41.92260    1.00000    -41.92260    1.00000
   40    -41.91775    1.00000    -41.91775    1.00000
   41    -41.91558    1.00000    -41.91558    1.00000
   42    -41.91066    1.00000    -41.91066    1.00000
   43    -41.90003    1.00000    -41.90003    1.00000
   44    -41.89375    1.00000    -41.89375    1.00000
   45    -41.88828    1.00000    -41.88828    1.00000
   46    -41.87252    1.00000    -41.87252    1.00000
   47    -41.86625    1.00000    -41.86625    1.00000
   48    -41.84846    1.00000    -41.84846    1.00000
   49    -41.83214    1.00000    -41.83214    1.00000
   50    -41.81650    1.00000    -41.81650    1.00000
   51    -41.81577    1.00000    -41.81577    1.00000
   52    -41.80204    1.00000    -41.80204    1.00000
   53    -41.79418    1.00000    -41.79418    1.00000
   54    -41.79086    1.00000    -41.79086    1.00000
   55    -41.77057    1.00000    -41.77057    1.00000
   56    -41.76724    1.00000    -41.76724    1.00000
   57    -41.76142    1.00000    -41.76142    1.00000
   58    -41.75161    1.00000    -41.75161    1.00000
   59    -41.73695    1.00000    -41.73695    1.00000
   60    -41.73397    1.00000    -41.73397    1.00000
   61    -41.72211    1.00000    -41.72211    1.00000
   62    -41.71936    1.00000    -41.71936    1.00000
   63    -41.71647    1.00000    -41.71647    1.00000
   64    -41.70842    1.00000    -41.70842    1.00000
   65    -41.69696    1.00000    -41.69696    1.00000
   66    -41.69406    1.00000    -41.69406    1.00000
   67    -41.68746    1.00000    -41.68746    1.00000
   68    -41.68149    1.00000    -41.68149    1.00000
   69    -41.67106    1.00000    -41.67106    1.00000
   70    -41.66223    1.00000    -41.66223    1.00000
   71    -41.65403    1.00000    -41.65403    1.00000
   72    -41.65297    1.00000    -41.65297    1.00000
   73    -41.64202    1.00000    -41.64202    1.00000
   74    -41.63684    1.00000    -41.63684    1.00000
   75    -41.62349    1.00000    -41.62349    1.00000
   76    -41.59355    1.00000    -41.59355    1.00000
   77    -41.57759    1.00000    -41.57759    1.00000
   78    -41.52018    1.00000    -41.52018    1.00000
   79    -41.51541    1.00000    -41.51541    1.00000
   80    -41.48342    1.00000    -41.48342    1.00000
   81    -41.45112    1.00000    -41.45112    1.00000
   82    -41.44058    1.00000    -41.44058    1.00000
   83    -41.43989    1.00000    -41.43989    1.00000
   84    -41.42674    1.00000    -41.42674    1.00000
   85    -41.42305    1.00000    -41.42305    1.00000
   86    -41.41261    1.00000    -41.41261    1.00000
   87    -41.41018    1.00000    -41.41018    1.00000
   88    -41.40432    1.00000    -41.40432    1.00000
   89    -41.40423    1.00000    -41.40423    1.00000
   90    -41.36826    1.00000    -41.36826    1.00000
   91    -41.35385    1.00000    -41.35385    1.00000
   92    -41.29075    1.00000    -41.29075    1.00000
   93    -41.27522    1.00000    -41.27522    1.00000
   94    -41.26736    1.00000    -41.26736    1.00000
   95    -41.26376    1.00000    -41.26376    1.00000
   96    -24.64939    1.00000    -24.64939    1.00000
   97    -24.44644    1.00000    -24.44644    1.00000
   98    -24.31822    1.00000    -24.31822    1.00000
   99    -24.28954    1.00000    -24.28954    1.00000
  100    -24.22849    1.00000    -24.22849    1.00000
  101    -24.18858    1.00000    -24.18858    1.00000
  102    -24.11487    1.00000    -24.11487    1.00000
  103    -24.04207    1.00000    -24.04207    1.00000
  104    -23.98539    1.00000    -23.98539    1.00000
  105    -23.86923    1.00000    -23.86923    1.00000
  106    -23.81982    1.00000    -23.81982    1.00000
  107    -23.75631    1.00000    -23.75631    1.00000
  108    -23.67714    1.00000    -23.67714    1.00000
  109    -23.55468    1.00000    -23.55468    1.00000
  110    -23.51830    1.00000    -23.51830    1.00000
  111    -23.50564    1.00000    -23.50564    1.00000
  112    -23.48973    1.00000    -23.48973    1.00000
  113    -23.47517    1.00000    -23.47517    1.00000
  114    -23.41740    1.00000    -23.41740    1.00000
  115    -23.38489    1.00000    -23.38489    1.00000
  116    -23.36638    1.00000    -23.36638    1.00000
  117    -23.34585    1.00000    -23.34585    1.00000
  118    -23.33354    1.00000    -23.33354    1.00000
  119    -23.32335    1.00000    -23.32335    1.00000
  120    -23.29894    1.00000    -23.29894    1.00000
  121    -23.28273    1.00000    -23.28273    1.00000
  122    -23.26607    1.00000    -23.26607    1.00000
  123    -23.26534    1.00000    -23.26534    1.00000
  124    -23.20301    1.00000    -23.20301    1.00000
  125    -23.18363    1.00000    -23.18363    1.00000
  126    -23.18202    1.00000    -23.18202    1.00000
  127    -23.17438    1.00000    -23.17438    1.00000
  128    -23.16926    1.00000    -23.16926    1.00000
  129    -23.16614    1.00000    -23.16614    1.00000
  130    -23.15835    1.00000    -23.15835    1.00000
  131    -23.14399    1.00000    -23.14399    1.00000
  132    -23.12620    1.00000    -23.12620    1.00000
  133    -23.12387    1.00000    -23.12387    1.00000
  134    -23.09347    1.00000    -23.09347    1.00000
  135    -22.98619    1.00000    -22.98619    1.00000
  136    -22.96740    1.00000    -22.96740    1.00000
  137    -22.78170    1.00000    -22.78170    1.00000
  138    -22.67723    1.00000    -22.67723    1.00000
  139    -22.59092    1.00000    -22.59092    1.00000
  140    -21.81391    1.00000    -21.81391    1.00000
  141    -21.77261    1.00000    -21.77261    1.00000
  142    -21.76633    1.00000    -21.76633    1.00000
  143    -21.75634    1.00000    -21.75634    1.00000
  144    -11.76829    1.00000    -11.76829    1.00000
  145    -11.65732    1.00000    -11.65732    1.00000
  146    -11.64860    1.00000    -11.64860    1.00000
  147    -11.58806    1.00000    -11.58806    1.00000
  148    -11.56982    1.00000    -11.56982    1.00000
  149    -11.55070    1.00000    -11.55070    1.00000
  150    -11.48630    1.00000    -11.48630    1.00000
  151    -11.47586    1.00000    -11.47586    1.00000
  152    -11.46106    1.00000    -11.46106    1.00000
  153    -11.41538    1.00000    -11.41538    1.00000
  154    -11.40085    1.00000    -11.40085    1.00000
  155    -11.35768    1.00000    -11.35768    1.00000
  156    -11.34700    1.00000    -11.34700    1.00000
  157    -11.30631    1.00000    -11.30631    1.00000
  158    -11.27149    1.00000    -11.27149    1.00000
  159    -11.23233    1.00000    -11.23233    1.00000
  160    -11.21600    1.00000    -11.21600    1.00000
  161    -11.19152    1.00000    -11.19152    1.00000
  162    -11.17018    1.00000    -11.17018    1.00000
  163    -11.10057    1.00000    -11.10057    1.00000
  164    -11.04172    1.00000    -11.04172    1.00000
  165    -10.96134    1.00000    -10.96134    1.00000
  166    -10.95710    1.00000    -10.95710    1.00000
  167    -10.92811    1.00000    -10.92811    1.00000
  168    -10.92296    1.00000    -10.92296    1.00000
  169    -10.90359    1.00000    -10.90359    1.00000
  170    -10.86912    1.00000    -10.86912    1.00000
  171    -10.85246    1.00000    -10.85246    1.00000
  172    -10.83185    1.00000    -10.83185    1.00000
  173    -10.82583    1.00000    -10.82583    1.00000
  174    -10.81847    1.00000    -10.81847    1.00000
  175    -10.78210    1.00000    -10.78210    1.00000
  176    -10.77033    1.00000    -10.77033    1.00000
  177    -10.75887    1.00000    -10.75887    1.00000
  178    -10.74588    1.00000    -10.74588    1.00000
  179    -10.72668    1.00000    -10.72668    1.00000
  180    -10.71229    1.00000    -10.71229    1.00000
  181    -10.69915    1.00000    -10.69915    1.00000
  182    -10.68829    1.00000    -10.68829    1.00000
  183    -10.65273    1.00000    -10.65273    1.00000
  184    -10.64254    1.00000    -10.64254    1.00000
  185    -10.60119    1.00000    -10.60119    1.00000
  186    -10.57260    1.00000    -10.57260    1.00000
  187    -10.55986    1.00000    -10.55986    1.00000
  188    -10.50542    1.00000    -10.50542    1.00000
  189    -10.46736    1.00000    -10.46736    1.00000
  190    -10.38930    1.00000    -10.38930    1.00000
  191    -10.35542    1.00000    -10.35542    1.00000
  192    -10.32086    1.00000    -10.32086    1.00000
  193    -10.26264    1.00000    -10.26264    1.00000
  194    -10.18213    1.00000    -10.18213    1.00000
  195    -10.16716    1.00000    -10.16716    1.00000
  196    -10.15512    1.00000    -10.15512    1.00000
  197    -10.08727    1.00000    -10.08727    1.00000
  198     -9.98305    1.00000     -9.98305    1.00000
  199     -9.94198    1.00000     -9.94198    1.00000
  200     -9.91003    1.00000     -9.91003    1.00000
  201     -9.87377    1.00000     -9.87377    1.00000
  202     -9.79797    1.00000     -9.79797    1.00000
  203     -9.79493    1.00000     -9.79493    1.00000
  204     -9.73257    1.00000     -9.73257    1.00000
  205     -9.71619    1.00000     -9.71619    1.00000
  206     -9.65662    1.00000     -9.65662    1.00000
  207     -9.60703    1.00000     -9.60703    1.00000
  208     -9.56726    1.00000     -9.56726    1.00000
  209     -9.55234    1.00000     -9.55234    1.00000
  210     -9.54358    1.00000     -9.54358    1.00000
  211     -9.51852    1.00000     -9.51852    1.00000
  212     -9.47558    1.00000     -9.47558    1.00000
  213     -9.46129    1.00000     -9.46129    1.00000
  214     -9.39745    1.00000     -9.39745    1.00000
  215     -9.35888    1.00000     -9.35888    1.00000
  216     -9.32420    1.00000     -9.32420    1.00000
  217     -9.28186    1.00000     -9.28186    1.00000
  218     -9.27931    1.00000     -9.27931    1.00000
  219     -9.26687    1.00000     -9.26687    1.00000
  220     -9.23171    1.00000     -9.23171    1.00000
  221     -9.21692    1.00000     -9.21692    1.00000
  222     -9.18189    1.00000     -9.18189    1.00000
  223     -9.15344    1.00000     -9.15344    1.00000
  224     -9.10697    1.00000     -9.10697    1.00000
  225     -9.09922    1.00000     -9.09922    1.00000
  226     -9.08696    1.00000     -9.08696    1.00000
  227     -9.06667    1.00000     -9.06667    1.00000
  228     -9.01934    1.00000     -9.01934    1.00000
  229     -8.99519    1.00000     -8.99519    1.00000
  230     -8.99139    1.00000     -8.99139    1.00000
  231     -8.96300    1.00000     -8.96300    1.00000
  232     -8.95450    1.00000     -8.95450    1.00000
  233     -8.93410    1.00000     -8.93410    1.00000
  234     -8.86697    1.00000     -8.86697    1.00000
  235     -8.80277    1.00000     -8.80277    1.00000
  236     -8.78823    1.00000     -8.78823    1.00000
  237     -8.75679    1.00000     -8.75679    1.00000
  238     -8.72034    1.00000     -8.72034    1.00000
  239     -8.70672    1.00000     -8.70672    1.00000
  240     -8.69962    1.00000     -8.69962    1.00000
  241     -8.63766    1.00000     -8.63766    1.00000
  242     -8.63287    1.00000     -8.63287    1.00000
  243     -8.59593    1.00000     -8.59593    1.00000
  244     -8.56530    1.00000     -8.56530    1.00000
  245     -8.46925    1.00000     -8.46925    1.00000
  246     -8.46015    1.00000     -8.46015    1.00000
  247     -8.38294    1.00000     -8.38294    1.00000
  248     -8.35155    1.00000     -8.35155    1.00000
  249     -8.27483    1.00000     -8.27483    1.00000
  250     -8.26226    1.00000     -8.26226    1.00000
  251     -8.23451    1.00000     -8.23451    1.00000
  252     -8.21046    1.00000     -8.21046    1.00000
  253     -8.20246    1.00000     -8.20246    1.00000
  254     -8.17464    1.00000     -8.17464    1.00000
  255     -8.15398    1.00000     -8.15398    1.00000
  256     -8.13256    1.00000     -8.13256    1.00000
  257     -8.12513    1.00000     -8.12513    1.00000
  258     -8.10995    1.00000     -8.10995    1.00000
  259     -8.09537    1.00000     -8.09537    1.00000
  260     -8.05476    1.00000     -8.05476    1.00000
  261     -8.01448    1.00000     -8.01448    1.00000
  262     -8.00363    1.00000     -8.00363    1.00000
  263     -7.97551    1.00000     -7.97551    1.00000
  264     -7.94200    1.00000     -7.94200    1.00000
  265     -7.93602    1.00000     -7.93602    1.00000
  266     -7.91322    1.00000     -7.91322    1.00000
  267     -7.88150    1.00000     -7.88150    1.00000
  268     -7.85594    1.00000     -7.85594    1.00000
  269     -7.84727    1.00000     -7.84727    1.00000
  270     -7.82901    1.00000     -7.82901    1.00000
  271     -7.80409    1.00000     -7.80409    1.00000
  272     -7.79778    1.00000     -7.79778    1.00000
  273     -7.74669    1.00000     -7.74669    1.00000
  274     -7.72456    1.00000     -7.72456    1.00000
  275     -7.69487    1.00000     -7.69487    1.00000
  276     -7.66734    1.00000     -7.66734    1.00000
  277     -7.63735    1.00000     -7.63735    1.00000
  278     -7.61196    1.00000     -7.61196    1.00000
  279     -7.60167    1.00000     -7.60167    1.00000
  280     -7.56395    1.00000     -7.56395    1.00000
  281     -7.54730    1.00000     -7.54730    1.00000
  282     -7.46897    1.00000     -7.46897    1.00000
  283     -7.44466    1.00000     -7.44466    1.00000
  284     -7.40300    1.00000     -7.40300    1.00000
  285     -7.38834    1.00000     -7.38834    1.00000
  286     -7.29640    1.00000     -7.29640    1.00000
  287     -7.23340    1.00000     -7.23340    1.00000
  288     -7.19195    1.00000     -7.19195    1.00000
  289     -7.13975    1.00000     -7.13975    1.00000
  290     -7.12539    1.00000     -7.12539    1.00000
  291     -7.11631    1.00000     -7.11631    1.00000
  292     -7.09203    1.00000     -7.09203    1.00000
  293     -7.07046    1.00000     -7.07046    1.00000
  294     -6.90389    1.00000     -6.90389    1.00000
  295     -6.87079    1.00000     -6.87079    1.00000
  296     -6.85947    1.00000     -6.85947    1.00000
  297     -6.84472    1.00000     -6.84472    1.00000
  298     -6.76639    1.00000     -6.76639    1.00000
  299     -6.75511    1.00000     -6.75511    1.00000
  300     -6.74935    1.00000     -6.74935    1.00000
  301     -6.58069    1.00000     -6.58069    1.00000
  302     -6.54227    1.00000     -6.54227    1.00000
  303     -6.49426    1.00000     -6.49426    1.00000
  304     -6.41576    1.00000     -6.41576    1.00000
  305     -6.37712    1.00000     -6.37712    1.00000
  306     -6.34961    1.00000     -6.34961    1.00000
  307     -6.28967    1.00000     -6.28967    1.00000
  308     -5.69680    0.99998     -5.69680    0.99998
  309     -5.37975    0.99964     -5.37975    0.99964
  310     -3.78042    0.00032     -3.78042    0.00032
  311     -3.56327    0.00004     -3.56327    0.00004
  312     -3.42870    0.00001     -3.42870    0.00001
  313     -3.37365    0.00001     -3.37365    0.00001
  314     -3.32832    0.00000     -3.32832    0.00000
  315     -3.22703    0.00000     -3.22703    0.00000
  316     -3.17049    0.00000     -3.17049    0.00000
  317     -3.15743    0.00000     -3.15743    0.00000
  318     -3.14288    0.00000     -3.14288    0.00000
  319     -3.04162    0.00000     -3.04162    0.00000
  320     -2.93988    0.00000     -2.93988    0.00000
  321     -2.88357    0.00000     -2.88357    0.00000
  322     -2.83756    0.00000     -2.83756    0.00000
  323     -2.81544    0.00000     -2.81544    0.00000
  324     -2.77555    0.00000     -2.77555    0.00000
  325     -2.76280    0.00000     -2.76280    0.00000
  326     -2.70757    0.00000     -2.70757    0.00000
  327     -2.67091    0.00000     -2.67091    0.00000
  328     -2.66341    0.00000     -2.66341    0.00000
  329     -2.63812    0.00000     -2.63812    0.00000
  330     -2.62234    0.00000     -2.62234    0.00000
  331     -2.60799    0.00000     -2.60799    0.00000
  332     -2.58012    0.00000     -2.58012    0.00000
  333     -2.55742    0.00000     -2.55742    0.00000
  334     -2.52124    0.00000     -2.52124    0.00000
  335     -2.49642    0.00000     -2.49642    0.00000
  336     -2.47428    0.00000     -2.47428    0.00000
  337     -2.44998    0.00000     -2.44998    0.00000
  338     -2.43538    0.00000     -2.43538    0.00000
  339     -2.43180    0.00000     -2.43180    0.00000
  340     -2.42334    0.00000     -2.42334    0.00000
  341     -2.41387    0.00000     -2.41387    0.00000
  342     -2.39281    0.00000     -2.39281    0.00000
  343     -2.37961    0.00000     -2.37961    0.00000
  344     -2.36688    0.00000     -2.36688    0.00000
  345     -2.36025    0.00000     -2.36025    0.00000
  346     -2.34361    0.00000     -2.34361    0.00000
  347     -2.32664    0.00000     -2.32664    0.00000
  348     -2.30370    0.00000     -2.30370    0.00000
  349     -2.29961    0.00000     -2.29961    0.00000
  350     -2.23084    0.00000     -2.23084    0.00000
  351     -2.21698    0.00000     -2.21698    0.00000
  352     -2.20078    0.00000     -2.20078    0.00000
  353     -2.18718    0.00000     -2.18718    0.00000
  354     -2.16931    0.00000     -2.16931    0.00000
  355     -2.15264    0.00000     -2.15264    0.00000
  356     -2.07048    0.00000     -2.07048    0.00000
  357     -2.03729    0.00000     -2.03729    0.00000
  358     -2.01476    0.00000     -2.01476    0.00000
  359     -2.01050    0.00000     -2.01050    0.00000
  360     -1.97606    0.00000     -1.97606    0.00000
  361     -1.96845    0.00000     -1.96845    0.00000
  362     -1.95825    0.00000     -1.95825    0.00000
  363     -1.95395    0.00000     -1.95395    0.00000
  364     -1.93346    0.00000     -1.93346    0.00000
  365     -1.92605    0.00000     -1.92605    0.00000
  366     -1.92046    0.00000     -1.92046    0.00000
  367     -1.90925    0.00000     -1.90925    0.00000
  368     -1.89882    0.00000     -1.89882    0.00000
  369     -1.85996    0.00000     -1.85996    0.00000
  370     -1.81919    0.00000     -1.81919    0.00000
  371     -1.81043    0.00000     -1.81043    0.00000
  372     -1.80246    0.00000     -1.80246    0.00000
  373     -1.76546    0.00000     -1.76546    0.00000
  374     -1.71097    0.00000     -1.71097    0.00000
  375     -1.69805    0.00000     -1.69805    0.00000

Fermi level: -4.58642

Gap: 1.599 eV
Transition (v -> c):
  (s=1, k=0, n=309, [0.00, 0.00, 0.00]) -> (s=1, k=0, n=310, [0.00, 0.00, 0.00])
No difference between direct/indirect transitions

Forces in eV/Ang:
  0 Ti    4.04660    0.00094    0.97316
  1 Ti    4.09970    0.00449    0.98504
  2 Ti    4.06566   -0.00090    0.98099
  3 Ti    4.09642   -0.00452    0.98416
  4 Ti   -1.95586    0.00061   -1.59710
  5 Ti   -1.96812    0.00364   -1.50810
  6 Ti   -1.95837   -0.00074   -1.53866
  7 Ti   -1.96848   -0.00367   -1.51780
  8 Ti    0.41199    0.02438   -0.02488
  9 Ti    0.72441    0.05016    0.28044
 10 Ti    0.55461   -0.02334    0.11474
 11 Ti    0.70463   -0.05109    0.27111
 12 Ti   -0.68688   -0.00568   -0.81341
 13 Ti   -0.92407    0.01620    0.00336
 14 Ti   -0.76135    0.00438   -0.65129
 15 Ti   -1.07518   -0.01160   -0.61366
 16 Ti   -0.06903    0.11178    0.12445
 17 Ti   -0.27127   -0.02328   -0.26045
 18 Ti   -0.23549    0.00131   -0.27925
 19 Ti   -0.22004    0.07511   -0.24607
 20 Ti    0.84938    0.08067    1.06846
 21 Ti    0.83298   -0.13494    0.91239
 22 Ti    1.08194    0.03729    1.12832
 23 Ti    1.17628    0.02433    0.85452
 24 O    -1.93584   -0.00010    0.56974
 25 O    -1.94953   -0.00050    0.55113
 26 O    -1.94376    0.00004    0.55776
 27 O    -1.94820    0.00053    0.55316
 28 O     0.22446   -0.00115   -1.18193
 29 O     0.24411   -0.00622   -1.18965
 30 O     0.23051    0.00114   -1.18642
 31 O     0.24302    0.00621   -1.18881
 32 O     0.50675   -0.00208   -0.20830
 33 O     0.48661   -0.01165   -0.19311
 34 O     0.50260    0.00211   -0.20758
 35 O     0.48734    0.01155   -0.19334
 36 O    -1.09686   -0.00176   -0.24664
 37 O    -1.12823   -0.00493   -0.33331
 38 O    -1.11274    0.00201   -0.28587
 39 O    -1.12528    0.00475   -0.32708
 40 O     0.13986   -0.00230    0.30812
 41 O     0.12554   -0.00316    0.13710
 42 O     0.09970   -0.00076    0.16623
 43 O     0.13640    0.00434    0.16151
 44 O    -0.24103   -0.00252    0.03061
 45 O    -0.09043   -0.03586   -0.01225
 46 O    -0.17988    0.00241   -0.03727
 47 O    -0.10329    0.03638    0.00872
 48 O     0.09335   -0.03171    0.07528
 49 O    -0.03338   -0.11651    0.12526
 50 O     0.06623    0.03605    0.07509
 51 O    -0.02516    0.10035    0.10172
 52 O     0.05790    0.01453    0.60097
 53 O     0.01483   -0.00853    0.49737
 54 O     0.07198    0.01691    0.32287
 55 O     0.07916   -0.00764    0.69881
 56 O    -0.47528   -0.00069   -0.49282
 57 O    -0.24490   -0.00518   -0.33594
 58 O    -0.41769    0.00164   -0.48019
 59 O    -0.43811   -0.00353   -0.50787
 60 O    -0.04468    0.00591   -0.08673
 61 O    -0.03310   -0.01319   -0.06126
 62 O    -0.12915   -0.06339    0.02154
 63 O    -0.18652   -0.05075   -0.01613
 64 O     0.03966   -0.01760   -0.03367
 65 O     0.14795   -0.12906   -0.06598
 66 O     0.08020    0.12568   -0.05706
 67 O     0.10585    0.03696    0.01839
 68 O    -0.16892   -0.30283    0.06971
 69 O    -0.20862   -0.00898    0.64037
 70 O    -0.26274    0.01038    0.65676
 71 O    -0.20132    0.01969    0.59226
 72 Au    0.00020    0.24719    0.49658
 73 Au    0.01931    0.01305    0.01138
 74 Au   -0.01221    0.02913    0.20129
 75 Au    0.03690   -0.07393    0.16984

Timing:                              incl.     excl.
-----------------------------------------------------------
Forces:                              0.894     0.894   0.0% |
Hamiltonian:                         2.335     0.165   0.0% |
 Atomic:                             0.000     0.000   0.0% |
  XC Correction:                     0.000     0.000   0.0% |
 Calculate atomic Hamiltonians:      0.000     0.000   0.0% |
 Communicate:                        0.129     0.129   0.0% |
 Hartree integrate/restrict:         0.002     0.002   0.0% |
 Initialize Hamiltonian:             0.000     0.000   0.0% |
 Poisson:                            2.014     2.014   0.0% |
 XC 3D grid:                         0.024     0.024   0.0% |
 vbar:                               0.001     0.001   0.0% |
LCAO initialization:                 1.372     0.388   0.0% |
 LCAO eigensolver:                   0.770     0.001   0.0% |
  Calculate projections:             0.000     0.000   0.0% |
  DenseAtomicCorrection:             0.000     0.000   0.0% |
  Distribute overlap matrix:         0.394     0.394   0.0% |
  Orbital Layouts:                   0.373     0.373   0.0% |
  Potential matrix:                  0.002     0.002   0.0% |
 LCAO to grid:                       0.003     0.003   0.0% |
 Set positions (LCAO WFS):           0.210     0.072   0.0% |
  Basic WFS set positions:           0.003     0.003   0.0% |
  Basis functions set positions:     0.000     0.000   0.0% |
  P tci:                             0.000     0.000   0.0% |
  ST tci:                            0.026     0.026   0.0% |
  mktci:                             0.108     0.108   0.0% |
SCF-cycle:                        7277.217     2.248   0.0% |
 Davidson:                        7067.832  1635.966  22.4% |--------|
  Apply hamiltonian:               348.978   348.978   4.8% |-|
  Subspace diag:                   543.168     0.434   0.0% |
   calc_h_matrix:                  250.460   111.253   1.5% ||
    Apply hamiltonian:             139.207   139.207   1.9% ||
   diagonalize:                    139.205   139.205   1.9% ||
   rotate_psi:                     153.070   153.070   2.1% ||
  calc. matrices:                 2314.512  1202.846  16.5% |------|
   Apply hamiltonian:             1111.666  1111.666  15.2% |-----|
  diagonalize:                    1586.212  1586.212  21.7% |--------|
  rotate_psi:                      638.995   638.995   8.7% |--|
 Density:                           21.390     0.028   0.0% |
  Atomic density matrices:           8.153     8.153   0.1% |
  Mix:                               3.604     3.604   0.0% |
  Multipole moments:                 0.190     0.190   0.0% |
  Pseudo density:                    9.414     9.398   0.1% |
   Symmetrize density:               0.016     0.016   0.0% |
 Hamiltonian:                      183.087     2.498   0.0% |
  Atomic:                            0.318     0.313   0.0% |
   XC Correction:                    0.005     0.005   0.0% |
  Calculate atomic Hamiltonians:     0.376     0.376   0.0% |
  Communicate:                     127.646   127.646   1.7% ||
  Hartree integrate/restrict:        1.229     1.229   0.0% |
  Poisson:                          29.076    29.076   0.4% |
  XC 3D grid:                       21.616    21.616   0.3% |
  vbar:                              0.327     0.327   0.0% |
 Orthonormalize:                     2.660     0.001   0.0% |
  calc_s_matrix:                     0.058     0.058   0.0% |
  inverse-cholesky:                  2.517     2.517   0.0% |
  projections:                       0.000     0.000   0.0% |
  rotate_psi_s:                      0.084     0.084   0.0% |
Set symmetry:                        0.000     0.000   0.0% |
Other:                              22.751    22.751   0.3% |
-----------------------------------------------------------
Total:                                      7304.570 100.0%

Memory usage: 619.63 MiB
Date: Thu Jun 12 16:12:18 2025
