# Supplementary material for: Real-Space Constrained Density Functional Theory Investigation of Site-Specific, Interfacial Charge Recombination Dynamics Across the Au Nanoparticle/TiO2 Heterojunction
Source: J Phys Chem Lett. 2026 Jan 6;17(2):570–8. doi: 10.1021/acs.jpclett.5c02905 (PMC12814526; doi:10.1021/acs.jpclett.5c02905)
Supplement: Supplementary file 3 [file jz5c02905_si_003.zip › Site-Specific-Charge-Recombination-Dynamics-With-CDFT-main/AuTiO2/4Au/PBE+U+D3/HB/O/0.68/neHB.txt]

(0	24.46882478257077)
(1	24.469864801731305)
(2	24.469360289584934)
(3	24.469744745101522)
(4	25.259816891058826)
(5	25.260485611751967)
(6	25.260504966512165)
(7	25.26036908589282)
(8	25.16884957276673)
(9	25.18075800262377)
(10	25.17206530610877)
(11	25.18256613411047)
(12	25.167296996843344)
(13	25.172490397383232)
(14	25.202344055960314)
(15	25.191446140916064)
(16	24.997371581960994)
(17	25.02315627055846)
(18	25.057857425707898)
(19	24.969625667322028)
(20	24.859905658395256)
(21	24.808382545808435)
(22	24.866932753585417)
(23	24.870581285207194)
(24	7.024653930157623)
(25	7.025213579987688)
(26	7.02506005506213)
(27	7.025138664815524)
(28	6.415394679024422)
(29	6.415403578900017)
(30	6.415362413565245)
(31	6.415416837954256)
(32	6.4194612581788775)
(33	6.419627759807993)
(34	6.419446959622944)
(35	6.419632781312332)
(36	6.409559777635961)
(37	6.410000755601099)
(38	6.409793317250685)
(39	6.40995293450496)
(40	6.418591490765799)
(41	6.419547159928984)
(42	6.4196283542998955)
(43	6.419420073750251)
(44	6.418417725712796)
(45	6.41870605628073)
(46	6.4187696807411605)
(47	6.4188645385867265)
(48	6.418992335857608)
(49	6.419501751209373)
(50	6.418987789741622)
(51	6.419770928003872)
(52	6.454999836582383)
(53	6.5053838291244475)
(54	6.46473132209252)
(55	6.5182660246942055)
(56	6.321667529236567)
(57	6.3875791336033)
(58	6.340718972467407)
(59	6.315234093970963)
(60	6.488665715527958)
(61	6.45846255470719)
(62	6.470111623070235)
(63	6.4576695153864705)
(64	6.54683875105937)
(65	6.55733068582649)
(66	6.5094564728105855)
(67	6.545018241622827)
(68	6.600182517581306)
(69	6.725670120903956)
(70	6.716512301583078)
(71	6.690709910831199)
(72	79.1453135712038)
(73	79.01566193103989)
(74	78.93686231598949)
(75	78.90459393787101)
