# Supplementary material for: Real-Space Constrained Density Functional Theory Investigation of Site-Specific, Interfacial Charge Recombination Dynamics Across the Au Nanoparticle/TiO2 Heterojunction
Source: J Phys Chem Lett. 2026 Jan 6;17(2):570–8. doi: 10.1021/acs.jpclett.5c02905 (PMC12814526; doi:10.1021/acs.jpclett.5c02905)
Supplement: Supplementary file 3 [file jz5c02905_si_003.zip › Site-Specific-Charge-Recombination-Dynamics-With-CDFT-main/AuTiO2/4Au/PBE+U+D3/HB/O/0.72/HB.txt]

  ___ ___ ___ _ _ _  
 |   |   |_  | | | | 
 | | | | | . | | | | 
 |__ |  _|___|_____|  24.6.0
 |___|_|             

User:   dmglenna@nid004601
Date:   Thu Jun 12 16:49:28 2025
Arch:   x86_64
Pid:    1537849
CWD:    /pscratch/sd/d/dmglenna/PHD/ED/AuTiO2/3L/4Au/PBE+U+D3/HB/O/0.72
Python: 3.12.9
gpaw:   /global/u1/d/dmglenna/gpaw/gpaw (f5c548012a)
_gpaw:  /global/u1/d/dmglenna/gpaw/_gpaw.cpython-312-x86_64-linux-gnu.so
ase:    /global/common/software/m4517/gpaw_gc/lib/python3.12/site-packages/ase (version 3.25.0)
numpy:  /global/common/software/m4517/gpaw_gc/lib/python3.12/site-packages/numpy (version 1.26.4)
scipy:  /global/common/software/m4517/gpaw_gc/lib/python3.12/site-packages/scipy (version 1.15.3)
libxc:  6.2.2
units:  Angstrom and eV
cores: 128
OpenMP: False
OMP_NUM_THREADS: 1

Input parameters:
  convergence: {density: 1e-05,
                eigenstates: 1e-10,
                energy: 1e-06}
  eigensolver: {name: dav,
                niter: 3}
  h: 0.2
  maxiter: 1500
  mixer: {backend: pulay,
          beta: 0.01,
          beta_m: 0.01,
          method: difference,
          nmaxold: 1,
          nmaxold_m: 8,
          weight: 100.0,
          weight_m: 100.0}
  mode: fd
  occupations: {fixmagmom: False,
                name: fermi-dirac,
                width: 0.1}
  poissonsolver: {dipolelayer: xy,
                  eps: 2e-10,
                  name: fd,
                  nn: 3,
                  relax: GS}
  setups: {Ti: :d,7.0}
  spinpol: True
  symmetry: off
  xc: PBE

System changes: positions, numbers, cell, pbc, initial_charges, initial_magmoms 

Initialize ...

species:
  Ti:
    name: Titanium
    id: d282db07e62ae71292040bf25b25ccdd
    Z: 22.0
    valence: 12
    core: 10
    charge: 0.0
    Hubbard: {U: 7.0,  # eV
              l: 2,
              scale: True}
    file: /global/common/software/m4517/setups/gpaw-setups-0.9.20000/Ti.PBE.gz
    compensation charges: {type: gauss,
                           rc: 0.38,
                           lmax: 2}
    cutoffs: {filter: 2.23,
              core: 1.02}
    projectors:
      #              energy  rcut
      - 3s(2.00)   -62.623   1.270
      - 4s(2.00)    -4.466   1.270
      - 3p(6.00)   -38.862   1.058
      - 4p(0.00)    -1.466   1.058
      - 3d(2.00)    -4.258   1.058
      -  d          22.953   1.058
  
    # Using partial waves for Ti as LCAO basis

  O:
    name: Oxygen
    id: 32ecd46bf208036f09c70b0ec9a88b78
    Z: 8.0
    valence: 6
    core: 2
    charge: 0.0
    file: /global/common/software/m4517/setups/gpaw-setups-0.9.20000/O.PBE.gz
    compensation charges: {type: gauss,
                           rc: 0.21,
                           lmax: 2}
    cutoffs: {filter: 1.17,
              core: 0.83}
    projectors:
      #              energy  rcut
      - 2s(2.00)   -23.961   0.688
      - 2p(4.00)    -9.029   0.598
      -  s           3.251   0.688
      -  p          18.182   0.598
      -  d           0.000   0.619
  
    # Using partial waves for O as LCAO basis

  Au:
    name: Gold
    id: b12133f335f6ca0d89c4b1ccaa844e9a
    Z: 79.0
    valence: 11
    core: 68
    charge: 0.0
    file: /global/common/software/m4517/setups/gpaw-setups-0.9.20000/Au.PBE.gz
    compensation charges: {type: gauss,
                           rc: 0.42,
                           lmax: 2}
    cutoffs: {filter: 2.33,
              core: 2.81}
    projectors:
      #              energy  rcut
      - 6s(1.00)    -5.728   1.323
      - 6p(0.00)    -0.775   1.323
      - 5d(10.00)    -6.891   1.323
      -  s          21.484   1.323
      -  p          26.436   1.323
      -  d          20.321   1.323
  
    # Using partial waves for Au as LCAO basis

Reference energy: -2721730.337652  # eV

Spin-polarized calculation.
Magnetic moment: 0.000000

Convergence criteria:
 Maximum [total energy] change in last 3 cyles: 1e-06 eV / valence electron
 Maximum integral of absolute [dens]ity change: 1e-05 electrons / valence electron
 Maximum integral of absolute [eigenst]ate change: 1e-10 eV^2 / valence electron
 Maximum number of scf [iter]ations: 1500
 (Square brackets indicate name in SCF output, whereas a 'c' in
 the SCF output indicates the quantity has converged.)

Symmetries present (total): 1

  ( 1  0  0)
  ( 0  1  0)
  ( 0  0  1)

1 k-point (Gamma)
1 k-point in the irreducible part of the Brillouin zone
       k-points in crystal coordinates                weights
   0:     0.00000000    0.00000000    0.00000000          1/1

Wave functions: Uniform real-space grid
  Kinetic energy operator: 6*3+1=19 point O(h^6) finite-difference Laplacian
  ScaLapack parameters: grid=1x1, blocksize=None
  Wavefunction extrapolation:
    Improved wavefunction reuse through dual PAW basis 

Occupation numbers: Fermi-Dirac:
  width: 0.1000  # eV
 

Eigensolver
   Davidson(niter=3) 

Densities:
  Coarse grid: 52*36*144 grid
  Fine grid: 104*72*288 grid
  Total Charge: 0.000000 

Density mixing:
  Method: difference
  Backend: pulay
  Linear mixing parameter: 0.01
  old densities: 1
  Damping of long wavelength oscillations: 100 

Hamiltonian:
  XC and Coulomb potentials evaluated on a 104*72*288 grid
  Using the PBE Exchange-Correlation functional
  Interpolation: tri-quintic (5. degree polynomial)
  Poisson solver: Gauss-Seidel solver with 4 multi-grid levels
    Coarsest grid: 13 x 9 x 36 points
    Warning: Coarse grid has more than 24 points.
             More multi-grid levels recommended.
    Stencil: 6*3+1=19 point O(h^6) finite-difference Laplacian
    Max iterations: 1000
    Tolerance: 2.000000e-10

Dipole correction along z-axis 

XC parameters: PBE with 2 nearest neighbor stencil

Memory estimate:
  Process memory now: 130.13 MiB
  Calculator: 30.06 MiB
    Density: 2.05 MiB
      Arrays: 0.53 MiB
      Localized functions: 1.26 MiB
      Mixer: 0.26 MiB
    Hamiltonian: 0.78 MiB
      Arrays: 0.39 MiB
      XC: 0.00 MiB
      Poisson: 0.29 MiB
      vbar: 0.09 MiB
    Wavefunctions: 27.23 MiB
      Arrays psit_nG: 10.74 MiB
      Eigensolver: 16.24 MiB
      Projections: 0.05 MiB
      Projectors: 0.20 MiB

Total number of cores used: 128
Domain decomposition: 4 x 2 x 16

Number of atoms: 76
Number of atomic orbitals: 540
Number of bands in calculation: 376
Number of valence electrons: 620
Bands to converge: occupied

... initialized

Initializing position-dependent things.

Density initialized from atomic densities
Creating initial wave functions:
  376 bands from LCAO basis set

      .-------------------------.  
     /|                         |  
    / |                         |  
   /  |                         |  
  /   |                         |  
 *    |                         |  
 |    |                         |  
 |    |                         |  
 |    |                         |  
 |    |                         |  
 |    |                         |  
 |    |                         |  
 |    |                         |  
 |    |                         |  
 |    |        Au   OAu         |  
 |    |      O          Ti      |  
 |    O  Au      Ti     O    O  |  
 |    |   Ti   Au O   O         |  
 | O  |   O    O      Ti     Ti |  
 |    | Ti     Ti     O    O    |  
 |    |     O       O      Ti   |  
 |   O|Ti     O      O          |  
 |    |O    O      Ti     Ti    |  
 |  Ti|    Ti          O  O   O |  
 |    |  O  O   O O    TiO      |  
 |  O |         TiO         O Ti|  
 |    | OTiO   Ti    OTi        |  
 |    |       O     O O    O O  |  
 |    | Oi   O O           Ti   |  
 |    O      Ti     Ti     O    |  
 |   Ti          O      O       |  
 |    |   O                     |  
 |    |                         |  
 |    |                         |  
 |    |                         |  
 |    .-------------------------.  
 |   /                         /   
 |  /                         /    
 | /                         /     
 |/                         /      
 *-------------------------*       

Positions:
   0 Ti     1.771742    0.000000    8.228379    ( 0.0000,  0.0000,  0.0000)
   1 Ti     6.989192    1.896200    8.228379    ( 0.0000,  0.0000,  0.0000)
   2 Ti     1.771742    3.792400    8.228379    ( 0.0000,  0.0000,  0.0000)
   3 Ti     6.989192    5.688600    8.228379    ( 0.0000,  0.0000,  0.0000)
   4 Ti     4.725027    0.000000    9.111586    ( 0.0000,  0.0000,  0.0000)
   5 Ti     9.942477    1.896200    9.111586    ( 0.0000,  0.0000,  0.0000)
   6 Ti     4.725027    3.792400    9.111586    ( 0.0000,  0.0000,  0.0000)
   7 Ti     9.942477    5.688600    9.111586    ( 0.0000,  0.0000,  0.0000)
   8 Ti     3.149983    0.000000   11.761552    ( 0.0000,  0.0000,  0.0000)
   9 Ti     8.367433    1.896200   11.761552    ( 0.0000,  0.0000,  0.0000)
  10 Ti     3.149983    3.792400   11.761552    ( 0.0000,  0.0000,  0.0000)
  11 Ti     8.367433    5.688600   11.761552    ( 0.0000,  0.0000,  0.0000)
  12 Ti     6.103269    0.000000   12.644759    ( 0.0000,  0.0000,  0.0000)
  13 Ti     0.885819    1.896200   12.644759    ( 0.0000,  0.0000,  0.0000)
  14 Ti     6.103269    3.792400   12.644759    ( 0.0000,  0.0000,  0.0000)
  15 Ti     0.885819    5.688600   12.644759    ( 0.0000,  0.0000,  0.0000)
  16 Ti     4.482233   -0.001033   15.342543    ( 0.0000,  0.0000,  0.0000)
  17 Ti     9.753045    1.900753   15.389207    ( 0.0000,  0.0000,  0.0000)
  18 Ti     4.499047    3.797034   15.348687    ( 0.0000,  0.0000,  0.0000)
  19 Ti     9.736627    5.671166   15.407809    ( 0.0000,  0.0000,  0.0000)
  20 Ti     7.365001   -0.008670   16.091347    ( 0.0000,  0.0000,  0.0000)
  21 Ti     2.124206    1.919615   16.196452    ( 0.0000,  0.0000,  0.0000)
  22 Ti     7.324862    3.785370   16.124124    ( 0.0000,  0.0000,  0.0000)
  23 Ti     2.104658    5.692197   16.109406    ( 0.0000,  0.0000,  0.0000)
  24 O      3.638859    0.000000    7.500000    ( 0.0000,  0.0000,  0.0000)
  25 O      8.856309    1.896200    7.500000    ( 0.0000,  0.0000,  0.0000)
  26 O      3.638859    3.792400    7.500000    ( 0.0000,  0.0000,  0.0000)
  27 O      8.856309    5.688600    7.500000    ( 0.0000,  0.0000,  0.0000)
  28 O      6.592144    0.000000    8.383207    ( 0.0000,  0.0000,  0.0000)
  29 O      1.374694    1.896200    8.383207    ( 0.0000,  0.0000,  0.0000)
  30 O      6.592144    3.792400    8.383207    ( 0.0000,  0.0000,  0.0000)
  31 O      1.374694    5.688600    8.383207    ( 0.0000,  0.0000,  0.0000)
  32 O     10.339421    0.000000    8.956758    ( 0.0000,  0.0000,  0.0000)
  33 O      5.121971    1.896200    8.956758    ( 0.0000,  0.0000,  0.0000)
  34 O     10.339421    3.792400    8.956758    ( 0.0000,  0.0000,  0.0000)
  35 O      5.121971    5.688600    8.956758    ( 0.0000,  0.0000,  0.0000)
  36 O      2.857911    0.000000    9.839966    ( 0.0000,  0.0000,  0.0000)
  37 O      8.075361    1.896200    9.839966    ( 0.0000,  0.0000,  0.0000)
  38 O      2.857911    3.792400    9.839966    ( 0.0000,  0.0000,  0.0000)
  39 O      8.075361    5.688600    9.839966    ( 0.0000,  0.0000,  0.0000)
  40 O      5.017100    0.000000   11.033173    ( 0.0000,  0.0000,  0.0000)
  41 O     10.234550    1.896200   11.033173    ( 0.0000,  0.0000,  0.0000)
  42 O      5.017100    3.792400   11.033173    ( 0.0000,  0.0000,  0.0000)
  43 O     10.234550    5.688600   11.033173    ( 0.0000,  0.0000,  0.0000)
  44 O      7.970490    0.000000   11.916380    ( 0.0000,  0.0000,  0.0000)
  45 O      2.753040    1.896200   11.916380    ( 0.0000,  0.0000,  0.0000)
  46 O      7.970490    3.792400   11.916380    ( 0.0000,  0.0000,  0.0000)
  47 O      2.753040    5.688600   11.916380    ( 0.0000,  0.0000,  0.0000)
  48 O      1.282867    0.000000   12.489931    ( 0.0000,  0.0000,  0.0000)
  49 O      6.500317    1.896200   12.489931    ( 0.0000,  0.0000,  0.0000)
  50 O      1.282867    3.792400   12.489931    ( 0.0000,  0.0000,  0.0000)
  51 O      6.500317    5.688600   12.489931    ( 0.0000,  0.0000,  0.0000)
  52 O      4.236152    0.000000   13.373138    ( 0.0000,  0.0000,  0.0000)
  53 O      9.453603    1.896200   13.373138    ( 0.0000,  0.0000,  0.0000)
  54 O      4.236152    3.792400   13.373138    ( 0.0000,  0.0000,  0.0000)
  55 O      9.453603    5.688600   13.373138    ( 0.0000,  0.0000,  0.0000)
  56 O      6.412072   -0.010033   14.556610    ( 0.0000,  0.0000,  0.0000)
  57 O      1.198823    1.897930   14.569774    ( 0.0000,  0.0000,  0.0000)
  58 O      6.447668    3.793171   14.532625    ( 0.0000,  0.0000,  0.0000)
  59 O      1.199187    5.689336   14.547629    ( 0.0000,  0.0000,  0.0000)
  60 O      4.033722    1.891518   15.421462    ( 0.0000,  0.0000,  0.0000)
  61 O      9.263384   -0.007385   15.453502    ( 0.0000,  0.0000,  0.0000)
  62 O      4.056182    5.703956   15.417797    ( 0.0000,  0.0000,  0.0000)
  63 O      9.276983    3.794598   15.462247    ( 0.0000,  0.0000,  0.0000)
  64 O      2.642742   -0.013555   16.279518    ( 0.0000,  0.0000,  0.0000)
  65 O      7.840025    1.892632   16.276827    ( 0.0000,  0.0000,  0.0000)
  66 O      2.638424    3.815752   16.259314    ( 0.0000,  0.0000,  0.0000)
  67 O      7.851442    5.687213   16.316677    ( 0.0000,  0.0000,  0.0000)
  68 O      5.664333   -0.017638   16.912131    ( 0.0000,  0.0000,  0.0000)
  69 O      0.405331    1.895786   16.891848    ( 0.0000,  0.0000,  0.0000)
  70 O      0.447526    5.688107   16.892737    ( 0.0000,  0.0000,  0.0000)
  71 O      5.620240    3.815240   16.822627    ( 0.0000,  0.0000,  0.0000)
  72 Au     5.402004    1.459542   18.435638    ( 0.0000,  0.0000,  0.0000)
  73 Au     7.227773    3.254817   19.494175    ( 0.0000,  0.0000,  0.0000)
  74 Au     2.680675    1.867315   18.895591    ( 0.0000,  0.0000,  0.0000)
  75 Au     4.579183    3.616569   19.675117    ( 0.0000,  0.0000,  0.0000)

Unit cell:
           periodic     x           y           z      points  spacing
  1. axis:    yes   10.434900    0.000000    0.000000    52     0.2007
  2. axis:    yes    0.000000    7.584800    0.000000    36     0.2107
  3. axis:    no     0.000000    0.000000   28.826383   144     0.2002

  Lengths:  10.434900   7.584800  28.826383
  Angles:   90.000000  90.000000  90.000000

Effective grid spacing dv^(1/3) = 0.2038

     iter     time        total  log10-change:  magmom
                         energy   eigst   dens
iter:   1 16:49:36  -691.908141                   +0.0000
iter:   2 16:49:40  -682.372551   -1.08  -0.87    -0.0000
iter:   3 16:49:44  -672.670873   -1.75  -0.88    +0.0000
iter:   4 16:49:47  -663.442495   -2.27  -0.89    +0.0000
iter:   5 16:49:51  -654.732906   -2.44  -0.90    +0.0000
iter:   6 16:49:55  -646.523402   -2.47  -0.91    +0.0000
iter:   7 16:49:59  -638.787170   -2.44  -0.92    -0.0000
iter:   8 16:50:03  -631.501808   -2.44  -0.93    -0.0000
iter:   9 16:50:07  -624.643184   -2.40  -0.94    -0.0000
iter:  10 16:50:11  -618.191566   -2.40  -0.95    -0.0000
iter:  11 16:50:15  -612.124540   -2.38  -0.96    -0.0000
iter:  12 16:50:19  -606.424108   -2.39  -0.97    +0.0000
iter:  13 16:50:23  -601.069753   -2.37  -0.98    -0.0000
iter:  14 16:50:26  -596.044616   -2.40  -1.00    -0.0000
iter:  15 16:50:30  -591.330166   -2.39  -1.01    -0.0000
iter:  16 16:50:34  -586.910557   -2.41  -1.02    -0.0000
iter:  17 16:50:38  -582.769095   -2.41  -1.03    +0.0000
iter:  18 16:50:42  -578.891068   -2.43  -1.04    +0.0000
iter:  19 16:50:46  -575.261345   -2.44  -1.05    -0.0000
iter:  20 16:50:50  -571.866415   -2.46  -1.06    -0.0000
iter:  21 16:50:53  -568.692640   -2.47  -1.07    -0.0000
iter:  22 16:50:57  -565.727427   -2.49  -1.08    -0.0000
iter:  23 16:51:01  -562.958627   -2.50  -1.09    +0.0000
iter:  24 16:51:05  -560.374716   -2.53  -1.10    -0.0000
iter:  25 16:51:09  -557.964766   -2.54  -1.11    -0.0000
iter:  26 16:51:13  -555.718384   -2.56  -1.12    +0.0000
iter:  27 16:51:17  -553.625500   -2.58  -1.13    +0.0000
iter:  28 16:51:21  -551.676897   -2.60  -1.14    +0.0000
iter:  29 16:51:25  -549.863607   -2.62  -1.15    -0.0000
iter:  30 16:51:29  -548.177065   -2.64  -1.16    -0.0000
iter:  31 16:51:33  -546.609434   -2.66  -1.17    +0.0000
iter:  32 16:51:36  -545.153096   -2.68  -1.18    +0.0000
iter:  33 16:51:40  -543.800782   -2.70  -1.19    +0.0000
iter:  34 16:51:44  -542.545888   -2.72  -1.20    +0.0000
iter:  35 16:51:48  -541.382003   -2.74  -1.21    +0.0000
iter:  36 16:51:52  -540.302971   -2.76  -1.22    +0.0000
iter:  37 16:51:56  -539.303306   -2.78  -1.23    +0.0000
iter:  38 16:51:59  -538.377617   -2.81  -1.24    +0.0000
iter:  39 16:52:03  -537.520761   -2.83  -1.25    +0.0000
iter:  40 16:52:07  -536.728189   -2.85  -1.26    +0.0000
iter:  41 16:52:11  -535.995430   -2.88  -1.27    +0.0000
iter:  42 16:52:15  -535.318187   -2.90  -1.28    +0.0000
iter:  43 16:52:19  -534.692747   -2.93  -1.29    +0.0000
iter:  44 16:52:22  -534.115407   -2.95  -1.30    +0.0000
iter:  45 16:52:26  -533.582615   -2.98  -1.31    +0.0000
iter:  46 16:52:30  -533.091356   -3.00  -1.31    +0.0000
iter:  47 16:52:34  -532.638599   -3.03  -1.32    +0.0000
iter:  48 16:52:38  -532.221405   -3.06  -1.33    +0.0000
iter:  49 16:52:42  -531.837368   -3.08  -1.34    +0.0000
iter:  50 16:52:45  -531.484004   -3.11  -1.35    +0.0000
iter:  51 16:52:49  -531.158908   -3.14  -1.35    +0.0000
iter:  52 16:52:53  -530.860166   -3.16  -1.36    +0.0000
iter:  53 16:52:57  -530.585769   -3.19  -1.37    +0.0000
iter:  54 16:53:01  -530.333737   -3.22  -1.37    +0.0000
iter:  55 16:53:04  -530.102581   -3.25  -1.38    +0.0000
iter:  56 16:53:08  -529.890672   -3.28  -1.39    +0.0000
iter:  57 16:53:12  -529.696393   -3.31  -1.39    +0.0000
iter:  58 16:53:16  -529.518595   -3.34  -1.40    +0.0000
iter:  59 16:53:20  -529.355967   -3.37  -1.41    +0.0000
iter:  60 16:53:24  -529.207179   -3.40  -1.41    +0.0000
iter:  61 16:53:27  -529.071369   -3.42  -1.42    +0.0000
iter:  62 16:53:31  -528.947480   -3.46  -1.42    +0.0000
iter:  63 16:53:35  -528.834418   -3.49  -1.43    +0.0000
iter:  64 16:53:39  -528.731550   -3.52  -1.43    +0.0000
iter:  65 16:53:43  -528.638028   -3.55  -1.44    +0.0000
iter:  66 16:53:46  -528.553101   -3.58  -1.44    +0.0000
iter:  67 16:53:50  -528.475931   -3.61  -1.45    +0.0000
iter:  68 16:53:54  -528.406122   -3.64  -1.46    +0.0000
iter:  69 16:53:58  -528.343040   -3.67  -1.46    -0.0000
iter:  70 16:54:02  -528.285974   -3.70  -1.47    -0.0000
iter:  71 16:54:05  -528.234673   -3.73  -1.47    -0.0000
iter:  72 16:54:09  -528.188620   -3.76  -1.48    -0.0000
iter:  73 16:54:13  -528.147211   -3.79  -1.48    -0.0000
iter:  74 16:54:17  -528.110310   -3.83  -1.49    -0.0000
iter:  75 16:54:21  -528.077498   -3.86  -1.49    -0.0000
iter:  76 16:54:24  -528.048429   -3.89  -1.50    -0.0000
iter:  77 16:54:28  -528.022617   -3.92  -1.50    -0.0000
iter:  78 16:54:32  -528.000044   -3.95  -1.51    -0.0000
iter:  79 16:54:36  -527.980390   -3.98  -1.51    -0.0000
iter:  80 16:54:39  -527.963402   -4.01  -1.52    -0.0000
iter:  81 16:54:43  -527.948669   -4.04  -1.52    -0.0000
iter:  82 16:54:47  -527.936451   -4.07  -1.52    -0.0000
iter:  83 16:54:51  -527.926035   -4.11  -1.53    -0.0000
iter:  84 16:54:55  -527.917572   -4.14  -1.53    -0.0000
iter:  85 16:54:58  -527.910653   -4.17  -1.54    -0.0000
iter:  86 16:55:02  -527.905612   -4.20  -1.54    -0.0000
iter:  87 16:55:06  -527.901758   -4.23  -1.55    -0.0000
iter:  88 16:55:10  -527.899306   -4.26  -1.55    -0.0000
iter:  89 16:55:14  -527.898084   -4.29  -1.56    -0.0000
iter:  90 16:55:17  -527.897772   -4.32  -1.56    -0.0000
iter:  91 16:55:21  -527.898780   -4.35  -1.57    -0.0000
iter:  92 16:55:25  -527.900439   -4.37  -1.57    -0.0000
iter:  93 16:55:29  -527.903021   -4.40  -1.58    -0.0000
iter:  94 16:55:33  -527.906392   -4.43  -1.58    -0.0000
iter:  95 16:55:36  -527.910470   -4.46  -1.58    -0.0000
iter:  96 16:55:40  -527.914975   -4.49  -1.59    -0.0000
iter:  97 16:55:44  -527.920376   -4.52  -1.59    -0.0000
iter:  98 16:55:48  -527.926016   -4.54  -1.60    -0.0000
iter:  99 16:55:51  -527.932215   -4.57  -1.60    -0.0000
iter: 100 16:55:55  -527.938866   -4.60  -1.61    -0.0000
iter: 101 16:55:59  -527.945914   -4.62  -1.61    -0.0000
iter: 102 16:56:03  -527.953315   -4.65  -1.62    -0.0000
iter: 103 16:56:07  -527.960809   -4.68  -1.62    -0.0000
iter: 104 16:56:10  -527.968692   -4.70  -1.63    -0.0000
iter: 105 16:56:14  -527.977081   -4.73  -1.63    -0.0000
iter: 106 16:56:18  -527.985381   -4.75  -1.63    -0.0000
iter: 107 16:56:22  -527.993960   -4.78  -1.64    -0.0000
iter: 108 16:56:26  -528.002734   -4.80  -1.64    -0.0000
iter: 109 16:56:29  -528.011669   -4.82  -1.65    -0.0000
iter: 110 16:56:33  -528.020504   -4.85  -1.65    -0.0000
iter: 111 16:56:37  -528.029812   -4.87  -1.66    -0.0000
iter: 112 16:56:41  -528.038899   -4.89  -1.66    -0.0000
iter: 113 16:56:44  -528.048400   -4.92  -1.67    -0.0000
iter: 114 16:56:48  -528.057653   -4.94  -1.67    -0.0000
iter: 115 16:56:52  -528.067051   -4.96  -1.67    -0.0000
iter: 116 16:56:56  -528.076516   -4.98  -1.68    -0.0000
iter: 117 16:56:59  -528.086023   -5.00  -1.68    -0.0000
iter: 118 16:57:03  -528.095559   -5.02  -1.69    -0.0000
iter: 119 16:57:07  -528.105110   -5.04  -1.69    -0.0000
iter: 120 16:57:11  -528.114667   -5.06  -1.70    -0.0000
iter: 121 16:57:15  -528.123976   -5.08  -1.70    -0.0000
iter: 122 16:57:18  -528.133643   -5.10  -1.71    -0.0000
iter: 123 16:57:22  -528.142961   -5.12  -1.71    -0.0000
iter: 124 16:57:26  -528.152352   -5.13  -1.71    -0.0000
iter: 125 16:57:30  -528.161743   -5.15  -1.72    -0.0000
iter: 126 16:57:33  -528.171114   -5.17  -1.72    -0.0000
iter: 127 16:57:37  -528.180452   -5.19  -1.73    -0.0000
iter: 128 16:57:41  -528.189753   -5.20  -1.73    -0.0000
iter: 129 16:57:45  -528.199010   -5.22  -1.74    -0.0000
iter: 130 16:57:49  -528.208218   -5.23  -1.74    -0.0000
iter: 131 16:57:52  -528.217375   -5.25  -1.74    -0.0000
iter: 132 16:57:56  -528.226475   -5.27  -1.75    -0.0000
iter: 133 16:58:00  -528.235517   -5.28  -1.75    -0.0000
iter: 134 16:58:04  -528.244496   -5.29  -1.76    -0.0000
iter: 135 16:58:07  -528.253166   -5.31  -1.76    -0.0000
iter: 136 16:58:11  -528.262131   -5.32  -1.77    -0.0000
iter: 137 16:58:15  -528.270704   -5.34  -1.77    -0.0000
iter: 138 16:58:19  -528.279294   -5.35  -1.78    -0.0000
iter: 139 16:58:22  -528.288093   -5.36  -1.78    -0.0000
iter: 140 16:58:26  -528.296478   -5.38  -1.78    -0.0000
iter: 141 16:58:30  -528.304865   -5.39  -1.79    -0.0000
iter: 142 16:58:34  -528.313205   -5.40  -1.79    -0.0000
iter: 143 16:58:37  -528.321479   -5.42  -1.80    -0.0000
iter: 144 16:58:41  -528.329684   -5.43  -1.80    -0.0000
iter: 145 16:58:45  -528.337815   -5.44  -1.81    -0.0000
iter: 146 16:58:49  -528.345871   -5.45  -1.81    -0.0000
iter: 147 16:58:53  -528.353851   -5.46  -1.81    -0.0000
iter: 148 16:58:56  -528.361754   -5.47  -1.82    -0.0000
iter: 149 16:59:00  -528.369579   -5.49  -1.82    +0.0000
iter: 150 16:59:04  -528.377326   -5.50  -1.83    -0.0000
iter: 151 16:59:08  -528.384994   -5.51  -1.83    -0.0000
iter: 152 16:59:11  -528.392583   -5.52  -1.84    -0.0000
iter: 153 16:59:15  -528.400093   -5.53  -1.84    -0.0000
iter: 154 16:59:19  -528.407524   -5.54  -1.85    -0.0000
iter: 155 16:59:23  -528.414781   -5.55  -1.85    -0.0000
iter: 156 16:59:27  -528.422015   -5.56  -1.85    -0.0000
iter: 157 16:59:30  -528.429148   -5.57  -1.86    -0.0000
iter: 158 16:59:34  -528.436243   -5.58  -1.86    -0.0000
iter: 159 16:59:38  -528.443227   -5.59  -1.87    -0.0000
iter: 160 16:59:42  -528.450170   -5.60  -1.87    -0.0000
iter: 161 16:59:45  -528.457002   -5.61  -1.88    -0.0000
iter: 162 16:59:49  -528.463686   -5.62  -1.88    -0.0000
iter: 163 16:59:53  -528.470324   -5.63  -1.88    -0.0000
iter: 164 16:59:57  -528.476900   -5.64  -1.89    -0.0000
iter: 165 17:00:00  -528.483407   -5.65  -1.89    -0.0000
iter: 166 17:00:04  -528.489842   -5.66  -1.90    -0.0000
iter: 167 17:00:08  -528.496205   -5.67  -1.90    -0.0000
iter: 168 17:00:12  -528.502495   -5.68  -1.91    -0.0000
iter: 169 17:00:15  -528.508713   -5.69  -1.91    -0.0000
iter: 170 17:00:19  -528.514858   -5.70  -1.91    -0.0000
iter: 171 17:00:23  -528.520931   -5.71  -1.92    -0.0000
iter: 172 17:00:27  -528.526932   -5.71  -1.92    -0.0000
iter: 173 17:00:31  -528.532861   -5.72  -1.93    -0.0000
iter: 174 17:00:34  -528.538720   -5.73  -1.93    -0.0000
iter: 175 17:00:38  -528.544508   -5.74  -1.94    -0.0000
iter: 176 17:00:42  -528.550226   -5.75  -1.94    -0.0000
iter: 177 17:00:46  -528.555874   -5.76  -1.95    -0.0000
iter: 178 17:00:50  -528.561453   -5.77  -1.95    -0.0000
iter: 179 17:00:53  -528.566964   -5.78  -1.95    -0.0000
iter: 180 17:00:57  -528.572406   -5.78  -1.96    -0.0000
iter: 181 17:01:01  -528.577781   -5.79  -1.96    -0.0000
iter: 182 17:01:05  -528.583088   -5.80  -1.97    -0.0000
iter: 183 17:01:08  -528.588329   -5.81  -1.97    -0.0000
iter: 184 17:01:12  -528.593504   -5.82  -1.98    -0.0000
iter: 185 17:01:16  -528.598613   -5.83  -1.98    -0.0000
iter: 186 17:01:20  -528.603657   -5.84  -1.98    -0.0000
iter: 187 17:01:23  -528.608637   -5.84  -1.99    -0.0000
iter: 188 17:01:27  -528.613553   -5.85  -1.99    -0.0000
iter: 189 17:01:31  -528.618406   -5.86  -2.00    -0.0000
iter: 190 17:01:35  -528.623197   -5.87  -2.00    -0.0000
iter: 191 17:01:38  -528.627925   -5.88  -2.01    -0.0000
iter: 192 17:01:42  -528.632592   -5.88  -2.01    -0.0000
iter: 193 17:01:46  -528.637198   -5.89  -2.01    -0.0000
iter: 194 17:01:50  -528.641743   -5.90  -2.02    -0.0000
iter: 195 17:01:54  -528.646230   -5.91  -2.02    -0.0000
iter: 196 17:01:57  -528.650657   -5.92  -2.03    -0.0000
iter: 197 17:02:01  -528.655025   -5.93  -2.03    -0.0000
iter: 198 17:02:05  -528.659336   -5.93  -2.04    -0.0000
iter: 199 17:02:09  -528.663590   -5.94  -2.04    -0.0000
iter: 200 17:02:12  -528.667787   -5.95  -2.04    -0.0000
iter: 201 17:02:16  -528.671928   -5.96  -2.05    -0.0000
iter: 202 17:02:20  -528.676014   -5.96  -2.05    -0.0000
iter: 203 17:02:24  -528.680045   -5.97  -2.06    -0.0000
iter: 204 17:02:27  -528.684022   -5.98  -2.06    -0.0000
iter: 205 17:02:31  -528.687945   -5.99  -2.07    -0.0000
iter: 206 17:02:35  -528.691815   -6.00  -2.07    -0.0000
iter: 207 17:02:39  -528.695633   -6.00  -2.07    -0.0000
iter: 208 17:02:43  -528.699399   -6.01  -2.08    -0.0000
iter: 209 17:02:46  -528.703115   -6.02  -2.08    -0.0000
iter: 210 17:02:50  -528.706779   -6.03  -2.09    -0.0000
iter: 211 17:02:54  -528.710393   -6.04  -2.09    -0.0000
iter: 212 17:02:58  -528.713959   -6.04  -2.10    -0.0000
iter: 213 17:03:01  -528.717475   -6.05  -2.10    -0.0000
iter: 214 17:03:05  -528.720943   -6.06  -2.10    -0.0000
iter: 215 17:03:09  -528.724364   -6.07  -2.11    -0.0000
iter: 216 17:03:13  -528.727737   -6.07  -2.11    -0.0000
iter: 217 17:03:17  -528.731064   -6.08  -2.12    -0.0000
iter: 218 17:03:21  -528.734345   -6.09  -2.12    -0.0000
iter: 219 17:03:25  -528.737580   -6.10  -2.13    -0.0000
iter: 220 17:03:28  -528.740771   -6.10  -2.13    -0.0000
iter: 221 17:03:32  -528.743918   -6.11  -2.13    -0.0000
iter: 222 17:03:36  -528.747021   -6.12  -2.14    -0.0000
iter: 223 17:03:40  -528.750080   -6.13  -2.14    -0.0000
iter: 224 17:03:44  -528.753097   -6.13  -2.15    -0.0000
iter: 225 17:03:47  -528.756072   -6.14  -2.15    -0.0000
iter: 226 17:03:51  -528.759006   -6.15  -2.16    -0.0000
iter: 227 17:03:55  -528.761898   -6.16  -2.16    -0.0000
iter: 228 17:03:59  -528.764750   -6.16  -2.16    -0.0000
iter: 229 17:04:02  -528.767562   -6.17  -2.17    -0.0000
iter: 230 17:04:06  -528.770334   -6.18  -2.17    -0.0000
iter: 231 17:04:10  -528.773068   -6.19  -2.18    -0.0000
iter: 232 17:04:14  -528.775763   -6.19  -2.18    -0.0000
iter: 233 17:04:17  -528.778420   -6.20  -2.19    -0.0000
iter: 234 17:04:21  -528.781039   -6.21  -2.19    -0.0000
iter: 235 17:04:25  -528.783622   -6.22  -2.19    -0.0000
iter: 236 17:04:29  -528.786168   -6.22  -2.20    -0.0000
iter: 237 17:04:32  -528.788678   -6.23  -2.20    -0.0000
iter: 238 17:04:36  -528.791152   -6.24  -2.21    -0.0000
iter: 239 17:04:40  -528.793592   -6.24  -2.21    -0.0000
iter: 240 17:04:44  -528.795996   -6.25  -2.22    -0.0000
iter: 241 17:04:48  -528.798367   -6.26  -2.22    -0.0000
iter: 242 17:04:51  -528.800704   -6.27  -2.22    -0.0000
iter: 243 17:04:55  -528.803008   -6.27  -2.23    -0.0000
iter: 244 17:04:59  -528.805278   -6.28  -2.23    -0.0000
iter: 245 17:05:03  -528.807517   -6.29  -2.24    -0.0000
iter: 246 17:05:06  -528.809723   -6.30  -2.24    -0.0000
iter: 247 17:05:10  -528.811898   -6.30  -2.25    -0.0000
iter: 248 17:05:14  -528.814042   -6.31  -2.25    -0.0000
iter: 249 17:05:18  -528.816155   -6.32  -2.25    -0.0000
iter: 250 17:05:21  -528.818238   -6.33  -2.26    -0.0000
iter: 251 17:05:25  -528.820291   -6.33  -2.26    -0.0000
iter: 252 17:05:29  -528.822315   -6.34  -2.27    -0.0000
iter: 253 17:05:33  -528.824309   -6.35  -2.27    -0.0000
iter: 254 17:05:37  -528.826275   -6.36  -2.27    -0.0000
iter: 255 17:05:40  -528.828683   -6.36  -2.28    -0.0000
iter: 256 17:05:44  -528.830535   -6.37  -2.28    -0.0000
iter: 257 17:05:48  -528.832375   -6.38  -2.29    -0.0000
iter: 258 17:05:52  -528.834196   -6.39  -2.29    -0.0000
iter: 259 17:05:55  -528.835995   -6.39  -2.30    -0.0000
iter: 260 17:05:59  -528.837770   -6.40  -2.30    -0.0000
iter: 261 17:06:03  -528.839521   -6.40  -2.30    -0.0000
iter: 262 17:06:07  -528.841248   -6.41  -2.31    -0.0000
iter: 263 17:06:10  -528.842950   -6.42  -2.31    -0.0000
iter: 264 17:06:14  -528.844629   -6.43  -2.32    -0.0000
iter: 265 17:06:18  -528.846283   -6.43  -2.32    -0.0000
iter: 266 17:06:22  -528.847915   -6.44  -2.33    -0.0000
iter: 267 17:06:25  -528.849523   -6.45  -2.33    -0.0000
iter: 268 17:06:29  -528.851108   -6.46  -2.33    -0.0000
iter: 269 17:06:33  -528.852671   -6.46  -2.34    -0.0000
iter: 270 17:06:37  -528.854211   -6.47  -2.34    -0.0000
iter: 271 17:06:41  -528.855730   -6.48  -2.35    -0.0000
iter: 272 17:06:44  -528.857227   -6.49  -2.35    -0.0000
iter: 273 17:06:48  -528.858703   -6.49  -2.35    -0.0000
iter: 274 17:06:52  -528.860158   -6.50  -2.36    -0.0000
iter: 275 17:06:56  -528.861592   -6.51  -2.36    -0.0000
iter: 276 17:06:59  -528.863006   -6.51  -2.37    -0.0000
iter: 277 17:07:03  -528.864400   -6.52  -2.37    -0.0000
iter: 278 17:07:07  -528.865773   -6.53  -2.38    -0.0000
iter: 279 17:07:11  -528.867128   -6.53  -2.38    -0.0000
iter: 280 17:07:14  -528.868463   -6.54  -2.38    -0.0000
iter: 281 17:07:18  -528.869778   -6.55  -2.39    -0.0000
iter: 282 17:07:22  -528.871076   -6.56  -2.39    -0.0000
iter: 283 17:07:26  -528.872354   -6.56  -2.40    -0.0000
iter: 284 17:07:29  -528.873614   -6.57  -2.40    -0.0000
iter: 285 17:07:33  -528.874857   -6.58  -2.41    -0.0000
iter: 286 17:07:37  -528.876081   -6.59  -2.41    -0.0000
iter: 287 17:07:41  -528.877288   -6.59  -2.41    -0.0000
iter: 288 17:07:44  -528.878478   -6.60  -2.42    -0.0000
iter: 289 17:07:48  -528.879650   -6.61  -2.42    -0.0000
iter: 290 17:07:52  -528.880806   -6.61  -2.43    -0.0000
iter: 291 17:07:56  -528.881945   -6.62  -2.43    -0.0000
iter: 292 17:08:00  -528.883067   -6.63  -2.43    -0.0000
iter: 293 17:08:03  -528.884174   -6.63  -2.44    -0.0000
iter: 294 17:08:07  -528.885265   -6.64  -2.44    -0.0000
iter: 295 17:08:11  -528.886339   -6.65  -2.45    -0.0000
iter: 296 17:08:15  -528.887399   -6.66  -2.45    -0.0000
iter: 297 17:08:18  -528.888443   -6.66  -2.46    -0.0000
iter: 298 17:08:22  -528.889472   -6.67  -2.46    -0.0000
iter: 299 17:08:26  -528.890486   -6.68  -2.46    -0.0000
iter: 300 17:08:30  -528.891485   -6.68  -2.47    -0.0000
iter: 301 17:08:34  -528.892470   -6.69  -2.47    -0.0000
iter: 302 17:08:37  -528.893440   -6.70  -2.48    -0.0000
iter: 303 17:08:41  -528.894397   -6.70  -2.48    -0.0000
iter: 304 17:08:45  -528.895339   -6.71  -2.48    -0.0000
iter: 305 17:08:49  -528.896268   -6.72  -2.49    -0.0000
iter: 306 17:08:52  -528.897183   -6.73  -2.49    -0.0000
iter: 307 17:08:56  -528.898085   -6.73  -2.50    -0.0000
iter: 308 17:09:00  -528.898974   -6.74  -2.50    -0.0000
iter: 309 17:09:04  -528.899850   -6.75  -2.51    -0.0000
iter: 310 17:09:07  -528.900713   -6.76  -2.51    -0.0000
iter: 311 17:09:11  -528.901564   -6.76  -2.51    -0.0000
iter: 312 17:09:15  -528.902402   -6.77  -2.52    -0.0000
iter: 313 17:09:19  -528.903228   -6.78  -2.52    -0.0000
iter: 314 17:09:23  -528.904042   -6.78  -2.53    -0.0000
iter: 315 17:09:26  -528.904843   -6.79  -2.53    -0.0000
iter: 316 17:09:30  -528.905634   -6.80  -2.53    -0.0000
iter: 317 17:09:34  -528.906412   -6.80  -2.54    -0.0000
iter: 318 17:09:38  -528.907179   -6.81  -2.54    -0.0000
iter: 319 17:09:41  -528.907935   -6.82  -2.55    -0.0000
iter: 320 17:09:45  -528.908680   -6.83  -2.55    -0.0000
iter: 321 17:09:49  -528.909414   -6.83  -2.56    -0.0000
iter: 322 17:09:53  -528.910137   -6.84  -2.56    -0.0000
iter: 323 17:09:56  -528.910849   -6.85  -2.56    -0.0000
iter: 324 17:10:00  -528.911551   -6.85  -2.57    -0.0000
iter: 325 17:10:04  -528.912243   -6.86  -2.57    -0.0000
iter: 326 17:10:08  -528.912924   -6.87  -2.58    -0.0000
iter: 327 17:10:11  -528.913596   -6.87  -2.58    -0.0000
iter: 328 17:10:15  -528.914257   -6.88  -2.58    -0.0000
iter: 329 17:10:19  -528.914909   -6.89  -2.59    -0.0000
iter: 330 17:10:23  -528.915551   -6.90  -2.59    -0.0000
iter: 331 17:10:26  -528.916184   -6.90  -2.60    -0.0000
iter: 332 17:10:30  -528.916808   -6.91  -2.60    -0.0000
iter: 333 17:10:34  -528.917422   -6.92  -2.61    -0.0000
iter: 334 17:10:38  -528.918027   -6.92  -2.61    -0.0000
iter: 335 17:10:42  -528.918623   -6.93  -2.61    -0.0000
iter: 336 17:10:45  -528.919210   -6.94  -2.62    -0.0000
iter: 337 17:10:49  -528.919789   -6.94  -2.62    -0.0000
iter: 338 17:10:53  -528.920359   -6.95  -2.63    -0.0000
iter: 339 17:10:57  -528.920921   -6.96  -2.63    -0.0000
iter: 340 17:11:01  -528.921474   -6.97  -2.63    -0.0000
iter: 341 17:11:04  -528.922019   -6.97  -2.64    -0.0000
iter: 342 17:11:08  -528.922556   -6.98  -2.64    -0.0000
iter: 343 17:11:12  -528.923086   -6.99  -2.65    -0.0000
iter: 344 17:11:16  -528.923607   -6.99  -2.65    -0.0000
iter: 345 17:11:19  -528.924121   -7.00  -2.66    -0.0000
iter: 346 17:11:23  -528.924627   -7.01  -2.66    -0.0000
iter: 347 17:11:27  -528.925125   -7.01  -2.66    -0.0000
iter: 348 17:11:31  -528.925616   -7.02  -2.67    -0.0000
iter: 349 17:11:34  -528.926100   -7.03  -2.67    -0.0000
iter: 350 17:11:38  -528.926577   -7.04  -2.68    -0.0000
iter: 351 17:11:42  -528.927046   -7.04  -2.68    -0.0000
iter: 352 17:11:46  -528.927509   -7.05  -2.68    -0.0000
iter: 353 17:11:49  -528.927964   -7.06  -2.69    -0.0000
iter: 354 17:11:53  -528.928413   -7.06  -2.69    -0.0000
iter: 355 17:11:57  -528.928856   -7.07  -2.70    -0.0000
iter: 356 17:12:01  -528.929291   -7.08  -2.70    -0.0000
iter: 357 17:12:05  -528.929721   -7.08  -2.70    -0.0000
iter: 358 17:12:08  -528.930143   -7.09  -2.71    -0.0000
iter: 359 17:12:12  -528.930560   -7.10  -2.71    -0.0000
iter: 360 17:12:16  -528.930970   -7.10  -2.72    -0.0000
iter: 361 17:12:20  -528.931375   -7.11  -2.72    -0.0000
iter: 362 17:12:23  -528.931773   -7.12  -2.73    -0.0000
iter: 363 17:12:27  -528.932165   -7.13  -2.73    -0.0000
iter: 364 17:12:31  -528.932552   -7.13  -2.73    -0.0000
iter: 365 17:12:35  -528.932933   -7.14  -2.74    -0.0000
iter: 366 17:12:38  -528.933308   -7.15  -2.74    -0.0000
iter: 367 17:12:42  -528.933677   -7.15  -2.75    -0.0000
iter: 368 17:12:46  -528.934041   -7.16  -2.75    -0.0000
iter: 369 17:12:50  -528.934400   -7.17  -2.75    -0.0000
iter: 370 17:12:54  -528.934753   -7.17  -2.76    -0.0000
iter: 371 17:12:57  -528.935101   -7.18  -2.76    -0.0000
iter: 372 17:13:01  -528.935444   -7.19  -2.77    -0.0000
iter: 373 17:13:05  -528.935781   -7.19  -2.77    -0.0000
iter: 374 17:13:09  -528.936114   -7.20  -2.77    -0.0000
iter: 375 17:13:12  -528.936442   -7.21  -2.78    -0.0000
iter: 376 17:13:16  -528.936765   -7.22  -2.78    -0.0000
iter: 377 17:13:20  -528.937083   -7.22  -2.79    -0.0000
iter: 378 17:13:24  -528.937396   -7.23  -2.79    -0.0000
iter: 379 17:13:27  -528.937705   -7.24  -2.79    -0.0000
iter: 380 17:13:31  -528.938009c  -7.24  -2.80    -0.0000
iter: 381 17:13:35  -528.938308c  -7.25  -2.80    -0.0000
iter: 382 17:13:39  -528.938603c  -7.26  -2.81    -0.0000
iter: 383 17:13:42  -528.938894c  -7.26  -2.81    -0.0000
iter: 384 17:13:46  -528.939180c  -7.27  -2.82    -0.0000
iter: 385 17:13:50  -528.939462c  -7.28  -2.82    -0.0000
iter: 386 17:13:54  -528.939740c  -7.28  -2.82    -0.0000
iter: 387 17:13:58  -528.940014c  -7.29  -2.83    -0.0000
iter: 388 17:14:01  -528.940283c  -7.30  -2.83    -0.0000
iter: 389 17:14:05  -528.940549c  -7.31  -2.84    -0.0000
iter: 390 17:14:09  -528.940810c  -7.31  -2.84    -0.0000
iter: 391 17:14:13  -528.941068c  -7.32  -2.84    -0.0000
iter: 392 17:14:16  -528.941322c  -7.33  -2.85    -0.0000
iter: 393 17:14:20  -528.941572c  -7.33  -2.85    -0.0000
iter: 394 17:14:24  -528.941818c  -7.34  -2.86    -0.0000
iter: 395 17:14:28  -528.942061c  -7.35  -2.86    -0.0000
iter: 396 17:14:31  -528.942300c  -7.35  -2.86    -0.0000
iter: 397 17:14:35  -528.942535c  -7.36  -2.87    -0.0000
iter: 398 17:14:39  -528.942767c  -7.37  -2.87    -0.0000
iter: 399 17:14:43  -528.942996c  -7.37  -2.88    -0.0000
iter: 400 17:14:47  -528.943221c  -7.38  -2.88    -0.0000
iter: 401 17:14:50  -528.943443c  -7.39  -2.88    -0.0000
iter: 402 17:14:54  -528.943661c  -7.39  -2.89    -0.0000
iter: 403 17:14:58  -528.943876c  -7.40  -2.89    -0.0000
iter: 404 17:15:02  -528.944088c  -7.41  -2.90    -0.0000
iter: 405 17:15:05  -528.944297c  -7.42  -2.90    -0.0000
iter: 406 17:15:09  -528.944503c  -7.42  -2.90    -0.0000
iter: 407 17:15:13  -528.944705c  -7.43  -2.91    -0.0000
iter: 408 17:15:17  -528.944905c  -7.44  -2.91    -0.0000
iter: 409 17:15:20  -528.945101c  -7.44  -2.92    -0.0000
iter: 410 17:15:24  -528.945295c  -7.45  -2.92    -0.0000
iter: 411 17:15:28  -528.945486c  -7.46  -2.93    -0.0000
iter: 412 17:15:32  -528.945674c  -7.46  -2.93    -0.0000
iter: 413 17:15:36  -528.945859c  -7.47  -2.93    -0.0000
iter: 414 17:15:39  -528.946041c  -7.48  -2.94    -0.0000
iter: 415 17:15:43  -528.946221c  -7.48  -2.94    -0.0000
iter: 416 17:15:47  -528.946398c  -7.49  -2.95    -0.0000
iter: 417 17:15:51  -528.946572c  -7.50  -2.95    -0.0000
iter: 418 17:15:54  -528.946744c  -7.50  -2.95    -0.0000
iter: 419 17:15:58  -528.946913c  -7.51  -2.96    -0.0000
iter: 420 17:16:02  -528.947079c  -7.52  -2.96    -0.0000
iter: 421 17:16:06  -528.947244c  -7.53  -2.97    -0.0000
iter: 422 17:16:09  -528.947405c  -7.53  -2.97    -0.0000
iter: 423 17:16:13  -528.947565c  -7.54  -2.97    -0.0000
iter: 424 17:16:17  -528.947721c  -7.55  -2.98    -0.0000
iter: 425 17:16:21  -528.947876c  -7.55  -2.98    -0.0000
iter: 426 17:16:24  -528.948028c  -7.56  -2.99    -0.0000
iter: 427 17:16:28  -528.948178c  -7.57  -2.99    -0.0000
iter: 428 17:16:32  -528.948326c  -7.57  -2.99    -0.0000
iter: 429 17:16:36  -528.948471c  -7.58  -3.00    -0.0000
iter: 430 17:16:40  -528.948615c  -7.59  -3.00    -0.0000
iter: 431 17:16:43  -528.948756c  -7.59  -3.01    -0.0000
iter: 432 17:16:47  -528.948895c  -7.60  -3.01    -0.0000
iter: 433 17:16:51  -528.949032c  -7.61  -3.01    -0.0000
iter: 434 17:16:55  -528.949167c  -7.61  -3.02    -0.0000
iter: 435 17:16:58  -528.949300c  -7.62  -3.02    -0.0000
iter: 436 17:17:02  -528.949431c  -7.63  -3.03    -0.0000
iter: 437 17:17:06  -528.949560c  -7.63  -3.03    -0.0000
iter: 438 17:17:10  -528.949687c  -7.64  -3.03    -0.0000
iter: 439 17:17:13  -528.949812c  -7.65  -3.04    -0.0000
iter: 440 17:17:17  -528.949936c  -7.65  -3.04    -0.0000
iter: 441 17:17:21  -528.950057c  -7.66  -3.05    -0.0000
iter: 442 17:17:25  -528.950177c  -7.67  -3.05    -0.0000
iter: 443 17:17:28  -528.950295c  -7.68  -3.05    -0.0000
iter: 444 17:17:32  -528.950411c  -7.68  -3.06    -0.0000
iter: 445 17:17:36  -528.950525c  -7.69  -3.06    -0.0000
iter: 446 17:17:40  -528.950638c  -7.70  -3.07    -0.0000
iter: 447 17:17:44  -528.950749c  -7.70  -3.07    -0.0000
iter: 448 17:17:48  -528.950858c  -7.71  -3.07    -0.0000
iter: 449 17:17:52  -528.950966c  -7.72  -3.08    -0.0000
iter: 450 17:17:55  -528.951072c  -7.72  -3.08    -0.0000
iter: 451 17:17:59  -528.951177c  -7.73  -3.09    -0.0000
iter: 452 17:18:03  -528.951280c  -7.74  -3.09    -0.0000
iter: 453 17:18:07  -528.951381c  -7.74  -3.09    -0.0000
iter: 454 17:18:10  -528.951481c  -7.75  -3.10    -0.0000
iter: 455 17:18:14  -528.951580c  -7.76  -3.10    -0.0000
iter: 456 17:18:18  -528.951677c  -7.76  -3.11    -0.0000
iter: 457 17:18:22  -528.951772c  -7.77  -3.11    -0.0000
iter: 458 17:18:25  -528.951866c  -7.78  -3.11    -0.0000
iter: 459 17:18:29  -528.951959c  -7.78  -3.12    -0.0000
iter: 460 17:18:33  -528.952050c  -7.79  -3.12    -0.0000
iter: 461 17:18:37  -528.952140c  -7.80  -3.13    -0.0000
iter: 462 17:18:40  -528.952229c  -7.80  -3.13    -0.0000
iter: 463 17:18:44  -528.952316c  -7.81  -3.13    -0.0000
iter: 464 17:18:48  -528.952402c  -7.82  -3.14    -0.0000
iter: 465 17:18:52  -528.952487c  -7.82  -3.14    -0.0000
iter: 466 17:18:56  -528.952570c  -7.83  -3.15    -0.0000
iter: 467 17:18:59  -528.952652c  -7.84  -3.15    -0.0000
iter: 468 17:19:03  -528.952733c  -7.84  -3.15    -0.0000
iter: 469 17:19:07  -528.952813c  -7.85  -3.16    -0.0000
iter: 470 17:19:11  -528.952892c  -7.86  -3.16    -0.0000
iter: 471 17:19:14  -528.952969c  -7.87  -3.17    -0.0000
iter: 472 17:19:18  -528.953045c  -7.87  -3.17    -0.0000
iter: 473 17:19:22  -528.953120c  -7.88  -3.17    -0.0000
iter: 474 17:19:26  -528.953194c  -7.88  -3.18    -0.0000
iter: 475 17:19:29  -528.953267c  -7.89  -3.18    -0.0000
iter: 476 17:19:33  -528.953339c  -7.90  -3.19    -0.0000
iter: 477 17:19:37  -528.953410c  -7.91  -3.19    -0.0000
iter: 478 17:19:41  -528.953480c  -7.91  -3.19    -0.0000
iter: 479 17:19:45  -528.953548c  -7.92  -3.20    -0.0000
iter: 480 17:19:48  -528.953616c  -7.92  -3.20    -0.0000
iter: 481 17:19:52  -528.953682c  -7.93  -3.21    -0.0000
iter: 482 17:19:56  -528.953748c  -7.94  -3.21    -0.0000
iter: 483 17:20:00  -528.953813c  -7.95  -3.21    -0.0000
iter: 484 17:20:03  -528.953876c  -7.95  -3.22    -0.0000
iter: 485 17:20:07  -528.953939c  -7.96  -3.22    -0.0000
iter: 486 17:20:11  -528.954001c  -7.96  -3.23    -0.0000
iter: 487 17:20:15  -528.954062c  -7.97  -3.23    -0.0000
iter: 488 17:20:18  -528.954122c  -7.98  -3.23    -0.0000
iter: 489 17:20:22  -528.954181c  -7.99  -3.24    -0.0000
iter: 490 17:20:26  -528.954239c  -7.99  -3.24    -0.0000
iter: 491 17:20:30  -528.954296c  -8.00  -3.25    -0.0000
iter: 492 17:20:33  -528.954353c  -8.00  -3.25    -0.0000
iter: 493 17:20:37  -528.954409c  -8.01  -3.25    -0.0000
iter: 494 17:20:41  -528.954463c  -8.02  -3.26    -0.0000
iter: 495 17:20:45  -528.954517c  -8.03  -3.26    -0.0000
iter: 496 17:20:49  -528.954571c  -8.03  -3.27    -0.0000
iter: 497 17:20:52  -528.954623c  -8.04  -3.27    -0.0000
iter: 498 17:20:56  -528.954675c  -8.04  -3.27    -0.0000
iter: 499 17:21:00  -528.954726c  -8.05  -3.28    -0.0000
iter: 500 17:21:04  -528.954776c  -8.06  -3.28    -0.0000
iter: 501 17:21:07  -528.954825c  -8.06  -3.28    -0.0000
iter: 502 17:21:11  -528.954874c  -8.07  -3.29    -0.0000
iter: 503 17:21:15  -528.954922c  -8.08  -3.29    -0.0000
iter: 504 17:21:19  -528.955132c  -8.08  -3.30    -0.0000
iter: 505 17:21:22  -528.955012c  -8.09  -3.30    -0.0000
iter: 506 17:21:26  -528.955217c  -8.10  -3.30    -0.0000
iter: 507 17:21:30  -528.955102c  -8.11  -3.31    -0.0000
iter: 508 17:21:34  -528.955300c  -8.11  -3.31    -0.0000
iter: 509 17:21:37  -528.955190c  -8.12  -3.32    -0.0000
iter: 510 17:21:41  -528.955381c  -8.12  -3.32    -0.0000
iter: 511 17:21:45  -528.955275c  -8.13  -3.32    -0.0000
iter: 512 17:21:49  -528.955459c  -8.14  -3.33    -0.0000
iter: 513 17:21:52  -528.955501c  -8.14  -3.33    -0.0000
iter: 514 17:21:56  -528.955536c  -8.15  -3.34    -0.0000
iter: 515 17:22:00  -528.955572c  -8.16  -3.34    -0.0000
iter: 516 17:22:04  -528.955608c  -8.16  -3.34    -0.0000
iter: 517 17:22:08  -528.955643c  -8.17  -3.35    -0.0000
iter: 518 17:22:11  -528.955678c  -8.18  -3.35    -0.0000
iter: 519 17:22:15  -528.955713c  -8.18  -3.36    -0.0000
iter: 520 17:22:19  -528.955747c  -8.19  -3.36    -0.0000
iter: 521 17:22:23  -528.955781c  -8.20  -3.36    -0.0000
iter: 522 17:22:26  -528.955814c  -8.20  -3.37    -0.0000
iter: 523 17:22:30  -528.955847c  -8.21  -3.37    -0.0000
iter: 524 17:22:34  -528.955879c  -8.22  -3.38    -0.0000
iter: 525 17:22:38  -528.955911c  -8.22  -3.38    -0.0000
iter: 526 17:22:41  -528.955942c  -8.23  -3.38    -0.0000
iter: 527 17:22:45  -528.955973c  -8.24  -3.39    -0.0000
iter: 528 17:22:49  -528.956003c  -8.24  -3.39    -0.0000
iter: 529 17:22:53  -528.956033c  -8.25  -3.39    -0.0000
iter: 530 17:22:56  -528.956062c  -8.26  -3.40    -0.0000
iter: 531 17:23:00  -528.956091c  -8.26  -3.40    -0.0000
iter: 532 17:23:04  -528.956120c  -8.27  -3.41    -0.0000
iter: 533 17:23:08  -528.956148c  -8.28  -3.41    -0.0000
iter: 534 17:23:11  -528.956175c  -8.28  -3.41    -0.0000
iter: 535 17:23:15  -528.956202c  -8.29  -3.42    -0.0000
iter: 536 17:23:19  -528.956229c  -8.30  -3.42    -0.0000
iter: 537 17:23:23  -528.956256c  -8.30  -3.43    -0.0000
iter: 538 17:23:26  -528.956282c  -8.31  -3.43    -0.0000
iter: 539 17:23:30  -528.956307c  -8.32  -3.43    -0.0000
iter: 540 17:23:34  -528.956333c  -8.32  -3.44    -0.0000
iter: 541 17:23:38  -528.956358c  -8.33  -3.44    -0.0000
iter: 542 17:23:41  -528.956382c  -8.34  -3.45    -0.0000
iter: 543 17:23:45  -528.956406c  -8.34  -3.45    -0.0000
iter: 544 17:23:49  -528.956430c  -8.35  -3.45    -0.0000
iter: 545 17:23:53  -528.956453c  -8.36  -3.46    -0.0000
iter: 546 17:23:56  -528.956477c  -8.36  -3.46    -0.0000
iter: 547 17:24:00  -528.956499c  -8.37  -3.46    -0.0000
iter: 548 17:24:04  -528.956522c  -8.38  -3.47    -0.0000
iter: 549 17:24:08  -528.956544c  -8.38  -3.47    -0.0000
iter: 550 17:24:12  -528.956566c  -8.39  -3.48    -0.0000
iter: 551 17:24:15  -528.956587c  -8.40  -3.48    -0.0000
iter: 552 17:24:19  -528.956608c  -8.40  -3.48    -0.0000
iter: 553 17:24:23  -528.956629c  -8.41  -3.49    -0.0000
iter: 554 17:24:27  -528.956650c  -8.42  -3.49    -0.0000
iter: 555 17:24:30  -528.956670c  -8.42  -3.50    -0.0000
iter: 556 17:24:34  -528.956690c  -8.43  -3.50    -0.0000
iter: 557 17:24:38  -528.956710c  -8.44  -3.50    -0.0000
iter: 558 17:24:42  -528.956729c  -8.44  -3.51    -0.0000
iter: 559 17:24:45  -528.956748c  -8.45  -3.51    -0.0000
iter: 560 17:24:49  -528.956767c  -8.45  -3.51    -0.0000
iter: 561 17:24:53  -528.956786c  -8.46  -3.52    -0.0000
iter: 562 17:24:57  -528.956804c  -8.47  -3.52    -0.0000
iter: 563 17:25:00  -528.956822c  -8.47  -3.53    -0.0000
iter: 564 17:25:04  -528.956840c  -8.48  -3.53    -0.0000
iter: 565 17:25:08  -528.956858c  -8.49  -3.53    -0.0000
iter: 566 17:25:12  -528.956875c  -8.49  -3.54    -0.0000
iter: 567 17:25:15  -528.956892c  -8.50  -3.54    -0.0000
iter: 568 17:25:19  -528.956909c  -8.51  -3.55    -0.0000
iter: 569 17:25:23  -528.956926c  -8.51  -3.55    -0.0000
iter: 570 17:25:27  -528.956942c  -8.52  -3.55    -0.0000
iter: 571 17:25:30  -528.956958c  -8.53  -3.56    -0.0000
iter: 572 17:25:34  -528.956974c  -8.53  -3.56    -0.0000
iter: 573 17:25:38  -528.956990c  -8.54  -3.56    -0.0000
iter: 574 17:25:42  -528.957005c  -8.55  -3.57    -0.0000
iter: 575 17:25:45  -528.957021c  -8.55  -3.57    -0.0000
iter: 576 17:25:49  -528.957036c  -8.56  -3.58    -0.0000
iter: 577 17:25:53  -528.957051c  -8.57  -3.58    -0.0000
iter: 578 17:25:57  -528.957065c  -8.57  -3.58    -0.0000
iter: 579 17:26:00  -528.957080c  -8.58  -3.59    -0.0000
iter: 580 17:26:04  -528.957094c  -8.59  -3.59    -0.0000
iter: 581 17:26:08  -528.957108c  -8.59  -3.60    -0.0000
iter: 582 17:26:12  -528.957122c  -8.60  -3.60    -0.0000
iter: 583 17:26:15  -528.957135c  -8.61  -3.60    -0.0000
iter: 584 17:26:19  -528.957149c  -8.61  -3.61    -0.0000
iter: 585 17:26:23  -528.957162c  -8.62  -3.61    -0.0000
iter: 586 17:26:27  -528.957175c  -8.62  -3.61    -0.0000
iter: 587 17:26:30  -528.957188c  -8.63  -3.62    -0.0000
iter: 588 17:26:34  -528.957201c  -8.64  -3.62    -0.0000
iter: 589 17:26:38  -528.957213c  -8.64  -3.63    -0.0000
iter: 590 17:26:42  -528.957226c  -8.65  -3.63    -0.0000
iter: 591 17:26:45  -528.957238c  -8.66  -3.63    -0.0000
iter: 592 17:26:49  -528.957250c  -8.66  -3.64    -0.0000
iter: 593 17:26:53  -528.957262c  -8.67  -3.64    -0.0000
iter: 594 17:26:57  -528.957273c  -8.68  -3.65    -0.0000
iter: 595 17:27:00  -528.957285c  -8.68  -3.65    -0.0000
iter: 596 17:27:04  -528.957296c  -8.69  -3.65    -0.0000
iter: 597 17:27:08  -528.957307c  -8.70  -3.66    -0.0000
iter: 598 17:27:12  -528.957318c  -8.70  -3.66    -0.0000
iter: 599 17:27:15  -528.957329c  -8.71  -3.66    -0.0000
iter: 600 17:27:19  -528.957340c  -8.72  -3.67    -0.0000
iter: 601 17:27:23  -528.957351c  -8.72  -3.67    -0.0000
iter: 602 17:27:27  -528.957361c  -8.73  -3.68    -0.0000
iter: 603 17:27:31  -528.957371c  -8.74  -3.68    -0.0000
iter: 604 17:27:34  -528.957382c  -8.74  -3.68    -0.0000
iter: 605 17:27:38  -528.957392c  -8.75  -3.69    -0.0000
iter: 606 17:27:42  -528.957401c  -8.75  -3.69    -0.0000
iter: 607 17:27:46  -528.957411c  -8.76  -3.69    -0.0000
iter: 608 17:27:49  -528.957421c  -8.77  -3.70    -0.0000
iter: 609 17:27:53  -528.957430c  -8.77  -3.70    -0.0000
iter: 610 17:27:57  -528.957440c  -8.78  -3.71    -0.0000
iter: 611 17:28:01  -528.957449c  -8.79  -3.71    -0.0000
iter: 612 17:28:04  -528.957458c  -8.79  -3.71    -0.0000
iter: 613 17:28:08  -528.957467c  -8.80  -3.72    -0.0000
iter: 614 17:28:12  -528.957476c  -8.81  -3.72    -0.0000
iter: 615 17:28:16  -528.957484c  -8.81  -3.72    -0.0000
iter: 616 17:28:19  -528.957493c  -8.82  -3.73    -0.0000
iter: 617 17:28:23  -528.957501c  -8.83  -3.73    -0.0000
iter: 618 17:28:27  -528.957510c  -8.83  -3.74    -0.0000
iter: 619 17:28:31  -528.957518c  -8.84  -3.74    -0.0000
iter: 620 17:28:34  -528.957526c  -8.85  -3.74    -0.0000
iter: 621 17:28:38  -528.957534c  -8.85  -3.75    -0.0000
iter: 622 17:28:42  -528.957542c  -8.86  -3.75    -0.0000
iter: 623 17:28:46  -528.957550c  -8.87  -3.76    -0.0000
iter: 624 17:28:49  -528.957557c  -8.87  -3.76    -0.0000
iter: 625 17:28:53  -528.957565c  -8.88  -3.76    -0.0000
iter: 626 17:28:57  -528.957572c  -8.88  -3.77    -0.0000
iter: 627 17:29:01  -528.957580c  -8.89  -3.77    -0.0000
iter: 628 17:29:04  -528.957587c  -8.90  -3.77    -0.0000
iter: 629 17:29:08  -528.957594c  -8.90  -3.78    -0.0000
iter: 630 17:29:12  -528.957601c  -8.91  -3.78    -0.0000
iter: 631 17:29:16  -528.957608c  -8.92  -3.79    -0.0000
iter: 632 17:29:19  -528.957615c  -8.92  -3.79    -0.0000
iter: 633 17:29:23  -528.957621c  -8.93  -3.79    -0.0000
iter: 634 17:29:27  -528.957628c  -8.94  -3.80    -0.0000
iter: 635 17:29:31  -528.957635c  -8.94  -3.80    -0.0000
iter: 636 17:29:34  -528.957641c  -8.95  -3.80    -0.0000
iter: 637 17:29:38  -528.957647c  -8.96  -3.81    -0.0000
iter: 638 17:29:42  -528.957654c  -8.96  -3.81    -0.0000
iter: 639 17:29:46  -528.957660c  -8.97  -3.82    -0.0000
iter: 640 17:29:49  -528.957666c  -8.97  -3.82    -0.0000
iter: 641 17:29:53  -528.957672c  -8.98  -3.82    -0.0000
iter: 642 17:29:57  -528.957678c  -8.99  -3.83    -0.0000
iter: 643 17:30:01  -528.957684c  -9.00  -3.83    -0.0000
iter: 644 17:30:05  -528.957690c  -9.00  -3.83    -0.0000
iter: 645 17:30:09  -528.957695c  -9.01  -3.84    -0.0000
iter: 646 17:30:12  -528.957701c  -9.01  -3.84    -0.0000
iter: 647 17:30:16  -528.957707c  -9.02  -3.85    -0.0000
iter: 648 17:30:20  -528.957712c  -9.03  -3.85    -0.0000
iter: 649 17:30:24  -528.957717c  -9.03  -3.85    -0.0000
iter: 650 17:30:27  -528.957723c  -9.04  -3.86    -0.0000
iter: 651 17:30:31  -528.957728c  -9.05  -3.86    -0.0000
iter: 652 17:30:35  -528.957733c  -9.05  -3.86    -0.0000
iter: 653 17:30:39  -528.957738c  -9.06  -3.87    -0.0000
iter: 654 17:30:42  -528.957743c  -9.07  -3.87    -0.0000
iter: 655 17:30:46  -528.957748c  -9.07  -3.88    -0.0000
iter: 656 17:30:50  -528.957753c  -9.08  -3.88    -0.0000
iter: 657 17:30:54  -528.957758c  -9.09  -3.88    -0.0000
iter: 658 17:30:57  -528.957763c  -9.09  -3.89    -0.0000
iter: 659 17:31:01  -528.957767c  -9.10  -3.89    -0.0000
iter: 660 17:31:05  -528.957772c  -9.10  -3.89    -0.0000
iter: 661 17:31:09  -528.957776c  -9.11  -3.90    -0.0000
iter: 662 17:31:12  -528.957781c  -9.12  -3.90    -0.0000
iter: 663 17:31:16  -528.957785c  -9.13  -3.91    -0.0000
iter: 664 17:31:20  -528.957790c  -9.13  -3.91    -0.0000
iter: 665 17:31:24  -528.957794c  -9.14  -3.91    -0.0000
iter: 666 17:31:27  -528.957798c  -9.14  -3.92    -0.0000
iter: 667 17:31:31  -528.957802c  -9.15  -3.92    -0.0000
iter: 668 17:31:35  -528.957807c  -9.16  -3.92    -0.0000
iter: 669 17:31:39  -528.957811c  -9.16  -3.93    -0.0000
iter: 670 17:31:42  -528.957815c  -9.17  -3.93    -0.0000
iter: 671 17:31:46  -528.957819c  -9.18  -3.94    -0.0000
iter: 672 17:31:50  -528.957823c  -9.18  -3.94    -0.0000
iter: 673 17:31:54  -528.957826c  -9.19  -3.94    -0.0000
iter: 674 17:31:58  -528.957830c  -9.19  -3.95    -0.0000
iter: 675 17:32:01  -528.957834c  -9.20  -3.95    -0.0000
iter: 676 17:32:05  -528.957838c  -9.21  -3.95    -0.0000
iter: 677 17:32:09  -528.957841c  -9.22  -3.96    -0.0000
iter: 678 17:32:13  -528.957845c  -9.22  -3.96    -0.0000
iter: 679 17:32:16  -528.957848c  -9.23  -3.97    -0.0000
iter: 680 17:32:20  -528.957852c  -9.23  -3.97    -0.0000
iter: 681 17:32:24  -528.957855c  -9.24  -3.97    -0.0000
iter: 682 17:32:28  -528.957859c  -9.25  -3.98    -0.0000
iter: 683 17:32:31  -528.957862c  -9.25  -3.98    -0.0000
iter: 684 17:32:35  -528.957865c  -9.26  -3.98    -0.0000
iter: 685 17:32:39  -528.957869c  -9.27  -3.99    -0.0000
iter: 686 17:32:43  -528.957872c  -9.27  -3.99    -0.0000
iter: 687 17:32:46  -528.957875c  -9.28  -3.99    -0.0000
iter: 688 17:32:50  -528.957878c  -9.29  -4.00    -0.0000
iter: 689 17:32:54  -528.957881c  -9.29  -4.00    -0.0000
iter: 690 17:32:58  -528.957884c  -9.30  -4.01    -0.0000
iter: 691 17:33:01  -528.957887c  -9.31  -4.01    -0.0000
iter: 692 17:33:05  -528.957890c  -9.31  -4.01    -0.0000
iter: 693 17:33:09  -528.957893c  -9.32  -4.02    -0.0000
iter: 694 17:33:13  -528.957896c  -9.32  -4.02    -0.0000
iter: 695 17:33:16  -528.957899c  -9.33  -4.02    -0.0000
iter: 696 17:33:20  -528.957902c  -9.34  -4.03    -0.0000
iter: 697 17:33:24  -528.957905c  -9.35  -4.03    -0.0000
iter: 698 17:33:28  -528.957907c  -9.35  -4.04    -0.0000
iter: 699 17:33:31  -528.957910c  -9.36  -4.04    -0.0000
iter: 700 17:33:35  -528.957913c  -9.36  -4.04    -0.0000
iter: 701 17:33:39  -528.957915c  -9.37  -4.05    -0.0000
iter: 702 17:33:43  -528.957918c  -9.38  -4.05    -0.0000
iter: 703 17:33:46  -528.957920c  -9.38  -4.05    -0.0000
iter: 704 17:33:50  -528.957923c  -9.39  -4.06    -0.0000
iter: 705 17:33:54  -528.957925c  -9.40  -4.06    -0.0000
iter: 706 17:33:58  -528.957928c  -9.40  -4.07    -0.0000
iter: 707 17:34:01  -528.957930c  -9.41  -4.07    -0.0000
iter: 708 17:34:05  -528.957933c  -9.41  -4.07    -0.0000
iter: 709 17:34:09  -528.957935c  -9.42  -4.08    -0.0000
iter: 710 17:34:13  -528.957937c  -9.43  -4.08    -0.0000
iter: 711 17:34:16  -528.957940c  -9.43  -4.08    -0.0000
iter: 712 17:34:20  -528.957942c  -9.44  -4.09    -0.0000
iter: 713 17:34:24  -528.957944c  -9.45  -4.09    -0.0000
iter: 714 17:34:28  -528.957946c  -9.45  -4.09    -0.0000
iter: 715 17:34:31  -528.957948c  -9.46  -4.10    -0.0000
iter: 716 17:34:35  -528.957951c  -9.46  -4.10    -0.0000
iter: 717 17:34:39  -528.957953c  -9.47  -4.11    -0.0000
iter: 718 17:34:43  -528.957955c  -9.48  -4.11    -0.0000
iter: 719 17:34:47  -528.957957c  -9.49  -4.11    -0.0000
iter: 720 17:34:50  -528.957959c  -9.49  -4.12    -0.0000
iter: 721 17:34:54  -528.957961c  -9.50  -4.12    -0.0000
iter: 722 17:34:58  -528.957963c  -9.50  -4.12    -0.0000
iter: 723 17:35:02  -528.957965c  -9.51  -4.13    -0.0000
iter: 724 17:35:05  -528.957967c  -9.52  -4.13    -0.0000
iter: 725 17:35:09  -528.957969c  -9.52  -4.13    -0.0000
iter: 726 17:35:13  -528.957970c  -9.53  -4.14    -0.0000
iter: 727 17:35:17  -528.957972c  -9.54  -4.14    -0.0000
iter: 728 17:35:20  -528.957974c  -9.54  -4.15    -0.0000
iter: 729 17:35:24  -528.957976c  -9.55  -4.15    -0.0000
iter: 730 17:35:28  -528.957978c  -9.55  -4.15    -0.0000
iter: 731 17:35:32  -528.957979c  -9.56  -4.16    -0.0000
iter: 732 17:35:35  -528.957981c  -9.57  -4.16    -0.0000
iter: 733 17:35:39  -528.957983c  -9.58  -4.16    -0.0000
iter: 734 17:35:43  -528.957985c  -9.58  -4.17    -0.0000
iter: 735 17:35:47  -528.957986c  -9.59  -4.17    -0.0000
iter: 736 17:35:50  -528.957988c  -9.59  -4.18    -0.0000
iter: 737 17:35:54  -528.957989c  -9.60  -4.18    -0.0000
iter: 738 17:35:58  -528.957991c  -9.60  -4.18    -0.0000
iter: 739 17:36:02  -528.957993c  -9.61  -4.19    -0.0000
iter: 740 17:36:05  -528.957994c  -9.62  -4.19    -0.0000
iter: 741 17:36:09  -528.957996c  -9.63  -4.19    -0.0000
iter: 742 17:36:13  -528.957997c  -9.63  -4.20    -0.0000
iter: 743 17:36:17  -528.957999c  -9.64  -4.20    -0.0000
iter: 744 17:36:20  -528.958000c  -9.64  -4.20    -0.0000
iter: 745 17:36:24  -528.958002c  -9.65  -4.21    -0.0000
iter: 746 17:36:28  -528.958003c  -9.66  -4.21    -0.0000
iter: 747 17:36:32  -528.958004c  -9.66  -4.22    -0.0000
iter: 748 17:36:35  -528.958006c  -9.67  -4.22    -0.0000
iter: 749 17:36:39  -528.958007c  -9.68  -4.22    -0.0000
iter: 750 17:36:43  -528.958009c  -9.68  -4.23    -0.0000
iter: 751 17:36:47  -528.958010c  -9.69  -4.23    -0.0000
iter: 752 17:36:50  -528.958011c  -9.69  -4.23    -0.0000
iter: 753 17:36:54  -528.958013c  -9.70  -4.24    -0.0000
iter: 754 17:36:58  -528.958014c  -9.71  -4.24    -0.0000
iter: 755 17:37:02  -528.958015c  -9.72  -4.24    -0.0000
iter: 756 17:37:05  -528.958016c  -9.72  -4.25    -0.0000
iter: 757 17:37:09  -528.958018c  -9.73  -4.25    -0.0000
iter: 758 17:37:13  -528.958019c  -9.73  -4.26    -0.0000
iter: 759 17:37:17  -528.958020c  -9.74  -4.26    -0.0000
iter: 760 17:37:20  -528.958021c  -9.74  -4.26    -0.0000
iter: 761 17:37:24  -528.958022c  -9.75  -4.27    -0.0000
iter: 762 17:37:28  -528.958024c  -9.76  -4.27    -0.0000
iter: 763 17:37:32  -528.958025c  -9.77  -4.27    -0.0000
iter: 764 17:37:36  -528.958026c  -9.77  -4.28    -0.0000
iter: 765 17:37:39  -528.958027c  -9.78  -4.28    -0.0000
iter: 766 17:37:43  -528.958028c  -9.78  -4.28    -0.0000
iter: 767 17:37:47  -528.958029c  -9.79  -4.29    -0.0000
iter: 768 17:37:51  -528.958030c  -9.79  -4.29    -0.0000
iter: 769 17:37:54  -528.958031c  -9.80  -4.30    -0.0000
iter: 770 17:37:58  -528.958032c  -9.81  -4.30    -0.0000
iter: 771 17:38:02  -528.958033c  -9.82  -4.30    -0.0000
iter: 772 17:38:06  -528.958034c  -9.82  -4.31    -0.0000
iter: 773 17:38:09  -528.958035c  -9.83  -4.31    -0.0000
iter: 774 17:38:13  -528.958036c  -9.83  -4.31    -0.0000
iter: 775 17:38:17  -528.958037c  -9.84  -4.32    -0.0000
iter: 776 17:38:21  -528.958038c  -9.85  -4.32    -0.0000
iter: 777 17:38:24  -528.958039c  -9.86  -4.32    -0.0000
iter: 778 17:38:28  -528.958040c  -9.86  -4.33    -0.0000
iter: 779 17:38:32  -528.958041c  -9.87  -4.33    -0.0000
iter: 780 17:38:36  -528.958042c  -9.87  -4.33    -0.0000
iter: 781 17:38:39  -528.958043c  -9.88  -4.34    -0.0000
iter: 782 17:38:43  -528.958044c  -9.88  -4.34    -0.0000
iter: 783 17:38:47  -528.958045c  -9.89  -4.35    -0.0000
iter: 784 17:38:51  -528.958046c  -9.90  -4.35    -0.0000
iter: 785 17:38:54  -528.958047c  -9.91  -4.35    -0.0000
iter: 786 17:38:58  -528.958047c  -9.91  -4.36    -0.0000
iter: 787 17:39:02  -528.958048c  -9.92  -4.36    -0.0000
iter: 788 17:39:06  -528.958049c  -9.92  -4.36    -0.0000
iter: 789 17:39:09  -528.958050c  -9.93  -4.37    -0.0000
iter: 790 17:39:13  -528.958051c  -9.93  -4.37    -0.0000
iter: 791 17:39:17  -528.958052c  -9.94  -4.37    -0.0000
iter: 792 17:39:21  -528.958052c  -9.95  -4.38    -0.0000
iter: 793 17:39:24  -528.958053c  -9.96  -4.38    -0.0000
iter: 794 17:39:28  -528.958054c  -9.96  -4.39    -0.0000
iter: 795 17:39:32  -528.958055c  -9.97  -4.39    -0.0000
iter: 796 17:39:36  -528.958055c  -9.97  -4.39    -0.0000
iter: 797 17:39:39  -528.958056c  -9.98  -4.40    -0.0000
iter: 798 17:39:43  -528.958057c  -9.99  -4.40    -0.0000
iter: 799 17:39:47  -528.958058c  -9.99  -4.40    -0.0000
iter: 800 17:39:51  -528.958058c -10.00  -4.41    -0.0000
iter: 801 17:39:54  -528.958059c -10.01c -4.41    -0.0000
iter: 802 17:39:58  -528.958060c -10.01c -4.41    -0.0000
iter: 803 17:40:02  -528.958061c -10.02c -4.42    -0.0000
iter: 804 17:40:06  -528.958061c -10.02c -4.42    -0.0000
iter: 805 17:40:09  -528.958062c -10.03c -4.42    -0.0000
iter: 806 17:40:13  -528.958063c -10.04c -4.43    -0.0000
iter: 807 17:40:17  -528.958063c -10.05c -4.43    -0.0000
iter: 808 17:40:21  -528.958064c -10.05c -4.44    -0.0000
iter: 809 17:40:24  -528.958065c -10.06c -4.44    -0.0000
iter: 810 17:40:28  -528.958065c -10.06c -4.44    -0.0000
iter: 811 17:40:32  -528.958066c -10.07c -4.45    -0.0000
iter: 812 17:40:36  -528.958066c -10.07c -4.45    -0.0000
iter: 813 17:40:39  -528.958067c -10.08c -4.45    -0.0000
iter: 814 17:40:43  -528.958068c -10.09c -4.46    -0.0000
iter: 815 17:40:47  -528.958068c -10.10c -4.46    -0.0000
iter: 816 17:40:51  -528.958069c -10.10c -4.46    -0.0000
iter: 817 17:40:55  -528.958069c -10.11c -4.47    -0.0000
iter: 818 17:40:58  -528.958070c -10.11c -4.47    -0.0000
iter: 819 17:41:02  -528.958071c -10.12c -4.47    -0.0000
iter: 820 17:41:06  -528.958071c -10.12c -4.48    -0.0000
iter: 821 17:41:10  -528.958072c -10.13c -4.48    -0.0000
iter: 822 17:41:13  -528.958072c -10.14c -4.49    -0.0000
iter: 823 17:41:17  -528.958073c -10.15c -4.49    -0.0000
iter: 824 17:41:21  -528.958073c -10.15c -4.49    -0.0000
iter: 825 17:41:25  -528.958074c -10.16c -4.50    -0.0000
iter: 826 17:41:28  -528.958074c -10.16c -4.50    -0.0000
iter: 827 17:41:32  -528.958075c -10.17c -4.50    -0.0000
iter: 828 17:41:36  -528.958075c -10.18c -4.51    -0.0000
iter: 829 17:41:40  -528.958076c -10.18c -4.51    -0.0000
iter: 830 17:41:43  -528.958076c -10.19c -4.51    -0.0000
iter: 831 17:41:47  -528.958077c -10.20c -4.52    -0.0000
iter: 832 17:41:51  -528.958077c -10.20c -4.52    -0.0000
iter: 833 17:41:55  -528.958078c -10.21c -4.52    -0.0000
iter: 834 17:41:58  -528.958078c -10.21c -4.53    -0.0000
iter: 835 17:42:02  -528.958079c -10.22c -4.53    -0.0000
iter: 836 17:42:06  -528.958079c -10.23c -4.53    -0.0000
iter: 837 17:42:10  -528.958080c -10.23c -4.54    -0.0000
iter: 838 17:42:13  -528.958080c -10.24c -4.54    -0.0000
iter: 839 17:42:17  -528.958081c -10.25c -4.55    -0.0000
iter: 840 17:42:21  -528.958081c -10.25c -4.55    -0.0000
iter: 841 17:42:25  -528.958082c -10.26c -4.55    -0.0000
iter: 842 17:42:28  -528.958082c -10.26c -4.56    -0.0000
iter: 843 17:42:32  -528.958082c -10.27c -4.56    -0.0000
iter: 844 17:42:36  -528.958083c -10.28c -4.56    -0.0000
iter: 845 17:42:40  -528.958083c -10.28c -4.57    -0.0000
iter: 846 17:42:43  -528.958084c -10.29c -4.57    -0.0000
iter: 847 17:42:47  -528.958084c -10.30c -4.57    -0.0000
iter: 848 17:42:51  -528.958084c -10.30c -4.58    -0.0000
iter: 849 17:42:55  -528.958085c -10.31c -4.58    -0.0000
iter: 850 17:42:59  -528.958085c -10.31c -4.58    -0.0000
iter: 851 17:43:03  -528.958086c -10.32c -4.59    -0.0000
iter: 852 17:43:06  -528.958086c -10.33c -4.59    -0.0000
iter: 853 17:43:10  -528.958086c -10.33c -4.59    -0.0000
iter: 854 17:43:14  -528.958087c -10.34c -4.60    -0.0000
iter: 855 17:43:18  -528.958087c -10.35c -4.60    -0.0000
iter: 856 17:43:21  -528.958088c -10.35c -4.61    -0.0000
iter: 857 17:43:25  -528.958088c -10.36c -4.61    -0.0000
iter: 858 17:43:29  -528.958088c -10.36c -4.61    -0.0000
iter: 859 17:43:33  -528.958089c -10.37c -4.62    -0.0000
iter: 860 17:43:36  -528.958089c -10.38c -4.62    -0.0000
iter: 861 17:43:40  -528.958089c -10.39c -4.62    -0.0000
iter: 862 17:43:44  -528.958090c -10.39c -4.63    -0.0000
iter: 863 17:43:48  -528.958090c -10.40c -4.63    -0.0000
iter: 864 17:43:51  -528.958090c -10.40c -4.63    -0.0000
iter: 865 17:43:55  -528.958091c -10.41c -4.64    -0.0000
iter: 866 17:43:59  -528.958091c -10.41c -4.64    -0.0000
iter: 867 17:44:03  -528.958091c -10.42c -4.64    -0.0000
iter: 868 17:44:06  -528.958092c -10.43c -4.65    -0.0000
iter: 869 17:44:10  -528.958092c -10.44c -4.65    -0.0000
iter: 870 17:44:14  -528.958092c -10.44c -4.65    -0.0000
iter: 871 17:44:18  -528.958093c -10.45c -4.66    -0.0000
iter: 872 17:44:21  -528.958093c -10.45c -4.66    -0.0000
iter: 873 17:44:25  -528.958093c -10.46c -4.67    -0.0000
iter: 874 17:44:29  -528.958094c -10.46c -4.67    -0.0000
iter: 875 17:44:33  -528.958094c -10.47c -4.67    -0.0000
iter: 876 17:44:36  -528.958094c -10.48c -4.68    -0.0000
iter: 877 17:44:40  -528.958094c -10.49c -4.68    -0.0000
iter: 878 17:44:44  -528.958095c -10.49c -4.68    -0.0000
iter: 879 17:44:48  -528.958095c -10.50c -4.69    -0.0000
iter: 880 17:44:51  -528.958095c -10.50c -4.69    -0.0000
iter: 881 17:44:55  -528.958096c -10.51c -4.69    -0.0000
iter: 882 17:44:59  -528.958096c -10.52c -4.70    -0.0000
iter: 883 17:45:03  -528.958096c -10.52c -4.70    -0.0000
iter: 884 17:45:06  -528.958096c -10.53c -4.70    -0.0000
iter: 885 17:45:10  -528.958097c -10.54c -4.71    -0.0000
iter: 886 17:45:14  -528.958097c -10.54c -4.71    -0.0000
iter: 887 17:45:18  -528.958097c -10.55c -4.71    -0.0000
iter: 888 17:45:21  -528.958097c -10.55c -4.72    -0.0000
iter: 889 17:45:25  -528.958098c -10.56c -4.72    -0.0000
iter: 890 17:45:29  -528.958098c -10.57c -4.72    -0.0000
iter: 891 17:45:33  -528.958098c -10.57c -4.73    -0.0000
iter: 892 17:45:36  -528.958098c -10.58c -4.73    -0.0000
iter: 893 17:45:40  -528.958099c -10.59c -4.74    -0.0000
iter: 894 17:45:44  -528.958099c -10.59c -4.74    -0.0000
iter: 895 17:45:48  -528.958099c -10.60c -4.74    -0.0000
iter: 896 17:45:52  -528.958099c -10.60c -4.75    -0.0000
iter: 897 17:45:55  -528.958100c -10.61c -4.75    -0.0000
iter: 898 17:45:59  -528.958100c -10.62c -4.75    -0.0000
iter: 899 17:46:03  -528.958100c -10.62c -4.76    -0.0000
iter: 900 17:46:07  -528.958100c -10.63c -4.76    -0.0000
iter: 901 17:46:10  -528.958101c -10.64c -4.76    -0.0000
iter: 902 17:46:14  -528.958101c -10.64c -4.77    -0.0000
iter: 903 17:46:18  -528.958101c -10.65c -4.77    -0.0000
iter: 904 17:46:22  -528.958101c -10.65c -4.77    -0.0000
iter: 905 17:46:25  -528.958101c -10.66c -4.78    -0.0000
iter: 906 17:46:29  -528.958102c -10.66c -4.78    -0.0000
iter: 907 17:46:33  -528.958102c -10.67c -4.78    -0.0000
iter: 908 17:46:37  -528.958102c -10.68c -4.79    -0.0000
iter: 909 17:46:40  -528.958102c -10.69c -4.79    -0.0000
iter: 910 17:46:44  -528.958103c -10.69c -4.79    -0.0000
iter: 911 17:46:48  -528.958103c -10.70c -4.80    -0.0000
iter: 912 17:46:52  -528.958103c -10.70c -4.80    -0.0000
iter: 913 17:46:55  -528.958103c -10.71c -4.80    -0.0000
iter: 914 17:46:59  -528.958103c -10.71c -4.81    -0.0000
iter: 915 17:47:03  -528.958104c -10.72c -4.81    -0.0000
iter: 916 17:47:07  -528.958104c -10.73c -4.82    -0.0000
iter: 917 17:47:10  -528.958104c -10.74c -4.82    -0.0000
iter: 918 17:47:14  -528.958104c -10.74c -4.82    -0.0000
iter: 919 17:47:18  -528.958104c -10.75c -4.83    -0.0000
iter: 920 17:47:22  -528.958104c -10.75c -4.83    -0.0000
iter: 921 17:47:25  -528.958105c -10.76c -4.83    -0.0000
iter: 922 17:47:29  -528.958105c -10.76c -4.84    -0.0000
iter: 923 17:47:33  -528.958105c -10.77c -4.84    -0.0000
iter: 924 17:47:37  -528.958105c -10.78c -4.84    -0.0000
iter: 925 17:47:40  -528.958105c -10.79c -4.85    -0.0000
iter: 926 17:47:44  -528.958106c -10.79c -4.85    -0.0000
iter: 927 17:47:48  -528.958106c -10.80c -4.85    -0.0000
iter: 928 17:47:52  -528.958106c -10.80c -4.86    -0.0000
iter: 929 17:47:55  -528.958106c -10.81c -4.86    -0.0000
iter: 930 17:47:59  -528.958106c -10.81c -4.86    -0.0000
iter: 931 17:48:03  -528.958106c -10.82c -4.87    -0.0000
iter: 932 17:48:07  -528.958107c -10.83c -4.87    -0.0000
iter: 933 17:48:10  -528.958107c -10.83c -4.87    -0.0000
iter: 934 17:48:14  -528.958107c -10.84c -4.88    -0.0000
iter: 935 17:48:18  -528.958107c -10.85c -4.88    -0.0000
iter: 936 17:48:22  -528.958107c -10.85c -4.88    -0.0000
iter: 937 17:48:25  -528.958107c -10.86c -4.89    -0.0000
iter: 938 17:48:29  -528.958108c -10.86c -4.89    -0.0000
iter: 939 17:48:33  -528.958108c -10.87c -4.89    -0.0000
iter: 940 17:48:37  -528.958108c -10.88c -4.90    -0.0000
iter: 941 17:48:40  -528.958108c -10.88c -4.90    -0.0000
iter: 942 17:48:44  -528.958108c -10.89c -4.90    -0.0000
iter: 943 17:48:48  -528.958108c -10.90c -4.91    -0.0000
iter: 944 17:48:52  -528.958108c -10.90c -4.91    -0.0000
iter: 945 17:48:55  -528.958109c -10.91c -4.92    -0.0000
iter: 946 17:48:59  -528.958109c -10.91c -4.92    -0.0000
iter: 947 17:49:03  -528.958109c -10.92c -4.92    -0.0000
iter: 948 17:49:07  -528.958109c -10.93c -4.93    -0.0000
iter: 949 17:49:10  -528.958109c -10.93c -4.93    -0.0000
iter: 950 17:49:14  -528.958109c -10.94c -4.93    -0.0000
iter: 951 17:49:18  -528.958109c -10.95c -4.94    -0.0000
iter: 952 17:49:22  -528.958110c -10.95c -4.94    -0.0000
iter: 953 17:49:25  -528.958110c -10.96c -4.94    -0.0000
iter: 954 17:49:29  -528.958110c -10.96c -4.95    -0.0000
iter: 955 17:49:33  -528.958110c -10.97c -4.95    -0.0000
iter: 956 17:49:37  -528.958110c -10.98c -4.95    -0.0000
iter: 957 17:49:41  -528.958110c -10.98c -4.96    -0.0000
iter: 958 17:49:44  -528.958110c -10.99c -4.96    -0.0000
iter: 959 17:49:48  -528.958110c -11.00c -4.96    -0.0000
iter: 960 17:49:52  -528.958111c -11.00c -4.97    -0.0000
iter: 961 17:49:56  -528.958111c -11.01c -4.97    -0.0000
iter: 962 17:49:59  -528.958111c -11.01c -4.97    -0.0000
iter: 963 17:50:03  -528.958111c -11.02c -4.98    -0.0000
iter: 964 17:50:07  -528.958111c -11.02c -4.98    -0.0000
iter: 965 17:50:11  -528.958111c -11.03c -4.98    -0.0000
iter: 966 17:50:14  -528.958111c -11.04c -4.99    -0.0000
iter: 967 17:50:18  -528.958111c -11.05c -4.99    -0.0000
iter: 968 17:50:22  -528.958112c -11.05c -4.99    -0.0000
iter: 969 17:50:26  -528.958112c -11.06c -5.00    -0.0000
iter: 970 17:50:29  -528.958112c -11.06c -5.00c   -0.0000

Converged after 970 iterations.

Dipole moment: (52.392992, -54.448985, -0.163198) |e|*Ang

Total magnetic moment: (0.000000, 0.000000, -0.000000)
Local magnetic moments:
   0 Ti ( 0.000000,  0.000000,  0.000000)
   1 Ti ( 0.000000,  0.000000, -0.000000)
   2 Ti ( 0.000000,  0.000000,  0.000000)
   3 Ti ( 0.000000,  0.000000, -0.000000)
   4 Ti ( 0.000000,  0.000000, -0.000000)
   5 Ti ( 0.000000,  0.000000, -0.000000)
   6 Ti ( 0.000000,  0.000000, -0.000000)
   7 Ti ( 0.000000,  0.000000, -0.000000)
   8 Ti ( 0.000000,  0.000000, -0.000000)
   9 Ti ( 0.000000,  0.000000, -0.000000)
  10 Ti ( 0.000000,  0.000000,  0.000000)
  11 Ti ( 0.000000,  0.000000,  0.000000)
  12 Ti ( 0.000000,  0.000000, -0.000000)
  13 Ti ( 0.000000,  0.000000, -0.000000)
  14 Ti ( 0.000000,  0.000000, -0.000000)
  15 Ti ( 0.000000,  0.000000, -0.000000)
  16 Ti ( 0.000000,  0.000000,  0.000000)
  17 Ti ( 0.000000,  0.000000, -0.000000)
  18 Ti ( 0.000000,  0.000000, -0.000000)
  19 Ti ( 0.000000,  0.000000, -0.000000)
  20 Ti ( 0.000000,  0.000000,  0.000000)
  21 Ti ( 0.000000,  0.000000,  0.000000)
  22 Ti ( 0.000000,  0.000000, -0.000000)
  23 Ti ( 0.000000,  0.000000,  0.000000)
  24 O  ( 0.000000,  0.000000,  0.000000)
  25 O  ( 0.000000,  0.000000, -0.000000)
  26 O  ( 0.000000,  0.000000, -0.000000)
  27 O  ( 0.000000,  0.000000, -0.000000)
  28 O  ( 0.000000,  0.000000,  0.000000)
  29 O  ( 0.000000,  0.000000, -0.000000)
  30 O  ( 0.000000,  0.000000,  0.000000)
  31 O  ( 0.000000,  0.000000, -0.000000)
  32 O  ( 0.000000,  0.000000, -0.000000)
  33 O  ( 0.000000,  0.000000,  0.000000)
  34 O  ( 0.000000,  0.000000, -0.000000)
  35 O  ( 0.000000,  0.000000,  0.000000)
  36 O  ( 0.000000,  0.000000, -0.000000)
  37 O  ( 0.000000,  0.000000,  0.000000)
  38 O  ( 0.000000,  0.000000, -0.000000)
  39 O  ( 0.000000,  0.000000,  0.000000)
  40 O  ( 0.000000,  0.000000, -0.000000)
  41 O  ( 0.000000,  0.000000,  0.000000)
  42 O  ( 0.000000,  0.000000, -0.000000)
  43 O  ( 0.000000,  0.000000,  0.000000)
  44 O  ( 0.000000,  0.000000, -0.000000)
  45 O  ( 0.000000,  0.000000, -0.000000)
  46 O  ( 0.000000,  0.000000,  0.000000)
  47 O  ( 0.000000,  0.000000,  0.000000)
  48 O  ( 0.000000,  0.000000, -0.000000)
  49 O  ( 0.000000,  0.000000,  0.000000)
  50 O  ( 0.000000,  0.000000,  0.000000)
  51 O  ( 0.000000,  0.000000,  0.000000)
  52 O  ( 0.000000,  0.000000, -0.000000)
  53 O  ( 0.000000,  0.000000,  0.000000)
  54 O  ( 0.000000,  0.000000, -0.000000)
  55 O  ( 0.000000,  0.000000, -0.000000)
  56 O  ( 0.000000,  0.000000, -0.000000)
  57 O  ( 0.000000,  0.000000, -0.000000)
  58 O  ( 0.000000,  0.000000,  0.000000)
  59 O  ( 0.000000,  0.000000, -0.000000)
  60 O  ( 0.000000,  0.000000,  0.000000)
  61 O  ( 0.000000,  0.000000,  0.000000)
  62 O  ( 0.000000,  0.000000, -0.000000)
  63 O  ( 0.000000,  0.000000,  0.000000)
  64 O  ( 0.000000,  0.000000, -0.000000)
  65 O  ( 0.000000,  0.000000,  0.000000)
  66 O  ( 0.000000,  0.000000, -0.000000)
  67 O  ( 0.000000,  0.000000,  0.000000)
  68 O  ( 0.000000,  0.000000,  0.000000)
  69 O  ( 0.000000,  0.000000,  0.000000)
  70 O  ( 0.000000,  0.000000,  0.000000)
  71 O  ( 0.000000,  0.000000, -0.000000)
  72 Au ( 0.000000,  0.000000, -0.000000)
  73 Au ( 0.000000,  0.000000, -0.000000)
  74 Au ( 0.000000,  0.000000, -0.000000)
  75 Au ( 0.000000,  0.000000, -0.000000)

Energy contributions relative to reference atoms: (reference = -2721730.337652)

Kinetic:       +538.868740
Potential:     -728.501957
External:        +0.000000
XC:            -382.529732
Entropy (-ST):   -0.001262
Local:          +43.205468
SIC:             +0.000000
--------------------------
Free energy:   -528.958743
Extrapolated:  -528.958112

Dipole-layer corrected work functions: 4.551918, 4.925045 eV

Spin contamination: 0.000000 electrons
                   Up                     Down
 Band  Eigenvalues  Occupancy  Eigenvalues  Occupancy
    0    -66.02145    1.00000    -66.02145    1.00000
    1    -66.01369    1.00000    -66.01369    1.00000
    2    -66.00848    1.00000    -66.00848    1.00000
    3    -66.00617    1.00000    -66.00617    1.00000
    4    -65.87996    1.00000    -65.87996    1.00000
    5    -65.80350    1.00000    -65.80350    1.00000
    6    -65.71140    1.00000    -65.71140    1.00000
    7    -65.70870    1.00000    -65.70870    1.00000
    8    -65.70660    1.00000    -65.70660    1.00000
    9    -65.69889    1.00000    -65.69889    1.00000
   10    -65.67411    1.00000    -65.67411    1.00000
   11    -65.67294    1.00000    -65.67294    1.00000
   12    -65.66185    1.00000    -65.66185    1.00000
   13    -65.62616    1.00000    -65.62616    1.00000
   14    -65.62102    1.00000    -65.62102    1.00000
   15    -65.56689    1.00000    -65.56689    1.00000
   16    -65.54545    1.00000    -65.54545    1.00000
   17    -65.53867    1.00000    -65.53867    1.00000
   18    -65.42211    1.00000    -65.42211    1.00000
   19    -65.39746    1.00000    -65.39746    1.00000
   20    -65.28440    1.00000    -65.28440    1.00000
   21    -65.27080    1.00000    -65.27080    1.00000
   22    -65.26306    1.00000    -65.26306    1.00000
   23    -65.26038    1.00000    -65.26038    1.00000
   24    -42.34320    1.00000    -42.34320    1.00000
   25    -42.33422    1.00000    -42.33422    1.00000
   26    -42.32824    1.00000    -42.32824    1.00000
   27    -42.32537    1.00000    -42.32537    1.00000
   28    -42.19599    1.00000    -42.19599    1.00000
   29    -42.18705    1.00000    -42.18705    1.00000
   30    -42.16070    1.00000    -42.16070    1.00000
   31    -42.12655    1.00000    -42.12655    1.00000
   32    -42.11743    1.00000    -42.11743    1.00000
   33    -42.05444    1.00000    -42.05444    1.00000
   34    -42.02426    1.00000    -42.02426    1.00000
   35    -42.01331    1.00000    -42.01331    1.00000
   36    -42.01082    1.00000    -42.01082    1.00000
   37    -42.00407    1.00000    -42.00407    1.00000
   38    -41.99302    1.00000    -41.99302    1.00000
   39    -41.99161    1.00000    -41.99161    1.00000
   40    -41.98539    1.00000    -41.98539    1.00000
   41    -41.98451    1.00000    -41.98451    1.00000
   42    -41.98026    1.00000    -41.98026    1.00000
   43    -41.96957    1.00000    -41.96957    1.00000
   44    -41.96331    1.00000    -41.96331    1.00000
   45    -41.95919    1.00000    -41.95919    1.00000
   46    -41.94168    1.00000    -41.94168    1.00000
   47    -41.93608    1.00000    -41.93608    1.00000
   48    -41.91778    1.00000    -41.91778    1.00000
   49    -41.89979    1.00000    -41.89979    1.00000
   50    -41.88703    1.00000    -41.88703    1.00000
   51    -41.88486    1.00000    -41.88486    1.00000
   52    -41.87102    1.00000    -41.87102    1.00000
   53    -41.86314    1.00000    -41.86314    1.00000
   54    -41.86067    1.00000    -41.86067    1.00000
   55    -41.84054    1.00000    -41.84054    1.00000
   56    -41.83752    1.00000    -41.83752    1.00000
   57    -41.82987    1.00000    -41.82987    1.00000
   58    -41.81990    1.00000    -41.81990    1.00000
   59    -41.80545    1.00000    -41.80545    1.00000
   60    -41.80358    1.00000    -41.80358    1.00000
   61    -41.79153    1.00000    -41.79153    1.00000
   62    -41.78918    1.00000    -41.78918    1.00000
   63    -41.78569    1.00000    -41.78569    1.00000
   64    -41.77766    1.00000    -41.77766    1.00000
   65    -41.76441    1.00000    -41.76441    1.00000
   66    -41.76331    1.00000    -41.76331    1.00000
   67    -41.75635    1.00000    -41.75635    1.00000
   68    -41.74740    1.00000    -41.74740    1.00000
   69    -41.74007    1.00000    -41.74007    1.00000
   70    -41.73162    1.00000    -41.73162    1.00000
   71    -41.72286    1.00000    -41.72286    1.00000
   72    -41.72208    1.00000    -41.72208    1.00000
   73    -41.71098    1.00000    -41.71098    1.00000
   74    -41.70670    1.00000    -41.70670    1.00000
   75    -41.69243    1.00000    -41.69243    1.00000
   76    -41.66301    1.00000    -41.66301    1.00000
   77    -41.64686    1.00000    -41.64686    1.00000
   78    -41.59693    1.00000    -41.59693    1.00000
   79    -41.58566    1.00000    -41.58566    1.00000
   80    -41.55356    1.00000    -41.55356    1.00000
   81    -41.51508    1.00000    -41.51508    1.00000
   82    -41.50957    1.00000    -41.50957    1.00000
   83    -41.50859    1.00000    -41.50859    1.00000
   84    -41.49632    1.00000    -41.49632    1.00000
   85    -41.49267    1.00000    -41.49267    1.00000
   86    -41.48207    1.00000    -41.48207    1.00000
   87    -41.47992    1.00000    -41.47992    1.00000
   88    -41.47811    1.00000    -41.47811    1.00000
   89    -41.47383    1.00000    -41.47383    1.00000
   90    -41.43790    1.00000    -41.43790    1.00000
   91    -41.42338    1.00000    -41.42338    1.00000
   92    -41.36046    1.00000    -41.36046    1.00000
   93    -41.34482    1.00000    -41.34482    1.00000
   94    -41.33676    1.00000    -41.33676    1.00000
   95    -41.33340    1.00000    -41.33340    1.00000
   96    -24.71872    1.00000    -24.71872    1.00000
   97    -24.51605    1.00000    -24.51605    1.00000
   98    -24.38740    1.00000    -24.38740    1.00000
   99    -24.35918    1.00000    -24.35918    1.00000
  100    -24.29748    1.00000    -24.29748    1.00000
  101    -24.25659    1.00000    -24.25659    1.00000
  102    -24.18281    1.00000    -24.18281    1.00000
  103    -24.10973    1.00000    -24.10973    1.00000
  104    -24.05298    1.00000    -24.05298    1.00000
  105    -23.93893    1.00000    -23.93893    1.00000
  106    -23.88834    1.00000    -23.88834    1.00000
  107    -23.82559    1.00000    -23.82559    1.00000
  108    -23.74785    1.00000    -23.74785    1.00000
  109    -23.62425    1.00000    -23.62425    1.00000
  110    -23.58813    1.00000    -23.58813    1.00000
  111    -23.57948    1.00000    -23.57948    1.00000
  112    -23.55984    1.00000    -23.55984    1.00000
  113    -23.54473    1.00000    -23.54473    1.00000
  114    -23.48695    1.00000    -23.48695    1.00000
  115    -23.45454    1.00000    -23.45454    1.00000
  116    -23.43590    1.00000    -23.43590    1.00000
  117    -23.41530    1.00000    -23.41530    1.00000
  118    -23.40278    1.00000    -23.40278    1.00000
  119    -23.39257    1.00000    -23.39257    1.00000
  120    -23.36491    1.00000    -23.36491    1.00000
  121    -23.35187    1.00000    -23.35187    1.00000
  122    -23.33481    1.00000    -23.33481    1.00000
  123    -23.33359    1.00000    -23.33359    1.00000
  124    -23.26925    1.00000    -23.26925    1.00000
  125    -23.25173    1.00000    -23.25173    1.00000
  126    -23.25033    1.00000    -23.25033    1.00000
  127    -23.24105    1.00000    -23.24105    1.00000
  128    -23.23742    1.00000    -23.23742    1.00000
  129    -23.23388    1.00000    -23.23388    1.00000
  130    -23.22605    1.00000    -23.22605    1.00000
  131    -23.21192    1.00000    -23.21192    1.00000
  132    -23.19512    1.00000    -23.19512    1.00000
  133    -23.19332    1.00000    -23.19332    1.00000
  134    -23.16152    1.00000    -23.16152    1.00000
  135    -23.05389    1.00000    -23.05389    1.00000
  136    -23.03651    1.00000    -23.03651    1.00000
  137    -22.84495    1.00000    -22.84495    1.00000
  138    -22.73580    1.00000    -22.73580    1.00000
  139    -22.65673    1.00000    -22.65673    1.00000
  140    -21.88351    1.00000    -21.88351    1.00000
  141    -21.84221    1.00000    -21.84221    1.00000
  142    -21.83593    1.00000    -21.83593    1.00000
  143    -21.82589    1.00000    -21.82589    1.00000
  144    -11.84532    1.00000    -11.84532    1.00000
  145    -11.72659    1.00000    -11.72659    1.00000
  146    -11.71859    1.00000    -11.71859    1.00000
  147    -11.66111    1.00000    -11.66111    1.00000
  148    -11.63891    1.00000    -11.63891    1.00000
  149    -11.61949    1.00000    -11.61949    1.00000
  150    -11.55594    1.00000    -11.55594    1.00000
  151    -11.54537    1.00000    -11.54537    1.00000
  152    -11.53090    1.00000    -11.53090    1.00000
  153    -11.48415    1.00000    -11.48415    1.00000
  154    -11.46984    1.00000    -11.46984    1.00000
  155    -11.42777    1.00000    -11.42777    1.00000
  156    -11.41583    1.00000    -11.41583    1.00000
  157    -11.37779    1.00000    -11.37779    1.00000
  158    -11.34010    1.00000    -11.34010    1.00000
  159    -11.30160    1.00000    -11.30160    1.00000
  160    -11.28733    1.00000    -11.28733    1.00000
  161    -11.25913    1.00000    -11.25913    1.00000
  162    -11.23898    1.00000    -11.23898    1.00000
  163    -11.16921    1.00000    -11.16921    1.00000
  164    -11.11027    1.00000    -11.11027    1.00000
  165    -11.03031    1.00000    -11.03031    1.00000
  166    -11.02667    1.00000    -11.02667    1.00000
  167    -10.99808    1.00000    -10.99808    1.00000
  168    -10.99254    1.00000    -10.99254    1.00000
  169    -10.97400    1.00000    -10.97400    1.00000
  170    -10.94043    1.00000    -10.94043    1.00000
  171    -10.92188    1.00000    -10.92188    1.00000
  172    -10.90210    1.00000    -10.90210    1.00000
  173    -10.89537    1.00000    -10.89537    1.00000
  174    -10.88852    1.00000    -10.88852    1.00000
  175    -10.85191    1.00000    -10.85191    1.00000
  176    -10.84053    1.00000    -10.84053    1.00000
  177    -10.82879    1.00000    -10.82879    1.00000
  178    -10.81498    1.00000    -10.81498    1.00000
  179    -10.79633    1.00000    -10.79633    1.00000
  180    -10.78039    1.00000    -10.78039    1.00000
  181    -10.76547    1.00000    -10.76547    1.00000
  182    -10.75720    1.00000    -10.75720    1.00000
  183    -10.71951    1.00000    -10.71951    1.00000
  184    -10.71111    1.00000    -10.71111    1.00000
  185    -10.67010    1.00000    -10.67010    1.00000
  186    -10.64108    1.00000    -10.64108    1.00000
  187    -10.63309    1.00000    -10.63309    1.00000
  188    -10.57526    1.00000    -10.57526    1.00000
  189    -10.53911    1.00000    -10.53911    1.00000
  190    -10.45978    1.00000    -10.45978    1.00000
  191    -10.42639    1.00000    -10.42639    1.00000
  192    -10.39571    1.00000    -10.39571    1.00000
  193    -10.33410    1.00000    -10.33410    1.00000
  194    -10.25179    1.00000    -10.25179    1.00000
  195    -10.23671    1.00000    -10.23671    1.00000
  196    -10.22454    1.00000    -10.22454    1.00000
  197    -10.16004    1.00000    -10.16004    1.00000
  198    -10.05174    1.00000    -10.05174    1.00000
  199    -10.01431    1.00000    -10.01431    1.00000
  200     -9.97894    1.00000     -9.97894    1.00000
  201     -9.94629    1.00000     -9.94629    1.00000
  202     -9.87109    1.00000     -9.87109    1.00000
  203     -9.86767    1.00000     -9.86767    1.00000
  204     -9.80037    1.00000     -9.80037    1.00000
  205     -9.78502    1.00000     -9.78502    1.00000
  206     -9.73246    1.00000     -9.73246    1.00000
  207     -9.67730    1.00000     -9.67730    1.00000
  208     -9.63579    1.00000     -9.63579    1.00000
  209     -9.62578    1.00000     -9.62578    1.00000
  210     -9.61469    1.00000     -9.61469    1.00000
  211     -9.58785    1.00000     -9.58785    1.00000
  212     -9.54732    1.00000     -9.54732    1.00000
  213     -9.53259    1.00000     -9.53259    1.00000
  214     -9.48815    1.00000     -9.48815    1.00000
  215     -9.44589    1.00000     -9.44589    1.00000
  216     -9.42205    1.00000     -9.42205    1.00000
  217     -9.35795    1.00000     -9.35795    1.00000
  218     -9.35043    1.00000     -9.35043    1.00000
  219     -9.33864    1.00000     -9.33864    1.00000
  220     -9.30135    1.00000     -9.30135    1.00000
  221     -9.28697    1.00000     -9.28697    1.00000
  222     -9.25346    1.00000     -9.25346    1.00000
  223     -9.23156    1.00000     -9.23156    1.00000
  224     -9.18605    1.00000     -9.18605    1.00000
  225     -9.16953    1.00000     -9.16953    1.00000
  226     -9.15761    1.00000     -9.15761    1.00000
  227     -9.14399    1.00000     -9.14399    1.00000
  228     -9.08882    1.00000     -9.08882    1.00000
  229     -9.07225    1.00000     -9.07225    1.00000
  230     -9.06481    1.00000     -9.06481    1.00000
  231     -9.03193    1.00000     -9.03193    1.00000
  232     -9.02851    1.00000     -9.02851    1.00000
  233     -9.01538    1.00000     -9.01538    1.00000
  234     -8.94178    1.00000     -8.94178    1.00000
  235     -8.87755    1.00000     -8.87755    1.00000
  236     -8.87496    1.00000     -8.87496    1.00000
  237     -8.82700    1.00000     -8.82700    1.00000
  238     -8.81251    1.00000     -8.81251    1.00000
  239     -8.79340    1.00000     -8.79340    1.00000
  240     -8.77216    1.00000     -8.77216    1.00000
  241     -8.74248    1.00000     -8.74248    1.00000
  242     -8.71701    1.00000     -8.71701    1.00000
  243     -8.67358    1.00000     -8.67358    1.00000
  244     -8.64216    1.00000     -8.64216    1.00000
  245     -8.54078    1.00000     -8.54078    1.00000
  246     -8.53230    1.00000     -8.53230    1.00000
  247     -8.45575    1.00000     -8.45575    1.00000
  248     -8.42698    1.00000     -8.42698    1.00000
  249     -8.38333    1.00000     -8.38333    1.00000
  250     -8.33459    1.00000     -8.33459    1.00000
  251     -8.31999    1.00000     -8.31999    1.00000
  252     -8.28147    1.00000     -8.28147    1.00000
  253     -8.27443    1.00000     -8.27443    1.00000
  254     -8.25090    1.00000     -8.25090    1.00000
  255     -8.23906    1.00000     -8.23906    1.00000
  256     -8.20912    1.00000     -8.20912    1.00000
  257     -8.19827    1.00000     -8.19827    1.00000
  258     -8.18606    1.00000     -8.18606    1.00000
  259     -8.17384    1.00000     -8.17384    1.00000
  260     -8.12972    1.00000     -8.12972    1.00000
  261     -8.10554    1.00000     -8.10554    1.00000
  262     -8.07496    1.00000     -8.07496    1.00000
  263     -8.06791    1.00000     -8.06791    1.00000
  264     -8.01167    1.00000     -8.01167    1.00000
  265     -8.00699    1.00000     -8.00699    1.00000
  266     -7.98515    1.00000     -7.98515    1.00000
  267     -7.95527    1.00000     -7.95527    1.00000
  268     -7.93428    1.00000     -7.93428    1.00000
  269     -7.92383    1.00000     -7.92383    1.00000
  270     -7.90309    1.00000     -7.90309    1.00000
  271     -7.87745    1.00000     -7.87745    1.00000
  272     -7.86964    1.00000     -7.86964    1.00000
  273     -7.83257    1.00000     -7.83257    1.00000
  274     -7.80488    1.00000     -7.80488    1.00000
  275     -7.78842    1.00000     -7.78842    1.00000
  276     -7.76860    1.00000     -7.76860    1.00000
  277     -7.75623    1.00000     -7.75623    1.00000
  278     -7.70507    1.00000     -7.70507    1.00000
  279     -7.67302    1.00000     -7.67302    1.00000
  280     -7.65972    1.00000     -7.65972    1.00000
  281     -7.63478    1.00000     -7.63478    1.00000
  282     -7.54051    1.00000     -7.54051    1.00000
  283     -7.51512    1.00000     -7.51512    1.00000
  284     -7.47587    1.00000     -7.47587    1.00000
  285     -7.45910    1.00000     -7.45910    1.00000
  286     -7.37678    1.00000     -7.37678    1.00000
  287     -7.33814    1.00000     -7.33814    1.00000
  288     -7.30065    1.00000     -7.30065    1.00000
  289     -7.23235    1.00000     -7.23235    1.00000
  290     -7.20780    1.00000     -7.20780    1.00000
  291     -7.19532    1.00000     -7.19532    1.00000
  292     -7.18692    1.00000     -7.18692    1.00000
  293     -7.16187    1.00000     -7.16187    1.00000
  294     -7.03602    1.00000     -7.03602    1.00000
  295     -7.00910    1.00000     -7.00910    1.00000
  296     -6.97355    1.00000     -6.97355    1.00000
  297     -6.92882    1.00000     -6.92882    1.00000
  298     -6.90859    1.00000     -6.90859    1.00000
  299     -6.83551    1.00000     -6.83551    1.00000
  300     -6.82437    1.00000     -6.82437    1.00000
  301     -6.74499    1.00000     -6.74499    1.00000
  302     -6.70373    1.00000     -6.70373    1.00000
  303     -6.65331    1.00000     -6.65331    1.00000
  304     -6.57923    1.00000     -6.57923    1.00000
  305     -6.54014    1.00000     -6.54014    1.00000
  306     -6.51470    1.00000     -6.51470    1.00000
  307     -6.45346    1.00000     -6.45346    1.00000
  308     -5.86102    0.99999     -5.86102    0.99999
  309     -5.54086    0.99967     -5.54086    0.99967
  310     -3.93221    0.00031     -3.93221    0.00031
  311     -3.63284    0.00002     -3.63284    0.00002
  312     -3.49824    0.00000     -3.49824    0.00000
  313     -3.44365    0.00000     -3.44365    0.00000
  314     -3.39791    0.00000     -3.39791    0.00000
  315     -3.36906    0.00000     -3.36906    0.00000
  316     -3.24029    0.00000     -3.24029    0.00000
  317     -3.22731    0.00000     -3.22731    0.00000
  318     -3.21236    0.00000     -3.21236    0.00000
  319     -3.11106    0.00000     -3.11106    0.00000
  320     -3.00857    0.00000     -3.00857    0.00000
  321     -2.95280    0.00000     -2.95280    0.00000
  322     -2.90706    0.00000     -2.90706    0.00000
  323     -2.88439    0.00000     -2.88439    0.00000
  324     -2.84498    0.00000     -2.84498    0.00000
  325     -2.83183    0.00000     -2.83183    0.00000
  326     -2.78005    0.00000     -2.78005    0.00000
  327     -2.74056    0.00000     -2.74056    0.00000
  328     -2.73459    0.00000     -2.73459    0.00000
  329     -2.70785    0.00000     -2.70785    0.00000
  330     -2.69165    0.00000     -2.69165    0.00000
  331     -2.67751    0.00000     -2.67751    0.00000
  332     -2.65039    0.00000     -2.65039    0.00000
  333     -2.62768    0.00000     -2.62768    0.00000
  334     -2.59921    0.00000     -2.59921    0.00000
  335     -2.56717    0.00000     -2.56717    0.00000
  336     -2.54417    0.00000     -2.54417    0.00000
  337     -2.51976    0.00000     -2.51976    0.00000
  338     -2.51067    0.00000     -2.51067    0.00000
  339     -2.50342    0.00000     -2.50342    0.00000
  340     -2.49434    0.00000     -2.49434    0.00000
  341     -2.48349    0.00000     -2.48349    0.00000
  342     -2.46111    0.00000     -2.46111    0.00000
  343     -2.44925    0.00000     -2.44925    0.00000
  344     -2.43757    0.00000     -2.43757    0.00000
  345     -2.42998    0.00000     -2.42998    0.00000
  346     -2.41270    0.00000     -2.41270    0.00000
  347     -2.40005    0.00000     -2.40005    0.00000
  348     -2.37282    0.00000     -2.37282    0.00000
  349     -2.36909    0.00000     -2.36909    0.00000
  350     -2.30211    0.00000     -2.30211    0.00000
  351     -2.28706    0.00000     -2.28706    0.00000
  352     -2.26982    0.00000     -2.26982    0.00000
  353     -2.25671    0.00000     -2.25671    0.00000
  354     -2.23938    0.00000     -2.23938    0.00000
  355     -2.22293    0.00000     -2.22293    0.00000
  356     -2.14282    0.00000     -2.14282    0.00000
  357     -2.10590    0.00000     -2.10590    0.00000
  358     -2.09007    0.00000     -2.09007    0.00000
  359     -2.08052    0.00000     -2.08052    0.00000
  360     -2.04877    0.00000     -2.04877    0.00000
  361     -2.04074    0.00000     -2.04074    0.00000
  362     -2.02890    0.00000     -2.02890    0.00000
  363     -2.02450    0.00000     -2.02450    0.00000
  364     -2.00464    0.00000     -2.00464    0.00000
  365     -1.99646    0.00000     -1.99646    0.00000
  366     -1.98961    0.00000     -1.98961    0.00000
  367     -1.98079    0.00000     -1.98079    0.00000
  368     -1.96905    0.00000     -1.96905    0.00000
  369     -1.92813    0.00000     -1.92813    0.00000
  370     -1.88827    0.00000     -1.88827    0.00000
  371     -1.88017    0.00000     -1.88017    0.00000
  372     -1.87148    0.00000     -1.87148    0.00000
  373     -1.83599    0.00000     -1.83599    0.00000
  374     -1.78174    0.00000     -1.78174    0.00000
  375     -1.76718    0.00000     -1.76718    0.00000

Fermi level: -4.73848

Gap: 1.609 eV
Transition (v -> c):
  (s=0, k=0, n=309, [0.00, 0.00, 0.00]) -> (s=1, k=0, n=310, [0.00, 0.00, 0.00])
No difference between direct/indirect transitions
Input parameters:
  external: {constraints: [0.25],
             difference: False,
             n_charge_regions: 1,
             name: CDFTPotential,
             regions: [[72, 73, 74, 75]]}

Initialize ...

species:
  Ti:
    name: Titanium
    id: d282db07e62ae71292040bf25b25ccdd
    Z: 22.0
    valence: 12
    core: 10
    charge: 0.0
    Hubbard: {U: 7.0,  # eV
              l: 2,
              scale: True}
    file: /global/common/software/m4517/setups/gpaw-setups-0.9.20000/Ti.PBE.gz
    compensation charges: {type: gauss,
                           rc: 0.38,
                           lmax: 2}
    cutoffs: {filter: 2.23,
              core: 1.02}
    projectors:
      #              energy  rcut
      - 3s(2.00)   -62.623   1.270
      - 4s(2.00)    -4.466   1.270
      - 3p(6.00)   -38.862   1.058
      - 4p(0.00)    -1.466   1.058
      - 3d(2.00)    -4.258   1.058
      -  d          22.953   1.058
  
    # Using partial waves for Ti as LCAO basis

  O:
    name: Oxygen
    id: 32ecd46bf208036f09c70b0ec9a88b78
    Z: 8.0
    valence: 6
    core: 2
    charge: 0.0
    file: /global/common/software/m4517/setups/gpaw-setups-0.9.20000/O.PBE.gz
    compensation charges: {type: gauss,
                           rc: 0.21,
                           lmax: 2}
    cutoffs: {filter: 1.17,
              core: 0.83}
    projectors:
      #              energy  rcut
      - 2s(2.00)   -23.961   0.688
      - 2p(4.00)    -9.029   0.598
      -  s           3.251   0.688
      -  p          18.182   0.598
      -  d           0.000   0.619
  
    # Using partial waves for O as LCAO basis

  Au:
    name: Gold
    id: b12133f335f6ca0d89c4b1ccaa844e9a
    Z: 79.0
    valence: 11
    core: 68
    charge: 0.0
    file: /global/common/software/m4517/setups/gpaw-setups-0.9.20000/Au.PBE.gz
    compensation charges: {type: gauss,
                           rc: 0.42,
                           lmax: 2}
    cutoffs: {filter: 2.33,
              core: 2.81}
    projectors:
      #              energy  rcut
      - 6s(1.00)    -5.728   1.323
      - 6p(0.00)    -0.775   1.323
      - 5d(10.00)    -6.891   1.323
      -  s          21.484   1.323
      -  p          26.436   1.323
      -  d          20.321   1.323
  
    # Using partial waves for Au as LCAO basis

Reference energy: -2721730.337652  # eV

Spin-polarized calculation.
Magnetic moment: 0.000000

Convergence criteria:
 Maximum [total energy] change in last 3 cyles: 1e-06 eV / valence electron
 Maximum integral of absolute [dens]ity change: 1e-05 electrons / valence electron
 Maximum integral of absolute [eigenst]ate change: 1e-10 eV^2 / valence electron
 Maximum number of scf [iter]ations: 1500
 (Square brackets indicate name in SCF output, whereas a 'c' in
 the SCF output indicates the quantity has converged.)

Symmetries present (total): 1

  ( 1  0  0)
  ( 0  1  0)
  ( 0  0  1)

1 k-point (Gamma)
1 k-point in the irreducible part of the Brillouin zone
       k-points in crystal coordinates                weights
   0:     0.00000000    0.00000000    0.00000000          1/1

Wave functions: Uniform real-space grid
  Kinetic energy operator: 6*3+1=19 point O(h^6) finite-difference Laplacian
  ScaLapack parameters: grid=1x1, blocksize=None
  Wavefunction extrapolation:
    Improved wavefunction reuse through dual PAW basis 

Occupation numbers: Fermi-Dirac:
  width: 0.1000  # eV
 

Eigensolver
   Davidson(niter=3) 

Densities:
  Coarse grid: 52*36*144 grid
  Fine grid: 104*72*288 grid
  Total Charge: 0.000000 

Density mixing:
  Method: difference
  Backend: pulay
  Linear mixing parameter: 0.01
  old densities: 1
  Damping of long wavelength oscillations: 100 

Hamiltonian:
  XC and Coulomb potentials evaluated on a 104*72*288 grid
  Using the PBE Exchange-Correlation functional
  External potential:
    CDFTPotential
  Interpolation: tri-quintic (5. degree polynomial)
  Poisson solver: Gauss-Seidel solver with 4 multi-grid levels
    Coarsest grid: 13 x 9 x 36 points
    Warning: Coarse grid has more than 24 points.
             More multi-grid levels recommended.
    Stencil: 6*3+1=19 point O(h^6) finite-difference Laplacian
    Max iterations: 1000
    Tolerance: 2.000000e-10

Dipole correction along z-axis 

XC parameters: PBE with 2 nearest neighbor stencil

Memory estimate:
  Process memory now: 226.70 MiB
  Calculator: 30.06 MiB
    Density: 2.05 MiB
      Arrays: 0.53 MiB
      Localized functions: 1.26 MiB
      Mixer: 0.26 MiB
    Hamiltonian: 0.78 MiB
      Arrays: 0.39 MiB
      XC: 0.00 MiB
      Poisson: 0.29 MiB
      vbar: 0.09 MiB
    Wavefunctions: 27.23 MiB
      Arrays psit_nG: 10.74 MiB
      Eigensolver: 16.24 MiB
      Projections: 0.05 MiB
      Projectors: 0.20 MiB

Total number of cores used: 128
Domain decomposition: 4 x 2 x 16

Number of atoms: 76
Number of atomic orbitals: 540
Number of bands in calculation: 376
Number of valence electrons: 620
Bands to converge: occupied

... initialized

Initializing position-dependent things.

Density initialized from atomic densities
Creating initial wave functions:
  376 bands from LCAO basis set

      .-------------------------.  
     /|                         |  
    / |                         |  
   /  |                         |  
  /   |                         |  
 *    |                         |  
 |    |                         |  
 |    |                         |  
 |    |                         |  
 |    |                         |  
 |    |                         |  
 |    |                         |  
 |    |                         |  
 |    |                         |  
 |    |        Au   OAu         |  
 |    |      O          Ti      |  
 |    O  Au      Ti     O    O  |  
 |    |   Ti   Au O   O         |  
 | O  |   O    O      Ti     Ti |  
 |    | Ti     Ti     O    O    |  
 |    |     O       O      Ti   |  
 |   O|Ti     O      O          |  
 |    |O    O      Ti     Ti    |  
 |  Ti|    Ti          O  O   O |  
 |    |  O  O   O O    TiO      |  
 |  O |         TiO         O Ti|  
 |    | OTiO   Ti    OTi        |  
 |    |       O     O O    O O  |  
 |    | Oi   O O           Ti   |  
 |    O      Ti     Ti     O    |  
 |   Ti          O      O       |  
 |    |   O                     |  
 |    |                         |  
 |    |                         |  
 |    |                         |  
 |    .-------------------------.  
 |   /                         /   
 |  /                         /    
 | /                         /     
 |/                         /      
 *-------------------------*       

Positions:
   0 Ti     1.771742    0.000000    8.228379    ( 0.0000,  0.0000,  0.0000)
   1 Ti     6.989192    1.896200    8.228379    ( 0.0000,  0.0000,  0.0000)
   2 Ti     1.771742    3.792400    8.228379    ( 0.0000,  0.0000,  0.0000)
   3 Ti     6.989192    5.688600    8.228379    ( 0.0000,  0.0000,  0.0000)
   4 Ti     4.725027    0.000000    9.111586    ( 0.0000,  0.0000,  0.0000)
   5 Ti     9.942477    1.896200    9.111586    ( 0.0000,  0.0000,  0.0000)
   6 Ti     4.725027    3.792400    9.111586    ( 0.0000,  0.0000,  0.0000)
   7 Ti     9.942477    5.688600    9.111586    ( 0.0000,  0.0000,  0.0000)
   8 Ti     3.149983    0.000000   11.761552    ( 0.0000,  0.0000,  0.0000)
   9 Ti     8.367433    1.896200   11.761552    ( 0.0000,  0.0000,  0.0000)
  10 Ti     3.149983    3.792400   11.761552    ( 0.0000,  0.0000,  0.0000)
  11 Ti     8.367433    5.688600   11.761552    ( 0.0000,  0.0000,  0.0000)
  12 Ti     6.103269    0.000000   12.644759    ( 0.0000,  0.0000,  0.0000)
  13 Ti     0.885819    1.896200   12.644759    ( 0.0000,  0.0000,  0.0000)
  14 Ti     6.103269    3.792400   12.644759    ( 0.0000,  0.0000,  0.0000)
  15 Ti     0.885819    5.688600   12.644759    ( 0.0000,  0.0000,  0.0000)
  16 Ti     4.482233   -0.001033   15.342543    ( 0.0000,  0.0000,  0.0000)
  17 Ti     9.753045    1.900753   15.389207    ( 0.0000,  0.0000,  0.0000)
  18 Ti     4.499047    3.797034   15.348687    ( 0.0000,  0.0000,  0.0000)
  19 Ti     9.736627    5.671166   15.407809    ( 0.0000,  0.0000,  0.0000)
  20 Ti     7.365001   -0.008670   16.091347    ( 0.0000,  0.0000,  0.0000)
  21 Ti     2.124206    1.919615   16.196452    ( 0.0000,  0.0000,  0.0000)
  22 Ti     7.324862    3.785370   16.124124    ( 0.0000,  0.0000,  0.0000)
  23 Ti     2.104658    5.692197   16.109406    ( 0.0000,  0.0000,  0.0000)
  24 O      3.638859    0.000000    7.500000    ( 0.0000,  0.0000,  0.0000)
  25 O      8.856309    1.896200    7.500000    ( 0.0000,  0.0000,  0.0000)
  26 O      3.638859    3.792400    7.500000    ( 0.0000,  0.0000,  0.0000)
  27 O      8.856309    5.688600    7.500000    ( 0.0000,  0.0000,  0.0000)
  28 O      6.592144    0.000000    8.383207    ( 0.0000,  0.0000,  0.0000)
  29 O      1.374694    1.896200    8.383207    ( 0.0000,  0.0000,  0.0000)
  30 O      6.592144    3.792400    8.383207    ( 0.0000,  0.0000,  0.0000)
  31 O      1.374694    5.688600    8.383207    ( 0.0000,  0.0000,  0.0000)
  32 O     10.339421    0.000000    8.956758    ( 0.0000,  0.0000,  0.0000)
  33 O      5.121971    1.896200    8.956758    ( 0.0000,  0.0000,  0.0000)
  34 O     10.339421    3.792400    8.956758    ( 0.0000,  0.0000,  0.0000)
  35 O      5.121971    5.688600    8.956758    ( 0.0000,  0.0000,  0.0000)
  36 O      2.857911    0.000000    9.839966    ( 0.0000,  0.0000,  0.0000)
  37 O      8.075361    1.896200    9.839966    ( 0.0000,  0.0000,  0.0000)
  38 O      2.857911    3.792400    9.839966    ( 0.0000,  0.0000,  0.0000)
  39 O      8.075361    5.688600    9.839966    ( 0.0000,  0.0000,  0.0000)
  40 O      5.017100    0.000000   11.033173    ( 0.0000,  0.0000,  0.0000)
  41 O     10.234550    1.896200   11.033173    ( 0.0000,  0.0000,  0.0000)
  42 O      5.017100    3.792400   11.033173    ( 0.0000,  0.0000,  0.0000)
  43 O     10.234550    5.688600   11.033173    ( 0.0000,  0.0000,  0.0000)
  44 O      7.970490    0.000000   11.916380    ( 0.0000,  0.0000,  0.0000)
  45 O      2.753040    1.896200   11.916380    ( 0.0000,  0.0000,  0.0000)
  46 O      7.970490    3.792400   11.916380    ( 0.0000,  0.0000,  0.0000)
  47 O      2.753040    5.688600   11.916380    ( 0.0000,  0.0000,  0.0000)
  48 O      1.282867    0.000000   12.489931    ( 0.0000,  0.0000,  0.0000)
  49 O      6.500317    1.896200   12.489931    ( 0.0000,  0.0000,  0.0000)
  50 O      1.282867    3.792400   12.489931    ( 0.0000,  0.0000,  0.0000)
  51 O      6.500317    5.688600   12.489931    ( 0.0000,  0.0000,  0.0000)
  52 O      4.236152    0.000000   13.373138    ( 0.0000,  0.0000,  0.0000)
  53 O      9.453603    1.896200   13.373138    ( 0.0000,  0.0000,  0.0000)
  54 O      4.236152    3.792400   13.373138    ( 0.0000,  0.0000,  0.0000)
  55 O      9.453603    5.688600   13.373138    ( 0.0000,  0.0000,  0.0000)
  56 O      6.412072   -0.010033   14.556610    ( 0.0000,  0.0000,  0.0000)
  57 O      1.198823    1.897930   14.569774    ( 0.0000,  0.0000,  0.0000)
  58 O      6.447668    3.793171   14.532625    ( 0.0000,  0.0000,  0.0000)
  59 O      1.199187    5.689336   14.547629    ( 0.0000,  0.0000,  0.0000)
  60 O      4.033722    1.891518   15.421462    ( 0.0000,  0.0000,  0.0000)
  61 O      9.263384   -0.007385   15.453502    ( 0.0000,  0.0000,  0.0000)
  62 O      4.056182    5.703956   15.417797    ( 0.0000,  0.0000,  0.0000)
  63 O      9.276983    3.794598   15.462247    ( 0.0000,  0.0000,  0.0000)
  64 O      2.642742   -0.013555   16.279518    ( 0.0000,  0.0000,  0.0000)
  65 O      7.840025    1.892632   16.276827    ( 0.0000,  0.0000,  0.0000)
  66 O      2.638424    3.815752   16.259314    ( 0.0000,  0.0000,  0.0000)
  67 O      7.851442    5.687213   16.316677    ( 0.0000,  0.0000,  0.0000)
  68 O      5.664333   -0.017638   16.912131    ( 0.0000,  0.0000,  0.0000)
  69 O      0.405331    1.895786   16.891848    ( 0.0000,  0.0000,  0.0000)
  70 O      0.447526    5.688107   16.892737    ( 0.0000,  0.0000,  0.0000)
  71 O      5.620240    3.815240   16.822627    ( 0.0000,  0.0000,  0.0000)
  72 Au     5.402004    1.459542   18.435638    ( 0.0000,  0.0000,  0.0000)
  73 Au     7.227773    3.254817   19.494175    ( 0.0000,  0.0000,  0.0000)
  74 Au     2.680675    1.867315   18.895591    ( 0.0000,  0.0000,  0.0000)
  75 Au     4.579183    3.616569   19.675117    ( 0.0000,  0.0000,  0.0000)

Unit cell:
           periodic     x           y           z      points  spacing
  1. axis:    yes   10.434900    0.000000    0.000000    52     0.2007
  2. axis:    yes    0.000000    7.584800    0.000000    36     0.2107
  3. axis:    no     0.000000    0.000000   28.826383   144     0.2002

  Lengths:  10.434900   7.584800  28.826383
  Angles:   90.000000  90.000000  90.000000

Effective grid spacing dv^(1/3) = 0.2038

     iter     time        total  log10-change:  magmom
                         energy   eigst   dens
iter:   1 17:50:37  -764.384309                   +0.0000
iter:   2 17:50:41  -754.837688   -1.08  -0.87    -0.0000
iter:   3 17:50:44  -745.123893   -1.75  -0.88    -0.0000
iter:   4 17:50:48  -735.883765   -2.27  -0.89    -0.0000
iter:   5 17:50:52  -727.163134   -2.44  -0.90    -0.0000
iter:   6 17:50:56  -718.943250   -2.47  -0.91    -0.0000
iter:   7 17:51:00  -711.197367   -2.44  -0.92    -0.0000
iter:   8 17:51:04  -703.902998   -2.43  -0.93    -0.0000
iter:   9 17:51:07  -697.036029   -2.40  -0.94    -0.0000
iter:  10 17:51:11  -690.576481   -2.40  -0.95    -0.0000
iter:  11 17:51:15  -684.502026   -2.38  -0.96    -0.0000
iter:  12 17:51:19  -678.794626   -2.39  -0.97    +0.0000
iter:  13 17:51:23  -673.433712   -2.37  -0.98    +0.0000
iter:  14 17:51:27  -668.402391   -2.40  -1.00    -0.0000
iter:  15 17:51:30  -663.682106   -2.39  -1.01    -0.0000
iter:  16 17:51:34  -659.256969   -2.41  -1.02    -0.0000
iter:  17 17:51:38  -655.110280   -2.41  -1.03    +0.0000
iter:  18 17:51:42  -651.227280   -2.43  -1.04    +0.0000
iter:  19 17:51:46  -647.592846   -2.44  -1.05    -0.0000
iter:  20 17:51:50  -644.193422   -2.46  -1.06    +0.0000
iter:  21 17:51:53  -641.015380   -2.47  -1.07    +0.0000
iter:  22 17:51:57  -638.046092   -2.49  -1.08    +0.0000
iter:  23 17:52:01  -635.273415   -2.51  -1.09    +0.0000
iter:  24 17:52:05  -632.685794   -2.53  -1.10    +0.0000
iter:  25 17:52:09  -630.272306   -2.54  -1.11    +0.0000
iter:  26 17:52:12  -628.022429   -2.56  -1.12    +0.0000
iter:  27 17:52:16  -625.926366   -2.58  -1.13    +0.0000
iter:  28 17:52:20  -623.974678   -2.60  -1.14    +0.0000
iter:  29 17:52:24  -622.158321   -2.62  -1.15    +0.0000
iter:  30 17:52:28  -620.468990   -2.64  -1.16    +0.0000
iter:  31 17:52:32  -618.898646   -2.66  -1.17    +0.0000
iter:  32 17:52:35  -617.439582   -2.68  -1.18    +0.0000
iter:  33 17:52:39  -616.084812   -2.70  -1.19    +0.0000
iter:  34 17:52:43  -614.827516   -2.72  -1.20    +0.0000
iter:  35 17:52:47  -613.661198   -2.74  -1.21    +0.0000
iter:  36 17:52:51  -612.579993   -2.76  -1.22    +0.0000
iter:  37 17:52:54  -611.578197   -2.78  -1.23    +0.0000
iter:  38 17:52:58  -610.650330   -2.81  -1.24    +0.0000
iter:  39 17:53:02  -609.791553   -2.83  -1.25    +0.0000
iter:  40 17:53:06  -608.996967   -2.85  -1.26    +0.0000
iter:  41 17:53:09  -608.262323   -2.88  -1.27    +0.0000
iter:  42 17:53:13  -607.583401   -2.90  -1.28    +0.0000
iter:  43 17:53:17  -606.956171   -2.93  -1.29    +0.0000
iter:  44 17:53:21  -606.377155   -2.95  -1.30    +0.0000
iter:  45 17:53:25  -605.842892   -2.98  -1.31    +0.0000
iter:  46 17:53:28  -605.350034   -3.00  -1.31    +0.0000
iter:  47 17:53:32  -604.895786   -3.03  -1.32    +0.0000
iter:  48 17:53:36  -604.477301   -3.06  -1.33    +0.0000
iter:  49 17:53:40  -604.091833   -3.08  -1.34    +0.0000
iter:  50 17:53:44  -603.737142   -3.11  -1.35    +0.0000
iter:  51 17:53:47  -603.410915   -3.13  -1.35    +0.0000
iter:  52 17:53:51  -603.110890   -3.16  -1.36    +0.0000
iter:  53 17:53:55  -602.835309   -3.19  -1.37    +0.0000
iter:  54 17:53:59  -602.582289   -3.22  -1.37    +0.0000
iter:  55 17:54:02  -602.349984   -3.25  -1.38    +0.0000
iter:  56 17:54:06  -602.137018   -3.28  -1.39    +0.0000
iter:  57 17:54:10  -601.941878   -3.31  -1.39    +0.0000
iter:  58 17:54:14  -601.763043   -3.34  -1.40    +0.0000
iter:  59 17:54:18  -601.599470   -3.36  -1.41    +0.0000
iter:  60 17:54:21  -601.449932   -3.40  -1.41    +0.0000
iter:  61 17:54:25  -601.313188   -3.42  -1.42    +0.0000
iter:  62 17:54:29  -601.188450   -3.46  -1.42    +0.0000
iter:  63 17:54:33  -601.074738   -3.48  -1.43    +0.0000
iter:  64 17:54:36  -600.971022   -3.52  -1.43    +0.0000
iter:  65 17:54:40  -600.876736   -3.55  -1.44    +0.0000
iter:  66 17:54:44  -600.791088   -3.58  -1.44    +0.0000
iter:  67 17:54:48  -600.713225   -3.61  -1.45    +0.0000
iter:  68 17:54:51  -600.642754   -3.64  -1.46    +0.0000
iter:  69 17:54:55  -600.579037   -3.67  -1.46    +0.0000
iter:  70 17:54:59  -600.521524   -3.70  -1.47    +0.0000
iter:  71 17:55:03  -600.469550   -3.73  -1.47    +0.0000
iter:  72 17:55:07  -600.422903   -3.76  -1.48    +0.0000
iter:  73 17:55:11  -600.381103   -3.79  -1.48    +0.0000
iter:  74 17:55:14  -600.343577   -3.83  -1.49    +0.0000
iter:  75 17:55:18  -600.310219   -3.86  -1.49    +0.0000
iter:  76 17:55:22  -600.280637   -3.89  -1.50    +0.0000
iter:  77 17:55:26  -600.254512   -3.92  -1.50    +0.0000
iter:  78 17:55:29  -600.231378   -3.95  -1.51    +0.0000
iter:  79 17:55:33  -600.211242   -3.98  -1.51    +0.0000
iter:  80 17:55:37  -600.193801   -4.01  -1.52    +0.0000
iter:  81 17:55:41  -600.178821   -4.04  -1.52    +0.0000
iter:  82 17:55:45  -600.165909   -4.07  -1.52    +0.0000
iter:  83 17:55:48  -600.155153   -4.11  -1.53    +0.0000
iter:  84 17:55:52  -600.146315   -4.14  -1.53    +0.0000
iter:  85 17:55:56  -600.139224   -4.17  -1.54    +0.0000
iter:  86 17:56:00  -600.133727   -4.20  -1.54    +0.0000
iter:  87 17:56:03  -600.129496   -4.23  -1.55    +0.0000
iter:  88 17:56:07  -600.126691   -4.26  -1.55    +0.0000
iter:  89 17:56:11  -600.125132   -4.29  -1.56    +0.0000
iter:  90 17:56:15  -600.124699   -4.32  -1.56    +0.0000
iter:  91 17:56:18  -600.125088c  -4.35  -1.57    +0.0000
iter:  92 17:56:22  -600.126714   -4.37  -1.57    +0.0000
iter:  93 17:56:26  -600.128919   -4.40  -1.58    +0.0000
iter:  94 17:56:30  -600.131981   -4.43  -1.58    +0.0000
iter:  95 17:56:33  -600.135769   -4.46  -1.58    +0.0000
iter:  96 17:56:37  -600.140209   -4.49  -1.59    +0.0000
iter:  97 17:56:41  -600.145025   -4.52  -1.59    +0.0000
iter:  98 17:56:44  -600.150477   -4.54  -1.60    +0.0000
iter:  99 17:56:48  -600.156651   -4.57  -1.60    +0.0000
iter: 100 17:56:52  -600.162965   -4.60  -1.61    +0.0000
iter: 101 17:56:56  -600.169749   -4.62  -1.61    +0.0000
iter: 102 17:56:59  -600.176907   -4.65  -1.62    +0.0000
iter: 103 17:57:03  -600.184168   -4.68  -1.62    +0.0000
iter: 104 17:57:07  -600.192053   -4.70  -1.63    +0.0000
iter: 105 17:57:11  -600.199895   -4.73  -1.63    +0.0000
iter: 106 17:57:14  -600.208057   -4.75  -1.63    +0.0000
iter: 107 17:57:18  -600.216448   -4.78  -1.64    +0.0000
iter: 108 17:57:22  -600.225029   -4.80  -1.64    +0.0000
iter: 109 17:57:26  -600.233775   -4.82  -1.65    +0.0000
iter: 110 17:57:29  -600.242662   -4.85  -1.65    +0.0000
iter: 111 17:57:33  -600.251671   -4.87  -1.66    +0.0000
iter: 112 17:57:37  -600.260551   -4.89  -1.66    +0.0000
iter: 113 17:57:40  -600.269865   -4.92  -1.67    +0.0000
iter: 114 17:57:44  -600.278939   -4.94  -1.67    +0.0000
iter: 115 17:57:48  -600.288164   -4.96  -1.67    +0.0000
iter: 116 17:57:52  -600.297463   -4.98  -1.68    +0.0000
iter: 117 17:57:55  -600.306810   -5.00  -1.68    +0.0000
iter: 118 17:57:59  -600.316188   -5.02  -1.69    +0.0000
iter: 119 17:58:03  -600.325587   -5.04  -1.69    +0.0000
iter: 120 17:58:07  -600.334997   -5.06  -1.70    +0.0000
iter: 121 17:58:10  -600.344407   -5.08  -1.70    +0.0000
iter: 122 17:58:14  -600.353566   -5.10  -1.71    +0.0000
iter: 123 17:58:18  -600.363077   -5.12  -1.71    +0.0000
iter: 124 17:58:22  -600.372238   -5.13  -1.71    +0.0000
iter: 125 17:58:25  -600.381469   -5.15  -1.72    +0.0000
iter: 126 17:58:29  -600.390697   -5.17  -1.72    -0.0000
iter: 127 17:58:33  -600.399902   -5.19  -1.73    -0.0000
iter: 128 17:58:36  -600.409074   -5.20  -1.73    -0.0000
iter: 129 17:58:40  -600.418207   -5.22  -1.74    -0.0000
iter: 130 17:58:44  -600.427294   -5.23  -1.74    +0.0000
iter: 131 17:58:48  -600.436333   -5.25  -1.74    +0.0000
iter: 132 17:58:51  -600.445318   -5.26  -1.75    +0.0000
iter: 133 17:58:55  -600.454248   -5.28  -1.75    +0.0000
iter: 134 17:58:59  -600.463118   -5.29  -1.76    -0.0000
iter: 135 17:59:03  -600.471680   -5.31  -1.76    -0.0000
iter: 136 17:59:06  -600.480541   -5.32  -1.77    -0.0000
iter: 137 17:59:10  -600.489011   -5.34  -1.77    -0.0000
iter: 138 17:59:14  -600.497751   -5.35  -1.78    -0.0000
iter: 139 17:59:17  -600.506097   -5.36  -1.78    +0.0000
iter: 140 17:59:21  -600.514454   -5.38  -1.78    +0.0000
iter: 141 17:59:25  -600.522769   -5.39  -1.79    +0.0000
iter: 142 17:59:29  -600.531025   -5.40  -1.79    -0.0000
iter: 143 17:59:32  -600.539214   -5.41  -1.80    -0.0000
iter: 144 17:59:36  -600.547333   -5.43  -1.80    -0.0000
iter: 145 17:59:40  -600.555379   -5.44  -1.81    -0.0000
iter: 146 17:59:44  -600.563353   -5.45  -1.81    -0.0000
iter: 147 17:59:47  -600.571251   -5.46  -1.81    -0.0000
iter: 148 17:59:51  -600.579075   -5.47  -1.82    -0.0000
iter: 149 17:59:55  -600.586822   -5.49  -1.82    -0.0000
iter: 150 17:59:58  -600.594493   -5.50  -1.83    -0.0000
iter: 151 18:00:02  -600.602086   -5.51  -1.83    -0.0000
iter: 152 18:00:06  -600.609602   -5.52  -1.84    -0.0000
iter: 153 18:00:10  -600.617040   -5.53  -1.84    -0.0000
iter: 154 18:00:13  -600.624400   -5.54  -1.85    -0.0000
iter: 155 18:00:17  -600.631682   -5.55  -1.85    -0.0000
iter: 156 18:00:21  -600.638791   -5.56  -1.85    -0.0000
iter: 157 18:00:25  -600.645880   -5.57  -1.86    -0.0000
iter: 158 18:00:28  -600.652868   -5.58  -1.86    -0.0000
iter: 159 18:00:32  -600.659820   -5.59  -1.87    -0.0000
iter: 160 18:00:36  -600.666661   -5.60  -1.87    -0.0000
iter: 161 18:00:39  -600.673465   -5.61  -1.88    -0.0000
iter: 162 18:00:43  -600.680156   -5.62  -1.88    -0.0000
iter: 163 18:00:47  -600.686703   -5.63  -1.88    -0.0000
iter: 164 18:00:51  -600.693206   -5.64  -1.89    -0.0000
iter: 165 18:00:54  -600.699646   -5.65  -1.89    -0.0000
iter: 166 18:00:58  -600.706020   -5.66  -1.90    -0.0000
iter: 167 18:01:02  -600.712323   -5.67  -1.90    -0.0000
iter: 168 18:01:05  -600.718556   -5.68  -1.91    -0.0000
iter: 169 18:01:09  -600.724717   -5.69  -1.91    -0.0000
iter: 170 18:01:13  -600.730807   -5.69  -1.91    -0.0000
iter: 171 18:01:17  -600.736825   -5.71  -1.92    -0.0000
iter: 172 18:01:20  -600.742774   -5.71  -1.92    -0.0000
iter: 173 18:01:24  -600.748651   -5.72  -1.93    -0.0000
iter: 174 18:01:28  -600.754459   -5.73  -1.93    -0.0000
iter: 175 18:01:32  -600.760197   -5.74  -1.94    -0.0000
iter: 176 18:01:35  -600.765866   -5.75  -1.94    -0.0000
iter: 177 18:01:39  -600.771466   -5.76  -1.95    -0.0000
iter: 178 18:01:43  -600.776998   -5.76  -1.95    -0.0000
iter: 179 18:01:47  -600.782462   -5.78  -1.95    -0.0000
iter: 180 18:01:50  -600.787859   -5.78  -1.96    -0.0000
iter: 181 18:01:54  -600.793189   -5.79  -1.96    -0.0000
iter: 182 18:01:58  -600.798452   -5.80  -1.97    -0.0000
iter: 183 18:02:01  -600.803650   -5.81  -1.97    -0.0000
iter: 184 18:02:05  -600.808782   -5.82  -1.98    -0.0000
iter: 185 18:02:09  -600.813850   -5.83  -1.98    -0.0000
iter: 186 18:02:13  -600.818854   -5.83  -1.98    -0.0000
iter: 187 18:02:16  -600.823794   -5.84  -1.99    -0.0000
iter: 188 18:02:20  -600.828670   -5.85  -1.99    -0.0000
iter: 189 18:02:24  -600.833485   -5.86  -2.00    -0.0000
iter: 190 18:02:27  -600.838237   -5.87  -2.00    -0.0000
iter: 191 18:02:31  -600.842928   -5.88  -2.01    -0.0000
iter: 192 18:02:35  -600.847558   -5.88  -2.01    -0.0000
iter: 193 18:02:39  -600.852128   -5.89  -2.01    -0.0000
iter: 194 18:02:42  -600.856638   -5.90  -2.02    -0.0000
iter: 195 18:02:46  -600.861090   -5.91  -2.02    -0.0000
iter: 196 18:02:50  -600.865483   -5.92  -2.03    -0.0000
iter: 197 18:02:53  -600.869818   -5.92  -2.03    -0.0000
iter: 198 18:02:57  -600.874095   -5.93  -2.04    -0.0000
iter: 199 18:03:01  -600.878316   -5.94  -2.04    -0.0000
iter: 200 18:03:05  -600.882481   -5.95  -2.04    -0.0000
iter: 201 18:03:08  -600.886591   -5.96  -2.05    -0.0000
iter: 202 18:03:12  -600.890646   -5.96  -2.05    -0.0000
iter: 203 18:03:16  -600.894646   -5.97  -2.06    -0.0000
iter: 204 18:03:20  -600.898593   -5.98  -2.06    -0.0000
iter: 205 18:03:23  -600.902487   -5.99  -2.07    -0.0000
iter: 206 18:03:27  -600.906328   -6.00  -2.07    -0.0000
iter: 207 18:03:31  -600.910117   -6.00  -2.07    -0.0000
iter: 208 18:03:34  -600.913855   -6.01  -2.08    -0.0000
iter: 209 18:03:38  -600.917542   -6.02  -2.08    -0.0000
iter: 210 18:03:42  -600.921180   -6.03  -2.09    -0.0000
iter: 211 18:03:46  -600.924767   -6.03  -2.09    -0.0000
iter: 212 18:03:49  -600.928306   -6.04  -2.10    -0.0000
iter: 213 18:03:53  -600.931796   -6.05  -2.10    -0.0000
iter: 214 18:03:57  -600.935238   -6.06  -2.10    -0.0000
iter: 215 18:04:00  -600.938634   -6.07  -2.11    -0.0000
iter: 216 18:04:04  -600.941982   -6.07  -2.11    -0.0000
iter: 217 18:04:08  -600.945284   -6.08  -2.12    -0.0000
iter: 218 18:04:12  -600.948541   -6.09  -2.12    -0.0000
iter: 219 18:04:15  -600.951753   -6.10  -2.13    -0.0000
iter: 220 18:04:19  -600.954920   -6.10  -2.13    -0.0000
iter: 221 18:04:23  -600.958044   -6.11  -2.13    -0.0000
iter: 222 18:04:27  -600.961124   -6.12  -2.14    -0.0000
iter: 223 18:04:30  -600.964161   -6.13  -2.14    -0.0000
iter: 224 18:04:34  -600.967156   -6.13  -2.15    -0.0000
iter: 225 18:04:38  -600.970109   -6.14  -2.15    -0.0000
iter: 226 18:04:41  -600.973021   -6.15  -2.16    -0.0000
iter: 227 18:04:45  -600.975892   -6.16  -2.16    -0.0000
iter: 228 18:04:49  -600.978723   -6.16  -2.16    -0.0000
iter: 229 18:04:53  -600.981514   -6.17  -2.17    -0.0000
iter: 230 18:04:56  -600.984266   -6.18  -2.17    -0.0000
iter: 231 18:05:00  -600.986980   -6.18  -2.18    -0.0000
iter: 232 18:05:04  -600.989655   -6.19  -2.18    -0.0000
iter: 233 18:05:08  -600.992293   -6.20  -2.19    -0.0000
iter: 234 18:05:11  -600.994893   -6.21  -2.19    -0.0000
iter: 235 18:05:15  -600.997457   -6.21  -2.19    -0.0000
iter: 236 18:05:19  -600.999984   -6.22  -2.20    -0.0000
iter: 237 18:05:22  -601.002476   -6.23  -2.20    -0.0000
iter: 238 18:05:26  -601.004932   -6.24  -2.21    -0.0000
iter: 239 18:05:30  -601.007354   -6.24  -2.21    -0.0000
iter: 240 18:05:34  -601.009741   -6.25  -2.22    -0.0000
iter: 241 18:05:37  -601.012094   -6.26  -2.22    -0.0000
iter: 242 18:05:41  -601.014414   -6.27  -2.22    -0.0000
iter: 243 18:05:45  -601.016700   -6.27  -2.23    -0.0000
iter: 244 18:05:48  -601.018955   -6.28  -2.23    -0.0000
iter: 245 18:05:52  -601.021177   -6.29  -2.24    -0.0000
iter: 246 18:05:56  -601.023367   -6.30  -2.24    -0.0000
iter: 247 18:06:00  -601.025526   -6.30  -2.24    -0.0000
iter: 248 18:06:03  -601.027654   -6.31  -2.25    -0.0000
iter: 249 18:06:07  -601.029751   -6.32  -2.25    -0.0000
iter: 250 18:06:11  -601.031819   -6.32  -2.26    -0.0000
iter: 251 18:06:15  -601.033857   -6.33  -2.26    -0.0000
iter: 252 18:06:18  -601.035866   -6.34  -2.27    -0.0000
iter: 253 18:06:22  -601.037846   -6.35  -2.27    -0.0000
iter: 254 18:06:26  -601.039797   -6.35  -2.27    -0.0000
iter: 255 18:06:29  -601.042190   -6.36  -2.28    -0.0000
iter: 256 18:06:33  -601.044027   -6.37  -2.28    -0.0000
iter: 257 18:06:37  -601.045852   -6.37  -2.29    -0.0000
iter: 258 18:06:41  -601.047659   -6.38  -2.29    -0.0000
iter: 259 18:06:44  -601.049444   -6.39  -2.30    -0.0000
iter: 260 18:06:48  -601.051206   -6.40  -2.30    -0.0000
iter: 261 18:06:52  -601.052943   -6.40  -2.30    -0.0000
iter: 262 18:06:56  -601.054657   -6.41  -2.31    -0.0000
iter: 263 18:06:59  -601.056346   -6.42  -2.31    -0.0000
iter: 264 18:07:03  -601.058011   -6.43  -2.32    -0.0000
iter: 265 18:07:07  -601.059654   -6.43  -2.32    -0.0000
iter: 266 18:07:10  -601.061272   -6.44  -2.33    -0.0000
iter: 267 18:07:14  -601.062868   -6.45  -2.33    -0.0000
iter: 268 18:07:18  -601.064441   -6.45  -2.33    -0.0000
iter: 269 18:07:22  -601.065992   -6.46  -2.34    +0.0000
iter: 270 18:07:25  -601.067521   -6.47  -2.34    +0.0000
iter: 271 18:07:29  -601.069028   -6.48  -2.35    +0.0000
iter: 272 18:07:33  -601.070514   -6.48  -2.35    -0.0000
iter: 273 18:07:36  -601.071978   -6.49  -2.35    -0.0000
iter: 274 18:07:40  -601.073422   -6.50  -2.36    +0.0000
iter: 275 18:07:44  -601.074845   -6.50  -2.36    +0.0000
iter: 276 18:07:48  -601.076248   -6.51  -2.37    +0.0000
iter: 277 18:07:52  -601.077631   -6.52  -2.37    -0.0000
iter: 278 18:07:55  -601.078994   -6.53  -2.38    -0.0000
iter: 279 18:07:59  -601.080338   -6.53  -2.38    -0.0000
iter: 280 18:08:03  -601.081663   -6.54  -2.38    -0.0000
iter: 281 18:08:07  -601.082969   -6.55  -2.39    -0.0000
iter: 282 18:08:10  -601.084256   -6.56  -2.39    -0.0000
iter: 283 18:08:14  -601.085525   -6.56  -2.40    -0.0000
iter: 284 18:08:18  -601.086775   -6.57  -2.40    -0.0000
iter: 285 18:08:21  -601.088008   -6.58  -2.41    -0.0000
iter: 286 18:08:25  -601.089223   -6.58  -2.41    -0.0000
iter: 287 18:08:29  -601.090421   -6.59  -2.41    -0.0000
iter: 288 18:08:33  -601.091601   -6.60  -2.42    -0.0000
iter: 289 18:08:36  -601.092764   -6.60  -2.42    -0.0000
iter: 290 18:08:40  -601.093911   -6.61  -2.43    -0.0000
iter: 291 18:08:44  -601.095041   -6.62  -2.43    -0.0000
iter: 292 18:08:48  -601.096155   -6.63  -2.43    -0.0000
iter: 293 18:08:51  -601.097253   -6.63  -2.44    +0.0000
iter: 294 18:08:55  -601.098335   -6.64  -2.44    -0.0000
iter: 295 18:08:59  -601.099402   -6.65  -2.45    -0.0000
iter: 296 18:09:02  -601.100453   -6.65  -2.45    -0.0000
iter: 297 18:09:06  -601.101489   -6.66  -2.46    -0.0000
iter: 298 18:09:10  -601.102510   -6.67  -2.46    -0.0000
iter: 299 18:09:14  -601.103516   -6.68  -2.46    -0.0000
iter: 300 18:09:17  -601.104507   -6.68  -2.47    -0.0000
iter: 301 18:09:21  -601.105484   -6.69  -2.47    -0.0000
iter: 302 18:09:25  -601.106447   -6.70  -2.48    -0.0000
iter: 303 18:09:28  -601.107396   -6.70  -2.48    -0.0000
iter: 304 18:09:32  -601.108331   -6.71  -2.48    -0.0000
iter: 305 18:09:36  -601.109253   -6.72  -2.49    -0.0000
iter: 306 18:09:40  -601.110161   -6.73  -2.49    -0.0000
iter: 307 18:09:43  -601.111056   -6.73  -2.50    -0.0000
iter: 308 18:09:47  -601.111938   -6.74  -2.50    -0.0000
iter: 309 18:09:51  -601.112807   -6.75  -2.51    -0.0000
iter: 310 18:09:55  -601.113663   -6.75  -2.51    -0.0000
iter: 311 18:09:58  -601.114507   -6.76  -2.51    -0.0000
iter: 312 18:10:02  -601.115339   -6.77  -2.52    -0.0000
iter: 313 18:10:06  -601.116158   -6.77  -2.52    -0.0000
iter: 314 18:10:09  -601.116965   -6.78  -2.53    -0.0000
iter: 315 18:10:13  -601.117761   -6.79  -2.53    -0.0000
iter: 316 18:10:17  -601.118544   -6.80  -2.53    -0.0000
iter: 317 18:10:21  -601.119317   -6.80  -2.54    -0.0000
iter: 318 18:10:24  -601.120078   -6.81  -2.54    -0.0000
iter: 319 18:10:28  -601.120828   -6.82  -2.55    -0.0000
iter: 320 18:10:32  -601.121566   -6.82  -2.55    -0.0000
iter: 321 18:10:36  -601.122294   -6.83  -2.56    -0.0000
iter: 322 18:10:39  -601.123012   -6.84  -2.56    -0.0000
iter: 323 18:10:43  -601.123718   -6.84  -2.56    -0.0000
iter: 324 18:10:47  -601.124415   -6.85  -2.57    -0.0000
iter: 325 18:10:50  -601.125101   -6.86  -2.57    -0.0000
iter: 326 18:10:54  -601.125777   -6.86  -2.58    -0.0000
iter: 327 18:10:58  -601.126443   -6.87  -2.58    -0.0000
iter: 328 18:11:02  -601.127099   -6.88  -2.58    -0.0000
iter: 329 18:11:05  -601.127745   -6.89  -2.59    -0.0000
iter: 330 18:11:09  -601.128382   -6.89  -2.59    -0.0000
iter: 331 18:11:13  -601.129010   -6.90  -2.60    -0.0000
iter: 332 18:11:17  -601.129628   -6.91  -2.60    -0.0000
iter: 333 18:11:20  -601.130237   -6.91  -2.61    -0.0000
iter: 334 18:11:24  -601.130838   -6.92  -2.61    -0.0000
iter: 335 18:11:28  -601.131429   -6.93  -2.61    -0.0000
iter: 336 18:11:32  -601.132011   -6.93  -2.62    -0.0000
iter: 337 18:11:35  -601.132585   -6.94  -2.62    -0.0000
iter: 338 18:11:39  -601.133151   -6.95  -2.63    -0.0000
iter: 339 18:11:43  -601.133708   -6.96  -2.63    -0.0000
iter: 340 18:11:46  -601.134257   -6.96  -2.63    -0.0000
iter: 341 18:11:50  -601.134797   -6.97  -2.64    -0.0000
iter: 342 18:11:54  -601.135330   -6.98  -2.64    -0.0000
iter: 343 18:11:58  -601.135855   -6.98  -2.65    -0.0000
iter: 344 18:12:01  -601.136372   -6.99  -2.65    -0.0000
iter: 345 18:12:05  -601.136881   -7.00  -2.66    -0.0000
iter: 346 18:12:09  -601.137383   -7.00  -2.66    -0.0000
iter: 347 18:12:13  -601.137877   -7.01  -2.66    -0.0000
iter: 348 18:12:16  -601.138364   -7.02  -2.67    -0.0000
iter: 349 18:12:20  -601.138844   -7.03  -2.67    -0.0000
iter: 350 18:12:24  -601.139317   -7.03  -2.68    -0.0000
iter: 351 18:12:27  -601.139782   -7.04  -2.68    -0.0000
iter: 352 18:12:31  -601.140241   -7.05  -2.68    -0.0000
iter: 353 18:12:35  -601.140693   -7.05  -2.69    -0.0000
iter: 354 18:12:39  -601.141138   -7.06  -2.69    -0.0000
iter: 355 18:12:42  -601.141577   -7.07  -2.70    -0.0000
iter: 356 18:12:46  -601.142009   -7.07  -2.70    -0.0000
iter: 357 18:12:50  -601.142434   -7.08  -2.70    -0.0000
iter: 358 18:12:54  -601.142853   -7.09  -2.71    -0.0000
iter: 359 18:12:57  -601.143267   -7.10  -2.71    +0.0000
iter: 360 18:13:01  -601.143673   -7.10  -2.72    +0.0000
iter: 361 18:13:05  -601.144074   -7.11  -2.72    +0.0000
iter: 362 18:13:08  -601.144469   -7.12  -2.73    +0.0000
iter: 363 18:13:12  -601.144858   -7.12  -2.73    +0.0000
iter: 364 18:13:16  -601.145241   -7.13  -2.73    +0.0000
iter: 365 18:13:20  -601.145619   -7.14  -2.74    +0.0000
iter: 366 18:13:23  -601.145991   -7.14  -2.74    +0.0000
iter: 367 18:13:27  -601.146357   -7.15  -2.75    +0.0000
iter: 368 18:13:31  -601.146718   -7.16  -2.75    +0.0000
iter: 369 18:13:34  -601.147074   -7.16  -2.75    +0.0000
iter: 370 18:13:38  -601.147424   -7.17  -2.76    +0.0000
iter: 371 18:13:42  -601.147769   -7.18  -2.76    +0.0000
iter: 372 18:13:46  -601.148109   -7.18  -2.77    -0.0000
iter: 373 18:13:49  -601.148443   -7.19  -2.77    -0.0000
iter: 374 18:13:53  -601.148773   -7.20  -2.77    -0.0000
iter: 375 18:13:57  -601.149098   -7.21  -2.78    +0.0000
iter: 376 18:14:00  -601.149418   -7.21  -2.78    +0.0000
iter: 377 18:14:04  -601.149733   -7.22  -2.79    +0.0000
iter: 378 18:14:08  -601.150044   -7.23  -2.79    +0.0000
iter: 379 18:14:12  -601.150350c  -7.23  -2.79    +0.0000
iter: 380 18:14:15  -601.150651c  -7.24  -2.80    +0.0000
iter: 381 18:14:19  -601.150948c  -7.25  -2.80    +0.0000
iter: 382 18:14:23  -601.151241c  -7.25  -2.81    +0.0000
iter: 383 18:14:27  -601.151529c  -7.26  -2.81    +0.0000
iter: 384 18:14:30  -601.151813c  -7.27  -2.82    +0.0000
iter: 385 18:14:34  -601.152092c  -7.28  -2.82    +0.0000
iter: 386 18:14:38  -601.152367c  -7.28  -2.82    +0.0000
iter: 387 18:14:41  -601.152639c  -7.29  -2.83    +0.0000
iter: 388 18:14:45  -601.152906c  -7.30  -2.83    +0.0000
iter: 389 18:14:49  -601.153169c  -7.30  -2.84    +0.0000
iter: 390 18:14:53  -601.153429c  -7.31  -2.84    +0.0000
iter: 391 18:14:56  -601.153684c  -7.32  -2.84    +0.0000
iter: 392 18:15:00  -601.153936c  -7.32  -2.85    +0.0000
iter: 393 18:15:04  -601.154184c  -7.33  -2.85    +0.0000
iter: 394 18:15:07  -601.154428c  -7.34  -2.86    +0.0000
iter: 395 18:15:11  -601.154668c  -7.34  -2.86    +0.0000
iter: 396 18:15:15  -601.154905c  -7.35  -2.86    +0.0000
iter: 397 18:15:19  -601.155139c  -7.36  -2.87    +0.0000
iter: 398 18:15:22  -601.155369c  -7.36  -2.87    +0.0000
iter: 399 18:15:26  -601.155595c  -7.37  -2.88    +0.0000
iter: 400 18:15:30  -601.155818c  -7.38  -2.88    +0.0000
iter: 401 18:15:34  -601.156038c  -7.39  -2.88    +0.0000
iter: 402 18:15:37  -601.156254c  -7.39  -2.89    -0.0000
iter: 403 18:15:41  -601.156468c  -7.40  -2.89    -0.0000
iter: 404 18:15:45  -601.156678c  -7.41  -2.90    -0.0000
iter: 405 18:15:48  -601.156885c  -7.41  -2.90    -0.0000
iter: 406 18:15:52  -601.157089c  -7.42  -2.90    -0.0000
iter: 407 18:15:56  -601.157289c  -7.43  -2.91    -0.0000
iter: 408 18:16:00  -601.157487c  -7.43  -2.91    -0.0000
iter: 409 18:16:03  -601.157682c  -7.44  -2.92    -0.0000
iter: 410 18:16:07  -601.157874c  -7.45  -2.92    -0.0000
iter: 411 18:16:11  -601.158063c  -7.45  -2.93    -0.0000
iter: 412 18:16:15  -601.158249c  -7.46  -2.93    -0.0000
iter: 413 18:16:18  -601.158433c  -7.47  -2.93    -0.0000
iter: 414 18:16:22  -601.158614c  -7.47  -2.94    -0.0000
iter: 415 18:16:26  -601.158792c  -7.48  -2.94    -0.0000
iter: 416 18:16:29  -601.158967c  -7.49  -2.95    -0.0000
iter: 417 18:16:33  -601.159140c  -7.50  -2.95    -0.0000
iter: 418 18:16:37  -601.159310c  -7.50  -2.95    -0.0000
iter: 419 18:16:41  -601.159478c  -7.51  -2.96    -0.0000
iter: 420 18:16:44  -601.159643c  -7.52  -2.96    -0.0000
iter: 421 18:16:48  -601.159806c  -7.52  -2.97    -0.0000
iter: 422 18:16:52  -601.159966c  -7.53  -2.97    -0.0000
iter: 423 18:16:56  -601.160124c  -7.54  -2.97    -0.0000
iter: 424 18:16:59  -601.160279c  -7.54  -2.98    -0.0000
iter: 425 18:17:03  -601.160432c  -7.55  -2.98    -0.0000
iter: 426 18:17:07  -601.160583c  -7.56  -2.99    -0.0000
iter: 427 18:17:10  -601.160732c  -7.56  -2.99    -0.0000
iter: 428 18:17:14  -601.160879c  -7.57  -2.99    -0.0000
iter: 429 18:17:18  -601.161023c  -7.58  -3.00    -0.0000
iter: 430 18:17:22  -601.161165c  -7.58  -3.00    -0.0000
iter: 431 18:17:25  -601.161305c  -7.59  -3.01    -0.0000
iter: 432 18:17:29  -601.161443c  -7.60  -3.01    -0.0000
iter: 433 18:17:33  -601.161579c  -7.60  -3.01    -0.0000
iter: 434 18:17:36  -601.161712c  -7.61  -3.02    -0.0000
iter: 435 18:17:40  -601.161844c  -7.62  -3.02    -0.0000
iter: 436 18:17:44  -601.161974c  -7.63  -3.03    -0.0000
iter: 437 18:17:48  -601.162102c  -7.63  -3.03    -0.0000
iter: 438 18:17:51  -601.162228c  -7.64  -3.03    -0.0000
iter: 439 18:17:55  -601.162352c  -7.65  -3.04    -0.0000
iter: 440 18:17:59  -601.162474c  -7.65  -3.04    -0.0000
iter: 441 18:18:02  -601.162595c  -7.66  -3.05    -0.0000
iter: 442 18:18:06  -601.162713c  -7.67  -3.05    -0.0000
iter: 443 18:18:10  -601.162830c  -7.67  -3.05    -0.0000
iter: 444 18:18:14  -601.162945c  -7.68  -3.06    -0.0000
iter: 445 18:18:17  -601.163059c  -7.69  -3.06    -0.0000
iter: 446 18:18:21  -601.163171c  -7.69  -3.07    -0.0000
iter: 447 18:18:25  -601.163281c  -7.70  -3.07    -0.0000
iter: 448 18:18:29  -601.163389c  -7.71  -3.07    -0.0000
iter: 449 18:18:32  -601.163496c  -7.71  -3.08    -0.0000
iter: 450 18:18:36  -601.163601c  -7.72  -3.08    -0.0000
iter: 451 18:18:40  -601.163705c  -7.73  -3.09    -0.0000
iter: 452 18:18:43  -601.163807c  -7.73  -3.09    -0.0000
iter: 453 18:18:47  -601.163908c  -7.74  -3.09    -0.0000
iter: 454 18:18:51  -601.164007c  -7.75  -3.10    -0.0000
iter: 455 18:18:55  -601.164104c  -7.75  -3.10    -0.0000
iter: 456 18:18:58  -601.164200c  -7.76  -3.11    -0.0000
iter: 457 18:19:02  -601.164295c  -7.77  -3.11    -0.0000
iter: 458 18:19:06  -601.164388c  -7.78  -3.11    -0.0000
iter: 459 18:19:10  -601.164480c  -7.78  -3.12    -0.0000
iter: 460 18:19:13  -601.164571c  -7.79  -3.12    -0.0000
iter: 461 18:19:17  -601.164660c  -7.79  -3.13    -0.0000
iter: 462 18:19:21  -601.164748c  -7.80  -3.13    -0.0000
iter: 463 18:19:24  -601.164835c  -7.81  -3.13    -0.0000
iter: 464 18:19:28  -601.164920c  -7.82  -3.14    -0.0000
iter: 465 18:19:32  -601.165004c  -7.82  -3.14    -0.0000
iter: 466 18:19:36  -601.165087c  -7.83  -3.15    -0.0000
iter: 467 18:19:39  -601.165168c  -7.84  -3.15    -0.0000
iter: 468 18:19:43  -601.165249c  -7.84  -3.15    -0.0000
iter: 469 18:19:47  -601.165328c  -7.85  -3.16    -0.0000
iter: 470 18:19:50  -601.165406c  -7.86  -3.16    -0.0000
iter: 471 18:19:54  -601.165482c  -7.86  -3.17    -0.0000
iter: 472 18:19:58  -601.165558c  -7.87  -3.17    -0.0000
iter: 473 18:20:02  -601.165633c  -7.88  -3.17    -0.0000
iter: 474 18:20:05  -601.165706c  -7.88  -3.18    -0.0000
iter: 475 18:20:09  -601.165778c  -7.89  -3.18    -0.0000
iter: 476 18:20:13  -601.165850c  -7.90  -3.19    -0.0000
iter: 477 18:20:17  -601.165920c  -7.90  -3.19    -0.0000
iter: 478 18:20:20  -601.165989c  -7.91  -3.19    -0.0000
iter: 479 18:20:24  -601.166057c  -7.92  -3.20    -0.0000
iter: 480 18:20:28  -601.166124c  -7.93  -3.20    -0.0000
iter: 481 18:20:31  -601.166190c  -7.93  -3.21    -0.0000
iter: 482 18:20:35  -601.166255c  -7.94  -3.21    -0.0000
iter: 483 18:20:39  -601.166319c  -7.94  -3.21    -0.0000
iter: 484 18:20:43  -601.166383c  -7.95  -3.22    -0.0000
iter: 485 18:20:46  -601.166445c  -7.96  -3.22    -0.0000
iter: 486 18:20:50  -601.166506c  -7.97  -3.23    -0.0000
iter: 487 18:20:54  -601.166567c  -7.97  -3.23    -0.0000
iter: 488 18:20:57  -601.166626c  -7.98  -3.23    -0.0000
iter: 489 18:21:01  -601.166685c  -7.98  -3.24    -0.0000
iter: 490 18:21:05  -601.166743c  -7.99  -3.24    -0.0000
iter: 491 18:21:09  -601.166800c  -8.00  -3.25    -0.0000
iter: 492 18:21:12  -601.166856c  -8.01  -3.25    -0.0000
iter: 493 18:21:16  -601.166911c  -8.01  -3.25    -0.0000
iter: 494 18:21:20  -601.166965c  -8.02  -3.26    -0.0000
iter: 495 18:21:24  -601.167019c  -8.03  -3.26    -0.0000
iter: 496 18:21:27  -601.167072c  -8.03  -3.27    -0.0000
iter: 497 18:21:31  -601.167124c  -8.04  -3.27    -0.0000
iter: 498 18:21:35  -601.167175c  -8.05  -3.27    -0.0000
iter: 499 18:21:38  -601.167226c  -8.05  -3.28    -0.0000
iter: 500 18:21:42  -601.167275c  -8.06  -3.28    -0.0000
iter: 501 18:21:46  -601.167324c  -8.07  -3.28    -0.0000
iter: 502 18:21:50  -601.167373c  -8.07  -3.29    -0.0000
iter: 503 18:21:53  -601.167420c  -8.08  -3.29    -0.0000
iter: 504 18:21:57  -601.167630c  -8.08  -3.30    -0.0000
iter: 505 18:22:01  -601.167510c  -8.10  -3.30    -0.0000
iter: 506 18:22:04  -601.167714c  -8.10  -3.30    -0.0000
iter: 507 18:22:08  -601.167599c  -8.11  -3.31    -0.0000
iter: 508 18:22:12  -601.167797c  -8.11  -3.31    -0.0000
iter: 509 18:22:16  -601.167687c  -8.12  -3.32    -0.0000
iter: 510 18:22:19  -601.167877c  -8.12  -3.32    -0.0000
iter: 511 18:22:23  -601.167771c  -8.14  -3.32    -0.0000
iter: 512 18:22:27  -601.167955c  -8.14  -3.33    -0.0000
iter: 513 18:22:30  -601.167996c  -8.14  -3.33    -0.0000
iter: 514 18:22:34  -601.168031c  -8.15  -3.34    -0.0000
iter: 515 18:22:38  -601.168066c  -8.16  -3.34    -0.0000
iter: 516 18:22:42  -601.168102c  -8.16  -3.34    -0.0000
iter: 517 18:22:45  -601.168137c  -8.17  -3.35    -0.0000
iter: 518 18:22:49  -601.168172c  -8.18  -3.35    -0.0000
iter: 519 18:22:53  -601.168207c  -8.18  -3.36    -0.0000
iter: 520 18:22:57  -601.168241c  -8.19  -3.36    -0.0000
iter: 521 18:23:00  -601.168274c  -8.20  -3.36    -0.0000
iter: 522 18:23:04  -601.168307c  -8.20  -3.37    -0.0000
iter: 523 18:23:08  -601.168339c  -8.21  -3.37    -0.0000
iter: 524 18:23:11  -601.168371c  -8.22  -3.37    -0.0000
iter: 525 18:23:15  -601.168403c  -8.22  -3.38    -0.0000
iter: 526 18:23:19  -601.168434c  -8.23  -3.38    -0.0000
iter: 527 18:23:23  -601.168464c  -8.24  -3.39    -0.0000
iter: 528 18:23:26  -601.168495c  -8.24  -3.39    -0.0000
iter: 529 18:23:30  -601.168524c  -8.25  -3.39    -0.0000
iter: 530 18:23:34  -601.168553c  -8.26  -3.40    -0.0000
iter: 531 18:23:37  -601.168582c  -8.26  -3.40    -0.0000
iter: 532 18:23:41  -601.168610c  -8.27  -3.41    -0.0000
iter: 533 18:23:45  -601.168638c  -8.28  -3.41    -0.0000
iter: 534 18:23:49  -601.168666c  -8.28  -3.41    -0.0000
iter: 535 18:23:52  -601.168693c  -8.29  -3.42    -0.0000
iter: 536 18:23:56  -601.168720c  -8.30  -3.42    -0.0000
iter: 537 18:24:00  -601.168746c  -8.30  -3.43    -0.0000
iter: 538 18:24:03  -601.168772c  -8.31  -3.43    -0.0000
iter: 539 18:24:07  -601.168797c  -8.32  -3.43    -0.0000
iter: 540 18:24:11  -601.168822c  -8.32  -3.44    -0.0000
iter: 541 18:24:15  -601.168847c  -8.33  -3.44    -0.0000
iter: 542 18:24:18  -601.168872c  -8.34  -3.44    -0.0000
iter: 543 18:24:22  -601.168896c  -8.34  -3.45    -0.0000
iter: 544 18:24:26  -601.168919c  -8.35  -3.45    -0.0000
iter: 545 18:24:29  -601.168943c  -8.36  -3.46    -0.0000
iter: 546 18:24:33  -601.168966c  -8.36  -3.46    -0.0000
iter: 547 18:24:37  -601.168988c  -8.37  -3.46    -0.0000
iter: 548 18:24:41  -601.169011c  -8.38  -3.47    -0.0000
iter: 549 18:24:44  -601.169033c  -8.38  -3.47    -0.0000
iter: 550 18:24:48  -601.169055c  -8.39  -3.48    -0.0000
iter: 551 18:24:52  -601.169076c  -8.40  -3.48    -0.0000
iter: 552 18:24:55  -601.169097c  -8.40  -3.48    -0.0000
iter: 553 18:24:59  -601.169118c  -8.41  -3.49    -0.0000
iter: 554 18:25:03  -601.169138c  -8.42  -3.49    -0.0000
iter: 555 18:25:07  -601.169159c  -8.42  -3.50    -0.0000
iter: 556 18:25:10  -601.169179c  -8.43  -3.50    -0.0000
iter: 557 18:25:14  -601.169198c  -8.44  -3.50    -0.0000
iter: 558 18:25:18  -601.169218c  -8.44  -3.51    -0.0000
iter: 559 18:25:21  -601.169237c  -8.45  -3.51    -0.0000
iter: 560 18:25:25  -601.169256c  -8.46  -3.51    -0.0000
iter: 561 18:25:29  -601.169274c  -8.46  -3.52    -0.0000
iter: 562 18:25:33  -601.169292c  -8.47  -3.52    -0.0000
iter: 563 18:25:36  -601.169311c  -8.48  -3.53    -0.0000
iter: 564 18:25:40  -601.169328c  -8.48  -3.53    -0.0000
iter: 565 18:25:44  -601.169346c  -8.49  -3.53    -0.0000
iter: 566 18:25:47  -601.169363c  -8.49  -3.54    -0.0000
iter: 567 18:25:51  -601.169380c  -8.50  -3.54    -0.0000
iter: 568 18:25:55  -601.169397c  -8.51  -3.55    -0.0000
iter: 569 18:25:59  -601.169414c  -8.52  -3.55    -0.0000
iter: 570 18:26:02  -601.169430c  -8.52  -3.55    -0.0000
iter: 571 18:26:06  -601.169446c  -8.53  -3.56    -0.0000
iter: 572 18:26:10  -601.169462c  -8.53  -3.56    -0.0000
iter: 573 18:26:13  -601.169478c  -8.54  -3.56    -0.0000
iter: 574 18:26:17  -601.169493c  -8.55  -3.57    -0.0000
iter: 575 18:26:21  -601.169508c  -8.55  -3.57    -0.0000
iter: 576 18:26:25  -601.169524c  -8.56  -3.58    -0.0000
iter: 577 18:26:28  -601.169538c  -8.57  -3.58    -0.0000
iter: 578 18:26:32  -601.169553c  -8.57  -3.58    -0.0000
iter: 579 18:26:36  -601.169567c  -8.58  -3.59    -0.0000
iter: 580 18:26:39  -601.169582c  -8.59  -3.59    -0.0000
iter: 581 18:26:43  -601.169596c  -8.59  -3.60    -0.0000
iter: 582 18:26:47  -601.169610c  -8.60  -3.60    -0.0000
iter: 583 18:26:51  -601.169623c  -8.61  -3.60    -0.0000
iter: 584 18:26:55  -601.169637c  -8.61  -3.61    -0.0000
iter: 585 18:26:59  -601.169650c  -8.62  -3.61    -0.0000
iter: 586 18:27:02  -601.169663c  -8.63  -3.61    -0.0000
iter: 587 18:27:06  -601.169676c  -8.63  -3.62    -0.0000
iter: 588 18:27:10  -601.169689c  -8.64  -3.62    -0.0000
iter: 589 18:27:13  -601.169701c  -8.65  -3.63    -0.0000
iter: 590 18:27:17  -601.169714c  -8.65  -3.63    -0.0000
iter: 591 18:27:21  -601.169726c  -8.66  -3.63    -0.0000
iter: 592 18:27:25  -601.169738c  -8.66  -3.64    -0.0000
iter: 593 18:27:28  -601.169750c  -8.67  -3.64    -0.0000
iter: 594 18:27:32  -601.169761c  -8.68  -3.64    -0.0000
iter: 595 18:27:36  -601.169773c  -8.68  -3.65    -0.0000
iter: 596 18:27:39  -601.169784c  -8.69  -3.65    -0.0000
iter: 597 18:27:43  -601.169796c  -8.70  -3.66    -0.0000
iter: 598 18:27:47  -601.169807c  -8.70  -3.66    -0.0000
iter: 599 18:27:51  -601.169818c  -8.71  -3.66    -0.0000
iter: 600 18:27:54  -601.169828c  -8.72  -3.67    -0.0000
iter: 601 18:27:58  -601.169839c  -8.72  -3.67    -0.0000
iter: 602 18:28:02  -601.169850c  -8.73  -3.68    -0.0000
iter: 603 18:28:05  -601.169860c  -8.74  -3.68    -0.0000
iter: 604 18:28:09  -601.169870c  -8.74  -3.68    -0.0000
iter: 605 18:28:13  -601.169880c  -8.75  -3.69    -0.0000
iter: 606 18:28:17  -601.169890c  -8.76  -3.69    -0.0000
iter: 607 18:28:20  -601.169900c  -8.76  -3.69    -0.0000
iter: 608 18:28:24  -601.169909c  -8.77  -3.70    -0.0000
iter: 609 18:28:28  -601.169919c  -8.77  -3.70    -0.0000
iter: 610 18:28:31  -601.169928c  -8.78  -3.71    -0.0000
iter: 611 18:28:35  -601.169938c  -8.79  -3.71    -0.0000
iter: 612 18:28:39  -601.169947c  -8.80  -3.71    -0.0000
iter: 613 18:28:43  -601.169956c  -8.80  -3.72    -0.0000
iter: 614 18:28:46  -601.169965c  -8.81  -3.72    -0.0000
iter: 615 18:28:50  -601.169973c  -8.81  -3.72    -0.0000
iter: 616 18:28:54  -601.169982c  -8.82  -3.73    -0.0000
iter: 617 18:28:57  -601.169990c  -8.83  -3.73    -0.0000
iter: 618 18:29:01  -601.169999c  -8.83  -3.74    -0.0000
iter: 619 18:29:05  -601.170007c  -8.84  -3.74    -0.0000
iter: 620 18:29:09  -601.170015c  -8.85  -3.74    -0.0000
iter: 621 18:29:12  -601.170023c  -8.85  -3.75    -0.0000
iter: 622 18:29:16  -601.170031c  -8.86  -3.75    -0.0000
iter: 623 18:29:20  -601.170039c  -8.86  -3.76    -0.0000
iter: 624 18:29:23  -601.170047c  -8.87  -3.76    -0.0000
iter: 625 18:29:27  -601.170054c  -8.88  -3.76    -0.0000
iter: 626 18:29:31  -601.170062c  -8.89  -3.77    -0.0000
iter: 627 18:29:35  -601.170069c  -8.89  -3.77    -0.0000
iter: 628 18:29:38  -601.170077c  -8.90  -3.77    -0.0000
iter: 629 18:29:42  -601.170084c  -8.90  -3.78    -0.0000
iter: 630 18:29:46  -601.170091c  -8.91  -3.78    -0.0000
iter: 631 18:29:50  -601.170098c  -8.92  -3.79    -0.0000
iter: 632 18:29:53  -601.170105c  -8.93  -3.79    -0.0000
iter: 633 18:29:57  -601.170112c  -8.93  -3.79    -0.0000
iter: 634 18:30:01  -601.170118c  -8.94  -3.80    -0.0000
iter: 635 18:30:04  -601.170125c  -8.94  -3.80    -0.0000
iter: 636 18:30:08  -601.170132c  -8.95  -3.80    -0.0000
iter: 637 18:30:12  -601.170138c  -8.95  -3.81    -0.0000
iter: 638 18:30:16  -601.170144c  -8.96  -3.81    -0.0000
iter: 639 18:30:19  -601.170151c  -8.97  -3.82    -0.0000
iter: 640 18:30:23  -601.170157c  -8.98  -3.82    -0.0000
iter: 641 18:30:27  -601.170163c  -8.98  -3.82    -0.0000
iter: 642 18:30:30  -601.170169c  -8.99  -3.83    -0.0000
iter: 643 18:30:34  -601.170175c  -8.99  -3.83    -0.0000
iter: 644 18:30:38  -601.170181c  -9.00  -3.83    -0.0000
iter: 645 18:30:42  -601.170187c  -9.01  -3.84    -0.0000
iter: 646 18:30:45  -601.170192c  -9.02  -3.84    -0.0000
iter: 647 18:30:49  -601.170198c  -9.02  -3.85    -0.0000
iter: 648 18:30:53  -601.170203c  -9.03  -3.85    -0.0000
iter: 649 18:30:56  -601.170209c  -9.03  -3.85    -0.0000
iter: 650 18:31:00  -601.170214c  -9.04  -3.86    -0.0000
iter: 651 18:31:04  -601.170220c  -9.05  -3.86    -0.0000
iter: 652 18:31:08  -601.170225c  -9.06  -3.86    -0.0000
iter: 653 18:31:11  -601.170230c  -9.06  -3.87    -0.0000
iter: 654 18:31:15  -601.170235c  -9.07  -3.87    -0.0000
iter: 655 18:31:19  -601.170240c  -9.07  -3.88    -0.0000
iter: 656 18:31:23  -601.170245c  -9.08  -3.88    -0.0000
iter: 657 18:31:26  -601.170250c  -9.08  -3.88    -0.0000
iter: 658 18:31:30  -601.170255c  -9.09  -3.89    -0.0000
iter: 659 18:31:34  -601.170260c  -9.10  -3.89    -0.0000
iter: 660 18:31:37  -601.170264c  -9.11  -3.89    -0.0000
iter: 661 18:31:41  -601.170269c  -9.11  -3.90    -0.0000
iter: 662 18:31:45  -601.170274c  -9.12  -3.90    -0.0000
iter: 663 18:31:49  -601.170278c  -9.12  -3.91    -0.0000
iter: 664 18:31:52  -601.170282c  -9.13  -3.91    -0.0000
iter: 665 18:31:56  -601.170287c  -9.14  -3.91    -0.0000
iter: 666 18:32:00  -601.170291c  -9.15  -3.92    -0.0000
iter: 667 18:32:03  -601.170295c  -9.15  -3.92    -0.0000
iter: 668 18:32:07  -601.170300c  -9.16  -3.92    -0.0000
iter: 669 18:32:11  -601.170304c  -9.16  -3.93    -0.0000
iter: 670 18:32:15  -601.170308c  -9.17  -3.93    -0.0000
iter: 671 18:32:18  -601.170312c  -9.17  -3.94    -0.0000
iter: 672 18:32:22  -601.170316c  -9.18  -3.94    -0.0000
iter: 673 18:32:26  -601.170320c  -9.19  -3.94    -0.0000
iter: 674 18:32:29  -601.170324c  -9.20  -3.95    -0.0000
iter: 675 18:32:33  -601.170328c  -9.20  -3.95    -0.0000
iter: 676 18:32:37  -601.170331c  -9.21  -3.95    -0.0000
iter: 677 18:32:41  -601.170335c  -9.21  -3.96    -0.0000
iter: 678 18:32:44  -601.170339c  -9.22  -3.96    -0.0000
iter: 679 18:32:48  -601.170342c  -9.23  -3.97    -0.0000
iter: 680 18:32:52  -601.170346c  -9.24  -3.97    -0.0000
iter: 681 18:32:55  -601.170350c  -9.24  -3.97    -0.0000
iter: 682 18:32:59  -601.170353c  -9.25  -3.98    -0.0000
iter: 683 18:33:03  -601.170356c  -9.25  -3.98    -0.0000
iter: 684 18:33:07  -601.170360c  -9.26  -3.98    -0.0000
iter: 685 18:33:10  -601.170363c  -9.26  -3.99    -0.0000
iter: 686 18:33:14  -601.170367c  -9.27  -3.99    -0.0000
iter: 687 18:33:18  -601.170370c  -9.28  -3.99    -0.0000
iter: 688 18:33:22  -601.170373c  -9.29  -4.00    -0.0000
iter: 689 18:33:25  -601.170376c  -9.29  -4.00    -0.0000
iter: 690 18:33:29  -601.170379c  -9.30  -4.01    -0.0000
iter: 691 18:33:33  -601.170382c  -9.30  -4.01    -0.0000
iter: 692 18:33:36  -601.170385c  -9.31  -4.01    -0.0000
iter: 693 18:33:40  -601.170388c  -9.31  -4.02    -0.0000
iter: 694 18:33:44  -601.170391c  -9.33  -4.02    -0.0000
iter: 695 18:33:48  -601.170394c  -9.33  -4.02    -0.0000
iter: 696 18:33:51  -601.170397c  -9.34  -4.03    -0.0000
iter: 697 18:33:55  -601.170400c  -9.34  -4.03    -0.0000
iter: 698 18:33:59  -601.170403c  -9.35  -4.04    -0.0000
iter: 699 18:34:02  -601.170406c  -9.35  -4.04    -0.0000
iter: 700 18:34:06  -601.170408c  -9.36  -4.04    -0.0000
iter: 701 18:34:10  -601.170411c  -9.37  -4.05    -0.0000
iter: 702 18:34:14  -601.170414c  -9.38  -4.05    -0.0000
iter: 703 18:34:17  -601.170416c  -9.38  -4.05    -0.0000
iter: 704 18:34:21  -601.170419c  -9.39  -4.06    -0.0000
iter: 705 18:34:25  -601.170422c  -9.39  -4.06    -0.0000
iter: 706 18:34:28  -601.170424c  -9.40  -4.06    -0.0000
iter: 707 18:34:32  -601.170427c  -9.40  -4.07    -0.0000
iter: 708 18:34:36  -601.170429c  -9.41  -4.07    -0.0000
iter: 709 18:34:40  -601.170432c  -9.42  -4.08    -0.0000
iter: 710 18:34:43  -601.170434c  -9.43  -4.08    -0.0000
iter: 711 18:34:47  -601.170436c  -9.43  -4.08    -0.0000
iter: 712 18:34:51  -601.170439c  -9.44  -4.09    -0.0000
iter: 713 18:34:55  -601.170441c  -9.44  -4.09    -0.0000
iter: 714 18:34:58  -601.170443c  -9.45  -4.09    -0.0000
iter: 715 18:35:02  -601.170445c  -9.46  -4.10    -0.0000
iter: 716 18:35:06  -601.170448c  -9.47  -4.10    -0.0000
iter: 717 18:35:09  -601.170450c  -9.47  -4.11    -0.0000
iter: 718 18:35:13  -601.170452c  -9.48  -4.11    -0.0000
iter: 719 18:35:17  -601.170454c  -9.48  -4.11    -0.0000
iter: 720 18:35:21  -601.170456c  -9.49  -4.12    -0.0000
iter: 721 18:35:24  -601.170458c  -9.49  -4.12    -0.0000
iter: 722 18:35:28  -601.170460c  -9.50  -4.12    -0.0000
iter: 723 18:35:32  -601.170462c  -9.51  -4.13    -0.0000
iter: 724 18:35:35  -601.170464c  -9.52  -4.13    -0.0000
iter: 725 18:35:39  -601.170466c  -9.52  -4.13    -0.0000
iter: 726 18:35:43  -601.170468c  -9.53  -4.14    -0.0000
iter: 727 18:35:47  -601.170470c  -9.53  -4.14    -0.0000
iter: 728 18:35:50  -601.170472c  -9.54  -4.15    -0.0000
iter: 729 18:35:54  -601.170474c  -9.55  -4.15    -0.0000
iter: 730 18:35:58  -601.170476c  -9.55  -4.15    -0.0000
iter: 731 18:36:01  -601.170478c  -9.56  -4.16    -0.0000
iter: 732 18:36:05  -601.170480c  -9.57  -4.16    -0.0000
iter: 733 18:36:09  -601.170481c  -9.57  -4.16    -0.0000
iter: 734 18:36:13  -601.170483c  -9.58  -4.17    -0.0000
iter: 735 18:36:16  -601.170485c  -9.58  -4.17    -0.0000
iter: 736 18:36:20  -601.170487c  -9.59  -4.17    -0.0000
iter: 737 18:36:24  -601.170488c  -9.60  -4.18    -0.0000
iter: 738 18:36:27  -601.170490c  -9.61  -4.18    -0.0000
iter: 739 18:36:31  -601.170492c  -9.61  -4.19    -0.0000
iter: 740 18:36:35  -601.170493c  -9.62  -4.19    -0.0000
iter: 741 18:36:39  -601.170495c  -9.62  -4.19    -0.0000
iter: 742 18:36:42  -601.170496c  -9.63  -4.20    -0.0000
iter: 743 18:36:46  -601.170498c  -9.63  -4.20    -0.0000
iter: 744 18:36:50  -601.170499c  -9.64  -4.20    -0.0000
iter: 745 18:36:54  -601.170501c  -9.65  -4.21    -0.0000
iter: 746 18:36:57  -601.170503c  -9.66  -4.21    -0.0000
iter: 747 18:37:01  -601.170504c  -9.66  -4.22    -0.0000
iter: 748 18:37:05  -601.170505c  -9.67  -4.22    -0.0000
iter: 749 18:37:08  -601.170507c  -9.67  -4.22    -0.0000
iter: 750 18:37:12  -601.170508c  -9.68  -4.23    -0.0000
iter: 751 18:37:16  -601.170510c  -9.69  -4.23    -0.0000
iter: 752 18:37:20  -601.170511c  -9.69  -4.23    -0.0000
iter: 753 18:37:23  -601.170513c  -9.70  -4.24    -0.0000
iter: 754 18:37:27  -601.170514c  -9.71  -4.24    +0.0000
iter: 755 18:37:31  -601.170515c  -9.71  -4.24    +0.0000
iter: 756 18:37:34  -601.170517c  -9.72  -4.25    -0.0000
iter: 757 18:37:38  -601.170518c  -9.72  -4.25    +0.0000
iter: 758 18:37:42  -601.170519c  -9.73  -4.26    +0.0000
iter: 759 18:37:46  -601.170520c  -9.74  -4.26    +0.0000
iter: 760 18:37:49  -601.170522c  -9.75  -4.26    -0.0000
iter: 761 18:37:53  -601.170523c  -9.75  -4.27    -0.0000
iter: 762 18:37:57  -601.170524c  -9.76  -4.27    -0.0000
iter: 763 18:38:00  -601.170525c  -9.76  -4.27    -0.0000
iter: 764 18:38:04  -601.170527c  -9.77  -4.28    -0.0000
iter: 765 18:38:08  -601.170528c  -9.77  -4.28    -0.0000
iter: 766 18:38:12  -601.170529c  -9.78  -4.28    -0.0000
iter: 767 18:38:15  -601.170530c  -9.79  -4.29    -0.0000
iter: 768 18:38:19  -601.170531c  -9.80  -4.29    -0.0000
iter: 769 18:38:23  -601.170532c  -9.80  -4.29    -0.0000
iter: 770 18:38:26  -601.170534c  -9.81  -4.30    -0.0000
iter: 771 18:38:30  -601.170535c  -9.81  -4.30    -0.0000
iter: 772 18:38:34  -601.170536c  -9.82  -4.31    -0.0000
iter: 773 18:38:38  -601.170537c  -9.83  -4.31    -0.0000
iter: 774 18:38:41  -601.170538c  -9.83  -4.31    -0.0000
iter: 775 18:38:45  -601.170539c  -9.84  -4.32    -0.0000
iter: 776 18:38:49  -601.170540c  -9.85  -4.32    -0.0000
iter: 777 18:38:52  -601.170541c  -9.85  -4.32    -0.0000
iter: 778 18:38:56  -601.170542c  -9.86  -4.33    -0.0000
iter: 779 18:39:00  -601.170543c  -9.86  -4.33    -0.0000
iter: 780 18:39:04  -601.170544c  -9.87  -4.33    -0.0000
iter: 781 18:39:07  -601.170545c  -9.88  -4.34    -0.0000
iter: 782 18:39:11  -601.170546c  -9.89  -4.34    -0.0000
iter: 783 18:39:15  -601.170547c  -9.89  -4.35    -0.0000
iter: 784 18:39:18  -601.170548c  -9.90  -4.35    -0.0000
iter: 785 18:39:22  -601.170549c  -9.90  -4.35    -0.0000
iter: 786 18:39:26  -601.170550c  -9.91  -4.36    -0.0000
iter: 787 18:39:30  -601.170551c  -9.92  -4.36    -0.0000
iter: 788 18:39:33  -601.170552c  -9.92  -4.36    -0.0000
iter: 789 18:39:37  -601.170552c  -9.93  -4.37    -0.0000
iter: 790 18:39:41  -601.170553c  -9.94  -4.37    -0.0000
iter: 791 18:39:45  -601.170554c  -9.94  -4.37    -0.0000
iter: 792 18:39:49  -601.170555c  -9.95  -4.38    -0.0000
iter: 793 18:39:52  -601.170556c  -9.95  -4.38    -0.0000
iter: 794 18:39:56  -601.170557c  -9.96  -4.38    -0.0000
iter: 795 18:40:00  -601.170558c  -9.97  -4.39    -0.0000
iter: 796 18:40:04  -601.170558c  -9.98  -4.39    -0.0000
iter: 797 18:40:07  -601.170559c  -9.98  -4.40    -0.0000
iter: 798 18:40:11  -601.170560c  -9.99  -4.40    -0.0000
iter: 799 18:40:15  -601.170561c  -9.99  -4.40    -0.0000
iter: 800 18:40:18  -601.170562c -10.00c -4.41    -0.0000
iter: 801 18:40:22  -601.170562c -10.00c -4.41    -0.0000
iter: 802 18:40:26  -601.170563c -10.01c -4.41    -0.0000
iter: 803 18:40:30  -601.170564c -10.02c -4.42    -0.0000
iter: 804 18:40:33  -601.170565c -10.03c -4.42    -0.0000
iter: 805 18:40:37  -601.170565c -10.03c -4.42    -0.0000
iter: 806 18:40:41  -601.170566c -10.04c -4.43    -0.0000
iter: 807 18:40:44  -601.170567c -10.04c -4.43    -0.0000
iter: 808 18:40:48  -601.170567c -10.05c -4.43    -0.0000
iter: 809 18:40:52  -601.170568c -10.06c -4.44    -0.0000
iter: 810 18:40:56  -601.170569c -10.06c -4.44    -0.0000
iter: 811 18:40:59  -601.170570c -10.07c -4.45    -0.0000
iter: 812 18:41:03  -601.170570c -10.08c -4.45    -0.0000
iter: 813 18:41:07  -601.170571c -10.08c -4.45    -0.0000
iter: 814 18:41:10  -601.170572c -10.09c -4.46    -0.0000
iter: 815 18:41:14  -601.170572c -10.09c -4.46    -0.0000
iter: 816 18:41:18  -601.170573c -10.10c -4.46    -0.0000
iter: 817 18:41:22  -601.170573c -10.11c -4.47    -0.0000
iter: 818 18:41:25  -601.170574c -10.11c -4.47    -0.0000
iter: 819 18:41:29  -601.170575c -10.12c -4.47    -0.0000
iter: 820 18:41:33  -601.170575c -10.13c -4.48    -0.0000
iter: 821 18:41:36  -601.170576c -10.13c -4.48    -0.0000
iter: 822 18:41:40  -601.170577c -10.14c -4.48    -0.0000
iter: 823 18:41:44  -601.170577c -10.14c -4.49    -0.0000
iter: 824 18:41:48  -601.170578c -10.15c -4.49    -0.0000
iter: 825 18:41:51  -601.170578c -10.16c -4.50    -0.0000
iter: 826 18:41:55  -601.170579c -10.16c -4.50    -0.0000
iter: 827 18:41:59  -601.170579c -10.17c -4.50    -0.0000
iter: 828 18:42:02  -601.170580c -10.18c -4.51    -0.0000
iter: 829 18:42:06  -601.170581c -10.18c -4.51    -0.0000
iter: 830 18:42:10  -601.170581c -10.19c -4.51    -0.0000
iter: 831 18:42:13  -601.170582c -10.19c -4.52    -0.0000
iter: 832 18:42:17  -601.170582c -10.20c -4.52    -0.0000
iter: 833 18:42:21  -601.170583c -10.21c -4.52    -0.0000
iter: 834 18:42:25  -601.170583c -10.22c -4.53    -0.0000
iter: 835 18:42:28  -601.170584c -10.22c -4.53    -0.0000
iter: 836 18:42:32  -601.170584c -10.23c -4.53    -0.0000
iter: 837 18:42:36  -601.170585c -10.23c -4.54    -0.0000
iter: 838 18:42:39  -601.170585c -10.24c -4.54    -0.0000
iter: 839 18:42:43  -601.170586c -10.24c -4.55    -0.0000
iter: 840 18:42:47  -601.170586c -10.25c -4.55    -0.0000
iter: 841 18:42:51  -601.170587c -10.26c -4.55    -0.0000
iter: 842 18:42:54  -601.170587c -10.27c -4.56    -0.0000
iter: 843 18:42:58  -601.170588c -10.27c -4.56    -0.0000
iter: 844 18:43:02  -601.170588c -10.28c -4.56    -0.0000
iter: 845 18:43:06  -601.170589c -10.28c -4.57    -0.0000
iter: 846 18:43:09  -601.170589c -10.29c -4.57    -0.0000
iter: 847 18:43:13  -601.170590c -10.29c -4.57    -0.0000
iter: 848 18:43:17  -601.170590c -10.30c -4.58    -0.0000
iter: 849 18:43:20  -601.170591c -10.31c -4.58    -0.0000
iter: 850 18:43:24  -601.170591c -10.32c -4.58    -0.0000
iter: 851 18:43:28  -601.170591c -10.32c -4.59    -0.0000
iter: 852 18:43:31  -601.170592c -10.33c -4.59    -0.0000
iter: 853 18:43:35  -601.170592c -10.33c -4.59    -0.0000
iter: 854 18:43:39  -601.170593c -10.34c -4.60    -0.0000
iter: 855 18:43:43  -601.170593c -10.34c -4.60    -0.0000
iter: 856 18:43:46  -601.170594c -10.35c -4.61    -0.0000
iter: 857 18:43:50  -601.170594c -10.36c -4.61    -0.0000
iter: 858 18:43:54  -601.170594c -10.37c -4.61    -0.0000
iter: 859 18:43:58  -601.170595c -10.37c -4.62    -0.0000
iter: 860 18:44:01  -601.170595c -10.38c -4.62    -0.0000
iter: 861 18:44:05  -601.170596c -10.38c -4.62    -0.0000
iter: 862 18:44:09  -601.170596c -10.39c -4.63    -0.0000
iter: 863 18:44:12  -601.170596c -10.40c -4.63    -0.0000
iter: 864 18:44:16  -601.170597c -10.40c -4.63    -0.0000
iter: 865 18:44:20  -601.170597c -10.41c -4.64    -0.0000
iter: 866 18:44:24  -601.170597c -10.42c -4.64    -0.0000
iter: 867 18:44:27  -601.170598c -10.42c -4.64    -0.0000
iter: 868 18:44:31  -601.170598c -10.43c -4.65    -0.0000
iter: 869 18:44:35  -601.170599c -10.43c -4.65    +0.0000
iter: 870 18:44:38  -601.170599c -10.44c -4.65    +0.0000
iter: 871 18:44:42  -601.170599c -10.45c -4.66    -0.0000
iter: 872 18:44:46  -601.170600c -10.45c -4.66    -0.0000
iter: 873 18:44:50  -601.170600c -10.46c -4.66    +0.0000
iter: 874 18:44:53  -601.170600c -10.47c -4.67    +0.0000
iter: 875 18:44:57  -601.170601c -10.47c -4.67    +0.0000
iter: 876 18:45:01  -601.170601c -10.48c -4.68    +0.0000
iter: 877 18:45:04  -601.170601c -10.48c -4.68    +0.0000
iter: 878 18:45:08  -601.170602c -10.49c -4.68    +0.0000
iter: 879 18:45:12  -601.170602c -10.50c -4.69    +0.0000
iter: 880 18:45:16  -601.170602c -10.50c -4.69    +0.0000
iter: 881 18:45:19  -601.170603c -10.51c -4.69    -0.0000
iter: 882 18:45:23  -601.170603c -10.52c -4.70    +0.0000
iter: 883 18:45:27  -601.170603c -10.52c -4.70    +0.0000
iter: 884 18:45:30  -601.170604c -10.53c -4.70    +0.0000
iter: 885 18:45:34  -601.170604c -10.53c -4.71    -0.0000
iter: 886 18:45:38  -601.170604c -10.54c -4.71    -0.0000
iter: 887 18:45:42  -601.170604c -10.55c -4.71    +0.0000
iter: 888 18:45:45  -601.170605c -10.55c -4.72    +0.0000
iter: 889 18:45:49  -601.170605c -10.56c -4.72    -0.0000
iter: 890 18:45:53  -601.170605c -10.57c -4.72    -0.0000
iter: 891 18:45:57  -601.170606c -10.57c -4.73    +0.0000
iter: 892 18:46:00  -601.170606c -10.58c -4.73    +0.0000
iter: 893 18:46:04  -601.170606c -10.58c -4.73    +0.0000
iter: 894 18:46:08  -601.170606c -10.59c -4.74    +0.0000
iter: 895 18:46:11  -601.170607c -10.60c -4.74    +0.0000
iter: 896 18:46:15  -601.170607c -10.60c -4.75    +0.0000
iter: 897 18:46:19  -601.170607c -10.61c -4.75    +0.0000
iter: 898 18:46:23  -601.170608c -10.62c -4.75    +0.0000
iter: 899 18:46:26  -601.170608c -10.62c -4.76    +0.0000
iter: 900 18:46:30  -601.170608c -10.63c -4.76    +0.0000
iter: 901 18:46:34  -601.170608c -10.63c -4.76    +0.0000
iter: 902 18:46:37  -601.170609c -10.64c -4.77    +0.0000
iter: 903 18:46:41  -601.170609c -10.65c -4.77    +0.0000
iter: 904 18:46:45  -601.170609c -10.65c -4.77    +0.0000
iter: 905 18:46:49  -601.170609c -10.66c -4.78    +0.0000
iter: 906 18:46:52  -601.170610c -10.67c -4.78    +0.0000
iter: 907 18:46:56  -601.170610c -10.67c -4.78    +0.0000
iter: 908 18:47:00  -601.170610c -10.68c -4.79    +0.0000
iter: 909 18:47:03  -601.170610c -10.68c -4.79    +0.0000
iter: 910 18:47:07  -601.170611c -10.69c -4.79    +0.0000
iter: 911 18:47:11  -601.170611c -10.70c -4.80    +0.0000
iter: 912 18:47:15  -601.170611c -10.70c -4.80    +0.0000
iter: 913 18:47:18  -601.170611c -10.71c -4.80    +0.0000
iter: 914 18:47:22  -601.170612c -10.72c -4.81    +0.0000
iter: 915 18:47:26  -601.170612c -10.72c -4.81    +0.0000
iter: 916 18:47:30  -601.170612c -10.73c -4.81    +0.0000
iter: 917 18:47:33  -601.170612c -10.73c -4.82    +0.0000
iter: 918 18:47:37  -601.170612c -10.74c -4.82    +0.0000
iter: 919 18:47:41  -601.170613c -10.74c -4.83    +0.0000
iter: 920 18:47:44  -601.170613c -10.75c -4.83    +0.0000
iter: 921 18:47:48  -601.170613c -10.76c -4.83    +0.0000
iter: 922 18:47:52  -601.170613c -10.76c -4.84    +0.0000
iter: 923 18:47:56  -601.170614c -10.77c -4.84    +0.0000
iter: 924 18:47:59  -601.170614c -10.78c -4.84    +0.0000
iter: 925 18:48:03  -601.170614c -10.78c -4.85    +0.0000
iter: 926 18:48:07  -601.170614c -10.79c -4.85    +0.0000
iter: 927 18:48:10  -601.170614c -10.79c -4.85    +0.0000
iter: 928 18:48:14  -601.170615c -10.80c -4.86    +0.0000
iter: 929 18:48:18  -601.170615c -10.81c -4.86    +0.0000
iter: 930 18:48:22  -601.170615c -10.81c -4.86    +0.0000
iter: 931 18:48:25  -601.170615c -10.82c -4.87    +0.0000
iter: 932 18:48:29  -601.170615c -10.83c -4.87    +0.0000
iter: 933 18:48:33  -601.170616c -10.83c -4.87    +0.0000
iter: 934 18:48:37  -601.170616c -10.84c -4.88    +0.0000
iter: 935 18:48:40  -601.170616c -10.84c -4.88    +0.0000
iter: 936 18:48:44  -601.170616c -10.85c -4.88    +0.0000
iter: 937 18:48:48  -601.170616c -10.86c -4.89    +0.0000
iter: 938 18:48:51  -601.170616c -10.86c -4.89    +0.0000
iter: 939 18:48:55  -601.170617c -10.87c -4.89    +0.0000
iter: 940 18:48:59  -601.170617c -10.88c -4.90    +0.0000
iter: 941 18:49:03  -601.170617c -10.88c -4.90    +0.0000
iter: 942 18:49:06  -601.170617c -10.89c -4.90    +0.0000
iter: 943 18:49:10  -601.170617c -10.89c -4.91    +0.0000
iter: 944 18:49:14  -601.170617c -10.90c -4.91    +0.0000
iter: 945 18:49:17  -601.170618c -10.91c -4.91    +0.0000
iter: 946 18:49:21  -601.170618c -10.91c -4.92    +0.0000
iter: 947 18:49:25  -601.170618c -10.92c -4.92    +0.0000
iter: 948 18:49:29  -601.170618c -10.93c -4.93    +0.0000
iter: 949 18:49:32  -601.170618c -10.93c -4.93    +0.0000
iter: 950 18:49:36  -601.170618c -10.94c -4.93    +0.0000
iter: 951 18:49:40  -601.170619c -10.94c -4.94    +0.0000
iter: 952 18:49:43  -601.170619c -10.95c -4.94    +0.0000
iter: 953 18:49:47  -601.170619c -10.96c -4.94    +0.0000
iter: 954 18:49:51  -601.170619c -10.96c -4.95    +0.0000
iter: 955 18:49:55  -601.170619c -10.97c -4.95    +0.0000
iter: 956 18:49:58  -601.170619c -10.98c -4.95    +0.0000
iter: 957 18:50:02  -601.170620c -10.98c -4.96    +0.0000
iter: 958 18:50:06  -601.170620c -10.99c -4.96    +0.0000
iter: 959 18:50:10  -601.170620c -10.99c -4.96    +0.0000
iter: 960 18:50:13  -601.170620c -11.00c -4.97    +0.0000
iter: 961 18:50:17  -601.170620c -11.01c -4.97    +0.0000
iter: 962 18:50:21  -601.170620c -11.01c -4.97    +0.0000
iter: 963 18:50:24  -601.170620c -11.02c -4.98    +0.0000
iter: 964 18:50:28  -601.170621c -11.02c -4.98    +0.0000
iter: 965 18:50:32  -601.170621c -11.03c -4.98    +0.0000
iter: 966 18:50:36  -601.170621c -11.04c -4.99    +0.0000
iter: 967 18:50:39  -601.170621c -11.04c -4.99    +0.0000
iter: 968 18:50:43  -601.170621c -11.05c -4.99    +0.0000
iter: 969 18:50:47  -601.170621c -11.06c -5.00    +0.0000
iter: 970 18:50:50  -601.170621c -11.06c -5.00c   +0.0000

Converged after 970 iterations.

Dipole moment: (52.394512, -54.480342, -0.102232) |e|*Ang

Total magnetic moment: (0.000000, 0.000000, 0.000000)
Local magnetic moments:
   0 Ti ( 0.000000,  0.000000, -0.000000)
   1 Ti ( 0.000000,  0.000000,  0.000000)
   2 Ti ( 0.000000,  0.000000,  0.000000)
   3 Ti ( 0.000000,  0.000000, -0.000000)
   4 Ti ( 0.000000,  0.000000,  0.000000)
   5 Ti ( 0.000000,  0.000000,  0.000000)
   6 Ti ( 0.000000,  0.000000, -0.000000)
   7 Ti ( 0.000000,  0.000000,  0.000000)
   8 Ti ( 0.000000,  0.000000, -0.000000)
   9 Ti ( 0.000000,  0.000000,  0.000000)
  10 Ti ( 0.000000,  0.000000, -0.000000)
  11 Ti ( 0.000000,  0.000000, -0.000000)
  12 Ti ( 0.000000,  0.000000, -0.000000)
  13 Ti ( 0.000000,  0.000000, -0.000000)
  14 Ti ( 0.000000,  0.000000, -0.000000)
  15 Ti ( 0.000000,  0.000000, -0.000000)
  16 Ti ( 0.000000,  0.000000,  0.000000)
  17 Ti ( 0.000000,  0.000000,  0.000000)
  18 Ti ( 0.000000,  0.000000, -0.000000)
  19 Ti ( 0.000000,  0.000000,  0.000000)
  20 Ti ( 0.000000,  0.000000,  0.000000)
  21 Ti ( 0.000000,  0.000000, -0.000000)
  22 Ti ( 0.000000,  0.000000, -0.000000)
  23 Ti ( 0.000000,  0.000000,  0.000000)
  24 O  ( 0.000000,  0.000000, -0.000000)
  25 O  ( 0.000000,  0.000000, -0.000000)
  26 O  ( 0.000000,  0.000000,  0.000000)
  27 O  ( 0.000000,  0.000000, -0.000000)
  28 O  ( 0.000000,  0.000000,  0.000000)
  29 O  ( 0.000000,  0.000000,  0.000000)
  30 O  ( 0.000000,  0.000000, -0.000000)
  31 O  ( 0.000000,  0.000000,  0.000000)
  32 O  ( 0.000000,  0.000000,  0.000000)
  33 O  ( 0.000000,  0.000000, -0.000000)
  34 O  ( 0.000000,  0.000000,  0.000000)
  35 O  ( 0.000000,  0.000000, -0.000000)
  36 O  ( 0.000000,  0.000000, -0.000000)
  37 O  ( 0.000000,  0.000000, -0.000000)
  38 O  ( 0.000000,  0.000000, -0.000000)
  39 O  ( 0.000000,  0.000000,  0.000000)
  40 O  ( 0.000000,  0.000000,  0.000000)
  41 O  ( 0.000000,  0.000000, -0.000000)
  42 O  ( 0.000000,  0.000000, -0.000000)
  43 O  ( 0.000000,  0.000000, -0.000000)
  44 O  ( 0.000000,  0.000000, -0.000000)
  45 O  ( 0.000000,  0.000000,  0.000000)
  46 O  ( 0.000000,  0.000000,  0.000000)
  47 O  ( 0.000000,  0.000000,  0.000000)
  48 O  ( 0.000000,  0.000000,  0.000000)
  49 O  ( 0.000000,  0.000000,  0.000000)
  50 O  ( 0.000000,  0.000000,  0.000000)
  51 O  ( 0.000000,  0.000000, -0.000000)
  52 O  ( 0.000000,  0.000000, -0.000000)
  53 O  ( 0.000000,  0.000000, -0.000000)
  54 O  ( 0.000000,  0.000000, -0.000000)
  55 O  ( 0.000000,  0.000000,  0.000000)
  56 O  ( 0.000000,  0.000000,  0.000000)
  57 O  ( 0.000000,  0.000000, -0.000000)
  58 O  ( 0.000000,  0.000000, -0.000000)
  59 O  ( 0.000000,  0.000000, -0.000000)
  60 O  ( 0.000000,  0.000000, -0.000000)
  61 O  ( 0.000000,  0.000000,  0.000000)
  62 O  ( 0.000000,  0.000000, -0.000000)
  63 O  ( 0.000000,  0.000000,  0.000000)
  64 O  ( 0.000000,  0.000000,  0.000000)
  65 O  ( 0.000000,  0.000000,  0.000000)
  66 O  ( 0.000000,  0.000000, -0.000000)
  67 O  ( 0.000000,  0.000000, -0.000000)
  68 O  ( 0.000000,  0.000000,  0.000000)
  69 O  ( 0.000000,  0.000000, -0.000000)
  70 O  ( 0.000000,  0.000000, -0.000000)
  71 O  ( 0.000000,  0.000000,  0.000000)
  72 Au ( 0.000000,  0.000000,  0.000000)
  73 Au ( 0.000000,  0.000000, -0.000000)
  74 Au ( 0.000000,  0.000000, -0.000000)
  75 Au ( 0.000000,  0.000000, -0.000000)

Energy contributions relative to reference atoms: (reference = -2721730.337652)

Kinetic:       +537.654905
Potential:     -727.331782
External:       -72.216156
XC:            -382.482586
Entropy (-ST):   -0.001388
Local:          +43.205692
SIC:             +0.000000
--------------------------
Free energy:   -601.171315
Extrapolated:  -601.170621

Dipole-layer corrected work functions: 4.470238, 4.703975 eV

Spin contamination: 0.000000 electrons
                   Up                     Down
 Band  Eigenvalues  Occupancy  Eigenvalues  Occupancy
    0    -65.95169    1.00000    -65.95169    1.00000
    1    -65.94398    1.00000    -65.94398    1.00000
    2    -65.93886    1.00000    -65.93886    1.00000
    3    -65.93644    1.00000    -65.93644    1.00000
    4    -65.80700    1.00000    -65.80700    1.00000
    5    -65.73322    1.00000    -65.73322    1.00000
    6    -65.64211    1.00000    -65.64211    1.00000
    7    -65.63899    1.00000    -65.63899    1.00000
    8    -65.63277    1.00000    -65.63277    1.00000
    9    -65.62988    1.00000    -65.62988    1.00000
   10    -65.60989    1.00000    -65.60989    1.00000
   11    -65.60360    1.00000    -65.60360    1.00000
   12    -65.59200    1.00000    -65.59200    1.00000
   13    -65.55724    1.00000    -65.55724    1.00000
   14    -65.55116    1.00000    -65.55116    1.00000
   15    -65.49746    1.00000    -65.49746    1.00000
   16    -65.47610    1.00000    -65.47610    1.00000
   17    -65.46912    1.00000    -65.46912    1.00000
   18    -65.35849    1.00000    -65.35849    1.00000
   19    -65.32003    1.00000    -65.32003    1.00000
   20    -65.21461    1.00000    -65.21461    1.00000
   21    -65.20110    1.00000    -65.20110    1.00000
   22    -65.19356    1.00000    -65.19356    1.00000
   23    -65.19064    1.00000    -65.19064    1.00000
   24    -42.27343    1.00000    -42.27343    1.00000
   25    -42.26451    1.00000    -42.26451    1.00000
   26    -42.25863    1.00000    -42.25863    1.00000
   27    -42.25564    1.00000    -42.25564    1.00000
   28    -42.12625    1.00000    -42.12625    1.00000
   29    -42.11737    1.00000    -42.11737    1.00000
   30    -42.08768    1.00000    -42.08768    1.00000
   31    -42.05681    1.00000    -42.05681    1.00000
   32    -42.04775    1.00000    -42.04775    1.00000
   33    -41.98281    1.00000    -41.98281    1.00000
   34    -41.95341    1.00000    -41.95341    1.00000
   35    -41.94169    1.00000    -41.94169    1.00000
   36    -41.93890    1.00000    -41.93890    1.00000
   37    -41.93433    1.00000    -41.93433    1.00000
   38    -41.92330    1.00000    -41.92330    1.00000
   39    -41.92249    1.00000    -41.92249    1.00000
   40    -41.91764    1.00000    -41.91764    1.00000
   41    -41.91549    1.00000    -41.91549    1.00000
   42    -41.91057    1.00000    -41.91057    1.00000
   43    -41.89993    1.00000    -41.89993    1.00000
   44    -41.89365    1.00000    -41.89365    1.00000
   45    -41.88820    1.00000    -41.88820    1.00000
   46    -41.87241    1.00000    -41.87241    1.00000
   47    -41.86616    1.00000    -41.86616    1.00000
   48    -41.84836    1.00000    -41.84836    1.00000
   49    -41.83202    1.00000    -41.83202    1.00000
   50    -41.81641    1.00000    -41.81641    1.00000
   51    -41.81568    1.00000    -41.81568    1.00000
   52    -41.80194    1.00000    -41.80194    1.00000
   53    -41.79408    1.00000    -41.79408    1.00000
   54    -41.79077    1.00000    -41.79077    1.00000
   55    -41.77047    1.00000    -41.77047    1.00000
   56    -41.76716    1.00000    -41.76716    1.00000
   57    -41.76131    1.00000    -41.76131    1.00000
   58    -41.75149    1.00000    -41.75149    1.00000
   59    -41.73684    1.00000    -41.73684    1.00000
   60    -41.73387    1.00000    -41.73387    1.00000
   61    -41.72202    1.00000    -41.72202    1.00000
   62    -41.71927    1.00000    -41.71927    1.00000
   63    -41.71637    1.00000    -41.71637    1.00000
   64    -41.70832    1.00000    -41.70832    1.00000
   65    -41.69684    1.00000    -41.69684    1.00000
   66    -41.69396    1.00000    -41.69396    1.00000
   67    -41.68734    1.00000    -41.68734    1.00000
   68    -41.68136    1.00000    -41.68136    1.00000
   69    -41.67095    1.00000    -41.67095    1.00000
   70    -41.66214    1.00000    -41.66214    1.00000
   71    -41.65392    1.00000    -41.65392    1.00000
   72    -41.65286    1.00000    -41.65286    1.00000
   73    -41.64192    1.00000    -41.64192    1.00000
   74    -41.63675    1.00000    -41.63675    1.00000
   75    -41.62339    1.00000    -41.62339    1.00000
   76    -41.59345    1.00000    -41.59345    1.00000
   77    -41.57750    1.00000    -41.57750    1.00000
   78    -41.52008    1.00000    -41.52008    1.00000
   79    -41.51531    1.00000    -41.51531    1.00000
   80    -41.48328    1.00000    -41.48328    1.00000
   81    -41.45094    1.00000    -41.45094    1.00000
   82    -41.44043    1.00000    -41.44043    1.00000
   83    -41.43980    1.00000    -41.43980    1.00000
   84    -41.42664    1.00000    -41.42664    1.00000
   85    -41.42295    1.00000    -41.42295    1.00000
   86    -41.41252    1.00000    -41.41252    1.00000
   87    -41.41009    1.00000    -41.41009    1.00000
   88    -41.40423    1.00000    -41.40423    1.00000
   89    -41.40414    1.00000    -41.40414    1.00000
   90    -41.36817    1.00000    -41.36817    1.00000
   91    -41.35375    1.00000    -41.35375    1.00000
   92    -41.29066    1.00000    -41.29066    1.00000
   93    -41.27512    1.00000    -41.27512    1.00000
   94    -41.26726    1.00000    -41.26726    1.00000
   95    -41.26366    1.00000    -41.26366    1.00000
   96    -24.64929    1.00000    -24.64929    1.00000
   97    -24.44635    1.00000    -24.44635    1.00000
   98    -24.31812    1.00000    -24.31812    1.00000
   99    -24.28944    1.00000    -24.28944    1.00000
  100    -24.22839    1.00000    -24.22839    1.00000
  101    -24.18846    1.00000    -24.18846    1.00000
  102    -24.11475    1.00000    -24.11475    1.00000
  103    -24.04194    1.00000    -24.04194    1.00000
  104    -23.98524    1.00000    -23.98524    1.00000
  105    -23.86913    1.00000    -23.86913    1.00000
  106    -23.81971    1.00000    -23.81971    1.00000
  107    -23.75621    1.00000    -23.75621    1.00000
  108    -23.67705    1.00000    -23.67705    1.00000
  109    -23.55458    1.00000    -23.55458    1.00000
  110    -23.51820    1.00000    -23.51820    1.00000
  111    -23.50564    1.00000    -23.50564    1.00000
  112    -23.48965    1.00000    -23.48965    1.00000
  113    -23.47507    1.00000    -23.47507    1.00000
  114    -23.41730    1.00000    -23.41730    1.00000
  115    -23.38479    1.00000    -23.38479    1.00000
  116    -23.36628    1.00000    -23.36628    1.00000
  117    -23.34576    1.00000    -23.34576    1.00000
  118    -23.33344    1.00000    -23.33344    1.00000
  119    -23.32325    1.00000    -23.32325    1.00000
  120    -23.29880    1.00000    -23.29880    1.00000
  121    -23.28263    1.00000    -23.28263    1.00000
  122    -23.26594    1.00000    -23.26594    1.00000
  123    -23.26524    1.00000    -23.26524    1.00000
  124    -23.20286    1.00000    -23.20286    1.00000
  125    -23.18351    1.00000    -23.18351    1.00000
  126    -23.18190    1.00000    -23.18190    1.00000
  127    -23.17423    1.00000    -23.17423    1.00000
  128    -23.16914    1.00000    -23.16914    1.00000
  129    -23.16602    1.00000    -23.16602    1.00000
  130    -23.15821    1.00000    -23.15821    1.00000
  131    -23.14386    1.00000    -23.14386    1.00000
  132    -23.12609    1.00000    -23.12609    1.00000
  133    -23.12377    1.00000    -23.12377    1.00000
  134    -23.09334    1.00000    -23.09334    1.00000
  135    -22.98607    1.00000    -22.98607    1.00000
  136    -22.96730    1.00000    -22.96730    1.00000
  137    -22.78157    1.00000    -22.78157    1.00000
  138    -22.67701    1.00000    -22.67701    1.00000
  139    -22.59081    1.00000    -22.59081    1.00000
  140    -21.81381    1.00000    -21.81381    1.00000
  141    -21.77252    1.00000    -21.77252    1.00000
  142    -21.76623    1.00000    -21.76623    1.00000
  143    -21.75624    1.00000    -21.75624    1.00000
  144    -11.76832    1.00000    -11.76832    1.00000
  145    -11.65722    1.00000    -11.65722    1.00000
  146    -11.64852    1.00000    -11.64852    1.00000
  147    -11.58802    1.00000    -11.58802    1.00000
  148    -11.56973    1.00000    -11.56973    1.00000
  149    -11.55060    1.00000    -11.55060    1.00000
  150    -11.48620    1.00000    -11.48620    1.00000
  151    -11.47576    1.00000    -11.47576    1.00000
  152    -11.46097    1.00000    -11.46097    1.00000
  153    -11.41528    1.00000    -11.41528    1.00000
  154    -11.40074    1.00000    -11.40074    1.00000
  155    -11.35760    1.00000    -11.35760    1.00000
  156    -11.34689    1.00000    -11.34689    1.00000
  157    -11.30625    1.00000    -11.30625    1.00000
  158    -11.27138    1.00000    -11.27138    1.00000
  159    -11.23223    1.00000    -11.23223    1.00000
  160    -11.21593    1.00000    -11.21593    1.00000
  161    -11.19137    1.00000    -11.19137    1.00000
  162    -11.17008    1.00000    -11.17008    1.00000
  163    -11.10046    1.00000    -11.10046    1.00000
  164    -11.04162    1.00000    -11.04162    1.00000
  165    -10.96124    1.00000    -10.96124    1.00000
  166    -10.95700    1.00000    -10.95700    1.00000
  167    -10.92803    1.00000    -10.92803    1.00000
  168    -10.92286    1.00000    -10.92286    1.00000
  169    -10.90351    1.00000    -10.90351    1.00000
  170    -10.86907    1.00000    -10.86907    1.00000
  171    -10.85236    1.00000    -10.85236    1.00000
  172    -10.83177    1.00000    -10.83177    1.00000
  173    -10.82573    1.00000    -10.82573    1.00000
  174    -10.81839    1.00000    -10.81839    1.00000
  175    -10.78201    1.00000    -10.78201    1.00000
  176    -10.77025    1.00000    -10.77025    1.00000
  177    -10.75878    1.00000    -10.75878    1.00000
  178    -10.74578    1.00000    -10.74578    1.00000
  179    -10.72658    1.00000    -10.72658    1.00000
  180    -10.71216    1.00000    -10.71216    1.00000
  181    -10.69901    1.00000    -10.69901    1.00000
  182    -10.68819    1.00000    -10.68819    1.00000
  183    -10.65256    1.00000    -10.65256    1.00000
  184    -10.64242    1.00000    -10.64242    1.00000
  185    -10.60108    1.00000    -10.60108    1.00000
  186    -10.57248    1.00000    -10.57248    1.00000
  187    -10.55981    1.00000    -10.55981    1.00000
  188    -10.50534    1.00000    -10.50534    1.00000
  189    -10.46730    1.00000    -10.46730    1.00000
  190    -10.38922    1.00000    -10.38922    1.00000
  191    -10.35535    1.00000    -10.35535    1.00000
  192    -10.32088    1.00000    -10.32088    1.00000
  193    -10.26259    1.00000    -10.26259    1.00000
  194    -10.18205    1.00000    -10.18205    1.00000
  195    -10.16708    1.00000    -10.16708    1.00000
  196    -10.15502    1.00000    -10.15502    1.00000
  197    -10.08726    1.00000    -10.08726    1.00000
  198     -9.98296    1.00000     -9.98296    1.00000
  199     -9.94193    1.00000     -9.94193    1.00000
  200     -9.90992    1.00000     -9.90992    1.00000
  201     -9.87374    1.00000     -9.87374    1.00000
  202     -9.79793    1.00000     -9.79793    1.00000
  203     -9.79489    1.00000     -9.79489    1.00000
  204     -9.73247    1.00000     -9.73247    1.00000
  205     -9.71609    1.00000     -9.71609    1.00000
  206     -9.65661    1.00000     -9.65661    1.00000
  207     -9.60696    1.00000     -9.60696    1.00000
  208     -9.56716    1.00000     -9.56716    1.00000
  209     -9.55229    1.00000     -9.55229    1.00000
  210     -9.54350    1.00000     -9.54350    1.00000
  211     -9.51842    1.00000     -9.51842    1.00000
  212     -9.47550    1.00000     -9.47550    1.00000
  213     -9.46121    1.00000     -9.46121    1.00000
  214     -9.39750    1.00000     -9.39750    1.00000
  215     -9.35882    1.00000     -9.35882    1.00000
  216     -9.32439    1.00000     -9.32439    1.00000
  217     -9.28181    1.00000     -9.28181    1.00000
  218     -9.27924    1.00000     -9.27924    1.00000
  219     -9.26679    1.00000     -9.26679    1.00000
  220     -9.23161    1.00000     -9.23161    1.00000
  221     -9.21682    1.00000     -9.21682    1.00000
  222     -9.18181    1.00000     -9.18181    1.00000
  223     -9.15341    1.00000     -9.15341    1.00000
  224     -9.10696    1.00000     -9.10696    1.00000
  225     -9.09913    1.00000     -9.09913    1.00000
  226     -9.08687    1.00000     -9.08687    1.00000
  227     -9.06668    1.00000     -9.06668    1.00000
  228     -9.01925    1.00000     -9.01925    1.00000
  229     -8.99510    1.00000     -8.99510    1.00000
  230     -8.99139    1.00000     -8.99139    1.00000
  231     -8.96289    1.00000     -8.96289    1.00000
  232     -8.95445    1.00000     -8.95445    1.00000
  233     -8.93410    1.00000     -8.93410    1.00000
  234     -8.86693    1.00000     -8.86693    1.00000
  235     -8.80272    1.00000     -8.80272    1.00000
  236     -8.78826    1.00000     -8.78826    1.00000
  237     -8.75669    1.00000     -8.75669    1.00000
  238     -8.72027    1.00000     -8.72027    1.00000
  239     -8.70681    1.00000     -8.70681    1.00000
  240     -8.69956    1.00000     -8.69956    1.00000
  241     -8.63767    1.00000     -8.63767    1.00000
  242     -8.63301    1.00000     -8.63301    1.00000
  243     -8.59591    1.00000     -8.59591    1.00000
  244     -8.56527    1.00000     -8.56527    1.00000
  245     -8.46917    1.00000     -8.46917    1.00000
  246     -8.46007    1.00000     -8.46007    1.00000
  247     -8.38284    1.00000     -8.38284    1.00000
  248     -8.35151    1.00000     -8.35151    1.00000
  249     -8.27495    1.00000     -8.27495    1.00000
  250     -8.26217    1.00000     -8.26217    1.00000
  251     -8.23464    1.00000     -8.23464    1.00000
  252     -8.21037    1.00000     -8.21037    1.00000
  253     -8.20235    1.00000     -8.20235    1.00000
  254     -8.17462    1.00000     -8.17462    1.00000
  255     -8.15396    1.00000     -8.15396    1.00000
  256     -8.13251    1.00000     -8.13251    1.00000
  257     -8.12506    1.00000     -8.12506    1.00000
  258     -8.10989    1.00000     -8.10989    1.00000
  259     -8.09537    1.00000     -8.09537    1.00000
  260     -8.05468    1.00000     -8.05468    1.00000
  261     -8.01451    1.00000     -8.01451    1.00000
  262     -8.00354    1.00000     -8.00354    1.00000
  263     -7.97565    1.00000     -7.97565    1.00000
  264     -7.94190    1.00000     -7.94190    1.00000
  265     -7.93594    1.00000     -7.93594    1.00000
  266     -7.91314    1.00000     -7.91314    1.00000
  267     -7.88144    1.00000     -7.88144    1.00000
  268     -7.85585    1.00000     -7.85585    1.00000
  269     -7.84722    1.00000     -7.84722    1.00000
  270     -7.82896    1.00000     -7.82896    1.00000
  271     -7.80397    1.00000     -7.80397    1.00000
  272     -7.79774    1.00000     -7.79774    1.00000
  273     -7.74666    1.00000     -7.74666    1.00000
  274     -7.72448    1.00000     -7.72448    1.00000
  275     -7.69482    1.00000     -7.69482    1.00000
  276     -7.66751    1.00000     -7.66751    1.00000
  277     -7.63760    1.00000     -7.63760    1.00000
  278     -7.61205    1.00000     -7.61205    1.00000
  279     -7.60157    1.00000     -7.60157    1.00000
  280     -7.56396    1.00000     -7.56396    1.00000
  281     -7.54747    1.00000     -7.54747    1.00000
  282     -7.46889    1.00000     -7.46889    1.00000
  283     -7.44457    1.00000     -7.44457    1.00000
  284     -7.40292    1.00000     -7.40292    1.00000
  285     -7.38824    1.00000     -7.38824    1.00000
  286     -7.29635    1.00000     -7.29635    1.00000
  287     -7.23328    1.00000     -7.23328    1.00000
  288     -7.19229    1.00000     -7.19229    1.00000
  289     -7.13966    1.00000     -7.13966    1.00000
  290     -7.12530    1.00000     -7.12530    1.00000
  291     -7.11623    1.00000     -7.11623    1.00000
  292     -7.09195    1.00000     -7.09195    1.00000
  293     -7.07086    1.00000     -7.07086    1.00000
  294     -6.90380    1.00000     -6.90380    1.00000
  295     -6.87123    1.00000     -6.87123    1.00000
  296     -6.85940    1.00000     -6.85940    1.00000
  297     -6.84515    1.00000     -6.84515    1.00000
  298     -6.76631    1.00000     -6.76631    1.00000
  299     -6.75505    1.00000     -6.75505    1.00000
  300     -6.74981    1.00000     -6.74981    1.00000
  301     -6.58130    1.00000     -6.58130    1.00000
  302     -6.54285    1.00000     -6.54285    1.00000
  303     -6.49486    1.00000     -6.49486    1.00000
  304     -6.41634    1.00000     -6.41634    1.00000
  305     -6.37769    1.00000     -6.37769    1.00000
  306     -6.35015    1.00000     -6.35015    1.00000
  307     -6.29029    1.00000     -6.29029    1.00000
  308     -5.69737    0.99998     -5.69737    0.99998
  309     -5.38049    0.99964     -5.38049    0.99964
  310     -3.78121    0.00032     -3.78121    0.00032
  311     -3.56317    0.00004     -3.56317    0.00004
  312     -3.42860    0.00001     -3.42860    0.00001
  313     -3.37356    0.00001     -3.37356    0.00001
  314     -3.32822    0.00000     -3.32822    0.00000
  315     -3.22784    0.00000     -3.22784    0.00000
  316     -3.17040    0.00000     -3.17040    0.00000
  317     -3.15734    0.00000     -3.15734    0.00000
  318     -3.14278    0.00000     -3.14278    0.00000
  319     -3.04151    0.00000     -3.04151    0.00000
  320     -2.93977    0.00000     -2.93977    0.00000
  321     -2.88348    0.00000     -2.88348    0.00000
  322     -2.83747    0.00000     -2.83747    0.00000
  323     -2.81536    0.00000     -2.81536    0.00000
  324     -2.77546    0.00000     -2.77546    0.00000
  325     -2.76271    0.00000     -2.76271    0.00000
  326     -2.70750    0.00000     -2.70750    0.00000
  327     -2.67082    0.00000     -2.67082    0.00000
  328     -2.66333    0.00000     -2.66333    0.00000
  329     -2.63802    0.00000     -2.63802    0.00000
  330     -2.62224    0.00000     -2.62224    0.00000
  331     -2.60789    0.00000     -2.60789    0.00000
  332     -2.58003    0.00000     -2.58003    0.00000
  333     -2.55734    0.00000     -2.55734    0.00000
  334     -2.52125    0.00000     -2.52125    0.00000
  335     -2.49632    0.00000     -2.49632    0.00000
  336     -2.47419    0.00000     -2.47419    0.00000
  337     -2.44989    0.00000     -2.44989    0.00000
  338     -2.43534    0.00000     -2.43534    0.00000
  339     -2.43174    0.00000     -2.43174    0.00000
  340     -2.42326    0.00000     -2.42326    0.00000
  341     -2.41377    0.00000     -2.41377    0.00000
  342     -2.39270    0.00000     -2.39270    0.00000
  343     -2.37952    0.00000     -2.37952    0.00000
  344     -2.36680    0.00000     -2.36680    0.00000
  345     -2.36015    0.00000     -2.36015    0.00000
  346     -2.34351    0.00000     -2.34351    0.00000
  347     -2.32661    0.00000     -2.32661    0.00000
  348     -2.30359    0.00000     -2.30359    0.00000
  349     -2.29952    0.00000     -2.29952    0.00000
  350     -2.23076    0.00000     -2.23076    0.00000
  351     -2.21689    0.00000     -2.21689    0.00000
  352     -2.20068    0.00000     -2.20068    0.00000
  353     -2.18708    0.00000     -2.18708    0.00000
  354     -2.16922    0.00000     -2.16922    0.00000
  355     -2.15255    0.00000     -2.15255    0.00000
  356     -2.07042    0.00000     -2.07042    0.00000
  357     -2.03719    0.00000     -2.03719    0.00000
  358     -2.01471    0.00000     -2.01471    0.00000
  359     -2.01042    0.00000     -2.01042    0.00000
  360     -1.97600    0.00000     -1.97600    0.00000
  361     -1.96841    0.00000     -1.96841    0.00000
  362     -1.95816    0.00000     -1.95816    0.00000
  363     -1.95386    0.00000     -1.95386    0.00000
  364     -1.93338    0.00000     -1.93338    0.00000
  365     -1.92597    0.00000     -1.92597    0.00000
  366     -1.92037    0.00000     -1.92037    0.00000
  367     -1.90918    0.00000     -1.90918    0.00000
  368     -1.89873    0.00000     -1.89873    0.00000
  369     -1.85986    0.00000     -1.85986    0.00000
  370     -1.81909    0.00000     -1.81909    0.00000
  371     -1.81034    0.00000     -1.81034    0.00000
  372     -1.80235    0.00000     -1.80235    0.00000
  373     -1.76537    0.00000     -1.76537    0.00000
  374     -1.71089    0.00000     -1.71089    0.00000
  375     -1.69795    0.00000     -1.69795    0.00000

Fermi level: -4.58711

Gap: 1.599 eV
Transition (v -> c):
  (s=0, k=0, n=309, [0.00, 0.00, 0.00]) -> (s=1, k=0, n=310, [0.00, 0.00, 0.00])
No difference between direct/indirect transitions
System changes: positions 

Initializing position-dependent things.

Density initialized from wave functions
      .-------------------------.  
     /|                         |  
    / |                         |  
   /  |                         |  
  /   |                         |  
 *    |                         |  
 |    |                         |  
 |    |                         |  
 |    |                         |  
 |    |                         |  
 |    |                         |  
 |    |                         |  
 |    |                         |  
 |    |                         |  
 |    |        Au   OAu         |  
 |    |      O          Ti      |  
 |    O  Au      Ti     O    O  |  
 |    |   Ti   Au O   O         |  
 | O  |   O    O      Ti     Ti |  
 |    | Ti     Ti     O    O    |  
 |    |     O       O      Ti   |  
 |   O|Ti     O      O          |  
 |    |O    O      Ti     Ti    |  
 |  Ti|    Ti          O  O   O |  
 |    |  O  O   O O    TiO      |  
 |  O |         TiO         O Ti|  
 |    | OTiO   Ti    OTi        |  
 |    |       O     O O    O O  |  
 |    | Oi   O O           Ti   |  
 |    O      Ti     Ti     O    |  
 |   Ti          O      O       |  
 |    |   O                     |  
 |    |                         |  
 |    |                         |  
 |    |                         |  
 |    .-------------------------.  
 |   /                         /   
 |  /                         /    
 | /                         /     
 |/                         /      
 *-------------------------*       

Positions:
   0 Ti     1.771742    0.000000    8.228379    ( 0.0000,  0.0000,  0.0000)
   1 Ti     6.989192    1.896200    8.228379    ( 0.0000,  0.0000,  0.0000)
   2 Ti     1.771742    3.792400    8.228379    ( 0.0000,  0.0000,  0.0000)
   3 Ti     6.989192    5.688600    8.228379    ( 0.0000,  0.0000,  0.0000)
   4 Ti     4.725027    0.000000    9.111586    ( 0.0000,  0.0000,  0.0000)
   5 Ti     9.942477    1.896200    9.111586    ( 0.0000,  0.0000,  0.0000)
   6 Ti     4.725027    3.792400    9.111586    ( 0.0000,  0.0000,  0.0000)
   7 Ti     9.942477    5.688600    9.111586    ( 0.0000,  0.0000,  0.0000)
   8 Ti     3.149983    0.000000   11.761552    ( 0.0000,  0.0000,  0.0000)
   9 Ti     8.367433    1.896200   11.761552    ( 0.0000,  0.0000,  0.0000)
  10 Ti     3.149983    3.792400   11.761552    ( 0.0000,  0.0000,  0.0000)
  11 Ti     8.367433    5.688600   11.761552    ( 0.0000,  0.0000,  0.0000)
  12 Ti     6.103269    0.000000   12.644759    ( 0.0000,  0.0000,  0.0000)
  13 Ti     0.885819    1.896200   12.644759    ( 0.0000,  0.0000,  0.0000)
  14 Ti     6.103269    3.792400   12.644759    ( 0.0000,  0.0000,  0.0000)
  15 Ti     0.885819    5.688600   12.644759    ( 0.0000,  0.0000,  0.0000)
  16 Ti     4.482233   -0.001033   15.342543    ( 0.0000,  0.0000,  0.0000)
  17 Ti     9.753045    1.900753   15.389207    ( 0.0000,  0.0000,  0.0000)
  18 Ti     4.499047    3.797034   15.348687    ( 0.0000,  0.0000,  0.0000)
  19 Ti     9.736627    5.671166   15.407809    ( 0.0000,  0.0000,  0.0000)
  20 Ti     7.365001   -0.008670   16.091347    ( 0.0000,  0.0000,  0.0000)
  21 Ti     2.124206    1.919615   16.196452    ( 0.0000,  0.0000,  0.0000)
  22 Ti     7.324862    3.785370   16.124124    ( 0.0000,  0.0000,  0.0000)
  23 Ti     2.104658    5.692197   16.109406    ( 0.0000,  0.0000,  0.0000)
  24 O      3.638859    0.000000    7.500000    ( 0.0000,  0.0000,  0.0000)
  25 O      8.856309    1.896200    7.500000    ( 0.0000,  0.0000,  0.0000)
  26 O      3.638859    3.792400    7.500000    ( 0.0000,  0.0000,  0.0000)
  27 O      8.856309    5.688600    7.500000    ( 0.0000,  0.0000,  0.0000)
  28 O      6.592144    0.000000    8.383207    ( 0.0000,  0.0000,  0.0000)
  29 O      1.374694    1.896200    8.383207    ( 0.0000,  0.0000,  0.0000)
  30 O      6.592144    3.792400    8.383207    ( 0.0000,  0.0000,  0.0000)
  31 O      1.374694    5.688600    8.383207    ( 0.0000,  0.0000,  0.0000)
  32 O     10.339421    0.000000    8.956758    ( 0.0000,  0.0000,  0.0000)
  33 O      5.121971    1.896200    8.956758    ( 0.0000,  0.0000,  0.0000)
  34 O     10.339421    3.792400    8.956758    ( 0.0000,  0.0000,  0.0000)
  35 O      5.121971    5.688600    8.956758    ( 0.0000,  0.0000,  0.0000)
  36 O      2.857911    0.000000    9.839966    ( 0.0000,  0.0000,  0.0000)
  37 O      8.075361    1.896200    9.839966    ( 0.0000,  0.0000,  0.0000)
  38 O      2.857911    3.792400    9.839966    ( 0.0000,  0.0000,  0.0000)
  39 O      8.075361    5.688600    9.839966    ( 0.0000,  0.0000,  0.0000)
  40 O      5.017100    0.000000   11.033173    ( 0.0000,  0.0000,  0.0000)
  41 O     10.234550    1.896200   11.033173    ( 0.0000,  0.0000,  0.0000)
  42 O      5.017100    3.792400   11.033173    ( 0.0000,  0.0000,  0.0000)
  43 O     10.234550    5.688600   11.033173    ( 0.0000,  0.0000,  0.0000)
  44 O      7.970490    0.000000   11.916380    ( 0.0000,  0.0000,  0.0000)
  45 O      2.753040    1.896200   11.916380    ( 0.0000,  0.0000,  0.0000)
  46 O      7.970490    3.792400   11.916380    ( 0.0000,  0.0000,  0.0000)
  47 O      2.753040    5.688600   11.916380    ( 0.0000,  0.0000,  0.0000)
  48 O      1.282867    0.000000   12.489931    ( 0.0000,  0.0000,  0.0000)
  49 O      6.500317    1.896200   12.489931    ( 0.0000,  0.0000,  0.0000)
  50 O      1.282867    3.792400   12.489931    ( 0.0000,  0.0000,  0.0000)
  51 O      6.500317    5.688600   12.489931    ( 0.0000,  0.0000,  0.0000)
  52 O      4.236152    0.000000   13.373138    ( 0.0000,  0.0000,  0.0000)
  53 O      9.453603    1.896200   13.373138    ( 0.0000,  0.0000,  0.0000)
  54 O      4.236152    3.792400   13.373138    ( 0.0000,  0.0000,  0.0000)
  55 O      9.453603    5.688600   13.373138    ( 0.0000,  0.0000,  0.0000)
  56 O      6.412072   -0.010033   14.556610    ( 0.0000,  0.0000,  0.0000)
  57 O      1.198823    1.897930   14.569774    ( 0.0000,  0.0000,  0.0000)
  58 O      6.447668    3.793171   14.532625    ( 0.0000,  0.0000,  0.0000)
  59 O      1.199187    5.689336   14.547629    ( 0.0000,  0.0000,  0.0000)
  60 O      4.033722    1.891518   15.421462    ( 0.0000,  0.0000,  0.0000)
  61 O      9.263384   -0.007385   15.453502    ( 0.0000,  0.0000,  0.0000)
  62 O      4.056182    5.703956   15.417797    ( 0.0000,  0.0000,  0.0000)
  63 O      9.276983    3.794598   15.462247    ( 0.0000,  0.0000,  0.0000)
  64 O      2.642742   -0.013555   16.279518    ( 0.0000,  0.0000,  0.0000)
  65 O      7.840025    1.892632   16.276827    ( 0.0000,  0.0000,  0.0000)
  66 O      2.638424    3.815752   16.259314    ( 0.0000,  0.0000,  0.0000)
  67 O      7.851442    5.687213   16.316677    ( 0.0000,  0.0000,  0.0000)
  68 O      5.664333   -0.017638   16.912131    ( 0.0000,  0.0000,  0.0000)
  69 O      0.405331    1.895786   16.891848    ( 0.0000,  0.0000,  0.0000)
  70 O      0.447526    5.688107   16.892737    ( 0.0000,  0.0000,  0.0000)
  71 O      5.620240    3.815240   16.822627    ( 0.0000,  0.0000,  0.0000)
  72 Au     5.402004    1.459542   18.435638    ( 0.0000,  0.0000,  0.0000)
  73 Au     7.227773    3.254817   19.494175    ( 0.0000,  0.0000,  0.0000)
  74 Au     2.680675    1.867315   18.895591    ( 0.0000,  0.0000,  0.0000)
  75 Au     4.579183    3.616569   19.675117    ( 0.0000,  0.0000,  0.0000)

Unit cell:
           periodic     x           y           z      points  spacing
  1. axis:    yes   10.434900    0.000000    0.000000    52     0.2007
  2. axis:    yes    0.000000    7.584800    0.000000    36     0.2107
  3. axis:    no     0.000000    0.000000   28.826383   144     0.2002

  Lengths:  10.434900   7.584800  28.826383
  Angles:   90.000000  90.000000  90.000000

Effective grid spacing dv^(1/3) = 0.2038

     iter     time        total  log10-change:  magmom
                         energy   eigst   dens
iter:   1 18:50:57  -312.439654   -3.22           +0.0000
iter:   2 18:51:01  -312.440041   -3.90  -3.12    +0.0000
iter:   3 18:51:05  -312.435108   -4.44  -3.11    +0.0000
iter:   4 18:51:08  -312.429827   -4.89  -3.12    +0.0000
iter:   5 18:51:12  -312.425035   -5.27  -3.13    +0.0000
iter:   6 18:51:16  -312.420331   -5.63  -3.14    +0.0000
iter:   7 18:51:20  -312.415855   -5.80  -3.16    +0.0000
iter:   8 18:51:23  -312.411637   -5.90  -3.17    +0.0000
iter:   9 18:51:27  -312.407912   -5.92  -3.18    +0.0000
iter:  10 18:51:31  -312.404288   -5.94  -3.19    +0.0000
iter:  11 18:51:35  -312.400866   -5.94  -3.20    +0.0000
iter:  12 18:51:38  -312.397888   -5.97  -3.22    +0.0000
iter:  13 18:51:42  -312.394972   -5.98  -3.23    +0.0000
iter:  14 18:51:46  -312.392447   -6.02  -3.24    +0.0000
iter:  15 18:51:50  -312.389943   -6.04  -3.25    +0.0000
iter:  16 18:51:53  -312.387562   -6.07  -3.26    +0.0000
iter:  17 18:51:57  -312.385553   -6.10  -3.27    +0.0000
iter:  18 18:52:01  -312.383542   -6.14  -3.27    +0.0000
iter:  19 18:52:05  -312.381620   -6.16  -3.28    +0.0000
iter:  20 18:52:09  -312.380038   -6.21  -3.29    +0.0000
iter:  21 18:52:13  -312.378428   -6.24  -3.30    +0.0000
iter:  22 18:52:16  -312.376877   -6.27  -3.31    +0.0000
iter:  23 18:52:20  -312.375640   -6.32  -3.32    +0.0000
iter:  24 18:52:24  -312.374356   -6.35  -3.33    +0.0000
iter:  25 18:52:28  -312.373106   -6.38  -3.33    +0.0000
iter:  26 18:52:31  -312.371915   -6.42  -3.34    +0.0000
iter:  27 18:52:35  -312.371015   -6.46  -3.35    +0.0000
iter:  28 18:52:39  -312.370058   -6.50  -3.36    +0.0000
iter:  29 18:52:43  -312.369115   -6.52  -3.37    +0.0000
iter:  30 18:52:46  -312.368440   -6.58  -3.37    +0.0000
iter:  31 18:52:50  -312.367694   -6.61  -3.38    +0.0000
iter:  32 18:52:54  -312.366944   -6.63  -3.39    +0.0000
iter:  33 18:52:58  -312.366214   -6.67  -3.39    +0.0000
iter:  34 18:53:01  -312.365745   -6.71  -3.40    +0.0000
iter:  35 18:53:05  -312.364974   -6.74  -3.41    +0.0000
iter:  36 18:53:09  -312.364514   -6.78  -3.41    +0.0000
iter:  37 18:53:12  -312.364013   -6.82  -3.42    +0.0000
iter:  38 18:53:16  -312.363735   -6.86  -3.43    +0.0000
iter:  39 18:53:20  -312.363144   -6.88  -3.43    +0.0000
iter:  40 18:53:24  -312.362839   -6.92  -3.44    +0.0000
iter:  41 18:53:27  -312.362489   -6.96  -3.45    +0.0000
iter:  42 18:53:31  -312.362122   -6.97  -3.45    +0.0000
iter:  43 18:53:35  -312.361754   -7.01  -3.46    +0.0000
iter:  44 18:53:38  -312.361616c  -7.06  -3.46    +0.0000
iter:  45 18:53:42  -312.361192c  -7.07  -3.47    +0.0000
iter:  46 18:53:46  -312.361025c  -7.11  -3.48    +0.0000
iter:  47 18:53:50  -312.360823c  -7.15  -3.48    +0.0000
iter:  48 18:53:53  -312.360597c  -7.16  -3.49    +0.0000
iter:  49 18:53:57  -312.360363c  -7.20  -3.49    +0.0000
iter:  50 18:54:01  -312.360344c  -7.25  -3.50    +0.0000
iter:  51 18:54:05  -312.360054c  -7.26  -3.50    +0.0000
iter:  52 18:54:08  -312.359996c  -7.30  -3.51    +0.0000
iter:  53 18:54:12  -312.359908c  -7.35  -3.52    +0.0000
iter:  54 18:54:16  -312.359793c  -7.36  -3.52    +0.0000
iter:  55 18:54:19  -312.359663c  -7.39  -3.53    +0.0000
iter:  56 18:54:23  -312.359525c  -7.41  -3.53    +0.0000
iter:  57 18:54:27  -312.359384c  -7.44  -3.54    +0.0000
iter:  58 18:54:31  -312.359244c  -7.46  -3.54    +0.0000
iter:  59 18:54:34  -312.359310c  -7.53  -3.55    +0.0000
iter:  60 18:54:38  -312.359135c  -7.52  -3.55    +0.0000
iter:  61 18:54:42  -312.359167c  -7.58  -3.56    +0.0000
iter:  62 18:54:45  -312.359178c  -7.62  -3.57    +0.0000
iter:  63 18:54:49  -312.359165c  -7.63  -3.57    +0.0000
iter:  64 18:54:53  -312.359133c  -7.66  -3.58    +0.0000
iter:  65 18:54:57  -312.359089c  -7.68  -3.58    +0.0000
iter:  66 18:55:00  -312.359036c  -7.70  -3.59    +0.0000
iter:  67 18:55:04  -312.358979c  -7.72  -3.59    +0.0000
iter:  68 18:55:08  -312.358919c  -7.74  -3.60    +0.0000
iter:  69 18:55:11  -312.358858c  -7.77  -3.60    +0.0000
iter:  70 18:55:15  -312.358797c  -7.79  -3.61    +0.0000
iter:  71 18:55:19  -312.358737c  -7.82  -3.61    +0.0000
iter:  72 18:55:23  -312.358679c  -7.84  -3.62    +0.0000
iter:  73 18:55:26  -312.358622c  -7.87  -3.62    +0.0000
iter:  74 18:55:30  -312.358569c  -7.89  -3.63    +0.0000
iter:  75 18:55:34  -312.358518c  -7.92  -3.63    +0.0000
iter:  76 18:55:37  -312.358469c  -7.94  -3.64    +0.0000
iter:  77 18:55:41  -312.358424c  -7.97  -3.64    +0.0000
iter:  78 18:55:45  -312.358546c  -8.03  -3.65    +0.0000
iter:  79 18:55:49  -312.358645c  -8.07  -3.66    +0.0000
iter:  80 18:55:52  -312.358728c  -8.09  -3.66    +0.0000
iter:  81 18:55:56  -312.358795c  -8.12  -3.67    +0.0000
iter:  82 18:56:00  -312.358849c  -8.13  -3.67    +0.0000
iter:  83 18:56:03  -312.358891c  -8.15  -3.68    +0.0000
iter:  84 18:56:07  -312.358923c  -8.17  -3.68    +0.0000
iter:  85 18:56:11  -312.358949c  -8.19  -3.69    +0.0000
iter:  86 18:56:15  -312.358969c  -8.20  -3.69    +0.0000
iter:  87 18:56:18  -312.358984c  -8.22  -3.70    +0.0000
iter:  88 18:56:22  -312.358996c  -8.23  -3.70    +0.0000
iter:  89 18:56:26  -312.359006c  -8.25  -3.71    +0.0000
iter:  90 18:56:29  -312.359013c  -8.27  -3.71    +0.0000
iter:  91 18:56:33  -312.359020c  -8.29  -3.72    +0.0000
iter:  92 18:56:37  -312.359025c  -8.31  -3.72    +0.0000
iter:  93 18:56:41  -312.359029c  -8.33  -3.73    +0.0000
iter:  94 18:56:44  -312.359033c  -8.34  -3.73    +0.0000
iter:  95 18:56:48  -312.359037c  -8.36  -3.74    +0.0000
iter:  96 18:56:52  -312.359041c  -8.38  -3.74    +0.0000
iter:  97 18:56:56  -312.359045c  -8.40  -3.75    +0.0000
iter:  98 18:56:59  -312.359049c  -8.42  -3.76    +0.0000
iter:  99 18:57:03  -312.359054c  -8.44  -3.76    +0.0000
iter: 100 18:57:07  -312.359059c  -8.46  -3.77    +0.0000
iter: 101 18:57:10  -312.359065c  -8.48  -3.77    +0.0000
iter: 102 18:57:14  -312.359071c  -8.50  -3.78    +0.0000
iter: 103 18:57:18  -312.359078c  -8.51  -3.78    +0.0000
iter: 104 18:57:21  -312.359086c  -8.53  -3.79    +0.0000
iter: 105 18:57:25  -312.359095c  -8.55  -3.79    +0.0000
iter: 106 18:57:29  -312.359104c  -8.57  -3.80    +0.0000
iter: 107 18:57:33  -312.359114c  -8.59  -3.80    +0.0000
iter: 108 18:57:36  -312.359125c  -8.60  -3.81    +0.0000
iter: 109 18:57:40  -312.359136c  -8.62  -3.81    +0.0000
iter: 110 18:57:44  -312.359148c  -8.64  -3.82    +0.0000
iter: 111 18:57:47  -312.359161c  -8.65  -3.82    +0.0000
iter: 112 18:57:51  -312.359175c  -8.67  -3.83    +0.0000
iter: 113 18:57:55  -312.359190c  -8.69  -3.83    +0.0000
iter: 114 18:57:59  -312.359205c  -8.70  -3.84    +0.0000
iter: 115 18:58:02  -312.359220c  -8.72  -3.84    +0.0000
iter: 116 18:58:06  -312.359237c  -8.73  -3.85    +0.0000
iter: 117 18:58:10  -312.359254c  -8.75  -3.85    +0.0000
iter: 118 18:58:13  -312.359271c  -8.77  -3.86    +0.0000
iter: 119 18:58:17  -312.359289c  -8.78  -3.87    +0.0000
iter: 120 18:58:21  -312.359308c  -8.80  -3.87    +0.0000
iter: 121 18:58:25  -312.359327c  -8.82  -3.88    +0.0000
iter: 122 18:58:28  -312.359347c  -8.83  -3.88    +0.0000
iter: 123 18:58:32  -312.359367c  -8.85  -3.89    +0.0000
iter: 124 18:58:36  -312.359388c  -8.86  -3.89    +0.0000
iter: 125 18:58:39  -312.359409c  -8.88  -3.90    +0.0000
iter: 126 18:58:43  -312.359430c  -8.89  -3.90    +0.0000
iter: 127 18:58:47  -312.359452c  -8.91  -3.91    +0.0000
iter: 128 18:58:51  -312.359474c  -8.92  -3.91    +0.0000
iter: 129 18:58:54  -312.359497c  -8.94  -3.92    +0.0000
iter: 130 18:58:58  -312.359520c  -8.95  -3.92    +0.0000
iter: 131 18:59:02  -312.359543c  -8.97  -3.93    +0.0000
iter: 132 18:59:05  -312.359566c  -8.98  -3.93    +0.0000
iter: 133 18:59:09  -312.359590c  -9.00  -3.94    +0.0000
iter: 134 18:59:13  -312.359614c  -9.01  -3.94    +0.0000
iter: 135 18:59:17  -312.359638c  -9.02  -3.95    +0.0000
iter: 136 18:59:20  -312.359662c  -9.04  -3.96    +0.0000
iter: 137 18:59:24  -312.359687c  -9.05  -3.96    +0.0000
iter: 138 18:59:28  -312.359712c  -9.07  -3.97    +0.0000
iter: 139 18:59:31  -312.359736c  -9.08  -3.97    +0.0000
iter: 140 18:59:35  -312.359761c  -9.09  -3.98    +0.0000
iter: 141 18:59:39  -312.359786c  -9.11  -3.98    +0.0000
iter: 142 18:59:43  -312.359812c  -9.12  -3.99    +0.0000
iter: 143 18:59:46  -312.359837c  -9.13  -3.99    +0.0000
iter: 144 18:59:50  -312.359862c  -9.15  -4.00    +0.0000
iter: 145 18:59:54  -312.359888c  -9.16  -4.00    +0.0000
iter: 146 18:59:57  -312.359913c  -9.18  -4.01    +0.0000
iter: 147 19:00:01  -312.359939c  -9.19  -4.01    +0.0000
iter: 148 19:00:05  -312.359964c  -9.20  -4.02    +0.0000
iter: 149 19:00:09  -312.359990c  -9.21  -4.02    +0.0000
iter: 150 19:00:12  -312.360016c  -9.23  -4.03    +0.0000
iter: 151 19:00:16  -312.360041c  -9.24  -4.03    +0.0000
iter: 152 19:00:20  -312.360067c  -9.26  -4.04    +0.0000
iter: 153 19:00:23  -312.360153c  -9.32  -4.05    +0.0000
iter: 154 19:00:27  -312.360154c  -9.25  -4.05    +0.0000
iter: 155 19:00:31  -312.360237c  -9.35  -4.06    +0.0000
iter: 156 19:00:35  -312.360235c  -9.28  -4.06    +0.0000
iter: 157 19:00:38  -312.360314c  -9.38  -4.07    +0.0000
iter: 158 19:00:42  -312.360310c  -9.32  -4.07    +0.0000
iter: 159 19:00:46  -312.360386c  -9.41  -4.08    +0.0000
iter: 160 19:00:49  -312.360441c  -9.40  -4.08    +0.0000
iter: 161 19:00:53  -312.360493c  -9.40  -4.09    +0.0000
iter: 162 19:00:57  -312.360544c  -9.41  -4.09    +0.0000
iter: 163 19:01:01  -312.360593c  -9.41  -4.10    +0.0000
iter: 164 19:01:04  -312.360640c  -9.43  -4.10    +0.0000
iter: 165 19:01:08  -312.360685c  -9.44  -4.11    +0.0000
iter: 166 19:01:12  -312.360729c  -9.45  -4.11    +0.0000
iter: 167 19:01:15  -312.360771c  -9.46  -4.12    +0.0000
iter: 168 19:01:19  -312.360812c  -9.48  -4.12    +0.0000
iter: 169 19:01:23  -312.360850c  -9.49  -4.13    +0.0000
iter: 170 19:01:27  -312.360888c  -9.50  -4.14    +0.0000
iter: 171 19:01:30  -312.360924c  -9.51  -4.14    +0.0000
iter: 172 19:01:34  -312.360958c  -9.53  -4.15    +0.0000
iter: 173 19:01:38  -312.360992c  -9.54  -4.15    +0.0000
iter: 174 19:01:41  -312.361024c  -9.55  -4.16    +0.0000
iter: 175 19:01:45  -312.361056c  -9.56  -4.16    +0.0000
iter: 176 19:01:49  -312.361086c  -9.57  -4.17    +0.0000
iter: 177 19:01:53  -312.361115c  -9.58  -4.17    +0.0000
iter: 178 19:01:56  -312.361143c  -9.59  -4.18    +0.0000
iter: 179 19:02:00  -312.361171c  -9.60  -4.18    +0.0000
iter: 180 19:02:04  -312.361198c  -9.62  -4.19    +0.0000
iter: 181 19:02:07  -312.361224c  -9.63  -4.19    +0.0000
iter: 182 19:02:11  -312.361249c  -9.64  -4.20    +0.0000
iter: 183 19:02:15  -312.361273c  -9.65  -4.20    +0.0000
iter: 184 19:02:19  -312.361297c  -9.67  -4.21    +0.0000
iter: 185 19:02:22  -312.361321c  -9.68  -4.21    +0.0000
iter: 186 19:02:26  -312.361343c  -9.69  -4.22    +0.0000
iter: 187 19:02:30  -312.361365c  -9.70  -4.22    +0.0000
iter: 188 19:02:33  -312.361387c  -9.71  -4.23    +0.0000
iter: 189 19:02:37  -312.361408c  -9.73  -4.23    +0.0000
iter: 190 19:02:41  -312.361429c  -9.74  -4.24    +0.0000
iter: 191 19:02:45  -312.361449c  -9.75  -4.24    +0.0000
iter: 192 19:02:48  -312.361468c  -9.76  -4.25    +0.0000
iter: 193 19:02:52  -312.361488c  -9.77  -4.25    +0.0000
iter: 194 19:02:56  -312.361507c  -9.79  -4.26    +0.0000
iter: 195 19:02:59  -312.361525c  -9.80  -4.26    +0.0000
iter: 196 19:03:03  -312.361543c  -9.81  -4.27    +0.0000
iter: 197 19:03:07  -312.361561c  -9.82  -4.27    +0.0000
iter: 198 19:03:11  -312.361578c  -9.83  -4.28    +0.0000
iter: 199 19:03:14  -312.361595c  -9.84  -4.28    +0.0000
iter: 200 19:03:18  -312.361612c  -9.86  -4.29    +0.0000
iter: 201 19:03:22  -312.361629c  -9.87  -4.29    +0.0000
iter: 202 19:03:25  -312.361645c  -9.88  -4.30    +0.0000
iter: 203 19:03:29  -312.361661c  -9.89  -4.30    +0.0000
iter: 204 19:03:33  -312.361676c  -9.90  -4.31    +0.0000
iter: 205 19:03:36  -312.361692c  -9.91  -4.31    +0.0000
iter: 206 19:03:40  -312.361707c  -9.93  -4.32    +0.0000
iter: 207 19:03:44  -312.361722c  -9.94  -4.32    +0.0000
iter: 208 19:03:48  -312.361736c  -9.95  -4.33    +0.0000
iter: 209 19:03:51  -312.361751c  -9.96  -4.33    +0.0000
iter: 210 19:03:55  -312.361765c  -9.97  -4.34    +0.0000
iter: 211 19:03:59  -312.361779c  -9.98  -4.34    +0.0000
iter: 212 19:04:03  -312.361793c  -9.99  -4.35    +0.0000
iter: 213 19:04:06  -312.361806c -10.00c -4.35    +0.0000
iter: 214 19:04:10  -312.361820c -10.02c -4.36    +0.0000
iter: 215 19:04:14  -312.361833c -10.03c -4.36    +0.0000
iter: 216 19:04:17  -312.361846c -10.04c -4.37    +0.0000
iter: 217 19:04:21  -312.361859c -10.05c -4.37    +0.0000
iter: 218 19:04:25  -312.361871c -10.06c -4.38    +0.0000
iter: 219 19:04:28  -312.361884c -10.07c -4.38    +0.0000
iter: 220 19:04:32  -312.361896c -10.09c -4.39    +0.0000
iter: 221 19:04:36  -312.361908c -10.10c -4.39    +0.0000
iter: 222 19:04:40  -312.361921c -10.11c -4.40    +0.0000
iter: 223 19:04:44  -312.361932c -10.12c -4.40    +0.0000
iter: 224 19:04:48  -312.361944c -10.13c -4.41    +0.0000
iter: 225 19:04:51  -312.361956c -10.14c -4.41    +0.0000
iter: 226 19:04:55  -312.361967c -10.15c -4.42    +0.0000
iter: 227 19:04:59  -312.361978c -10.16c -4.42    +0.0000
iter: 228 19:05:02  -312.361989c -10.17c -4.43    +0.0000
iter: 229 19:05:06  -312.362000c -10.19c -4.43    +0.0000
iter: 230 19:05:10  -312.362011c -10.20c -4.44    +0.0000
iter: 231 19:05:14  -312.362022c -10.21c -4.44    +0.0000
iter: 232 19:05:17  -312.362033c -10.22c -4.45    +0.0000
iter: 233 19:05:21  -312.362043c -10.23c -4.45    +0.0000
iter: 234 19:05:25  -312.362053c -10.24c -4.46    +0.0000
iter: 235 19:05:28  -312.362064c -10.25c -4.46    +0.0000
iter: 236 19:05:32  -312.362074c -10.26c -4.47    +0.0000
iter: 237 19:05:36  -312.362084c -10.28c -4.47    +0.0000
iter: 238 19:05:40  -312.362093c -10.29c -4.48    +0.0000
iter: 239 19:05:43  -312.362103c -10.30c -4.48    +0.0000
iter: 240 19:05:47  -312.362113c -10.31c -4.49    +0.0000
iter: 241 19:05:51  -312.362122c -10.32c -4.49    +0.0000
iter: 242 19:05:54  -312.362131c -10.33c -4.50    +0.0000
iter: 243 19:05:58  -312.362141c -10.34c -4.50    +0.0000
iter: 244 19:06:02  -312.362150c -10.35c -4.51    +0.0000
iter: 245 19:06:06  -312.362159c -10.36c -4.51    +0.0000
iter: 246 19:06:09  -312.362168c -10.38c -4.52    +0.0000
iter: 247 19:06:13  -312.362176c -10.39c -4.52    +0.0000
iter: 248 19:06:17  -312.362185c -10.40c -4.53    +0.0000
iter: 249 19:06:20  -312.362193c -10.41c -4.53    +0.0000
iter: 250 19:06:24  -312.362202c -10.42c -4.54    +0.0000
iter: 251 19:06:28  -312.362210c -10.43c -4.54    +0.0000
iter: 252 19:06:32  -312.362218c -10.44c -4.55    +0.0000
iter: 253 19:06:35  -312.362227c -10.45c -4.55    +0.0000
iter: 254 19:06:39  -312.362235c -10.46c -4.56    +0.0000
iter: 255 19:06:43  -312.362242c -10.47c -4.56    +0.0000
iter: 256 19:06:46  -312.362250c -10.48c -4.56    +0.0000
iter: 257 19:06:50  -312.362258c -10.49c -4.57    +0.0000
iter: 258 19:06:54  -312.362266c -10.51c -4.57    +0.0000
iter: 259 19:06:58  -312.362273c -10.52c -4.58    +0.0000
iter: 260 19:07:01  -312.362280c -10.53c -4.58    +0.0000
iter: 261 19:07:05  -312.362288c -10.54c -4.59    +0.0000
iter: 262 19:07:09  -312.362295c -10.55c -4.59    +0.0000
iter: 263 19:07:12  -312.362302c -10.56c -4.60    +0.0000
iter: 264 19:07:16  -312.362309c -10.57c -4.60    +0.0000
iter: 265 19:07:20  -312.362316c -10.58c -4.61    +0.0000
iter: 266 19:07:23  -312.362323c -10.59c -4.61    +0.0000
iter: 267 19:07:27  -312.362330c -10.60c -4.62    +0.0000
iter: 268 19:07:31  -312.362336c -10.61c -4.62    +0.0000
iter: 269 19:07:35  -312.362343c -10.62c -4.63    +0.0000
iter: 270 19:07:38  -312.362349c -10.63c -4.63    +0.0000
iter: 271 19:07:42  -312.362356c -10.64c -4.64    +0.0000
iter: 272 19:07:46  -312.362362c -10.65c -4.64    +0.0000
iter: 273 19:07:49  -312.362368c -10.66c -4.65    +0.0000
iter: 274 19:07:53  -312.362374c -10.67c -4.65    +0.0000
iter: 275 19:07:57  -312.362381c -10.68c -4.66    +0.0000
iter: 276 19:08:01  -312.362387c -10.69c -4.66    +0.0000
iter: 277 19:08:04  -312.362393c -10.70c -4.66    +0.0000
iter: 278 19:08:08  -312.362398c -10.71c -4.67    +0.0000
iter: 279 19:08:12  -312.362404c -10.73c -4.67    +0.0000
iter: 280 19:08:15  -312.362410c -10.74c -4.68    +0.0000
iter: 281 19:08:19  -312.362415c -10.75c -4.68    +0.0000
iter: 282 19:08:23  -312.362421c -10.76c -4.69    +0.0000
iter: 283 19:08:27  -312.362426c -10.77c -4.69    +0.0000
iter: 284 19:08:30  -312.362432c -10.78c -4.70    +0.0000
iter: 285 19:08:34  -312.362437c -10.79c -4.70    +0.0000
iter: 286 19:08:38  -312.362442c -10.80c -4.71    +0.0000
iter: 287 19:08:41  -312.362448c -10.81c -4.71    +0.0000
iter: 288 19:08:45  -312.362453c -10.82c -4.72    +0.0000
iter: 289 19:08:49  -312.362458c -10.83c -4.72    +0.0000
iter: 290 19:08:53  -312.362463c -10.84c -4.73    +0.0000
iter: 291 19:08:56  -312.362468c -10.85c -4.73    +0.0000
iter: 292 19:09:00  -312.362473c -10.86c -4.73    +0.0000
iter: 293 19:09:04  -312.362478c -10.87c -4.74    +0.0000
iter: 294 19:09:07  -312.362482c -10.88c -4.74    +0.0000
iter: 295 19:09:11  -312.362487c -10.89c -4.75    +0.0000
iter: 296 19:09:15  -312.362492c -10.90c -4.75    +0.0000
iter: 297 19:09:19  -312.362496c -10.91c -4.76    +0.0000
iter: 298 19:09:22  -312.362501c -10.92c -4.76    +0.0000
iter: 299 19:09:26  -312.362505c -10.93c -4.77    +0.0000
iter: 300 19:09:30  -312.362510c -10.94c -4.77    +0.0000
iter: 301 19:09:33  -312.362514c -10.95c -4.78    +0.0000
iter: 302 19:09:37  -312.362518c -10.96c -4.78    +0.0000
iter: 303 19:09:41  -312.362522c -10.97c -4.79    +0.0000
iter: 304 19:09:45  -312.362527c -10.98c -4.79    +0.0000
iter: 305 19:09:48  -312.362531c -10.99c -4.80    +0.0000
iter: 306 19:09:52  -312.362535c -11.00c -4.80    +0.0000
iter: 307 19:09:56  -312.362539c -11.01c -4.80    +0.0000
iter: 308 19:09:59  -312.362543c -11.02c -4.81    +0.0000
iter: 309 19:10:03  -312.362547c -11.03c -4.81    +0.0000
iter: 310 19:10:07  -312.362551c -11.04c -4.82    +0.0000
iter: 311 19:10:11  -312.362554c -11.04c -4.82    +0.0000
iter: 312 19:10:14  -312.362558c -11.06c -4.83    +0.0000
iter: 313 19:10:18  -312.362562c -11.06c -4.83    +0.0000
iter: 314 19:10:22  -312.362566c -11.08c -4.84    +0.0000
iter: 315 19:10:25  -312.362569c -11.08c -4.84    +0.0000
iter: 316 19:10:29  -312.362573c -11.09c -4.85    +0.0000
iter: 317 19:10:33  -312.362577c -11.10c -4.85    +0.0000
iter: 318 19:10:37  -312.362580c -11.11c -4.85    +0.0000
iter: 319 19:10:40  -312.362584c -11.12c -4.86    +0.0000
iter: 320 19:10:44  -312.362587c -11.13c -4.86    +0.0000
iter: 321 19:10:48  -312.362590c -11.14c -4.87    +0.0000
iter: 322 19:10:51  -312.362594c -11.15c -4.87    +0.0000
iter: 323 19:10:55  -312.362597c -11.16c -4.88    +0.0000
iter: 324 19:10:59  -312.362600c -11.17c -4.88    +0.0000
iter: 325 19:11:03  -312.362603c -11.18c -4.89    +0.0000
iter: 326 19:11:06  -312.362607c -11.19c -4.89    +0.0000
iter: 327 19:11:10  -312.362610c -11.20c -4.90    +0.0000
iter: 328 19:11:14  -312.362613c -11.21c -4.90    +0.0000
iter: 329 19:11:18  -312.362616c -11.22c -4.90    +0.0000
iter: 330 19:11:21  -312.362619c -11.23c -4.91    +0.0000
iter: 331 19:11:25  -312.362622c -11.23c -4.91    +0.0000
iter: 332 19:11:29  -312.362625c -11.25c -4.92    +0.0000
iter: 333 19:11:32  -312.362628c -11.25c -4.92    +0.0000
iter: 334 19:11:36  -312.362631c -11.26c -4.93    +0.0000
iter: 335 19:11:40  -312.362634c -11.27c -4.93    +0.0000
iter: 336 19:11:44  -312.362637c -11.28c -4.94    +0.0000
iter: 337 19:11:47  -312.362639c -11.29c -4.94    +0.0000
iter: 338 19:11:51  -312.362642c -11.30c -4.95    +0.0000
iter: 339 19:11:55  -312.362645c -11.31c -4.95    +0.0000
iter: 340 19:11:58  -312.362648c -11.32c -4.95    +0.0000
iter: 341 19:12:02  -312.362650c -11.33c -4.96    +0.0000
iter: 342 19:12:06  -312.362653c -11.34c -4.96    +0.0000
iter: 343 19:12:10  -312.362656c -11.34c -4.97    +0.0000
iter: 344 19:12:13  -312.362658c -11.36c -4.97    +0.0000
iter: 345 19:12:17  -312.362661c -11.36c -4.98    +0.0000
iter: 346 19:12:21  -312.362663c -11.37c -4.98    +0.0000
iter: 347 19:12:24  -312.362666c -11.38c -4.99    +0.0000
iter: 348 19:12:28  -312.362668c -11.39c -4.99    +0.0000
iter: 349 19:12:32  -312.362671c -11.40c -4.99    +0.0000
iter: 350 19:12:35  -312.362673c -11.41c -5.00    +0.0000
iter: 351 19:12:39  -312.362675c -11.42c -5.00c   +0.0000

Converged after 351 iterations.

Dipole moment: (52.386851, -54.357614, -0.343106) |e|*Ang

Total magnetic moment: (0.000000, 0.000000, 0.000000)
Local magnetic moments:
   0 Ti ( 0.000000,  0.000000,  0.000000)
   1 Ti ( 0.000000,  0.000000,  0.000000)
   2 Ti ( 0.000000,  0.000000, -0.000000)
   3 Ti ( 0.000000,  0.000000,  0.000000)
   4 Ti ( 0.000000,  0.000000,  0.000000)
   5 Ti ( 0.000000,  0.000000,  0.000000)
   6 Ti ( 0.000000,  0.000000,  0.000000)
   7 Ti ( 0.000000,  0.000000,  0.000000)
   8 Ti ( 0.000000,  0.000000, -0.000000)
   9 Ti ( 0.000000,  0.000000, -0.000000)
  10 Ti ( 0.000000,  0.000000,  0.000000)
  11 Ti ( 0.000000,  0.000000,  0.000000)
  12 Ti ( 0.000000,  0.000000, -0.000000)
  13 Ti ( 0.000000,  0.000000, -0.000000)
  14 Ti ( 0.000000,  0.000000,  0.000000)
  15 Ti ( 0.000000,  0.000000, -0.000000)
  16 Ti ( 0.000000,  0.000000, -0.000000)
  17 Ti ( 0.000000,  0.000000,  0.000000)
  18 Ti ( 0.000000,  0.000000, -0.000000)
  19 Ti ( 0.000000,  0.000000,  0.000000)
  20 Ti ( 0.000000,  0.000000,  0.000000)
  21 Ti ( 0.000000,  0.000000, -0.000000)
  22 Ti ( 0.000000,  0.000000,  0.000000)
  23 Ti ( 0.000000,  0.000000, -0.000000)
  24 O  ( 0.000000,  0.000000, -0.000000)
  25 O  ( 0.000000,  0.000000, -0.000000)
  26 O  ( 0.000000,  0.000000,  0.000000)
  27 O  ( 0.000000,  0.000000, -0.000000)
  28 O  ( 0.000000,  0.000000,  0.000000)
  29 O  ( 0.000000,  0.000000, -0.000000)
  30 O  ( 0.000000,  0.000000, -0.000000)
  31 O  ( 0.000000,  0.000000, -0.000000)
  32 O  ( 0.000000,  0.000000, -0.000000)
  33 O  ( 0.000000,  0.000000, -0.000000)
  34 O  ( 0.000000,  0.000000, -0.000000)
  35 O  ( 0.000000,  0.000000, -0.000000)
  36 O  ( 0.000000,  0.000000, -0.000000)
  37 O  ( 0.000000,  0.000000, -0.000000)
  38 O  ( 0.000000,  0.000000,  0.000000)
  39 O  ( 0.000000,  0.000000, -0.000000)
  40 O  ( 0.000000,  0.000000, -0.000000)
  41 O  ( 0.000000,  0.000000, -0.000000)
  42 O  ( 0.000000,  0.000000, -0.000000)
  43 O  ( 0.000000,  0.000000,  0.000000)
  44 O  ( 0.000000,  0.000000, -0.000000)
  45 O  ( 0.000000,  0.000000,  0.000000)
  46 O  ( 0.000000,  0.000000, -0.000000)
  47 O  ( 0.000000,  0.000000,  0.000000)
  48 O  ( 0.000000,  0.000000,  0.000000)
  49 O  ( 0.000000,  0.000000,  0.000000)
  50 O  ( 0.000000,  0.000000,  0.000000)
  51 O  ( 0.000000,  0.000000, -0.000000)
  52 O  ( 0.000000,  0.000000,  0.000000)
  53 O  ( 0.000000,  0.000000, -0.000000)
  54 O  ( 0.000000,  0.000000, -0.000000)
  55 O  ( 0.000000,  0.000000,  0.000000)
  56 O  ( 0.000000,  0.000000,  0.000000)
  57 O  ( 0.000000,  0.000000,  0.000000)
  58 O  ( 0.000000,  0.000000, -0.000000)
  59 O  ( 0.000000,  0.000000,  0.000000)
  60 O  ( 0.000000,  0.000000,  0.000000)
  61 O  ( 0.000000,  0.000000,  0.000000)
  62 O  ( 0.000000,  0.000000,  0.000000)
  63 O  ( 0.000000,  0.000000,  0.000000)
  64 O  ( 0.000000,  0.000000,  0.000000)
  65 O  ( 0.000000,  0.000000, -0.000000)
  66 O  ( 0.000000,  0.000000,  0.000000)
  67 O  ( 0.000000,  0.000000, -0.000000)
  68 O  ( 0.000000,  0.000000,  0.000000)
  69 O  ( 0.000000,  0.000000,  0.000000)
  70 O  ( 0.000000,  0.000000, -0.000000)
  71 O  ( 0.000000,  0.000000, -0.000000)
  72 Au ( 0.000000,  0.000000, -0.000000)
  73 Au ( 0.000000,  0.000000, -0.000000)
  74 Au ( 0.000000,  0.000000, -0.000000)
  75 Au ( 0.000000,  0.000000, -0.000000)

Energy contributions relative to reference atoms: (reference = -2721730.337652)

Kinetic:       +542.565867
Potential:     -732.016600
External:      +216.565001
XC:            -382.674726
Entropy (-ST):   -0.001102
Local:          +43.198333
SIC:             +0.000000
--------------------------
Free energy:   -312.363226
Extrapolated:  -312.362675

Dipole-layer corrected work functions: 4.817574, 5.602031 eV

Spin contamination: 0.000000 electrons
                   Up                     Down
 Band  Eigenvalues  Occupancy  Eigenvalues  Occupancy
    0    -66.22662    1.00000    -66.22662    1.00000
    1    -66.21869    1.00000    -66.21869    1.00000
    2    -66.21326    1.00000    -66.21326    1.00000
    3    -66.21121    1.00000    -66.21121    1.00000
    4    -66.09570    1.00000    -66.09570    1.00000
    5    -66.01069    1.00000    -66.01069    1.00000
    6    -65.92506    1.00000    -65.92506    1.00000
    7    -65.91613    1.00000    -65.91613    1.00000
    8    -65.91409    1.00000    -65.91409    1.00000
    9    -65.90148    1.00000    -65.90148    1.00000
   10    -65.88154    1.00000    -65.88154    1.00000
   11    -65.86754    1.00000    -65.86754    1.00000
   12    -65.85815    1.00000    -65.85815    1.00000
   13    -65.82924    1.00000    -65.82924    1.00000
   14    -65.82690    1.00000    -65.82690    1.00000
   15    -65.77110    1.00000    -65.77110    1.00000
   16    -65.74984    1.00000    -65.74984    1.00000
   17    -65.74394    1.00000    -65.74394    1.00000
   18    -65.62317    1.00000    -65.62317    1.00000
   19    -65.60957    1.00000    -65.60957    1.00000
   20    -65.48990    1.00000    -65.48990    1.00000
   21    -65.47602    1.00000    -65.47602    1.00000
   22    -65.46772    1.00000    -65.46772    1.00000
   23    -65.46567    1.00000    -65.46567    1.00000
   24    -42.54846    1.00000    -42.54846    1.00000
   25    -42.53927    1.00000    -42.53927    1.00000
   26    -42.53305    1.00000    -42.53305    1.00000
   27    -42.53045    1.00000    -42.53045    1.00000
   28    -42.40119    1.00000    -42.40119    1.00000
   29    -42.39210    1.00000    -42.39210    1.00000
   30    -42.37637    1.00000    -42.37637    1.00000
   31    -42.33174    1.00000    -42.33174    1.00000
   32    -42.32248    1.00000    -42.32248    1.00000
   33    -42.26617    1.00000    -42.26617    1.00000
   34    -42.23586    1.00000    -42.23586    1.00000
   35    -42.22484    1.00000    -42.22484    1.00000
   36    -42.22218    1.00000    -42.22218    1.00000
   37    -42.20906    1.00000    -42.20906    1.00000
   38    -42.19793    1.00000    -42.19793    1.00000
   39    -42.19712    1.00000    -42.19712    1.00000
   40    -42.19000    1.00000    -42.19000    1.00000
   41    -42.18520    1.00000    -42.18520    1.00000
   42    -42.18006    1.00000    -42.18006    1.00000
   43    -42.17520    1.00000    -42.17520    1.00000
   44    -42.16995    1.00000    -42.16995    1.00000
   45    -42.16581    1.00000    -42.16581    1.00000
   46    -42.14590    1.00000    -42.14590    1.00000
   47    -42.14204    1.00000    -42.14204    1.00000
   48    -42.12215    1.00000    -42.12215    1.00000
   49    -42.09972    1.00000    -42.09972    1.00000
   50    -42.09589    1.00000    -42.09589    1.00000
   51    -42.08919    1.00000    -42.08919    1.00000
   52    -42.07684    1.00000    -42.07684    1.00000
   53    -42.06790    1.00000    -42.06790    1.00000
   54    -42.06550    1.00000    -42.06550    1.00000
   55    -42.04806    1.00000    -42.04806    1.00000
   56    -42.04302    1.00000    -42.04302    1.00000
   57    -42.03332    1.00000    -42.03332    1.00000
   58    -42.02176    1.00000    -42.02176    1.00000
   59    -42.00994    1.00000    -42.00994    1.00000
   60    -42.00664    1.00000    -42.00664    1.00000
   61    -41.99603    1.00000    -41.99603    1.00000
   62    -41.99489    1.00000    -41.99489    1.00000
   63    -41.99008    1.00000    -41.99008    1.00000
   64    -41.98238    1.00000    -41.98238    1.00000
   65    -41.96906    1.00000    -41.96906    1.00000
   66    -41.96572    1.00000    -41.96572    1.00000
   67    -41.95622    1.00000    -41.95622    1.00000
   68    -41.94580    1.00000    -41.94580    1.00000
   69    -41.93672    1.00000    -41.93672    1.00000
   70    -41.93557    1.00000    -41.93557    1.00000
   71    -41.92604    1.00000    -41.92604    1.00000
   72    -41.92505    1.00000    -41.92505    1.00000
   73    -41.91452    1.00000    -41.91452    1.00000
   74    -41.91257    1.00000    -41.91257    1.00000
   75    -41.89576    1.00000    -41.89576    1.00000
   76    -41.86811    1.00000    -41.86811    1.00000
   77    -41.85103    1.00000    -41.85103    1.00000
   78    -41.82261    1.00000    -41.82261    1.00000
   79    -41.79068    1.00000    -41.79068    1.00000
   80    -41.76464    1.00000    -41.76464    1.00000
   81    -41.71504    1.00000    -41.71504    1.00000
   82    -41.70704    1.00000    -41.70704    1.00000
   83    -41.70151    1.00000    -41.70151    1.00000
   84    -41.70013    1.00000    -41.70013    1.00000
   85    -41.69798    1.00000    -41.69798    1.00000
   86    -41.69479    1.00000    -41.69479    1.00000
   87    -41.68686    1.00000    -41.68686    1.00000
   88    -41.68511    1.00000    -41.68511    1.00000
   89    -41.67886    1.00000    -41.67886    1.00000
   90    -41.64326    1.00000    -41.64326    1.00000
   91    -41.62841    1.00000    -41.62841    1.00000
   92    -41.56594    1.00000    -41.56594    1.00000
   93    -41.54997    1.00000    -41.54997    1.00000
   94    -41.54136    1.00000    -41.54136    1.00000
   95    -41.53863    1.00000    -41.53863    1.00000
   96    -24.92374    1.00000    -24.92374    1.00000
   97    -24.72194    1.00000    -24.72194    1.00000
   98    -24.59196    1.00000    -24.59196    1.00000
   99    -24.56483    1.00000    -24.56483    1.00000
  100    -24.50156    1.00000    -24.50156    1.00000
  101    -24.45733    1.00000    -24.45733    1.00000
  102    -24.38354    1.00000    -24.38354    1.00000
  103    -24.31069    1.00000    -24.31069    1.00000
  104    -24.25222    1.00000    -24.25222    1.00000
  105    -24.14474    1.00000    -24.14474    1.00000
  106    -24.09082    1.00000    -24.09082    1.00000
  107    -24.03045    1.00000    -24.03045    1.00000
  108    -23.95749    1.00000    -23.95749    1.00000
  109    -23.82990    1.00000    -23.82990    1.00000
  110    -23.80287    1.00000    -23.80287    1.00000
  111    -23.79266    1.00000    -23.79266    1.00000
  112    -23.76584    1.00000    -23.76584    1.00000
  113    -23.75007    1.00000    -23.75007    1.00000
  114    -23.69224    1.00000    -23.69224    1.00000
  115    -23.66035    1.00000    -23.66035    1.00000
  116    -23.64120    1.00000    -23.64120    1.00000
  117    -23.62043    1.00000    -23.62043    1.00000
  118    -23.60739    1.00000    -23.60739    1.00000
  119    -23.59720    1.00000    -23.59720    1.00000
  120    -23.56243    1.00000    -23.56243    1.00000
  121    -23.55365    1.00000    -23.55365    1.00000
  122    -23.53973    1.00000    -23.53973    1.00000
  123    -23.53365    1.00000    -23.53365    1.00000
  124    -23.46743    1.00000    -23.46743    1.00000
  125    -23.45454    1.00000    -23.45454    1.00000
  126    -23.45082    1.00000    -23.45082    1.00000
  127    -23.44037    1.00000    -23.44037    1.00000
  128    -23.43816    1.00000    -23.43816    1.00000
  129    -23.43280    1.00000    -23.43280    1.00000
  130    -23.42590    1.00000    -23.42590    1.00000
  131    -23.41075    1.00000    -23.41075    1.00000
  132    -23.39849    1.00000    -23.39849    1.00000
  133    -23.39818    1.00000    -23.39818    1.00000
  134    -23.36246    1.00000    -23.36246    1.00000
  135    -23.25485    1.00000    -23.25485    1.00000
  136    -23.23987    1.00000    -23.23987    1.00000
  137    -23.03310    1.00000    -23.03310    1.00000
  138    -22.91006    1.00000    -22.91006    1.00000
  139    -22.85114    1.00000    -22.85114    1.00000
  140    -22.08898    1.00000    -22.08898    1.00000
  141    -22.04766    1.00000    -22.04766    1.00000
  142    -22.04139    1.00000    -22.04139    1.00000
  143    -22.03120    1.00000    -22.03120    1.00000
  144    -12.08157    1.00000    -12.08157    1.00000
  145    -11.93113    1.00000    -11.93113    1.00000
  146    -11.92556    1.00000    -11.92556    1.00000
  147    -11.88127    1.00000    -11.88127    1.00000
  148    -11.84249    1.00000    -11.84249    1.00000
  149    -11.82182    1.00000    -11.82182    1.00000
  150    -11.76236    1.00000    -11.76236    1.00000
  151    -11.75058    1.00000    -11.75058    1.00000
  152    -11.73765    1.00000    -11.73765    1.00000
  153    -11.68833    1.00000    -11.68833    1.00000
  154    -11.67351    1.00000    -11.67351    1.00000
  155    -11.63812    1.00000    -11.63812    1.00000
  156    -11.61917    1.00000    -11.61917    1.00000
  157    -11.58861    1.00000    -11.58861    1.00000
  158    -11.54303    1.00000    -11.54303    1.00000
  159    -11.50684    1.00000    -11.50684    1.00000
  160    -11.49987    1.00000    -11.49987    1.00000
  161    -11.45909    1.00000    -11.45909    1.00000
  162    -11.44069    1.00000    -11.44069    1.00000
  163    -11.37235    1.00000    -11.37235    1.00000
  164    -11.31290    1.00000    -11.31290    1.00000
  165    -11.23543    1.00000    -11.23543    1.00000
  166    -11.23188    1.00000    -11.23188    1.00000
  167    -11.20575    1.00000    -11.20575    1.00000
  168    -11.19775    1.00000    -11.19775    1.00000
  169    -11.18324    1.00000    -11.18324    1.00000
  170    -11.15280    1.00000    -11.15280    1.00000
  171    -11.12686    1.00000    -11.12686    1.00000
  172    -11.11003    1.00000    -11.11003    1.00000
  173    -11.10063    1.00000    -11.10063    1.00000
  174    -11.09518    1.00000    -11.09518    1.00000
  175    -11.05819    1.00000    -11.05819    1.00000
  176    -11.04947    1.00000    -11.04947    1.00000
  177    -11.03534    1.00000    -11.03534    1.00000
  178    -11.01947    1.00000    -11.01947    1.00000
  179    -11.00297    1.00000    -11.00297    1.00000
  180    -10.98183    1.00000    -10.98183    1.00000
  181    -10.96710    1.00000    -10.96710    1.00000
  182    -10.95546    1.00000    -10.95546    1.00000
  183    -10.91738    1.00000    -10.91738    1.00000
  184    -10.91387    1.00000    -10.91387    1.00000
  185    -10.87722    1.00000    -10.87722    1.00000
  186    -10.85050    1.00000    -10.85050    1.00000
  187    -10.84166    1.00000    -10.84166    1.00000
  188    -10.78414    1.00000    -10.78414    1.00000
  189    -10.75080    1.00000    -10.75080    1.00000
  190    -10.67128    1.00000    -10.67128    1.00000
  191    -10.63929    1.00000    -10.63929    1.00000
  192    -10.61539    1.00000    -10.61539    1.00000
  193    -10.54755    1.00000    -10.54755    1.00000
  194    -10.46049    1.00000    -10.46049    1.00000
  195    -10.44308    1.00000    -10.44308    1.00000
  196    -10.42959    1.00000    -10.42959    1.00000
  197    -10.37784    1.00000    -10.37784    1.00000
  198    -10.25916    1.00000    -10.25916    1.00000
  199    -10.23991    1.00000    -10.23991    1.00000
  200    -10.18271    1.00000    -10.18271    1.00000
  201    -10.16760    1.00000    -10.16760    1.00000
  202    -10.11752    1.00000    -10.11752    1.00000
  203    -10.08359    1.00000    -10.08359    1.00000
  204    -10.00486    1.00000    -10.00486    1.00000
  205     -9.98981    1.00000     -9.98981    1.00000
  206     -9.96102    1.00000     -9.96102    1.00000
  207     -9.90316    1.00000     -9.90316    1.00000
  208     -9.86881    1.00000     -9.86881    1.00000
  209     -9.83970    1.00000     -9.83970    1.00000
  210     -9.82638    1.00000     -9.82638    1.00000
  211     -9.79345    1.00000     -9.79345    1.00000
  212     -9.79122    1.00000     -9.79122    1.00000
  213     -9.76861    1.00000     -9.76861    1.00000
  214     -9.74432    1.00000     -9.74432    1.00000
  215     -9.72926    1.00000     -9.72926    1.00000
  216     -9.63407    1.00000     -9.63407    1.00000
  217     -9.57931    1.00000     -9.57931    1.00000
  218     -9.55912    1.00000     -9.55912    1.00000
  219     -9.54545    1.00000     -9.54545    1.00000
  220     -9.50733    1.00000     -9.50733    1.00000
  221     -9.49353    1.00000     -9.49353    1.00000
  222     -9.46625    1.00000     -9.46625    1.00000
  223     -9.45559    1.00000     -9.45559    1.00000
  224     -9.43268    1.00000     -9.43268    1.00000
  225     -9.40705    1.00000     -9.40705    1.00000
  226     -9.37298    1.00000     -9.37298    1.00000
  227     -9.35832    1.00000     -9.35832    1.00000
  228     -9.34591    1.00000     -9.34591    1.00000
  229     -9.29353    1.00000     -9.29353    1.00000
  230     -9.27122    1.00000     -9.27122    1.00000
  231     -9.26497    1.00000     -9.26497    1.00000
  232     -9.25361    1.00000     -9.25361    1.00000
  233     -9.23365    1.00000     -9.23365    1.00000
  234     -9.20820    1.00000     -9.20820    1.00000
  235     -9.15893    1.00000     -9.15893    1.00000
  236     -9.11767    1.00000     -9.11767    1.00000
  237     -9.09217    1.00000     -9.09217    1.00000
  238     -9.03693    1.00000     -9.03693    1.00000
  239     -9.01873    1.00000     -9.01873    1.00000
  240     -8.99111    1.00000     -8.99111    1.00000
  241     -8.98475    1.00000     -8.98475    1.00000
  242     -8.96605    1.00000     -8.96605    1.00000
  243     -8.88470    1.00000     -8.88470    1.00000
  244     -8.85160    1.00000     -8.85160    1.00000
  245     -8.77568    1.00000     -8.77568    1.00000
  246     -8.76239    1.00000     -8.76239    1.00000
  247     -8.73640    1.00000     -8.73640    1.00000
  248     -8.65669    1.00000     -8.65669    1.00000
  249     -8.64390    1.00000     -8.64390    1.00000
  250     -8.61080    1.00000     -8.61080    1.00000
  251     -8.55065    1.00000     -8.55065    1.00000
  252     -8.53259    1.00000     -8.53259    1.00000
  253     -8.50446    1.00000     -8.50446    1.00000
  254     -8.48891    1.00000     -8.48891    1.00000
  255     -8.47042    1.00000     -8.47042    1.00000
  256     -8.46187    1.00000     -8.46187    1.00000
  257     -8.42437    1.00000     -8.42437    1.00000
  258     -8.40046    1.00000     -8.40046    1.00000
  259     -8.39045    1.00000     -8.39045    1.00000
  260     -8.37101    1.00000     -8.37101    1.00000
  261     -8.32361    1.00000     -8.32361    1.00000
  262     -8.29768    1.00000     -8.29768    1.00000
  263     -8.28641    1.00000     -8.28641    1.00000
  264     -8.25724    1.00000     -8.25724    1.00000
  265     -8.25011    1.00000     -8.25011    1.00000
  266     -8.21734    1.00000     -8.21734    1.00000
  267     -8.21234    1.00000     -8.21234    1.00000
  268     -8.19393    1.00000     -8.19393    1.00000
  269     -8.17010    1.00000     -8.17010    1.00000
  270     -8.16324    1.00000     -8.16324    1.00000
  271     -8.12486    1.00000     -8.12486    1.00000
  272     -8.10787    1.00000     -8.10787    1.00000
  273     -8.08131    1.00000     -8.08131    1.00000
  274     -8.06610    1.00000     -8.06610    1.00000
  275     -8.04834    1.00000     -8.04834    1.00000
  276     -8.00133    1.00000     -8.00133    1.00000
  277     -7.97877    1.00000     -7.97877    1.00000
  278     -7.95141    1.00000     -7.95141    1.00000
  279     -7.90619    1.00000     -7.90619    1.00000
  280     -7.86739    1.00000     -7.86739    1.00000
  281     -7.84901    1.00000     -7.84901    1.00000
  282     -7.79391    1.00000     -7.79391    1.00000
  283     -7.73905    1.00000     -7.73905    1.00000
  284     -7.72509    1.00000     -7.72509    1.00000
  285     -7.71338    1.00000     -7.71338    1.00000
  286     -7.67456    1.00000     -7.67456    1.00000
  287     -7.64508    1.00000     -7.64508    1.00000
  288     -7.60228    1.00000     -7.60228    1.00000
  289     -7.54016    1.00000     -7.54016    1.00000
  290     -7.50284    1.00000     -7.50284    1.00000
  291     -7.48614    1.00000     -7.48614    1.00000
  292     -7.41545    1.00000     -7.41545    1.00000
  293     -7.40427    1.00000     -7.40427    1.00000
  294     -7.39569    1.00000     -7.39569    1.00000
  295     -7.37872    1.00000     -7.37872    1.00000
  296     -7.36150    1.00000     -7.36150    1.00000
  297     -7.23437    1.00000     -7.23437    1.00000
  298     -7.18896    1.00000     -7.18896    1.00000
  299     -7.18030    1.00000     -7.18030    1.00000
  300     -7.13635    1.00000     -7.13635    1.00000
  301     -7.12384    1.00000     -7.12384    1.00000
  302     -7.06358    1.00000     -7.06358    1.00000
  303     -7.04089    1.00000     -7.04089    1.00000
  304     -7.03313    1.00000     -7.03313    1.00000
  305     -7.02940    1.00000     -7.02940    1.00000
  306     -7.00107    1.00000     -7.00107    1.00000
  307     -6.94407    1.00000     -6.94407    1.00000
  308     -6.35565    0.99999     -6.35565    0.99999
  309     -6.02503    0.99971     -6.02503    0.99971
  310     -4.39733    0.00030     -4.39733    0.00030
  311     -3.83943    0.00000     -3.83943    0.00000
  312     -3.81458    0.00000     -3.81458    0.00000
  313     -3.70282    0.00000     -3.70282    0.00000
  314     -3.64804    0.00000     -3.64804    0.00000
  315     -3.60321    0.00000     -3.60321    0.00000
  316     -3.44608    0.00000     -3.44608    0.00000
  317     -3.43298    0.00000     -3.43298    0.00000
  318     -3.41649    0.00000     -3.41649    0.00000
  319     -3.31581    0.00000     -3.31581    0.00000
  320     -3.21132    0.00000     -3.21132    0.00000
  321     -3.15732    0.00000     -3.15732    0.00000
  322     -3.11211    0.00000     -3.11211    0.00000
  323     -3.08937    0.00000     -3.08937    0.00000
  324     -3.05145    0.00000     -3.05145    0.00000
  325     -3.03518    0.00000     -3.03518    0.00000
  326     -2.99914    0.00000     -2.99914    0.00000
  327     -2.94591    0.00000     -2.94591    0.00000
  328     -2.94352    0.00000     -2.94352    0.00000
  329     -2.91327    0.00000     -2.91327    0.00000
  330     -2.89620    0.00000     -2.89620    0.00000
  331     -2.88277    0.00000     -2.88277    0.00000
  332     -2.86465    0.00000     -2.86465    0.00000
  333     -2.84417    0.00000     -2.84417    0.00000
  334     -2.82307    0.00000     -2.82307    0.00000
  335     -2.77512    0.00000     -2.77512    0.00000
  336     -2.75056    0.00000     -2.75056    0.00000
  337     -2.74004    0.00000     -2.74004    0.00000
  338     -2.72503    0.00000     -2.72503    0.00000
  339     -2.71325    0.00000     -2.71325    0.00000
  340     -2.70156    0.00000     -2.70156    0.00000
  341     -2.68777    0.00000     -2.68777    0.00000
  342     -2.66297    0.00000     -2.66297    0.00000
  343     -2.65437    0.00000     -2.65437    0.00000
  344     -2.64622    0.00000     -2.64622    0.00000
  345     -2.63541    0.00000     -2.63541    0.00000
  346     -2.61707    0.00000     -2.61707    0.00000
  347     -2.61262    0.00000     -2.61262    0.00000
  348     -2.57655    0.00000     -2.57655    0.00000
  349     -2.57375    0.00000     -2.57375    0.00000
  350     -2.51245    0.00000     -2.51245    0.00000
  351     -2.49364    0.00000     -2.49364    0.00000
  352     -2.47446    0.00000     -2.47446    0.00000
  353     -2.46126    0.00000     -2.46126    0.00000
  354     -2.44524    0.00000     -2.44524    0.00000
  355     -2.43054    0.00000     -2.43054    0.00000
  356     -2.36049    0.00000     -2.36049    0.00000
  357     -2.32542    0.00000     -2.32542    0.00000
  358     -2.30886    0.00000     -2.30886    0.00000
  359     -2.28530    0.00000     -2.28530    0.00000
  360     -2.26205    0.00000     -2.26205    0.00000
  361     -2.24961    0.00000     -2.24961    0.00000
  362     -2.23692    0.00000     -2.23692    0.00000
  363     -2.23070    0.00000     -2.23070    0.00000
  364     -2.21198    0.00000     -2.21198    0.00000
  365     -2.20203    0.00000     -2.20203    0.00000
  366     -2.19299    0.00000     -2.19299    0.00000
  367     -2.18909    0.00000     -2.18909    0.00000
  368     -2.17473    0.00000     -2.17473    0.00000
  369     -2.12929    0.00000     -2.12929    0.00000
  370     -2.09225    0.00000     -2.09225    0.00000
  371     -2.08649    0.00000     -2.08649    0.00000
  372     -2.07484    0.00000     -2.07484    0.00000
  373     -2.04346    0.00000     -2.04346    0.00000
  374     -1.99398    0.00000     -1.99398    0.00000
  375     -1.97104    0.00000     -1.97104    0.00000

Fermi level: -5.20980

Gap: 1.628 eV
Transition (v -> c):
  (s=0, k=0, n=309, [0.00, 0.00, 0.00]) -> (s=0, k=0, n=310, [0.00, 0.00, 0.00])
No difference between direct/indirect transitions
System changes: positions 

Initializing position-dependent things.

Density initialized from wave functions
      .-------------------------.  
     /|                         |  
    / |                         |  
   /  |                         |  
  /   |                         |  
 *    |                         |  
 |    |                         |  
 |    |                         |  
 |    |                         |  
 |    |                         |  
 |    |                         |  
 |    |                         |  
 |    |                         |  
 |    |                         |  
 |    |        Au   OAu         |  
 |    |      O          Ti      |  
 |    O  Au      Ti     O    O  |  
 |    |   Ti   Au O   O         |  
 | O  |   O    O      Ti     Ti |  
 |    | Ti     Ti     O    O    |  
 |    |     O       O      Ti   |  
 |   O|Ti     O      O          |  
 |    |O    O      Ti     Ti    |  
 |  Ti|    Ti          O  O   O |  
 |    |  O  O   O O    TiO      |  
 |  O |         TiO         O Ti|  
 |    | OTiO   Ti    OTi        |  
 |    |       O     O O    O O  |  
 |    | Oi   O O           Ti   |  
 |    O      Ti     Ti     O    |  
 |   Ti          O      O       |  
 |    |   O                     |  
 |    |                         |  
 |    |                         |  
 |    |                         |  
 |    .-------------------------.  
 |   /                         /   
 |  /                         /    
 | /                         /     
 |/                         /      
 *-------------------------*       

Positions:
   0 Ti     1.771742    0.000000    8.228379    ( 0.0000,  0.0000,  0.0000)
   1 Ti     6.989192    1.896200    8.228379    ( 0.0000,  0.0000,  0.0000)
   2 Ti     1.771742    3.792400    8.228379    ( 0.0000,  0.0000,  0.0000)
   3 Ti     6.989192    5.688600    8.228379    ( 0.0000,  0.0000,  0.0000)
   4 Ti     4.725027    0.000000    9.111586    ( 0.0000,  0.0000,  0.0000)
   5 Ti     9.942477    1.896200    9.111586    ( 0.0000,  0.0000,  0.0000)
   6 Ti     4.725027    3.792400    9.111586    ( 0.0000,  0.0000,  0.0000)
   7 Ti     9.942477    5.688600    9.111586    ( 0.0000,  0.0000,  0.0000)
   8 Ti     3.149983    0.000000   11.761552    ( 0.0000,  0.0000,  0.0000)
   9 Ti     8.367433    1.896200   11.761552    ( 0.0000,  0.0000,  0.0000)
  10 Ti     3.149983    3.792400   11.761552    ( 0.0000,  0.0000,  0.0000)
  11 Ti     8.367433    5.688600   11.761552    ( 0.0000,  0.0000,  0.0000)
  12 Ti     6.103269    0.000000   12.644759    ( 0.0000,  0.0000,  0.0000)
  13 Ti     0.885819    1.896200   12.644759    ( 0.0000,  0.0000,  0.0000)
  14 Ti     6.103269    3.792400   12.644759    ( 0.0000,  0.0000,  0.0000)
  15 Ti     0.885819    5.688600   12.644759    ( 0.0000,  0.0000,  0.0000)
  16 Ti     4.482233   -0.001033   15.342543    ( 0.0000,  0.0000,  0.0000)
  17 Ti     9.753045    1.900753   15.389207    ( 0.0000,  0.0000,  0.0000)
  18 Ti     4.499047    3.797034   15.348687    ( 0.0000,  0.0000,  0.0000)
  19 Ti     9.736627    5.671166   15.407809    ( 0.0000,  0.0000,  0.0000)
  20 Ti     7.365001   -0.008670   16.091347    ( 0.0000,  0.0000,  0.0000)
  21 Ti     2.124206    1.919615   16.196452    ( 0.0000,  0.0000,  0.0000)
  22 Ti     7.324862    3.785370   16.124124    ( 0.0000,  0.0000,  0.0000)
  23 Ti     2.104658    5.692197   16.109406    ( 0.0000,  0.0000,  0.0000)
  24 O      3.638859    0.000000    7.500000    ( 0.0000,  0.0000,  0.0000)
  25 O      8.856309    1.896200    7.500000    ( 0.0000,  0.0000,  0.0000)
  26 O      3.638859    3.792400    7.500000    ( 0.0000,  0.0000,  0.0000)
  27 O      8.856309    5.688600    7.500000    ( 0.0000,  0.0000,  0.0000)
  28 O      6.592144    0.000000    8.383207    ( 0.0000,  0.0000,  0.0000)
  29 O      1.374694    1.896200    8.383207    ( 0.0000,  0.0000,  0.0000)
  30 O      6.592144    3.792400    8.383207    ( 0.0000,  0.0000,  0.0000)
  31 O      1.374694    5.688600    8.383207    ( 0.0000,  0.0000,  0.0000)
  32 O     10.339421    0.000000    8.956758    ( 0.0000,  0.0000,  0.0000)
  33 O      5.121971    1.896200    8.956758    ( 0.0000,  0.0000,  0.0000)
  34 O     10.339421    3.792400    8.956758    ( 0.0000,  0.0000,  0.0000)
  35 O      5.121971    5.688600    8.956758    ( 0.0000,  0.0000,  0.0000)
  36 O      2.857911    0.000000    9.839966    ( 0.0000,  0.0000,  0.0000)
  37 O      8.075361    1.896200    9.839966    ( 0.0000,  0.0000,  0.0000)
  38 O      2.857911    3.792400    9.839966    ( 0.0000,  0.0000,  0.0000)
  39 O      8.075361    5.688600    9.839966    ( 0.0000,  0.0000,  0.0000)
  40 O      5.017100    0.000000   11.033173    ( 0.0000,  0.0000,  0.0000)
  41 O     10.234550    1.896200   11.033173    ( 0.0000,  0.0000,  0.0000)
  42 O      5.017100    3.792400   11.033173    ( 0.0000,  0.0000,  0.0000)
  43 O     10.234550    5.688600   11.033173    ( 0.0000,  0.0000,  0.0000)
  44 O      7.970490    0.000000   11.916380    ( 0.0000,  0.0000,  0.0000)
  45 O      2.753040    1.896200   11.916380    ( 0.0000,  0.0000,  0.0000)
  46 O      7.970490    3.792400   11.916380    ( 0.0000,  0.0000,  0.0000)
  47 O      2.753040    5.688600   11.916380    ( 0.0000,  0.0000,  0.0000)
  48 O      1.282867    0.000000   12.489931    ( 0.0000,  0.0000,  0.0000)
  49 O      6.500317    1.896200   12.489931    ( 0.0000,  0.0000,  0.0000)
  50 O      1.282867    3.792400   12.489931    ( 0.0000,  0.0000,  0.0000)
  51 O      6.500317    5.688600   12.489931    ( 0.0000,  0.0000,  0.0000)
  52 O      4.236152    0.000000   13.373138    ( 0.0000,  0.0000,  0.0000)
  53 O      9.453603    1.896200   13.373138    ( 0.0000,  0.0000,  0.0000)
  54 O      4.236152    3.792400   13.373138    ( 0.0000,  0.0000,  0.0000)
  55 O      9.453603    5.688600   13.373138    ( 0.0000,  0.0000,  0.0000)
  56 O      6.412072   -0.010033   14.556610    ( 0.0000,  0.0000,  0.0000)
  57 O      1.198823    1.897930   14.569774    ( 0.0000,  0.0000,  0.0000)
  58 O      6.447668    3.793171   14.532625    ( 0.0000,  0.0000,  0.0000)
  59 O      1.199187    5.689336   14.547629    ( 0.0000,  0.0000,  0.0000)
  60 O      4.033722    1.891518   15.421462    ( 0.0000,  0.0000,  0.0000)
  61 O      9.263384   -0.007385   15.453502    ( 0.0000,  0.0000,  0.0000)
  62 O      4.056182    5.703956   15.417797    ( 0.0000,  0.0000,  0.0000)
  63 O      9.276983    3.794598   15.462247    ( 0.0000,  0.0000,  0.0000)
  64 O      2.642742   -0.013555   16.279518    ( 0.0000,  0.0000,  0.0000)
  65 O      7.840025    1.892632   16.276827    ( 0.0000,  0.0000,  0.0000)
  66 O      2.638424    3.815752   16.259314    ( 0.0000,  0.0000,  0.0000)
  67 O      7.851442    5.687213   16.316677    ( 0.0000,  0.0000,  0.0000)
  68 O      5.664333   -0.017638   16.912131    ( 0.0000,  0.0000,  0.0000)
  69 O      0.405331    1.895786   16.891848    ( 0.0000,  0.0000,  0.0000)
  70 O      0.447526    5.688107   16.892737    ( 0.0000,  0.0000,  0.0000)
  71 O      5.620240    3.815240   16.822627    ( 0.0000,  0.0000,  0.0000)
  72 Au     5.402004    1.459542   18.435638    ( 0.0000,  0.0000,  0.0000)
  73 Au     7.227773    3.254817   19.494175    ( 0.0000,  0.0000,  0.0000)
  74 Au     2.680675    1.867315   18.895591    ( 0.0000,  0.0000,  0.0000)
  75 Au     4.579183    3.616569   19.675117    ( 0.0000,  0.0000,  0.0000)

Unit cell:
           periodic     x           y           z      points  spacing
  1. axis:    yes   10.434900    0.000000    0.000000    52     0.2007
  2. axis:    yes    0.000000    7.584800    0.000000    36     0.2107
  3. axis:    no     0.000000    0.000000   28.826383   144     0.2002

  Lengths:  10.434900   7.584800  28.826383
  Angles:   90.000000  90.000000  90.000000

Effective grid spacing dv^(1/3) = 0.2038

     iter     time        total  log10-change:  magmom
                         energy   eigst   dens
iter:   1 19:12:46  -396.400964   -4.38           -0.0000
iter:   2 19:12:49  -396.399129   -5.02  -3.65    -0.0000
iter:   3 19:12:53  -396.397754   -5.50  -3.64    -0.0000
iter:   4 19:12:57  -396.397212   -5.92  -3.65    -0.0000
iter:   5 19:13:01  -396.396747   -6.31  -3.66    -0.0000
iter:   6 19:13:04  -396.396343   -6.66  -3.67    -0.0000
iter:   7 19:13:08  -396.396004   -6.84  -3.69    -0.0000
iter:   8 19:13:12  -396.395725c  -6.93  -3.70    -0.0000
iter:   9 19:13:16  -396.395308   -6.95  -3.71    -0.0000
iter:  10 19:13:19  -396.395009   -6.96  -3.72    -0.0000
iter:  11 19:13:23  -396.394790c  -6.94  -3.73    -0.0000
iter:  12 19:13:27  -396.394627c  -6.95  -3.75    -0.0000
iter:  13 19:13:31  -396.394505c  -6.95  -3.76    -0.0000
iter:  14 19:13:34  -396.394222c  -6.99  -3.77    -0.0000
iter:  15 19:13:38  -396.394223c  -7.01  -3.78    -0.0000
iter:  16 19:13:42  -396.394036c  -7.04  -3.79    -0.0000
iter:  17 19:13:45  -396.393909c  -7.08  -3.80    -0.0000
iter:  18 19:13:49  -396.393831c  -7.10  -3.81    -0.0000
iter:  19 19:13:53  -396.393595c  -7.16  -3.82    -0.0000
iter:  20 19:13:57  -396.393626c  -7.18  -3.83    -0.0000
iter:  21 19:14:00  -396.393477c  -7.22  -3.83    -0.0000
iter:  22 19:14:04  -396.393373c  -7.26  -3.84    -0.0000
iter:  23 19:14:08  -396.393313c  -7.28  -3.85    -0.0000
iter:  24 19:14:12  -396.393285c  -7.32  -3.86    -0.0000
iter:  25 19:14:15  -396.393280c  -7.35  -3.87    -0.0000
iter:  26 19:14:19  -396.393291c  -7.39  -3.88    -0.0000
iter:  27 19:14:23  -396.393131c  -7.46  -3.88    -0.0000
iter:  28 19:14:26  -396.393200c  -7.47  -3.89    -0.0000
iter:  29 19:14:30  -396.393096c  -7.54  -3.90    -0.0000
iter:  30 19:14:34  -396.393020c  -7.58  -3.91    -0.0000
iter:  31 19:14:38  -396.392975c  -7.60  -3.91    -0.0000
iter:  32 19:14:41  -396.392957c  -7.63  -3.92    -0.0000
iter:  33 19:14:45  -396.392958c  -7.66  -3.93    -0.0000
iter:  34 19:14:49  -396.392973c  -7.69  -3.94    -0.0000
iter:  35 19:14:52  -396.393001c  -7.72  -3.94    -0.0000
iter:  36 19:14:56  -396.393036c  -7.75  -3.95    -0.0000
iter:  37 19:15:00  -396.393078c  -7.78  -3.96    -0.0000
iter:  38 19:15:04  -396.393125c  -7.82  -3.96    -0.0000
iter:  39 19:15:07  -396.393176c  -7.85  -3.97    -0.0000
iter:  40 19:15:11  -396.393229c  -7.89  -3.97    -0.0000
iter:  41 19:15:15  -396.393284c  -7.92  -3.98    -0.0000
iter:  42 19:15:19  -396.393185c  -8.03  -3.99    -0.0000
iter:  43 19:15:22  -396.393109c  -8.09  -3.99    -0.0000
iter:  44 19:15:26  -396.393050c  -8.11  -4.00    -0.0000
iter:  45 19:15:30  -396.393010c  -8.14  -4.01    -0.0000
iter:  46 19:15:33  -396.392987c  -8.16  -4.01    -0.0000
iter:  47 19:15:37  -396.392978c  -8.19  -4.02    -0.0000
iter:  48 19:15:41  -396.392979c  -8.20  -4.02    -0.0000
iter:  49 19:15:45  -396.392990c  -8.23  -4.03    -0.0000
iter:  50 19:15:48  -396.393008c  -8.24  -4.04    -0.0000
iter:  51 19:15:52  -396.393032c  -8.27  -4.04    -0.0000
iter:  52 19:15:56  -396.393060c  -8.29  -4.05    -0.0000
iter:  53 19:15:59  -396.393092c  -8.32  -4.05    -0.0000
iter:  54 19:16:03  -396.393126c  -8.35  -4.06    -0.0000
iter:  55 19:16:07  -396.393163c  -8.38  -4.06    -0.0000
iter:  56 19:16:11  -396.393202c  -8.41  -4.07    -0.0000
iter:  57 19:16:14  -396.393241c  -8.44  -4.07    -0.0000
iter:  58 19:16:18  -396.393282c  -8.47  -4.08    -0.0000
iter:  59 19:16:22  -396.393323c  -8.50  -4.09    -0.0000
iter:  60 19:16:25  -396.393364c  -8.54  -4.09    -0.0000
iter:  61 19:16:29  -396.393405c  -8.56  -4.10    -0.0000
iter:  62 19:16:33  -396.393446c  -8.59  -4.10    -0.0000
iter:  63 19:16:37  -396.393487c  -8.62  -4.11    -0.0000
iter:  64 19:16:40  -396.393527c  -8.65  -4.11    -0.0000
iter:  65 19:16:44  -396.393566c  -8.68  -4.12    -0.0000
iter:  66 19:16:48  -396.393605c  -8.71  -4.12    -0.0000
iter:  67 19:16:52  -396.393643c  -8.73  -4.13    -0.0000
iter:  68 19:16:55  -396.393680c  -8.76  -4.13    -0.0000
iter:  69 19:16:59  -396.393716c  -8.79  -4.14    -0.0000
iter:  70 19:17:03  -396.393751c  -8.82  -4.14    -0.0000
iter:  71 19:17:06  -396.393785c  -8.84  -4.15    -0.0000
iter:  72 19:17:10  -396.393818c  -8.87  -4.15    -0.0000
iter:  73 19:17:14  -396.393850c  -8.90  -4.16    -0.0000
iter:  74 19:17:18  -396.393881c  -8.92  -4.16    -0.0000
iter:  75 19:17:22  -396.393911c  -8.95  -4.17    -0.0000
iter:  76 19:17:26  -396.393940c  -8.98  -4.18    -0.0000
iter:  77 19:17:29  -396.393968c  -9.01  -4.18    -0.0000
iter:  78 19:17:33  -396.393995c  -9.03  -4.19    -0.0000
iter:  79 19:17:37  -396.394021c  -9.07  -4.19    -0.0000
iter:  80 19:17:41  -396.394046c  -9.09  -4.20    -0.0000
iter:  81 19:17:44  -396.394070c  -9.12  -4.20    -0.0000
iter:  82 19:17:48  -396.394093c  -9.14  -4.21    -0.0000
iter:  83 19:17:52  -396.394115c  -9.17  -4.21    -0.0000
iter:  84 19:17:55  -396.394136c  -9.19  -4.22    -0.0000
iter:  85 19:17:59  -396.394156c  -9.22  -4.22    -0.0000
iter:  86 19:18:03  -396.394176c  -9.24  -4.23    -0.0000
iter:  87 19:18:07  -396.394194c  -9.27  -4.23    -0.0000
iter:  88 19:18:10  -396.394212c  -9.29  -4.24    -0.0000
iter:  89 19:18:14  -396.394229c  -9.31  -4.24    -0.0000
iter:  90 19:18:18  -396.394245c  -9.34  -4.25    -0.0000
iter:  91 19:18:21  -396.394260c  -9.36  -4.25    -0.0000
iter:  92 19:18:25  -396.394205c  -9.43  -4.26    -0.0000
iter:  93 19:18:29  -396.394246c  -9.41  -4.27    -0.0000
iter:  94 19:18:33  -396.394194c  -9.47  -4.27    -0.0000
iter:  95 19:18:36  -396.394236c  -9.45  -4.28    -0.0000
iter:  96 19:18:40  -396.394188c  -9.51  -4.28    -0.0000
iter:  97 19:18:44  -396.394162c  -9.55  -4.29    -0.0000
iter:  98 19:18:47  -396.394140c  -9.55  -4.29    -0.0000
iter:  99 19:18:51  -396.394119c  -9.57  -4.30    -0.0000
iter: 100 19:18:55  -396.394100c  -9.57  -4.30    -0.0000
iter: 101 19:18:59  -396.394082c  -9.60  -4.31    -0.0000
iter: 102 19:19:02  -396.394066c  -9.61  -4.31    -0.0000
iter: 103 19:19:06  -396.394052c  -9.63  -4.32    -0.0000
iter: 104 19:19:10  -396.394040c  -9.64  -4.33    -0.0000
iter: 105 19:19:13  -396.394028c  -9.66  -4.33    -0.0000
iter: 106 19:19:17  -396.394019c  -9.68  -4.34    -0.0000
iter: 107 19:19:21  -396.394010c  -9.70  -4.34    -0.0000
iter: 108 19:19:25  -396.394003c  -9.71  -4.35    -0.0000
iter: 109 19:19:28  -396.393996c  -9.73  -4.35    -0.0000
iter: 110 19:19:32  -396.393991c  -9.74  -4.36    -0.0000
iter: 111 19:19:36  -396.393986c  -9.75  -4.36    -0.0000
iter: 112 19:19:40  -396.393982c  -9.77  -4.37    -0.0000
iter: 113 19:19:43  -396.393979c  -9.78  -4.37    -0.0000
iter: 114 19:19:47  -396.393977c  -9.79  -4.38    -0.0000
iter: 115 19:19:51  -396.393975c  -9.81  -4.39    -0.0000
iter: 116 19:19:54  -396.393973c  -9.82  -4.39    -0.0000
iter: 117 19:19:58  -396.393973c  -9.83  -4.40    -0.0000
iter: 118 19:20:02  -396.393972c  -9.85  -4.40    -0.0000
iter: 119 19:20:06  -396.393972c  -9.86  -4.41    -0.0000
iter: 120 19:20:09  -396.393972c  -9.87  -4.41    -0.0000
iter: 121 19:20:13  -396.393972c  -9.89  -4.42    -0.0000
iter: 122 19:20:17  -396.393973c  -9.90  -4.42    -0.0000
iter: 123 19:20:20  -396.393974c  -9.91  -4.43    -0.0000
iter: 124 19:20:24  -396.393975c  -9.93  -4.43    -0.0000
iter: 125 19:20:28  -396.393977c  -9.94  -4.44    -0.0000
iter: 126 19:20:32  -396.393978c  -9.96  -4.44    -0.0000
iter: 127 19:20:35  -396.393980c  -9.97  -4.45    -0.0000
iter: 128 19:20:39  -396.393982c  -9.99  -4.45    -0.0000
iter: 129 19:20:43  -396.393984c -10.01c -4.46    -0.0000
iter: 130 19:20:46  -396.393986c -10.02c -4.47    -0.0000
iter: 131 19:20:50  -396.393988c -10.03c -4.47    -0.0000
iter: 132 19:20:54  -396.393990c -10.05c -4.48    -0.0000
iter: 133 19:20:58  -396.393992c -10.06c -4.48    -0.0000
iter: 134 19:21:01  -396.393994c -10.08c -4.49    -0.0000
iter: 135 19:21:05  -396.393997c -10.09c -4.49    -0.0000
iter: 136 19:21:09  -396.393999c -10.11c -4.50    -0.0000
iter: 137 19:21:12  -396.394001c -10.12c -4.50    -0.0000
iter: 138 19:21:16  -396.394003c -10.13c -4.51    -0.0000
iter: 139 19:21:20  -396.394005c -10.15c -4.51    -0.0000
iter: 140 19:21:24  -396.394008c -10.16c -4.52    -0.0000
iter: 141 19:21:27  -396.394010c -10.18c -4.52    -0.0000
iter: 142 19:21:31  -396.394012c -10.19c -4.53    -0.0000
iter: 143 19:21:35  -396.394014c -10.20c -4.53    -0.0000
iter: 144 19:21:38  -396.394016c -10.22c -4.54    -0.0000
iter: 145 19:21:42  -396.394018c -10.23c -4.54    -0.0000
iter: 146 19:21:46  -396.394020c -10.24c -4.55    -0.0000
iter: 147 19:21:50  -396.394022c -10.26c -4.56    -0.0000
iter: 148 19:21:53  -396.394024c -10.27c -4.56    -0.0000
iter: 149 19:21:57  -396.394026c -10.28c -4.57    -0.0000
iter: 150 19:22:01  -396.394028c -10.30c -4.57    -0.0000
iter: 151 19:22:04  -396.394030c -10.31c -4.58    -0.0000
iter: 152 19:22:08  -396.394031c -10.32c -4.58    -0.0000
iter: 153 19:22:12  -396.394033c -10.34c -4.59    -0.0000
iter: 154 19:22:16  -396.394034c -10.35c -4.59    -0.0000
iter: 155 19:22:19  -396.394036c -10.36c -4.60    -0.0000
iter: 156 19:22:23  -396.394037c -10.38c -4.60    -0.0000
iter: 157 19:22:27  -396.394039c -10.39c -4.61    -0.0000
iter: 158 19:22:30  -396.394040c -10.40c -4.61    -0.0000
iter: 159 19:22:34  -396.394041c -10.42c -4.62    -0.0000
iter: 160 19:22:38  -396.394043c -10.43c -4.62    -0.0000
iter: 161 19:22:42  -396.394044c -10.44c -4.63    -0.0000
iter: 162 19:22:45  -396.394045c -10.46c -4.63    -0.0000
iter: 163 19:22:49  -396.394046c -10.47c -4.64    -0.0000
iter: 164 19:22:53  -396.394047c -10.48c -4.65    -0.0000
iter: 165 19:22:56  -396.394048c -10.50c -4.65    -0.0000
iter: 166 19:23:00  -396.394049c -10.51c -4.66    -0.0000
iter: 167 19:23:04  -396.394050c -10.52c -4.66    -0.0000
iter: 168 19:23:08  -396.394050c -10.54c -4.67    -0.0000
iter: 169 19:23:11  -396.394051c -10.55c -4.67    -0.0000
iter: 170 19:23:15  -396.394052c -10.56c -4.68    -0.0000
iter: 171 19:23:19  -396.394052c -10.58c -4.68    -0.0000
iter: 172 19:23:22  -396.394053c -10.59c -4.69    -0.0000
iter: 173 19:23:26  -396.394054c -10.60c -4.69    -0.0000
iter: 174 19:23:30  -396.394054c -10.62c -4.70    -0.0000
iter: 175 19:23:34  -396.394055c -10.63c -4.70    -0.0000
iter: 176 19:23:37  -396.394055c -10.64c -4.71    -0.0000
iter: 177 19:23:41  -396.394056c -10.66c -4.71    -0.0000
iter: 178 19:23:45  -396.394056c -10.67c -4.72    -0.0000
iter: 179 19:23:49  -396.394056c -10.68c -4.72    -0.0000
iter: 180 19:23:52  -396.394057c -10.70c -4.73    -0.0000
iter: 181 19:23:56  -396.394057c -10.71c -4.73    -0.0000
iter: 182 19:24:00  -396.394057c -10.72c -4.74    -0.0000
iter: 183 19:24:03  -396.394058c -10.73c -4.75    -0.0000
iter: 184 19:24:07  -396.394058c -10.75c -4.75    -0.0000
iter: 185 19:24:11  -396.394058c -10.76c -4.76    -0.0000
iter: 186 19:24:15  -396.394058c -10.77c -4.76    -0.0000
iter: 187 19:24:18  -396.394058c -10.78c -4.77    -0.0000
iter: 188 19:24:22  -396.394058c -10.80c -4.77    -0.0000
iter: 189 19:24:26  -396.394059c -10.81c -4.78    -0.0000
iter: 190 19:24:29  -396.394059c -10.82c -4.78    -0.0000
iter: 191 19:24:33  -396.394059c -10.84c -4.79    -0.0000
iter: 192 19:24:37  -396.394059c -10.85c -4.79    -0.0000
iter: 193 19:24:40  -396.394059c -10.86c -4.80    -0.0000
iter: 194 19:24:44  -396.394059c -10.87c -4.80    -0.0000
iter: 195 19:24:48  -396.394059c -10.88c -4.81    -0.0000
iter: 196 19:24:52  -396.394059c -10.90c -4.81    -0.0000
iter: 197 19:24:55  -396.394059c -10.91c -4.82    -0.0000
iter: 198 19:24:59  -396.394059c -10.92c -4.82    -0.0000
iter: 199 19:25:03  -396.394059c -10.93c -4.83    -0.0000
iter: 200 19:25:07  -396.394059c -10.95c -4.83    -0.0000
iter: 201 19:25:10  -396.394059c -10.96c -4.84    -0.0000
iter: 202 19:25:14  -396.394058c -10.97c -4.84    -0.0000
iter: 203 19:25:18  -396.394058c -10.98c -4.85    -0.0000
iter: 204 19:25:21  -396.394058c -11.00c -4.85    -0.0000
iter: 205 19:25:25  -396.394058c -11.01c -4.86    -0.0000
iter: 206 19:25:29  -396.394058c -11.02c -4.86    -0.0000
iter: 207 19:25:33  -396.394058c -11.03c -4.87    -0.0000
iter: 208 19:25:36  -396.394058c -11.04c -4.87    -0.0000
iter: 209 19:25:40  -396.394058c -11.06c -4.88    -0.0000
iter: 210 19:25:44  -396.394057c -11.07c -4.88    -0.0000
iter: 211 19:25:47  -396.394057c -11.08c -4.89    -0.0000
iter: 212 19:25:51  -396.394057c -11.09c -4.89    -0.0000
iter: 213 19:25:55  -396.394057c -11.10c -4.90    -0.0000
iter: 214 19:25:59  -396.394057c -11.11c -4.90    -0.0000
iter: 215 19:26:02  -396.394056c -11.13c -4.91    -0.0000
iter: 216 19:26:06  -396.394056c -11.14c -4.91    -0.0000
iter: 217 19:26:10  -396.394056c -11.15c -4.92    -0.0000
iter: 218 19:26:13  -396.394056c -11.16c -4.93    -0.0000
iter: 219 19:26:17  -396.394056c -11.17c -4.93    -0.0000
iter: 220 19:26:21  -396.394055c -11.19c -4.94    -0.0000
iter: 221 19:26:25  -396.394055c -11.20c -4.94    -0.0000
iter: 222 19:26:28  -396.394055c -11.21c -4.95    -0.0000
iter: 223 19:26:32  -396.394055c -11.22c -4.95    -0.0000
iter: 224 19:26:36  -396.394055c -11.23c -4.96    -0.0000
iter: 225 19:26:39  -396.394054c -11.25c -4.96    -0.0000
iter: 226 19:26:43  -396.394054c -11.26c -4.97    -0.0000
iter: 227 19:26:47  -396.394054c -11.27c -4.97    -0.0000
iter: 228 19:26:51  -396.394054c -11.28c -4.98    -0.0000
iter: 229 19:26:54  -396.394053c -11.29c -4.98    -0.0000
iter: 230 19:26:58  -396.394053c -11.30c -4.99    -0.0000
iter: 231 19:27:02  -396.394053c -11.32c -4.99    -0.0000
iter: 232 19:27:06  -396.394053c -11.33c -5.00    -0.0000
iter: 233 19:27:09  -396.394052c -11.34c -5.00c   -0.0000

Converged after 233 iterations.

Dipole moment: (52.389697, -54.391114, -0.274285) |e|*Ang

Total magnetic moment: (0.000000, 0.000000, -0.000000)
Local magnetic moments:
   0 Ti ( 0.000000,  0.000000, -0.000000)
   1 Ti ( 0.000000,  0.000000, -0.000000)
   2 Ti ( 0.000000,  0.000000, -0.000000)
   3 Ti ( 0.000000,  0.000000,  0.000000)
   4 Ti ( 0.000000,  0.000000,  0.000000)
   5 Ti ( 0.000000,  0.000000,  0.000000)
   6 Ti ( 0.000000,  0.000000,  0.000000)
   7 Ti ( 0.000000,  0.000000, -0.000000)
   8 Ti ( 0.000000,  0.000000,  0.000000)
   9 Ti ( 0.000000,  0.000000, -0.000000)
  10 Ti ( 0.000000,  0.000000,  0.000000)
  11 Ti ( 0.000000,  0.000000,  0.000000)
  12 Ti ( 0.000000,  0.000000, -0.000000)
  13 Ti ( 0.000000,  0.000000,  0.000000)
  14 Ti ( 0.000000,  0.000000, -0.000000)
  15 Ti ( 0.000000,  0.000000,  0.000000)
  16 Ti ( 0.000000,  0.000000,  0.000000)
  17 Ti ( 0.000000,  0.000000,  0.000000)
  18 Ti ( 0.000000,  0.000000,  0.000000)
  19 Ti ( 0.000000,  0.000000, -0.000000)
  20 Ti ( 0.000000,  0.000000, -0.000000)
  21 Ti ( 0.000000,  0.000000,  0.000000)
  22 Ti ( 0.000000,  0.000000, -0.000000)
  23 Ti ( 0.000000,  0.000000,  0.000000)
  24 O  ( 0.000000,  0.000000, -0.000000)
  25 O  ( 0.000000,  0.000000,  0.000000)
  26 O  ( 0.000000,  0.000000,  0.000000)
  27 O  ( 0.000000,  0.000000,  0.000000)
  28 O  ( 0.000000,  0.000000, -0.000000)
  29 O  ( 0.000000,  0.000000, -0.000000)
  30 O  ( 0.000000,  0.000000, -0.000000)
  31 O  ( 0.000000,  0.000000, -0.000000)
  32 O  ( 0.000000,  0.000000,  0.000000)
  33 O  ( 0.000000,  0.000000, -0.000000)
  34 O  ( 0.000000,  0.000000, -0.000000)
  35 O  ( 0.000000,  0.000000, -0.000000)
  36 O  ( 0.000000,  0.000000,  0.000000)
  37 O  ( 0.000000,  0.000000, -0.000000)
  38 O  ( 0.000000,  0.000000, -0.000000)
  39 O  ( 0.000000,  0.000000, -0.000000)
  40 O  ( 0.000000,  0.000000,  0.000000)
  41 O  ( 0.000000,  0.000000,  0.000000)
  42 O  ( 0.000000,  0.000000,  0.000000)
  43 O  ( 0.000000,  0.000000, -0.000000)
  44 O  ( 0.000000,  0.000000, -0.000000)
  45 O  ( 0.000000,  0.000000,  0.000000)
  46 O  ( 0.000000,  0.000000,  0.000000)
  47 O  ( 0.000000,  0.000000, -0.000000)
  48 O  ( 0.000000,  0.000000,  0.000000)
  49 O  ( 0.000000,  0.000000, -0.000000)
  50 O  ( 0.000000,  0.000000,  0.000000)
  51 O  ( 0.000000,  0.000000, -0.000000)
  52 O  ( 0.000000,  0.000000,  0.000000)
  53 O  ( 0.000000,  0.000000,  0.000000)
  54 O  ( 0.000000,  0.000000, -0.000000)
  55 O  ( 0.000000,  0.000000, -0.000000)
  56 O  ( 0.000000,  0.000000,  0.000000)
  57 O  ( 0.000000,  0.000000,  0.000000)
  58 O  ( 0.000000,  0.000000,  0.000000)
  59 O  ( 0.000000,  0.000000,  0.000000)
  60 O  ( 0.000000,  0.000000, -0.000000)
  61 O  ( 0.000000,  0.000000, -0.000000)
  62 O  ( 0.000000,  0.000000,  0.000000)
  63 O  ( 0.000000,  0.000000,  0.000000)
  64 O  ( 0.000000,  0.000000, -0.000000)
  65 O  ( 0.000000,  0.000000, -0.000000)
  66 O  ( 0.000000,  0.000000, -0.000000)
  67 O  ( 0.000000,  0.000000, -0.000000)
  68 O  ( 0.000000,  0.000000,  0.000000)
  69 O  ( 0.000000,  0.000000, -0.000000)
  70 O  ( 0.000000,  0.000000, -0.000000)
  71 O  ( 0.000000,  0.000000, -0.000000)
  72 Au ( 0.000000,  0.000000, -0.000000)
  73 Au ( 0.000000,  0.000000, -0.000000)
  74 Au ( 0.000000,  0.000000, -0.000000)
  75 Au ( 0.000000,  0.000000, -0.000000)

Energy contributions relative to reference atoms: (reference = -2721730.337652)

Kinetic:       +541.035585
Potential:     -730.552313
External:      +132.551634
XC:            -382.628138
Entropy (-ST):   -0.001141
Local:          +43.199750
SIC:             +0.000000
--------------------------
Free energy:   -396.394623
Extrapolated:  -396.394052

Dipole-layer corrected work functions: 4.711335, 5.338445 eV

Spin contamination: 0.000000 electrons
                   Up                     Down
 Band  Eigenvalues  Occupancy  Eigenvalues  Occupancy
    0    -66.14842    1.00000    -66.14842    1.00000
    1    -66.14056    1.00000    -66.14056    1.00000
    2    -66.13520    1.00000    -66.13520    1.00000
    3    -66.13306    1.00000    -66.13306    1.00000
    4    -66.01326    1.00000    -66.01326    1.00000
    5    -65.93176    1.00000    -65.93176    1.00000
    6    -65.84157    1.00000    -65.84157    1.00000
    7    -65.83809    1.00000    -65.83809    1.00000
    8    -65.83588    1.00000    -65.83588    1.00000
    9    -65.82447    1.00000    -65.82447    1.00000
   10    -65.80245    1.00000    -65.80245    1.00000
   11    -65.78942    1.00000    -65.78942    1.00000
   12    -65.78784    1.00000    -65.78784    1.00000
   13    -65.75195    1.00000    -65.75195    1.00000
   14    -65.74850    1.00000    -65.74850    1.00000
   15    -65.69337    1.00000    -65.69337    1.00000
   16    -65.67198    1.00000    -65.67198    1.00000
   17    -65.66574    1.00000    -65.66574    1.00000
   18    -65.53879    1.00000    -65.53879    1.00000
   19    -65.53726    1.00000    -65.53726    1.00000
   20    -65.41164    1.00000    -65.41164    1.00000
   21    -65.39787    1.00000    -65.39787    1.00000
   22    -65.38978    1.00000    -65.38978    1.00000
   23    -65.38750    1.00000    -65.38750    1.00000
   24    -42.47025    1.00000    -42.47025    1.00000
   25    -42.46114    1.00000    -42.46114    1.00000
   26    -42.45501    1.00000    -42.45501    1.00000
   27    -42.45232    1.00000    -42.45232    1.00000
   28    -42.32304    1.00000    -42.32304    1.00000
   29    -42.31400    1.00000    -42.31400    1.00000
   30    -42.29401    1.00000    -42.29401    1.00000
   31    -42.25359    1.00000    -42.25359    1.00000
   32    -42.24438    1.00000    -42.24438    1.00000
   33    -42.18537    1.00000    -42.18537    1.00000
   34    -42.15469    1.00000    -42.15469    1.00000
   35    -42.14455    1.00000    -42.14455    1.00000
   36    -42.14141    1.00000    -42.14141    1.00000
   37    -42.13089    1.00000    -42.13089    1.00000
   38    -42.11978    1.00000    -42.11978    1.00000
   39    -42.11874    1.00000    -42.11874    1.00000
   40    -42.11191    1.00000    -42.11191    1.00000
   41    -42.10713    1.00000    -42.10713    1.00000
   42    -42.10572    1.00000    -42.10572    1.00000
   43    -42.09677    1.00000    -42.09677    1.00000
   44    -42.09090    1.00000    -42.09090    1.00000
   45    -42.08781    1.00000    -42.08781    1.00000
   46    -42.06813    1.00000    -42.06813    1.00000
   47    -42.06363    1.00000    -42.06363    1.00000
   48    -42.04440    1.00000    -42.04440    1.00000
   49    -42.02358    1.00000    -42.02358    1.00000
   50    -42.01620    1.00000    -42.01620    1.00000
   51    -42.01136    1.00000    -42.01136    1.00000
   52    -41.99812    1.00000    -41.99812    1.00000
   53    -41.98962    1.00000    -41.98962    1.00000
   54    -41.98773    1.00000    -41.98773    1.00000
   55    -41.96905    1.00000    -41.96905    1.00000
   56    -41.96491    1.00000    -41.96491    1.00000
   57    -41.95570    1.00000    -41.95570    1.00000
   58    -41.94482    1.00000    -41.94482    1.00000
   59    -41.93162    1.00000    -41.93162    1.00000
   60    -41.92971    1.00000    -41.92971    1.00000
   61    -41.91822    1.00000    -41.91822    1.00000
   62    -41.91667    1.00000    -41.91667    1.00000
   63    -41.91227    1.00000    -41.91227    1.00000
   64    -41.90437    1.00000    -41.90437    1.00000
   65    -41.89096    1.00000    -41.89096    1.00000
   66    -41.88813    1.00000    -41.88813    1.00000
   67    -41.88141    1.00000    -41.88141    1.00000
   68    -41.86863    1.00000    -41.86863    1.00000
   69    -41.86324    1.00000    -41.86324    1.00000
   70    -41.85840    1.00000    -41.85840    1.00000
   71    -41.84869    1.00000    -41.84869    1.00000
   72    -41.84815    1.00000    -41.84815    1.00000
   73    -41.83699    1.00000    -41.83699    1.00000
   74    -41.83426    1.00000    -41.83426    1.00000
   75    -41.81836    1.00000    -41.81836    1.00000
   76    -41.78997    1.00000    -41.78997    1.00000
   77    -41.77330    1.00000    -41.77330    1.00000
   78    -41.73758    1.00000    -41.73758    1.00000
   79    -41.71248    1.00000    -41.71248    1.00000
   80    -41.68388    1.00000    -41.68388    1.00000
   81    -41.63680    1.00000    -41.63680    1.00000
   82    -41.63373    1.00000    -41.63373    1.00000
   83    -41.62839    1.00000    -41.62839    1.00000
   84    -41.62339    1.00000    -41.62339    1.00000
   85    -41.61980    1.00000    -41.61980    1.00000
   86    -41.61257    1.00000    -41.61257    1.00000
   87    -41.60887    1.00000    -41.60887    1.00000
   88    -41.60692    1.00000    -41.60692    1.00000
   89    -41.60080    1.00000    -41.60080    1.00000
   90    -41.56507    1.00000    -41.56507    1.00000
   91    -41.55035    1.00000    -41.55035    1.00000
   92    -41.48766    1.00000    -41.48766    1.00000
   93    -41.47183    1.00000    -41.47183    1.00000
   94    -41.46342    1.00000    -41.46342    1.00000
   95    -41.46046    1.00000    -41.46046    1.00000
   96    -24.84570    1.00000    -24.84570    1.00000
   97    -24.64352    1.00000    -24.64352    1.00000
   98    -24.51409    1.00000    -24.51409    1.00000
   99    -24.48655    1.00000    -24.48655    1.00000
  100    -24.42389    1.00000    -24.42389    1.00000
  101    -24.38106    1.00000    -24.38106    1.00000
  102    -24.30724    1.00000    -24.30724    1.00000
  103    -24.23411    1.00000    -24.23411    1.00000
  104    -24.17663    1.00000    -24.17663    1.00000
  105    -24.06643    1.00000    -24.06643    1.00000
  106    -24.01381    1.00000    -24.01381    1.00000
  107    -23.95246    1.00000    -23.95246    1.00000
  108    -23.87747    1.00000    -23.87747    1.00000
  109    -23.75159    1.00000    -23.75159    1.00000
  110    -23.71835    1.00000    -23.71835    1.00000
  111    -23.71360    1.00000    -23.71360    1.00000
  112    -23.68754    1.00000    -23.68754    1.00000
  113    -23.67194    1.00000    -23.67194    1.00000
  114    -23.61414    1.00000    -23.61414    1.00000
  115    -23.58203    1.00000    -23.58203    1.00000
  116    -23.56309    1.00000    -23.56309    1.00000
  117    -23.54239    1.00000    -23.54239    1.00000
  118    -23.52953    1.00000    -23.52953    1.00000
  119    -23.51933    1.00000    -23.51933    1.00000
  120    -23.48669    1.00000    -23.48669    1.00000
  121    -23.47764    1.00000    -23.47764    1.00000
  122    -23.46177    1.00000    -23.46177    1.00000
  123    -23.45759    1.00000    -23.45759    1.00000
  124    -23.39170    1.00000    -23.39170    1.00000
  125    -23.37714    1.00000    -23.37714    1.00000
  126    -23.37492    1.00000    -23.37492    1.00000
  127    -23.36414    1.00000    -23.36414    1.00000
  128    -23.36204    1.00000    -23.36204    1.00000
  129    -23.35746    1.00000    -23.35746    1.00000
  130    -23.35009    1.00000    -23.35009    1.00000
  131    -23.33554    1.00000    -23.33554    1.00000
  132    -23.32114    1.00000    -23.32114    1.00000
  133    -23.32035    1.00000    -23.32035    1.00000
  134    -23.28614    1.00000    -23.28614    1.00000
  135    -23.17826    1.00000    -23.17826    1.00000
  136    -23.16270    1.00000    -23.16270    1.00000
  137    -22.96155    1.00000    -22.96155    1.00000
  138    -22.84410    1.00000    -22.84410    1.00000
  139    -22.77749    1.00000    -22.77749    1.00000
  140    -22.01086    1.00000    -22.01086    1.00000
  141    -21.96954    1.00000    -21.96954    1.00000
  142    -21.96327    1.00000    -21.96327    1.00000
  143    -21.95314    1.00000    -21.95314    1.00000
  144    -11.98944    1.00000    -11.98944    1.00000
  145    -11.85328    1.00000    -11.85328    1.00000
  146    -11.84668    1.00000    -11.84668    1.00000
  147    -11.79664    1.00000    -11.79664    1.00000
  148    -11.76509    1.00000    -11.76509    1.00000
  149    -11.74501    1.00000    -11.74501    1.00000
  150    -11.68366    1.00000    -11.68366    1.00000
  151    -11.67251    1.00000    -11.67251    1.00000
  152    -11.65888    1.00000    -11.65888    1.00000
  153    -11.61046    1.00000    -11.61046    1.00000
  154    -11.59606    1.00000    -11.59606    1.00000
  155    -11.55735    1.00000    -11.55735    1.00000
  156    -11.54187    1.00000    -11.54187    1.00000
  157    -11.50854    1.00000    -11.50854    1.00000
  158    -11.46582    1.00000    -11.46582    1.00000
  159    -11.42857    1.00000    -11.42857    1.00000
  160    -11.41882    1.00000    -11.41882    1.00000
  161    -11.38310    1.00000    -11.38310    1.00000
  162    -11.36428    1.00000    -11.36428    1.00000
  163    -11.29510    1.00000    -11.29510    1.00000
  164    -11.23582    1.00000    -11.23582    1.00000
  165    -11.15710    1.00000    -11.15710    1.00000
  166    -11.15377    1.00000    -11.15377    1.00000
  167    -11.12655    1.00000    -11.12655    1.00000
  168    -11.11964    1.00000    -11.11964    1.00000
  169    -11.10338    1.00000    -11.10338    1.00000
  170    -11.07165    1.00000    -11.07165    1.00000
  171    -11.04885    1.00000    -11.04885    1.00000
  172    -11.03086    1.00000    -11.03086    1.00000
  173    -11.02253    1.00000    -11.02253    1.00000
  174    -11.01659    1.00000    -11.01659    1.00000
  175    -10.97970    1.00000    -10.97970    1.00000
  176    -10.96964    1.00000    -10.96964    1.00000
  177    -10.95680    1.00000    -10.95680    1.00000
  178    -10.94164    1.00000    -10.94164    1.00000
  179    -10.92420    1.00000    -10.92420    1.00000
  180    -10.90523    1.00000    -10.90523    1.00000
  181    -10.88945    1.00000    -10.88945    1.00000
  182    -10.88118    1.00000    -10.88118    1.00000
  183    -10.84218    1.00000    -10.84218    1.00000
  184    -10.83688    1.00000    -10.83688    1.00000
  185    -10.79757    1.00000    -10.79757    1.00000
  186    -10.76892    1.00000    -10.76892    1.00000
  187    -10.76465    1.00000    -10.76465    1.00000
  188    -10.70405    1.00000    -10.70405    1.00000
  189    -10.67025    1.00000    -10.67025    1.00000
  190    -10.58996    1.00000    -10.58996    1.00000
  191    -10.55750    1.00000    -10.55750    1.00000
  192    -10.53211    1.00000    -10.53211    1.00000
  193    -10.46581    1.00000    -10.46581    1.00000
  194    -10.38046    1.00000    -10.38046    1.00000
  195    -10.36439    1.00000    -10.36439    1.00000
  196    -10.35158    1.00000    -10.35158    1.00000
  197    -10.29427    1.00000    -10.29427    1.00000
  198    -10.17904    1.00000    -10.17904    1.00000
  199    -10.15113    1.00000    -10.15113    1.00000
  200    -10.10523    1.00000    -10.10523    1.00000
  201    -10.08200    1.00000    -10.08200    1.00000
  202    -10.01598    1.00000    -10.01598    1.00000
  203    -10.00097    1.00000    -10.00097    1.00000
  204     -9.92607    1.00000     -9.92607    1.00000
  205     -9.91168    1.00000     -9.91168    1.00000
  206     -9.87342    1.00000     -9.87342    1.00000
  207     -9.80973    1.00000     -9.80973    1.00000
  208     -9.77235    1.00000     -9.77235    1.00000
  209     -9.76174    1.00000     -9.76174    1.00000
  210     -9.74538    1.00000     -9.74538    1.00000
  211     -9.71496    1.00000     -9.71496    1.00000
  212     -9.69244    1.00000     -9.69244    1.00000
  213     -9.66445    1.00000     -9.66445    1.00000
  214     -9.66223    1.00000     -9.66223    1.00000
  215     -9.63589    1.00000     -9.63589    1.00000
  216     -9.55416    1.00000     -9.55416    1.00000
  217     -9.49577    1.00000     -9.49577    1.00000
  218     -9.47946    1.00000     -9.47946    1.00000
  219     -9.46665    1.00000     -9.46665    1.00000
  220     -9.42875    1.00000     -9.42875    1.00000
  221     -9.41422    1.00000     -9.41422    1.00000
  222     -9.38413    1.00000     -9.38413    1.00000
  223     -9.36998    1.00000     -9.36998    1.00000
  224     -9.33784    1.00000     -9.33784    1.00000
  225     -9.30358    1.00000     -9.30358    1.00000
  226     -9.28822    1.00000     -9.28822    1.00000
  227     -9.27765    1.00000     -9.27765    1.00000
  228     -9.23879    1.00000     -9.23879    1.00000
  229     -9.21543    1.00000     -9.21543    1.00000
  230     -9.19255    1.00000     -9.19255    1.00000
  231     -9.16813    1.00000     -9.16813    1.00000
  232     -9.16555    1.00000     -9.16555    1.00000
  233     -9.15469    1.00000     -9.15469    1.00000
  234     -9.09892    1.00000     -9.09892    1.00000
  235     -9.05370    1.00000     -9.05370    1.00000
  236     -9.01572    1.00000     -9.01572    1.00000
  237     -9.00725    1.00000     -9.00725    1.00000
  238     -8.95608    1.00000     -8.95608    1.00000
  239     -8.93171    1.00000     -8.93171    1.00000
  240     -8.90533    1.00000     -8.90533    1.00000
  241     -8.89836    1.00000     -8.89836    1.00000
  242     -8.87226    1.00000     -8.87226    1.00000
  243     -8.80525    1.00000     -8.80525    1.00000
  244     -8.77243    1.00000     -8.77243    1.00000
  245     -8.67547    1.00000     -8.67547    1.00000
  246     -8.66583    1.00000     -8.66583    1.00000
  247     -8.63092    1.00000     -8.63092    1.00000
  248     -8.56972    1.00000     -8.56972    1.00000
  249     -8.55113    1.00000     -8.55113    1.00000
  250     -8.49234    1.00000     -8.49234    1.00000
  251     -8.45758    1.00000     -8.45758    1.00000
  252     -8.44427    1.00000     -8.44427    1.00000
  253     -8.41007    1.00000     -8.41007    1.00000
  254     -8.39856    1.00000     -8.39856    1.00000
  255     -8.38427    1.00000     -8.38427    1.00000
  256     -8.36336    1.00000     -8.36336    1.00000
  257     -8.33822    1.00000     -8.33822    1.00000
  258     -8.32142    1.00000     -8.32142    1.00000
  259     -8.30614    1.00000     -8.30614    1.00000
  260     -8.28253    1.00000     -8.28253    1.00000
  261     -8.24550    1.00000     -8.24550    1.00000
  262     -8.21074    1.00000     -8.21074    1.00000
  263     -8.20314    1.00000     -8.20314    1.00000
  264     -8.14189    1.00000     -8.14189    1.00000
  265     -8.14029    1.00000     -8.14029    1.00000
  266     -8.12363    1.00000     -8.12363    1.00000
  267     -8.10895    1.00000     -8.10895    1.00000
  268     -8.08610    1.00000     -8.08610    1.00000
  269     -8.08525    1.00000     -8.08525    1.00000
  270     -8.05309    1.00000     -8.05309    1.00000
  271     -8.03756    1.00000     -8.03756    1.00000
  272     -8.02347    1.00000     -8.02347    1.00000
  273     -7.99472    1.00000     -7.99472    1.00000
  274     -7.98897    1.00000     -7.98897    1.00000
  275     -7.95388    1.00000     -7.95388    1.00000
  276     -7.92139    1.00000     -7.92139    1.00000
  277     -7.89721    1.00000     -7.89721    1.00000
  278     -7.86386    1.00000     -7.86386    1.00000
  279     -7.81538    1.00000     -7.81538    1.00000
  280     -7.79086    1.00000     -7.79086    1.00000
  281     -7.76602    1.00000     -7.76602    1.00000
  282     -7.67729    1.00000     -7.67729    1.00000
  283     -7.64389    1.00000     -7.64389    1.00000
  284     -7.63329    1.00000     -7.63329    1.00000
  285     -7.59398    1.00000     -7.59398    1.00000
  286     -7.57276    1.00000     -7.57276    1.00000
  287     -7.52057    1.00000     -7.52057    1.00000
  288     -7.51070    1.00000     -7.51070    1.00000
  289     -7.42505    1.00000     -7.42505    1.00000
  290     -7.34563    1.00000     -7.34563    1.00000
  291     -7.33617    1.00000     -7.33617    1.00000
  292     -7.32097    1.00000     -7.32097    1.00000
  293     -7.31741    1.00000     -7.31741    1.00000
  294     -7.30543    1.00000     -7.30543    1.00000
  295     -7.28678    1.00000     -7.28678    1.00000
  296     -7.19699    1.00000     -7.19699    1.00000
  297     -7.10148    1.00000     -7.10148    1.00000
  298     -7.05641    1.00000     -7.05641    1.00000
  299     -7.04532    1.00000     -7.04532    1.00000
  300     -6.99947    1.00000     -6.99947    1.00000
  301     -6.96317    1.00000     -6.96317    1.00000
  302     -6.95139    1.00000     -6.95139    1.00000
  303     -6.94311    1.00000     -6.94311    1.00000
  304     -6.87679    1.00000     -6.87679    1.00000
  305     -6.84127    1.00000     -6.84127    1.00000
  306     -6.81428    1.00000     -6.81428    1.00000
  307     -6.75378    1.00000     -6.75378    1.00000
  308     -6.16317    0.99999     -6.16317    0.99999
  309     -5.83673    0.99970     -5.83673    0.99970
  310     -4.21487    0.00030     -4.21487    0.00030
  311     -3.75975    0.00000     -3.75975    0.00000
  312     -3.64112    0.00000     -3.64112    0.00000
  313     -3.62430    0.00000     -3.62430    0.00000
  314     -3.56941    0.00000     -3.56941    0.00000
  315     -3.52510    0.00000     -3.52510    0.00000
  316     -3.36790    0.00000     -3.36790    0.00000
  317     -3.35486    0.00000     -3.35486    0.00000
  318     -3.33875    0.00000     -3.33875    0.00000
  319     -3.23782    0.00000     -3.23782    0.00000
  320     -3.13403    0.00000     -3.13403    0.00000
  321     -3.07916    0.00000     -3.07916    0.00000
  322     -3.03369    0.00000     -3.03369    0.00000
  323     -3.01070    0.00000     -3.01070    0.00000
  324     -2.97243    0.00000     -2.97243    0.00000
  325     -2.95773    0.00000     -2.95773    0.00000
  326     -2.91397    0.00000     -2.91397    0.00000
  327     -2.86757    0.00000     -2.86757    0.00000
  328     -2.86407    0.00000     -2.86407    0.00000
  329     -2.83506    0.00000     -2.83506    0.00000
  330     -2.81823    0.00000     -2.81823    0.00000
  331     -2.80446    0.00000     -2.80446    0.00000
  332     -2.78053    0.00000     -2.78053    0.00000
  333     -2.75929    0.00000     -2.75929    0.00000
  334     -2.74000    0.00000     -2.74000    0.00000
  335     -2.69591    0.00000     -2.69591    0.00000
  336     -2.67157    0.00000     -2.67157    0.00000
  337     -2.65179    0.00000     -2.65179    0.00000
  338     -2.64664    0.00000     -2.64664    0.00000
  339     -2.63327    0.00000     -2.63327    0.00000
  340     -2.62279    0.00000     -2.62279    0.00000
  341     -2.60998    0.00000     -2.60998    0.00000
  342     -2.58599    0.00000     -2.58599    0.00000
  343     -2.57619    0.00000     -2.57619    0.00000
  344     -2.56666    0.00000     -2.56666    0.00000
  345     -2.55714    0.00000     -2.55714    0.00000
  346     -2.53894    0.00000     -2.53894    0.00000
  347     -2.53243    0.00000     -2.53243    0.00000
  348     -2.49893    0.00000     -2.49893    0.00000
  349     -2.49581    0.00000     -2.49581    0.00000
  350     -2.43220    0.00000     -2.43220    0.00000
  351     -2.41487    0.00000     -2.41487    0.00000
  352     -2.39645    0.00000     -2.39645    0.00000
  353     -2.38336    0.00000     -2.38336    0.00000
  354     -2.36694    0.00000     -2.36694    0.00000
  355     -2.35127    0.00000     -2.35127    0.00000
  356     -2.27650    0.00000     -2.27650    0.00000
  357     -2.23465    0.00000     -2.23465    0.00000
  358     -2.23121    0.00000     -2.23121    0.00000
  359     -2.20721    0.00000     -2.20721    0.00000
  360     -2.18153    0.00000     -2.18153    0.00000
  361     -2.17017    0.00000     -2.17017    0.00000
  362     -2.15767    0.00000     -2.15767    0.00000
  363     -2.15237    0.00000     -2.15237    0.00000
  364     -2.13343    0.00000     -2.13343    0.00000
  365     -2.12381    0.00000     -2.12381    0.00000
  366     -2.11540    0.00000     -2.11540    0.00000
  367     -2.11010    0.00000     -2.11010    0.00000
  368     -2.09657    0.00000     -2.09657    0.00000
  369     -2.05264    0.00000     -2.05264    0.00000
  370     -2.01454    0.00000     -2.01454    0.00000
  371     -2.00797    0.00000     -2.00797    0.00000
  372     -1.99747    0.00000     -1.99747    0.00000
  373     -1.96462    0.00000     -1.96462    0.00000
  374     -1.91245    0.00000     -1.91245    0.00000
  375     -1.89349    0.00000     -1.89349    0.00000

Fermi level: -5.02489

Gap: 1.622 eV
Transition (v -> c):
  (s=0, k=0, n=309, [0.00, 0.00, 0.00]) -> (s=1, k=0, n=310, [0.00, 0.00, 0.00])
No difference between direct/indirect transitions

Forces in eV/Ang:
  0 Ti    4.04593    0.00066    0.97289
  1 Ti    4.09951    0.00458    0.98466
  2 Ti    4.06543   -0.00062    0.98090
  3 Ti    4.09743   -0.00460    0.98430
  4 Ti   -1.95590    0.00036   -1.59818
  5 Ti   -1.96827    0.00372   -1.50922
  6 Ti   -1.95853   -0.00050   -1.53864
  7 Ti   -1.96879   -0.00375   -1.51535
  8 Ti    0.40850    0.02190   -0.02728
  9 Ti    0.72367    0.05105    0.27971
 10 Ti    0.55405   -0.02095    0.11580
 11 Ti    0.71133   -0.05196    0.27837
 12 Ti   -0.68558   -0.00673   -0.82275
 13 Ti   -0.92679    0.01681   -0.00764
 14 Ti   -0.76143    0.00538   -0.64901
 15 Ti   -1.07931   -0.01218   -0.59658
 16 Ti   -0.15346    0.10980    0.05195
 17 Ti   -0.28622   -0.01918   -0.24106
 18 Ti   -0.24532    0.00341   -0.26718
 19 Ti   -0.19631    0.07120   -0.19787
 20 Ti    1.00471    0.06098    1.02716
 21 Ti    0.75995   -0.13128    0.75590
 22 Ti    1.09202    0.05546    1.05050
 23 Ti    1.14302    0.01895    0.92741
 24 O    -1.93538   -0.00006    0.56907
 25 O    -1.94923   -0.00051    0.55041
 26 O    -1.94343    0.00001    0.55685
 27 O    -1.94827    0.00054    0.55176
 28 O     0.22408   -0.00072   -1.18161
 29 O     0.24390   -0.00635   -1.18933
 30 O     0.23025    0.00072   -1.18618
 31 O     0.24318    0.00635   -1.18877
 32 O     0.50676   -0.00138   -0.20846
 33 O     0.48639   -0.01187   -0.19300
 34 O     0.50252    0.00141   -0.20772
 35 O     0.48685    0.01177   -0.19317
 36 O    -1.09623   -0.00153   -0.24579
 37 O    -1.12758   -0.00502   -0.33262
 38 O    -1.11239    0.00178   -0.28602
 39 O    -1.12574    0.00484   -0.32912
 40 O     0.14043   -0.00221    0.31065
 41 O     0.12718   -0.00322    0.13959
 42 O     0.09996   -0.00089    0.16630
 43 O     0.13527    0.00441    0.15678
 44 O    -0.24310   -0.00026    0.03134
 45 O    -0.09151   -0.03676   -0.01152
 46 O    -0.18096    0.00017   -0.03761
 47 O    -0.10087    0.03725    0.00724
 48 O     0.09481   -0.02609    0.07416
 49 O    -0.03329   -0.11848    0.12569
 50 O     0.06715    0.03045    0.07394
 51 O    -0.02666    0.10215    0.10187
 52 O     0.06093    0.01563    0.60995
 53 O     0.02032   -0.00904    0.49933
 54 O     0.07195    0.01571    0.32197
 55 O     0.07603   -0.00709    0.68277
 56 O    -0.47911   -0.00774   -0.47056
 57 O    -0.22137   -0.00400   -0.29694
 58 O    -0.41519    0.00316   -0.47336
 59 O    -0.43815   -0.00285   -0.53159
 60 O    -0.05142   -0.00630   -0.09822
 61 O    -0.04870    0.00017   -0.06717
 62 O    -0.11397   -0.05036    0.01033
 63 O    -0.18959   -0.06455   -0.02391
 64 O     0.04207    0.02331   -0.04579
 65 O     0.14653   -0.13320   -0.08088
 66 O     0.07725    0.08871   -0.07710
 67 O     0.09166    0.04435   -0.00309
 68 O    -0.29393    0.26609    0.73439
 69 O    -0.13854   -0.01178    0.64168
 70 O    -0.26185    0.01179    0.60161
 71 O    -0.19012   -0.03342    0.65358
 72 Au    0.09222   -0.26621   -0.09463
 73 Au    0.00664    0.01038    0.07767
 74 Au   -0.02606    0.04038    0.27378
 75 Au    0.04390   -0.08563    0.16639

Timing:                                      incl.     excl.
-------------------------------------------------------------------
Density initialized from wave functions:     0.021     0.021   0.0% |
 Symmetrize density:                         0.000     0.000   0.0% |
Forces:                                      0.889     0.889   0.0% |
Hamiltonian:                                 2.497     0.173   0.0% |
 Atomic:                                     0.001     0.001   0.0% |
  XC Correction:                             0.000     0.000   0.0% |
 Calculate atomic Hamiltonians:              0.001     0.001   0.0% |
 Communicate:                                0.261     0.261   0.0% |
 Hartree integrate/restrict:                 0.003     0.003   0.0% |
 Initialize Hamiltonian:                     0.000     0.000   0.0% |
 Poisson:                                    2.011     2.011   0.0% |
 XC 3D grid:                                 0.046     0.046   0.0% |
 vbar:                                       0.002     0.002   0.0% |
LCAO initialization:                         1.373     0.389   0.0% |
 LCAO eigensolver:                           0.769     0.001   0.0% |
  Calculate projections:                     0.000     0.000   0.0% |
  DenseAtomicCorrection:                     0.000     0.000   0.0% |
  Distribute overlap matrix:                 0.392     0.392   0.0% |
  Orbital Layouts:                           0.373     0.373   0.0% |
  Potential matrix:                          0.002     0.002   0.0% |
 LCAO to grid:                               0.003     0.003   0.0% |
 Set positions (LCAO WFS):                   0.212     0.070   0.0% |
  Basic WFS set positions:                   0.003     0.003   0.0% |
  Basis functions set positions:             0.000     0.000   0.0% |
  P tci:                                     0.000     0.000   0.0% |
  ST tci:                                    0.028     0.028   0.0% |
  mktci:                                     0.109     0.109   0.0% |
Redistribute:                                0.001     0.001   0.0% |
SCF-cycle:                                9450.928     3.167   0.0% |
 Davidson:                                9180.138  2130.443  22.5% |--------|
  Apply hamiltonian:                       458.539   458.539   4.8% |-|
  Subspace diag:                           703.586     0.637   0.0% |
   calc_h_matrix:                          325.495   134.209   1.4% ||
    Apply hamiltonian:                     191.286   191.286   2.0% ||
   diagonalize:                            180.662   180.662   1.9% ||
   rotate_psi:                             196.791   196.791   2.1% ||
  calc. matrices:                         3020.685  1530.932  16.1% |-----|
   Apply hamiltonian:                     1489.753  1489.753  15.7% |-----|
  diagonalize:                            2044.774  2044.774  21.6% |--------|
  rotate_psi:                              822.110   822.110   8.7% |--|
 Density:                                   27.883     0.037   0.0% |
  Atomic density matrices:                  10.744    10.744   0.1% |
  Mix:                                       4.657     4.657   0.0% |
  Multipole moments:                         0.237     0.237   0.0% |
  Pseudo density:                           12.206    12.187   0.1% |
   Symmetrize density:                       0.020     0.020   0.0% |
 Hamiltonian:                              236.477     3.832   0.0% |
  Atomic:                                    0.414     0.408   0.0% |
   XC Correction:                            0.006     0.006   0.0% |
  Calculate atomic Hamiltonians:             0.495     0.495   0.0% |
  Communicate:                             167.021   167.021   1.8% ||
  Hartree integrate/restrict:                1.555     1.555   0.0% |
  Poisson:                                  34.950    34.950   0.4% |
  XC 3D grid:                               27.777    27.777   0.3% |
  vbar:                                      0.434     0.434   0.0% |
 Orthonormalize:                             3.264     0.001   0.0% |
  calc_s_matrix:                             0.108     0.108   0.0% |
  inverse-cholesky:                          2.985     2.985   0.0% |
  projections:                               0.000     0.000   0.0% |
  rotate_psi_s:                              0.170     0.170   0.0% |
Set symmetry:                                0.000     0.000   0.0% |
Other:                                      27.907    27.907   0.3% |
-------------------------------------------------------------------
Total:                                              9483.616 100.0%

Memory usage: 630.00 MiB
Date: Thu Jun 12 19:27:32 2025
