# Supplementary material for: Real-Space Constrained Density Functional Theory Investigation of Site-Specific, Interfacial Charge Recombination Dynamics Across the Au Nanoparticle/TiO2 Heterojunction
Source: J Phys Chem Lett. 2026 Jan 6;17(2):570–8. doi: 10.1021/acs.jpclett.5c02905 (PMC12814526; doi:10.1021/acs.jpclett.5c02905)
Supplement: Supplementary file 3 [file jz5c02905_si_003.zip › Site-Specific-Charge-Recombination-Dynamics-With-CDFT-main/AuTiO2/4Au/PBE+U+D3/HB/O/0.72/neHB.txt]

(0	24.30198044326724)
(1	24.302987348027244)
(2	24.30250540463683)
(3	24.302908753673314)
(4	25.069342890682513)
(5	25.069973989954672)
(6	25.07001014641893)
(7	25.06990125060743)
(8	24.97818817463597)
(9	24.9898110813161)
(10	24.9813876483871)
(11	24.99165972375979)
(12	24.976613432096407)
(13	24.98140273844561)
(14	25.01111943660424)
(15	25.000391120849912)
(16	24.81008282365015)
(17	24.83636941070911)
(18	24.870583392348202)
(19	24.785187571834996)
(20	24.685681501308167)
(21	24.636392191547017)
(22	24.691641361419133)
(23	24.696485320657736)
(24	7.0937777110426214)
(25	7.094358620996597)
(26	7.094206948071209)
(27	7.094306826671366)
(28	6.5108432226547945)
(29	6.510849521668825)
(30	6.510810347540561)
(31	6.51086143994196)
(32	6.515866990731867)
(33	6.516030000519946)
(34	6.515848432693733)
(35	6.516035694598086)
(36	6.505960187157694)
(37	6.506408836678805)
(38	6.506207720687712)
(39	6.506375369552436)
(40	6.513738141217797)
(41	6.51479409408936)
(42	6.514834004415087)
(43	6.514737805662004)
(44	6.513874380678044)
(45	6.514052270338603)
(46	6.514249574222769)
(47	6.514215206871253)
(48	6.514384428518812)
(49	6.514843982562374)
(50	6.514372382706254)
(51	6.515199101735855)
(52	6.549473644659058)
(53	6.598319516721679)
(54	6.55886972408405)
(55	6.61086263789252)
(56	6.418137510272186)
(57	6.482819734522797)
(58	6.436796970672823)
(59	6.412442495171241)
(60	6.584416259185838)
(61	6.552829722069281)
(62	6.5641718257596215)
(63	6.552159742502441)
(64	6.639985921078791)
(65	6.650179422817617)
(66	6.603656437856088)
(67	6.634343390091045)
(68	6.683635868414431)
(69	6.801032497421144)
(70	6.786285784340917)
(71	6.779451196828311)
(72	79.12669807147515)
(73	79.02775981144796)
(74	78.9407938998333)
(75	78.90691748905097)
