# Supplementary material for: Real-Space Constrained Density Functional Theory Investigation of Site-Specific, Interfacial Charge Recombination Dynamics Across the Au Nanoparticle/TiO2 Heterojunction
Source: J Phys Chem Lett. 2026 Jan 6;17(2):570–8. doi: 10.1021/acs.jpclett.5c02905 (PMC12814526; doi:10.1021/acs.jpclett.5c02905)
Supplement: Supplementary file 3 [file jz5c02905_si_003.zip › Site-Specific-Charge-Recombination-Dynamics-With-CDFT-main/AuTiO2/4Au/PBE+U+D3/HB/O/0.74/HB.txt]

  ___ ___ ___ _ _ _  
 |   |   |_  | | | | 
 | | | | | . | | | | 
 |__ |  _|___|_____|  24.6.0
 |___|_|             

User:   dmglenna@nid004299
Date:   Thu Jun 12 21:25:01 2025
Arch:   x86_64
Pid:    293065
CWD:    /pscratch/sd/d/dmglenna/PHD/ED/AuTiO2/3L/4Au/PBE+U+D3/HB/O/0.74
Python: 3.12.9
gpaw:   /global/u1/d/dmglenna/gpaw/gpaw (f5c548012a)
_gpaw:  /global/u1/d/dmglenna/gpaw/_gpaw.cpython-312-x86_64-linux-gnu.so
ase:    /global/common/software/m4517/gpaw_gc/lib/python3.12/site-packages/ase (version 3.25.0)
numpy:  /global/common/software/m4517/gpaw_gc/lib/python3.12/site-packages/numpy (version 1.26.4)
scipy:  /global/common/software/m4517/gpaw_gc/lib/python3.12/site-packages/scipy (version 1.15.3)
libxc:  6.2.2
units:  Angstrom and eV
cores: 128
OpenMP: False
OMP_NUM_THREADS: 1

Input parameters:
  convergence: {density: 1e-05,
                eigenstates: 1e-10,
                energy: 1e-06}
  eigensolver: {name: dav,
                niter: 3}
  h: 0.2
  maxiter: 1500
  mixer: {backend: pulay,
          beta: 0.01,
          beta_m: 0.01,
          method: difference,
          nmaxold: 1,
          nmaxold_m: 8,
          weight: 100.0,
          weight_m: 100.0}
  mode: fd
  occupations: {fixmagmom: False,
                name: fermi-dirac,
                width: 0.1}
  poissonsolver: {dipolelayer: xy,
                  eps: 2e-10,
                  name: fd,
                  nn: 3,
                  relax: GS}
  setups: {Ti: :d,7.0}
  spinpol: True
  symmetry: off
  xc: PBE

System changes: positions, numbers, cell, pbc, initial_charges, initial_magmoms 

Initialize ...

species:
  Ti:
    name: Titanium
    id: d282db07e62ae71292040bf25b25ccdd
    Z: 22.0
    valence: 12
    core: 10
    charge: 0.0
    Hubbard: {U: 7.0,  # eV
              l: 2,
              scale: True}
    file: /global/common/software/m4517/setups/gpaw-setups-0.9.20000/Ti.PBE.gz
    compensation charges: {type: gauss,
                           rc: 0.38,
                           lmax: 2}
    cutoffs: {filter: 2.23,
              core: 1.02}
    projectors:
      #              energy  rcut
      - 3s(2.00)   -62.623   1.270
      - 4s(2.00)    -4.466   1.270
      - 3p(6.00)   -38.862   1.058
      - 4p(0.00)    -1.466   1.058
      - 3d(2.00)    -4.258   1.058
      -  d          22.953   1.058
  
    # Using partial waves for Ti as LCAO basis

  O:
    name: Oxygen
    id: 32ecd46bf208036f09c70b0ec9a88b78
    Z: 8.0
    valence: 6
    core: 2
    charge: 0.0
    file: /global/common/software/m4517/setups/gpaw-setups-0.9.20000/O.PBE.gz
    compensation charges: {type: gauss,
                           rc: 0.21,
                           lmax: 2}
    cutoffs: {filter: 1.17,
              core: 0.83}
    projectors:
      #              energy  rcut
      - 2s(2.00)   -23.961   0.688
      - 2p(4.00)    -9.029   0.598
      -  s           3.251   0.688
      -  p          18.182   0.598
      -  d           0.000   0.619
  
    # Using partial waves for O as LCAO basis

  Au:
    name: Gold
    id: b12133f335f6ca0d89c4b1ccaa844e9a
    Z: 79.0
    valence: 11
    core: 68
    charge: 0.0
    file: /global/common/software/m4517/setups/gpaw-setups-0.9.20000/Au.PBE.gz
    compensation charges: {type: gauss,
                           rc: 0.42,
                           lmax: 2}
    cutoffs: {filter: 2.33,
              core: 2.81}
    projectors:
      #              energy  rcut
      - 6s(1.00)    -5.728   1.323
      - 6p(0.00)    -0.775   1.323
      - 5d(10.00)    -6.891   1.323
      -  s          21.484   1.323
      -  p          26.436   1.323
      -  d          20.321   1.323
  
    # Using partial waves for Au as LCAO basis

Reference energy: -2721730.337652  # eV

Spin-polarized calculation.
Magnetic moment: 0.000000

Convergence criteria:
 Maximum [total energy] change in last 3 cyles: 1e-06 eV / valence electron
 Maximum integral of absolute [dens]ity change: 1e-05 electrons / valence electron
 Maximum integral of absolute [eigenst]ate change: 1e-10 eV^2 / valence electron
 Maximum number of scf [iter]ations: 1500
 (Square brackets indicate name in SCF output, whereas a 'c' in
 the SCF output indicates the quantity has converged.)

Symmetries present (total): 1

  ( 1  0  0)
  ( 0  1  0)
  ( 0  0  1)

1 k-point (Gamma)
1 k-point in the irreducible part of the Brillouin zone
       k-points in crystal coordinates                weights
   0:     0.00000000    0.00000000    0.00000000          1/1

Wave functions: Uniform real-space grid
  Kinetic energy operator: 6*3+1=19 point O(h^6) finite-difference Laplacian
  ScaLapack parameters: grid=1x1, blocksize=None
  Wavefunction extrapolation:
    Improved wavefunction reuse through dual PAW basis 

Occupation numbers: Fermi-Dirac:
  width: 0.1000  # eV
 

Eigensolver
   Davidson(niter=3) 

Densities:
  Coarse grid: 52*36*144 grid
  Fine grid: 104*72*288 grid
  Total Charge: 0.000000 

Density mixing:
  Method: difference
  Backend: pulay
  Linear mixing parameter: 0.01
  old densities: 1
  Damping of long wavelength oscillations: 100 

Hamiltonian:
  XC and Coulomb potentials evaluated on a 104*72*288 grid
  Using the PBE Exchange-Correlation functional
  Interpolation: tri-quintic (5. degree polynomial)
  Poisson solver: Gauss-Seidel solver with 4 multi-grid levels
    Coarsest grid: 13 x 9 x 36 points
    Warning: Coarse grid has more than 24 points.
             More multi-grid levels recommended.
    Stencil: 6*3+1=19 point O(h^6) finite-difference Laplacian
    Max iterations: 1000
    Tolerance: 2.000000e-10

Dipole correction along z-axis 

XC parameters: PBE with 2 nearest neighbor stencil

Memory estimate:
  Process memory now: 131.78 MiB
  Calculator: 30.06 MiB
    Density: 2.05 MiB
      Arrays: 0.53 MiB
      Localized functions: 1.26 MiB
      Mixer: 0.26 MiB
    Hamiltonian: 0.78 MiB
      Arrays: 0.39 MiB
      XC: 0.00 MiB
      Poisson: 0.29 MiB
      vbar: 0.09 MiB
    Wavefunctions: 27.23 MiB
      Arrays psit_nG: 10.74 MiB
      Eigensolver: 16.24 MiB
      Projections: 0.05 MiB
      Projectors: 0.20 MiB

Total number of cores used: 128
Domain decomposition: 4 x 2 x 16

Number of atoms: 76
Number of atomic orbitals: 540
Number of bands in calculation: 376
Number of valence electrons: 620
Bands to converge: occupied

... initialized

Initializing position-dependent things.

Density initialized from atomic densities
Creating initial wave functions:
  376 bands from LCAO basis set

      .-------------------------.  
     /|                         |  
    / |                         |  
   /  |                         |  
  /   |                         |  
 *    |                         |  
 |    |                         |  
 |    |                         |  
 |    |                         |  
 |    |                         |  
 |    |                         |  
 |    |                         |  
 |    |                         |  
 |    |                         |  
 |    |        Au   OAu         |  
 |    |      O          Ti      |  
 |    O  Au      Ti     O    O  |  
 |    |   Ti   Au O   O         |  
 | O  |   O    O      Ti     Ti |  
 |    | Ti     Ti     O    O    |  
 |    |     O       O      Ti   |  
 |   O|Ti     O      O          |  
 |    |O    O      Ti     Ti    |  
 |  Ti|    Ti          O  O   O |  
 |    |  O  O   O O    TiO      |  
 |  O |         TiO         O Ti|  
 |    | OTiO   Ti    OTi        |  
 |    |       O     O O    O O  |  
 |    | Oi   O O           Ti   |  
 |    O      Ti     Ti     O    |  
 |   Ti          O      O       |  
 |    |   O                     |  
 |    |                         |  
 |    |                         |  
 |    |                         |  
 |    .-------------------------.  
 |   /                         /   
 |  /                         /    
 | /                         /     
 |/                         /      
 *-------------------------*       

Positions:
   0 Ti     1.771742    0.000000    8.228379    ( 0.0000,  0.0000,  0.0000)
   1 Ti     6.989192    1.896200    8.228379    ( 0.0000,  0.0000,  0.0000)
   2 Ti     1.771742    3.792400    8.228379    ( 0.0000,  0.0000,  0.0000)
   3 Ti     6.989192    5.688600    8.228379    ( 0.0000,  0.0000,  0.0000)
   4 Ti     4.725027    0.000000    9.111586    ( 0.0000,  0.0000,  0.0000)
   5 Ti     9.942477    1.896200    9.111586    ( 0.0000,  0.0000,  0.0000)
   6 Ti     4.725027    3.792400    9.111586    ( 0.0000,  0.0000,  0.0000)
   7 Ti     9.942477    5.688600    9.111586    ( 0.0000,  0.0000,  0.0000)
   8 Ti     3.149983    0.000000   11.761552    ( 0.0000,  0.0000,  0.0000)
   9 Ti     8.367433    1.896200   11.761552    ( 0.0000,  0.0000,  0.0000)
  10 Ti     3.149983    3.792400   11.761552    ( 0.0000,  0.0000,  0.0000)
  11 Ti     8.367433    5.688600   11.761552    ( 0.0000,  0.0000,  0.0000)
  12 Ti     6.103269    0.000000   12.644759    ( 0.0000,  0.0000,  0.0000)
  13 Ti     0.885819    1.896200   12.644759    ( 0.0000,  0.0000,  0.0000)
  14 Ti     6.103269    3.792400   12.644759    ( 0.0000,  0.0000,  0.0000)
  15 Ti     0.885819    5.688600   12.644759    ( 0.0000,  0.0000,  0.0000)
  16 Ti     4.482233   -0.001033   15.342543    ( 0.0000,  0.0000,  0.0000)
  17 Ti     9.753045    1.900753   15.389207    ( 0.0000,  0.0000,  0.0000)
  18 Ti     4.499047    3.797034   15.348687    ( 0.0000,  0.0000,  0.0000)
  19 Ti     9.736627    5.671166   15.407809    ( 0.0000,  0.0000,  0.0000)
  20 Ti     7.365001   -0.008670   16.091347    ( 0.0000,  0.0000,  0.0000)
  21 Ti     2.124206    1.919615   16.196452    ( 0.0000,  0.0000,  0.0000)
  22 Ti     7.324862    3.785370   16.124124    ( 0.0000,  0.0000,  0.0000)
  23 Ti     2.104658    5.692197   16.109406    ( 0.0000,  0.0000,  0.0000)
  24 O      3.638859    0.000000    7.500000    ( 0.0000,  0.0000,  0.0000)
  25 O      8.856309    1.896200    7.500000    ( 0.0000,  0.0000,  0.0000)
  26 O      3.638859    3.792400    7.500000    ( 0.0000,  0.0000,  0.0000)
  27 O      8.856309    5.688600    7.500000    ( 0.0000,  0.0000,  0.0000)
  28 O      6.592144    0.000000    8.383207    ( 0.0000,  0.0000,  0.0000)
  29 O      1.374694    1.896200    8.383207    ( 0.0000,  0.0000,  0.0000)
  30 O      6.592144    3.792400    8.383207    ( 0.0000,  0.0000,  0.0000)
  31 O      1.374694    5.688600    8.383207    ( 0.0000,  0.0000,  0.0000)
  32 O     10.339421    0.000000    8.956758    ( 0.0000,  0.0000,  0.0000)
  33 O      5.121971    1.896200    8.956758    ( 0.0000,  0.0000,  0.0000)
  34 O     10.339421    3.792400    8.956758    ( 0.0000,  0.0000,  0.0000)
  35 O      5.121971    5.688600    8.956758    ( 0.0000,  0.0000,  0.0000)
  36 O      2.857911    0.000000    9.839966    ( 0.0000,  0.0000,  0.0000)
  37 O      8.075361    1.896200    9.839966    ( 0.0000,  0.0000,  0.0000)
  38 O      2.857911    3.792400    9.839966    ( 0.0000,  0.0000,  0.0000)
  39 O      8.075361    5.688600    9.839966    ( 0.0000,  0.0000,  0.0000)
  40 O      5.017100    0.000000   11.033173    ( 0.0000,  0.0000,  0.0000)
  41 O     10.234550    1.896200   11.033173    ( 0.0000,  0.0000,  0.0000)
  42 O      5.017100    3.792400   11.033173    ( 0.0000,  0.0000,  0.0000)
  43 O     10.234550    5.688600   11.033173    ( 0.0000,  0.0000,  0.0000)
  44 O      7.970490    0.000000   11.916380    ( 0.0000,  0.0000,  0.0000)
  45 O      2.753040    1.896200   11.916380    ( 0.0000,  0.0000,  0.0000)
  46 O      7.970490    3.792400   11.916380    ( 0.0000,  0.0000,  0.0000)
  47 O      2.753040    5.688600   11.916380    ( 0.0000,  0.0000,  0.0000)
  48 O      1.282867    0.000000   12.489931    ( 0.0000,  0.0000,  0.0000)
  49 O      6.500317    1.896200   12.489931    ( 0.0000,  0.0000,  0.0000)
  50 O      1.282867    3.792400   12.489931    ( 0.0000,  0.0000,  0.0000)
  51 O      6.500317    5.688600   12.489931    ( 0.0000,  0.0000,  0.0000)
  52 O      4.236152    0.000000   13.373138    ( 0.0000,  0.0000,  0.0000)
  53 O      9.453603    1.896200   13.373138    ( 0.0000,  0.0000,  0.0000)
  54 O      4.236152    3.792400   13.373138    ( 0.0000,  0.0000,  0.0000)
  55 O      9.453603    5.688600   13.373138    ( 0.0000,  0.0000,  0.0000)
  56 O      6.412072   -0.010033   14.556610    ( 0.0000,  0.0000,  0.0000)
  57 O      1.198823    1.897930   14.569774    ( 0.0000,  0.0000,  0.0000)
  58 O      6.447668    3.793171   14.532625    ( 0.0000,  0.0000,  0.0000)
  59 O      1.199187    5.689336   14.547629    ( 0.0000,  0.0000,  0.0000)
  60 O      4.033722    1.891518   15.421462    ( 0.0000,  0.0000,  0.0000)
  61 O      9.263384   -0.007385   15.453502    ( 0.0000,  0.0000,  0.0000)
  62 O      4.056182    5.703956   15.417797    ( 0.0000,  0.0000,  0.0000)
  63 O      9.276983    3.794598   15.462247    ( 0.0000,  0.0000,  0.0000)
  64 O      2.642742   -0.013555   16.279518    ( 0.0000,  0.0000,  0.0000)
  65 O      7.840025    1.892632   16.276827    ( 0.0000,  0.0000,  0.0000)
  66 O      2.638424    3.815752   16.259314    ( 0.0000,  0.0000,  0.0000)
  67 O      7.851442    5.687213   16.316677    ( 0.0000,  0.0000,  0.0000)
  68 O      5.664333   -0.017638   16.912131    ( 0.0000,  0.0000,  0.0000)
  69 O      0.405331    1.895786   16.891848    ( 0.0000,  0.0000,  0.0000)
  70 O      0.447526    5.688107   16.892737    ( 0.0000,  0.0000,  0.0000)
  71 O      5.620240    3.815240   16.822627    ( 0.0000,  0.0000,  0.0000)
  72 Au     5.402004    1.459542   18.435638    ( 0.0000,  0.0000,  0.0000)
  73 Au     7.227773    3.254817   19.494175    ( 0.0000,  0.0000,  0.0000)
  74 Au     2.680675    1.867315   18.895591    ( 0.0000,  0.0000,  0.0000)
  75 Au     4.579183    3.616569   19.675117    ( 0.0000,  0.0000,  0.0000)

Unit cell:
           periodic     x           y           z      points  spacing
  1. axis:    yes   10.434900    0.000000    0.000000    52     0.2007
  2. axis:    yes    0.000000    7.584800    0.000000    36     0.2107
  3. axis:    no     0.000000    0.000000   28.826383   144     0.2002

  Lengths:  10.434900   7.584800  28.826383
  Angles:   90.000000  90.000000  90.000000

Effective grid spacing dv^(1/3) = 0.2038

     iter     time        total  log10-change:  magmom
                         energy   eigst   dens
iter:   1 21:25:10  -691.908141                   +0.0000
iter:   2 21:25:14  -682.372551   -1.08  -0.87    -0.0000
iter:   3 21:25:18  -672.670873   -1.75  -0.88    +0.0000
iter:   4 21:25:22  -663.442495   -2.27  -0.89    +0.0000
iter:   5 21:25:26  -654.732906   -2.44  -0.90    +0.0000
iter:   6 21:25:29  -646.523402   -2.47  -0.91    +0.0000
iter:   7 21:25:33  -638.787170   -2.44  -0.92    -0.0000
iter:   8 21:25:37  -631.501808   -2.44  -0.93    -0.0000
iter:   9 21:25:41  -624.643184   -2.40  -0.94    -0.0000
iter:  10 21:25:45  -618.191566   -2.40  -0.95    -0.0000
iter:  11 21:25:49  -612.124540   -2.38  -0.96    -0.0000
iter:  12 21:25:52  -606.424108   -2.39  -0.97    +0.0000
iter:  13 21:25:56  -601.069753   -2.37  -0.98    -0.0000
iter:  14 21:26:00  -596.044616   -2.40  -1.00    -0.0000
iter:  15 21:26:04  -591.330166   -2.39  -1.01    -0.0000
iter:  16 21:26:08  -586.910557   -2.41  -1.02    -0.0000
iter:  17 21:26:11  -582.769095   -2.41  -1.03    +0.0000
iter:  18 21:26:15  -578.891068   -2.43  -1.04    +0.0000
iter:  19 21:26:19  -575.261345   -2.44  -1.05    -0.0000
iter:  20 21:26:23  -571.866415   -2.46  -1.06    -0.0000
iter:  21 21:26:27  -568.692640   -2.47  -1.07    -0.0000
iter:  22 21:26:30  -565.727427   -2.49  -1.08    -0.0000
iter:  23 21:26:34  -562.958627   -2.50  -1.09    +0.0000
iter:  24 21:26:38  -560.374716   -2.53  -1.10    -0.0000
iter:  25 21:26:42  -557.964766   -2.54  -1.11    -0.0000
iter:  26 21:26:46  -555.718384   -2.56  -1.12    +0.0000
iter:  27 21:26:49  -553.625500   -2.58  -1.13    +0.0000
iter:  28 21:26:53  -551.676897   -2.60  -1.14    +0.0000
iter:  29 21:26:57  -549.863607   -2.62  -1.15    -0.0000
iter:  30 21:27:01  -548.177065   -2.64  -1.16    -0.0000
iter:  31 21:27:04  -546.609434   -2.66  -1.17    +0.0000
iter:  32 21:27:08  -545.153096   -2.68  -1.18    +0.0000
iter:  33 21:27:12  -543.800782   -2.70  -1.19    +0.0000
iter:  34 21:27:16  -542.545888   -2.72  -1.20    +0.0000
iter:  35 21:27:20  -541.382003   -2.74  -1.21    +0.0000
iter:  36 21:27:23  -540.302971   -2.76  -1.22    +0.0000
iter:  37 21:27:27  -539.303306   -2.78  -1.23    +0.0000
iter:  38 21:27:31  -538.377617   -2.81  -1.24    +0.0000
iter:  39 21:27:35  -537.520761   -2.83  -1.25    +0.0000
iter:  40 21:27:38  -536.728189   -2.85  -1.26    +0.0000
iter:  41 21:27:42  -535.995430   -2.88  -1.27    +0.0000
iter:  42 21:27:46  -535.318187   -2.90  -1.28    +0.0000
iter:  43 21:27:50  -534.692747   -2.93  -1.29    +0.0000
iter:  44 21:27:53  -534.115407   -2.95  -1.30    +0.0000
iter:  45 21:27:57  -533.582615   -2.98  -1.31    +0.0000
iter:  46 21:28:01  -533.091356   -3.00  -1.31    +0.0000
iter:  47 21:28:05  -532.638599   -3.03  -1.32    +0.0000
iter:  48 21:28:09  -532.221405   -3.06  -1.33    +0.0000
iter:  49 21:28:12  -531.837368   -3.08  -1.34    +0.0000
iter:  50 21:28:16  -531.484004   -3.11  -1.35    +0.0000
iter:  51 21:28:20  -531.158908   -3.14  -1.35    +0.0000
iter:  52 21:28:24  -530.860166   -3.16  -1.36    +0.0000
iter:  53 21:28:27  -530.585769   -3.19  -1.37    +0.0000
iter:  54 21:28:31  -530.333737   -3.22  -1.37    +0.0000
iter:  55 21:28:35  -530.102581   -3.25  -1.38    +0.0000
iter:  56 21:28:39  -529.890672   -3.28  -1.39    +0.0000
iter:  57 21:28:42  -529.696393   -3.31  -1.39    +0.0000
iter:  58 21:28:46  -529.518595   -3.34  -1.40    +0.0000
iter:  59 21:28:50  -529.355967   -3.37  -1.41    +0.0000
iter:  60 21:28:54  -529.207179   -3.40  -1.41    +0.0000
iter:  61 21:28:57  -529.071369   -3.42  -1.42    +0.0000
iter:  62 21:29:01  -528.947480   -3.46  -1.42    +0.0000
iter:  63 21:29:05  -528.834418   -3.49  -1.43    +0.0000
iter:  64 21:29:09  -528.731550   -3.52  -1.43    +0.0000
iter:  65 21:29:12  -528.638028   -3.55  -1.44    +0.0000
iter:  66 21:29:16  -528.553101   -3.58  -1.44    +0.0000
iter:  67 21:29:20  -528.475931   -3.61  -1.45    +0.0000
iter:  68 21:29:24  -528.406122   -3.64  -1.46    +0.0000
iter:  69 21:29:27  -528.343040   -3.67  -1.46    -0.0000
iter:  70 21:29:31  -528.285974   -3.70  -1.47    -0.0000
iter:  71 21:29:35  -528.234673   -3.73  -1.47    -0.0000
iter:  72 21:29:39  -528.188620   -3.76  -1.48    -0.0000
iter:  73 21:29:42  -528.147211   -3.79  -1.48    -0.0000
iter:  74 21:29:46  -528.110310   -3.83  -1.49    -0.0000
iter:  75 21:29:50  -528.077498   -3.86  -1.49    -0.0000
iter:  76 21:29:53  -528.048429   -3.89  -1.50    -0.0000
iter:  77 21:29:57  -528.022617   -3.92  -1.50    -0.0000
iter:  78 21:30:01  -528.000044   -3.95  -1.51    -0.0000
iter:  79 21:30:05  -527.980390   -3.98  -1.51    -0.0000
iter:  80 21:30:08  -527.963402   -4.01  -1.52    -0.0000
iter:  81 21:30:12  -527.948669   -4.04  -1.52    -0.0000
iter:  82 21:30:16  -527.936451   -4.07  -1.52    -0.0000
iter:  83 21:30:20  -527.926035   -4.11  -1.53    -0.0000
iter:  84 21:30:23  -527.917572   -4.14  -1.53    -0.0000
iter:  85 21:30:27  -527.910653   -4.17  -1.54    -0.0000
iter:  86 21:30:31  -527.905612   -4.20  -1.54    -0.0000
iter:  87 21:30:34  -527.901758   -4.23  -1.55    -0.0000
iter:  88 21:30:38  -527.899306   -4.26  -1.55    -0.0000
iter:  89 21:30:42  -527.898084   -4.29  -1.56    -0.0000
iter:  90 21:30:46  -527.897772   -4.32  -1.56    -0.0000
iter:  91 21:30:49  -527.898780   -4.35  -1.57    -0.0000
iter:  92 21:30:53  -527.900439   -4.37  -1.57    -0.0000
iter:  93 21:30:57  -527.903021   -4.40  -1.58    -0.0000
iter:  94 21:31:00  -527.906392   -4.43  -1.58    -0.0000
iter:  95 21:31:04  -527.910470   -4.46  -1.58    -0.0000
iter:  96 21:31:08  -527.914975   -4.49  -1.59    -0.0000
iter:  97 21:31:12  -527.920376   -4.52  -1.59    -0.0000
iter:  98 21:31:15  -527.926016   -4.54  -1.60    -0.0000
iter:  99 21:31:19  -527.932215   -4.57  -1.60    -0.0000
iter: 100 21:31:23  -527.938866   -4.60  -1.61    -0.0000
iter: 101 21:31:27  -527.945914   -4.62  -1.61    -0.0000
iter: 102 21:31:30  -527.953315   -4.65  -1.62    -0.0000
iter: 103 21:31:34  -527.960809   -4.68  -1.62    -0.0000
iter: 104 21:31:38  -527.968692   -4.70  -1.63    -0.0000
iter: 105 21:31:41  -527.977081   -4.73  -1.63    -0.0000
iter: 106 21:31:45  -527.985381   -4.75  -1.63    -0.0000
iter: 107 21:31:49  -527.993960   -4.78  -1.64    -0.0000
iter: 108 21:31:53  -528.002734   -4.80  -1.64    -0.0000
iter: 109 21:31:56  -528.011669   -4.82  -1.65    -0.0000
iter: 110 21:32:00  -528.020504   -4.85  -1.65    -0.0000
iter: 111 21:32:04  -528.029812   -4.87  -1.66    -0.0000
iter: 112 21:32:07  -528.038899   -4.89  -1.66    -0.0000
iter: 113 21:32:11  -528.048400   -4.92  -1.67    -0.0000
iter: 114 21:32:15  -528.057653   -4.94  -1.67    -0.0000
iter: 115 21:32:19  -528.067051   -4.96  -1.67    -0.0000
iter: 116 21:32:22  -528.076516   -4.98  -1.68    -0.0000
iter: 117 21:32:26  -528.086023   -5.00  -1.68    -0.0000
iter: 118 21:32:30  -528.095559   -5.02  -1.69    -0.0000
iter: 119 21:32:33  -528.105110   -5.04  -1.69    -0.0000
iter: 120 21:32:37  -528.114667   -5.06  -1.70    -0.0000
iter: 121 21:32:41  -528.123976   -5.08  -1.70    -0.0000
iter: 122 21:32:45  -528.133643   -5.10  -1.71    -0.0000
iter: 123 21:32:48  -528.142961   -5.12  -1.71    -0.0000
iter: 124 21:32:52  -528.152352   -5.13  -1.71    -0.0000
iter: 125 21:32:56  -528.161743   -5.15  -1.72    -0.0000
iter: 126 21:32:59  -528.171114   -5.17  -1.72    -0.0000
iter: 127 21:33:03  -528.180452   -5.19  -1.73    -0.0000
iter: 128 21:33:07  -528.189753   -5.20  -1.73    -0.0000
iter: 129 21:33:10  -528.199010   -5.22  -1.74    -0.0000
iter: 130 21:33:14  -528.208218   -5.23  -1.74    -0.0000
iter: 131 21:33:18  -528.217375   -5.25  -1.74    -0.0000
iter: 132 21:33:22  -528.226475   -5.27  -1.75    -0.0000
iter: 133 21:33:25  -528.235517   -5.28  -1.75    -0.0000
iter: 134 21:33:29  -528.244496   -5.29  -1.76    -0.0000
iter: 135 21:33:33  -528.253166   -5.31  -1.76    -0.0000
iter: 136 21:33:37  -528.262131   -5.32  -1.77    -0.0000
iter: 137 21:33:40  -528.270704   -5.34  -1.77    -0.0000
iter: 138 21:33:44  -528.279294   -5.35  -1.78    -0.0000
iter: 139 21:33:48  -528.288093   -5.36  -1.78    -0.0000
iter: 140 21:33:51  -528.296478   -5.38  -1.78    -0.0000
iter: 141 21:33:55  -528.304865   -5.39  -1.79    -0.0000
iter: 142 21:33:59  -528.313205   -5.40  -1.79    -0.0000
iter: 143 21:34:02  -528.321479   -5.42  -1.80    -0.0000
iter: 144 21:34:06  -528.329684   -5.43  -1.80    -0.0000
iter: 145 21:34:10  -528.337815   -5.44  -1.81    -0.0000
iter: 146 21:34:14  -528.345871   -5.45  -1.81    -0.0000
iter: 147 21:34:17  -528.353851   -5.46  -1.81    -0.0000
iter: 148 21:34:21  -528.361754   -5.47  -1.82    -0.0000
iter: 149 21:34:25  -528.369579   -5.49  -1.82    +0.0000
iter: 150 21:34:28  -528.377326   -5.50  -1.83    -0.0000
iter: 151 21:34:32  -528.384994   -5.51  -1.83    -0.0000
iter: 152 21:34:36  -528.392583   -5.52  -1.84    -0.0000
iter: 153 21:34:40  -528.400093   -5.53  -1.84    -0.0000
iter: 154 21:34:43  -528.407524   -5.54  -1.85    -0.0000
iter: 155 21:34:47  -528.414781   -5.55  -1.85    -0.0000
iter: 156 21:34:51  -528.422015   -5.56  -1.85    -0.0000
iter: 157 21:34:54  -528.429148   -5.57  -1.86    -0.0000
iter: 158 21:34:58  -528.436243   -5.58  -1.86    -0.0000
iter: 159 21:35:02  -528.443227   -5.59  -1.87    -0.0000
iter: 160 21:35:05  -528.450170   -5.60  -1.87    -0.0000
iter: 161 21:35:09  -528.457002   -5.61  -1.88    -0.0000
iter: 162 21:35:13  -528.463686   -5.62  -1.88    -0.0000
iter: 163 21:35:17  -528.470324   -5.63  -1.88    -0.0000
iter: 164 21:35:20  -528.476900   -5.64  -1.89    -0.0000
iter: 165 21:35:24  -528.483407   -5.65  -1.89    -0.0000
iter: 166 21:35:28  -528.489842   -5.66  -1.90    -0.0000
iter: 167 21:35:31  -528.496205   -5.67  -1.90    -0.0000
iter: 168 21:35:35  -528.502495   -5.68  -1.91    -0.0000
iter: 169 21:35:39  -528.508713   -5.69  -1.91    -0.0000
iter: 170 21:35:42  -528.514858   -5.70  -1.91    -0.0000
iter: 171 21:35:46  -528.520931   -5.71  -1.92    -0.0000
iter: 172 21:35:50  -528.526932   -5.71  -1.92    -0.0000
iter: 173 21:35:54  -528.532861   -5.72  -1.93    -0.0000
iter: 174 21:35:57  -528.538720   -5.73  -1.93    -0.0000
iter: 175 21:36:01  -528.544508   -5.74  -1.94    -0.0000
iter: 176 21:36:05  -528.550226   -5.75  -1.94    -0.0000
iter: 177 21:36:08  -528.555874   -5.76  -1.95    -0.0000
iter: 178 21:36:12  -528.561453   -5.77  -1.95    -0.0000
iter: 179 21:36:16  -528.566964   -5.78  -1.95    -0.0000
iter: 180 21:36:19  -528.572406   -5.78  -1.96    -0.0000
iter: 181 21:36:23  -528.577781   -5.79  -1.96    -0.0000
iter: 182 21:36:27  -528.583088   -5.80  -1.97    -0.0000
iter: 183 21:36:31  -528.588329   -5.81  -1.97    -0.0000
iter: 184 21:36:34  -528.593504   -5.82  -1.98    -0.0000
iter: 185 21:36:38  -528.598613   -5.83  -1.98    -0.0000
iter: 186 21:36:42  -528.603657   -5.84  -1.98    -0.0000
iter: 187 21:36:45  -528.608637   -5.84  -1.99    -0.0000
iter: 188 21:36:49  -528.613553   -5.85  -1.99    -0.0000
iter: 189 21:36:53  -528.618406   -5.86  -2.00    -0.0000
iter: 190 21:36:57  -528.623197   -5.87  -2.00    -0.0000
iter: 191 21:37:00  -528.627925   -5.88  -2.01    -0.0000
iter: 192 21:37:04  -528.632592   -5.88  -2.01    -0.0000
iter: 193 21:37:08  -528.637198   -5.89  -2.01    -0.0000
iter: 194 21:37:12  -528.641743   -5.90  -2.02    -0.0000
iter: 195 21:37:15  -528.646230   -5.91  -2.02    -0.0000
iter: 196 21:37:19  -528.650657   -5.92  -2.03    -0.0000
iter: 197 21:37:23  -528.655025   -5.93  -2.03    -0.0000
iter: 198 21:37:26  -528.659336   -5.93  -2.04    -0.0000
iter: 199 21:37:30  -528.663590   -5.94  -2.04    -0.0000
iter: 200 21:37:34  -528.667787   -5.95  -2.04    -0.0000
iter: 201 21:37:37  -528.671928   -5.96  -2.05    -0.0000
iter: 202 21:37:41  -528.676014   -5.96  -2.05    -0.0000
iter: 203 21:37:45  -528.680045   -5.97  -2.06    -0.0000
iter: 204 21:37:49  -528.684022   -5.98  -2.06    -0.0000
iter: 205 21:37:52  -528.687945   -5.99  -2.07    -0.0000
iter: 206 21:37:56  -528.691815   -6.00  -2.07    -0.0000
iter: 207 21:38:00  -528.695633   -6.00  -2.07    -0.0000
iter: 208 21:38:03  -528.699399   -6.01  -2.08    -0.0000
iter: 209 21:38:07  -528.703115   -6.02  -2.08    -0.0000
iter: 210 21:38:11  -528.706779   -6.03  -2.09    -0.0000
iter: 211 21:38:14  -528.710393   -6.04  -2.09    -0.0000
iter: 212 21:38:18  -528.713959   -6.04  -2.10    -0.0000
iter: 213 21:38:22  -528.717475   -6.05  -2.10    -0.0000
iter: 214 21:38:26  -528.720943   -6.06  -2.10    -0.0000
iter: 215 21:38:29  -528.724364   -6.07  -2.11    -0.0000
iter: 216 21:38:33  -528.727737   -6.07  -2.11    -0.0000
iter: 217 21:38:37  -528.731064   -6.08  -2.12    -0.0000
iter: 218 21:38:40  -528.734345   -6.09  -2.12    -0.0000
iter: 219 21:38:44  -528.737580   -6.10  -2.13    -0.0000
iter: 220 21:38:48  -528.740771   -6.10  -2.13    -0.0000
iter: 221 21:38:52  -528.743918   -6.11  -2.13    -0.0000
iter: 222 21:38:55  -528.747021   -6.12  -2.14    -0.0000
iter: 223 21:38:59  -528.750080   -6.13  -2.14    -0.0000
iter: 224 21:39:03  -528.753097   -6.13  -2.15    -0.0000
iter: 225 21:39:06  -528.756072   -6.14  -2.15    -0.0000
iter: 226 21:39:10  -528.759006   -6.15  -2.16    -0.0000
iter: 227 21:39:14  -528.761898   -6.16  -2.16    -0.0000
iter: 228 21:39:17  -528.764750   -6.16  -2.16    -0.0000
iter: 229 21:39:21  -528.767562   -6.17  -2.17    -0.0000
iter: 230 21:39:25  -528.770334   -6.18  -2.17    -0.0000
iter: 231 21:39:29  -528.773068   -6.19  -2.18    -0.0000
iter: 232 21:39:32  -528.775763   -6.19  -2.18    -0.0000
iter: 233 21:39:36  -528.778420   -6.20  -2.19    -0.0000
iter: 234 21:39:40  -528.781039   -6.21  -2.19    -0.0000
iter: 235 21:39:43  -528.783622   -6.22  -2.19    -0.0000
iter: 236 21:39:47  -528.786168   -6.22  -2.20    -0.0000
iter: 237 21:39:51  -528.788678   -6.23  -2.20    -0.0000
iter: 238 21:39:55  -528.791152   -6.24  -2.21    -0.0000
iter: 239 21:39:58  -528.793592   -6.24  -2.21    -0.0000
iter: 240 21:40:02  -528.795996   -6.25  -2.22    -0.0000
iter: 241 21:40:06  -528.798367   -6.26  -2.22    -0.0000
iter: 242 21:40:09  -528.800704   -6.27  -2.22    -0.0000
iter: 243 21:40:13  -528.803008   -6.27  -2.23    -0.0000
iter: 244 21:40:17  -528.805278   -6.28  -2.23    -0.0000
iter: 245 21:40:20  -528.807517   -6.29  -2.24    -0.0000
iter: 246 21:40:24  -528.809723   -6.30  -2.24    -0.0000
iter: 247 21:40:28  -528.811898   -6.30  -2.25    -0.0000
iter: 248 21:40:32  -528.814042   -6.31  -2.25    -0.0000
iter: 249 21:40:35  -528.816155   -6.32  -2.25    -0.0000
iter: 250 21:40:39  -528.818238   -6.33  -2.26    -0.0000
iter: 251 21:40:43  -528.820291   -6.33  -2.26    -0.0000
iter: 252 21:40:46  -528.822315   -6.34  -2.27    -0.0000
iter: 253 21:40:50  -528.824309   -6.35  -2.27    -0.0000
iter: 254 21:40:54  -528.826275   -6.36  -2.27    -0.0000
iter: 255 21:40:57  -528.828683   -6.36  -2.28    -0.0000
iter: 256 21:41:01  -528.830535   -6.37  -2.28    -0.0000
iter: 257 21:41:05  -528.832375   -6.38  -2.29    -0.0000
iter: 258 21:41:09  -528.834196   -6.39  -2.29    -0.0000
iter: 259 21:41:12  -528.835995   -6.39  -2.30    -0.0000
iter: 260 21:41:16  -528.837770   -6.40  -2.30    -0.0000
iter: 261 21:41:20  -528.839521   -6.40  -2.30    -0.0000
iter: 262 21:41:23  -528.841248   -6.41  -2.31    -0.0000
iter: 263 21:41:27  -528.842950   -6.42  -2.31    -0.0000
iter: 264 21:41:31  -528.844629   -6.43  -2.32    -0.0000
iter: 265 21:41:34  -528.846283   -6.43  -2.32    -0.0000
iter: 266 21:41:38  -528.847915   -6.44  -2.33    -0.0000
iter: 267 21:41:42  -528.849523   -6.45  -2.33    -0.0000
iter: 268 21:41:46  -528.851108   -6.46  -2.33    -0.0000
iter: 269 21:41:49  -528.852671   -6.46  -2.34    -0.0000
iter: 270 21:41:53  -528.854211   -6.47  -2.34    -0.0000
iter: 271 21:41:57  -528.855730   -6.48  -2.35    -0.0000
iter: 272 21:42:00  -528.857227   -6.49  -2.35    -0.0000
iter: 273 21:42:04  -528.858703   -6.49  -2.35    -0.0000
iter: 274 21:42:08  -528.860158   -6.50  -2.36    -0.0000
iter: 275 21:42:11  -528.861592   -6.51  -2.36    -0.0000
iter: 276 21:42:15  -528.863006   -6.51  -2.37    -0.0000
iter: 277 21:42:19  -528.864400   -6.52  -2.37    -0.0000
iter: 278 21:42:23  -528.865773   -6.53  -2.38    -0.0000
iter: 279 21:42:26  -528.867128   -6.53  -2.38    -0.0000
iter: 280 21:42:30  -528.868463   -6.54  -2.38    -0.0000
iter: 281 21:42:34  -528.869778   -6.55  -2.39    -0.0000
iter: 282 21:42:37  -528.871076   -6.56  -2.39    -0.0000
iter: 283 21:42:41  -528.872354   -6.56  -2.40    -0.0000
iter: 284 21:42:45  -528.873614   -6.57  -2.40    -0.0000
iter: 285 21:42:49  -528.874857   -6.58  -2.41    -0.0000
iter: 286 21:42:52  -528.876081   -6.59  -2.41    -0.0000
iter: 287 21:42:56  -528.877288   -6.59  -2.41    -0.0000
iter: 288 21:43:00  -528.878478   -6.60  -2.42    -0.0000
iter: 289 21:43:03  -528.879650   -6.61  -2.42    -0.0000
iter: 290 21:43:07  -528.880806   -6.61  -2.43    -0.0000
iter: 291 21:43:11  -528.881945   -6.62  -2.43    -0.0000
iter: 292 21:43:14  -528.883067   -6.63  -2.43    -0.0000
iter: 293 21:43:18  -528.884174   -6.63  -2.44    -0.0000
iter: 294 21:43:22  -528.885265   -6.64  -2.44    -0.0000
iter: 295 21:43:26  -528.886339   -6.65  -2.45    -0.0000
iter: 296 21:43:29  -528.887399   -6.66  -2.45    -0.0000
iter: 297 21:43:33  -528.888443   -6.66  -2.46    -0.0000
iter: 298 21:43:37  -528.889472   -6.67  -2.46    -0.0000
iter: 299 21:43:40  -528.890486   -6.68  -2.46    -0.0000
iter: 300 21:43:44  -528.891485   -6.68  -2.47    -0.0000
iter: 301 21:43:48  -528.892470   -6.69  -2.47    -0.0000
iter: 302 21:43:52  -528.893440   -6.70  -2.48    -0.0000
iter: 303 21:43:55  -528.894397   -6.70  -2.48    -0.0000
iter: 304 21:43:59  -528.895339   -6.71  -2.48    -0.0000
iter: 305 21:44:03  -528.896268   -6.72  -2.49    -0.0000
iter: 306 21:44:06  -528.897183   -6.73  -2.49    -0.0000
iter: 307 21:44:10  -528.898085   -6.73  -2.50    -0.0000
iter: 308 21:44:14  -528.898974   -6.74  -2.50    -0.0000
iter: 309 21:44:18  -528.899850   -6.75  -2.51    -0.0000
iter: 310 21:44:21  -528.900713   -6.76  -2.51    -0.0000
iter: 311 21:44:25  -528.901564   -6.76  -2.51    -0.0000
iter: 312 21:44:29  -528.902402   -6.77  -2.52    -0.0000
iter: 313 21:44:32  -528.903228   -6.78  -2.52    -0.0000
iter: 314 21:44:36  -528.904042   -6.78  -2.53    -0.0000
iter: 315 21:44:40  -528.904843   -6.79  -2.53    -0.0000
iter: 316 21:44:43  -528.905634   -6.80  -2.53    -0.0000
iter: 317 21:44:47  -528.906412   -6.80  -2.54    -0.0000
iter: 318 21:44:51  -528.907179   -6.81  -2.54    -0.0000
iter: 319 21:44:55  -528.907935   -6.82  -2.55    -0.0000
iter: 320 21:44:58  -528.908680   -6.83  -2.55    -0.0000
iter: 321 21:45:02  -528.909414   -6.83  -2.56    -0.0000
iter: 322 21:45:06  -528.910137   -6.84  -2.56    -0.0000
iter: 323 21:45:09  -528.910849   -6.85  -2.56    -0.0000
iter: 324 21:45:13  -528.911551   -6.85  -2.57    -0.0000
iter: 325 21:45:17  -528.912243   -6.86  -2.57    -0.0000
iter: 326 21:45:20  -528.912924   -6.87  -2.58    -0.0000
iter: 327 21:45:24  -528.913596   -6.87  -2.58    -0.0000
iter: 328 21:45:28  -528.914257   -6.88  -2.58    -0.0000
iter: 329 21:45:32  -528.914909   -6.89  -2.59    -0.0000
iter: 330 21:45:35  -528.915551   -6.90  -2.59    -0.0000
iter: 331 21:45:39  -528.916184   -6.90  -2.60    -0.0000
iter: 332 21:45:43  -528.916808   -6.91  -2.60    -0.0000
iter: 333 21:45:46  -528.917422   -6.92  -2.61    -0.0000
iter: 334 21:45:50  -528.918027   -6.92  -2.61    -0.0000
iter: 335 21:45:54  -528.918623   -6.93  -2.61    -0.0000
iter: 336 21:45:57  -528.919210   -6.94  -2.62    -0.0000
iter: 337 21:46:01  -528.919789   -6.94  -2.62    -0.0000
iter: 338 21:46:05  -528.920359   -6.95  -2.63    -0.0000
iter: 339 21:46:09  -528.920921   -6.96  -2.63    -0.0000
iter: 340 21:46:12  -528.921474   -6.97  -2.63    -0.0000
iter: 341 21:46:16  -528.922019   -6.97  -2.64    -0.0000
iter: 342 21:46:20  -528.922556   -6.98  -2.64    -0.0000
iter: 343 21:46:23  -528.923086   -6.99  -2.65    -0.0000
iter: 344 21:46:27  -528.923607   -6.99  -2.65    -0.0000
iter: 345 21:46:31  -528.924121   -7.00  -2.66    -0.0000
iter: 346 21:46:34  -528.924627   -7.01  -2.66    -0.0000
iter: 347 21:46:38  -528.925125   -7.01  -2.66    -0.0000
iter: 348 21:46:42  -528.925616   -7.02  -2.67    -0.0000
iter: 349 21:46:46  -528.926100   -7.03  -2.67    -0.0000
iter: 350 21:46:49  -528.926577   -7.04  -2.68    -0.0000
iter: 351 21:46:53  -528.927046   -7.04  -2.68    -0.0000
iter: 352 21:46:57  -528.927509   -7.05  -2.68    -0.0000
iter: 353 21:47:00  -528.927964   -7.06  -2.69    -0.0000
iter: 354 21:47:04  -528.928413   -7.06  -2.69    -0.0000
iter: 355 21:47:08  -528.928856   -7.07  -2.70    -0.0000
iter: 356 21:47:11  -528.929291   -7.08  -2.70    -0.0000
iter: 357 21:47:15  -528.929721   -7.08  -2.70    -0.0000
iter: 358 21:47:19  -528.930143   -7.09  -2.71    -0.0000
iter: 359 21:47:23  -528.930560   -7.10  -2.71    -0.0000
iter: 360 21:47:26  -528.930970   -7.10  -2.72    -0.0000
iter: 361 21:47:30  -528.931375   -7.11  -2.72    -0.0000
iter: 362 21:47:34  -528.931773   -7.12  -2.73    -0.0000
iter: 363 21:47:37  -528.932165   -7.13  -2.73    -0.0000
iter: 364 21:47:41  -528.932552   -7.13  -2.73    -0.0000
iter: 365 21:47:45  -528.932933   -7.14  -2.74    -0.0000
iter: 366 21:47:48  -528.933308   -7.15  -2.74    -0.0000
iter: 367 21:47:52  -528.933677   -7.15  -2.75    -0.0000
iter: 368 21:47:56  -528.934041   -7.16  -2.75    -0.0000
iter: 369 21:48:00  -528.934400   -7.17  -2.75    -0.0000
iter: 370 21:48:03  -528.934753   -7.17  -2.76    -0.0000
iter: 371 21:48:07  -528.935101   -7.18  -2.76    -0.0000
iter: 372 21:48:11  -528.935444   -7.19  -2.77    -0.0000
iter: 373 21:48:14  -528.935781   -7.19  -2.77    -0.0000
iter: 374 21:48:18  -528.936114   -7.20  -2.77    -0.0000
iter: 375 21:48:22  -528.936442   -7.21  -2.78    -0.0000
iter: 376 21:48:26  -528.936765   -7.22  -2.78    -0.0000
iter: 377 21:48:29  -528.937083   -7.22  -2.79    -0.0000
iter: 378 21:48:33  -528.937396   -7.23  -2.79    -0.0000
iter: 379 21:48:37  -528.937705   -7.24  -2.79    -0.0000
iter: 380 21:48:40  -528.938009c  -7.24  -2.80    -0.0000
iter: 381 21:48:44  -528.938308c  -7.25  -2.80    -0.0000
iter: 382 21:48:48  -528.938603c  -7.26  -2.81    -0.0000
iter: 383 21:48:51  -528.938894c  -7.26  -2.81    -0.0000
iter: 384 21:48:55  -528.939180c  -7.27  -2.82    -0.0000
iter: 385 21:48:59  -528.939462c  -7.28  -2.82    -0.0000
iter: 386 21:49:03  -528.939740c  -7.28  -2.82    -0.0000
iter: 387 21:49:06  -528.940014c  -7.29  -2.83    -0.0000
iter: 388 21:49:10  -528.940283c  -7.30  -2.83    -0.0000
iter: 389 21:49:14  -528.940549c  -7.31  -2.84    -0.0000
iter: 390 21:49:17  -528.940810c  -7.31  -2.84    -0.0000
iter: 391 21:49:21  -528.941068c  -7.32  -2.84    -0.0000
iter: 392 21:49:25  -528.941322c  -7.33  -2.85    -0.0000
iter: 393 21:49:29  -528.941572c  -7.33  -2.85    -0.0000
iter: 394 21:49:32  -528.941818c  -7.34  -2.86    -0.0000
iter: 395 21:49:36  -528.942061c  -7.35  -2.86    -0.0000
iter: 396 21:49:40  -528.942300c  -7.35  -2.86    -0.0000
iter: 397 21:49:44  -528.942535c  -7.36  -2.87    -0.0000
iter: 398 21:49:47  -528.942767c  -7.37  -2.87    -0.0000
iter: 399 21:49:51  -528.942996c  -7.37  -2.88    -0.0000
iter: 400 21:49:55  -528.943221c  -7.38  -2.88    -0.0000
iter: 401 21:49:58  -528.943443c  -7.39  -2.88    -0.0000
iter: 402 21:50:02  -528.943661c  -7.39  -2.89    -0.0000
iter: 403 21:50:06  -528.943876c  -7.40  -2.89    -0.0000
iter: 404 21:50:09  -528.944088c  -7.41  -2.90    -0.0000
iter: 405 21:50:13  -528.944297c  -7.42  -2.90    -0.0000
iter: 406 21:50:17  -528.944503c  -7.42  -2.90    -0.0000
iter: 407 21:50:21  -528.944705c  -7.43  -2.91    -0.0000
iter: 408 21:50:24  -528.944905c  -7.44  -2.91    -0.0000
iter: 409 21:50:28  -528.945101c  -7.44  -2.92    -0.0000
iter: 410 21:50:32  -528.945295c  -7.45  -2.92    -0.0000
iter: 411 21:50:35  -528.945486c  -7.46  -2.93    -0.0000
iter: 412 21:50:39  -528.945674c  -7.46  -2.93    -0.0000
iter: 413 21:50:43  -528.945859c  -7.47  -2.93    -0.0000
iter: 414 21:50:46  -528.946041c  -7.48  -2.94    -0.0000
iter: 415 21:50:50  -528.946221c  -7.48  -2.94    -0.0000
iter: 416 21:50:54  -528.946398c  -7.49  -2.95    -0.0000
iter: 417 21:50:58  -528.946572c  -7.50  -2.95    -0.0000
iter: 418 21:51:01  -528.946744c  -7.50  -2.95    -0.0000
iter: 419 21:51:05  -528.946913c  -7.51  -2.96    -0.0000
iter: 420 21:51:09  -528.947079c  -7.52  -2.96    -0.0000
iter: 421 21:51:12  -528.947244c  -7.53  -2.97    -0.0000
iter: 422 21:51:16  -528.947405c  -7.53  -2.97    -0.0000
iter: 423 21:51:20  -528.947565c  -7.54  -2.97    -0.0000
iter: 424 21:51:23  -528.947721c  -7.55  -2.98    -0.0000
iter: 425 21:51:27  -528.947876c  -7.55  -2.98    -0.0000
iter: 426 21:51:31  -528.948028c  -7.56  -2.99    -0.0000
iter: 427 21:51:35  -528.948178c  -7.57  -2.99    -0.0000
iter: 428 21:51:38  -528.948326c  -7.57  -2.99    -0.0000
iter: 429 21:51:42  -528.948471c  -7.58  -3.00    -0.0000
iter: 430 21:51:46  -528.948615c  -7.59  -3.00    -0.0000
iter: 431 21:51:49  -528.948756c  -7.59  -3.01    -0.0000
iter: 432 21:51:53  -528.948895c  -7.60  -3.01    -0.0000
iter: 433 21:51:57  -528.949032c  -7.61  -3.01    -0.0000
iter: 434 21:52:00  -528.949167c  -7.61  -3.02    -0.0000
iter: 435 21:52:04  -528.949300c  -7.62  -3.02    -0.0000
iter: 436 21:52:08  -528.949431c  -7.63  -3.03    -0.0000
iter: 437 21:52:12  -528.949560c  -7.63  -3.03    -0.0000
iter: 438 21:52:15  -528.949687c  -7.64  -3.03    -0.0000
iter: 439 21:52:19  -528.949812c  -7.65  -3.04    -0.0000
iter: 440 21:52:23  -528.949936c  -7.65  -3.04    -0.0000
iter: 441 21:52:26  -528.950057c  -7.66  -3.05    -0.0000
iter: 442 21:52:30  -528.950177c  -7.67  -3.05    -0.0000
iter: 443 21:52:34  -528.950295c  -7.68  -3.05    -0.0000
iter: 444 21:52:37  -528.950411c  -7.68  -3.06    -0.0000
iter: 445 21:52:41  -528.950525c  -7.69  -3.06    -0.0000
iter: 446 21:52:45  -528.950638c  -7.70  -3.07    -0.0000
iter: 447 21:52:49  -528.950749c  -7.70  -3.07    -0.0000
iter: 448 21:52:52  -528.950858c  -7.71  -3.07    -0.0000
iter: 449 21:52:56  -528.950966c  -7.72  -3.08    -0.0000
iter: 450 21:53:00  -528.951072c  -7.72  -3.08    -0.0000
iter: 451 21:53:03  -528.951177c  -7.73  -3.09    -0.0000
iter: 452 21:53:07  -528.951280c  -7.74  -3.09    -0.0000
iter: 453 21:53:11  -528.951381c  -7.74  -3.09    -0.0000
iter: 454 21:53:14  -528.951481c  -7.75  -3.10    -0.0000
iter: 455 21:53:18  -528.951580c  -7.76  -3.10    -0.0000
iter: 456 21:53:22  -528.951677c  -7.76  -3.11    -0.0000
iter: 457 21:53:26  -528.951772c  -7.77  -3.11    -0.0000
iter: 458 21:53:29  -528.951866c  -7.78  -3.11    -0.0000
iter: 459 21:53:33  -528.951959c  -7.78  -3.12    -0.0000
iter: 460 21:53:37  -528.952050c  -7.79  -3.12    -0.0000
iter: 461 21:53:40  -528.952140c  -7.80  -3.13    -0.0000
iter: 462 21:53:44  -528.952229c  -7.80  -3.13    -0.0000
iter: 463 21:53:48  -528.952316c  -7.81  -3.13    -0.0000
iter: 464 21:53:51  -528.952402c  -7.82  -3.14    -0.0000
iter: 465 21:53:55  -528.952487c  -7.82  -3.14    -0.0000
iter: 466 21:53:59  -528.952570c  -7.83  -3.15    -0.0000
iter: 467 21:54:03  -528.952652c  -7.84  -3.15    -0.0000
iter: 468 21:54:06  -528.952733c  -7.84  -3.15    -0.0000
iter: 469 21:54:10  -528.952813c  -7.85  -3.16    -0.0000
iter: 470 21:54:14  -528.952892c  -7.86  -3.16    -0.0000
iter: 471 21:54:17  -528.952969c  -7.87  -3.17    -0.0000
iter: 472 21:54:21  -528.953045c  -7.87  -3.17    -0.0000
iter: 473 21:54:25  -528.953120c  -7.88  -3.17    -0.0000
iter: 474 21:54:28  -528.953194c  -7.88  -3.18    -0.0000
iter: 475 21:54:32  -528.953267c  -7.89  -3.18    -0.0000
iter: 476 21:54:36  -528.953339c  -7.90  -3.19    -0.0000
iter: 477 21:54:40  -528.953410c  -7.91  -3.19    -0.0000
iter: 478 21:54:43  -528.953480c  -7.91  -3.19    -0.0000
iter: 479 21:54:47  -528.953548c  -7.92  -3.20    -0.0000
iter: 480 21:54:51  -528.953616c  -7.92  -3.20    -0.0000
iter: 481 21:54:54  -528.953682c  -7.93  -3.21    -0.0000
iter: 482 21:54:58  -528.953748c  -7.94  -3.21    -0.0000
iter: 483 21:55:02  -528.953813c  -7.95  -3.21    -0.0000
iter: 484 21:55:05  -528.953876c  -7.95  -3.22    -0.0000
iter: 485 21:55:09  -528.953939c  -7.96  -3.22    -0.0000
iter: 486 21:55:13  -528.954001c  -7.96  -3.23    -0.0000
iter: 487 21:55:16  -528.954062c  -7.97  -3.23    -0.0000
iter: 488 21:55:20  -528.954122c  -7.98  -3.23    -0.0000
iter: 489 21:55:24  -528.954181c  -7.99  -3.24    -0.0000
iter: 490 21:55:28  -528.954239c  -7.99  -3.24    -0.0000
iter: 491 21:55:31  -528.954296c  -8.00  -3.25    -0.0000
iter: 492 21:55:35  -528.954353c  -8.00  -3.25    -0.0000
iter: 493 21:55:39  -528.954409c  -8.01  -3.25    -0.0000
iter: 494 21:55:42  -528.954463c  -8.02  -3.26    -0.0000
iter: 495 21:55:46  -528.954517c  -8.03  -3.26    -0.0000
iter: 496 21:55:50  -528.954571c  -8.03  -3.27    -0.0000
iter: 497 21:55:53  -528.954623c  -8.04  -3.27    -0.0000
iter: 498 21:55:57  -528.954675c  -8.04  -3.27    -0.0000
iter: 499 21:56:01  -528.954726c  -8.05  -3.28    -0.0000
iter: 500 21:56:05  -528.954776c  -8.06  -3.28    -0.0000
iter: 501 21:56:08  -528.954825c  -8.06  -3.28    -0.0000
iter: 502 21:56:12  -528.954874c  -8.07  -3.29    -0.0000
iter: 503 21:56:16  -528.954922c  -8.08  -3.29    -0.0000
iter: 504 21:56:19  -528.955132c  -8.08  -3.30    -0.0000
iter: 505 21:56:23  -528.955012c  -8.09  -3.30    -0.0000
iter: 506 21:56:27  -528.955217c  -8.10  -3.30    -0.0000
iter: 507 21:56:30  -528.955102c  -8.11  -3.31    -0.0000
iter: 508 21:56:34  -528.955300c  -8.11  -3.31    -0.0000
iter: 509 21:56:38  -528.955190c  -8.12  -3.32    -0.0000
iter: 510 21:56:42  -528.955381c  -8.12  -3.32    -0.0000
iter: 511 21:56:45  -528.955275c  -8.13  -3.32    -0.0000
iter: 512 21:56:49  -528.955459c  -8.14  -3.33    -0.0000
iter: 513 21:56:53  -528.955501c  -8.14  -3.33    -0.0000
iter: 514 21:56:56  -528.955536c  -8.15  -3.34    -0.0000
iter: 515 21:57:00  -528.955572c  -8.16  -3.34    -0.0000
iter: 516 21:57:04  -528.955608c  -8.16  -3.34    -0.0000
iter: 517 21:57:07  -528.955643c  -8.17  -3.35    -0.0000
iter: 518 21:57:11  -528.955678c  -8.18  -3.35    -0.0000
iter: 519 21:57:15  -528.955713c  -8.18  -3.36    -0.0000
iter: 520 21:57:18  -528.955747c  -8.19  -3.36    -0.0000
iter: 521 21:57:22  -528.955781c  -8.20  -3.36    -0.0000
iter: 522 21:57:26  -528.955814c  -8.20  -3.37    -0.0000
iter: 523 21:57:30  -528.955847c  -8.21  -3.37    -0.0000
iter: 524 21:57:33  -528.955879c  -8.22  -3.38    -0.0000
iter: 525 21:57:37  -528.955911c  -8.22  -3.38    -0.0000
iter: 526 21:57:41  -528.955942c  -8.23  -3.38    -0.0000
iter: 527 21:57:44  -528.955973c  -8.24  -3.39    -0.0000
iter: 528 21:57:48  -528.956003c  -8.24  -3.39    -0.0000
iter: 529 21:57:52  -528.956033c  -8.25  -3.39    -0.0000
iter: 530 21:57:55  -528.956062c  -8.26  -3.40    -0.0000
iter: 531 21:57:59  -528.956091c  -8.26  -3.40    -0.0000
iter: 532 21:58:03  -528.956120c  -8.27  -3.41    -0.0000
iter: 533 21:58:07  -528.956148c  -8.28  -3.41    -0.0000
iter: 534 21:58:10  -528.956175c  -8.28  -3.41    -0.0000
iter: 535 21:58:14  -528.956202c  -8.29  -3.42    -0.0000
iter: 536 21:58:18  -528.956229c  -8.30  -3.42    -0.0000
iter: 537 21:58:21  -528.956256c  -8.30  -3.43    -0.0000
iter: 538 21:58:25  -528.956282c  -8.31  -3.43    -0.0000
iter: 539 21:58:29  -528.956307c  -8.32  -3.43    -0.0000
iter: 540 21:58:32  -528.956333c  -8.32  -3.44    -0.0000
iter: 541 21:58:36  -528.956358c  -8.33  -3.44    -0.0000
iter: 542 21:58:40  -528.956382c  -8.34  -3.45    -0.0000
iter: 543 21:58:44  -528.956406c  -8.34  -3.45    -0.0000
iter: 544 21:58:47  -528.956430c  -8.35  -3.45    -0.0000
iter: 545 21:58:51  -528.956453c  -8.36  -3.46    -0.0000
iter: 546 21:58:55  -528.956477c  -8.36  -3.46    -0.0000
iter: 547 21:58:58  -528.956499c  -8.37  -3.46    -0.0000
iter: 548 21:59:02  -528.956522c  -8.38  -3.47    -0.0000
iter: 549 21:59:06  -528.956544c  -8.38  -3.47    -0.0000
iter: 550 21:59:09  -528.956566c  -8.39  -3.48    -0.0000
iter: 551 21:59:13  -528.956587c  -8.40  -3.48    -0.0000
iter: 552 21:59:17  -528.956608c  -8.40  -3.48    -0.0000
iter: 553 21:59:20  -528.956629c  -8.41  -3.49    -0.0000
iter: 554 21:59:24  -528.956650c  -8.42  -3.49    -0.0000
iter: 555 21:59:28  -528.956670c  -8.42  -3.50    -0.0000
iter: 556 21:59:32  -528.956690c  -8.43  -3.50    -0.0000
iter: 557 21:59:35  -528.956710c  -8.44  -3.50    -0.0000
iter: 558 21:59:39  -528.956729c  -8.44  -3.51    -0.0000
iter: 559 21:59:43  -528.956748c  -8.45  -3.51    -0.0000
iter: 560 21:59:46  -528.956767c  -8.45  -3.51    -0.0000
iter: 561 21:59:50  -528.956786c  -8.46  -3.52    -0.0000
iter: 562 21:59:54  -528.956804c  -8.47  -3.52    -0.0000
iter: 563 21:59:57  -528.956822c  -8.47  -3.53    -0.0000
iter: 564 22:00:01  -528.956840c  -8.48  -3.53    -0.0000
iter: 565 22:00:05  -528.956858c  -8.49  -3.53    -0.0000
iter: 566 22:00:09  -528.956875c  -8.49  -3.54    -0.0000
iter: 567 22:00:12  -528.956892c  -8.50  -3.54    -0.0000
iter: 568 22:00:16  -528.956909c  -8.51  -3.55    -0.0000
iter: 569 22:00:20  -528.956926c  -8.51  -3.55    -0.0000
iter: 570 22:00:23  -528.956942c  -8.52  -3.55    -0.0000
iter: 571 22:00:27  -528.956958c  -8.53  -3.56    -0.0000
iter: 572 22:00:31  -528.956974c  -8.53  -3.56    -0.0000
iter: 573 22:00:34  -528.956990c  -8.54  -3.56    -0.0000
iter: 574 22:00:38  -528.957005c  -8.55  -3.57    -0.0000
iter: 575 22:00:42  -528.957021c  -8.55  -3.57    -0.0000
iter: 576 22:00:45  -528.957036c  -8.56  -3.58    -0.0000
iter: 577 22:00:49  -528.957051c  -8.57  -3.58    -0.0000
iter: 578 22:00:53  -528.957065c  -8.57  -3.58    -0.0000
iter: 579 22:00:57  -528.957080c  -8.58  -3.59    -0.0000
iter: 580 22:01:00  -528.957094c  -8.59  -3.59    -0.0000
iter: 581 22:01:04  -528.957108c  -8.59  -3.60    -0.0000
iter: 582 22:01:08  -528.957122c  -8.60  -3.60    -0.0000
iter: 583 22:01:11  -528.957135c  -8.61  -3.60    -0.0000
iter: 584 22:01:15  -528.957149c  -8.61  -3.61    -0.0000
iter: 585 22:01:19  -528.957162c  -8.62  -3.61    -0.0000
iter: 586 22:01:22  -528.957175c  -8.62  -3.61    -0.0000
iter: 587 22:01:26  -528.957188c  -8.63  -3.62    -0.0000
iter: 588 22:01:30  -528.957201c  -8.64  -3.62    -0.0000
iter: 589 22:01:34  -528.957213c  -8.64  -3.63    -0.0000
iter: 590 22:01:38  -528.957226c  -8.65  -3.63    -0.0000
iter: 591 22:01:41  -528.957238c  -8.66  -3.63    -0.0000
iter: 592 22:01:45  -528.957250c  -8.66  -3.64    -0.0000
iter: 593 22:01:49  -528.957262c  -8.67  -3.64    -0.0000
iter: 594 22:01:52  -528.957273c  -8.68  -3.65    -0.0000
iter: 595 22:01:56  -528.957285c  -8.68  -3.65    -0.0000
iter: 596 22:02:00  -528.957296c  -8.69  -3.65    -0.0000
iter: 597 22:02:03  -528.957307c  -8.70  -3.66    -0.0000
iter: 598 22:02:07  -528.957318c  -8.70  -3.66    -0.0000
iter: 599 22:02:11  -528.957329c  -8.71  -3.66    -0.0000
iter: 600 22:02:14  -528.957340c  -8.72  -3.67    -0.0000
iter: 601 22:02:18  -528.957351c  -8.72  -3.67    -0.0000
iter: 602 22:02:22  -528.957361c  -8.73  -3.68    -0.0000
iter: 603 22:02:26  -528.957371c  -8.74  -3.68    -0.0000
iter: 604 22:02:29  -528.957382c  -8.74  -3.68    -0.0000
iter: 605 22:02:33  -528.957392c  -8.75  -3.69    -0.0000
iter: 606 22:02:37  -528.957401c  -8.75  -3.69    -0.0000
iter: 607 22:02:40  -528.957411c  -8.76  -3.69    -0.0000
iter: 608 22:02:44  -528.957421c  -8.77  -3.70    -0.0000
iter: 609 22:02:48  -528.957430c  -8.77  -3.70    -0.0000
iter: 610 22:02:51  -528.957440c  -8.78  -3.71    -0.0000
iter: 611 22:02:55  -528.957449c  -8.79  -3.71    -0.0000
iter: 612 22:02:59  -528.957458c  -8.79  -3.71    -0.0000
iter: 613 22:03:02  -528.957467c  -8.80  -3.72    -0.0000
iter: 614 22:03:06  -528.957476c  -8.81  -3.72    -0.0000
iter: 615 22:03:10  -528.957484c  -8.81  -3.72    -0.0000
iter: 616 22:03:14  -528.957493c  -8.82  -3.73    -0.0000
iter: 617 22:03:17  -528.957501c  -8.83  -3.73    -0.0000
iter: 618 22:03:21  -528.957510c  -8.83  -3.74    -0.0000
iter: 619 22:03:25  -528.957518c  -8.84  -3.74    -0.0000
iter: 620 22:03:28  -528.957526c  -8.85  -3.74    -0.0000
iter: 621 22:03:32  -528.957534c  -8.85  -3.75    -0.0000
iter: 622 22:03:36  -528.957542c  -8.86  -3.75    -0.0000
iter: 623 22:03:39  -528.957550c  -8.87  -3.76    -0.0000
iter: 624 22:03:43  -528.957557c  -8.87  -3.76    -0.0000
iter: 625 22:03:47  -528.957565c  -8.88  -3.76    -0.0000
iter: 626 22:03:50  -528.957572c  -8.88  -3.77    -0.0000
iter: 627 22:03:54  -528.957580c  -8.89  -3.77    -0.0000
iter: 628 22:03:58  -528.957587c  -8.90  -3.77    -0.0000
iter: 629 22:04:02  -528.957594c  -8.90  -3.78    -0.0000
iter: 630 22:04:05  -528.957601c  -8.91  -3.78    -0.0000
iter: 631 22:04:09  -528.957608c  -8.92  -3.79    -0.0000
iter: 632 22:04:13  -528.957615c  -8.92  -3.79    -0.0000
iter: 633 22:04:16  -528.957621c  -8.93  -3.79    -0.0000
iter: 634 22:04:20  -528.957628c  -8.94  -3.80    -0.0000
iter: 635 22:04:24  -528.957635c  -8.94  -3.80    -0.0000
iter: 636 22:04:27  -528.957641c  -8.95  -3.80    -0.0000
iter: 637 22:04:31  -528.957647c  -8.96  -3.81    -0.0000
iter: 638 22:04:35  -528.957654c  -8.96  -3.81    -0.0000
iter: 639 22:04:39  -528.957660c  -8.97  -3.82    -0.0000
iter: 640 22:04:42  -528.957666c  -8.97  -3.82    -0.0000
iter: 641 22:04:46  -528.957672c  -8.98  -3.82    -0.0000
iter: 642 22:04:50  -528.957678c  -8.99  -3.83    -0.0000
iter: 643 22:04:53  -528.957684c  -9.00  -3.83    -0.0000
iter: 644 22:04:57  -528.957690c  -9.00  -3.83    -0.0000
iter: 645 22:05:01  -528.957695c  -9.01  -3.84    -0.0000
iter: 646 22:05:04  -528.957701c  -9.01  -3.84    -0.0000
iter: 647 22:05:08  -528.957707c  -9.02  -3.85    -0.0000
iter: 648 22:05:12  -528.957712c  -9.03  -3.85    -0.0000
iter: 649 22:05:15  -528.957717c  -9.03  -3.85    -0.0000
iter: 650 22:05:19  -528.957723c  -9.04  -3.86    -0.0000
iter: 651 22:05:23  -528.957728c  -9.05  -3.86    -0.0000
iter: 652 22:05:27  -528.957733c  -9.05  -3.86    -0.0000
iter: 653 22:05:30  -528.957738c  -9.06  -3.87    -0.0000
iter: 654 22:05:34  -528.957743c  -9.07  -3.87    -0.0000
iter: 655 22:05:38  -528.957748c  -9.07  -3.88    -0.0000
iter: 656 22:05:41  -528.957753c  -9.08  -3.88    -0.0000
iter: 657 22:05:45  -528.957758c  -9.09  -3.88    -0.0000
iter: 658 22:05:49  -528.957763c  -9.09  -3.89    -0.0000
iter: 659 22:05:52  -528.957767c  -9.10  -3.89    -0.0000
iter: 660 22:05:56  -528.957772c  -9.10  -3.89    -0.0000
iter: 661 22:06:00  -528.957776c  -9.11  -3.90    -0.0000
iter: 662 22:06:04  -528.957781c  -9.12  -3.90    -0.0000
iter: 663 22:06:07  -528.957785c  -9.13  -3.91    -0.0000
iter: 664 22:06:11  -528.957790c  -9.13  -3.91    -0.0000
iter: 665 22:06:15  -528.957794c  -9.14  -3.91    -0.0000
iter: 666 22:06:18  -528.957798c  -9.14  -3.92    -0.0000
iter: 667 22:06:22  -528.957802c  -9.15  -3.92    -0.0000
iter: 668 22:06:26  -528.957807c  -9.16  -3.92    -0.0000
iter: 669 22:06:29  -528.957811c  -9.16  -3.93    -0.0000
iter: 670 22:06:33  -528.957815c  -9.17  -3.93    -0.0000
iter: 671 22:06:37  -528.957819c  -9.18  -3.94    -0.0000
iter: 672 22:06:41  -528.957823c  -9.18  -3.94    -0.0000
iter: 673 22:06:44  -528.957826c  -9.19  -3.94    -0.0000
iter: 674 22:06:48  -528.957830c  -9.19  -3.95    -0.0000
iter: 675 22:06:52  -528.957834c  -9.20  -3.95    -0.0000
iter: 676 22:06:55  -528.957838c  -9.21  -3.95    -0.0000
iter: 677 22:06:59  -528.957841c  -9.22  -3.96    -0.0000
iter: 678 22:07:03  -528.957845c  -9.22  -3.96    -0.0000
iter: 679 22:07:06  -528.957848c  -9.23  -3.97    -0.0000
iter: 680 22:07:10  -528.957852c  -9.23  -3.97    -0.0000
iter: 681 22:07:14  -528.957855c  -9.24  -3.97    -0.0000
iter: 682 22:07:17  -528.957859c  -9.25  -3.98    -0.0000
iter: 683 22:07:21  -528.957862c  -9.25  -3.98    -0.0000
iter: 684 22:07:25  -528.957865c  -9.26  -3.98    -0.0000
iter: 685 22:07:29  -528.957869c  -9.27  -3.99    -0.0000
iter: 686 22:07:32  -528.957872c  -9.27  -3.99    -0.0000
iter: 687 22:07:36  -528.957875c  -9.28  -3.99    -0.0000
iter: 688 22:07:40  -528.957878c  -9.29  -4.00    -0.0000
iter: 689 22:07:43  -528.957881c  -9.29  -4.00    -0.0000
iter: 690 22:07:47  -528.957884c  -9.30  -4.01    -0.0000
iter: 691 22:07:51  -528.957887c  -9.31  -4.01    -0.0000
iter: 692 22:07:54  -528.957890c  -9.31  -4.01    -0.0000
iter: 693 22:07:58  -528.957893c  -9.32  -4.02    -0.0000
iter: 694 22:08:02  -528.957896c  -9.32  -4.02    -0.0000
iter: 695 22:08:05  -528.957899c  -9.33  -4.02    -0.0000
iter: 696 22:08:09  -528.957902c  -9.34  -4.03    -0.0000
iter: 697 22:08:13  -528.957905c  -9.35  -4.03    -0.0000
iter: 698 22:08:17  -528.957907c  -9.35  -4.04    -0.0000
iter: 699 22:08:20  -528.957910c  -9.36  -4.04    -0.0000
iter: 700 22:08:24  -528.957913c  -9.36  -4.04    -0.0000
iter: 701 22:08:28  -528.957915c  -9.37  -4.05    -0.0000
iter: 702 22:08:31  -528.957918c  -9.38  -4.05    -0.0000
iter: 703 22:08:35  -528.957920c  -9.38  -4.05    -0.0000
iter: 704 22:08:39  -528.957923c  -9.39  -4.06    -0.0000
iter: 705 22:08:42  -528.957925c  -9.40  -4.06    -0.0000
iter: 706 22:08:46  -528.957928c  -9.40  -4.07    -0.0000
iter: 707 22:08:50  -528.957930c  -9.41  -4.07    -0.0000
iter: 708 22:08:54  -528.957933c  -9.41  -4.07    -0.0000
iter: 709 22:08:57  -528.957935c  -9.42  -4.08    -0.0000
iter: 710 22:09:01  -528.957937c  -9.43  -4.08    -0.0000
iter: 711 22:09:05  -528.957940c  -9.43  -4.08    -0.0000
iter: 712 22:09:08  -528.957942c  -9.44  -4.09    -0.0000
iter: 713 22:09:12  -528.957944c  -9.45  -4.09    -0.0000
iter: 714 22:09:16  -528.957946c  -9.45  -4.09    -0.0000
iter: 715 22:09:19  -528.957948c  -9.46  -4.10    -0.0000
iter: 716 22:09:23  -528.957951c  -9.46  -4.10    -0.0000
iter: 717 22:09:27  -528.957953c  -9.47  -4.11    -0.0000
iter: 718 22:09:31  -528.957955c  -9.48  -4.11    -0.0000
iter: 719 22:09:34  -528.957957c  -9.49  -4.11    -0.0000
iter: 720 22:09:38  -528.957959c  -9.49  -4.12    -0.0000
iter: 721 22:09:42  -528.957961c  -9.50  -4.12    -0.0000
iter: 722 22:09:45  -528.957963c  -9.50  -4.12    -0.0000
iter: 723 22:09:49  -528.957965c  -9.51  -4.13    -0.0000
iter: 724 22:09:53  -528.957967c  -9.52  -4.13    -0.0000
iter: 725 22:09:56  -528.957969c  -9.52  -4.13    -0.0000
iter: 726 22:10:00  -528.957970c  -9.53  -4.14    -0.0000
iter: 727 22:10:04  -528.957972c  -9.54  -4.14    -0.0000
iter: 728 22:10:07  -528.957974c  -9.54  -4.15    -0.0000
iter: 729 22:10:11  -528.957976c  -9.55  -4.15    -0.0000
iter: 730 22:10:15  -528.957978c  -9.55  -4.15    -0.0000
iter: 731 22:10:18  -528.957979c  -9.56  -4.16    -0.0000
iter: 732 22:10:22  -528.957981c  -9.57  -4.16    -0.0000
iter: 733 22:10:26  -528.957983c  -9.58  -4.16    -0.0000
iter: 734 22:10:30  -528.957985c  -9.58  -4.17    -0.0000
iter: 735 22:10:33  -528.957986c  -9.59  -4.17    -0.0000
iter: 736 22:10:37  -528.957988c  -9.59  -4.18    -0.0000
iter: 737 22:10:41  -528.957989c  -9.60  -4.18    -0.0000
iter: 738 22:10:44  -528.957991c  -9.60  -4.18    -0.0000
iter: 739 22:10:48  -528.957993c  -9.61  -4.19    -0.0000
iter: 740 22:10:52  -528.957994c  -9.62  -4.19    -0.0000
iter: 741 22:10:55  -528.957996c  -9.63  -4.19    -0.0000
iter: 742 22:10:59  -528.957997c  -9.63  -4.20    -0.0000
iter: 743 22:11:03  -528.957999c  -9.64  -4.20    -0.0000
iter: 744 22:11:06  -528.958000c  -9.64  -4.20    -0.0000
iter: 745 22:11:10  -528.958002c  -9.65  -4.21    -0.0000
iter: 746 22:11:14  -528.958003c  -9.66  -4.21    -0.0000
iter: 747 22:11:18  -528.958004c  -9.66  -4.22    -0.0000
iter: 748 22:11:21  -528.958006c  -9.67  -4.22    -0.0000
iter: 749 22:11:25  -528.958007c  -9.68  -4.22    -0.0000
iter: 750 22:11:29  -528.958009c  -9.68  -4.23    -0.0000
iter: 751 22:11:32  -528.958010c  -9.69  -4.23    -0.0000
iter: 752 22:11:36  -528.958011c  -9.69  -4.23    -0.0000
iter: 753 22:11:40  -528.958013c  -9.70  -4.24    -0.0000
iter: 754 22:11:43  -528.958014c  -9.71  -4.24    -0.0000
iter: 755 22:11:47  -528.958015c  -9.72  -4.24    -0.0000
iter: 756 22:11:51  -528.958016c  -9.72  -4.25    -0.0000
iter: 757 22:11:55  -528.958018c  -9.73  -4.25    -0.0000
iter: 758 22:11:58  -528.958019c  -9.73  -4.26    -0.0000
iter: 759 22:12:02  -528.958020c  -9.74  -4.26    -0.0000
iter: 760 22:12:06  -528.958021c  -9.74  -4.26    -0.0000
iter: 761 22:12:09  -528.958022c  -9.75  -4.27    -0.0000
iter: 762 22:12:13  -528.958024c  -9.76  -4.27    -0.0000
iter: 763 22:12:17  -528.958025c  -9.77  -4.27    -0.0000
iter: 764 22:12:20  -528.958026c  -9.77  -4.28    -0.0000
iter: 765 22:12:24  -528.958027c  -9.78  -4.28    -0.0000
iter: 766 22:12:28  -528.958028c  -9.78  -4.28    -0.0000
iter: 767 22:12:32  -528.958029c  -9.79  -4.29    -0.0000
iter: 768 22:12:35  -528.958030c  -9.79  -4.29    -0.0000
iter: 769 22:12:39  -528.958031c  -9.80  -4.30    -0.0000
iter: 770 22:12:43  -528.958032c  -9.81  -4.30    -0.0000
iter: 771 22:12:46  -528.958033c  -9.82  -4.30    -0.0000
iter: 772 22:12:50  -528.958034c  -9.82  -4.31    -0.0000
iter: 773 22:12:54  -528.958035c  -9.83  -4.31    -0.0000
iter: 774 22:12:57  -528.958036c  -9.83  -4.31    -0.0000
iter: 775 22:13:01  -528.958037c  -9.84  -4.32    -0.0000
iter: 776 22:13:05  -528.958038c  -9.85  -4.32    -0.0000
iter: 777 22:13:09  -528.958039c  -9.86  -4.32    -0.0000
iter: 778 22:13:12  -528.958040c  -9.86  -4.33    -0.0000
iter: 779 22:13:16  -528.958041c  -9.87  -4.33    -0.0000
iter: 780 22:13:20  -528.958042c  -9.87  -4.33    -0.0000
iter: 781 22:13:24  -528.958043c  -9.88  -4.34    -0.0000
iter: 782 22:13:27  -528.958044c  -9.88  -4.34    -0.0000
iter: 783 22:13:31  -528.958045c  -9.89  -4.35    -0.0000
iter: 784 22:13:35  -528.958046c  -9.90  -4.35    -0.0000
iter: 785 22:13:38  -528.958047c  -9.91  -4.35    -0.0000
iter: 786 22:13:42  -528.958047c  -9.91  -4.36    -0.0000
iter: 787 22:13:46  -528.958048c  -9.92  -4.36    -0.0000
iter: 788 22:13:49  -528.958049c  -9.92  -4.36    -0.0000
iter: 789 22:13:53  -528.958050c  -9.93  -4.37    -0.0000
iter: 790 22:13:57  -528.958051c  -9.93  -4.37    -0.0000
iter: 791 22:14:00  -528.958052c  -9.94  -4.37    -0.0000
iter: 792 22:14:04  -528.958052c  -9.95  -4.38    -0.0000
iter: 793 22:14:08  -528.958053c  -9.96  -4.38    -0.0000
iter: 794 22:14:12  -528.958054c  -9.96  -4.39    -0.0000
iter: 795 22:14:15  -528.958055c  -9.97  -4.39    -0.0000
iter: 796 22:14:19  -528.958055c  -9.97  -4.39    -0.0000
iter: 797 22:14:23  -528.958056c  -9.98  -4.40    -0.0000
iter: 798 22:14:26  -528.958057c  -9.99  -4.40    -0.0000
iter: 799 22:14:30  -528.958058c  -9.99  -4.40    -0.0000
iter: 800 22:14:34  -528.958058c -10.00  -4.41    -0.0000
iter: 801 22:14:37  -528.958059c -10.01c -4.41    -0.0000
iter: 802 22:14:41  -528.958060c -10.01c -4.41    -0.0000
iter: 803 22:14:45  -528.958061c -10.02c -4.42    -0.0000
iter: 804 22:14:49  -528.958061c -10.02c -4.42    -0.0000
iter: 805 22:14:52  -528.958062c -10.03c -4.42    -0.0000
iter: 806 22:14:56  -528.958063c -10.04c -4.43    -0.0000
iter: 807 22:15:00  -528.958063c -10.05c -4.43    -0.0000
iter: 808 22:15:03  -528.958064c -10.05c -4.44    -0.0000
iter: 809 22:15:07  -528.958065c -10.06c -4.44    -0.0000
iter: 810 22:15:11  -528.958065c -10.06c -4.44    -0.0000
iter: 811 22:15:14  -528.958066c -10.07c -4.45    -0.0000
iter: 812 22:15:18  -528.958066c -10.07c -4.45    -0.0000
iter: 813 22:15:22  -528.958067c -10.08c -4.45    -0.0000
iter: 814 22:15:26  -528.958068c -10.09c -4.46    -0.0000
iter: 815 22:15:29  -528.958068c -10.10c -4.46    -0.0000
iter: 816 22:15:33  -528.958069c -10.10c -4.46    -0.0000
iter: 817 22:15:37  -528.958069c -10.11c -4.47    -0.0000
iter: 818 22:15:40  -528.958070c -10.11c -4.47    -0.0000
iter: 819 22:15:44  -528.958071c -10.12c -4.47    -0.0000
iter: 820 22:15:48  -528.958071c -10.12c -4.48    -0.0000
iter: 821 22:15:51  -528.958072c -10.13c -4.48    -0.0000
iter: 822 22:15:55  -528.958072c -10.14c -4.49    -0.0000
iter: 823 22:15:59  -528.958073c -10.15c -4.49    -0.0000
iter: 824 22:16:03  -528.958073c -10.15c -4.49    -0.0000
iter: 825 22:16:06  -528.958074c -10.16c -4.50    -0.0000
iter: 826 22:16:10  -528.958074c -10.16c -4.50    -0.0000
iter: 827 22:16:14  -528.958075c -10.17c -4.50    -0.0000
iter: 828 22:16:17  -528.958075c -10.18c -4.51    -0.0000
iter: 829 22:16:21  -528.958076c -10.18c -4.51    -0.0000
iter: 830 22:16:25  -528.958076c -10.19c -4.51    -0.0000
iter: 831 22:16:28  -528.958077c -10.20c -4.52    -0.0000
iter: 832 22:16:32  -528.958077c -10.20c -4.52    -0.0000
iter: 833 22:16:36  -528.958078c -10.21c -4.52    -0.0000
iter: 834 22:16:39  -528.958078c -10.21c -4.53    -0.0000
iter: 835 22:16:43  -528.958079c -10.22c -4.53    -0.0000
iter: 836 22:16:47  -528.958079c -10.23c -4.53    -0.0000
iter: 837 22:16:51  -528.958080c -10.23c -4.54    -0.0000
iter: 838 22:16:54  -528.958080c -10.24c -4.54    -0.0000
iter: 839 22:16:58  -528.958081c -10.25c -4.55    -0.0000
iter: 840 22:17:02  -528.958081c -10.25c -4.55    -0.0000
iter: 841 22:17:05  -528.958082c -10.26c -4.55    -0.0000
iter: 842 22:17:09  -528.958082c -10.26c -4.56    -0.0000
iter: 843 22:17:13  -528.958082c -10.27c -4.56    -0.0000
iter: 844 22:17:16  -528.958083c -10.28c -4.56    -0.0000
iter: 845 22:17:20  -528.958083c -10.28c -4.57    -0.0000
iter: 846 22:17:24  -528.958084c -10.29c -4.57    -0.0000
iter: 847 22:17:28  -528.958084c -10.30c -4.57    -0.0000
iter: 848 22:17:31  -528.958084c -10.30c -4.58    -0.0000
iter: 849 22:17:35  -528.958085c -10.31c -4.58    -0.0000
iter: 850 22:17:39  -528.958085c -10.31c -4.58    -0.0000
iter: 851 22:17:42  -528.958086c -10.32c -4.59    -0.0000
iter: 852 22:17:46  -528.958086c -10.33c -4.59    -0.0000
iter: 853 22:17:50  -528.958086c -10.33c -4.59    -0.0000
iter: 854 22:17:53  -528.958087c -10.34c -4.60    -0.0000
iter: 855 22:17:57  -528.958087c -10.35c -4.60    -0.0000
iter: 856 22:18:01  -528.958088c -10.35c -4.61    -0.0000
iter: 857 22:18:04  -528.958088c -10.36c -4.61    -0.0000
iter: 858 22:18:08  -528.958088c -10.36c -4.61    -0.0000
iter: 859 22:18:12  -528.958089c -10.37c -4.62    -0.0000
iter: 860 22:18:16  -528.958089c -10.38c -4.62    -0.0000
iter: 861 22:18:19  -528.958089c -10.39c -4.62    -0.0000
iter: 862 22:18:23  -528.958090c -10.39c -4.63    -0.0000
iter: 863 22:18:27  -528.958090c -10.40c -4.63    -0.0000
iter: 864 22:18:30  -528.958090c -10.40c -4.63    -0.0000
iter: 865 22:18:34  -528.958091c -10.41c -4.64    -0.0000
iter: 866 22:18:38  -528.958091c -10.41c -4.64    -0.0000
iter: 867 22:18:41  -528.958091c -10.42c -4.64    -0.0000
iter: 868 22:18:45  -528.958092c -10.43c -4.65    -0.0000
iter: 869 22:18:49  -528.958092c -10.44c -4.65    -0.0000
iter: 870 22:18:53  -528.958092c -10.44c -4.65    -0.0000
iter: 871 22:18:56  -528.958093c -10.45c -4.66    -0.0000
iter: 872 22:19:00  -528.958093c -10.45c -4.66    -0.0000
iter: 873 22:19:04  -528.958093c -10.46c -4.67    -0.0000
iter: 874 22:19:07  -528.958094c -10.46c -4.67    -0.0000
iter: 875 22:19:11  -528.958094c -10.47c -4.67    -0.0000
iter: 876 22:19:15  -528.958094c -10.48c -4.68    -0.0000
iter: 877 22:19:18  -528.958094c -10.49c -4.68    -0.0000
iter: 878 22:19:22  -528.958095c -10.49c -4.68    -0.0000
iter: 879 22:19:26  -528.958095c -10.50c -4.69    -0.0000
iter: 880 22:19:30  -528.958095c -10.50c -4.69    -0.0000
iter: 881 22:19:33  -528.958096c -10.51c -4.69    -0.0000
iter: 882 22:19:37  -528.958096c -10.52c -4.70    -0.0000
iter: 883 22:19:41  -528.958096c -10.52c -4.70    -0.0000
iter: 884 22:19:45  -528.958096c -10.53c -4.70    -0.0000
iter: 885 22:19:48  -528.958097c -10.54c -4.71    -0.0000
iter: 886 22:19:52  -528.958097c -10.54c -4.71    -0.0000
iter: 887 22:19:56  -528.958097c -10.55c -4.71    -0.0000
iter: 888 22:19:59  -528.958097c -10.55c -4.72    -0.0000
iter: 889 22:20:03  -528.958098c -10.56c -4.72    -0.0000
iter: 890 22:20:07  -528.958098c -10.57c -4.72    -0.0000
iter: 891 22:20:10  -528.958098c -10.57c -4.73    -0.0000
iter: 892 22:20:14  -528.958098c -10.58c -4.73    -0.0000
iter: 893 22:20:18  -528.958099c -10.59c -4.74    -0.0000
iter: 894 22:20:21  -528.958099c -10.59c -4.74    -0.0000
iter: 895 22:20:25  -528.958099c -10.60c -4.74    -0.0000
iter: 896 22:20:29  -528.958099c -10.60c -4.75    -0.0000
iter: 897 22:20:33  -528.958100c -10.61c -4.75    -0.0000
iter: 898 22:20:36  -528.958100c -10.62c -4.75    -0.0000
iter: 899 22:20:40  -528.958100c -10.62c -4.76    -0.0000
iter: 900 22:20:44  -528.958100c -10.63c -4.76    -0.0000
iter: 901 22:20:47  -528.958101c -10.64c -4.76    -0.0000
iter: 902 22:20:51  -528.958101c -10.64c -4.77    -0.0000
iter: 903 22:20:55  -528.958101c -10.65c -4.77    -0.0000
iter: 904 22:20:58  -528.958101c -10.65c -4.77    -0.0000
iter: 905 22:21:02  -528.958101c -10.66c -4.78    -0.0000
iter: 906 22:21:06  -528.958102c -10.66c -4.78    -0.0000
iter: 907 22:21:09  -528.958102c -10.67c -4.78    -0.0000
iter: 908 22:21:13  -528.958102c -10.68c -4.79    -0.0000
iter: 909 22:21:17  -528.958102c -10.69c -4.79    -0.0000
iter: 910 22:21:21  -528.958103c -10.69c -4.79    -0.0000
iter: 911 22:21:24  -528.958103c -10.70c -4.80    -0.0000
iter: 912 22:21:28  -528.958103c -10.70c -4.80    -0.0000
iter: 913 22:21:32  -528.958103c -10.71c -4.80    -0.0000
iter: 914 22:21:35  -528.958103c -10.71c -4.81    -0.0000
iter: 915 22:21:39  -528.958104c -10.72c -4.81    -0.0000
iter: 916 22:21:43  -528.958104c -10.73c -4.82    -0.0000
iter: 917 22:21:46  -528.958104c -10.74c -4.82    -0.0000
iter: 918 22:21:50  -528.958104c -10.74c -4.82    -0.0000
iter: 919 22:21:54  -528.958104c -10.75c -4.83    -0.0000
iter: 920 22:21:58  -528.958104c -10.75c -4.83    -0.0000
iter: 921 22:22:01  -528.958105c -10.76c -4.83    -0.0000
iter: 922 22:22:05  -528.958105c -10.76c -4.84    -0.0000
iter: 923 22:22:09  -528.958105c -10.77c -4.84    -0.0000
iter: 924 22:22:12  -528.958105c -10.78c -4.84    -0.0000
iter: 925 22:22:16  -528.958105c -10.79c -4.85    -0.0000
iter: 926 22:22:20  -528.958106c -10.79c -4.85    -0.0000
iter: 927 22:22:23  -528.958106c -10.80c -4.85    -0.0000
iter: 928 22:22:27  -528.958106c -10.80c -4.86    -0.0000
iter: 929 22:22:31  -528.958106c -10.81c -4.86    -0.0000
iter: 930 22:22:34  -528.958106c -10.81c -4.86    -0.0000
iter: 931 22:22:38  -528.958106c -10.82c -4.87    -0.0000
iter: 932 22:22:42  -528.958107c -10.83c -4.87    -0.0000
iter: 933 22:22:46  -528.958107c -10.83c -4.87    -0.0000
iter: 934 22:22:49  -528.958107c -10.84c -4.88    -0.0000
iter: 935 22:22:53  -528.958107c -10.85c -4.88    -0.0000
iter: 936 22:22:57  -528.958107c -10.85c -4.88    -0.0000
iter: 937 22:23:00  -528.958107c -10.86c -4.89    -0.0000
iter: 938 22:23:04  -528.958108c -10.86c -4.89    -0.0000
iter: 939 22:23:08  -528.958108c -10.87c -4.89    -0.0000
iter: 940 22:23:11  -528.958108c -10.88c -4.90    -0.0000
iter: 941 22:23:15  -528.958108c -10.88c -4.90    -0.0000
iter: 942 22:23:19  -528.958108c -10.89c -4.90    -0.0000
iter: 943 22:23:23  -528.958108c -10.90c -4.91    -0.0000
iter: 944 22:23:26  -528.958108c -10.90c -4.91    -0.0000
iter: 945 22:23:30  -528.958109c -10.91c -4.92    -0.0000
iter: 946 22:23:34  -528.958109c -10.91c -4.92    -0.0000
iter: 947 22:23:37  -528.958109c -10.92c -4.92    -0.0000
iter: 948 22:23:41  -528.958109c -10.93c -4.93    -0.0000
iter: 949 22:23:45  -528.958109c -10.93c -4.93    -0.0000
iter: 950 22:23:48  -528.958109c -10.94c -4.93    -0.0000
iter: 951 22:23:52  -528.958109c -10.95c -4.94    -0.0000
iter: 952 22:23:56  -528.958110c -10.95c -4.94    -0.0000
iter: 953 22:23:59  -528.958110c -10.96c -4.94    -0.0000
iter: 954 22:24:03  -528.958110c -10.96c -4.95    -0.0000
iter: 955 22:24:07  -528.958110c -10.97c -4.95    -0.0000
iter: 956 22:24:11  -528.958110c -10.98c -4.95    -0.0000
iter: 957 22:24:14  -528.958110c -10.98c -4.96    -0.0000
iter: 958 22:24:18  -528.958110c -10.99c -4.96    -0.0000
iter: 959 22:24:22  -528.958110c -11.00c -4.96    -0.0000
iter: 960 22:24:25  -528.958111c -11.00c -4.97    -0.0000
iter: 961 22:24:29  -528.958111c -11.01c -4.97    -0.0000
iter: 962 22:24:33  -528.958111c -11.01c -4.97    -0.0000
iter: 963 22:24:36  -528.958111c -11.02c -4.98    -0.0000
iter: 964 22:24:40  -528.958111c -11.02c -4.98    -0.0000
iter: 965 22:24:44  -528.958111c -11.03c -4.98    -0.0000
iter: 966 22:24:48  -528.958111c -11.04c -4.99    -0.0000
iter: 967 22:24:51  -528.958111c -11.05c -4.99    -0.0000
iter: 968 22:24:55  -528.958112c -11.05c -4.99    -0.0000
iter: 969 22:24:59  -528.958112c -11.06c -5.00    -0.0000
iter: 970 22:25:02  -528.958112c -11.06c -5.00c   -0.0000

Converged after 970 iterations.

Dipole moment: (52.392992, -54.448985, -0.163198) |e|*Ang

Total magnetic moment: (0.000000, 0.000000, -0.000000)
Local magnetic moments:
   0 Ti ( 0.000000,  0.000000,  0.000000)
   1 Ti ( 0.000000,  0.000000, -0.000000)
   2 Ti ( 0.000000,  0.000000,  0.000000)
   3 Ti ( 0.000000,  0.000000, -0.000000)
   4 Ti ( 0.000000,  0.000000, -0.000000)
   5 Ti ( 0.000000,  0.000000, -0.000000)
   6 Ti ( 0.000000,  0.000000, -0.000000)
   7 Ti ( 0.000000,  0.000000, -0.000000)
   8 Ti ( 0.000000,  0.000000, -0.000000)
   9 Ti ( 0.000000,  0.000000, -0.000000)
  10 Ti ( 0.000000,  0.000000,  0.000000)
  11 Ti ( 0.000000,  0.000000,  0.000000)
  12 Ti ( 0.000000,  0.000000, -0.000000)
  13 Ti ( 0.000000,  0.000000, -0.000000)
  14 Ti ( 0.000000,  0.000000, -0.000000)
  15 Ti ( 0.000000,  0.000000, -0.000000)
  16 Ti ( 0.000000,  0.000000,  0.000000)
  17 Ti ( 0.000000,  0.000000, -0.000000)
  18 Ti ( 0.000000,  0.000000, -0.000000)
  19 Ti ( 0.000000,  0.000000, -0.000000)
  20 Ti ( 0.000000,  0.000000,  0.000000)
  21 Ti ( 0.000000,  0.000000,  0.000000)
  22 Ti ( 0.000000,  0.000000, -0.000000)
  23 Ti ( 0.000000,  0.000000,  0.000000)
  24 O  ( 0.000000,  0.000000,  0.000000)
  25 O  ( 0.000000,  0.000000, -0.000000)
  26 O  ( 0.000000,  0.000000, -0.000000)
  27 O  ( 0.000000,  0.000000, -0.000000)
  28 O  ( 0.000000,  0.000000,  0.000000)
  29 O  ( 0.000000,  0.000000, -0.000000)
  30 O  ( 0.000000,  0.000000,  0.000000)
  31 O  ( 0.000000,  0.000000, -0.000000)
  32 O  ( 0.000000,  0.000000, -0.000000)
  33 O  ( 0.000000,  0.000000,  0.000000)
  34 O  ( 0.000000,  0.000000, -0.000000)
  35 O  ( 0.000000,  0.000000,  0.000000)
  36 O  ( 0.000000,  0.000000, -0.000000)
  37 O  ( 0.000000,  0.000000,  0.000000)
  38 O  ( 0.000000,  0.000000, -0.000000)
  39 O  ( 0.000000,  0.000000,  0.000000)
  40 O  ( 0.000000,  0.000000, -0.000000)
  41 O  ( 0.000000,  0.000000,  0.000000)
  42 O  ( 0.000000,  0.000000, -0.000000)
  43 O  ( 0.000000,  0.000000,  0.000000)
  44 O  ( 0.000000,  0.000000, -0.000000)
  45 O  ( 0.000000,  0.000000, -0.000000)
  46 O  ( 0.000000,  0.000000,  0.000000)
  47 O  ( 0.000000,  0.000000,  0.000000)
  48 O  ( 0.000000,  0.000000, -0.000000)
  49 O  ( 0.000000,  0.000000,  0.000000)
  50 O  ( 0.000000,  0.000000,  0.000000)
  51 O  ( 0.000000,  0.000000,  0.000000)
  52 O  ( 0.000000,  0.000000, -0.000000)
  53 O  ( 0.000000,  0.000000,  0.000000)
  54 O  ( 0.000000,  0.000000, -0.000000)
  55 O  ( 0.000000,  0.000000, -0.000000)
  56 O  ( 0.000000,  0.000000, -0.000000)
  57 O  ( 0.000000,  0.000000, -0.000000)
  58 O  ( 0.000000,  0.000000,  0.000000)
  59 O  ( 0.000000,  0.000000, -0.000000)
  60 O  ( 0.000000,  0.000000,  0.000000)
  61 O  ( 0.000000,  0.000000,  0.000000)
  62 O  ( 0.000000,  0.000000, -0.000000)
  63 O  ( 0.000000,  0.000000,  0.000000)
  64 O  ( 0.000000,  0.000000, -0.000000)
  65 O  ( 0.000000,  0.000000,  0.000000)
  66 O  ( 0.000000,  0.000000, -0.000000)
  67 O  ( 0.000000,  0.000000,  0.000000)
  68 O  ( 0.000000,  0.000000,  0.000000)
  69 O  ( 0.000000,  0.000000,  0.000000)
  70 O  ( 0.000000,  0.000000,  0.000000)
  71 O  ( 0.000000,  0.000000, -0.000000)
  72 Au ( 0.000000,  0.000000, -0.000000)
  73 Au ( 0.000000,  0.000000, -0.000000)
  74 Au ( 0.000000,  0.000000, -0.000000)
  75 Au ( 0.000000,  0.000000, -0.000000)

Energy contributions relative to reference atoms: (reference = -2721730.337652)

Kinetic:       +538.868740
Potential:     -728.501957
External:        +0.000000
XC:            -382.529732
Entropy (-ST):   -0.001262
Local:          +43.205468
SIC:             +0.000000
--------------------------
Free energy:   -528.958743
Extrapolated:  -528.958112

Dipole-layer corrected work functions: 4.551918, 4.925045 eV

Spin contamination: 0.000000 electrons
                   Up                     Down
 Band  Eigenvalues  Occupancy  Eigenvalues  Occupancy
    0    -66.02145    1.00000    -66.02145    1.00000
    1    -66.01369    1.00000    -66.01369    1.00000
    2    -66.00848    1.00000    -66.00848    1.00000
    3    -66.00617    1.00000    -66.00617    1.00000
    4    -65.87996    1.00000    -65.87996    1.00000
    5    -65.80350    1.00000    -65.80350    1.00000
    6    -65.71140    1.00000    -65.71140    1.00000
    7    -65.70870    1.00000    -65.70870    1.00000
    8    -65.70660    1.00000    -65.70660    1.00000
    9    -65.69889    1.00000    -65.69889    1.00000
   10    -65.67411    1.00000    -65.67411    1.00000
   11    -65.67294    1.00000    -65.67294    1.00000
   12    -65.66185    1.00000    -65.66185    1.00000
   13    -65.62616    1.00000    -65.62616    1.00000
   14    -65.62102    1.00000    -65.62102    1.00000
   15    -65.56689    1.00000    -65.56689    1.00000
   16    -65.54545    1.00000    -65.54545    1.00000
   17    -65.53867    1.00000    -65.53867    1.00000
   18    -65.42211    1.00000    -65.42211    1.00000
   19    -65.39746    1.00000    -65.39746    1.00000
   20    -65.28440    1.00000    -65.28440    1.00000
   21    -65.27080    1.00000    -65.27080    1.00000
   22    -65.26306    1.00000    -65.26306    1.00000
   23    -65.26038    1.00000    -65.26038    1.00000
   24    -42.34320    1.00000    -42.34320    1.00000
   25    -42.33422    1.00000    -42.33422    1.00000
   26    -42.32824    1.00000    -42.32824    1.00000
   27    -42.32537    1.00000    -42.32537    1.00000
   28    -42.19599    1.00000    -42.19599    1.00000
   29    -42.18705    1.00000    -42.18705    1.00000
   30    -42.16070    1.00000    -42.16070    1.00000
   31    -42.12655    1.00000    -42.12655    1.00000
   32    -42.11743    1.00000    -42.11743    1.00000
   33    -42.05444    1.00000    -42.05444    1.00000
   34    -42.02426    1.00000    -42.02426    1.00000
   35    -42.01331    1.00000    -42.01331    1.00000
   36    -42.01082    1.00000    -42.01082    1.00000
   37    -42.00407    1.00000    -42.00407    1.00000
   38    -41.99302    1.00000    -41.99302    1.00000
   39    -41.99161    1.00000    -41.99161    1.00000
   40    -41.98539    1.00000    -41.98539    1.00000
   41    -41.98451    1.00000    -41.98451    1.00000
   42    -41.98026    1.00000    -41.98026    1.00000
   43    -41.96957    1.00000    -41.96957    1.00000
   44    -41.96331    1.00000    -41.96331    1.00000
   45    -41.95919    1.00000    -41.95919    1.00000
   46    -41.94168    1.00000    -41.94168    1.00000
   47    -41.93608    1.00000    -41.93608    1.00000
   48    -41.91778    1.00000    -41.91778    1.00000
   49    -41.89979    1.00000    -41.89979    1.00000
   50    -41.88703    1.00000    -41.88703    1.00000
   51    -41.88486    1.00000    -41.88486    1.00000
   52    -41.87102    1.00000    -41.87102    1.00000
   53    -41.86314    1.00000    -41.86314    1.00000
   54    -41.86067    1.00000    -41.86067    1.00000
   55    -41.84054    1.00000    -41.84054    1.00000
   56    -41.83752    1.00000    -41.83752    1.00000
   57    -41.82987    1.00000    -41.82987    1.00000
   58    -41.81990    1.00000    -41.81990    1.00000
   59    -41.80545    1.00000    -41.80545    1.00000
   60    -41.80358    1.00000    -41.80358    1.00000
   61    -41.79153    1.00000    -41.79153    1.00000
   62    -41.78918    1.00000    -41.78918    1.00000
   63    -41.78569    1.00000    -41.78569    1.00000
   64    -41.77766    1.00000    -41.77766    1.00000
   65    -41.76441    1.00000    -41.76441    1.00000
   66    -41.76331    1.00000    -41.76331    1.00000
   67    -41.75635    1.00000    -41.75635    1.00000
   68    -41.74740    1.00000    -41.74740    1.00000
   69    -41.74007    1.00000    -41.74007    1.00000
   70    -41.73162    1.00000    -41.73162    1.00000
   71    -41.72286    1.00000    -41.72286    1.00000
   72    -41.72208    1.00000    -41.72208    1.00000
   73    -41.71098    1.00000    -41.71098    1.00000
   74    -41.70670    1.00000    -41.70670    1.00000
   75    -41.69243    1.00000    -41.69243    1.00000
   76    -41.66301    1.00000    -41.66301    1.00000
   77    -41.64686    1.00000    -41.64686    1.00000
   78    -41.59693    1.00000    -41.59693    1.00000
   79    -41.58566    1.00000    -41.58566    1.00000
   80    -41.55356    1.00000    -41.55356    1.00000
   81    -41.51508    1.00000    -41.51508    1.00000
   82    -41.50957    1.00000    -41.50957    1.00000
   83    -41.50859    1.00000    -41.50859    1.00000
   84    -41.49632    1.00000    -41.49632    1.00000
   85    -41.49267    1.00000    -41.49267    1.00000
   86    -41.48207    1.00000    -41.48207    1.00000
   87    -41.47992    1.00000    -41.47992    1.00000
   88    -41.47811    1.00000    -41.47811    1.00000
   89    -41.47383    1.00000    -41.47383    1.00000
   90    -41.43790    1.00000    -41.43790    1.00000
   91    -41.42338    1.00000    -41.42338    1.00000
   92    -41.36046    1.00000    -41.36046    1.00000
   93    -41.34482    1.00000    -41.34482    1.00000
   94    -41.33676    1.00000    -41.33676    1.00000
   95    -41.33340    1.00000    -41.33340    1.00000
   96    -24.71872    1.00000    -24.71872    1.00000
   97    -24.51605    1.00000    -24.51605    1.00000
   98    -24.38740    1.00000    -24.38740    1.00000
   99    -24.35918    1.00000    -24.35918    1.00000
  100    -24.29748    1.00000    -24.29748    1.00000
  101    -24.25659    1.00000    -24.25659    1.00000
  102    -24.18281    1.00000    -24.18281    1.00000
  103    -24.10973    1.00000    -24.10973    1.00000
  104    -24.05298    1.00000    -24.05298    1.00000
  105    -23.93893    1.00000    -23.93893    1.00000
  106    -23.88834    1.00000    -23.88834    1.00000
  107    -23.82559    1.00000    -23.82559    1.00000
  108    -23.74785    1.00000    -23.74785    1.00000
  109    -23.62425    1.00000    -23.62425    1.00000
  110    -23.58813    1.00000    -23.58813    1.00000
  111    -23.57948    1.00000    -23.57948    1.00000
  112    -23.55984    1.00000    -23.55984    1.00000
  113    -23.54473    1.00000    -23.54473    1.00000
  114    -23.48695    1.00000    -23.48695    1.00000
  115    -23.45454    1.00000    -23.45454    1.00000
  116    -23.43590    1.00000    -23.43590    1.00000
  117    -23.41530    1.00000    -23.41530    1.00000
  118    -23.40278    1.00000    -23.40278    1.00000
  119    -23.39257    1.00000    -23.39257    1.00000
  120    -23.36491    1.00000    -23.36491    1.00000
  121    -23.35187    1.00000    -23.35187    1.00000
  122    -23.33481    1.00000    -23.33481    1.00000
  123    -23.33359    1.00000    -23.33359    1.00000
  124    -23.26925    1.00000    -23.26925    1.00000
  125    -23.25173    1.00000    -23.25173    1.00000
  126    -23.25033    1.00000    -23.25033    1.00000
  127    -23.24105    1.00000    -23.24105    1.00000
  128    -23.23742    1.00000    -23.23742    1.00000
  129    -23.23388    1.00000    -23.23388    1.00000
  130    -23.22605    1.00000    -23.22605    1.00000
  131    -23.21192    1.00000    -23.21192    1.00000
  132    -23.19512    1.00000    -23.19512    1.00000
  133    -23.19332    1.00000    -23.19332    1.00000
  134    -23.16152    1.00000    -23.16152    1.00000
  135    -23.05389    1.00000    -23.05389    1.00000
  136    -23.03651    1.00000    -23.03651    1.00000
  137    -22.84495    1.00000    -22.84495    1.00000
  138    -22.73580    1.00000    -22.73580    1.00000
  139    -22.65673    1.00000    -22.65673    1.00000
  140    -21.88351    1.00000    -21.88351    1.00000
  141    -21.84221    1.00000    -21.84221    1.00000
  142    -21.83593    1.00000    -21.83593    1.00000
  143    -21.82589    1.00000    -21.82589    1.00000
  144    -11.84532    1.00000    -11.84532    1.00000
  145    -11.72659    1.00000    -11.72659    1.00000
  146    -11.71859    1.00000    -11.71859    1.00000
  147    -11.66111    1.00000    -11.66111    1.00000
  148    -11.63891    1.00000    -11.63891    1.00000
  149    -11.61949    1.00000    -11.61949    1.00000
  150    -11.55594    1.00000    -11.55594    1.00000
  151    -11.54537    1.00000    -11.54537    1.00000
  152    -11.53090    1.00000    -11.53090    1.00000
  153    -11.48415    1.00000    -11.48415    1.00000
  154    -11.46984    1.00000    -11.46984    1.00000
  155    -11.42777    1.00000    -11.42777    1.00000
  156    -11.41583    1.00000    -11.41583    1.00000
  157    -11.37779    1.00000    -11.37779    1.00000
  158    -11.34010    1.00000    -11.34010    1.00000
  159    -11.30160    1.00000    -11.30160    1.00000
  160    -11.28733    1.00000    -11.28733    1.00000
  161    -11.25913    1.00000    -11.25913    1.00000
  162    -11.23898    1.00000    -11.23898    1.00000
  163    -11.16921    1.00000    -11.16921    1.00000
  164    -11.11027    1.00000    -11.11027    1.00000
  165    -11.03031    1.00000    -11.03031    1.00000
  166    -11.02667    1.00000    -11.02667    1.00000
  167    -10.99808    1.00000    -10.99808    1.00000
  168    -10.99254    1.00000    -10.99254    1.00000
  169    -10.97400    1.00000    -10.97400    1.00000
  170    -10.94043    1.00000    -10.94043    1.00000
  171    -10.92188    1.00000    -10.92188    1.00000
  172    -10.90210    1.00000    -10.90210    1.00000
  173    -10.89537    1.00000    -10.89537    1.00000
  174    -10.88852    1.00000    -10.88852    1.00000
  175    -10.85191    1.00000    -10.85191    1.00000
  176    -10.84053    1.00000    -10.84053    1.00000
  177    -10.82879    1.00000    -10.82879    1.00000
  178    -10.81498    1.00000    -10.81498    1.00000
  179    -10.79633    1.00000    -10.79633    1.00000
  180    -10.78039    1.00000    -10.78039    1.00000
  181    -10.76547    1.00000    -10.76547    1.00000
  182    -10.75720    1.00000    -10.75720    1.00000
  183    -10.71951    1.00000    -10.71951    1.00000
  184    -10.71111    1.00000    -10.71111    1.00000
  185    -10.67010    1.00000    -10.67010    1.00000
  186    -10.64108    1.00000    -10.64108    1.00000
  187    -10.63309    1.00000    -10.63309    1.00000
  188    -10.57526    1.00000    -10.57526    1.00000
  189    -10.53911    1.00000    -10.53911    1.00000
  190    -10.45978    1.00000    -10.45978    1.00000
  191    -10.42639    1.00000    -10.42639    1.00000
  192    -10.39571    1.00000    -10.39571    1.00000
  193    -10.33410    1.00000    -10.33410    1.00000
  194    -10.25179    1.00000    -10.25179    1.00000
  195    -10.23671    1.00000    -10.23671    1.00000
  196    -10.22454    1.00000    -10.22454    1.00000
  197    -10.16004    1.00000    -10.16004    1.00000
  198    -10.05174    1.00000    -10.05174    1.00000
  199    -10.01431    1.00000    -10.01431    1.00000
  200     -9.97894    1.00000     -9.97894    1.00000
  201     -9.94629    1.00000     -9.94629    1.00000
  202     -9.87109    1.00000     -9.87109    1.00000
  203     -9.86767    1.00000     -9.86767    1.00000
  204     -9.80037    1.00000     -9.80037    1.00000
  205     -9.78502    1.00000     -9.78502    1.00000
  206     -9.73246    1.00000     -9.73246    1.00000
  207     -9.67730    1.00000     -9.67730    1.00000
  208     -9.63579    1.00000     -9.63579    1.00000
  209     -9.62578    1.00000     -9.62578    1.00000
  210     -9.61469    1.00000     -9.61469    1.00000
  211     -9.58785    1.00000     -9.58785    1.00000
  212     -9.54732    1.00000     -9.54732    1.00000
  213     -9.53259    1.00000     -9.53259    1.00000
  214     -9.48815    1.00000     -9.48815    1.00000
  215     -9.44589    1.00000     -9.44589    1.00000
  216     -9.42205    1.00000     -9.42205    1.00000
  217     -9.35795    1.00000     -9.35795    1.00000
  218     -9.35043    1.00000     -9.35043    1.00000
  219     -9.33864    1.00000     -9.33864    1.00000
  220     -9.30135    1.00000     -9.30135    1.00000
  221     -9.28697    1.00000     -9.28697    1.00000
  222     -9.25346    1.00000     -9.25346    1.00000
  223     -9.23156    1.00000     -9.23156    1.00000
  224     -9.18605    1.00000     -9.18605    1.00000
  225     -9.16953    1.00000     -9.16953    1.00000
  226     -9.15761    1.00000     -9.15761    1.00000
  227     -9.14399    1.00000     -9.14399    1.00000
  228     -9.08882    1.00000     -9.08882    1.00000
  229     -9.07225    1.00000     -9.07225    1.00000
  230     -9.06481    1.00000     -9.06481    1.00000
  231     -9.03193    1.00000     -9.03193    1.00000
  232     -9.02851    1.00000     -9.02851    1.00000
  233     -9.01538    1.00000     -9.01538    1.00000
  234     -8.94178    1.00000     -8.94178    1.00000
  235     -8.87755    1.00000     -8.87755    1.00000
  236     -8.87496    1.00000     -8.87496    1.00000
  237     -8.82700    1.00000     -8.82700    1.00000
  238     -8.81251    1.00000     -8.81251    1.00000
  239     -8.79340    1.00000     -8.79340    1.00000
  240     -8.77216    1.00000     -8.77216    1.00000
  241     -8.74248    1.00000     -8.74248    1.00000
  242     -8.71701    1.00000     -8.71701    1.00000
  243     -8.67358    1.00000     -8.67358    1.00000
  244     -8.64216    1.00000     -8.64216    1.00000
  245     -8.54078    1.00000     -8.54078    1.00000
  246     -8.53230    1.00000     -8.53230    1.00000
  247     -8.45575    1.00000     -8.45575    1.00000
  248     -8.42698    1.00000     -8.42698    1.00000
  249     -8.38333    1.00000     -8.38333    1.00000
  250     -8.33459    1.00000     -8.33459    1.00000
  251     -8.31999    1.00000     -8.31999    1.00000
  252     -8.28147    1.00000     -8.28147    1.00000
  253     -8.27443    1.00000     -8.27443    1.00000
  254     -8.25090    1.00000     -8.25090    1.00000
  255     -8.23906    1.00000     -8.23906    1.00000
  256     -8.20912    1.00000     -8.20912    1.00000
  257     -8.19827    1.00000     -8.19827    1.00000
  258     -8.18606    1.00000     -8.18606    1.00000
  259     -8.17384    1.00000     -8.17384    1.00000
  260     -8.12972    1.00000     -8.12972    1.00000
  261     -8.10554    1.00000     -8.10554    1.00000
  262     -8.07496    1.00000     -8.07496    1.00000
  263     -8.06791    1.00000     -8.06791    1.00000
  264     -8.01167    1.00000     -8.01167    1.00000
  265     -8.00699    1.00000     -8.00699    1.00000
  266     -7.98515    1.00000     -7.98515    1.00000
  267     -7.95527    1.00000     -7.95527    1.00000
  268     -7.93428    1.00000     -7.93428    1.00000
  269     -7.92383    1.00000     -7.92383    1.00000
  270     -7.90309    1.00000     -7.90309    1.00000
  271     -7.87745    1.00000     -7.87745    1.00000
  272     -7.86964    1.00000     -7.86964    1.00000
  273     -7.83257    1.00000     -7.83257    1.00000
  274     -7.80488    1.00000     -7.80488    1.00000
  275     -7.78842    1.00000     -7.78842    1.00000
  276     -7.76860    1.00000     -7.76860    1.00000
  277     -7.75623    1.00000     -7.75623    1.00000
  278     -7.70507    1.00000     -7.70507    1.00000
  279     -7.67302    1.00000     -7.67302    1.00000
  280     -7.65972    1.00000     -7.65972    1.00000
  281     -7.63478    1.00000     -7.63478    1.00000
  282     -7.54051    1.00000     -7.54051    1.00000
  283     -7.51512    1.00000     -7.51512    1.00000
  284     -7.47587    1.00000     -7.47587    1.00000
  285     -7.45910    1.00000     -7.45910    1.00000
  286     -7.37678    1.00000     -7.37678    1.00000
  287     -7.33814    1.00000     -7.33814    1.00000
  288     -7.30065    1.00000     -7.30065    1.00000
  289     -7.23235    1.00000     -7.23235    1.00000
  290     -7.20780    1.00000     -7.20780    1.00000
  291     -7.19532    1.00000     -7.19532    1.00000
  292     -7.18692    1.00000     -7.18692    1.00000
  293     -7.16187    1.00000     -7.16187    1.00000
  294     -7.03602    1.00000     -7.03602    1.00000
  295     -7.00910    1.00000     -7.00910    1.00000
  296     -6.97355    1.00000     -6.97355    1.00000
  297     -6.92882    1.00000     -6.92882    1.00000
  298     -6.90859    1.00000     -6.90859    1.00000
  299     -6.83551    1.00000     -6.83551    1.00000
  300     -6.82437    1.00000     -6.82437    1.00000
  301     -6.74499    1.00000     -6.74499    1.00000
  302     -6.70373    1.00000     -6.70373    1.00000
  303     -6.65331    1.00000     -6.65331    1.00000
  304     -6.57923    1.00000     -6.57923    1.00000
  305     -6.54014    1.00000     -6.54014    1.00000
  306     -6.51470    1.00000     -6.51470    1.00000
  307     -6.45346    1.00000     -6.45346    1.00000
  308     -5.86102    0.99999     -5.86102    0.99999
  309     -5.54086    0.99967     -5.54086    0.99967
  310     -3.93221    0.00031     -3.93221    0.00031
  311     -3.63284    0.00002     -3.63284    0.00002
  312     -3.49824    0.00000     -3.49824    0.00000
  313     -3.44365    0.00000     -3.44365    0.00000
  314     -3.39791    0.00000     -3.39791    0.00000
  315     -3.36906    0.00000     -3.36906    0.00000
  316     -3.24029    0.00000     -3.24029    0.00000
  317     -3.22731    0.00000     -3.22731    0.00000
  318     -3.21236    0.00000     -3.21236    0.00000
  319     -3.11106    0.00000     -3.11106    0.00000
  320     -3.00857    0.00000     -3.00857    0.00000
  321     -2.95280    0.00000     -2.95280    0.00000
  322     -2.90706    0.00000     -2.90706    0.00000
  323     -2.88439    0.00000     -2.88439    0.00000
  324     -2.84498    0.00000     -2.84498    0.00000
  325     -2.83183    0.00000     -2.83183    0.00000
  326     -2.78005    0.00000     -2.78005    0.00000
  327     -2.74056    0.00000     -2.74056    0.00000
  328     -2.73459    0.00000     -2.73459    0.00000
  329     -2.70785    0.00000     -2.70785    0.00000
  330     -2.69165    0.00000     -2.69165    0.00000
  331     -2.67751    0.00000     -2.67751    0.00000
  332     -2.65039    0.00000     -2.65039    0.00000
  333     -2.62768    0.00000     -2.62768    0.00000
  334     -2.59921    0.00000     -2.59921    0.00000
  335     -2.56717    0.00000     -2.56717    0.00000
  336     -2.54417    0.00000     -2.54417    0.00000
  337     -2.51976    0.00000     -2.51976    0.00000
  338     -2.51067    0.00000     -2.51067    0.00000
  339     -2.50342    0.00000     -2.50342    0.00000
  340     -2.49434    0.00000     -2.49434    0.00000
  341     -2.48349    0.00000     -2.48349    0.00000
  342     -2.46111    0.00000     -2.46111    0.00000
  343     -2.44925    0.00000     -2.44925    0.00000
  344     -2.43757    0.00000     -2.43757    0.00000
  345     -2.42998    0.00000     -2.42998    0.00000
  346     -2.41270    0.00000     -2.41270    0.00000
  347     -2.40005    0.00000     -2.40005    0.00000
  348     -2.37282    0.00000     -2.37282    0.00000
  349     -2.36909    0.00000     -2.36909    0.00000
  350     -2.30211    0.00000     -2.30211    0.00000
  351     -2.28706    0.00000     -2.28706    0.00000
  352     -2.26982    0.00000     -2.26982    0.00000
  353     -2.25671    0.00000     -2.25671    0.00000
  354     -2.23938    0.00000     -2.23938    0.00000
  355     -2.22293    0.00000     -2.22293    0.00000
  356     -2.14282    0.00000     -2.14282    0.00000
  357     -2.10590    0.00000     -2.10590    0.00000
  358     -2.09007    0.00000     -2.09007    0.00000
  359     -2.08052    0.00000     -2.08052    0.00000
  360     -2.04877    0.00000     -2.04877    0.00000
  361     -2.04074    0.00000     -2.04074    0.00000
  362     -2.02890    0.00000     -2.02890    0.00000
  363     -2.02450    0.00000     -2.02450    0.00000
  364     -2.00464    0.00000     -2.00464    0.00000
  365     -1.99646    0.00000     -1.99646    0.00000
  366     -1.98961    0.00000     -1.98961    0.00000
  367     -1.98079    0.00000     -1.98079    0.00000
  368     -1.96905    0.00000     -1.96905    0.00000
  369     -1.92813    0.00000     -1.92813    0.00000
  370     -1.88827    0.00000     -1.88827    0.00000
  371     -1.88017    0.00000     -1.88017    0.00000
  372     -1.87148    0.00000     -1.87148    0.00000
  373     -1.83599    0.00000     -1.83599    0.00000
  374     -1.78174    0.00000     -1.78174    0.00000
  375     -1.76718    0.00000     -1.76718    0.00000

Fermi level: -4.73848

Gap: 1.609 eV
Transition (v -> c):
  (s=0, k=0, n=309, [0.00, 0.00, 0.00]) -> (s=1, k=0, n=310, [0.00, 0.00, 0.00])
No difference between direct/indirect transitions
Input parameters:
  external: {constraints: [0.],
             difference: False,
             n_charge_regions: 1,
             name: CDFTPotential,
             regions: [[72, 73, 74, 75]]}

Initialize ...

species:
  Ti:
    name: Titanium
    id: d282db07e62ae71292040bf25b25ccdd
    Z: 22.0
    valence: 12
    core: 10
    charge: 0.0
    Hubbard: {U: 7.0,  # eV
              l: 2,
              scale: True}
    file: /global/common/software/m4517/setups/gpaw-setups-0.9.20000/Ti.PBE.gz
    compensation charges: {type: gauss,
                           rc: 0.38,
                           lmax: 2}
    cutoffs: {filter: 2.23,
              core: 1.02}
    projectors:
      #              energy  rcut
      - 3s(2.00)   -62.623   1.270
      - 4s(2.00)    -4.466   1.270
      - 3p(6.00)   -38.862   1.058
      - 4p(0.00)    -1.466   1.058
      - 3d(2.00)    -4.258   1.058
      -  d          22.953   1.058
  
    # Using partial waves for Ti as LCAO basis

  O:
    name: Oxygen
    id: 32ecd46bf208036f09c70b0ec9a88b78
    Z: 8.0
    valence: 6
    core: 2
    charge: 0.0
    file: /global/common/software/m4517/setups/gpaw-setups-0.9.20000/O.PBE.gz
    compensation charges: {type: gauss,
                           rc: 0.21,
                           lmax: 2}
    cutoffs: {filter: 1.17,
              core: 0.83}
    projectors:
      #              energy  rcut
      - 2s(2.00)   -23.961   0.688
      - 2p(4.00)    -9.029   0.598
      -  s           3.251   0.688
      -  p          18.182   0.598
      -  d           0.000   0.619
  
    # Using partial waves for O as LCAO basis

  Au:
    name: Gold
    id: b12133f335f6ca0d89c4b1ccaa844e9a
    Z: 79.0
    valence: 11
    core: 68
    charge: 0.0
    file: /global/common/software/m4517/setups/gpaw-setups-0.9.20000/Au.PBE.gz
    compensation charges: {type: gauss,
                           rc: 0.42,
                           lmax: 2}
    cutoffs: {filter: 2.33,
              core: 2.81}
    projectors:
      #              energy  rcut
      - 6s(1.00)    -5.728   1.323
      - 6p(0.00)    -0.775   1.323
      - 5d(10.00)    -6.891   1.323
      -  s          21.484   1.323
      -  p          26.436   1.323
      -  d          20.321   1.323
  
    # Using partial waves for Au as LCAO basis

Reference energy: -2721730.337652  # eV

Spin-polarized calculation.
Magnetic moment: 0.000000

Convergence criteria:
 Maximum [total energy] change in last 3 cyles: 1e-06 eV / valence electron
 Maximum integral of absolute [dens]ity change: 1e-05 electrons / valence electron
 Maximum integral of absolute [eigenst]ate change: 1e-10 eV^2 / valence electron
 Maximum number of scf [iter]ations: 1500
 (Square brackets indicate name in SCF output, whereas a 'c' in
 the SCF output indicates the quantity has converged.)

Symmetries present (total): 1

  ( 1  0  0)
  ( 0  1  0)
  ( 0  0  1)

1 k-point (Gamma)
1 k-point in the irreducible part of the Brillouin zone
       k-points in crystal coordinates                weights
   0:     0.00000000    0.00000000    0.00000000          1/1

Wave functions: Uniform real-space grid
  Kinetic energy operator: 6*3+1=19 point O(h^6) finite-difference Laplacian
  ScaLapack parameters: grid=1x1, blocksize=None
  Wavefunction extrapolation:
    Improved wavefunction reuse through dual PAW basis 

Occupation numbers: Fermi-Dirac:
  width: 0.1000  # eV
 

Eigensolver
   Davidson(niter=3) 

Densities:
  Coarse grid: 52*36*144 grid
  Fine grid: 104*72*288 grid
  Total Charge: 0.000000 

Density mixing:
  Method: difference
  Backend: pulay
  Linear mixing parameter: 0.01
  old densities: 1
  Damping of long wavelength oscillations: 100 

Hamiltonian:
  XC and Coulomb potentials evaluated on a 104*72*288 grid
  Using the PBE Exchange-Correlation functional
  External potential:
    CDFTPotential
  Interpolation: tri-quintic (5. degree polynomial)
  Poisson solver: Gauss-Seidel solver with 4 multi-grid levels
    Coarsest grid: 13 x 9 x 36 points
    Warning: Coarse grid has more than 24 points.
             More multi-grid levels recommended.
    Stencil: 6*3+1=19 point O(h^6) finite-difference Laplacian
    Max iterations: 1000
    Tolerance: 2.000000e-10

Dipole correction along z-axis 

XC parameters: PBE with 2 nearest neighbor stencil

Memory estimate:
  Process memory now: 228.37 MiB
  Calculator: 30.06 MiB
    Density: 2.05 MiB
      Arrays: 0.53 MiB
      Localized functions: 1.26 MiB
      Mixer: 0.26 MiB
    Hamiltonian: 0.78 MiB
      Arrays: 0.39 MiB
      XC: 0.00 MiB
      Poisson: 0.29 MiB
      vbar: 0.09 MiB
    Wavefunctions: 27.23 MiB
      Arrays psit_nG: 10.74 MiB
      Eigensolver: 16.24 MiB
      Projections: 0.05 MiB
      Projectors: 0.20 MiB

Total number of cores used: 128
Domain decomposition: 4 x 2 x 16

Number of atoms: 76
Number of atomic orbitals: 540
Number of bands in calculation: 376
Number of valence electrons: 620
Bands to converge: occupied

... initialized

Initializing position-dependent things.

Density initialized from atomic densities
Creating initial wave functions:
  376 bands from LCAO basis set

      .-------------------------.  
     /|                         |  
    / |                         |  
   /  |                         |  
  /   |                         |  
 *    |                         |  
 |    |                         |  
 |    |                         |  
 |    |                         |  
 |    |                         |  
 |    |                         |  
 |    |                         |  
 |    |                         |  
 |    |                         |  
 |    |        Au   OAu         |  
 |    |      O          Ti      |  
 |    O  Au      Ti     O    O  |  
 |    |   Ti   Au O   O         |  
 | O  |   O    O      Ti     Ti |  
 |    | Ti     Ti     O    O    |  
 |    |     O       O      Ti   |  
 |   O|Ti     O      O          |  
 |    |O    O      Ti     Ti    |  
 |  Ti|    Ti          O  O   O |  
 |    |  O  O   O O    TiO      |  
 |  O |         TiO         O Ti|  
 |    | OTiO   Ti    OTi        |  
 |    |       O     O O    O O  |  
 |    | Oi   O O           Ti   |  
 |    O      Ti     Ti     O    |  
 |   Ti          O      O       |  
 |    |   O                     |  
 |    |                         |  
 |    |                         |  
 |    |                         |  
 |    .-------------------------.  
 |   /                         /   
 |  /                         /    
 | /                         /     
 |/                         /      
 *-------------------------*       

Positions:
   0 Ti     1.771742    0.000000    8.228379    ( 0.0000,  0.0000,  0.0000)
   1 Ti     6.989192    1.896200    8.228379    ( 0.0000,  0.0000,  0.0000)
   2 Ti     1.771742    3.792400    8.228379    ( 0.0000,  0.0000,  0.0000)
   3 Ti     6.989192    5.688600    8.228379    ( 0.0000,  0.0000,  0.0000)
   4 Ti     4.725027    0.000000    9.111586    ( 0.0000,  0.0000,  0.0000)
   5 Ti     9.942477    1.896200    9.111586    ( 0.0000,  0.0000,  0.0000)
   6 Ti     4.725027    3.792400    9.111586    ( 0.0000,  0.0000,  0.0000)
   7 Ti     9.942477    5.688600    9.111586    ( 0.0000,  0.0000,  0.0000)
   8 Ti     3.149983    0.000000   11.761552    ( 0.0000,  0.0000,  0.0000)
   9 Ti     8.367433    1.896200   11.761552    ( 0.0000,  0.0000,  0.0000)
  10 Ti     3.149983    3.792400   11.761552    ( 0.0000,  0.0000,  0.0000)
  11 Ti     8.367433    5.688600   11.761552    ( 0.0000,  0.0000,  0.0000)
  12 Ti     6.103269    0.000000   12.644759    ( 0.0000,  0.0000,  0.0000)
  13 Ti     0.885819    1.896200   12.644759    ( 0.0000,  0.0000,  0.0000)
  14 Ti     6.103269    3.792400   12.644759    ( 0.0000,  0.0000,  0.0000)
  15 Ti     0.885819    5.688600   12.644759    ( 0.0000,  0.0000,  0.0000)
  16 Ti     4.482233   -0.001033   15.342543    ( 0.0000,  0.0000,  0.0000)
  17 Ti     9.753045    1.900753   15.389207    ( 0.0000,  0.0000,  0.0000)
  18 Ti     4.499047    3.797034   15.348687    ( 0.0000,  0.0000,  0.0000)
  19 Ti     9.736627    5.671166   15.407809    ( 0.0000,  0.0000,  0.0000)
  20 Ti     7.365001   -0.008670   16.091347    ( 0.0000,  0.0000,  0.0000)
  21 Ti     2.124206    1.919615   16.196452    ( 0.0000,  0.0000,  0.0000)
  22 Ti     7.324862    3.785370   16.124124    ( 0.0000,  0.0000,  0.0000)
  23 Ti     2.104658    5.692197   16.109406    ( 0.0000,  0.0000,  0.0000)
  24 O      3.638859    0.000000    7.500000    ( 0.0000,  0.0000,  0.0000)
  25 O      8.856309    1.896200    7.500000    ( 0.0000,  0.0000,  0.0000)
  26 O      3.638859    3.792400    7.500000    ( 0.0000,  0.0000,  0.0000)
  27 O      8.856309    5.688600    7.500000    ( 0.0000,  0.0000,  0.0000)
  28 O      6.592144    0.000000    8.383207    ( 0.0000,  0.0000,  0.0000)
  29 O      1.374694    1.896200    8.383207    ( 0.0000,  0.0000,  0.0000)
  30 O      6.592144    3.792400    8.383207    ( 0.0000,  0.0000,  0.0000)
  31 O      1.374694    5.688600    8.383207    ( 0.0000,  0.0000,  0.0000)
  32 O     10.339421    0.000000    8.956758    ( 0.0000,  0.0000,  0.0000)
  33 O      5.121971    1.896200    8.956758    ( 0.0000,  0.0000,  0.0000)
  34 O     10.339421    3.792400    8.956758    ( 0.0000,  0.0000,  0.0000)
  35 O      5.121971    5.688600    8.956758    ( 0.0000,  0.0000,  0.0000)
  36 O      2.857911    0.000000    9.839966    ( 0.0000,  0.0000,  0.0000)
  37 O      8.075361    1.896200    9.839966    ( 0.0000,  0.0000,  0.0000)
  38 O      2.857911    3.792400    9.839966    ( 0.0000,  0.0000,  0.0000)
  39 O      8.075361    5.688600    9.839966    ( 0.0000,  0.0000,  0.0000)
  40 O      5.017100    0.000000   11.033173    ( 0.0000,  0.0000,  0.0000)
  41 O     10.234550    1.896200   11.033173    ( 0.0000,  0.0000,  0.0000)
  42 O      5.017100    3.792400   11.033173    ( 0.0000,  0.0000,  0.0000)
  43 O     10.234550    5.688600   11.033173    ( 0.0000,  0.0000,  0.0000)
  44 O      7.970490    0.000000   11.916380    ( 0.0000,  0.0000,  0.0000)
  45 O      2.753040    1.896200   11.916380    ( 0.0000,  0.0000,  0.0000)
  46 O      7.970490    3.792400   11.916380    ( 0.0000,  0.0000,  0.0000)
  47 O      2.753040    5.688600   11.916380    ( 0.0000,  0.0000,  0.0000)
  48 O      1.282867    0.000000   12.489931    ( 0.0000,  0.0000,  0.0000)
  49 O      6.500317    1.896200   12.489931    ( 0.0000,  0.0000,  0.0000)
  50 O      1.282867    3.792400   12.489931    ( 0.0000,  0.0000,  0.0000)
  51 O      6.500317    5.688600   12.489931    ( 0.0000,  0.0000,  0.0000)
  52 O      4.236152    0.000000   13.373138    ( 0.0000,  0.0000,  0.0000)
  53 O      9.453603    1.896200   13.373138    ( 0.0000,  0.0000,  0.0000)
  54 O      4.236152    3.792400   13.373138    ( 0.0000,  0.0000,  0.0000)
  55 O      9.453603    5.688600   13.373138    ( 0.0000,  0.0000,  0.0000)
  56 O      6.412072   -0.010033   14.556610    ( 0.0000,  0.0000,  0.0000)
  57 O      1.198823    1.897930   14.569774    ( 0.0000,  0.0000,  0.0000)
  58 O      6.447668    3.793171   14.532625    ( 0.0000,  0.0000,  0.0000)
  59 O      1.199187    5.689336   14.547629    ( 0.0000,  0.0000,  0.0000)
  60 O      4.033722    1.891518   15.421462    ( 0.0000,  0.0000,  0.0000)
  61 O      9.263384   -0.007385   15.453502    ( 0.0000,  0.0000,  0.0000)
  62 O      4.056182    5.703956   15.417797    ( 0.0000,  0.0000,  0.0000)
  63 O      9.276983    3.794598   15.462247    ( 0.0000,  0.0000,  0.0000)
  64 O      2.642742   -0.013555   16.279518    ( 0.0000,  0.0000,  0.0000)
  65 O      7.840025    1.892632   16.276827    ( 0.0000,  0.0000,  0.0000)
  66 O      2.638424    3.815752   16.259314    ( 0.0000,  0.0000,  0.0000)
  67 O      7.851442    5.687213   16.316677    ( 0.0000,  0.0000,  0.0000)
  68 O      5.664333   -0.017638   16.912131    ( 0.0000,  0.0000,  0.0000)
  69 O      0.405331    1.895786   16.891848    ( 0.0000,  0.0000,  0.0000)
  70 O      0.447526    5.688107   16.892737    ( 0.0000,  0.0000,  0.0000)
  71 O      5.620240    3.815240   16.822627    ( 0.0000,  0.0000,  0.0000)
  72 Au     5.402004    1.459542   18.435638    ( 0.0000,  0.0000,  0.0000)
  73 Au     7.227773    3.254817   19.494175    ( 0.0000,  0.0000,  0.0000)
  74 Au     2.680675    1.867315   18.895591    ( 0.0000,  0.0000,  0.0000)
  75 Au     4.579183    3.616569   19.675117    ( 0.0000,  0.0000,  0.0000)

Unit cell:
           periodic     x           y           z      points  spacing
  1. axis:    yes   10.434900    0.000000    0.000000    52     0.2007
  2. axis:    yes    0.000000    7.584800    0.000000    36     0.2107
  3. axis:    no     0.000000    0.000000   28.826383   144     0.2002

  Lengths:  10.434900   7.584800  28.826383
  Angles:   90.000000  90.000000  90.000000

Effective grid spacing dv^(1/3) = 0.2038

     iter     time        total  log10-change:  magmom
                         energy   eigst   dens
iter:   1 22:25:10  -691.908141                   +0.0000
iter:   2 22:25:14  -682.372551   -1.08  -0.87    -0.0000
iter:   3 22:25:17  -672.670873   -1.75  -0.88    +0.0000
iter:   4 22:25:21  -663.442495   -2.27  -0.89    +0.0000
iter:   5 22:25:25  -654.732906   -2.44  -0.90    +0.0000
iter:   6 22:25:29  -646.523402   -2.47  -0.91    +0.0000
iter:   7 22:25:33  -638.787170   -2.44  -0.92    -0.0000
iter:   8 22:25:37  -631.501808   -2.44  -0.93    -0.0000
iter:   9 22:25:40  -624.643184   -2.40  -0.94    -0.0000
iter:  10 22:25:44  -618.191566   -2.40  -0.95    -0.0000
iter:  11 22:25:48  -612.124540   -2.38  -0.96    -0.0000
iter:  12 22:25:52  -606.424108   -2.39  -0.97    +0.0000
iter:  13 22:25:56  -601.069753   -2.37  -0.98    -0.0000
iter:  14 22:25:59  -596.044616   -2.40  -1.00    -0.0000
iter:  15 22:26:03  -591.330166   -2.39  -1.01    -0.0000
iter:  16 22:26:07  -586.910557   -2.41  -1.02    -0.0000
iter:  17 22:26:11  -582.769095   -2.41  -1.03    +0.0000
iter:  18 22:26:14  -578.891068   -2.43  -1.04    +0.0000
iter:  19 22:26:18  -575.261345   -2.44  -1.05    -0.0000
iter:  20 22:26:22  -571.866415   -2.46  -1.06    -0.0000
iter:  21 22:26:26  -568.692640   -2.47  -1.07    -0.0000
iter:  22 22:26:30  -565.727427   -2.49  -1.08    -0.0000
iter:  23 22:26:33  -562.958627   -2.50  -1.09    +0.0000
iter:  24 22:26:37  -560.374716   -2.53  -1.10    -0.0000
iter:  25 22:26:41  -557.964766   -2.54  -1.11    -0.0000
iter:  26 22:26:45  -555.718384   -2.56  -1.12    +0.0000
iter:  27 22:26:49  -553.625500   -2.58  -1.13    +0.0000
iter:  28 22:26:52  -551.676897   -2.60  -1.14    +0.0000
iter:  29 22:26:56  -549.863607   -2.62  -1.15    -0.0000
iter:  30 22:27:00  -548.177065   -2.64  -1.16    -0.0000
iter:  31 22:27:04  -546.609434   -2.66  -1.17    +0.0000
iter:  32 22:27:07  -545.153096   -2.68  -1.18    +0.0000
iter:  33 22:27:11  -543.800782   -2.70  -1.19    +0.0000
iter:  34 22:27:15  -542.545888   -2.72  -1.20    +0.0000
iter:  35 22:27:19  -541.382003   -2.74  -1.21    +0.0000
iter:  36 22:27:22  -540.302971   -2.76  -1.22    +0.0000
iter:  37 22:27:26  -539.303306   -2.78  -1.23    +0.0000
iter:  38 22:27:30  -538.377617   -2.81  -1.24    +0.0000
iter:  39 22:27:34  -537.520761   -2.83  -1.25    +0.0000
iter:  40 22:27:37  -536.728189   -2.85  -1.26    +0.0000
iter:  41 22:27:41  -535.995430   -2.88  -1.27    +0.0000
iter:  42 22:27:45  -535.318187   -2.90  -1.28    +0.0000
iter:  43 22:27:49  -534.692747   -2.93  -1.29    +0.0000
iter:  44 22:27:53  -534.115407   -2.95  -1.30    +0.0000
iter:  45 22:27:56  -533.582615   -2.98  -1.31    +0.0000
iter:  46 22:28:00  -533.091356   -3.00  -1.31    +0.0000
iter:  47 22:28:04  -532.638599   -3.03  -1.32    +0.0000
iter:  48 22:28:08  -532.221405   -3.06  -1.33    +0.0000
iter:  49 22:28:11  -531.837368   -3.08  -1.34    +0.0000
iter:  50 22:28:15  -531.484004   -3.11  -1.35    +0.0000
iter:  51 22:28:19  -531.158908   -3.14  -1.35    +0.0000
iter:  52 22:28:23  -530.860166   -3.16  -1.36    +0.0000
iter:  53 22:28:26  -530.585769   -3.19  -1.37    +0.0000
iter:  54 22:28:30  -530.333737   -3.22  -1.37    +0.0000
iter:  55 22:28:34  -530.102581   -3.25  -1.38    +0.0000
iter:  56 22:28:38  -529.890672   -3.28  -1.39    +0.0000
iter:  57 22:28:41  -529.696393   -3.31  -1.39    +0.0000
iter:  58 22:28:45  -529.518595   -3.34  -1.40    +0.0000
iter:  59 22:28:49  -529.355967   -3.37  -1.41    +0.0000
iter:  60 22:28:52  -529.207179   -3.40  -1.41    +0.0000
iter:  61 22:28:56  -529.071369   -3.42  -1.42    +0.0000
iter:  62 22:29:00  -528.947480   -3.46  -1.42    +0.0000
iter:  63 22:29:04  -528.834418   -3.49  -1.43    +0.0000
iter:  64 22:29:07  -528.731550   -3.52  -1.43    +0.0000
iter:  65 22:29:11  -528.638028   -3.55  -1.44    +0.0000
iter:  66 22:29:15  -528.553101   -3.58  -1.44    +0.0000
iter:  67 22:29:19  -528.475931   -3.61  -1.45    +0.0000
iter:  68 22:29:22  -528.406122   -3.64  -1.46    +0.0000
iter:  69 22:29:26  -528.343040   -3.67  -1.46    -0.0000
iter:  70 22:29:30  -528.285974   -3.70  -1.47    -0.0000
iter:  71 22:29:34  -528.234673   -3.73  -1.47    -0.0000
iter:  72 22:29:37  -528.188620   -3.76  -1.48    -0.0000
iter:  73 22:29:41  -528.147211   -3.79  -1.48    -0.0000
iter:  74 22:29:45  -528.110310   -3.83  -1.49    -0.0000
iter:  75 22:29:48  -528.077498   -3.86  -1.49    -0.0000
iter:  76 22:29:52  -528.048429   -3.89  -1.50    -0.0000
iter:  77 22:29:56  -528.022617   -3.92  -1.50    -0.0000
iter:  78 22:30:00  -528.000044   -3.95  -1.51    -0.0000
iter:  79 22:30:03  -527.980390   -3.98  -1.51    -0.0000
iter:  80 22:30:07  -527.963402   -4.01  -1.52    -0.0000
iter:  81 22:30:11  -527.948669   -4.04  -1.52    -0.0000
iter:  82 22:30:14  -527.936451   -4.07  -1.52    -0.0000
iter:  83 22:30:18  -527.926035   -4.11  -1.53    -0.0000
iter:  84 22:30:22  -527.917572   -4.14  -1.53    -0.0000
iter:  85 22:30:26  -527.910653   -4.17  -1.54    -0.0000
iter:  86 22:30:29  -527.905612   -4.20  -1.54    -0.0000
iter:  87 22:30:33  -527.901758   -4.23  -1.55    -0.0000
iter:  88 22:30:37  -527.899306   -4.26  -1.55    -0.0000
iter:  89 22:30:40  -527.898084   -4.29  -1.56    -0.0000
iter:  90 22:30:44  -527.897772   -4.32  -1.56    -0.0000
iter:  91 22:30:48  -527.898780   -4.35  -1.57    -0.0000
iter:  92 22:30:52  -527.900439   -4.37  -1.57    -0.0000
iter:  93 22:30:55  -527.903021   -4.40  -1.58    -0.0000
iter:  94 22:30:59  -527.906392   -4.43  -1.58    -0.0000
iter:  95 22:31:03  -527.910470   -4.46  -1.58    -0.0000
iter:  96 22:31:06  -527.914975   -4.49  -1.59    -0.0000
iter:  97 22:31:10  -527.920376   -4.52  -1.59    -0.0000
iter:  98 22:31:14  -527.926016   -4.54  -1.60    -0.0000
iter:  99 22:31:18  -527.932215   -4.57  -1.60    -0.0000
iter: 100 22:31:21  -527.938866   -4.60  -1.61    -0.0000
iter: 101 22:31:25  -527.945914   -4.62  -1.61    -0.0000
iter: 102 22:31:29  -527.953315   -4.65  -1.62    -0.0000
iter: 103 22:31:32  -527.960809   -4.68  -1.62    -0.0000
iter: 104 22:31:36  -527.968692   -4.70  -1.63    -0.0000
iter: 105 22:31:40  -527.977081   -4.73  -1.63    -0.0000
iter: 106 22:31:44  -527.985381   -4.75  -1.63    -0.0000
iter: 107 22:31:47  -527.993960   -4.78  -1.64    -0.0000
iter: 108 22:31:51  -528.002734   -4.80  -1.64    -0.0000
iter: 109 22:31:55  -528.011669   -4.82  -1.65    -0.0000
iter: 110 22:31:58  -528.020504   -4.85  -1.65    -0.0000
iter: 111 22:32:02  -528.029812   -4.87  -1.66    -0.0000
iter: 112 22:32:06  -528.038899   -4.89  -1.66    -0.0000
iter: 113 22:32:09  -528.048400   -4.92  -1.67    -0.0000
iter: 114 22:32:13  -528.057653   -4.94  -1.67    -0.0000
iter: 115 22:32:17  -528.067051   -4.96  -1.67    -0.0000
iter: 116 22:32:21  -528.076516   -4.98  -1.68    -0.0000
iter: 117 22:32:24  -528.086023   -5.00  -1.68    -0.0000
iter: 118 22:32:28  -528.095559   -5.02  -1.69    -0.0000
iter: 119 22:32:32  -528.105110   -5.04  -1.69    -0.0000
iter: 120 22:32:35  -528.114667   -5.06  -1.70    -0.0000
iter: 121 22:32:39  -528.123976   -5.08  -1.70    -0.0000
iter: 122 22:32:43  -528.133643   -5.10  -1.71    -0.0000
iter: 123 22:32:46  -528.142961   -5.12  -1.71    -0.0000
iter: 124 22:32:50  -528.152352   -5.13  -1.71    -0.0000
iter: 125 22:32:54  -528.161743   -5.15  -1.72    -0.0000
iter: 126 22:32:58  -528.171114   -5.17  -1.72    -0.0000
iter: 127 22:33:01  -528.180452   -5.19  -1.73    -0.0000
iter: 128 22:33:05  -528.189753   -5.20  -1.73    -0.0000
iter: 129 22:33:09  -528.199010   -5.22  -1.74    -0.0000
iter: 130 22:33:12  -528.208218   -5.23  -1.74    -0.0000
iter: 131 22:33:16  -528.217375   -5.25  -1.74    -0.0000
iter: 132 22:33:20  -528.226475   -5.27  -1.75    -0.0000
iter: 133 22:33:23  -528.235517   -5.28  -1.75    -0.0000
iter: 134 22:33:27  -528.244496   -5.29  -1.76    -0.0000
iter: 135 22:33:31  -528.253166   -5.31  -1.76    -0.0000
iter: 136 22:33:35  -528.262131   -5.32  -1.77    -0.0000
iter: 137 22:33:38  -528.270704   -5.34  -1.77    -0.0000
iter: 138 22:33:42  -528.279294   -5.35  -1.78    -0.0000
iter: 139 22:33:46  -528.288093   -5.36  -1.78    -0.0000
iter: 140 22:33:49  -528.296478   -5.38  -1.78    -0.0000
iter: 141 22:33:53  -528.304865   -5.39  -1.79    -0.0000
iter: 142 22:33:57  -528.313205   -5.40  -1.79    -0.0000
iter: 143 22:34:00  -528.321479   -5.42  -1.80    -0.0000
iter: 144 22:34:04  -528.329684   -5.43  -1.80    -0.0000
iter: 145 22:34:08  -528.337815   -5.44  -1.81    -0.0000
iter: 146 22:34:11  -528.345871   -5.45  -1.81    -0.0000
iter: 147 22:34:15  -528.353851   -5.46  -1.81    -0.0000
iter: 148 22:34:19  -528.361754   -5.47  -1.82    -0.0000
iter: 149 22:34:23  -528.369579   -5.49  -1.82    +0.0000
iter: 150 22:34:26  -528.377326   -5.50  -1.83    -0.0000
iter: 151 22:34:30  -528.384994   -5.51  -1.83    -0.0000
iter: 152 22:34:34  -528.392583   -5.52  -1.84    -0.0000
iter: 153 22:34:37  -528.400093   -5.53  -1.84    -0.0000
iter: 154 22:34:41  -528.407524   -5.54  -1.85    -0.0000
iter: 155 22:34:45  -528.414781   -5.55  -1.85    -0.0000
iter: 156 22:34:48  -528.422015   -5.56  -1.85    -0.0000
iter: 157 22:34:52  -528.429148   -5.57  -1.86    -0.0000
iter: 158 22:34:56  -528.436243   -5.58  -1.86    -0.0000
iter: 159 22:34:59  -528.443227   -5.59  -1.87    -0.0000
iter: 160 22:35:03  -528.450170   -5.60  -1.87    -0.0000
iter: 161 22:35:07  -528.457002   -5.61  -1.88    -0.0000
iter: 162 22:35:11  -528.463686   -5.62  -1.88    -0.0000
iter: 163 22:35:14  -528.470324   -5.63  -1.88    -0.0000
iter: 164 22:35:18  -528.476900   -5.64  -1.89    -0.0000
iter: 165 22:35:22  -528.483407   -5.65  -1.89    -0.0000
iter: 166 22:35:25  -528.489842   -5.66  -1.90    -0.0000
iter: 167 22:35:29  -528.496205   -5.67  -1.90    -0.0000
iter: 168 22:35:33  -528.502495   -5.68  -1.91    -0.0000
iter: 169 22:35:36  -528.508713   -5.69  -1.91    -0.0000
iter: 170 22:35:40  -528.514858   -5.70  -1.91    -0.0000
iter: 171 22:35:44  -528.520931   -5.71  -1.92    -0.0000
iter: 172 22:35:48  -528.526932   -5.71  -1.92    -0.0000
iter: 173 22:35:51  -528.532861   -5.72  -1.93    -0.0000
iter: 174 22:35:55  -528.538720   -5.73  -1.93    -0.0000
iter: 175 22:35:59  -528.544508   -5.74  -1.94    -0.0000
iter: 176 22:36:02  -528.550226   -5.75  -1.94    -0.0000
iter: 177 22:36:06  -528.555874   -5.76  -1.95    -0.0000
iter: 178 22:36:10  -528.561453   -5.77  -1.95    -0.0000
iter: 179 22:36:13  -528.566964   -5.78  -1.95    -0.0000
iter: 180 22:36:17  -528.572406   -5.78  -1.96    -0.0000
iter: 181 22:36:21  -528.577781   -5.79  -1.96    -0.0000
iter: 182 22:36:24  -528.583088   -5.80  -1.97    -0.0000
iter: 183 22:36:28  -528.588329   -5.81  -1.97    -0.0000
iter: 184 22:36:32  -528.593504   -5.82  -1.98    -0.0000
iter: 185 22:36:36  -528.598613   -5.83  -1.98    -0.0000
iter: 186 22:36:39  -528.603657   -5.84  -1.98    -0.0000
iter: 187 22:36:43  -528.608637   -5.84  -1.99    -0.0000
iter: 188 22:36:47  -528.613553   -5.85  -1.99    -0.0000
iter: 189 22:36:50  -528.618406   -5.86  -2.00    -0.0000
iter: 190 22:36:54  -528.623197   -5.87  -2.00    -0.0000
iter: 191 22:36:58  -528.627925   -5.88  -2.01    -0.0000
iter: 192 22:37:01  -528.632592   -5.88  -2.01    -0.0000
iter: 193 22:37:05  -528.637198   -5.89  -2.01    -0.0000
iter: 194 22:37:09  -528.641743   -5.90  -2.02    -0.0000
iter: 195 22:37:12  -528.646230   -5.91  -2.02    -0.0000
iter: 196 22:37:16  -528.650657   -5.92  -2.03    -0.0000
iter: 197 22:37:20  -528.655025   -5.93  -2.03    -0.0000
iter: 198 22:37:24  -528.659336   -5.93  -2.04    -0.0000
iter: 199 22:37:27  -528.663590   -5.94  -2.04    -0.0000
iter: 200 22:37:31  -528.667787   -5.95  -2.04    -0.0000
iter: 201 22:37:35  -528.671928   -5.96  -2.05    -0.0000
iter: 202 22:37:38  -528.676014   -5.96  -2.05    -0.0000
iter: 203 22:37:42  -528.680045   -5.97  -2.06    -0.0000
iter: 204 22:37:46  -528.684022   -5.98  -2.06    -0.0000
iter: 205 22:37:50  -528.687945   -5.99  -2.07    -0.0000
iter: 206 22:37:53  -528.691815   -6.00  -2.07    -0.0000
iter: 207 22:37:57  -528.695633   -6.00  -2.07    -0.0000
iter: 208 22:38:01  -528.699399   -6.01  -2.08    -0.0000
iter: 209 22:38:04  -528.703115   -6.02  -2.08    -0.0000
iter: 210 22:38:08  -528.706779   -6.03  -2.09    -0.0000
iter: 211 22:38:12  -528.710393   -6.04  -2.09    -0.0000
iter: 212 22:38:15  -528.713959   -6.04  -2.10    -0.0000
iter: 213 22:38:19  -528.717475   -6.05  -2.10    -0.0000
iter: 214 22:38:23  -528.720943   -6.06  -2.10    -0.0000
iter: 215 22:38:27  -528.724364   -6.07  -2.11    -0.0000
iter: 216 22:38:30  -528.727737   -6.07  -2.11    -0.0000
iter: 217 22:38:34  -528.731064   -6.08  -2.12    -0.0000
iter: 218 22:38:38  -528.734345   -6.09  -2.12    -0.0000
iter: 219 22:38:41  -528.737580   -6.10  -2.13    -0.0000
iter: 220 22:38:45  -528.740771   -6.10  -2.13    -0.0000
iter: 221 22:38:49  -528.743918   -6.11  -2.13    -0.0000
iter: 222 22:38:52  -528.747021   -6.12  -2.14    -0.0000
iter: 223 22:38:56  -528.750080   -6.13  -2.14    -0.0000
iter: 224 22:39:00  -528.753097   -6.13  -2.15    -0.0000
iter: 225 22:39:03  -528.756072   -6.14  -2.15    -0.0000
iter: 226 22:39:07  -528.759006   -6.15  -2.16    -0.0000
iter: 227 22:39:11  -528.761898   -6.16  -2.16    -0.0000
iter: 228 22:39:15  -528.764750   -6.16  -2.16    -0.0000
iter: 229 22:39:18  -528.767562   -6.17  -2.17    -0.0000
iter: 230 22:39:22  -528.770334   -6.18  -2.17    -0.0000
iter: 231 22:39:26  -528.773068   -6.19  -2.18    -0.0000
iter: 232 22:39:29  -528.775763   -6.19  -2.18    -0.0000
iter: 233 22:39:33  -528.778420   -6.20  -2.19    -0.0000
iter: 234 22:39:37  -528.781039   -6.21  -2.19    -0.0000
iter: 235 22:39:40  -528.783622   -6.22  -2.19    -0.0000
iter: 236 22:39:44  -528.786168   -6.22  -2.20    -0.0000
iter: 237 22:39:48  -528.788678   -6.23  -2.20    -0.0000
iter: 238 22:39:51  -528.791152   -6.24  -2.21    -0.0000
iter: 239 22:39:55  -528.793592   -6.24  -2.21    -0.0000
iter: 240 22:39:59  -528.795996   -6.25  -2.22    -0.0000
iter: 241 22:40:03  -528.798367   -6.26  -2.22    -0.0000
iter: 242 22:40:06  -528.800704   -6.27  -2.22    -0.0000
iter: 243 22:40:10  -528.803008   -6.27  -2.23    -0.0000
iter: 244 22:40:14  -528.805278   -6.28  -2.23    -0.0000
iter: 245 22:40:17  -528.807517   -6.29  -2.24    -0.0000
iter: 246 22:40:21  -528.809723   -6.30  -2.24    -0.0000
iter: 247 22:40:25  -528.811898   -6.30  -2.25    -0.0000
iter: 248 22:40:28  -528.814042   -6.31  -2.25    -0.0000
iter: 249 22:40:32  -528.816155   -6.32  -2.25    -0.0000
iter: 250 22:40:36  -528.818238   -6.33  -2.26    -0.0000
iter: 251 22:40:39  -528.820291   -6.33  -2.26    -0.0000
iter: 252 22:40:43  -528.822315   -6.34  -2.27    -0.0000
iter: 253 22:40:47  -528.824309   -6.35  -2.27    -0.0000
iter: 254 22:40:51  -528.826275   -6.36  -2.27    -0.0000
iter: 255 22:40:54  -528.828683   -6.36  -2.28    -0.0000
iter: 256 22:40:58  -528.830535   -6.37  -2.28    -0.0000
iter: 257 22:41:02  -528.832375   -6.38  -2.29    -0.0000
iter: 258 22:41:05  -528.834196   -6.39  -2.29    -0.0000
iter: 259 22:41:09  -528.835995   -6.39  -2.30    -0.0000
iter: 260 22:41:13  -528.837770   -6.40  -2.30    -0.0000
iter: 261 22:41:16  -528.839521   -6.40  -2.30    -0.0000
iter: 262 22:41:20  -528.841248   -6.41  -2.31    -0.0000
iter: 263 22:41:24  -528.842950   -6.42  -2.31    -0.0000
iter: 264 22:41:27  -528.844629   -6.43  -2.32    -0.0000
iter: 265 22:41:31  -528.846283   -6.43  -2.32    -0.0000
iter: 266 22:41:35  -528.847915   -6.44  -2.33    -0.0000
iter: 267 22:41:39  -528.849523   -6.45  -2.33    -0.0000
iter: 268 22:41:42  -528.851108   -6.46  -2.33    -0.0000
iter: 269 22:41:46  -528.852671   -6.46  -2.34    -0.0000
iter: 270 22:41:50  -528.854211   -6.47  -2.34    -0.0000
iter: 271 22:41:53  -528.855730   -6.48  -2.35    -0.0000
iter: 272 22:41:57  -528.857227   -6.49  -2.35    -0.0000
iter: 273 22:42:01  -528.858703   -6.49  -2.35    -0.0000
iter: 274 22:42:04  -528.860158   -6.50  -2.36    -0.0000
iter: 275 22:42:08  -528.861592   -6.51  -2.36    -0.0000
iter: 276 22:42:12  -528.863006   -6.51  -2.37    -0.0000
iter: 277 22:42:15  -528.864400   -6.52  -2.37    -0.0000
iter: 278 22:42:19  -528.865773   -6.53  -2.38    -0.0000
iter: 279 22:42:23  -528.867128   -6.53  -2.38    -0.0000
iter: 280 22:42:27  -528.868463   -6.54  -2.38    -0.0000
iter: 281 22:42:30  -528.869778   -6.55  -2.39    -0.0000
iter: 282 22:42:34  -528.871076   -6.56  -2.39    -0.0000
iter: 283 22:42:38  -528.872354   -6.56  -2.40    -0.0000
iter: 284 22:42:41  -528.873614   -6.57  -2.40    -0.0000
iter: 285 22:42:45  -528.874857   -6.58  -2.41    -0.0000
iter: 286 22:42:49  -528.876081   -6.59  -2.41    -0.0000
iter: 287 22:42:52  -528.877288   -6.59  -2.41    -0.0000
iter: 288 22:42:56  -528.878478   -6.60  -2.42    -0.0000
iter: 289 22:43:00  -528.879650   -6.61  -2.42    -0.0000
iter: 290 22:43:03  -528.880806   -6.61  -2.43    -0.0000
iter: 291 22:43:07  -528.881945   -6.62  -2.43    -0.0000
iter: 292 22:43:11  -528.883067   -6.63  -2.43    -0.0000
iter: 293 22:43:14  -528.884174   -6.63  -2.44    -0.0000
iter: 294 22:43:18  -528.885265   -6.64  -2.44    -0.0000
iter: 295 22:43:22  -528.886339   -6.65  -2.45    -0.0000
iter: 296 22:43:26  -528.887399   -6.66  -2.45    -0.0000
iter: 297 22:43:29  -528.888443   -6.66  -2.46    -0.0000
iter: 298 22:43:33  -528.889472   -6.67  -2.46    -0.0000
iter: 299 22:43:37  -528.890486   -6.68  -2.46    -0.0000
iter: 300 22:43:40  -528.891485   -6.68  -2.47    -0.0000
iter: 301 22:43:44  -528.892470   -6.69  -2.47    -0.0000
iter: 302 22:43:48  -528.893440   -6.70  -2.48    -0.0000
iter: 303 22:43:51  -528.894397   -6.70  -2.48    -0.0000
iter: 304 22:43:55  -528.895339   -6.71  -2.48    -0.0000
iter: 305 22:43:59  -528.896268   -6.72  -2.49    -0.0000
iter: 306 22:44:02  -528.897183   -6.73  -2.49    -0.0000
iter: 307 22:44:06  -528.898085   -6.73  -2.50    -0.0000
iter: 308 22:44:10  -528.898974   -6.74  -2.50    -0.0000
iter: 309 22:44:14  -528.899850   -6.75  -2.51    -0.0000
iter: 310 22:44:17  -528.900713   -6.76  -2.51    -0.0000
iter: 311 22:44:21  -528.901564   -6.76  -2.51    -0.0000
iter: 312 22:44:25  -528.902402   -6.77  -2.52    -0.0000
iter: 313 22:44:28  -528.903228   -6.78  -2.52    -0.0000
iter: 314 22:44:32  -528.904042   -6.78  -2.53    -0.0000
iter: 315 22:44:36  -528.904843   -6.79  -2.53    -0.0000
iter: 316 22:44:39  -528.905634   -6.80  -2.53    -0.0000
iter: 317 22:44:43  -528.906412   -6.80  -2.54    -0.0000
iter: 318 22:44:47  -528.907179   -6.81  -2.54    -0.0000
iter: 319 22:44:50  -528.907935   -6.82  -2.55    -0.0000
iter: 320 22:44:54  -528.908680   -6.83  -2.55    -0.0000
iter: 321 22:44:58  -528.909414   -6.83  -2.56    -0.0000
iter: 322 22:45:01  -528.910137   -6.84  -2.56    -0.0000
iter: 323 22:45:05  -528.910849   -6.85  -2.56    -0.0000
iter: 324 22:45:09  -528.911551   -6.85  -2.57    -0.0000
iter: 325 22:45:13  -528.912243   -6.86  -2.57    -0.0000
iter: 326 22:45:16  -528.912924   -6.87  -2.58    -0.0000
iter: 327 22:45:20  -528.913596   -6.87  -2.58    -0.0000
iter: 328 22:45:24  -528.914257   -6.88  -2.58    -0.0000
iter: 329 22:45:27  -528.914909   -6.89  -2.59    -0.0000
iter: 330 22:45:31  -528.915551   -6.90  -2.59    -0.0000
iter: 331 22:45:35  -528.916184   -6.90  -2.60    -0.0000
iter: 332 22:45:38  -528.916808   -6.91  -2.60    -0.0000
iter: 333 22:45:42  -528.917422   -6.92  -2.61    -0.0000
iter: 334 22:45:46  -528.918027   -6.92  -2.61    -0.0000
iter: 335 22:45:49  -528.918623   -6.93  -2.61    -0.0000
iter: 336 22:45:53  -528.919210   -6.94  -2.62    -0.0000
iter: 337 22:45:57  -528.919789   -6.94  -2.62    -0.0000
iter: 338 22:46:01  -528.920359   -6.95  -2.63    -0.0000
iter: 339 22:46:04  -528.920921   -6.96  -2.63    -0.0000
iter: 340 22:46:08  -528.921474   -6.97  -2.63    -0.0000
iter: 341 22:46:12  -528.922019   -6.97  -2.64    -0.0000
iter: 342 22:46:15  -528.922556   -6.98  -2.64    -0.0000
iter: 343 22:46:19  -528.923086   -6.99  -2.65    -0.0000
iter: 344 22:46:23  -528.923607   -6.99  -2.65    -0.0000
iter: 345 22:46:26  -528.924121   -7.00  -2.66    -0.0000
iter: 346 22:46:30  -528.924627   -7.01  -2.66    -0.0000
iter: 347 22:46:34  -528.925125   -7.01  -2.66    -0.0000
iter: 348 22:46:37  -528.925616   -7.02  -2.67    -0.0000
iter: 349 22:46:41  -528.926100   -7.03  -2.67    -0.0000
iter: 350 22:46:45  -528.926577   -7.04  -2.68    -0.0000
iter: 351 22:46:48  -528.927046   -7.04  -2.68    -0.0000
iter: 352 22:46:52  -528.927509   -7.05  -2.68    -0.0000
iter: 353 22:46:56  -528.927964   -7.06  -2.69    -0.0000
iter: 354 22:47:00  -528.928413   -7.06  -2.69    -0.0000
iter: 355 22:47:03  -528.928856   -7.07  -2.70    -0.0000
iter: 356 22:47:07  -528.929291   -7.08  -2.70    -0.0000
iter: 357 22:47:11  -528.929721   -7.08  -2.70    -0.0000
iter: 358 22:47:14  -528.930143   -7.09  -2.71    -0.0000
iter: 359 22:47:18  -528.930560   -7.10  -2.71    -0.0000
iter: 360 22:47:22  -528.930970   -7.10  -2.72    -0.0000
iter: 361 22:47:25  -528.931375   -7.11  -2.72    -0.0000
iter: 362 22:47:29  -528.931773   -7.12  -2.73    -0.0000
iter: 363 22:47:33  -528.932165   -7.13  -2.73    -0.0000
iter: 364 22:47:36  -528.932552   -7.13  -2.73    -0.0000
iter: 365 22:47:40  -528.932933   -7.14  -2.74    -0.0000
iter: 366 22:47:44  -528.933308   -7.15  -2.74    -0.0000
iter: 367 22:47:48  -528.933677   -7.15  -2.75    -0.0000
iter: 368 22:47:51  -528.934041   -7.16  -2.75    -0.0000
iter: 369 22:47:55  -528.934400   -7.17  -2.75    -0.0000
iter: 370 22:47:59  -528.934753   -7.17  -2.76    -0.0000
iter: 371 22:48:02  -528.935101   -7.18  -2.76    -0.0000
iter: 372 22:48:06  -528.935444   -7.19  -2.77    -0.0000
iter: 373 22:48:10  -528.935781   -7.19  -2.77    -0.0000
iter: 374 22:48:13  -528.936114   -7.20  -2.77    -0.0000
iter: 375 22:48:17  -528.936442   -7.21  -2.78    -0.0000
iter: 376 22:48:21  -528.936765   -7.22  -2.78    -0.0000
iter: 377 22:48:24  -528.937083   -7.22  -2.79    -0.0000
iter: 378 22:48:28  -528.937396   -7.23  -2.79    -0.0000
iter: 379 22:48:32  -528.937705   -7.24  -2.79    -0.0000
iter: 380 22:48:35  -528.938009c  -7.24  -2.80    -0.0000
iter: 381 22:48:39  -528.938308c  -7.25  -2.80    -0.0000
iter: 382 22:48:43  -528.938603c  -7.26  -2.81    -0.0000
iter: 383 22:48:47  -528.938894c  -7.26  -2.81    -0.0000
iter: 384 22:48:50  -528.939180c  -7.27  -2.82    -0.0000
iter: 385 22:48:54  -528.939462c  -7.28  -2.82    -0.0000
iter: 386 22:48:58  -528.939740c  -7.28  -2.82    -0.0000
iter: 387 22:49:01  -528.940014c  -7.29  -2.83    -0.0000
iter: 388 22:49:05  -528.940283c  -7.30  -2.83    -0.0000
iter: 389 22:49:09  -528.940549c  -7.31  -2.84    -0.0000
iter: 390 22:49:12  -528.940810c  -7.31  -2.84    -0.0000
iter: 391 22:49:16  -528.941068c  -7.32  -2.84    -0.0000
iter: 392 22:49:20  -528.941322c  -7.33  -2.85    -0.0000
iter: 393 22:49:23  -528.941572c  -7.33  -2.85    -0.0000
iter: 394 22:49:27  -528.941818c  -7.34  -2.86    -0.0000
iter: 395 22:49:31  -528.942061c  -7.35  -2.86    -0.0000
iter: 396 22:49:35  -528.942300c  -7.35  -2.86    -0.0000
iter: 397 22:49:38  -528.942535c  -7.36  -2.87    -0.0000
iter: 398 22:49:42  -528.942767c  -7.37  -2.87    -0.0000
iter: 399 22:49:46  -528.942996c  -7.37  -2.88    -0.0000
iter: 400 22:49:50  -528.943221c  -7.38  -2.88    -0.0000
iter: 401 22:49:53  -528.943443c  -7.39  -2.88    -0.0000
iter: 402 22:49:57  -528.943661c  -7.39  -2.89    -0.0000
iter: 403 22:50:01  -528.943876c  -7.40  -2.89    -0.0000
iter: 404 22:50:04  -528.944088c  -7.41  -2.90    -0.0000
iter: 405 22:50:08  -528.944297c  -7.42  -2.90    -0.0000
iter: 406 22:50:12  -528.944503c  -7.42  -2.90    -0.0000
iter: 407 22:50:15  -528.944705c  -7.43  -2.91    -0.0000
iter: 408 22:50:19  -528.944905c  -7.44  -2.91    -0.0000
iter: 409 22:50:23  -528.945101c  -7.44  -2.92    -0.0000
iter: 410 22:50:27  -528.945295c  -7.45  -2.92    -0.0000
iter: 411 22:50:30  -528.945486c  -7.46  -2.93    -0.0000
iter: 412 22:50:34  -528.945674c  -7.46  -2.93    -0.0000
iter: 413 22:50:38  -528.945859c  -7.47  -2.93    -0.0000
iter: 414 22:50:41  -528.946041c  -7.48  -2.94    -0.0000
iter: 415 22:50:45  -528.946221c  -7.48  -2.94    -0.0000
iter: 416 22:50:49  -528.946398c  -7.49  -2.95    -0.0000
iter: 417 22:50:52  -528.946572c  -7.50  -2.95    -0.0000
iter: 418 22:50:56  -528.946744c  -7.50  -2.95    -0.0000
iter: 419 22:51:00  -528.946913c  -7.51  -2.96    -0.0000
iter: 420 22:51:03  -528.947079c  -7.52  -2.96    -0.0000
iter: 421 22:51:07  -528.947244c  -7.53  -2.97    -0.0000
iter: 422 22:51:11  -528.947405c  -7.53  -2.97    -0.0000
iter: 423 22:51:14  -528.947565c  -7.54  -2.97    -0.0000
iter: 424 22:51:18  -528.947721c  -7.55  -2.98    -0.0000
iter: 425 22:51:22  -528.947876c  -7.55  -2.98    -0.0000
iter: 426 22:51:26  -528.948028c  -7.56  -2.99    -0.0000
iter: 427 22:51:29  -528.948178c  -7.57  -2.99    -0.0000
iter: 428 22:51:33  -528.948326c  -7.57  -2.99    -0.0000
iter: 429 22:51:37  -528.948471c  -7.58  -3.00    -0.0000
iter: 430 22:51:40  -528.948615c  -7.59  -3.00    -0.0000
iter: 431 22:51:44  -528.948756c  -7.59  -3.01    -0.0000
iter: 432 22:51:48  -528.948895c  -7.60  -3.01    -0.0000
iter: 433 22:51:51  -528.949032c  -7.61  -3.01    -0.0000
iter: 434 22:51:55  -528.949167c  -7.61  -3.02    -0.0000
iter: 435 22:51:59  -528.949300c  -7.62  -3.02    -0.0000
iter: 436 22:52:02  -528.949431c  -7.63  -3.03    -0.0000
iter: 437 22:52:06  -528.949560c  -7.63  -3.03    -0.0000
iter: 438 22:52:10  -528.949687c  -7.64  -3.03    -0.0000
iter: 439 22:52:13  -528.949812c  -7.65  -3.04    -0.0000
iter: 440 22:52:17  -528.949936c  -7.65  -3.04    -0.0000
iter: 441 22:52:21  -528.950057c  -7.66  -3.05    -0.0000
iter: 442 22:52:25  -528.950177c  -7.67  -3.05    -0.0000
iter: 443 22:52:28  -528.950295c  -7.68  -3.05    -0.0000
iter: 444 22:52:32  -528.950411c  -7.68  -3.06    -0.0000
iter: 445 22:52:36  -528.950525c  -7.69  -3.06    -0.0000
iter: 446 22:52:39  -528.950638c  -7.70  -3.07    -0.0000
iter: 447 22:52:43  -528.950749c  -7.70  -3.07    -0.0000
iter: 448 22:52:47  -528.950858c  -7.71  -3.07    -0.0000
iter: 449 22:52:50  -528.950966c  -7.72  -3.08    -0.0000
iter: 450 22:52:54  -528.951072c  -7.72  -3.08    -0.0000
iter: 451 22:52:58  -528.951177c  -7.73  -3.09    -0.0000
iter: 452 22:53:01  -528.951280c  -7.74  -3.09    -0.0000
iter: 453 22:53:05  -528.951381c  -7.74  -3.09    -0.0000
iter: 454 22:53:09  -528.951481c  -7.75  -3.10    -0.0000
iter: 455 22:53:12  -528.951580c  -7.76  -3.10    -0.0000
iter: 456 22:53:16  -528.951677c  -7.76  -3.11    -0.0000
iter: 457 22:53:20  -528.951772c  -7.77  -3.11    -0.0000
iter: 458 22:53:24  -528.951866c  -7.78  -3.11    -0.0000
iter: 459 22:53:27  -528.951959c  -7.78  -3.12    -0.0000
iter: 460 22:53:31  -528.952050c  -7.79  -3.12    -0.0000
iter: 461 22:53:35  -528.952140c  -7.80  -3.13    -0.0000
iter: 462 22:53:38  -528.952229c  -7.80  -3.13    -0.0000
iter: 463 22:53:42  -528.952316c  -7.81  -3.13    -0.0000
iter: 464 22:53:46  -528.952402c  -7.82  -3.14    -0.0000
iter: 465 22:53:49  -528.952487c  -7.82  -3.14    -0.0000
iter: 466 22:53:53  -528.952570c  -7.83  -3.15    -0.0000
iter: 467 22:53:57  -528.952652c  -7.84  -3.15    -0.0000
iter: 468 22:54:00  -528.952733c  -7.84  -3.15    -0.0000
iter: 469 22:54:04  -528.952813c  -7.85  -3.16    -0.0000
iter: 470 22:54:08  -528.952892c  -7.86  -3.16    -0.0000
iter: 471 22:54:11  -528.952969c  -7.87  -3.17    -0.0000
iter: 472 22:54:15  -528.953045c  -7.87  -3.17    -0.0000
iter: 473 22:54:19  -528.953120c  -7.88  -3.17    -0.0000
iter: 474 22:54:23  -528.953194c  -7.88  -3.18    -0.0000
iter: 475 22:54:26  -528.953267c  -7.89  -3.18    -0.0000
iter: 476 22:54:30  -528.953339c  -7.90  -3.19    -0.0000
iter: 477 22:54:34  -528.953410c  -7.91  -3.19    -0.0000
iter: 478 22:54:37  -528.953480c  -7.91  -3.19    -0.0000
iter: 479 22:54:41  -528.953548c  -7.92  -3.20    -0.0000
iter: 480 22:54:45  -528.953616c  -7.92  -3.20    -0.0000
iter: 481 22:54:48  -528.953682c  -7.93  -3.21    -0.0000
iter: 482 22:54:52  -528.953748c  -7.94  -3.21    -0.0000
iter: 483 22:54:56  -528.953813c  -7.95  -3.21    -0.0000
iter: 484 22:54:59  -528.953876c  -7.95  -3.22    -0.0000
iter: 485 22:55:03  -528.953939c  -7.96  -3.22    -0.0000
iter: 486 22:55:07  -528.954001c  -7.96  -3.23    -0.0000
iter: 487 22:55:10  -528.954062c  -7.97  -3.23    -0.0000
iter: 488 22:55:14  -528.954122c  -7.98  -3.23    -0.0000
iter: 489 22:55:18  -528.954181c  -7.99  -3.24    -0.0000
iter: 490 22:55:22  -528.954239c  -7.99  -3.24    -0.0000
iter: 491 22:55:25  -528.954296c  -8.00  -3.25    -0.0000
iter: 492 22:55:29  -528.954353c  -8.00  -3.25    -0.0000
iter: 493 22:55:33  -528.954409c  -8.01  -3.25    -0.0000
iter: 494 22:55:36  -528.954463c  -8.02  -3.26    -0.0000
iter: 495 22:55:40  -528.954517c  -8.03  -3.26    -0.0000
iter: 496 22:55:44  -528.954571c  -8.03  -3.27    -0.0000
iter: 497 22:55:47  -528.954623c  -8.04  -3.27    -0.0000
iter: 498 22:55:51  -528.954675c  -8.04  -3.27    -0.0000
iter: 499 22:55:55  -528.954726c  -8.05  -3.28    -0.0000
iter: 500 22:55:58  -528.954776c  -8.06  -3.28    -0.0000
iter: 501 22:56:02  -528.954825c  -8.06  -3.28    -0.0000
iter: 502 22:56:06  -528.954874c  -8.07  -3.29    -0.0000
iter: 503 22:56:09  -528.954922c  -8.08  -3.29    -0.0000
iter: 504 22:56:13  -528.955132c  -8.08  -3.30    -0.0000
iter: 505 22:56:17  -528.955012c  -8.09  -3.30    -0.0000
iter: 506 22:56:20  -528.955217c  -8.10  -3.30    -0.0000
iter: 507 22:56:24  -528.955102c  -8.11  -3.31    -0.0000
iter: 508 22:56:28  -528.955300c  -8.11  -3.31    -0.0000
iter: 509 22:56:32  -528.955190c  -8.12  -3.32    -0.0000
iter: 510 22:56:35  -528.955381c  -8.12  -3.32    -0.0000
iter: 511 22:56:39  -528.955275c  -8.13  -3.32    -0.0000
iter: 512 22:56:43  -528.955459c  -8.14  -3.33    -0.0000
iter: 513 22:56:46  -528.955501c  -8.14  -3.33    -0.0000
iter: 514 22:56:50  -528.955536c  -8.15  -3.34    -0.0000
iter: 515 22:56:54  -528.955572c  -8.16  -3.34    -0.0000
iter: 516 22:56:57  -528.955608c  -8.16  -3.34    -0.0000
iter: 517 22:57:01  -528.955643c  -8.17  -3.35    -0.0000
iter: 518 22:57:05  -528.955678c  -8.18  -3.35    -0.0000
iter: 519 22:57:08  -528.955713c  -8.18  -3.36    -0.0000
iter: 520 22:57:12  -528.955747c  -8.19  -3.36    -0.0000
iter: 521 22:57:16  -528.955781c  -8.20  -3.36    -0.0000
iter: 522 22:57:19  -528.955814c  -8.20  -3.37    -0.0000
iter: 523 22:57:23  -528.955847c  -8.21  -3.37    -0.0000
iter: 524 22:57:27  -528.955879c  -8.22  -3.38    -0.0000
iter: 525 22:57:30  -528.955911c  -8.22  -3.38    -0.0000
iter: 526 22:57:34  -528.955942c  -8.23  -3.38    -0.0000
iter: 527 22:57:38  -528.955973c  -8.24  -3.39    -0.0000
iter: 528 22:57:42  -528.956003c  -8.24  -3.39    -0.0000
iter: 529 22:57:45  -528.956033c  -8.25  -3.39    -0.0000
iter: 530 22:57:49  -528.956062c  -8.26  -3.40    -0.0000
iter: 531 22:57:53  -528.956091c  -8.26  -3.40    -0.0000
iter: 532 22:57:56  -528.956120c  -8.27  -3.41    -0.0000
iter: 533 22:58:00  -528.956148c  -8.28  -3.41    -0.0000
iter: 534 22:58:04  -528.956175c  -8.28  -3.41    -0.0000
iter: 535 22:58:07  -528.956202c  -8.29  -3.42    -0.0000
iter: 536 22:58:11  -528.956229c  -8.30  -3.42    -0.0000
iter: 537 22:58:15  -528.956256c  -8.30  -3.43    -0.0000
iter: 538 22:58:18  -528.956282c  -8.31  -3.43    -0.0000
iter: 539 22:58:22  -528.956307c  -8.32  -3.43    -0.0000
iter: 540 22:58:26  -528.956333c  -8.32  -3.44    -0.0000
iter: 541 22:58:29  -528.956358c  -8.33  -3.44    -0.0000
iter: 542 22:58:33  -528.956382c  -8.34  -3.45    -0.0000
iter: 543 22:58:37  -528.956406c  -8.34  -3.45    -0.0000
iter: 544 22:58:40  -528.956430c  -8.35  -3.45    -0.0000
iter: 545 22:58:44  -528.956453c  -8.36  -3.46    -0.0000
iter: 546 22:58:48  -528.956477c  -8.36  -3.46    -0.0000
iter: 547 22:58:51  -528.956499c  -8.37  -3.46    -0.0000
iter: 548 22:58:55  -528.956522c  -8.38  -3.47    -0.0000
iter: 549 22:58:59  -528.956544c  -8.38  -3.47    -0.0000
iter: 550 22:59:02  -528.956566c  -8.39  -3.48    -0.0000
iter: 551 22:59:06  -528.956587c  -8.40  -3.48    -0.0000
iter: 552 22:59:10  -528.956608c  -8.40  -3.48    -0.0000
iter: 553 22:59:14  -528.956629c  -8.41  -3.49    -0.0000
iter: 554 22:59:17  -528.956650c  -8.42  -3.49    -0.0000
iter: 555 22:59:21  -528.956670c  -8.42  -3.50    -0.0000
iter: 556 22:59:25  -528.956690c  -8.43  -3.50    -0.0000
iter: 557 22:59:28  -528.956710c  -8.44  -3.50    -0.0000
iter: 558 22:59:32  -528.956729c  -8.44  -3.51    -0.0000
iter: 559 22:59:36  -528.956748c  -8.45  -3.51    -0.0000
iter: 560 22:59:39  -528.956767c  -8.45  -3.51    -0.0000
iter: 561 22:59:43  -528.956786c  -8.46  -3.52    -0.0000
iter: 562 22:59:47  -528.956804c  -8.47  -3.52    -0.0000
iter: 563 22:59:50  -528.956822c  -8.47  -3.53    -0.0000
iter: 564 22:59:54  -528.956840c  -8.48  -3.53    -0.0000
iter: 565 22:59:58  -528.956858c  -8.49  -3.53    -0.0000
iter: 566 23:00:01  -528.956875c  -8.49  -3.54    -0.0000
iter: 567 23:00:05  -528.956892c  -8.50  -3.54    -0.0000
iter: 568 23:00:09  -528.956909c  -8.51  -3.55    -0.0000
iter: 569 23:00:12  -528.956926c  -8.51  -3.55    -0.0000
iter: 570 23:00:16  -528.956942c  -8.52  -3.55    -0.0000
iter: 571 23:00:20  -528.956958c  -8.53  -3.56    -0.0000
iter: 572 23:00:23  -528.956974c  -8.53  -3.56    -0.0000
iter: 573 23:00:27  -528.956990c  -8.54  -3.56    -0.0000
iter: 574 23:00:31  -528.957005c  -8.55  -3.57    -0.0000
iter: 575 23:00:35  -528.957021c  -8.55  -3.57    -0.0000
iter: 576 23:00:38  -528.957036c  -8.56  -3.58    -0.0000
iter: 577 23:00:42  -528.957051c  -8.57  -3.58    -0.0000
iter: 578 23:00:46  -528.957065c  -8.57  -3.58    -0.0000
iter: 579 23:00:49  -528.957080c  -8.58  -3.59    -0.0000
iter: 580 23:00:53  -528.957094c  -8.59  -3.59    -0.0000
iter: 581 23:00:57  -528.957108c  -8.59  -3.60    -0.0000
iter: 582 23:01:00  -528.957122c  -8.60  -3.60    -0.0000
iter: 583 23:01:04  -528.957135c  -8.61  -3.60    -0.0000
iter: 584 23:01:08  -528.957149c  -8.61  -3.61    -0.0000
iter: 585 23:01:11  -528.957162c  -8.62  -3.61    -0.0000
iter: 586 23:01:15  -528.957175c  -8.62  -3.61    -0.0000
iter: 587 23:01:19  -528.957188c  -8.63  -3.62    -0.0000
iter: 588 23:01:22  -528.957201c  -8.64  -3.62    -0.0000
iter: 589 23:01:26  -528.957213c  -8.64  -3.63    -0.0000
iter: 590 23:01:30  -528.957226c  -8.65  -3.63    -0.0000
iter: 591 23:01:33  -528.957238c  -8.66  -3.63    -0.0000
iter: 592 23:01:37  -528.957250c  -8.66  -3.64    -0.0000
iter: 593 23:01:41  -528.957262c  -8.67  -3.64    -0.0000
iter: 594 23:01:44  -528.957273c  -8.68  -3.65    -0.0000
iter: 595 23:01:48  -528.957285c  -8.68  -3.65    -0.0000
iter: 596 23:01:52  -528.957296c  -8.69  -3.65    -0.0000
iter: 597 23:01:56  -528.957307c  -8.70  -3.66    -0.0000
iter: 598 23:01:59  -528.957318c  -8.70  -3.66    -0.0000
iter: 599 23:02:03  -528.957329c  -8.71  -3.66    -0.0000
iter: 600 23:02:07  -528.957340c  -8.72  -3.67    -0.0000
iter: 601 23:02:10  -528.957351c  -8.72  -3.67    -0.0000
iter: 602 23:02:14  -528.957361c  -8.73  -3.68    -0.0000
iter: 603 23:02:18  -528.957371c  -8.74  -3.68    -0.0000
iter: 604 23:02:22  -528.957382c  -8.74  -3.68    -0.0000
iter: 605 23:02:25  -528.957392c  -8.75  -3.69    -0.0000
iter: 606 23:02:29  -528.957401c  -8.75  -3.69    -0.0000
iter: 607 23:02:33  -528.957411c  -8.76  -3.69    -0.0000
iter: 608 23:02:36  -528.957421c  -8.77  -3.70    -0.0000
iter: 609 23:02:40  -528.957430c  -8.77  -3.70    -0.0000
iter: 610 23:02:44  -528.957440c  -8.78  -3.71    -0.0000
iter: 611 23:02:47  -528.957449c  -8.79  -3.71    -0.0000
iter: 612 23:02:51  -528.957458c  -8.79  -3.71    -0.0000
iter: 613 23:02:55  -528.957467c  -8.80  -3.72    -0.0000
iter: 614 23:02:58  -528.957476c  -8.81  -3.72    -0.0000
iter: 615 23:03:02  -528.957484c  -8.81  -3.72    -0.0000
iter: 616 23:03:06  -528.957493c  -8.82  -3.73    -0.0000
iter: 617 23:03:09  -528.957501c  -8.83  -3.73    -0.0000
iter: 618 23:03:13  -528.957510c  -8.83  -3.74    -0.0000
iter: 619 23:03:17  -528.957518c  -8.84  -3.74    -0.0000
iter: 620 23:03:20  -528.957526c  -8.85  -3.74    -0.0000
iter: 621 23:03:24  -528.957534c  -8.85  -3.75    -0.0000
iter: 622 23:03:28  -528.957542c  -8.86  -3.75    -0.0000
iter: 623 23:03:31  -528.957550c  -8.87  -3.76    -0.0000
iter: 624 23:03:35  -528.957557c  -8.87  -3.76    -0.0000
iter: 625 23:03:39  -528.957565c  -8.88  -3.76    -0.0000
iter: 626 23:03:42  -528.957572c  -8.88  -3.77    -0.0000
iter: 627 23:03:46  -528.957580c  -8.89  -3.77    -0.0000
iter: 628 23:03:50  -528.957587c  -8.90  -3.77    -0.0000
iter: 629 23:03:53  -528.957594c  -8.90  -3.78    -0.0000
iter: 630 23:03:57  -528.957601c  -8.91  -3.78    -0.0000
iter: 631 23:04:01  -528.957608c  -8.92  -3.79    -0.0000
iter: 632 23:04:04  -528.957615c  -8.92  -3.79    -0.0000
iter: 633 23:04:08  -528.957621c  -8.93  -3.79    -0.0000
iter: 634 23:04:12  -528.957628c  -8.94  -3.80    -0.0000
iter: 635 23:04:16  -528.957635c  -8.94  -3.80    -0.0000
iter: 636 23:04:19  -528.957641c  -8.95  -3.80    -0.0000
iter: 637 23:04:23  -528.957647c  -8.96  -3.81    -0.0000
iter: 638 23:04:27  -528.957654c  -8.96  -3.81    -0.0000
iter: 639 23:04:30  -528.957660c  -8.97  -3.82    -0.0000
iter: 640 23:04:34  -528.957666c  -8.97  -3.82    -0.0000
iter: 641 23:04:38  -528.957672c  -8.98  -3.82    -0.0000
iter: 642 23:04:41  -528.957678c  -8.99  -3.83    -0.0000
iter: 643 23:04:45  -528.957684c  -9.00  -3.83    -0.0000
iter: 644 23:04:49  -528.957690c  -9.00  -3.83    -0.0000
iter: 645 23:04:52  -528.957695c  -9.01  -3.84    -0.0000
iter: 646 23:04:56  -528.957701c  -9.01  -3.84    -0.0000
iter: 647 23:05:00  -528.957707c  -9.02  -3.85    -0.0000
iter: 648 23:05:03  -528.957712c  -9.03  -3.85    -0.0000
iter: 649 23:05:07  -528.957717c  -9.03  -3.85    -0.0000
iter: 650 23:05:11  -528.957723c  -9.04  -3.86    -0.0000
iter: 651 23:05:14  -528.957728c  -9.05  -3.86    -0.0000
iter: 652 23:05:18  -528.957733c  -9.05  -3.86    -0.0000
iter: 653 23:05:22  -528.957738c  -9.06  -3.87    -0.0000
iter: 654 23:05:25  -528.957743c  -9.07  -3.87    -0.0000
iter: 655 23:05:29  -528.957748c  -9.07  -3.88    -0.0000
iter: 656 23:05:33  -528.957753c  -9.08  -3.88    -0.0000
iter: 657 23:05:37  -528.957758c  -9.09  -3.88    -0.0000
iter: 658 23:05:40  -528.957763c  -9.09  -3.89    -0.0000
iter: 659 23:05:44  -528.957767c  -9.10  -3.89    -0.0000
iter: 660 23:05:48  -528.957772c  -9.10  -3.89    -0.0000
iter: 661 23:05:51  -528.957776c  -9.11  -3.90    -0.0000
iter: 662 23:05:55  -528.957781c  -9.12  -3.90    -0.0000
iter: 663 23:05:59  -528.957785c  -9.13  -3.91    -0.0000
iter: 664 23:06:02  -528.957790c  -9.13  -3.91    -0.0000
iter: 665 23:06:06  -528.957794c  -9.14  -3.91    -0.0000
iter: 666 23:06:10  -528.957798c  -9.14  -3.92    -0.0000
iter: 667 23:06:13  -528.957802c  -9.15  -3.92    -0.0000
iter: 668 23:06:17  -528.957807c  -9.16  -3.92    -0.0000
iter: 669 23:06:21  -528.957811c  -9.16  -3.93    -0.0000
iter: 670 23:06:24  -528.957815c  -9.17  -3.93    -0.0000
iter: 671 23:06:28  -528.957819c  -9.18  -3.94    -0.0000
iter: 672 23:06:32  -528.957823c  -9.18  -3.94    -0.0000
iter: 673 23:06:35  -528.957826c  -9.19  -3.94    -0.0000
iter: 674 23:06:39  -528.957830c  -9.19  -3.95    -0.0000
iter: 675 23:06:43  -528.957834c  -9.20  -3.95    -0.0000
iter: 676 23:06:46  -528.957838c  -9.21  -3.95    -0.0000
iter: 677 23:06:50  -528.957841c  -9.22  -3.96    -0.0000
iter: 678 23:06:54  -528.957845c  -9.22  -3.96    -0.0000
iter: 679 23:06:57  -528.957848c  -9.23  -3.97    -0.0000
iter: 680 23:07:01  -528.957852c  -9.23  -3.97    -0.0000
iter: 681 23:07:05  -528.957855c  -9.24  -3.97    -0.0000
iter: 682 23:07:08  -528.957859c  -9.25  -3.98    -0.0000
iter: 683 23:07:12  -528.957862c  -9.25  -3.98    -0.0000
iter: 684 23:07:16  -528.957865c  -9.26  -3.98    -0.0000
iter: 685 23:07:19  -528.957869c  -9.27  -3.99    -0.0000
iter: 686 23:07:23  -528.957872c  -9.27  -3.99    -0.0000
iter: 687 23:07:27  -528.957875c  -9.28  -3.99    -0.0000
iter: 688 23:07:31  -528.957878c  -9.29  -4.00    -0.0000
iter: 689 23:07:34  -528.957881c  -9.29  -4.00    -0.0000
iter: 690 23:07:38  -528.957884c  -9.30  -4.01    -0.0000
iter: 691 23:07:42  -528.957887c  -9.31  -4.01    -0.0000
iter: 692 23:07:45  -528.957890c  -9.31  -4.01    -0.0000
iter: 693 23:07:49  -528.957893c  -9.32  -4.02    -0.0000
iter: 694 23:07:53  -528.957896c  -9.32  -4.02    -0.0000
iter: 695 23:07:56  -528.957899c  -9.33  -4.02    -0.0000
iter: 696 23:08:00  -528.957902c  -9.34  -4.03    -0.0000
iter: 697 23:08:04  -528.957905c  -9.35  -4.03    -0.0000
iter: 698 23:08:07  -528.957907c  -9.35  -4.04    -0.0000
iter: 699 23:08:11  -528.957910c  -9.36  -4.04    -0.0000
iter: 700 23:08:15  -528.957913c  -9.36  -4.04    -0.0000
iter: 701 23:08:18  -528.957915c  -9.37  -4.05    -0.0000
iter: 702 23:08:22  -528.957918c  -9.38  -4.05    -0.0000
iter: 703 23:08:26  -528.957920c  -9.38  -4.05    -0.0000
iter: 704 23:08:29  -528.957923c  -9.39  -4.06    -0.0000
iter: 705 23:08:33  -528.957925c  -9.40  -4.06    -0.0000
iter: 706 23:08:37  -528.957928c  -9.40  -4.07    -0.0000
iter: 707 23:08:40  -528.957930c  -9.41  -4.07    -0.0000
iter: 708 23:08:44  -528.957933c  -9.41  -4.07    -0.0000
iter: 709 23:08:48  -528.957935c  -9.42  -4.08    -0.0000
iter: 710 23:08:51  -528.957937c  -9.43  -4.08    -0.0000
iter: 711 23:08:55  -528.957940c  -9.43  -4.08    -0.0000
iter: 712 23:08:59  -528.957942c  -9.44  -4.09    -0.0000
iter: 713 23:09:02  -528.957944c  -9.45  -4.09    -0.0000
iter: 714 23:09:06  -528.957946c  -9.45  -4.09    -0.0000
iter: 715 23:09:10  -528.957948c  -9.46  -4.10    -0.0000
iter: 716 23:09:14  -528.957951c  -9.46  -4.10    -0.0000
iter: 717 23:09:17  -528.957953c  -9.47  -4.11    -0.0000
iter: 718 23:09:21  -528.957955c  -9.48  -4.11    -0.0000
iter: 719 23:09:25  -528.957957c  -9.49  -4.11    -0.0000
iter: 720 23:09:28  -528.957959c  -9.49  -4.12    -0.0000
iter: 721 23:09:32  -528.957961c  -9.50  -4.12    -0.0000
iter: 722 23:09:36  -528.957963c  -9.50  -4.12    -0.0000
iter: 723 23:09:39  -528.957965c  -9.51  -4.13    -0.0000
iter: 724 23:09:43  -528.957967c  -9.52  -4.13    -0.0000
iter: 725 23:09:47  -528.957969c  -9.52  -4.13    -0.0000
iter: 726 23:09:50  -528.957970c  -9.53  -4.14    -0.0000
iter: 727 23:09:54  -528.957972c  -9.54  -4.14    -0.0000
iter: 728 23:09:58  -528.957974c  -9.54  -4.15    -0.0000
iter: 729 23:10:01  -528.957976c  -9.55  -4.15    -0.0000
iter: 730 23:10:05  -528.957978c  -9.55  -4.15    -0.0000
iter: 731 23:10:09  -528.957979c  -9.56  -4.16    -0.0000
iter: 732 23:10:12  -528.957981c  -9.57  -4.16    -0.0000
iter: 733 23:10:16  -528.957983c  -9.58  -4.16    -0.0000
iter: 734 23:10:20  -528.957985c  -9.58  -4.17    -0.0000
iter: 735 23:10:23  -528.957986c  -9.59  -4.17    -0.0000
iter: 736 23:10:27  -528.957988c  -9.59  -4.18    -0.0000
iter: 737 23:10:31  -528.957989c  -9.60  -4.18    -0.0000
iter: 738 23:10:35  -528.957991c  -9.60  -4.18    -0.0000
iter: 739 23:10:38  -528.957993c  -9.61  -4.19    -0.0000
iter: 740 23:10:42  -528.957994c  -9.62  -4.19    -0.0000
iter: 741 23:10:46  -528.957996c  -9.63  -4.19    -0.0000
iter: 742 23:10:49  -528.957997c  -9.63  -4.20    -0.0000
iter: 743 23:10:53  -528.957999c  -9.64  -4.20    -0.0000
iter: 744 23:10:57  -528.958000c  -9.64  -4.20    -0.0000
iter: 745 23:11:00  -528.958002c  -9.65  -4.21    -0.0000
iter: 746 23:11:04  -528.958003c  -9.66  -4.21    -0.0000
iter: 747 23:11:08  -528.958004c  -9.66  -4.22    -0.0000
iter: 748 23:11:11  -528.958006c  -9.67  -4.22    -0.0000
iter: 749 23:11:15  -528.958007c  -9.68  -4.22    -0.0000
iter: 750 23:11:19  -528.958009c  -9.68  -4.23    -0.0000
iter: 751 23:11:22  -528.958010c  -9.69  -4.23    -0.0000
iter: 752 23:11:26  -528.958011c  -9.69  -4.23    -0.0000
iter: 753 23:11:30  -528.958013c  -9.70  -4.24    -0.0000
iter: 754 23:11:33  -528.958014c  -9.71  -4.24    -0.0000
iter: 755 23:11:37  -528.958015c  -9.72  -4.24    -0.0000
iter: 756 23:11:41  -528.958016c  -9.72  -4.25    -0.0000
iter: 757 23:11:44  -528.958018c  -9.73  -4.25    -0.0000
iter: 758 23:11:48  -528.958019c  -9.73  -4.26    -0.0000
iter: 759 23:11:52  -528.958020c  -9.74  -4.26    -0.0000
iter: 760 23:11:55  -528.958021c  -9.74  -4.26    -0.0000
iter: 761 23:11:59  -528.958022c  -9.75  -4.27    -0.0000
iter: 762 23:12:03  -528.958024c  -9.76  -4.27    -0.0000
iter: 763 23:12:06  -528.958025c  -9.77  -4.27    -0.0000
iter: 764 23:12:10  -528.958026c  -9.77  -4.28    -0.0000
iter: 765 23:12:14  -528.958027c  -9.78  -4.28    -0.0000
iter: 766 23:12:17  -528.958028c  -9.78  -4.28    -0.0000
iter: 767 23:12:21  -528.958029c  -9.79  -4.29    -0.0000
iter: 768 23:12:25  -528.958030c  -9.79  -4.29    -0.0000
iter: 769 23:12:29  -528.958031c  -9.80  -4.30    -0.0000
iter: 770 23:12:32  -528.958032c  -9.81  -4.30    -0.0000
iter: 771 23:12:36  -528.958033c  -9.82  -4.30    -0.0000
iter: 772 23:12:40  -528.958034c  -9.82  -4.31    -0.0000
iter: 773 23:12:43  -528.958035c  -9.83  -4.31    -0.0000
iter: 774 23:12:47  -528.958036c  -9.83  -4.31    -0.0000
iter: 775 23:12:51  -528.958037c  -9.84  -4.32    -0.0000
iter: 776 23:12:54  -528.958038c  -9.85  -4.32    -0.0000
iter: 777 23:12:58  -528.958039c  -9.86  -4.32    -0.0000
iter: 778 23:13:02  -528.958040c  -9.86  -4.33    -0.0000
iter: 779 23:13:05  -528.958041c  -9.87  -4.33    -0.0000
iter: 780 23:13:09  -528.958042c  -9.87  -4.33    -0.0000
iter: 781 23:13:13  -528.958043c  -9.88  -4.34    -0.0000
iter: 782 23:13:16  -528.958044c  -9.88  -4.34    -0.0000
iter: 783 23:13:20  -528.958045c  -9.89  -4.35    -0.0000
iter: 784 23:13:24  -528.958046c  -9.90  -4.35    -0.0000
iter: 785 23:13:27  -528.958047c  -9.91  -4.35    -0.0000
iter: 786 23:13:31  -528.958047c  -9.91  -4.36    -0.0000
iter: 787 23:13:35  -528.958048c  -9.92  -4.36    -0.0000
iter: 788 23:13:39  -528.958049c  -9.92  -4.36    -0.0000
iter: 789 23:13:42  -528.958050c  -9.93  -4.37    -0.0000
iter: 790 23:13:46  -528.958051c  -9.93  -4.37    -0.0000
iter: 791 23:13:50  -528.958052c  -9.94  -4.37    -0.0000
iter: 792 23:13:53  -528.958052c  -9.95  -4.38    -0.0000
iter: 793 23:13:57  -528.958053c  -9.96  -4.38    -0.0000
iter: 794 23:14:01  -528.958054c  -9.96  -4.39    -0.0000
iter: 795 23:14:04  -528.958055c  -9.97  -4.39    -0.0000
iter: 796 23:14:08  -528.958055c  -9.97  -4.39    -0.0000
iter: 797 23:14:12  -528.958056c  -9.98  -4.40    -0.0000
iter: 798 23:14:16  -528.958057c  -9.99  -4.40    -0.0000
iter: 799 23:14:19  -528.958058c  -9.99  -4.40    -0.0000
iter: 800 23:14:23  -528.958058c -10.00  -4.41    -0.0000
iter: 801 23:14:27  -528.958059c -10.01c -4.41    -0.0000
iter: 802 23:14:30  -528.958060c -10.01c -4.41    -0.0000
iter: 803 23:14:34  -528.958061c -10.02c -4.42    -0.0000
iter: 804 23:14:38  -528.958061c -10.02c -4.42    -0.0000
iter: 805 23:14:41  -528.958062c -10.03c -4.42    -0.0000
iter: 806 23:14:45  -528.958063c -10.04c -4.43    -0.0000
iter: 807 23:14:49  -528.958063c -10.05c -4.43    -0.0000
iter: 808 23:14:52  -528.958064c -10.05c -4.44    -0.0000
iter: 809 23:14:56  -528.958065c -10.06c -4.44    -0.0000
iter: 810 23:15:00  -528.958065c -10.06c -4.44    -0.0000
iter: 811 23:15:03  -528.958066c -10.07c -4.45    -0.0000
iter: 812 23:15:07  -528.958066c -10.07c -4.45    -0.0000
iter: 813 23:15:11  -528.958067c -10.08c -4.45    -0.0000
iter: 814 23:15:14  -528.958068c -10.09c -4.46    -0.0000
iter: 815 23:15:18  -528.958068c -10.10c -4.46    -0.0000
iter: 816 23:15:22  -528.958069c -10.10c -4.46    -0.0000
iter: 817 23:15:25  -528.958069c -10.11c -4.47    -0.0000
iter: 818 23:15:29  -528.958070c -10.11c -4.47    -0.0000
iter: 819 23:15:33  -528.958071c -10.12c -4.47    -0.0000
iter: 820 23:15:36  -528.958071c -10.12c -4.48    -0.0000
iter: 821 23:15:40  -528.958072c -10.13c -4.48    -0.0000
iter: 822 23:15:44  -528.958072c -10.14c -4.49    -0.0000
iter: 823 23:15:47  -528.958073c -10.15c -4.49    -0.0000
iter: 824 23:15:51  -528.958073c -10.15c -4.49    -0.0000
iter: 825 23:15:55  -528.958074c -10.16c -4.50    -0.0000
iter: 826 23:15:59  -528.958074c -10.16c -4.50    -0.0000
iter: 827 23:16:02  -528.958075c -10.17c -4.50    -0.0000
iter: 828 23:16:06  -528.958075c -10.18c -4.51    -0.0000
iter: 829 23:16:10  -528.958076c -10.18c -4.51    -0.0000
iter: 830 23:16:13  -528.958076c -10.19c -4.51    -0.0000
iter: 831 23:16:17  -528.958077c -10.20c -4.52    -0.0000
iter: 832 23:16:21  -528.958077c -10.20c -4.52    -0.0000
iter: 833 23:16:24  -528.958078c -10.21c -4.52    -0.0000
iter: 834 23:16:28  -528.958078c -10.21c -4.53    -0.0000
iter: 835 23:16:32  -528.958079c -10.22c -4.53    -0.0000
iter: 836 23:16:35  -528.958079c -10.23c -4.53    -0.0000
iter: 837 23:16:39  -528.958080c -10.23c -4.54    -0.0000
iter: 838 23:16:43  -528.958080c -10.24c -4.54    -0.0000
iter: 839 23:16:46  -528.958081c -10.25c -4.55    -0.0000
iter: 840 23:16:50  -528.958081c -10.25c -4.55    -0.0000
iter: 841 23:16:54  -528.958082c -10.26c -4.55    -0.0000
iter: 842 23:16:57  -528.958082c -10.26c -4.56    -0.0000
iter: 843 23:17:01  -528.958082c -10.27c -4.56    -0.0000
iter: 844 23:17:05  -528.958083c -10.28c -4.56    -0.0000
iter: 845 23:17:08  -528.958083c -10.28c -4.57    -0.0000
iter: 846 23:17:12  -528.958084c -10.29c -4.57    -0.0000
iter: 847 23:17:16  -528.958084c -10.30c -4.57    -0.0000
iter: 848 23:17:19  -528.958084c -10.30c -4.58    -0.0000
iter: 849 23:17:23  -528.958085c -10.31c -4.58    -0.0000
iter: 850 23:17:27  -528.958085c -10.31c -4.58    -0.0000
iter: 851 23:17:30  -528.958086c -10.32c -4.59    -0.0000
iter: 852 23:17:34  -528.958086c -10.33c -4.59    -0.0000
iter: 853 23:17:38  -528.958086c -10.33c -4.59    -0.0000
iter: 854 23:17:42  -528.958087c -10.34c -4.60    -0.0000
iter: 855 23:17:45  -528.958087c -10.35c -4.60    -0.0000
iter: 856 23:17:49  -528.958088c -10.35c -4.61    -0.0000
iter: 857 23:17:53  -528.958088c -10.36c -4.61    -0.0000
iter: 858 23:17:56  -528.958088c -10.36c -4.61    -0.0000
iter: 859 23:18:00  -528.958089c -10.37c -4.62    -0.0000
iter: 860 23:18:04  -528.958089c -10.38c -4.62    -0.0000
iter: 861 23:18:07  -528.958089c -10.39c -4.62    -0.0000
iter: 862 23:18:11  -528.958090c -10.39c -4.63    -0.0000
iter: 863 23:18:15  -528.958090c -10.40c -4.63    -0.0000
iter: 864 23:18:18  -528.958090c -10.40c -4.63    -0.0000
iter: 865 23:18:22  -528.958091c -10.41c -4.64    -0.0000
iter: 866 23:18:26  -528.958091c -10.41c -4.64    -0.0000
iter: 867 23:18:29  -528.958091c -10.42c -4.64    -0.0000
iter: 868 23:18:33  -528.958092c -10.43c -4.65    -0.0000
iter: 869 23:18:37  -528.958092c -10.44c -4.65    -0.0000
iter: 870 23:18:40  -528.958092c -10.44c -4.65    -0.0000
iter: 871 23:18:44  -528.958093c -10.45c -4.66    -0.0000
iter: 872 23:18:48  -528.958093c -10.45c -4.66    -0.0000
iter: 873 23:18:51  -528.958093c -10.46c -4.67    -0.0000
iter: 874 23:18:55  -528.958094c -10.46c -4.67    -0.0000
iter: 875 23:18:59  -528.958094c -10.47c -4.67    -0.0000
iter: 876 23:19:02  -528.958094c -10.48c -4.68    -0.0000
iter: 877 23:19:06  -528.958094c -10.49c -4.68    -0.0000
iter: 878 23:19:10  -528.958095c -10.49c -4.68    -0.0000
iter: 879 23:19:14  -528.958095c -10.50c -4.69    -0.0000
iter: 880 23:19:17  -528.958095c -10.50c -4.69    -0.0000
iter: 881 23:19:21  -528.958096c -10.51c -4.69    -0.0000
iter: 882 23:19:25  -528.958096c -10.52c -4.70    -0.0000
iter: 883 23:19:28  -528.958096c -10.52c -4.70    -0.0000
iter: 884 23:19:32  -528.958096c -10.53c -4.70    -0.0000
iter: 885 23:19:36  -528.958097c -10.54c -4.71    -0.0000
iter: 886 23:19:39  -528.958097c -10.54c -4.71    -0.0000
iter: 887 23:19:43  -528.958097c -10.55c -4.71    -0.0000
iter: 888 23:19:47  -528.958097c -10.55c -4.72    -0.0000
iter: 889 23:19:50  -528.958098c -10.56c -4.72    -0.0000
iter: 890 23:19:54  -528.958098c -10.57c -4.72    -0.0000
iter: 891 23:19:58  -528.958098c -10.57c -4.73    -0.0000
iter: 892 23:20:02  -528.958098c -10.58c -4.73    -0.0000
iter: 893 23:20:05  -528.958099c -10.59c -4.74    -0.0000
iter: 894 23:20:09  -528.958099c -10.59c -4.74    -0.0000
iter: 895 23:20:13  -528.958099c -10.60c -4.74    -0.0000
iter: 896 23:20:16  -528.958099c -10.60c -4.75    -0.0000
iter: 897 23:20:20  -528.958100c -10.61c -4.75    -0.0000
iter: 898 23:20:24  -528.958100c -10.62c -4.75    -0.0000
iter: 899 23:20:27  -528.958100c -10.62c -4.76    -0.0000
iter: 900 23:20:31  -528.958100c -10.63c -4.76    -0.0000
iter: 901 23:20:35  -528.958101c -10.64c -4.76    -0.0000
iter: 902 23:20:38  -528.958101c -10.64c -4.77    -0.0000
iter: 903 23:20:42  -528.958101c -10.65c -4.77    -0.0000
iter: 904 23:20:46  -528.958101c -10.65c -4.77    -0.0000
iter: 905 23:20:49  -528.958101c -10.66c -4.78    -0.0000
iter: 906 23:20:53  -528.958102c -10.66c -4.78    -0.0000
iter: 907 23:20:57  -528.958102c -10.67c -4.78    -0.0000
iter: 908 23:21:00  -528.958102c -10.68c -4.79    -0.0000
iter: 909 23:21:04  -528.958102c -10.69c -4.79    -0.0000
iter: 910 23:21:08  -528.958103c -10.69c -4.79    -0.0000
iter: 911 23:21:11  -528.958103c -10.70c -4.80    -0.0000
iter: 912 23:21:15  -528.958103c -10.70c -4.80    -0.0000
iter: 913 23:21:19  -528.958103c -10.71c -4.80    -0.0000
iter: 914 23:21:22  -528.958103c -10.71c -4.81    -0.0000
iter: 915 23:21:26  -528.958104c -10.72c -4.81    -0.0000
iter: 916 23:21:30  -528.958104c -10.73c -4.82    -0.0000
iter: 917 23:21:34  -528.958104c -10.74c -4.82    -0.0000
iter: 918 23:21:37  -528.958104c -10.74c -4.82    -0.0000
iter: 919 23:21:41  -528.958104c -10.75c -4.83    -0.0000
iter: 920 23:21:45  -528.958104c -10.75c -4.83    -0.0000
iter: 921 23:21:48  -528.958105c -10.76c -4.83    -0.0000
iter: 922 23:21:52  -528.958105c -10.76c -4.84    -0.0000
iter: 923 23:21:56  -528.958105c -10.77c -4.84    -0.0000
iter: 924 23:21:59  -528.958105c -10.78c -4.84    -0.0000
iter: 925 23:22:03  -528.958105c -10.79c -4.85    -0.0000
iter: 926 23:22:07  -528.958106c -10.79c -4.85    -0.0000
iter: 927 23:22:10  -528.958106c -10.80c -4.85    -0.0000
iter: 928 23:22:14  -528.958106c -10.80c -4.86    -0.0000
iter: 929 23:22:18  -528.958106c -10.81c -4.86    -0.0000
iter: 930 23:22:21  -528.958106c -10.81c -4.86    -0.0000
iter: 931 23:22:25  -528.958106c -10.82c -4.87    -0.0000
iter: 932 23:22:29  -528.958107c -10.83c -4.87    -0.0000
iter: 933 23:22:32  -528.958107c -10.83c -4.87    -0.0000
iter: 934 23:22:36  -528.958107c -10.84c -4.88    -0.0000
iter: 935 23:22:40  -528.958107c -10.85c -4.88    -0.0000
iter: 936 23:22:43  -528.958107c -10.85c -4.88    -0.0000
iter: 937 23:22:47  -528.958107c -10.86c -4.89    -0.0000
iter: 938 23:22:51  -528.958108c -10.86c -4.89    -0.0000
iter: 939 23:22:55  -528.958108c -10.87c -4.89    -0.0000
iter: 940 23:22:58  -528.958108c -10.88c -4.90    -0.0000
iter: 941 23:23:02  -528.958108c -10.88c -4.90    -0.0000
iter: 942 23:23:06  -528.958108c -10.89c -4.90    -0.0000
iter: 943 23:23:09  -528.958108c -10.90c -4.91    -0.0000
iter: 944 23:23:13  -528.958108c -10.90c -4.91    -0.0000
iter: 945 23:23:17  -528.958109c -10.91c -4.92    -0.0000
iter: 946 23:23:20  -528.958109c -10.91c -4.92    -0.0000
iter: 947 23:23:24  -528.958109c -10.92c -4.92    -0.0000
iter: 948 23:23:28  -528.958109c -10.93c -4.93    -0.0000
iter: 949 23:23:31  -528.958109c -10.93c -4.93    -0.0000
iter: 950 23:23:35  -528.958109c -10.94c -4.93    -0.0000
iter: 951 23:23:39  -528.958109c -10.95c -4.94    -0.0000
iter: 952 23:23:42  -528.958110c -10.95c -4.94    -0.0000
iter: 953 23:23:46  -528.958110c -10.96c -4.94    -0.0000
iter: 954 23:23:50  -528.958110c -10.96c -4.95    -0.0000
iter: 955 23:23:53  -528.958110c -10.97c -4.95    -0.0000
iter: 956 23:23:57  -528.958110c -10.98c -4.95    -0.0000
iter: 957 23:24:01  -528.958110c -10.98c -4.96    -0.0000
iter: 958 23:24:04  -528.958110c -10.99c -4.96    -0.0000
iter: 959 23:24:08  -528.958110c -11.00c -4.96    -0.0000
iter: 960 23:24:12  -528.958111c -11.00c -4.97    -0.0000
iter: 961 23:24:15  -528.958111c -11.01c -4.97    -0.0000
iter: 962 23:24:19  -528.958111c -11.01c -4.97    -0.0000
iter: 963 23:24:23  -528.958111c -11.02c -4.98    -0.0000
iter: 964 23:24:27  -528.958111c -11.02c -4.98    -0.0000
iter: 965 23:24:30  -528.958111c -11.03c -4.98    -0.0000
iter: 966 23:24:34  -528.958111c -11.04c -4.99    -0.0000
iter: 967 23:24:38  -528.958111c -11.05c -4.99    -0.0000
iter: 968 23:24:42  -528.958112c -11.05c -4.99    -0.0000
iter: 969 23:24:45  -528.958112c -11.06c -5.00    -0.0000
iter: 970 23:24:49  -528.958112c -11.06c -5.00c   -0.0000

Converged after 970 iterations.

Dipole moment: (52.392992, -54.448985, -0.163198) |e|*Ang

Total magnetic moment: (0.000000, 0.000000, -0.000000)
Local magnetic moments:
   0 Ti ( 0.000000,  0.000000,  0.000000)
   1 Ti ( 0.000000,  0.000000, -0.000000)
   2 Ti ( 0.000000,  0.000000,  0.000000)
   3 Ti ( 0.000000,  0.000000, -0.000000)
   4 Ti ( 0.000000,  0.000000, -0.000000)
   5 Ti ( 0.000000,  0.000000, -0.000000)
   6 Ti ( 0.000000,  0.000000, -0.000000)
   7 Ti ( 0.000000,  0.000000, -0.000000)
   8 Ti ( 0.000000,  0.000000, -0.000000)
   9 Ti ( 0.000000,  0.000000, -0.000000)
  10 Ti ( 0.000000,  0.000000,  0.000000)
  11 Ti ( 0.000000,  0.000000,  0.000000)
  12 Ti ( 0.000000,  0.000000, -0.000000)
  13 Ti ( 0.000000,  0.000000, -0.000000)
  14 Ti ( 0.000000,  0.000000, -0.000000)
  15 Ti ( 0.000000,  0.000000, -0.000000)
  16 Ti ( 0.000000,  0.000000,  0.000000)
  17 Ti ( 0.000000,  0.000000, -0.000000)
  18 Ti ( 0.000000,  0.000000, -0.000000)
  19 Ti ( 0.000000,  0.000000, -0.000000)
  20 Ti ( 0.000000,  0.000000,  0.000000)
  21 Ti ( 0.000000,  0.000000,  0.000000)
  22 Ti ( 0.000000,  0.000000, -0.000000)
  23 Ti ( 0.000000,  0.000000,  0.000000)
  24 O  ( 0.000000,  0.000000,  0.000000)
  25 O  ( 0.000000,  0.000000, -0.000000)
  26 O  ( 0.000000,  0.000000, -0.000000)
  27 O  ( 0.000000,  0.000000, -0.000000)
  28 O  ( 0.000000,  0.000000,  0.000000)
  29 O  ( 0.000000,  0.000000, -0.000000)
  30 O  ( 0.000000,  0.000000,  0.000000)
  31 O  ( 0.000000,  0.000000, -0.000000)
  32 O  ( 0.000000,  0.000000, -0.000000)
  33 O  ( 0.000000,  0.000000,  0.000000)
  34 O  ( 0.000000,  0.000000, -0.000000)
  35 O  ( 0.000000,  0.000000,  0.000000)
  36 O  ( 0.000000,  0.000000, -0.000000)
  37 O  ( 0.000000,  0.000000,  0.000000)
  38 O  ( 0.000000,  0.000000, -0.000000)
  39 O  ( 0.000000,  0.000000,  0.000000)
  40 O  ( 0.000000,  0.000000, -0.000000)
  41 O  ( 0.000000,  0.000000,  0.000000)
  42 O  ( 0.000000,  0.000000, -0.000000)
  43 O  ( 0.000000,  0.000000,  0.000000)
  44 O  ( 0.000000,  0.000000, -0.000000)
  45 O  ( 0.000000,  0.000000, -0.000000)
  46 O  ( 0.000000,  0.000000,  0.000000)
  47 O  ( 0.000000,  0.000000,  0.000000)
  48 O  ( 0.000000,  0.000000, -0.000000)
  49 O  ( 0.000000,  0.000000,  0.000000)
  50 O  ( 0.000000,  0.000000,  0.000000)
  51 O  ( 0.000000,  0.000000,  0.000000)
  52 O  ( 0.000000,  0.000000, -0.000000)
  53 O  ( 0.000000,  0.000000,  0.000000)
  54 O  ( 0.000000,  0.000000, -0.000000)
  55 O  ( 0.000000,  0.000000, -0.000000)
  56 O  ( 0.000000,  0.000000, -0.000000)
  57 O  ( 0.000000,  0.000000, -0.000000)
  58 O  ( 0.000000,  0.000000,  0.000000)
  59 O  ( 0.000000,  0.000000, -0.000000)
  60 O  ( 0.000000,  0.000000,  0.000000)
  61 O  ( 0.000000,  0.000000,  0.000000)
  62 O  ( 0.000000,  0.000000, -0.000000)
  63 O  ( 0.000000,  0.000000,  0.000000)
  64 O  ( 0.000000,  0.000000, -0.000000)
  65 O  ( 0.000000,  0.000000,  0.000000)
  66 O  ( 0.000000,  0.000000, -0.000000)
  67 O  ( 0.000000,  0.000000,  0.000000)
  68 O  ( 0.000000,  0.000000,  0.000000)
  69 O  ( 0.000000,  0.000000,  0.000000)
  70 O  ( 0.000000,  0.000000,  0.000000)
  71 O  ( 0.000000,  0.000000, -0.000000)
  72 Au ( 0.000000,  0.000000, -0.000000)
  73 Au ( 0.000000,  0.000000, -0.000000)
  74 Au ( 0.000000,  0.000000, -0.000000)
  75 Au ( 0.000000,  0.000000, -0.000000)

Energy contributions relative to reference atoms: (reference = -2721730.337652)

Kinetic:       +538.868740
Potential:     -728.501957
External:        +0.000000
XC:            -382.529732
Entropy (-ST):   -0.001262
Local:          +43.205468
SIC:             +0.000000
--------------------------
Free energy:   -528.958743
Extrapolated:  -528.958112

Dipole-layer corrected work functions: 4.551918, 4.925045 eV

Spin contamination: 0.000000 electrons
                   Up                     Down
 Band  Eigenvalues  Occupancy  Eigenvalues  Occupancy
    0    -66.02145    1.00000    -66.02145    1.00000
    1    -66.01369    1.00000    -66.01369    1.00000
    2    -66.00848    1.00000    -66.00848    1.00000
    3    -66.00617    1.00000    -66.00617    1.00000
    4    -65.87996    1.00000    -65.87996    1.00000
    5    -65.80350    1.00000    -65.80350    1.00000
    6    -65.71140    1.00000    -65.71140    1.00000
    7    -65.70870    1.00000    -65.70870    1.00000
    8    -65.70660    1.00000    -65.70660    1.00000
    9    -65.69889    1.00000    -65.69889    1.00000
   10    -65.67411    1.00000    -65.67411    1.00000
   11    -65.67294    1.00000    -65.67294    1.00000
   12    -65.66185    1.00000    -65.66185    1.00000
   13    -65.62616    1.00000    -65.62616    1.00000
   14    -65.62102    1.00000    -65.62102    1.00000
   15    -65.56689    1.00000    -65.56689    1.00000
   16    -65.54545    1.00000    -65.54545    1.00000
   17    -65.53867    1.00000    -65.53867    1.00000
   18    -65.42211    1.00000    -65.42211    1.00000
   19    -65.39746    1.00000    -65.39746    1.00000
   20    -65.28440    1.00000    -65.28440    1.00000
   21    -65.27080    1.00000    -65.27080    1.00000
   22    -65.26306    1.00000    -65.26306    1.00000
   23    -65.26038    1.00000    -65.26038    1.00000
   24    -42.34320    1.00000    -42.34320    1.00000
   25    -42.33422    1.00000    -42.33422    1.00000
   26    -42.32824    1.00000    -42.32824    1.00000
   27    -42.32537    1.00000    -42.32537    1.00000
   28    -42.19599    1.00000    -42.19599    1.00000
   29    -42.18705    1.00000    -42.18705    1.00000
   30    -42.16070    1.00000    -42.16070    1.00000
   31    -42.12655    1.00000    -42.12655    1.00000
   32    -42.11743    1.00000    -42.11743    1.00000
   33    -42.05444    1.00000    -42.05444    1.00000
   34    -42.02426    1.00000    -42.02426    1.00000
   35    -42.01331    1.00000    -42.01331    1.00000
   36    -42.01082    1.00000    -42.01082    1.00000
   37    -42.00407    1.00000    -42.00407    1.00000
   38    -41.99302    1.00000    -41.99302    1.00000
   39    -41.99161    1.00000    -41.99161    1.00000
   40    -41.98539    1.00000    -41.98539    1.00000
   41    -41.98451    1.00000    -41.98451    1.00000
   42    -41.98026    1.00000    -41.98026    1.00000
   43    -41.96957    1.00000    -41.96957    1.00000
   44    -41.96331    1.00000    -41.96331    1.00000
   45    -41.95919    1.00000    -41.95919    1.00000
   46    -41.94168    1.00000    -41.94168    1.00000
   47    -41.93608    1.00000    -41.93608    1.00000
   48    -41.91778    1.00000    -41.91778    1.00000
   49    -41.89979    1.00000    -41.89979    1.00000
   50    -41.88703    1.00000    -41.88703    1.00000
   51    -41.88486    1.00000    -41.88486    1.00000
   52    -41.87102    1.00000    -41.87102    1.00000
   53    -41.86314    1.00000    -41.86314    1.00000
   54    -41.86067    1.00000    -41.86067    1.00000
   55    -41.84054    1.00000    -41.84054    1.00000
   56    -41.83752    1.00000    -41.83752    1.00000
   57    -41.82987    1.00000    -41.82987    1.00000
   58    -41.81990    1.00000    -41.81990    1.00000
   59    -41.80545    1.00000    -41.80545    1.00000
   60    -41.80358    1.00000    -41.80358    1.00000
   61    -41.79153    1.00000    -41.79153    1.00000
   62    -41.78918    1.00000    -41.78918    1.00000
   63    -41.78569    1.00000    -41.78569    1.00000
   64    -41.77766    1.00000    -41.77766    1.00000
   65    -41.76441    1.00000    -41.76441    1.00000
   66    -41.76331    1.00000    -41.76331    1.00000
   67    -41.75635    1.00000    -41.75635    1.00000
   68    -41.74740    1.00000    -41.74740    1.00000
   69    -41.74007    1.00000    -41.74007    1.00000
   70    -41.73162    1.00000    -41.73162    1.00000
   71    -41.72286    1.00000    -41.72286    1.00000
   72    -41.72208    1.00000    -41.72208    1.00000
   73    -41.71098    1.00000    -41.71098    1.00000
   74    -41.70670    1.00000    -41.70670    1.00000
   75    -41.69243    1.00000    -41.69243    1.00000
   76    -41.66301    1.00000    -41.66301    1.00000
   77    -41.64686    1.00000    -41.64686    1.00000
   78    -41.59693    1.00000    -41.59693    1.00000
   79    -41.58566    1.00000    -41.58566    1.00000
   80    -41.55356    1.00000    -41.55356    1.00000
   81    -41.51508    1.00000    -41.51508    1.00000
   82    -41.50957    1.00000    -41.50957    1.00000
   83    -41.50859    1.00000    -41.50859    1.00000
   84    -41.49632    1.00000    -41.49632    1.00000
   85    -41.49267    1.00000    -41.49267    1.00000
   86    -41.48207    1.00000    -41.48207    1.00000
   87    -41.47992    1.00000    -41.47992    1.00000
   88    -41.47811    1.00000    -41.47811    1.00000
   89    -41.47383    1.00000    -41.47383    1.00000
   90    -41.43790    1.00000    -41.43790    1.00000
   91    -41.42338    1.00000    -41.42338    1.00000
   92    -41.36046    1.00000    -41.36046    1.00000
   93    -41.34482    1.00000    -41.34482    1.00000
   94    -41.33676    1.00000    -41.33676    1.00000
   95    -41.33340    1.00000    -41.33340    1.00000
   96    -24.71872    1.00000    -24.71872    1.00000
   97    -24.51605    1.00000    -24.51605    1.00000
   98    -24.38740    1.00000    -24.38740    1.00000
   99    -24.35918    1.00000    -24.35918    1.00000
  100    -24.29748    1.00000    -24.29748    1.00000
  101    -24.25659    1.00000    -24.25659    1.00000
  102    -24.18281    1.00000    -24.18281    1.00000
  103    -24.10973    1.00000    -24.10973    1.00000
  104    -24.05298    1.00000    -24.05298    1.00000
  105    -23.93893    1.00000    -23.93893    1.00000
  106    -23.88834    1.00000    -23.88834    1.00000
  107    -23.82559    1.00000    -23.82559    1.00000
  108    -23.74785    1.00000    -23.74785    1.00000
  109    -23.62425    1.00000    -23.62425    1.00000
  110    -23.58813    1.00000    -23.58813    1.00000
  111    -23.57948    1.00000    -23.57948    1.00000
  112    -23.55984    1.00000    -23.55984    1.00000
  113    -23.54473    1.00000    -23.54473    1.00000
  114    -23.48695    1.00000    -23.48695    1.00000
  115    -23.45454    1.00000    -23.45454    1.00000
  116    -23.43590    1.00000    -23.43590    1.00000
  117    -23.41530    1.00000    -23.41530    1.00000
  118    -23.40278    1.00000    -23.40278    1.00000
  119    -23.39257    1.00000    -23.39257    1.00000
  120    -23.36491    1.00000    -23.36491    1.00000
  121    -23.35187    1.00000    -23.35187    1.00000
  122    -23.33481    1.00000    -23.33481    1.00000
  123    -23.33359    1.00000    -23.33359    1.00000
  124    -23.26925    1.00000    -23.26925    1.00000
  125    -23.25173    1.00000    -23.25173    1.00000
  126    -23.25033    1.00000    -23.25033    1.00000
  127    -23.24105    1.00000    -23.24105    1.00000
  128    -23.23742    1.00000    -23.23742    1.00000
  129    -23.23388    1.00000    -23.23388    1.00000
  130    -23.22605    1.00000    -23.22605    1.00000
  131    -23.21192    1.00000    -23.21192    1.00000
  132    -23.19512    1.00000    -23.19512    1.00000
  133    -23.19332    1.00000    -23.19332    1.00000
  134    -23.16152    1.00000    -23.16152    1.00000
  135    -23.05389    1.00000    -23.05389    1.00000
  136    -23.03651    1.00000    -23.03651    1.00000
  137    -22.84495    1.00000    -22.84495    1.00000
  138    -22.73580    1.00000    -22.73580    1.00000
  139    -22.65673    1.00000    -22.65673    1.00000
  140    -21.88351    1.00000    -21.88351    1.00000
  141    -21.84221    1.00000    -21.84221    1.00000
  142    -21.83593    1.00000    -21.83593    1.00000
  143    -21.82589    1.00000    -21.82589    1.00000
  144    -11.84532    1.00000    -11.84532    1.00000
  145    -11.72659    1.00000    -11.72659    1.00000
  146    -11.71859    1.00000    -11.71859    1.00000
  147    -11.66111    1.00000    -11.66111    1.00000
  148    -11.63891    1.00000    -11.63891    1.00000
  149    -11.61949    1.00000    -11.61949    1.00000
  150    -11.55594    1.00000    -11.55594    1.00000
  151    -11.54537    1.00000    -11.54537    1.00000
  152    -11.53090    1.00000    -11.53090    1.00000
  153    -11.48415    1.00000    -11.48415    1.00000
  154    -11.46984    1.00000    -11.46984    1.00000
  155    -11.42777    1.00000    -11.42777    1.00000
  156    -11.41583    1.00000    -11.41583    1.00000
  157    -11.37779    1.00000    -11.37779    1.00000
  158    -11.34010    1.00000    -11.34010    1.00000
  159    -11.30160    1.00000    -11.30160    1.00000
  160    -11.28733    1.00000    -11.28733    1.00000
  161    -11.25913    1.00000    -11.25913    1.00000
  162    -11.23898    1.00000    -11.23898    1.00000
  163    -11.16921    1.00000    -11.16921    1.00000
  164    -11.11027    1.00000    -11.11027    1.00000
  165    -11.03031    1.00000    -11.03031    1.00000
  166    -11.02667    1.00000    -11.02667    1.00000
  167    -10.99808    1.00000    -10.99808    1.00000
  168    -10.99254    1.00000    -10.99254    1.00000
  169    -10.97400    1.00000    -10.97400    1.00000
  170    -10.94043    1.00000    -10.94043    1.00000
  171    -10.92188    1.00000    -10.92188    1.00000
  172    -10.90210    1.00000    -10.90210    1.00000
  173    -10.89537    1.00000    -10.89537    1.00000
  174    -10.88852    1.00000    -10.88852    1.00000
  175    -10.85191    1.00000    -10.85191    1.00000
  176    -10.84053    1.00000    -10.84053    1.00000
  177    -10.82879    1.00000    -10.82879    1.00000
  178    -10.81498    1.00000    -10.81498    1.00000
  179    -10.79633    1.00000    -10.79633    1.00000
  180    -10.78039    1.00000    -10.78039    1.00000
  181    -10.76547    1.00000    -10.76547    1.00000
  182    -10.75720    1.00000    -10.75720    1.00000
  183    -10.71951    1.00000    -10.71951    1.00000
  184    -10.71111    1.00000    -10.71111    1.00000
  185    -10.67010    1.00000    -10.67010    1.00000
  186    -10.64108    1.00000    -10.64108    1.00000
  187    -10.63309    1.00000    -10.63309    1.00000
  188    -10.57526    1.00000    -10.57526    1.00000
  189    -10.53911    1.00000    -10.53911    1.00000
  190    -10.45978    1.00000    -10.45978    1.00000
  191    -10.42639    1.00000    -10.42639    1.00000
  192    -10.39571    1.00000    -10.39571    1.00000
  193    -10.33410    1.00000    -10.33410    1.00000
  194    -10.25179    1.00000    -10.25179    1.00000
  195    -10.23671    1.00000    -10.23671    1.00000
  196    -10.22454    1.00000    -10.22454    1.00000
  197    -10.16004    1.00000    -10.16004    1.00000
  198    -10.05174    1.00000    -10.05174    1.00000
  199    -10.01431    1.00000    -10.01431    1.00000
  200     -9.97894    1.00000     -9.97894    1.00000
  201     -9.94629    1.00000     -9.94629    1.00000
  202     -9.87109    1.00000     -9.87109    1.00000
  203     -9.86767    1.00000     -9.86767    1.00000
  204     -9.80037    1.00000     -9.80037    1.00000
  205     -9.78502    1.00000     -9.78502    1.00000
  206     -9.73246    1.00000     -9.73246    1.00000
  207     -9.67730    1.00000     -9.67730    1.00000
  208     -9.63579    1.00000     -9.63579    1.00000
  209     -9.62578    1.00000     -9.62578    1.00000
  210     -9.61469    1.00000     -9.61469    1.00000
  211     -9.58785    1.00000     -9.58785    1.00000
  212     -9.54732    1.00000     -9.54732    1.00000
  213     -9.53259    1.00000     -9.53259    1.00000
  214     -9.48815    1.00000     -9.48815    1.00000
  215     -9.44589    1.00000     -9.44589    1.00000
  216     -9.42205    1.00000     -9.42205    1.00000
  217     -9.35795    1.00000     -9.35795    1.00000
  218     -9.35043    1.00000     -9.35043    1.00000
  219     -9.33864    1.00000     -9.33864    1.00000
  220     -9.30135    1.00000     -9.30135    1.00000
  221     -9.28697    1.00000     -9.28697    1.00000
  222     -9.25346    1.00000     -9.25346    1.00000
  223     -9.23156    1.00000     -9.23156    1.00000
  224     -9.18605    1.00000     -9.18605    1.00000
  225     -9.16953    1.00000     -9.16953    1.00000
  226     -9.15761    1.00000     -9.15761    1.00000
  227     -9.14399    1.00000     -9.14399    1.00000
  228     -9.08882    1.00000     -9.08882    1.00000
  229     -9.07225    1.00000     -9.07225    1.00000
  230     -9.06481    1.00000     -9.06481    1.00000
  231     -9.03193    1.00000     -9.03193    1.00000
  232     -9.02851    1.00000     -9.02851    1.00000
  233     -9.01538    1.00000     -9.01538    1.00000
  234     -8.94178    1.00000     -8.94178    1.00000
  235     -8.87755    1.00000     -8.87755    1.00000
  236     -8.87496    1.00000     -8.87496    1.00000
  237     -8.82700    1.00000     -8.82700    1.00000
  238     -8.81251    1.00000     -8.81251    1.00000
  239     -8.79340    1.00000     -8.79340    1.00000
  240     -8.77216    1.00000     -8.77216    1.00000
  241     -8.74248    1.00000     -8.74248    1.00000
  242     -8.71701    1.00000     -8.71701    1.00000
  243     -8.67358    1.00000     -8.67358    1.00000
  244     -8.64216    1.00000     -8.64216    1.00000
  245     -8.54078    1.00000     -8.54078    1.00000
  246     -8.53230    1.00000     -8.53230    1.00000
  247     -8.45575    1.00000     -8.45575    1.00000
  248     -8.42698    1.00000     -8.42698    1.00000
  249     -8.38333    1.00000     -8.38333    1.00000
  250     -8.33459    1.00000     -8.33459    1.00000
  251     -8.31999    1.00000     -8.31999    1.00000
  252     -8.28147    1.00000     -8.28147    1.00000
  253     -8.27443    1.00000     -8.27443    1.00000
  254     -8.25090    1.00000     -8.25090    1.00000
  255     -8.23906    1.00000     -8.23906    1.00000
  256     -8.20912    1.00000     -8.20912    1.00000
  257     -8.19827    1.00000     -8.19827    1.00000
  258     -8.18606    1.00000     -8.18606    1.00000
  259     -8.17384    1.00000     -8.17384    1.00000
  260     -8.12972    1.00000     -8.12972    1.00000
  261     -8.10554    1.00000     -8.10554    1.00000
  262     -8.07496    1.00000     -8.07496    1.00000
  263     -8.06791    1.00000     -8.06791    1.00000
  264     -8.01167    1.00000     -8.01167    1.00000
  265     -8.00699    1.00000     -8.00699    1.00000
  266     -7.98515    1.00000     -7.98515    1.00000
  267     -7.95527    1.00000     -7.95527    1.00000
  268     -7.93428    1.00000     -7.93428    1.00000
  269     -7.92383    1.00000     -7.92383    1.00000
  270     -7.90309    1.00000     -7.90309    1.00000
  271     -7.87745    1.00000     -7.87745    1.00000
  272     -7.86964    1.00000     -7.86964    1.00000
  273     -7.83257    1.00000     -7.83257    1.00000
  274     -7.80488    1.00000     -7.80488    1.00000
  275     -7.78842    1.00000     -7.78842    1.00000
  276     -7.76860    1.00000     -7.76860    1.00000
  277     -7.75623    1.00000     -7.75623    1.00000
  278     -7.70507    1.00000     -7.70507    1.00000
  279     -7.67302    1.00000     -7.67302    1.00000
  280     -7.65972    1.00000     -7.65972    1.00000
  281     -7.63478    1.00000     -7.63478    1.00000
  282     -7.54051    1.00000     -7.54051    1.00000
  283     -7.51512    1.00000     -7.51512    1.00000
  284     -7.47587    1.00000     -7.47587    1.00000
  285     -7.45910    1.00000     -7.45910    1.00000
  286     -7.37678    1.00000     -7.37678    1.00000
  287     -7.33814    1.00000     -7.33814    1.00000
  288     -7.30065    1.00000     -7.30065    1.00000
  289     -7.23235    1.00000     -7.23235    1.00000
  290     -7.20780    1.00000     -7.20780    1.00000
  291     -7.19532    1.00000     -7.19532    1.00000
  292     -7.18692    1.00000     -7.18692    1.00000
  293     -7.16187    1.00000     -7.16187    1.00000
  294     -7.03602    1.00000     -7.03602    1.00000
  295     -7.00910    1.00000     -7.00910    1.00000
  296     -6.97355    1.00000     -6.97355    1.00000
  297     -6.92882    1.00000     -6.92882    1.00000
  298     -6.90859    1.00000     -6.90859    1.00000
  299     -6.83551    1.00000     -6.83551    1.00000
  300     -6.82437    1.00000     -6.82437    1.00000
  301     -6.74499    1.00000     -6.74499    1.00000
  302     -6.70373    1.00000     -6.70373    1.00000
  303     -6.65331    1.00000     -6.65331    1.00000
  304     -6.57923    1.00000     -6.57923    1.00000
  305     -6.54014    1.00000     -6.54014    1.00000
  306     -6.51470    1.00000     -6.51470    1.00000
  307     -6.45346    1.00000     -6.45346    1.00000
  308     -5.86102    0.99999     -5.86102    0.99999
  309     -5.54086    0.99967     -5.54086    0.99967
  310     -3.93221    0.00031     -3.93221    0.00031
  311     -3.63284    0.00002     -3.63284    0.00002
  312     -3.49824    0.00000     -3.49824    0.00000
  313     -3.44365    0.00000     -3.44365    0.00000
  314     -3.39791    0.00000     -3.39791    0.00000
  315     -3.36906    0.00000     -3.36906    0.00000
  316     -3.24029    0.00000     -3.24029    0.00000
  317     -3.22731    0.00000     -3.22731    0.00000
  318     -3.21236    0.00000     -3.21236    0.00000
  319     -3.11106    0.00000     -3.11106    0.00000
  320     -3.00857    0.00000     -3.00857    0.00000
  321     -2.95280    0.00000     -2.95280    0.00000
  322     -2.90706    0.00000     -2.90706    0.00000
  323     -2.88439    0.00000     -2.88439    0.00000
  324     -2.84498    0.00000     -2.84498    0.00000
  325     -2.83183    0.00000     -2.83183    0.00000
  326     -2.78005    0.00000     -2.78005    0.00000
  327     -2.74056    0.00000     -2.74056    0.00000
  328     -2.73459    0.00000     -2.73459    0.00000
  329     -2.70785    0.00000     -2.70785    0.00000
  330     -2.69165    0.00000     -2.69165    0.00000
  331     -2.67751    0.00000     -2.67751    0.00000
  332     -2.65039    0.00000     -2.65039    0.00000
  333     -2.62768    0.00000     -2.62768    0.00000
  334     -2.59921    0.00000     -2.59921    0.00000
  335     -2.56717    0.00000     -2.56717    0.00000
  336     -2.54417    0.00000     -2.54417    0.00000
  337     -2.51976    0.00000     -2.51976    0.00000
  338     -2.51067    0.00000     -2.51067    0.00000
  339     -2.50342    0.00000     -2.50342    0.00000
  340     -2.49434    0.00000     -2.49434    0.00000
  341     -2.48349    0.00000     -2.48349    0.00000
  342     -2.46111    0.00000     -2.46111    0.00000
  343     -2.44925    0.00000     -2.44925    0.00000
  344     -2.43757    0.00000     -2.43757    0.00000
  345     -2.42998    0.00000     -2.42998    0.00000
  346     -2.41270    0.00000     -2.41270    0.00000
  347     -2.40005    0.00000     -2.40005    0.00000
  348     -2.37282    0.00000     -2.37282    0.00000
  349     -2.36909    0.00000     -2.36909    0.00000
  350     -2.30211    0.00000     -2.30211    0.00000
  351     -2.28706    0.00000     -2.28706    0.00000
  352     -2.26982    0.00000     -2.26982    0.00000
  353     -2.25671    0.00000     -2.25671    0.00000
  354     -2.23938    0.00000     -2.23938    0.00000
  355     -2.22293    0.00000     -2.22293    0.00000
  356     -2.14282    0.00000     -2.14282    0.00000
  357     -2.10590    0.00000     -2.10590    0.00000
  358     -2.09007    0.00000     -2.09007    0.00000
  359     -2.08052    0.00000     -2.08052    0.00000
  360     -2.04877    0.00000     -2.04877    0.00000
  361     -2.04074    0.00000     -2.04074    0.00000
  362     -2.02890    0.00000     -2.02890    0.00000
  363     -2.02450    0.00000     -2.02450    0.00000
  364     -2.00464    0.00000     -2.00464    0.00000
  365     -1.99646    0.00000     -1.99646    0.00000
  366     -1.98961    0.00000     -1.98961    0.00000
  367     -1.98079    0.00000     -1.98079    0.00000
  368     -1.96905    0.00000     -1.96905    0.00000
  369     -1.92813    0.00000     -1.92813    0.00000
  370     -1.88827    0.00000     -1.88827    0.00000
  371     -1.88017    0.00000     -1.88017    0.00000
  372     -1.87148    0.00000     -1.87148    0.00000
  373     -1.83599    0.00000     -1.83599    0.00000
  374     -1.78174    0.00000     -1.78174    0.00000
  375     -1.76718    0.00000     -1.76718    0.00000

Fermi level: -4.73848

Gap: 1.609 eV
Transition (v -> c):
  (s=0, k=0, n=309, [0.00, 0.00, 0.00]) -> (s=1, k=0, n=310, [0.00, 0.00, 0.00])
No difference between direct/indirect transitions
System changes: positions 

Initializing position-dependent things.

Density initialized from wave functions
      .-------------------------.  
     /|                         |  
    / |                         |  
   /  |                         |  
  /   |                         |  
 *    |                         |  
 |    |                         |  
 |    |                         |  
 |    |                         |  
 |    |                         |  
 |    |                         |  
 |    |                         |  
 |    |                         |  
 |    |                         |  
 |    |        Au   OAu         |  
 |    |      O          Ti      |  
 |    O  Au      Ti     O    O  |  
 |    |   Ti   Au O   O         |  
 | O  |   O    O      Ti     Ti |  
 |    | Ti     Ti     O    O    |  
 |    |     O       O      Ti   |  
 |   O|Ti     O      O          |  
 |    |O    O      Ti     Ti    |  
 |  Ti|    Ti          O  O   O |  
 |    |  O  O   O O    TiO      |  
 |  O |         TiO         O Ti|  
 |    | OTiO   Ti    OTi        |  
 |    |       O     O O    O O  |  
 |    | Oi   O O           Ti   |  
 |    O      Ti     Ti     O    |  
 |   Ti          O      O       |  
 |    |   O                     |  
 |    |                         |  
 |    |                         |  
 |    |                         |  
 |    .-------------------------.  
 |   /                         /   
 |  /                         /    
 | /                         /     
 |/                         /      
 *-------------------------*       

Positions:
   0 Ti     1.771742    0.000000    8.228379    ( 0.0000,  0.0000,  0.0000)
   1 Ti     6.989192    1.896200    8.228379    ( 0.0000,  0.0000,  0.0000)
   2 Ti     1.771742    3.792400    8.228379    ( 0.0000,  0.0000,  0.0000)
   3 Ti     6.989192    5.688600    8.228379    ( 0.0000,  0.0000,  0.0000)
   4 Ti     4.725027    0.000000    9.111586    ( 0.0000,  0.0000,  0.0000)
   5 Ti     9.942477    1.896200    9.111586    ( 0.0000,  0.0000,  0.0000)
   6 Ti     4.725027    3.792400    9.111586    ( 0.0000,  0.0000,  0.0000)
   7 Ti     9.942477    5.688600    9.111586    ( 0.0000,  0.0000,  0.0000)
   8 Ti     3.149983    0.000000   11.761552    ( 0.0000,  0.0000,  0.0000)
   9 Ti     8.367433    1.896200   11.761552    ( 0.0000,  0.0000,  0.0000)
  10 Ti     3.149983    3.792400   11.761552    ( 0.0000,  0.0000,  0.0000)
  11 Ti     8.367433    5.688600   11.761552    ( 0.0000,  0.0000,  0.0000)
  12 Ti     6.103269    0.000000   12.644759    ( 0.0000,  0.0000,  0.0000)
  13 Ti     0.885819    1.896200   12.644759    ( 0.0000,  0.0000,  0.0000)
  14 Ti     6.103269    3.792400   12.644759    ( 0.0000,  0.0000,  0.0000)
  15 Ti     0.885819    5.688600   12.644759    ( 0.0000,  0.0000,  0.0000)
  16 Ti     4.482233   -0.001033   15.342543    ( 0.0000,  0.0000,  0.0000)
  17 Ti     9.753045    1.900753   15.389207    ( 0.0000,  0.0000,  0.0000)
  18 Ti     4.499047    3.797034   15.348687    ( 0.0000,  0.0000,  0.0000)
  19 Ti     9.736627    5.671166   15.407809    ( 0.0000,  0.0000,  0.0000)
  20 Ti     7.365001   -0.008670   16.091347    ( 0.0000,  0.0000,  0.0000)
  21 Ti     2.124206    1.919615   16.196452    ( 0.0000,  0.0000,  0.0000)
  22 Ti     7.324862    3.785370   16.124124    ( 0.0000,  0.0000,  0.0000)
  23 Ti     2.104658    5.692197   16.109406    ( 0.0000,  0.0000,  0.0000)
  24 O      3.638859    0.000000    7.500000    ( 0.0000,  0.0000,  0.0000)
  25 O      8.856309    1.896200    7.500000    ( 0.0000,  0.0000,  0.0000)
  26 O      3.638859    3.792400    7.500000    ( 0.0000,  0.0000,  0.0000)
  27 O      8.856309    5.688600    7.500000    ( 0.0000,  0.0000,  0.0000)
  28 O      6.592144    0.000000    8.383207    ( 0.0000,  0.0000,  0.0000)
  29 O      1.374694    1.896200    8.383207    ( 0.0000,  0.0000,  0.0000)
  30 O      6.592144    3.792400    8.383207    ( 0.0000,  0.0000,  0.0000)
  31 O      1.374694    5.688600    8.383207    ( 0.0000,  0.0000,  0.0000)
  32 O     10.339421    0.000000    8.956758    ( 0.0000,  0.0000,  0.0000)
  33 O      5.121971    1.896200    8.956758    ( 0.0000,  0.0000,  0.0000)
  34 O     10.339421    3.792400    8.956758    ( 0.0000,  0.0000,  0.0000)
  35 O      5.121971    5.688600    8.956758    ( 0.0000,  0.0000,  0.0000)
  36 O      2.857911    0.000000    9.839966    ( 0.0000,  0.0000,  0.0000)
  37 O      8.075361    1.896200    9.839966    ( 0.0000,  0.0000,  0.0000)
  38 O      2.857911    3.792400    9.839966    ( 0.0000,  0.0000,  0.0000)
  39 O      8.075361    5.688600    9.839966    ( 0.0000,  0.0000,  0.0000)
  40 O      5.017100    0.000000   11.033173    ( 0.0000,  0.0000,  0.0000)
  41 O     10.234550    1.896200   11.033173    ( 0.0000,  0.0000,  0.0000)
  42 O      5.017100    3.792400   11.033173    ( 0.0000,  0.0000,  0.0000)
  43 O     10.234550    5.688600   11.033173    ( 0.0000,  0.0000,  0.0000)
  44 O      7.970490    0.000000   11.916380    ( 0.0000,  0.0000,  0.0000)
  45 O      2.753040    1.896200   11.916380    ( 0.0000,  0.0000,  0.0000)
  46 O      7.970490    3.792400   11.916380    ( 0.0000,  0.0000,  0.0000)
  47 O      2.753040    5.688600   11.916380    ( 0.0000,  0.0000,  0.0000)
  48 O      1.282867    0.000000   12.489931    ( 0.0000,  0.0000,  0.0000)
  49 O      6.500317    1.896200   12.489931    ( 0.0000,  0.0000,  0.0000)
  50 O      1.282867    3.792400   12.489931    ( 0.0000,  0.0000,  0.0000)
  51 O      6.500317    5.688600   12.489931    ( 0.0000,  0.0000,  0.0000)
  52 O      4.236152    0.000000   13.373138    ( 0.0000,  0.0000,  0.0000)
  53 O      9.453603    1.896200   13.373138    ( 0.0000,  0.0000,  0.0000)
  54 O      4.236152    3.792400   13.373138    ( 0.0000,  0.0000,  0.0000)
  55 O      9.453603    5.688600   13.373138    ( 0.0000,  0.0000,  0.0000)
  56 O      6.412072   -0.010033   14.556610    ( 0.0000,  0.0000,  0.0000)
  57 O      1.198823    1.897930   14.569774    ( 0.0000,  0.0000,  0.0000)
  58 O      6.447668    3.793171   14.532625    ( 0.0000,  0.0000,  0.0000)
  59 O      1.199187    5.689336   14.547629    ( 0.0000,  0.0000,  0.0000)
  60 O      4.033722    1.891518   15.421462    ( 0.0000,  0.0000,  0.0000)
  61 O      9.263384   -0.007385   15.453502    ( 0.0000,  0.0000,  0.0000)
  62 O      4.056182    5.703956   15.417797    ( 0.0000,  0.0000,  0.0000)
  63 O      9.276983    3.794598   15.462247    ( 0.0000,  0.0000,  0.0000)
  64 O      2.642742   -0.013555   16.279518    ( 0.0000,  0.0000,  0.0000)
  65 O      7.840025    1.892632   16.276827    ( 0.0000,  0.0000,  0.0000)
  66 O      2.638424    3.815752   16.259314    ( 0.0000,  0.0000,  0.0000)
  67 O      7.851442    5.687213   16.316677    ( 0.0000,  0.0000,  0.0000)
  68 O      5.664333   -0.017638   16.912131    ( 0.0000,  0.0000,  0.0000)
  69 O      0.405331    1.895786   16.891848    ( 0.0000,  0.0000,  0.0000)
  70 O      0.447526    5.688107   16.892737    ( 0.0000,  0.0000,  0.0000)
  71 O      5.620240    3.815240   16.822627    ( 0.0000,  0.0000,  0.0000)
  72 Au     5.402004    1.459542   18.435638    ( 0.0000,  0.0000,  0.0000)
  73 Au     7.227773    3.254817   19.494175    ( 0.0000,  0.0000,  0.0000)
  74 Au     2.680675    1.867315   18.895591    ( 0.0000,  0.0000,  0.0000)
  75 Au     4.579183    3.616569   19.675117    ( 0.0000,  0.0000,  0.0000)

Unit cell:
           periodic     x           y           z      points  spacing
  1. axis:    yes   10.434900    0.000000    0.000000    52     0.2007
  2. axis:    yes    0.000000    7.584800    0.000000    36     0.2107
  3. axis:    no     0.000000    0.000000   28.826383   144     0.2002

  Lengths:  10.434900   7.584800  28.826383
  Angles:   90.000000  90.000000  90.000000

Effective grid spacing dv^(1/3) = 0.2038

     iter     time        total  log10-change:  magmom
                         energy   eigst   dens
iter:   1 23:24:55    48.283949   -2.62           -0.0000
iter:   2 23:24:59    48.292400   -3.38  -2.81    -0.0000
iter:   3 23:25:03    48.313823   -4.02  -2.81    -0.0000
iter:   4 23:25:07    48.335195   -4.49  -2.82    -0.0000
iter:   5 23:25:10    48.355379   -4.90  -2.83    -0.0000
iter:   6 23:25:14    48.374025   -5.20  -2.85    -0.0000
iter:   7 23:25:18    48.391576   -5.32  -2.86    -0.0000
iter:   8 23:25:22    48.407935   -5.38  -2.87    -0.0000
iter:   9 23:25:25    48.422917   -5.40  -2.88    -0.0000
iter:  10 23:25:29    48.436754   -5.43  -2.90    -0.0000
iter:  11 23:25:33    48.449803   -5.44  -2.91    -0.0000
iter:  12 23:25:37    48.461735   -5.47  -2.92    -0.0000
iter:  13 23:25:40    48.472999   -5.50  -2.93    -0.0000
iter:  14 23:25:44    48.483275   -5.54  -2.94    -0.0000
iter:  15 23:25:48    48.493002   -5.57  -2.95    -0.0000
iter:  16 23:25:52    48.501855   -5.60  -2.96    -0.0000
iter:  17 23:25:55    48.510262   -5.64  -2.97    -0.0000
iter:  18 23:25:59    48.517890   -5.68  -2.98    -0.0000
iter:  19 23:26:03    48.525161   -5.71  -2.99    -0.0000
iter:  20 23:26:06    48.531976   -5.75  -3.00    -0.0000
iter:  21 23:26:10    48.538111   -5.79  -3.01    -0.0000
iter:  22 23:26:14    48.543977   -5.83  -3.02    -0.0000
iter:  23 23:26:18    48.549249   -5.86  -3.03    -0.0000
iter:  24 23:26:21    48.554321   -5.90  -3.03    -0.0000
iter:  25 23:26:25    48.558854   -5.94  -3.04    -0.0000
iter:  26 23:26:29    48.563240   -5.98  -3.05    -0.0000
iter:  27 23:26:33    48.567377   -6.01  -3.06    -0.0000
iter:  28 23:26:36    48.571018   -6.05  -3.07    -0.0000
iter:  29 23:26:40    48.574560   -6.08  -3.07    -0.0000
iter:  30 23:26:44    48.577664   -6.12  -3.08    -0.0000
iter:  31 23:26:47    48.580713   -6.16  -3.09    -0.0000
iter:  32 23:26:51    48.583606   -6.18  -3.10    -0.0000
iter:  33 23:26:55    48.586081   -6.23  -3.10    -0.0000
iter:  34 23:26:59    48.588533   -6.26  -3.11    -0.0000
iter:  35 23:27:02    48.590865   -6.29  -3.12    -0.0000
iter:  36 23:27:06    48.592814   -6.33  -3.12    -0.0000
iter:  37 23:27:10    48.594768   -6.36  -3.13    -0.0000
iter:  38 23:27:13    48.596637   -6.39  -3.14    -0.0000
iter:  39 23:27:17    48.598398   -6.42  -3.14    -0.0000
iter:  40 23:27:21    48.599806   -6.46  -3.15    -0.0000
iter:  41 23:27:25    48.601242   -6.50  -3.15    -0.0000
iter:  42 23:27:28    48.602623   -6.52  -3.16    -0.0000
iter:  43 23:27:32    48.603680   -6.57  -3.17    -0.0000
iter:  44 23:27:36    48.604785   -6.59  -3.17    -0.0000
iter:  45 23:27:39    48.605862   -6.62  -3.18    -0.0000
iter:  46 23:27:43    48.606882   -6.64  -3.19    -0.0000
iter:  47 23:27:47    48.607593   -6.69  -3.19    -0.0000
iter:  48 23:27:51    48.608609   -6.71  -3.20    -0.0000
iter:  49 23:27:54    48.609252   -6.75  -3.20    -0.0000
iter:  50 23:27:58    48.609924   -6.78  -3.21    -0.0000
iter:  51 23:28:02    48.610578   -6.80  -3.21    -0.0000
iter:  52 23:28:05    48.610955   -6.84  -3.22    -0.0000
iter:  53 23:28:09    48.611398   -6.87  -3.23    -0.0000
iter:  54 23:28:13    48.611851   -6.89  -3.23    -0.0000
iter:  55 23:28:16    48.612288   -6.91  -3.24    -0.0000
iter:  56 23:28:20    48.612698   -6.94  -3.24    -0.0000
iter:  57 23:28:24    48.612839c  -6.98  -3.25    -0.0000
iter:  58 23:28:28    48.613286c  -6.99  -3.25    -0.0000
iter:  59 23:28:31    48.613421c  -7.03  -3.26    -0.0000
iter:  60 23:28:35    48.613594c  -7.06  -3.26    -0.0000
iter:  61 23:28:39    48.613777c  -7.07  -3.27    -0.0000
iter:  62 23:28:42    48.613953c  -7.10  -3.27    -0.0000
iter:  63 23:28:46    48.613881c  -7.14  -3.28    -0.0000
iter:  64 23:28:50    48.614107c  -7.16  -3.29    -0.0000
iter:  65 23:28:53    48.614054c  -7.18  -3.29    -0.0000
iter:  66 23:28:57    48.614037c  -7.22  -3.30    -0.0000
iter:  67 23:29:01    48.614039c  -7.23  -3.30    -0.0000
iter:  68 23:29:05    48.614047c  -7.26  -3.31    -0.0000
iter:  69 23:29:08    48.614051c  -7.28  -3.31    -0.0000
iter:  70 23:29:12    48.613819c  -7.32  -3.32    -0.0000
iter:  71 23:29:16    48.613871c  -7.33  -3.32    -0.0000
iter:  72 23:29:19    48.613670c  -7.37  -3.33    -0.0000
iter:  73 23:29:23    48.613500c  -7.40  -3.33    -0.0000
iter:  74 23:29:27    48.613355c  -7.41  -3.34    -0.0000
iter:  75 23:29:30    48.613225c  -7.43  -3.34    -0.0000
iter:  76 23:29:34    48.613100c  -7.46  -3.35    -0.0000
iter:  77 23:29:38    48.612977c  -7.47  -3.35    -0.0000
iter:  78 23:29:41    48.612852c  -7.50  -3.36    -0.0000
iter:  79 23:29:45    48.612722c  -7.52  -3.37    -0.0000
iter:  80 23:29:49    48.612371c  -7.56  -3.37    -0.0000
iter:  81 23:29:53    48.612279c  -7.57  -3.38    -0.0000
iter:  82 23:29:56    48.611960c  -7.60  -3.38    -0.0000
iter:  83 23:30:00    48.611665c  -7.64  -3.39    -0.0000
iter:  84 23:30:04    48.611619c  -7.63  -3.39    -0.0000
iter:  85 23:30:07    48.611333c  -7.66  -3.40    -0.0000
iter:  86 23:30:11    48.611060c  -7.70  -3.40    -0.0000
iter:  87 23:30:15    48.610802c  -7.70  -3.41    -0.0000
iter:  88 23:30:18    48.610557c  -7.73  -3.41    -0.0000
iter:  89 23:30:22    48.610322c  -7.74  -3.42    -0.0000
iter:  90 23:30:26    48.610092c  -7.76  -3.42    -0.0000
iter:  91 23:30:29    48.609866c  -7.77  -3.43    -0.0000
iter:  92 23:30:33    48.609641c  -7.79  -3.43    -0.0000
iter:  93 23:30:37    48.609417c  -7.81  -3.44    -0.0000
iter:  94 23:30:41    48.609194c  -7.83  -3.44    -0.0000
iter:  95 23:30:44    48.608970c  -7.85  -3.45    -0.0000
iter:  96 23:30:48    48.608745c  -7.87  -3.45    -0.0000
iter:  97 23:30:52    48.608519c  -7.89  -3.46    -0.0000
iter:  98 23:30:55    48.608292c  -7.90  -3.47    -0.0000
iter:  99 23:30:59    48.608063c  -7.92  -3.47    -0.0000
iter: 100 23:31:03    48.607834c  -7.94  -3.48    -0.0000
iter: 101 23:31:06    48.607602c  -7.96  -3.48    -0.0000
iter: 102 23:31:10    48.607197   -8.00  -3.49    -0.0000
iter: 103 23:31:14    48.606996c  -8.01  -3.49    -0.0000
iter: 104 23:31:17    48.606613c  -8.03  -3.50    -0.0000
iter: 105 23:31:21    48.606254   -8.06  -3.50    -0.0000
iter: 106 23:31:25    48.605911   -8.07  -3.51    -0.0000
iter: 107 23:31:28    48.605583   -8.09  -3.51    -0.0000
iter: 108 23:31:32    48.605269   -8.10  -3.52    -0.0000
iter: 109 23:31:36    48.604967c  -8.12  -3.52    -0.0000
iter: 110 23:31:39    48.604674c  -8.13  -3.53    -0.0000
iter: 111 23:31:43    48.604390c  -8.15  -3.53    -0.0000
iter: 112 23:31:47    48.604113c  -8.16  -3.54    -0.0000
iter: 113 23:31:51    48.603841c  -8.17  -3.54    -0.0000
iter: 114 23:31:54    48.603575c  -8.18  -3.55    -0.0000
iter: 115 23:31:58    48.603313c  -8.20  -3.56    -0.0000
iter: 116 23:32:02    48.603055c  -8.21  -3.56    -0.0000
iter: 117 23:32:05    48.602801c  -8.22  -3.57    -0.0000
iter: 118 23:32:09    48.602549c  -8.24  -3.57    -0.0000
iter: 119 23:32:13    48.602301c  -8.25  -3.58    -0.0000
iter: 120 23:32:16    48.602054c  -8.26  -3.58    -0.0000
iter: 121 23:32:20    48.601811c  -8.28  -3.59    -0.0000
iter: 122 23:32:24    48.601569c  -8.29  -3.59    -0.0000
iter: 123 23:32:27    48.601330c  -8.31  -3.60    -0.0000
iter: 124 23:32:31    48.601093c  -8.32  -3.60    -0.0000
iter: 125 23:32:35    48.600857c  -8.34  -3.61    -0.0000
iter: 126 23:32:39    48.600624c  -8.35  -3.61    -0.0000
iter: 127 23:32:42    48.600392c  -8.37  -3.62    -0.0000
iter: 128 23:32:46    48.600162c  -8.38  -3.62    -0.0000
iter: 129 23:32:50    48.599933c  -8.39  -3.63    -0.0000
iter: 130 23:32:53    48.599706c  -8.41  -3.63    -0.0000
iter: 131 23:32:57    48.599481c  -8.42  -3.64    -0.0000
iter: 132 23:33:01    48.599257c  -8.43  -3.64    -0.0000
iter: 133 23:33:04    48.599035c  -8.45  -3.65    -0.0000
iter: 134 23:33:08    48.598814c  -8.46  -3.66    -0.0000
iter: 135 23:33:12    48.598595c  -8.47  -3.66    -0.0000
iter: 136 23:33:15    48.598377c  -8.49  -3.67    -0.0000
iter: 137 23:33:19    48.598161c  -8.50  -3.67    -0.0000
iter: 138 23:33:23    48.597947c  -8.51  -3.68    -0.0000
iter: 139 23:33:26    48.597734c  -8.53  -3.68    -0.0000
iter: 140 23:33:30    48.597522c  -8.54  -3.69    -0.0000
iter: 141 23:33:34    48.597312c  -8.55  -3.69    -0.0000
iter: 142 23:33:37    48.597104c  -8.57  -3.70    -0.0000
iter: 143 23:33:41    48.596897c  -8.58  -3.70    -0.0000
iter: 144 23:33:45    48.596692c  -8.59  -3.71    -0.0000
iter: 145 23:33:49    48.596488c  -8.61  -3.71    -0.0000
iter: 146 23:33:52    48.596286c  -8.62  -3.72    -0.0000
iter: 147 23:33:56    48.596086c  -8.64  -3.72    -0.0000
iter: 148 23:34:00    48.595887c  -8.65  -3.73    -0.0000
iter: 149 23:34:03    48.595690c  -8.66  -3.73    -0.0000
iter: 150 23:34:07    48.595494c  -8.67  -3.74    -0.0000
iter: 151 23:34:11    48.595300c  -8.69  -3.74    -0.0000
iter: 152 23:34:14    48.595107c  -8.70  -3.75    -0.0000
iter: 153 23:34:18    48.594917c  -8.71  -3.76    -0.0000
iter: 154 23:34:22    48.594727c  -8.73  -3.76    -0.0000
iter: 155 23:34:25    48.594540c  -8.74  -3.77    -0.0000
iter: 156 23:34:29    48.594354c  -8.75  -3.77    -0.0000
iter: 157 23:34:33    48.594169c  -8.77  -3.78    -0.0000
iter: 158 23:34:36    48.593987c  -8.78  -3.78    -0.0000
iter: 159 23:34:40    48.593805c  -8.79  -3.79    -0.0000
iter: 160 23:34:44    48.593626c  -8.80  -3.79    -0.0000
iter: 161 23:34:47    48.593448c  -8.82  -3.80    -0.0000
iter: 162 23:34:51    48.593272c  -8.83  -3.80    -0.0000
iter: 163 23:34:55    48.593097c  -8.84  -3.81    -0.0000
iter: 164 23:34:59    48.592924c  -8.85  -3.81    -0.0000
iter: 165 23:35:02    48.592753c  -8.87  -3.82    -0.0000
iter: 166 23:35:06    48.592583c  -8.88  -3.82    -0.0000
iter: 167 23:35:10    48.592415c  -8.89  -3.83    -0.0000
iter: 168 23:35:13    48.592248c  -8.90  -3.83    -0.0000
iter: 169 23:35:17    48.592084c  -8.92  -3.84    -0.0000
iter: 170 23:35:21    48.591920c  -8.93  -3.84    -0.0000
iter: 171 23:35:24    48.591758c  -8.94  -3.85    -0.0000
iter: 172 23:35:28    48.591598c  -8.95  -3.85    -0.0000
iter: 173 23:35:32    48.591440c  -8.97  -3.86    -0.0000
iter: 174 23:35:36    48.591283c  -8.98  -3.87    -0.0000
iter: 175 23:35:39    48.591127c  -8.99  -3.87    -0.0000
iter: 176 23:35:43    48.590973c  -9.00  -3.88    -0.0000
iter: 177 23:35:47    48.590821c  -9.02  -3.88    -0.0000
iter: 178 23:35:50    48.590670c  -9.03  -3.89    -0.0000
iter: 179 23:35:54    48.590521c  -9.04  -3.89    -0.0000
iter: 180 23:35:58    48.590373c  -9.05  -3.90    -0.0000
iter: 181 23:36:01    48.590227c  -9.07  -3.90    -0.0000
iter: 182 23:36:05    48.590083c  -9.08  -3.91    -0.0000
iter: 183 23:36:09    48.589940c  -9.09  -3.91    -0.0000
iter: 184 23:36:13    48.589798c  -9.10  -3.92    -0.0000
iter: 185 23:36:16    48.589658c  -9.11  -3.92    -0.0000
iter: 186 23:36:20    48.589519c  -9.13  -3.93    -0.0000
iter: 187 23:36:24    48.589382c  -9.14  -3.93    -0.0000
iter: 188 23:36:27    48.589246c  -9.15  -3.94    -0.0000
iter: 189 23:36:31    48.589112c  -9.16  -3.94    -0.0000
iter: 190 23:36:35    48.588979c  -9.18  -3.95    -0.0000
iter: 191 23:36:38    48.588847c  -9.19  -3.95    -0.0000
iter: 192 23:36:42    48.588717c  -9.20  -3.96    -0.0000
iter: 193 23:36:46    48.588589c  -9.21  -3.96    -0.0000
iter: 194 23:36:49    48.588462c  -9.22  -3.97    -0.0000
iter: 195 23:36:53    48.588283c  -9.28  -3.97    -0.0000
iter: 196 23:36:57    48.588176c  -9.21  -3.98    -0.0000
iter: 197 23:37:00    48.588003c  -9.31  -3.98    -0.0000
iter: 198 23:37:04    48.587902c  -9.24  -3.99    -0.0000
iter: 199 23:37:08    48.587734c  -9.34  -3.99    -0.0000
iter: 200 23:37:11    48.587638c  -9.27  -4.00    -0.0000
iter: 201 23:37:15    48.587476c  -9.37  -4.00    -0.0000
iter: 202 23:37:19    48.587330c  -9.34  -4.01    -0.0000
iter: 203 23:37:22    48.587188c  -9.34  -4.01    -0.0000
iter: 204 23:37:26    48.587048c  -9.36  -4.02    -0.0000
iter: 205 23:37:30    48.586911c  -9.36  -4.02    -0.0000
iter: 206 23:37:34    48.586777c  -9.37  -4.03    -0.0000
iter: 207 23:37:37    48.586646c  -9.38  -4.03    -0.0000
iter: 208 23:37:41    48.586518c  -9.39  -4.04    -0.0000
iter: 209 23:37:45    48.586393c  -9.40  -4.04    -0.0000
iter: 210 23:37:48    48.586270c  -9.42  -4.05    -0.0000
iter: 211 23:37:52    48.586150c  -9.43  -4.05    -0.0000
iter: 212 23:37:56    48.586033c  -9.44  -4.06    -0.0000
iter: 213 23:37:59    48.585917c  -9.45  -4.06    -0.0000
iter: 214 23:38:03    48.585805c  -9.46  -4.07    -0.0000
iter: 215 23:38:07    48.585694c  -9.48  -4.08    -0.0000
iter: 216 23:38:10    48.585586c  -9.49  -4.08    -0.0000
iter: 217 23:38:14    48.585479c  -9.50  -4.09    -0.0000
iter: 218 23:38:18    48.585375c  -9.51  -4.09    -0.0000
iter: 219 23:38:21    48.585272c  -9.52  -4.10    -0.0000
iter: 220 23:38:25    48.585172c  -9.53  -4.10    -0.0000
iter: 221 23:38:29    48.585073c  -9.54  -4.11    -0.0000
iter: 222 23:38:32    48.584976c  -9.55  -4.11    -0.0000
iter: 223 23:38:36    48.584880c  -9.57  -4.11    -0.0000
iter: 224 23:38:40    48.584787c  -9.58  -4.12    -0.0000
iter: 225 23:38:43    48.584694c  -9.59  -4.12    -0.0000
iter: 226 23:38:47    48.584604c  -9.60  -4.13    -0.0000
iter: 227 23:38:51    48.584514c  -9.61  -4.13    -0.0000
iter: 228 23:38:55    48.584427c  -9.62  -4.14    -0.0000
iter: 229 23:38:58    48.584340c  -9.63  -4.14    -0.0000
iter: 230 23:39:02    48.584255c  -9.64  -4.15    -0.0000
iter: 231 23:39:06    48.584172c  -9.66  -4.15    -0.0000
iter: 232 23:39:09    48.584089c  -9.67  -4.16    -0.0000
iter: 233 23:39:13    48.584008c  -9.68  -4.16    -0.0000
iter: 234 23:39:17    48.583928c  -9.69  -4.17    -0.0000
iter: 235 23:39:20    48.583850c  -9.70  -4.17    -0.0000
iter: 236 23:39:24    48.583772c  -9.71  -4.18    -0.0000
iter: 237 23:39:28    48.583696c  -9.72  -4.18    -0.0000
iter: 238 23:39:31    48.583621c  -9.73  -4.19    -0.0000
iter: 239 23:39:35    48.583547c  -9.74  -4.19    -0.0000
iter: 240 23:39:39    48.583474c  -9.76  -4.20    -0.0000
iter: 241 23:39:42    48.583402c  -9.77  -4.20    -0.0000
iter: 242 23:39:46    48.583331c  -9.78  -4.21    -0.0000
iter: 243 23:39:50    48.583261c  -9.79  -4.21    -0.0000
iter: 244 23:39:53    48.583192c  -9.80  -4.22    -0.0000
iter: 245 23:39:57    48.583124c  -9.81  -4.22    -0.0000
iter: 246 23:40:01    48.583057c  -9.82  -4.23    -0.0000
iter: 247 23:40:05    48.582991c  -9.83  -4.23    -0.0000
iter: 248 23:40:08    48.582926c  -9.84  -4.24    -0.0000
iter: 249 23:40:12    48.582861c  -9.85  -4.24    -0.0000
iter: 250 23:40:16    48.582798c  -9.86  -4.25    -0.0000
iter: 251 23:40:19    48.582735c  -9.87  -4.25    -0.0000
iter: 252 23:40:23    48.582674c  -9.88  -4.26    -0.0000
iter: 253 23:40:27    48.582613c  -9.89  -4.26    -0.0000
iter: 254 23:40:30    48.582553c  -9.90  -4.27    -0.0000
iter: 255 23:40:34    48.582493c  -9.91  -4.27    -0.0000
iter: 256 23:40:38    48.582435c  -9.92  -4.28    -0.0000
iter: 257 23:40:41    48.582377c  -9.93  -4.28    -0.0000
iter: 258 23:40:45    48.582320c  -9.95  -4.29    -0.0000
iter: 259 23:40:49    48.582264c  -9.96  -4.29    -0.0000
iter: 260 23:40:52    48.582208c  -9.97  -4.30    -0.0000
iter: 261 23:40:56    48.582154c  -9.98  -4.30    -0.0000
iter: 262 23:41:00    48.582100c  -9.99  -4.30    -0.0000
iter: 263 23:41:04    48.582046c -10.00  -4.31    -0.0000
iter: 264 23:41:07    48.581993c -10.01c -4.31    -0.0000
iter: 265 23:41:11    48.581942c -10.02c -4.32    -0.0000
iter: 266 23:41:15    48.581890c -10.03c -4.32    -0.0000
iter: 267 23:41:18    48.581840c -10.04c -4.33    -0.0000
iter: 268 23:41:22    48.581790c -10.05c -4.33    -0.0000
iter: 269 23:41:26    48.581740c -10.06c -4.34    -0.0000
iter: 270 23:41:29    48.581692c -10.07c -4.34    -0.0000
iter: 271 23:41:33    48.581643c -10.08c -4.35    -0.0000
iter: 272 23:41:37    48.581596c -10.09c -4.35    -0.0000
iter: 273 23:41:40    48.581549c -10.10c -4.36    -0.0000
iter: 274 23:41:44    48.581503c -10.11c -4.36    -0.0000
iter: 275 23:41:48    48.581457c -10.12c -4.37    -0.0000
iter: 276 23:41:51    48.581412c -10.13c -4.37    -0.0000
iter: 277 23:41:55    48.581368c -10.14c -4.38    -0.0000
iter: 278 23:41:59    48.581324c -10.15c -4.38    -0.0000
iter: 279 23:42:02    48.581280c -10.16c -4.39    -0.0000
iter: 280 23:42:06    48.581237c -10.17c -4.39    -0.0000
iter: 281 23:42:10    48.581195c -10.18c -4.39    -0.0000
iter: 282 23:42:13    48.581153c -10.19c -4.40    -0.0000
iter: 283 23:42:17    48.581112c -10.20c -4.40    -0.0000
iter: 284 23:42:21    48.581072c -10.21c -4.41    -0.0000
iter: 285 23:42:25    48.581031c -10.22c -4.41    -0.0000
iter: 286 23:42:28    48.580992c -10.23c -4.42    -0.0000
iter: 287 23:42:32    48.580953c -10.24c -4.42    -0.0000
iter: 288 23:42:36    48.580914c -10.25c -4.43    -0.0000
iter: 289 23:42:39    48.580876c -10.26c -4.43    -0.0000
iter: 290 23:42:43    48.580838c -10.27c -4.44    -0.0000
iter: 291 23:42:47    48.580801c -10.28c -4.44    -0.0000
iter: 292 23:42:50    48.580764c -10.29c -4.45    -0.0000
iter: 293 23:42:54    48.580728c -10.30c -4.45    -0.0000
iter: 294 23:42:58    48.580692c -10.31c -4.46    -0.0000
iter: 295 23:43:01    48.580657c -10.32c -4.46    -0.0000
iter: 296 23:43:05    48.580622c -10.33c -4.47    -0.0000
iter: 297 23:43:09    48.580588c -10.34c -4.47    -0.0000
iter: 298 23:43:12    48.580554c -10.35c -4.47    -0.0000
iter: 299 23:43:16    48.580520c -10.36c -4.48    -0.0000
iter: 300 23:43:20    48.580487c -10.37c -4.48    -0.0000
iter: 301 23:43:23    48.580454c -10.38c -4.49    -0.0000
iter: 302 23:43:27    48.580422c -10.39c -4.49    -0.0000
iter: 303 23:43:31    48.580390c -10.40c -4.50    -0.0000
iter: 304 23:43:34    48.580359c -10.41c -4.50    -0.0000
iter: 305 23:43:38    48.580327c -10.42c -4.51    -0.0000
iter: 306 23:43:42    48.580297c -10.43c -4.51    -0.0000
iter: 307 23:43:46    48.580266c -10.44c -4.52    -0.0000
iter: 308 23:43:49    48.580237c -10.45c -4.52    -0.0000
iter: 309 23:43:53    48.580207c -10.46c -4.53    -0.0000
iter: 310 23:43:57    48.580178c -10.47c -4.53    -0.0000
iter: 311 23:44:00    48.580149c -10.48c -4.53    -0.0000
iter: 312 23:44:04    48.580121c -10.49c -4.54    -0.0000
iter: 313 23:44:08    48.580093c -10.50c -4.54    -0.0000
iter: 314 23:44:11    48.580065c -10.51c -4.55    -0.0000
iter: 315 23:44:15    48.580038c -10.52c -4.55    -0.0000
iter: 316 23:44:19    48.580011c -10.53c -4.56    -0.0000
iter: 317 23:44:22    48.579984c -10.54c -4.56    -0.0000
iter: 318 23:44:26    48.579958c -10.55c -4.57    -0.0000
iter: 319 23:44:30    48.579932c -10.56c -4.57    -0.0000
iter: 320 23:44:33    48.579906c -10.57c -4.58    -0.0000
iter: 321 23:44:37    48.579881c -10.58c -4.58    -0.0000
iter: 322 23:44:41    48.579856c -10.59c -4.58    -0.0000
iter: 323 23:44:44    48.579831c -10.60c -4.59    -0.0000
iter: 324 23:44:48    48.579807c -10.61c -4.59    -0.0000
iter: 325 23:44:52    48.579783c -10.62c -4.60    -0.0000
iter: 326 23:44:56    48.579759c -10.62c -4.60    -0.0000
iter: 327 23:44:59    48.579735c -10.64c -4.61    -0.0000
iter: 328 23:45:03    48.579712c -10.64c -4.61    -0.0000
iter: 329 23:45:07    48.579689c -10.65c -4.62    -0.0000
iter: 330 23:45:10    48.579667c -10.66c -4.62    -0.0000
iter: 331 23:45:14    48.579644c -10.67c -4.63    -0.0000
iter: 332 23:45:18    48.579622c -10.68c -4.63    -0.0000
iter: 333 23:45:21    48.579601c -10.69c -4.63    -0.0000
iter: 334 23:45:25    48.579579c -10.70c -4.64    -0.0000
iter: 335 23:45:29    48.579558c -10.71c -4.64    -0.0000
iter: 336 23:45:32    48.579537c -10.72c -4.65    -0.0000
iter: 337 23:45:36    48.579516c -10.73c -4.65    -0.0000
iter: 338 23:45:40    48.579496c -10.74c -4.66    -0.0000
iter: 339 23:45:43    48.579476c -10.75c -4.66    -0.0000
iter: 340 23:45:47    48.579456c -10.75c -4.67    -0.0000
iter: 341 23:45:51    48.579436c -10.76c -4.67    -0.0000
iter: 342 23:45:54    48.579417c -10.77c -4.68    -0.0000
iter: 343 23:45:58    48.579397c -10.78c -4.68    -0.0000
iter: 344 23:46:02    48.579379c -10.79c -4.68    -0.0000
iter: 345 23:46:05    48.579360c -10.80c -4.69    -0.0000
iter: 346 23:46:09    48.579341c -10.81c -4.69    -0.0000
iter: 347 23:46:13    48.579323c -10.82c -4.70    -0.0000
iter: 348 23:46:17    48.579305c -10.83c -4.70    -0.0000
iter: 349 23:46:20    48.579287c -10.84c -4.71    -0.0000
iter: 350 23:46:24    48.579270c -10.84c -4.71    -0.0000
iter: 351 23:46:28    48.579252c -10.86c -4.72    -0.0000
iter: 352 23:46:31    48.579235c -10.86c -4.72    -0.0000
iter: 353 23:46:35    48.579218c -10.87c -4.72    -0.0000
iter: 354 23:46:39    48.579202c -10.88c -4.73    -0.0000
iter: 355 23:46:43    48.579185c -10.89c -4.73    -0.0000
iter: 356 23:46:46    48.579169c -10.90c -4.74    -0.0000
iter: 357 23:46:50    48.579153c -10.91c -4.74    -0.0000
iter: 358 23:46:54    48.579137c -10.92c -4.75    -0.0000
iter: 359 23:46:57    48.579121c -10.93c -4.75    -0.0000
iter: 360 23:47:01    48.579105c -10.93c -4.76    -0.0000
iter: 361 23:47:05    48.579090c -10.94c -4.76    -0.0000
iter: 362 23:47:08    48.579075c -10.95c -4.77    -0.0000
iter: 363 23:47:12    48.579060c -10.96c -4.77    -0.0000
iter: 364 23:47:16    48.579045c -10.97c -4.77    -0.0000
iter: 365 23:47:19    48.579031c -10.98c -4.78    -0.0000
iter: 366 23:47:23    48.579016c -10.99c -4.78    -0.0000
iter: 367 23:47:27    48.579002c -11.00c -4.79    -0.0000
iter: 368 23:47:30    48.578988c -11.00c -4.79    -0.0000
iter: 369 23:47:34    48.578974c -11.01c -4.80    -0.0000
iter: 370 23:47:38    48.578960c -11.02c -4.80    -0.0000
iter: 371 23:47:41    48.578947c -11.03c -4.80    -0.0000
iter: 372 23:47:45    48.578933c -11.04c -4.81    -0.0000
iter: 373 23:47:49    48.578920c -11.05c -4.81    -0.0000
iter: 374 23:47:52    48.578907c -11.05c -4.82    -0.0000
iter: 375 23:47:56    48.578894c -11.06c -4.82    -0.0000
iter: 376 23:48:00    48.578881c -11.07c -4.83    -0.0000
iter: 377 23:48:03    48.578869c -11.08c -4.83    -0.0000
iter: 378 23:48:07    48.578856c -11.09c -4.84    -0.0000
iter: 379 23:48:11    48.578844c -11.10c -4.84    -0.0000
iter: 380 23:48:15    48.578832c -11.10c -4.84    -0.0000
iter: 381 23:48:18    48.578820c -11.11c -4.85    -0.0000
iter: 382 23:48:22    48.578808c -11.12c -4.85    -0.0000
iter: 383 23:48:26    48.578796c -11.13c -4.86    -0.0000
iter: 384 23:48:29    48.578785c -11.14c -4.86    -0.0000
iter: 385 23:48:33    48.578773c -11.15c -4.87    -0.0000
iter: 386 23:48:37    48.578762c -11.16c -4.87    -0.0000
iter: 387 23:48:40    48.578751c -11.16c -4.88    -0.0000
iter: 388 23:48:44    48.578740c -11.17c -4.88    -0.0000
iter: 389 23:48:48    48.578729c -11.18c -4.88    -0.0000
iter: 390 23:48:51    48.578718c -11.19c -4.89    -0.0000
iter: 391 23:48:55    48.578707c -11.19c -4.89    -0.0000
iter: 392 23:48:59    48.578697c -11.20c -4.90    -0.0000
iter: 393 23:49:02    48.578686c -11.21c -4.90    -0.0000
iter: 394 23:49:06    48.578676c -11.22c -4.91    -0.0000
iter: 395 23:49:10    48.578666c -11.23c -4.91    -0.0000
iter: 396 23:49:13    48.578656c -11.24c -4.91    -0.0000
iter: 397 23:49:17    48.578646c -11.24c -4.92    -0.0000
iter: 398 23:49:21    48.578636c -11.25c -4.92    -0.0000
iter: 399 23:49:24    48.578627c -11.26c -4.93    -0.0000
iter: 400 23:49:28    48.578617c -11.27c -4.93    -0.0000
iter: 401 23:49:32    48.578608c -11.28c -4.94    -0.0000
iter: 402 23:49:36    48.578598c -11.29c -4.94    -0.0000
iter: 403 23:49:39    48.578589c -11.29c -4.94    -0.0000
iter: 404 23:49:43    48.578580c -11.30c -4.95    -0.0000
iter: 405 23:49:47    48.578571c -11.31c -4.95    -0.0000
iter: 406 23:49:50    48.578562c -11.32c -4.96    -0.0000
iter: 407 23:49:54    48.578553c -11.33c -4.96    -0.0000
iter: 408 23:49:58    48.578545c -11.34c -4.97    -0.0000
iter: 409 23:50:01    48.578536c -11.34c -4.97    -0.0000
iter: 410 23:50:05    48.578528c -11.35c -4.98    -0.0000
iter: 411 23:50:09    48.578519c -11.36c -4.98    -0.0000
iter: 412 23:50:12    48.578511c -11.37c -4.98    -0.0000
iter: 413 23:50:16    48.578503c -11.37c -4.99    -0.0000
iter: 414 23:50:20    48.578495c -11.38c -4.99    -0.0000
iter: 415 23:50:23    48.578487c -11.39c -5.00    -0.0000
iter: 416 23:50:27    48.578479c -11.40c -5.00c   -0.0000

Converged after 416 iterations.

Dipole moment: (52.372652, -54.207857, -0.638977) |e|*Ang

Total magnetic moment: (0.000000, 0.000000, -0.000000)
Local magnetic moments:
   0 Ti ( 0.000000,  0.000000, -0.000000)
   1 Ti ( 0.000000,  0.000000, -0.000000)
   2 Ti ( 0.000000,  0.000000,  0.000000)
   3 Ti ( 0.000000,  0.000000, -0.000000)
   4 Ti ( 0.000000,  0.000000, -0.000000)
   5 Ti ( 0.000000,  0.000000,  0.000000)
   6 Ti ( 0.000000,  0.000000, -0.000000)
   7 Ti ( 0.000000,  0.000000, -0.000000)
   8 Ti ( 0.000000,  0.000000,  0.000000)
   9 Ti ( 0.000000,  0.000000,  0.000000)
  10 Ti ( 0.000000,  0.000000,  0.000000)
  11 Ti ( 0.000000,  0.000000,  0.000000)
  12 Ti ( 0.000000,  0.000000, -0.000000)
  13 Ti ( 0.000000,  0.000000,  0.000000)
  14 Ti ( 0.000000,  0.000000,  0.000000)
  15 Ti ( 0.000000,  0.000000,  0.000000)
  16 Ti ( 0.000000,  0.000000,  0.000000)
  17 Ti ( 0.000000,  0.000000,  0.000000)
  18 Ti ( 0.000000,  0.000000, -0.000000)
  19 Ti ( 0.000000,  0.000000, -0.000000)
  20 Ti ( 0.000000,  0.000000,  0.000000)
  21 Ti ( 0.000000,  0.000000,  0.000000)
  22 Ti ( 0.000000,  0.000000,  0.000000)
  23 Ti ( 0.000000,  0.000000, -0.000000)
  24 O  ( 0.000000,  0.000000,  0.000000)
  25 O  ( 0.000000,  0.000000, -0.000000)
  26 O  ( 0.000000,  0.000000, -0.000000)
  27 O  ( 0.000000,  0.000000, -0.000000)
  28 O  ( 0.000000,  0.000000, -0.000000)
  29 O  ( 0.000000,  0.000000, -0.000000)
  30 O  ( 0.000000,  0.000000,  0.000000)
  31 O  ( 0.000000,  0.000000,  0.000000)
  32 O  ( 0.000000,  0.000000,  0.000000)
  33 O  ( 0.000000,  0.000000,  0.000000)
  34 O  ( 0.000000,  0.000000, -0.000000)
  35 O  ( 0.000000,  0.000000,  0.000000)
  36 O  ( 0.000000,  0.000000, -0.000000)
  37 O  ( 0.000000,  0.000000,  0.000000)
  38 O  ( 0.000000,  0.000000, -0.000000)
  39 O  ( 0.000000,  0.000000,  0.000000)
  40 O  ( 0.000000,  0.000000, -0.000000)
  41 O  ( 0.000000,  0.000000,  0.000000)
  42 O  ( 0.000000,  0.000000,  0.000000)
  43 O  ( 0.000000,  0.000000, -0.000000)
  44 O  ( 0.000000,  0.000000,  0.000000)
  45 O  ( 0.000000,  0.000000,  0.000000)
  46 O  ( 0.000000,  0.000000, -0.000000)
  47 O  ( 0.000000,  0.000000,  0.000000)
  48 O  ( 0.000000,  0.000000, -0.000000)
  49 O  ( 0.000000,  0.000000, -0.000000)
  50 O  ( 0.000000,  0.000000, -0.000000)
  51 O  ( 0.000000,  0.000000, -0.000000)
  52 O  ( 0.000000,  0.000000, -0.000000)
  53 O  ( 0.000000,  0.000000,  0.000000)
  54 O  ( 0.000000,  0.000000,  0.000000)
  55 O  ( 0.000000,  0.000000, -0.000000)
  56 O  ( 0.000000,  0.000000,  0.000000)
  57 O  ( 0.000000,  0.000000, -0.000000)
  58 O  ( 0.000000,  0.000000, -0.000000)
  59 O  ( 0.000000,  0.000000,  0.000000)
  60 O  ( 0.000000,  0.000000,  0.000000)
  61 O  ( 0.000000,  0.000000,  0.000000)
  62 O  ( 0.000000,  0.000000,  0.000000)
  63 O  ( 0.000000,  0.000000, -0.000000)
  64 O  ( 0.000000,  0.000000, -0.000000)
  65 O  ( 0.000000,  0.000000, -0.000000)
  66 O  ( 0.000000,  0.000000, -0.000000)
  67 O  ( 0.000000,  0.000000, -0.000000)
  68 O  ( 0.000000,  0.000000, -0.000000)
  69 O  ( 0.000000,  0.000000, -0.000000)
  70 O  ( 0.000000,  0.000000,  0.000000)
  71 O  ( 0.000000,  0.000000,  0.000000)
  72 Au ( 0.000000,  0.000000, -0.000000)
  73 Au ( 0.000000,  0.000000, -0.000000)
  74 Au ( 0.000000,  0.000000, -0.000000)
  75 Au ( 0.000000,  0.000000,  0.000000)

Energy contributions relative to reference atoms: (reference = -2721730.337652)

Kinetic:       +548.895640
Potential:     -737.938562
External:      +577.320360
XC:            -382.892310
Entropy (-ST):   -0.001075
Local:          +43.193889
SIC:             +0.000000
--------------------------
Free energy:    +48.577941
Extrapolated:   +48.578479

Dipole-layer corrected work functions: 5.281460, 6.742379 eV

Spin contamination: 0.000000 electrons
                   Up                     Down
 Band  Eigenvalues  Occupancy  Eigenvalues  Occupancy
    0    -66.56515    1.00000    -66.56515    1.00000
    1    -66.55693    1.00000    -66.55693    1.00000
    2    -66.55131    1.00000    -66.55131    1.00000
    3    -66.54938    1.00000    -66.54938    1.00000
    4    -66.45178    1.00000    -66.45178    1.00000
    5    -66.35227    1.00000    -66.35227    1.00000
    6    -66.28339    1.00000    -66.28339    1.00000
    7    -66.25470    1.00000    -66.25470    1.00000
    8    -66.25243    1.00000    -66.25243    1.00000
    9    -66.23456    1.00000    -66.23456    1.00000
   10    -66.22347    1.00000    -66.22347    1.00000
   11    -66.20597    1.00000    -66.20597    1.00000
   12    -66.16642    1.00000    -66.16642    1.00000
   13    -66.16393    1.00000    -66.16393    1.00000
   14    -66.16318    1.00000    -66.16318    1.00000
   15    -66.10645    1.00000    -66.10645    1.00000
   16    -66.08713    1.00000    -66.08713    1.00000
   17    -66.08207    1.00000    -66.08207    1.00000
   18    -65.98678    1.00000    -65.98678    1.00000
   19    -65.91927    1.00000    -65.91927    1.00000
   20    -65.82873    1.00000    -65.82873    1.00000
   21    -65.81436    1.00000    -65.81436    1.00000
   22    -65.80549    1.00000    -65.80549    1.00000
   23    -65.80386    1.00000    -65.80386    1.00000
   24    -42.88703    1.00000    -42.88703    1.00000
   25    -42.87751    1.00000    -42.87751    1.00000
   26    -42.87108    1.00000    -42.87108    1.00000
   27    -42.86860    1.00000    -42.86860    1.00000
   28    -42.73957    1.00000    -42.73957    1.00000
   29    -42.73176    1.00000    -42.73176    1.00000
   30    -42.73024    1.00000    -42.73024    1.00000
   31    -42.67010    1.00000    -42.67010    1.00000
   32    -42.66061    1.00000    -42.66061    1.00000
   33    -42.61646    1.00000    -42.61646    1.00000
   34    -42.58967    1.00000    -42.58967    1.00000
   35    -42.57181    1.00000    -42.57181    1.00000
   36    -42.56842    1.00000    -42.56842    1.00000
   37    -42.54746    1.00000    -42.54746    1.00000
   38    -42.53673    1.00000    -42.53673    1.00000
   39    -42.53623    1.00000    -42.53623    1.00000
   40    -42.52813    1.00000    -42.52813    1.00000
   41    -42.52345    1.00000    -42.52345    1.00000
   42    -42.51813    1.00000    -42.51813    1.00000
   43    -42.51029    1.00000    -42.51029    1.00000
   44    -42.50770    1.00000    -42.50770    1.00000
   45    -42.49685    1.00000    -42.49685    1.00000
   46    -42.48357    1.00000    -42.48357    1.00000
   47    -42.48002    1.00000    -42.48002    1.00000
   48    -42.45819    1.00000    -42.45819    1.00000
   49    -42.44223    1.00000    -42.44223    1.00000
   50    -42.43271    1.00000    -42.43271    1.00000
   51    -42.42543    1.00000    -42.42543    1.00000
   52    -42.41933    1.00000    -42.41933    1.00000
   53    -42.40736    1.00000    -42.40736    1.00000
   54    -42.40353    1.00000    -42.40353    1.00000
   55    -42.38582    1.00000    -42.38582    1.00000
   56    -42.38086    1.00000    -42.38086    1.00000
   57    -42.37039    1.00000    -42.37039    1.00000
   58    -42.35622    1.00000    -42.35622    1.00000
   59    -42.34930    1.00000    -42.34930    1.00000
   60    -42.34226    1.00000    -42.34226    1.00000
   61    -42.33390    1.00000    -42.33390    1.00000
   62    -42.32980    1.00000    -42.32980    1.00000
   63    -42.32714    1.00000    -42.32714    1.00000
   64    -42.32027    1.00000    -42.32027    1.00000
   65    -42.30708    1.00000    -42.30708    1.00000
   66    -42.29923    1.00000    -42.29923    1.00000
   67    -42.28335    1.00000    -42.28335    1.00000
   68    -42.27481    1.00000    -42.27481    1.00000
   69    -42.27220    1.00000    -42.27220    1.00000
   70    -42.26567    1.00000    -42.26567    1.00000
   71    -42.25965    1.00000    -42.25965    1.00000
   72    -42.25305    1.00000    -42.25305    1.00000
   73    -42.24823    1.00000    -42.24823    1.00000
   74    -42.24066    1.00000    -42.24066    1.00000
   75    -42.22998    1.00000    -42.22998    1.00000
   76    -42.20681    1.00000    -42.20681    1.00000
   77    -42.19245    1.00000    -42.19245    1.00000
   78    -42.17796    1.00000    -42.17796    1.00000
   79    -42.13045    1.00000    -42.13045    1.00000
   80    -42.11112    1.00000    -42.11112    1.00000
   81    -42.05380    1.00000    -42.05380    1.00000
   82    -42.04705    1.00000    -42.04705    1.00000
   83    -42.03978    1.00000    -42.03978    1.00000
   84    -42.03644    1.00000    -42.03644    1.00000
   85    -42.02478    1.00000    -42.02478    1.00000
   86    -42.02339    1.00000    -42.02339    1.00000
   87    -42.02289    1.00000    -42.02289    1.00000
   88    -42.01687    1.00000    -42.01687    1.00000
   89    -42.00871    1.00000    -42.00871    1.00000
   90    -41.98177    1.00000    -41.98177    1.00000
   91    -41.96640    1.00000    -41.96640    1.00000
   92    -41.90483    1.00000    -41.90483    1.00000
   93    -41.88830    1.00000    -41.88830    1.00000
   94    -41.87913    1.00000    -41.87913    1.00000
   95    -41.87678    1.00000    -41.87678    1.00000
   96    -25.26223    1.00000    -25.26223    1.00000
   97    -25.06245    1.00000    -25.06245    1.00000
   98    -24.92982    1.00000    -24.92982    1.00000
   99    -24.90396    1.00000    -24.90396    1.00000
  100    -24.83846    1.00000    -24.83846    1.00000
  101    -24.78780    1.00000    -24.78780    1.00000
  102    -24.71425    1.00000    -24.71425    1.00000
  103    -24.64448    1.00000    -24.64448    1.00000
  104    -24.57915    1.00000    -24.57915    1.00000
  105    -24.48375    1.00000    -24.48375    1.00000
  106    -24.42501    1.00000    -24.42501    1.00000
  107    -24.36931    1.00000    -24.36931    1.00000
  108    -24.30607    1.00000    -24.30607    1.00000
  109    -24.17962    1.00000    -24.17962    1.00000
  110    -24.16497    1.00000    -24.16497    1.00000
  111    -24.13171    1.00000    -24.13171    1.00000
  112    -24.10429    1.00000    -24.10429    1.00000
  113    -24.08830    1.00000    -24.08830    1.00000
  114    -24.03045    1.00000    -24.03045    1.00000
  115    -23.99968    1.00000    -23.99968    1.00000
  116    -23.97949    1.00000    -23.97949    1.00000
  117    -23.95834    1.00000    -23.95834    1.00000
  118    -23.94480    1.00000    -23.94480    1.00000
  119    -23.93468    1.00000    -23.93468    1.00000
  120    -23.89849    1.00000    -23.89849    1.00000
  121    -23.87955    1.00000    -23.87955    1.00000
  122    -23.87412    1.00000    -23.87412    1.00000
  123    -23.86418    1.00000    -23.86418    1.00000
  124    -23.80064    1.00000    -23.80064    1.00000
  125    -23.79117    1.00000    -23.79117    1.00000
  126    -23.77932    1.00000    -23.77932    1.00000
  127    -23.77451    1.00000    -23.77451    1.00000
  128    -23.76966    1.00000    -23.76966    1.00000
  129    -23.75920    1.00000    -23.75920    1.00000
  130    -23.75035    1.00000    -23.75035    1.00000
  131    -23.73611    1.00000    -23.73611    1.00000
  132    -23.73574    1.00000    -23.73574    1.00000
  133    -23.73090    1.00000    -23.73090    1.00000
  134    -23.69283    1.00000    -23.69283    1.00000
  135    -23.58975    1.00000    -23.58975    1.00000
  136    -23.57142    1.00000    -23.57142    1.00000
  137    -23.34700    1.00000    -23.34700    1.00000
  138    -23.20828    1.00000    -23.20828    1.00000
  139    -23.16405    1.00000    -23.16405    1.00000
  140    -22.42733    1.00000    -22.42733    1.00000
  141    -22.38599    1.00000    -22.38599    1.00000
  142    -22.37970    1.00000    -22.37970    1.00000
  143    -22.36928    1.00000    -22.36928    1.00000
  144    -12.51983    1.00000    -12.51983    1.00000
  145    -12.27244    1.00000    -12.27244    1.00000
  146    -12.26777    1.00000    -12.26777    1.00000
  147    -12.24776    1.00000    -12.24776    1.00000
  148    -12.17796    1.00000    -12.17796    1.00000
  149    -12.15372    1.00000    -12.15372    1.00000
  150    -12.10510    1.00000    -12.10510    1.00000
  151    -12.08870    1.00000    -12.08870    1.00000
  152    -12.07917    1.00000    -12.07917    1.00000
  153    -12.03003    1.00000    -12.03003    1.00000
  154    -12.00932    1.00000    -12.00932    1.00000
  155    -11.99388    1.00000    -11.99388    1.00000
  156    -11.95384    1.00000    -11.95384    1.00000
  157    -11.93002    1.00000    -11.93002    1.00000
  158    -11.87855    1.00000    -11.87855    1.00000
  159    -11.85437    1.00000    -11.85437    1.00000
  160    -11.84130    1.00000    -11.84130    1.00000
  161    -11.79033    1.00000    -11.79033    1.00000
  162    -11.77154    1.00000    -11.77154    1.00000
  163    -11.70869    1.00000    -11.70869    1.00000
  164    -11.64736    1.00000    -11.64736    1.00000
  165    -11.58467    1.00000    -11.58467    1.00000
  166    -11.57010    1.00000    -11.57010    1.00000
  167    -11.55119    1.00000    -11.55119    1.00000
  168    -11.53598    1.00000    -11.53598    1.00000
  169    -11.53002    1.00000    -11.53002    1.00000
  170    -11.50481    1.00000    -11.50481    1.00000
  171    -11.46474    1.00000    -11.46474    1.00000
  172    -11.45340    1.00000    -11.45340    1.00000
  173    -11.43879    1.00000    -11.43879    1.00000
  174    -11.43554    1.00000    -11.43554    1.00000
  175    -11.40025    1.00000    -11.40025    1.00000
  176    -11.39761    1.00000    -11.39761    1.00000
  177    -11.37512    1.00000    -11.37512    1.00000
  178    -11.35843    1.00000    -11.35843    1.00000
  179    -11.34540    1.00000    -11.34540    1.00000
  180    -11.31463    1.00000    -11.31463    1.00000
  181    -11.30609    1.00000    -11.30609    1.00000
  182    -11.27528    1.00000    -11.27528    1.00000
  183    -11.26116    1.00000    -11.26116    1.00000
  184    -11.24510    1.00000    -11.24510    1.00000
  185    -11.24377    1.00000    -11.24377    1.00000
  186    -11.19717    1.00000    -11.19717    1.00000
  187    -11.17361    1.00000    -11.17361    1.00000
  188    -11.14771    1.00000    -11.14771    1.00000
  189    -11.09872    1.00000    -11.09872    1.00000
  190    -11.04861    1.00000    -11.04861    1.00000
  191    -10.99608    1.00000    -10.99608    1.00000
  192    -10.97175    1.00000    -10.97175    1.00000
  193    -10.91421    1.00000    -10.91421    1.00000
  194    -10.83564    1.00000    -10.83564    1.00000
  195    -10.79270    1.00000    -10.79270    1.00000
  196    -10.77180    1.00000    -10.77180    1.00000
  197    -10.76118    1.00000    -10.76118    1.00000
  198    -10.69248    1.00000    -10.69248    1.00000
  199    -10.69120    1.00000    -10.69120    1.00000
  200    -10.58320    1.00000    -10.58320    1.00000
  201    -10.52801    1.00000    -10.52801    1.00000
  202    -10.51913    1.00000    -10.51913    1.00000
  203    -10.45852    1.00000    -10.45852    1.00000
  204    -10.37446    1.00000    -10.37446    1.00000
  205    -10.35636    1.00000    -10.35636    1.00000
  206    -10.32694    1.00000    -10.32694    1.00000
  207    -10.31556    1.00000    -10.31556    1.00000
  208    -10.25859    1.00000    -10.25859    1.00000
  209    -10.22898    1.00000    -10.22898    1.00000
  210    -10.19989    1.00000    -10.19989    1.00000
  211    -10.16673    1.00000    -10.16673    1.00000
  212    -10.14945    1.00000    -10.14945    1.00000
  213    -10.13442    1.00000    -10.13442    1.00000
  214    -10.12269    1.00000    -10.12269    1.00000
  215    -10.08519    1.00000    -10.08519    1.00000
  216    -10.07604    1.00000    -10.07604    1.00000
  217     -9.98635    1.00000     -9.98635    1.00000
  218     -9.95550    1.00000     -9.95550    1.00000
  219     -9.93808    1.00000     -9.93808    1.00000
  220     -9.90523    1.00000     -9.90523    1.00000
  221     -9.87715    1.00000     -9.87715    1.00000
  222     -9.85634    1.00000     -9.85634    1.00000
  223     -9.84541    1.00000     -9.84541    1.00000
  224     -9.82117    1.00000     -9.82117    1.00000
  225     -9.80247    1.00000     -9.80247    1.00000
  226     -9.77196    1.00000     -9.77196    1.00000
  227     -9.71908    1.00000     -9.71908    1.00000
  228     -9.70380    1.00000     -9.70380    1.00000
  229     -9.69033    1.00000     -9.69033    1.00000
  230     -9.65736    1.00000     -9.65736    1.00000
  231     -9.63135    1.00000     -9.63135    1.00000
  232     -9.63042    1.00000     -9.63042    1.00000
  233     -9.60770    1.00000     -9.60770    1.00000
  234     -9.59205    1.00000     -9.59205    1.00000
  235     -9.56130    1.00000     -9.56130    1.00000
  236     -9.52111    1.00000     -9.52111    1.00000
  237     -9.46392    1.00000     -9.46392    1.00000
  238     -9.43493    1.00000     -9.43493    1.00000
  239     -9.43001    1.00000     -9.43001    1.00000
  240     -9.37934    1.00000     -9.37934    1.00000
  241     -9.35323    1.00000     -9.35323    1.00000
  242     -9.32212    1.00000     -9.32212    1.00000
  243     -9.29091    1.00000     -9.29091    1.00000
  244     -9.27057    1.00000     -9.27057    1.00000
  245     -9.20385    1.00000     -9.20385    1.00000
  246     -9.19626    1.00000     -9.19626    1.00000
  247     -9.18284    1.00000     -9.18284    1.00000
  248     -9.13757    1.00000     -9.13757    1.00000
  249     -9.06146    1.00000     -9.06146    1.00000
  250     -9.03339    1.00000     -9.03339    1.00000
  251     -9.00357    1.00000     -9.00357    1.00000
  252     -8.97450    1.00000     -8.97450    1.00000
  253     -8.94540    1.00000     -8.94540    1.00000
  254     -8.89117    1.00000     -8.89117    1.00000
  255     -8.86306    1.00000     -8.86306    1.00000
  256     -8.85826    1.00000     -8.85826    1.00000
  257     -8.82648    1.00000     -8.82648    1.00000
  258     -8.80851    1.00000     -8.80851    1.00000
  259     -8.76409    1.00000     -8.76409    1.00000
  260     -8.74352    1.00000     -8.74352    1.00000
  261     -8.73688    1.00000     -8.73688    1.00000
  262     -8.72935    1.00000     -8.72935    1.00000
  263     -8.69953    1.00000     -8.69953    1.00000
  264     -8.64644    1.00000     -8.64644    1.00000
  265     -8.63169    1.00000     -8.63169    1.00000
  266     -8.62234    1.00000     -8.62234    1.00000
  267     -8.60240    1.00000     -8.60240    1.00000
  268     -8.57175    1.00000     -8.57175    1.00000
  269     -8.54964    1.00000     -8.54964    1.00000
  270     -8.52794    1.00000     -8.52794    1.00000
  271     -8.49286    1.00000     -8.49286    1.00000
  272     -8.48106    1.00000     -8.48106    1.00000
  273     -8.46504    1.00000     -8.46504    1.00000
  274     -8.44802    1.00000     -8.44802    1.00000
  275     -8.43359    1.00000     -8.43359    1.00000
  276     -8.40791    1.00000     -8.40791    1.00000
  277     -8.38800    1.00000     -8.38800    1.00000
  278     -8.36711    1.00000     -8.36711    1.00000
  279     -8.35251    1.00000     -8.35251    1.00000
  280     -8.32355    1.00000     -8.32355    1.00000
  281     -8.30583    1.00000     -8.30583    1.00000
  282     -8.25841    1.00000     -8.25841    1.00000
  283     -8.19733    1.00000     -8.19733    1.00000
  284     -8.18845    1.00000     -8.18845    1.00000
  285     -8.17452    1.00000     -8.17452    1.00000
  286     -8.14826    1.00000     -8.14826    1.00000
  287     -8.08915    1.00000     -8.08915    1.00000
  288     -8.07964    1.00000     -8.07964    1.00000
  289     -8.03015    1.00000     -8.03015    1.00000
  290     -8.01254    1.00000     -8.01254    1.00000
  291     -8.00010    1.00000     -8.00010    1.00000
  292     -7.98712    1.00000     -7.98712    1.00000
  293     -7.93968    1.00000     -7.93968    1.00000
  294     -7.91025    1.00000     -7.91025    1.00000
  295     -7.88850    1.00000     -7.88850    1.00000
  296     -7.81800    1.00000     -7.81800    1.00000
  297     -7.79183    1.00000     -7.79183    1.00000
  298     -7.76160    1.00000     -7.76160    1.00000
  299     -7.74948    1.00000     -7.74948    1.00000
  300     -7.73564    1.00000     -7.73564    1.00000
  301     -7.72987    1.00000     -7.72987    1.00000
  302     -7.72470    1.00000     -7.72470    1.00000
  303     -7.70109    1.00000     -7.70109    1.00000
  304     -7.51588    1.00000     -7.51588    1.00000
  305     -7.47156    1.00000     -7.47156    1.00000
  306     -7.37935    1.00000     -7.37935    1.00000
  307     -7.36749    1.00000     -7.36749    1.00000
  308     -7.18192    0.99999     -7.18192    0.99999
  309     -6.83049    0.99972     -6.83049    0.99972
  310     -5.19724    0.00029     -5.19724    0.00029
  311     -4.59537    0.00000     -4.59537    0.00000
  312     -4.17536    0.00000     -4.17536    0.00000
  313     -4.04090    0.00000     -4.04090    0.00000
  314     -3.98668    0.00000     -3.98668    0.00000
  315     -3.94143    0.00000     -3.94143    0.00000
  316     -3.78453    0.00000     -3.78453    0.00000
  317     -3.77132    0.00000     -3.77132    0.00000
  318     -3.75290    0.00000     -3.75290    0.00000
  319     -3.65442    0.00000     -3.65442    0.00000
  320     -3.54739    0.00000     -3.54739    0.00000
  321     -3.49647    0.00000     -3.49647    0.00000
  322     -3.48271    0.00000     -3.48271    0.00000
  323     -3.44227    0.00000     -3.44227    0.00000
  324     -3.40336    0.00000     -3.40336    0.00000
  325     -3.39249    0.00000     -3.39249    0.00000
  326     -3.36985    0.00000     -3.36985    0.00000
  327     -3.28905    0.00000     -3.28905    0.00000
  328     -3.28463    0.00000     -3.28463    0.00000
  329     -3.26299    0.00000     -3.26299    0.00000
  330     -3.25053    0.00000     -3.25053    0.00000
  331     -3.23427    0.00000     -3.23427    0.00000
  332     -3.22413    0.00000     -3.22413    0.00000
  333     -3.19544    0.00000     -3.19544    0.00000
  334     -3.16659    0.00000     -3.16659    0.00000
  335     -3.12226    0.00000     -3.12226    0.00000
  336     -3.11484    0.00000     -3.11484    0.00000
  337     -3.08785    0.00000     -3.08785    0.00000
  338     -3.06448    0.00000     -3.06448    0.00000
  339     -3.05775    0.00000     -3.05775    0.00000
  340     -3.04389    0.00000     -3.04389    0.00000
  341     -3.02423    0.00000     -3.02423    0.00000
  342     -2.99893    0.00000     -2.99893    0.00000
  343     -2.99325    0.00000     -2.99325    0.00000
  344     -2.98835    0.00000     -2.98835    0.00000
  345     -2.97400    0.00000     -2.97400    0.00000
  346     -2.96035    0.00000     -2.96035    0.00000
  347     -2.94949    0.00000     -2.94949    0.00000
  348     -2.91353    0.00000     -2.91353    0.00000
  349     -2.91082    0.00000     -2.91082    0.00000
  350     -2.86260    0.00000     -2.86260    0.00000
  351     -2.83714    0.00000     -2.83714    0.00000
  352     -2.81476    0.00000     -2.81476    0.00000
  353     -2.79883    0.00000     -2.79883    0.00000
  354     -2.78256    0.00000     -2.78256    0.00000
  355     -2.77898    0.00000     -2.77898    0.00000
  356     -2.73087    0.00000     -2.73087    0.00000
  357     -2.70727    0.00000     -2.70727    0.00000
  358     -2.64562    0.00000     -2.64562    0.00000
  359     -2.62768    0.00000     -2.62768    0.00000
  360     -2.60624    0.00000     -2.60624    0.00000
  361     -2.59414    0.00000     -2.59414    0.00000
  362     -2.58017    0.00000     -2.58017    0.00000
  363     -2.56970    0.00000     -2.56970    0.00000
  364     -2.54967    0.00000     -2.54967    0.00000
  365     -2.54140    0.00000     -2.54140    0.00000
  366     -2.53254    0.00000     -2.53254    0.00000
  367     -2.52781    0.00000     -2.52781    0.00000
  368     -2.51176    0.00000     -2.51176    0.00000
  369     -2.46288    0.00000     -2.46288    0.00000
  370     -2.44600    0.00000     -2.44600    0.00000
  371     -2.42500    0.00000     -2.42500    0.00000
  372     -2.41192    0.00000     -2.41192    0.00000
  373     -2.38956    0.00000     -2.38956    0.00000
  374     -2.37016    0.00000     -2.37016    0.00000
  375     -2.30949    0.00000     -2.30949    0.00000

Fermi level: -6.01192

Gap: 1.633 eV
Transition (v -> c):
  (s=0, k=0, n=309, [0.00, 0.00, 0.00]) -> (s=1, k=0, n=310, [0.00, 0.00, 0.00])
No difference between direct/indirect transitions
System changes: positions 

Initializing position-dependent things.

Density initialized from wave functions
      .-------------------------.  
     /|                         |  
    / |                         |  
   /  |                         |  
  /   |                         |  
 *    |                         |  
 |    |                         |  
 |    |                         |  
 |    |                         |  
 |    |                         |  
 |    |                         |  
 |    |                         |  
 |    |                         |  
 |    |                         |  
 |    |        Au   OAu         |  
 |    |      O          Ti      |  
 |    O  Au      Ti     O    O  |  
 |    |   Ti   Au O   O         |  
 | O  |   O    O      Ti     Ti |  
 |    | Ti     Ti     O    O    |  
 |    |     O       O      Ti   |  
 |   O|Ti     O      O          |  
 |    |O    O      Ti     Ti    |  
 |  Ti|    Ti          O  O   O |  
 |    |  O  O   O O    TiO      |  
 |  O |         TiO         O Ti|  
 |    | OTiO   Ti    OTi        |  
 |    |       O     O O    O O  |  
 |    | Oi   O O           Ti   |  
 |    O      Ti     Ti     O    |  
 |   Ti          O      O       |  
 |    |   O                     |  
 |    |                         |  
 |    |                         |  
 |    |                         |  
 |    .-------------------------.  
 |   /                         /   
 |  /                         /    
 | /                         /     
 |/                         /      
 *-------------------------*       

Positions:
   0 Ti     1.771742    0.000000    8.228379    ( 0.0000,  0.0000,  0.0000)
   1 Ti     6.989192    1.896200    8.228379    ( 0.0000,  0.0000,  0.0000)
   2 Ti     1.771742    3.792400    8.228379    ( 0.0000,  0.0000,  0.0000)
   3 Ti     6.989192    5.688600    8.228379    ( 0.0000,  0.0000,  0.0000)
   4 Ti     4.725027    0.000000    9.111586    ( 0.0000,  0.0000,  0.0000)
   5 Ti     9.942477    1.896200    9.111586    ( 0.0000,  0.0000,  0.0000)
   6 Ti     4.725027    3.792400    9.111586    ( 0.0000,  0.0000,  0.0000)
   7 Ti     9.942477    5.688600    9.111586    ( 0.0000,  0.0000,  0.0000)
   8 Ti     3.149983    0.000000   11.761552    ( 0.0000,  0.0000,  0.0000)
   9 Ti     8.367433    1.896200   11.761552    ( 0.0000,  0.0000,  0.0000)
  10 Ti     3.149983    3.792400   11.761552    ( 0.0000,  0.0000,  0.0000)
  11 Ti     8.367433    5.688600   11.761552    ( 0.0000,  0.0000,  0.0000)
  12 Ti     6.103269    0.000000   12.644759    ( 0.0000,  0.0000,  0.0000)
  13 Ti     0.885819    1.896200   12.644759    ( 0.0000,  0.0000,  0.0000)
  14 Ti     6.103269    3.792400   12.644759    ( 0.0000,  0.0000,  0.0000)
  15 Ti     0.885819    5.688600   12.644759    ( 0.0000,  0.0000,  0.0000)
  16 Ti     4.482233   -0.001033   15.342543    ( 0.0000,  0.0000,  0.0000)
  17 Ti     9.753045    1.900753   15.389207    ( 0.0000,  0.0000,  0.0000)
  18 Ti     4.499047    3.797034   15.348687    ( 0.0000,  0.0000,  0.0000)
  19 Ti     9.736627    5.671166   15.407809    ( 0.0000,  0.0000,  0.0000)
  20 Ti     7.365001   -0.008670   16.091347    ( 0.0000,  0.0000,  0.0000)
  21 Ti     2.124206    1.919615   16.196452    ( 0.0000,  0.0000,  0.0000)
  22 Ti     7.324862    3.785370   16.124124    ( 0.0000,  0.0000,  0.0000)
  23 Ti     2.104658    5.692197   16.109406    ( 0.0000,  0.0000,  0.0000)
  24 O      3.638859    0.000000    7.500000    ( 0.0000,  0.0000,  0.0000)
  25 O      8.856309    1.896200    7.500000    ( 0.0000,  0.0000,  0.0000)
  26 O      3.638859    3.792400    7.500000    ( 0.0000,  0.0000,  0.0000)
  27 O      8.856309    5.688600    7.500000    ( 0.0000,  0.0000,  0.0000)
  28 O      6.592144    0.000000    8.383207    ( 0.0000,  0.0000,  0.0000)
  29 O      1.374694    1.896200    8.383207    ( 0.0000,  0.0000,  0.0000)
  30 O      6.592144    3.792400    8.383207    ( 0.0000,  0.0000,  0.0000)
  31 O      1.374694    5.688600    8.383207    ( 0.0000,  0.0000,  0.0000)
  32 O     10.339421    0.000000    8.956758    ( 0.0000,  0.0000,  0.0000)
  33 O      5.121971    1.896200    8.956758    ( 0.0000,  0.0000,  0.0000)
  34 O     10.339421    3.792400    8.956758    ( 0.0000,  0.0000,  0.0000)
  35 O      5.121971    5.688600    8.956758    ( 0.0000,  0.0000,  0.0000)
  36 O      2.857911    0.000000    9.839966    ( 0.0000,  0.0000,  0.0000)
  37 O      8.075361    1.896200    9.839966    ( 0.0000,  0.0000,  0.0000)
  38 O      2.857911    3.792400    9.839966    ( 0.0000,  0.0000,  0.0000)
  39 O      8.075361    5.688600    9.839966    ( 0.0000,  0.0000,  0.0000)
  40 O      5.017100    0.000000   11.033173    ( 0.0000,  0.0000,  0.0000)
  41 O     10.234550    1.896200   11.033173    ( 0.0000,  0.0000,  0.0000)
  42 O      5.017100    3.792400   11.033173    ( 0.0000,  0.0000,  0.0000)
  43 O     10.234550    5.688600   11.033173    ( 0.0000,  0.0000,  0.0000)
  44 O      7.970490    0.000000   11.916380    ( 0.0000,  0.0000,  0.0000)
  45 O      2.753040    1.896200   11.916380    ( 0.0000,  0.0000,  0.0000)
  46 O      7.970490    3.792400   11.916380    ( 0.0000,  0.0000,  0.0000)
  47 O      2.753040    5.688600   11.916380    ( 0.0000,  0.0000,  0.0000)
  48 O      1.282867    0.000000   12.489931    ( 0.0000,  0.0000,  0.0000)
  49 O      6.500317    1.896200   12.489931    ( 0.0000,  0.0000,  0.0000)
  50 O      1.282867    3.792400   12.489931    ( 0.0000,  0.0000,  0.0000)
  51 O      6.500317    5.688600   12.489931    ( 0.0000,  0.0000,  0.0000)
  52 O      4.236152    0.000000   13.373138    ( 0.0000,  0.0000,  0.0000)
  53 O      9.453603    1.896200   13.373138    ( 0.0000,  0.0000,  0.0000)
  54 O      4.236152    3.792400   13.373138    ( 0.0000,  0.0000,  0.0000)
  55 O      9.453603    5.688600   13.373138    ( 0.0000,  0.0000,  0.0000)
  56 O      6.412072   -0.010033   14.556610    ( 0.0000,  0.0000,  0.0000)
  57 O      1.198823    1.897930   14.569774    ( 0.0000,  0.0000,  0.0000)
  58 O      6.447668    3.793171   14.532625    ( 0.0000,  0.0000,  0.0000)
  59 O      1.199187    5.689336   14.547629    ( 0.0000,  0.0000,  0.0000)
  60 O      4.033722    1.891518   15.421462    ( 0.0000,  0.0000,  0.0000)
  61 O      9.263384   -0.007385   15.453502    ( 0.0000,  0.0000,  0.0000)
  62 O      4.056182    5.703956   15.417797    ( 0.0000,  0.0000,  0.0000)
  63 O      9.276983    3.794598   15.462247    ( 0.0000,  0.0000,  0.0000)
  64 O      2.642742   -0.013555   16.279518    ( 0.0000,  0.0000,  0.0000)
  65 O      7.840025    1.892632   16.276827    ( 0.0000,  0.0000,  0.0000)
  66 O      2.638424    3.815752   16.259314    ( 0.0000,  0.0000,  0.0000)
  67 O      7.851442    5.687213   16.316677    ( 0.0000,  0.0000,  0.0000)
  68 O      5.664333   -0.017638   16.912131    ( 0.0000,  0.0000,  0.0000)
  69 O      0.405331    1.895786   16.891848    ( 0.0000,  0.0000,  0.0000)
  70 O      0.447526    5.688107   16.892737    ( 0.0000,  0.0000,  0.0000)
  71 O      5.620240    3.815240   16.822627    ( 0.0000,  0.0000,  0.0000)
  72 Au     5.402004    1.459542   18.435638    ( 0.0000,  0.0000,  0.0000)
  73 Au     7.227773    3.254817   19.494175    ( 0.0000,  0.0000,  0.0000)
  74 Au     2.680675    1.867315   18.895591    ( 0.0000,  0.0000,  0.0000)
  75 Au     4.579183    3.616569   19.675117    ( 0.0000,  0.0000,  0.0000)

Unit cell:
           periodic     x           y           z      points  spacing
  1. axis:    yes   10.434900    0.000000    0.000000    52     0.2007
  2. axis:    yes    0.000000    7.584800    0.000000    36     0.2107
  3. axis:    no     0.000000    0.000000   28.826383   144     0.2002

  Lengths:  10.434900   7.584800  28.826383
  Angles:   90.000000  90.000000  90.000000

Effective grid spacing dv^(1/3) = 0.2038

     iter     time        total  log10-change:  magmom
                         energy   eigst   dens
iter:   1 23:50:33  -471.440727   -2.82           -0.0000
iter:   2 23:50:37  -471.425015   -3.46  -2.83    +0.0000
iter:   3 23:50:41  -471.406140   -3.98  -2.83    +0.0000
iter:   4 23:50:45  -471.388388   -4.35  -2.85    +0.0000
iter:   5 23:50:48  -471.372128   -4.69  -2.86    +0.0000
iter:   6 23:50:52  -471.357370   -5.04  -2.88    +0.0000
iter:   7 23:50:56  -471.343851   -5.21  -2.89    +0.0000
iter:   8 23:51:00  -471.331636   -5.30  -2.90    +0.0000
iter:   9 23:51:03  -471.320415   -5.30  -2.92    +0.0000
iter:  10 23:51:07  -471.310275   -5.30  -2.93    +0.0000
iter:  11 23:51:11  -471.300923   -5.28  -2.94    +0.0000
iter:  12 23:51:15  -471.292333   -5.29  -2.96    +0.0000
iter:  13 23:51:18  -471.284588   -5.29  -2.97    +0.0000
iter:  14 23:51:22  -471.277397   -5.32  -2.98    +0.0000
iter:  15 23:51:26  -471.270914   -5.33  -2.99    +0.0000
iter:  16 23:51:30  -471.264858   -5.37  -3.00    +0.0000
iter:  17 23:51:33  -471.259405   -5.39  -3.01    +0.0000
iter:  18 23:51:37  -471.254281   -5.43  -3.02    +0.0000
iter:  19 23:51:41  -471.249678   -5.46  -3.03    +0.0000
iter:  20 23:51:45  -471.245321   -5.50  -3.04    +0.0000
iter:  21 23:51:48  -471.241419   -5.54  -3.05    +0.0000
iter:  22 23:51:52  -471.237696   -5.58  -3.06    +0.0000
iter:  23 23:51:56  -471.234376   -5.63  -3.07    +0.0000
iter:  24 23:52:00  -471.231354   -5.65  -3.08    +0.0000
iter:  25 23:52:03  -471.228416   -5.71  -3.09    +0.0000
iter:  26 23:52:07  -471.225807   -5.75  -3.09    +0.0000
iter:  27 23:52:11  -471.223255   -5.79  -3.10    +0.0000
iter:  28 23:52:14  -471.221005   -5.83  -3.11    +0.0000
iter:  29 23:52:18  -471.218964   -5.87  -3.12    +0.0000
iter:  30 23:52:22  -471.216915   -5.92  -3.13    +0.0000
iter:  31 23:52:26  -471.215120   -5.95  -3.13    +0.0000
iter:  32 23:52:29  -471.213496   -5.98  -3.14    +0.0000
iter:  33 23:52:33  -471.211824   -6.04  -3.15    +0.0000
iter:  34 23:52:37  -471.210375   -6.07  -3.15    +0.0000
iter:  35 23:52:40  -471.209068   -6.10  -3.16    +0.0000
iter:  36 23:52:44  -471.207684   -6.15  -3.17    +0.0000
iter:  37 23:52:48  -471.206499   -6.18  -3.17    +0.0000
iter:  38 23:52:52  -471.205436   -6.21  -3.18    +0.0000
iter:  39 23:52:55  -471.204273   -6.26  -3.19    +0.0000
iter:  40 23:52:59  -471.203289   -6.30  -3.19    +0.0000
iter:  41 23:53:03  -471.202415   -6.32  -3.20    +0.0000
iter:  42 23:53:06  -471.201622   -6.36  -3.21    +0.0000
iter:  43 23:53:10  -471.200699   -6.41  -3.21    +0.0000
iter:  44 23:53:14  -471.199927   -6.45  -3.22    +0.0000
iter:  45 23:53:18  -471.199249   -6.47  -3.23    +0.0000
iter:  46 23:53:21  -471.198638   -6.51  -3.23    +0.0000
iter:  47 23:53:25  -471.197880   -6.56  -3.24    +0.0000
iter:  48 23:53:29  -471.197252   -6.60  -3.24    +0.0000
iter:  49 23:53:32  -471.196710   -6.62  -3.25    +0.0000
iter:  50 23:53:36  -471.196226   -6.66  -3.26    +0.0000
iter:  51 23:53:40  -471.195787   -6.68  -3.26    +0.0000
iter:  52 23:53:43  -471.195185   -6.74  -3.27    +0.0000
iter:  53 23:53:47  -471.194690   -6.77  -3.27    +0.0000
iter:  54 23:53:51  -471.194269   -6.80  -3.28    +0.0000
iter:  55 23:53:55  -471.193898   -6.83  -3.28    +0.0000
iter:  56 23:53:58  -471.193566   -6.85  -3.29    +0.0000
iter:  57 23:54:02  -471.193264   -6.88  -3.30    +0.0000
iter:  58 23:54:06  -471.192790   -6.93  -3.30    +0.0000
iter:  59 23:54:09  -471.192398   -6.97  -3.31    +0.0000
iter:  60 23:54:13  -471.192071   -6.99  -3.31    +0.0000
iter:  61 23:54:17  -471.191788c  -7.02  -3.32    +0.0000
iter:  62 23:54:20  -471.191538c  -7.04  -3.32    +0.0000
iter:  63 23:54:24  -471.191314c  -7.07  -3.33    +0.0000
iter:  64 23:54:28  -471.191110c  -7.10  -3.33    +0.0000
iter:  65 23:54:32  -471.190731c  -7.14  -3.34    +0.0000
iter:  66 23:54:35  -471.190410   -7.18  -3.35    +0.0000
iter:  67 23:54:39  -471.190345c  -7.19  -3.35    +0.0000
iter:  68 23:54:43  -471.190079c  -7.23  -3.36    +0.0000
iter:  69 23:54:46  -471.189843c  -7.26  -3.36    +0.0000
iter:  70 23:54:50  -471.189643c  -7.28  -3.37    +0.0000
iter:  71 23:54:54  -471.189471c  -7.31  -3.37    +0.0000
iter:  72 23:54:57  -471.189319c  -7.33  -3.38    +0.0000
iter:  73 23:55:01  -471.188993c  -7.37  -3.38    +0.0000
iter:  74 23:55:05  -471.188905c  -7.39  -3.39    +0.0000
iter:  75 23:55:08  -471.188640c  -7.43  -3.39    +0.0000
iter:  76 23:55:12  -471.188600c  -7.44  -3.40    +0.0000
iter:  77 23:55:16  -471.188376c  -7.48  -3.41    +0.0000
iter:  78 23:55:20  -471.188175c  -7.52  -3.41    +0.0000
iter:  79 23:55:23  -471.188003c  -7.53  -3.42    +0.0000
iter:  80 23:55:27  -471.187856c  -7.56  -3.42    +0.0000
iter:  81 23:55:31  -471.187729c  -7.57  -3.43    +0.0000
iter:  82 23:55:34  -471.187619c  -7.59  -3.43    +0.0000
iter:  83 23:55:38  -471.187521c  -7.61  -3.44    +0.0000
iter:  84 23:55:42  -471.187434c  -7.63  -3.44    +0.0000
iter:  85 23:55:45  -471.187356c  -7.65  -3.45    +0.0000
iter:  86 23:55:49  -471.187285c  -7.67  -3.45    +0.0000
iter:  87 23:55:53  -471.187221c  -7.69  -3.46    +0.0000
iter:  88 23:55:56  -471.187162c  -7.72  -3.46    +0.0000
iter:  89 23:56:00  -471.187109c  -7.74  -3.47    +0.0000
iter:  90 23:56:04  -471.187059c  -7.76  -3.47    +0.0000
iter:  91 23:56:07  -471.187013c  -7.78  -3.48    +0.0000
iter:  92 23:56:11  -471.186970c  -7.80  -3.49    +0.0000
iter:  93 23:56:15  -471.186930c  -7.82  -3.49    +0.0000
iter:  94 23:56:19  -471.186892c  -7.84  -3.50    +0.0000
iter:  95 23:56:22  -471.186699c  -7.88  -3.50    +0.0000
iter:  96 23:56:26  -471.186694c  -7.90  -3.51    +0.0000
iter:  97 23:56:30  -471.186526c  -7.93  -3.51    +0.0000
iter:  98 23:56:33  -471.186382c  -7.97  -3.52    +0.0000
iter:  99 23:56:37  -471.186254c  -7.98  -3.52    +0.0000
iter: 100 23:56:41  -471.186142c  -8.00  -3.53    +0.0000
iter: 101 23:56:44  -471.186044c  -8.01  -3.53    +0.0000
iter: 102 23:56:48  -471.185959c  -8.03  -3.54    +0.0000
iter: 103 23:56:52  -471.185885c  -8.05  -3.54    +0.0000
iter: 104 23:56:55  -471.185819c  -8.06  -3.55    +0.0000
iter: 105 23:56:59  -471.185761c  -8.07  -3.55    +0.0000
iter: 106 23:57:03  -471.185710c  -8.09  -3.56    +0.0000
iter: 107 23:57:07  -471.185664c  -8.10  -3.57    +0.0000
iter: 108 23:57:10  -471.185623c  -8.11  -3.57    +0.0000
iter: 109 23:57:14  -471.185586c  -8.13  -3.58    +0.0000
iter: 110 23:57:18  -471.185553c  -8.14  -3.58    +0.0000
iter: 111 23:57:21  -471.185524c  -8.15  -3.59    +0.0000
iter: 112 23:57:25  -471.185497c  -8.17  -3.59    +0.0000
iter: 113 23:57:29  -471.185473c  -8.19  -3.60    +0.0000
iter: 114 23:57:33  -471.185451c  -8.20  -3.60    +0.0000
iter: 115 23:57:36  -471.185431c  -8.22  -3.61    +0.0000
iter: 116 23:57:40  -471.185412c  -8.24  -3.61    +0.0000
iter: 117 23:57:44  -471.185396c  -8.25  -3.62    +0.0000
iter: 118 23:57:47  -471.185381c  -8.27  -3.62    +0.0000
iter: 119 23:57:51  -471.185367c  -8.28  -3.63    +0.0000
iter: 120 23:57:55  -471.185354c  -8.30  -3.64    +0.0000
iter: 121 23:57:58  -471.185342c  -8.32  -3.64    +0.0000
iter: 122 23:58:02  -471.185331c  -8.33  -3.65    +0.0000
iter: 123 23:58:06  -471.185321c  -8.35  -3.65    +0.0000
iter: 124 23:58:09  -471.185311c  -8.36  -3.66    +0.0000
iter: 125 23:58:13  -471.185303c  -8.38  -3.66    +0.0000
iter: 126 23:58:17  -471.185294c  -8.39  -3.67    +0.0000
iter: 127 23:58:20  -471.185286c  -8.41  -3.67    +0.0000
iter: 128 23:58:24  -471.185279c  -8.42  -3.68    +0.0000
iter: 129 23:58:28  -471.185272c  -8.44  -3.68    +0.0000
iter: 130 23:58:32  -471.185266c  -8.45  -3.69    +0.0000
iter: 131 23:58:35  -471.185259c  -8.47  -3.69    +0.0000
iter: 132 23:58:39  -471.185253c  -8.48  -3.70    +0.0000
iter: 133 23:58:43  -471.185248c  -8.50  -3.70    +0.0000
iter: 134 23:58:46  -471.185242c  -8.51  -3.71    +0.0000
iter: 135 23:58:50  -471.185237c  -8.53  -3.72    +0.0000
iter: 136 23:58:54  -471.185232c  -8.54  -3.72    +0.0000
iter: 137 23:58:57  -471.185227c  -8.56  -3.73    +0.0000
iter: 138 23:59:01  -471.185222c  -8.57  -3.73    +0.0000
iter: 139 23:59:05  -471.185217c  -8.59  -3.74    +0.0000
iter: 140 23:59:08  -471.185212c  -8.60  -3.74    +0.0000
iter: 141 23:59:12  -471.185208c  -8.62  -3.75    +0.0000
iter: 142 23:59:16  -471.185203c  -8.63  -3.75    +0.0000
iter: 143 23:59:19  -471.185199c  -8.64  -3.76    +0.0000
iter: 144 23:59:23  -471.185195c  -8.66  -3.76    +0.0000
iter: 145 23:59:27  -471.185190c  -8.67  -3.77    +0.0000
iter: 146 23:59:30  -471.185186c  -8.69  -3.77    +0.0000
iter: 147 23:59:34  -471.185182c  -8.70  -3.78    +0.0000
iter: 148 23:59:38  -471.185178c  -8.72  -3.78    +0.0000
iter: 149 23:59:42  -471.185174c  -8.73  -3.79    +0.0000
iter: 150 23:59:45  -471.185170c  -8.74  -3.80    +0.0000
iter: 151 23:59:49  -471.185166c  -8.76  -3.80    +0.0000
iter: 152 23:59:53  -471.185162c  -8.77  -3.81    +0.0000
iter: 153 23:59:56  -471.185158c  -8.78  -3.81    +0.0000
iter: 154 00:00:00  -471.185154c  -8.80  -3.82    +0.0000
iter: 155 00:00:04  -471.185150c  -8.81  -3.82    +0.0000
iter: 156 00:00:07  -471.185146c  -8.82  -3.83    +0.0000
iter: 157 00:00:11  -471.185142c  -8.84  -3.83    +0.0000
iter: 158 00:00:15  -471.185138c  -8.85  -3.84    +0.0000
iter: 159 00:00:18  -471.185134c  -8.86  -3.84    -0.0000
iter: 160 00:00:22  -471.185130c  -8.88  -3.85    -0.0000
iter: 161 00:00:26  -471.185127c  -8.89  -3.85    +0.0000
iter: 162 00:00:30  -471.185123c  -8.91  -3.86    -0.0000
iter: 163 00:00:33  -471.185119c  -8.92  -3.86    -0.0000
iter: 164 00:00:37  -471.185115c  -8.93  -3.87    -0.0000
iter: 165 00:00:41  -471.185111c  -8.94  -3.88    -0.0000
iter: 166 00:00:44  -471.185107c  -8.96  -3.88    -0.0000
iter: 167 00:00:48  -471.185103c  -8.97  -3.89    -0.0000
iter: 168 00:00:52  -471.185100c  -8.98  -3.89    -0.0000
iter: 169 00:00:55  -471.185096c  -9.00  -3.90    -0.0000
iter: 170 00:00:59  -471.185092c  -9.01  -3.90    -0.0000
iter: 171 00:01:03  -471.185088c  -9.02  -3.91    -0.0000
iter: 172 00:01:06  -471.185084c  -9.04  -3.91    -0.0000
iter: 173 00:01:10  -471.185081c  -9.05  -3.92    -0.0000
iter: 174 00:01:14  -471.185077c  -9.06  -3.92    -0.0000
iter: 175 00:01:17  -471.185073c  -9.08  -3.93    -0.0000
iter: 176 00:01:21  -471.185069c  -9.09  -3.93    -0.0000
iter: 177 00:01:25  -471.185065c  -9.10  -3.94    -0.0000
iter: 178 00:01:28  -471.185061c  -9.12  -3.94    -0.0000
iter: 179 00:01:32  -471.185058c  -9.13  -3.95    -0.0000
iter: 180 00:01:36  -471.185054c  -9.14  -3.95    -0.0000
iter: 181 00:01:40  -471.185050c  -9.15  -3.96    -0.0000
iter: 182 00:01:43  -471.185046c  -9.17  -3.96    -0.0000
iter: 183 00:01:47  -471.185043c  -9.18  -3.97    -0.0000
iter: 184 00:01:51  -471.185039c  -9.19  -3.98    -0.0000
iter: 185 00:01:54  -471.185035c  -9.20  -3.98    -0.0000
iter: 186 00:01:58  -471.185031c  -9.22  -3.99    -0.0000
iter: 187 00:02:02  -471.184976c  -9.28  -3.99    -0.0000
iter: 188 00:02:05  -471.184991c  -9.21  -4.00    -0.0000
iter: 189 00:02:09  -471.184938c  -9.32  -4.00    -0.0000
iter: 190 00:02:13  -471.184956c  -9.24  -4.01    -0.0000
iter: 191 00:02:16  -471.184906c  -9.35  -4.01    -0.0000
iter: 192 00:02:20  -471.184926c  -9.27  -4.02    -0.0000
iter: 193 00:02:24  -471.184878c  -9.38  -4.02    -0.0000
iter: 194 00:02:27  -471.184847c  -9.35  -4.03    -0.0000
iter: 195 00:02:31  -471.184818c  -9.35  -4.03    -0.0000
iter: 196 00:02:35  -471.184791c  -9.37  -4.04    -0.0000
iter: 197 00:02:38  -471.184764c  -9.37  -4.04    -0.0000
iter: 198 00:02:42  -471.184739c  -9.39  -4.05    -0.0000
iter: 199 00:02:46  -471.184716c  -9.39  -4.05    -0.0000
iter: 200 00:02:50  -471.184694c  -9.41  -4.06    -0.0000
iter: 201 00:02:53  -471.184673c  -9.42  -4.06    -0.0000
iter: 202 00:02:57  -471.184654c  -9.43  -4.07    -0.0000
iter: 203 00:03:01  -471.184637c  -9.44  -4.07    -0.0000
iter: 204 00:03:04  -471.184620c  -9.46  -4.08    -0.0000
iter: 205 00:03:08  -471.184605c  -9.47  -4.08    -0.0000
iter: 206 00:03:12  -471.184591c  -9.48  -4.09    -0.0000
iter: 207 00:03:15  -471.184578c  -9.49  -4.09    -0.0000
iter: 208 00:03:19  -471.184565c  -9.50  -4.10    -0.0000
iter: 209 00:03:23  -471.184554c  -9.51  -4.11    -0.0000
iter: 210 00:03:26  -471.184544c  -9.52  -4.11    -0.0000
iter: 211 00:03:30  -471.184534c  -9.54  -4.12    -0.0000
iter: 212 00:03:34  -471.184525c  -9.55  -4.12    -0.0000
iter: 213 00:03:37  -471.184517c  -9.56  -4.13    -0.0000
iter: 214 00:03:41  -471.184509c  -9.57  -4.13    -0.0000
iter: 215 00:03:45  -471.184502c  -9.58  -4.14    -0.0000
iter: 216 00:03:48  -471.184495c  -9.59  -4.14    -0.0000
iter: 217 00:03:52  -471.184489c  -9.61  -4.15    -0.0000
iter: 218 00:03:56  -471.184484c  -9.62  -4.15    -0.0000
iter: 219 00:04:00  -471.184479c  -9.63  -4.16    -0.0000
iter: 220 00:04:03  -471.184474c  -9.64  -4.16    -0.0000
iter: 221 00:04:07  -471.184470c  -9.65  -4.17    -0.0000
iter: 222 00:04:11  -471.184466c  -9.66  -4.17    -0.0000
iter: 223 00:04:14  -471.184463c  -9.68  -4.18    -0.0000
iter: 224 00:04:18  -471.184460c  -9.69  -4.18    -0.0000
iter: 225 00:04:22  -471.184457c  -9.70  -4.19    -0.0000
iter: 226 00:04:25  -471.184454c  -9.71  -4.19    -0.0000
iter: 227 00:04:29  -471.184452c  -9.72  -4.20    -0.0000
iter: 228 00:04:33  -471.184450c  -9.74  -4.20    -0.0000
iter: 229 00:04:36  -471.184448c  -9.75  -4.21    -0.0000
iter: 230 00:04:40  -471.184447c  -9.76  -4.21    -0.0000
iter: 231 00:04:44  -471.184445c  -9.77  -4.22    -0.0000
iter: 232 00:04:47  -471.184444c  -9.78  -4.22    -0.0000
iter: 233 00:04:51  -471.184443c  -9.79  -4.23    -0.0000
iter: 234 00:04:55  -471.184442c  -9.80  -4.23    -0.0000
iter: 235 00:04:58  -471.184442c  -9.82  -4.24    -0.0000
iter: 236 00:05:02  -471.184441c  -9.83  -4.24    -0.0000
iter: 237 00:05:06  -471.184441c  -9.84  -4.25    -0.0000
iter: 238 00:05:10  -471.184440c  -9.85  -4.25    -0.0000
iter: 239 00:05:13  -471.184440c  -9.86  -4.26    -0.0000
iter: 240 00:05:17  -471.184440c  -9.87  -4.26    -0.0000
iter: 241 00:05:21  -471.184440c  -9.88  -4.27    -0.0000
iter: 242 00:05:24  -471.184440c  -9.90  -4.27    -0.0000
iter: 243 00:05:28  -471.184441c  -9.91  -4.28    -0.0000
iter: 244 00:05:32  -471.184441c  -9.92  -4.28    -0.0000
iter: 245 00:05:35  -471.184441c  -9.93  -4.29    -0.0000
iter: 246 00:05:39  -471.184442c  -9.94  -4.29    -0.0000
iter: 247 00:05:43  -471.184442c  -9.95  -4.30    -0.0000
iter: 248 00:05:46  -471.184443c  -9.96  -4.30    -0.0000
iter: 249 00:05:50  -471.184443c  -9.97  -4.31    -0.0000
iter: 250 00:05:54  -471.184444c  -9.99  -4.31    -0.0000
iter: 251 00:05:57  -471.184444c -10.00  -4.32    -0.0000
iter: 252 00:06:01  -471.184445c -10.01c -4.32    -0.0000
iter: 253 00:06:05  -471.184446c -10.02c -4.33    -0.0000
iter: 254 00:06:08  -471.184447c -10.03c -4.33    -0.0000
iter: 255 00:06:12  -471.184447c -10.04c -4.33    -0.0000
iter: 256 00:06:16  -471.184448c -10.05c -4.34    -0.0000
iter: 257 00:06:20  -471.184449c -10.06c -4.34    -0.0000
iter: 258 00:06:23  -471.184450c -10.07c -4.35    -0.0000
iter: 259 00:06:27  -471.184451c -10.09c -4.35    -0.0000
iter: 260 00:06:31  -471.184452c -10.10c -4.36    -0.0000
iter: 261 00:06:34  -471.184453c -10.11c -4.36    -0.0000
iter: 262 00:06:38  -471.184454c -10.12c -4.37    -0.0000
iter: 263 00:06:42  -471.184455c -10.13c -4.37    -0.0000
iter: 264 00:06:45  -471.184456c -10.14c -4.38    -0.0000
iter: 265 00:06:49  -471.184457c -10.15c -4.38    -0.0000
iter: 266 00:06:53  -471.184458c -10.16c -4.39    -0.0000
iter: 267 00:06:56  -471.184459c -10.18c -4.39    -0.0000
iter: 268 00:07:00  -471.184460c -10.19c -4.40    -0.0000
iter: 269 00:07:04  -471.184461c -10.20c -4.40    -0.0000
iter: 270 00:07:07  -471.184462c -10.21c -4.41    -0.0000
iter: 271 00:07:11  -471.184463c -10.22c -4.41    -0.0000
iter: 272 00:07:15  -471.184464c -10.23c -4.42    -0.0000
iter: 273 00:07:19  -471.184465c -10.24c -4.42    -0.0000
iter: 274 00:07:22  -471.184466c -10.25c -4.43    -0.0000
iter: 275 00:07:26  -471.184467c -10.27c -4.43    -0.0000
iter: 276 00:07:30  -471.184468c -10.28c -4.44    -0.0000
iter: 277 00:07:33  -471.184469c -10.29c -4.44    -0.0000
iter: 278 00:07:37  -471.184470c -10.30c -4.45    -0.0000
iter: 279 00:07:41  -471.184471c -10.31c -4.45    -0.0000
iter: 280 00:07:45  -471.184472c -10.32c -4.46    -0.0000
iter: 281 00:07:48  -471.184473c -10.33c -4.46    -0.0000
iter: 282 00:07:52  -471.184474c -10.34c -4.47    -0.0000
iter: 283 00:07:56  -471.184475c -10.35c -4.47    -0.0000
iter: 284 00:07:59  -471.184476c -10.36c -4.47    -0.0000
iter: 285 00:08:03  -471.184478c -10.38c -4.48    -0.0000
iter: 286 00:08:07  -471.184479c -10.39c -4.48    -0.0000
iter: 287 00:08:10  -471.184480c -10.40c -4.49    -0.0000
iter: 288 00:08:14  -471.184481c -10.41c -4.49    -0.0000
iter: 289 00:08:18  -471.184482c -10.42c -4.50    -0.0000
iter: 290 00:08:21  -471.184483c -10.43c -4.50    -0.0000
iter: 291 00:08:25  -471.184484c -10.44c -4.51    -0.0000
iter: 292 00:08:29  -471.184485c -10.45c -4.51    -0.0000
iter: 293 00:08:32  -471.184486c -10.46c -4.52    -0.0000
iter: 294 00:08:36  -471.184487c -10.47c -4.52    -0.0000
iter: 295 00:08:40  -471.184488c -10.48c -4.53    -0.0000
iter: 296 00:08:43  -471.184489c -10.49c -4.53    -0.0000
iter: 297 00:08:47  -471.184490c -10.50c -4.54    -0.0000
iter: 298 00:08:51  -471.184492c -10.51c -4.54    -0.0000
iter: 299 00:08:55  -471.184493c -10.53c -4.55    -0.0000
iter: 300 00:08:58  -471.184494c -10.53c -4.55    -0.0000
iter: 301 00:09:02  -471.184495c -10.55c -4.56    -0.0000
iter: 302 00:09:06  -471.184496c -10.56c -4.56    -0.0000
iter: 303 00:09:09  -471.184497c -10.57c -4.56    -0.0000
iter: 304 00:09:13  -471.184498c -10.58c -4.57    -0.0000
iter: 305 00:09:17  -471.184499c -10.59c -4.57    -0.0000
iter: 306 00:09:20  -471.184500c -10.60c -4.58    -0.0000
iter: 307 00:09:24  -471.184501c -10.61c -4.58    -0.0000
iter: 308 00:09:28  -471.184502c -10.62c -4.59    -0.0000
iter: 309 00:09:31  -471.184503c -10.63c -4.59    -0.0000
iter: 310 00:09:35  -471.184504c -10.64c -4.60    -0.0000
iter: 311 00:09:39  -471.184505c -10.65c -4.60    -0.0000
iter: 312 00:09:42  -471.184506c -10.66c -4.61    -0.0000
iter: 313 00:09:46  -471.184507c -10.67c -4.61    -0.0000
iter: 314 00:09:50  -471.184508c -10.68c -4.62    -0.0000
iter: 315 00:09:53  -471.184509c -10.69c -4.62    -0.0000
iter: 316 00:09:57  -471.184510c -10.70c -4.63    -0.0000
iter: 317 00:10:01  -471.184511c -10.71c -4.63    -0.0000
iter: 318 00:10:05  -471.184512c -10.72c -4.64    -0.0000
iter: 319 00:10:08  -471.184513c -10.73c -4.64    -0.0000
iter: 320 00:10:12  -471.184514c -10.74c -4.64    -0.0000
iter: 321 00:10:16  -471.184515c -10.75c -4.65    -0.0000
iter: 322 00:10:19  -471.184516c -10.76c -4.65    -0.0000
iter: 323 00:10:23  -471.184517c -10.77c -4.66    -0.0000
iter: 324 00:10:27  -471.184518c -10.78c -4.66    -0.0000
iter: 325 00:10:30  -471.184519c -10.79c -4.67    -0.0000
iter: 326 00:10:34  -471.184520c -10.80c -4.67    -0.0000
iter: 327 00:10:38  -471.184521c -10.81c -4.68    -0.0000
iter: 328 00:10:41  -471.184522c -10.82c -4.68    -0.0000
iter: 329 00:10:45  -471.184523c -10.83c -4.69    -0.0000
iter: 330 00:10:49  -471.184524c -10.84c -4.69    -0.0000
iter: 331 00:10:52  -471.184525c -10.85c -4.70    -0.0000
iter: 332 00:10:56  -471.184526c -10.86c -4.70    -0.0000
iter: 333 00:11:00  -471.184527c -10.87c -4.70    -0.0000
iter: 334 00:11:03  -471.184528c -10.88c -4.71    -0.0000
iter: 335 00:11:07  -471.184529c -10.89c -4.71    -0.0000
iter: 336 00:11:11  -471.184530c -10.90c -4.72    -0.0000
iter: 337 00:11:14  -471.184530c -10.91c -4.72    -0.0000
iter: 338 00:11:18  -471.184531c -10.92c -4.73    -0.0000
iter: 339 00:11:22  -471.184532c -10.93c -4.73    -0.0000
iter: 340 00:11:26  -471.184533c -10.94c -4.74    -0.0000
iter: 341 00:11:29  -471.184534c -10.95c -4.74    -0.0000
iter: 342 00:11:33  -471.184535c -10.96c -4.75    -0.0000
iter: 343 00:11:37  -471.184536c -10.97c -4.75    -0.0000
iter: 344 00:11:40  -471.184536c -10.98c -4.76    -0.0000
iter: 345 00:11:44  -471.184537c -10.99c -4.76    -0.0000
iter: 346 00:11:48  -471.184538c -11.00c -4.76    -0.0000
iter: 347 00:11:51  -471.184539c -11.01c -4.77    -0.0000
iter: 348 00:11:55  -471.184540c -11.02c -4.77    -0.0000
iter: 349 00:11:59  -471.184540c -11.03c -4.78    -0.0000
iter: 350 00:12:02  -471.184541c -11.04c -4.78    -0.0000
iter: 351 00:12:06  -471.184542c -11.05c -4.79    -0.0000
iter: 352 00:12:10  -471.184543c -11.06c -4.79    -0.0000
iter: 353 00:12:13  -471.184544c -11.07c -4.80    -0.0000
iter: 354 00:12:17  -471.184544c -11.08c -4.80    -0.0000
iter: 355 00:12:21  -471.184545c -11.09c -4.81    -0.0000
iter: 356 00:12:24  -471.184546c -11.10c -4.81    -0.0000
iter: 357 00:12:28  -471.184546c -11.11c -4.81    -0.0000
iter: 358 00:12:32  -471.184547c -11.12c -4.82    -0.0000
iter: 359 00:12:35  -471.184548c -11.13c -4.82    -0.0000
iter: 360 00:12:39  -471.184549c -11.14c -4.83    -0.0000
iter: 361 00:12:43  -471.184549c -11.15c -4.83    -0.0000
iter: 362 00:12:46  -471.184550c -11.16c -4.84    -0.0000
iter: 363 00:12:50  -471.184551c -11.17c -4.84    -0.0000
iter: 364 00:12:54  -471.184551c -11.18c -4.85    -0.0000
iter: 365 00:12:58  -471.184552c -11.19c -4.85    -0.0000
iter: 366 00:13:01  -471.184553c -11.20c -4.86    -0.0000
iter: 367 00:13:05  -471.184553c -11.21c -4.86    -0.0000
iter: 368 00:13:09  -471.184554c -11.21c -4.86    -0.0000
iter: 369 00:13:12  -471.184554c -11.22c -4.87    -0.0000
iter: 370 00:13:16  -471.184555c -11.23c -4.87    -0.0000
iter: 371 00:13:20  -471.184556c -11.24c -4.88    -0.0000
iter: 372 00:13:23  -471.184556c -11.25c -4.88    -0.0000
iter: 373 00:13:27  -471.184557c -11.26c -4.89    -0.0000
iter: 374 00:13:31  -471.184557c -11.27c -4.89    -0.0000
iter: 375 00:13:34  -471.184558c -11.28c -4.90    -0.0000
iter: 376 00:13:38  -471.184559c -11.29c -4.90    -0.0000
iter: 377 00:13:42  -471.184559c -11.30c -4.90    -0.0000
iter: 378 00:13:45  -471.184560c -11.31c -4.91    -0.0000
iter: 379 00:13:49  -471.184560c -11.32c -4.91    -0.0000
iter: 380 00:13:53  -471.184561c -11.33c -4.92    -0.0000
iter: 381 00:13:56  -471.184561c -11.34c -4.92    -0.0000
iter: 382 00:14:00  -471.184562c -11.34c -4.93    -0.0000
iter: 383 00:14:04  -471.184562c -11.35c -4.93    -0.0000
iter: 384 00:14:07  -471.184563c -11.36c -4.94    -0.0000
iter: 385 00:14:11  -471.184563c -11.37c -4.94    -0.0000
iter: 386 00:14:15  -471.184564c -11.38c -4.94    -0.0000
iter: 387 00:14:18  -471.184564c -11.39c -4.95    -0.0000
iter: 388 00:14:22  -471.184565c -11.40c -4.95    -0.0000
iter: 389 00:14:26  -471.184565c -11.41c -4.96    -0.0000
iter: 390 00:14:30  -471.184566c -11.42c -4.96    -0.0000
iter: 391 00:14:33  -471.184566c -11.43c -4.97    -0.0000
iter: 392 00:14:37  -471.184567c -11.43c -4.97    -0.0000
iter: 393 00:14:41  -471.184567c -11.44c -4.98    -0.0000
iter: 394 00:14:44  -471.184568c -11.45c -4.98    -0.0000
iter: 395 00:14:48  -471.184568c -11.46c -4.98    -0.0000
iter: 396 00:14:52  -471.184569c -11.47c -4.99    -0.0000
iter: 397 00:14:55  -471.184569c -11.48c -4.99    -0.0000
iter: 398 00:14:59  -471.184569c -11.49c -5.00    -0.0000
iter: 399 00:15:03  -471.184570c -11.50c -5.00c   -0.0000

Converged after 399 iterations.

Dipole moment: (52.391431, -54.423055, -0.211934) |e|*Ang

Total magnetic moment: (0.000000, 0.000000, -0.000000)
Local magnetic moments:
   0 Ti ( 0.000000,  0.000000,  0.000000)
   1 Ti ( 0.000000,  0.000000, -0.000000)
   2 Ti ( 0.000000,  0.000000, -0.000000)
   3 Ti ( 0.000000,  0.000000, -0.000000)
   4 Ti ( 0.000000,  0.000000, -0.000000)
   5 Ti ( 0.000000,  0.000000, -0.000000)
   6 Ti ( 0.000000,  0.000000,  0.000000)
   7 Ti ( 0.000000,  0.000000, -0.000000)
   8 Ti ( 0.000000,  0.000000, -0.000000)
   9 Ti ( 0.000000,  0.000000, -0.000000)
  10 Ti ( 0.000000,  0.000000,  0.000000)
  11 Ti ( 0.000000,  0.000000,  0.000000)
  12 Ti ( 0.000000,  0.000000, -0.000000)
  13 Ti ( 0.000000,  0.000000, -0.000000)
  14 Ti ( 0.000000,  0.000000, -0.000000)
  15 Ti ( 0.000000,  0.000000, -0.000000)
  16 Ti ( 0.000000,  0.000000,  0.000000)
  17 Ti ( 0.000000,  0.000000,  0.000000)
  18 Ti ( 0.000000,  0.000000, -0.000000)
  19 Ti ( 0.000000,  0.000000, -0.000000)
  20 Ti ( 0.000000,  0.000000,  0.000000)
  21 Ti ( 0.000000,  0.000000,  0.000000)
  22 Ti ( 0.000000,  0.000000,  0.000000)
  23 Ti ( 0.000000,  0.000000, -0.000000)
  24 O  ( 0.000000,  0.000000,  0.000000)
  25 O  ( 0.000000,  0.000000,  0.000000)
  26 O  ( 0.000000,  0.000000,  0.000000)
  27 O  ( 0.000000,  0.000000,  0.000000)
  28 O  ( 0.000000,  0.000000,  0.000000)
  29 O  ( 0.000000,  0.000000, -0.000000)
  30 O  ( 0.000000,  0.000000, -0.000000)
  31 O  ( 0.000000,  0.000000,  0.000000)
  32 O  ( 0.000000,  0.000000,  0.000000)
  33 O  ( 0.000000,  0.000000,  0.000000)
  34 O  ( 0.000000,  0.000000,  0.000000)
  35 O  ( 0.000000,  0.000000,  0.000000)
  36 O  ( 0.000000,  0.000000,  0.000000)
  37 O  ( 0.000000,  0.000000,  0.000000)
  38 O  ( 0.000000,  0.000000,  0.000000)
  39 O  ( 0.000000,  0.000000,  0.000000)
  40 O  ( 0.000000,  0.000000,  0.000000)
  41 O  ( 0.000000,  0.000000,  0.000000)
  42 O  ( 0.000000,  0.000000, -0.000000)
  43 O  ( 0.000000,  0.000000, -0.000000)
  44 O  ( 0.000000,  0.000000, -0.000000)
  45 O  ( 0.000000,  0.000000,  0.000000)
  46 O  ( 0.000000,  0.000000,  0.000000)
  47 O  ( 0.000000,  0.000000,  0.000000)
  48 O  ( 0.000000,  0.000000, -0.000000)
  49 O  ( 0.000000,  0.000000,  0.000000)
  50 O  ( 0.000000,  0.000000,  0.000000)
  51 O  ( 0.000000,  0.000000,  0.000000)
  52 O  ( 0.000000,  0.000000,  0.000000)
  53 O  ( 0.000000,  0.000000,  0.000000)
  54 O  ( 0.000000,  0.000000, -0.000000)
  55 O  ( 0.000000,  0.000000,  0.000000)
  56 O  ( 0.000000,  0.000000, -0.000000)
  57 O  ( 0.000000,  0.000000, -0.000000)
  58 O  ( 0.000000,  0.000000,  0.000000)
  59 O  ( 0.000000,  0.000000, -0.000000)
  60 O  ( 0.000000,  0.000000, -0.000000)
  61 O  ( 0.000000,  0.000000, -0.000000)
  62 O  ( 0.000000,  0.000000,  0.000000)
  63 O  ( 0.000000,  0.000000, -0.000000)
  64 O  ( 0.000000,  0.000000, -0.000000)
  65 O  ( 0.000000,  0.000000, -0.000000)
  66 O  ( 0.000000,  0.000000, -0.000000)
  67 O  ( 0.000000,  0.000000,  0.000000)
  68 O  ( 0.000000,  0.000000, -0.000000)
  69 O  ( 0.000000,  0.000000, -0.000000)
  70 O  ( 0.000000,  0.000000,  0.000000)
  71 O  ( 0.000000,  0.000000,  0.000000)
  72 Au ( 0.000000,  0.000000, -0.000000)
  73 Au ( 0.000000,  0.000000, -0.000000)
  74 Au ( 0.000000,  0.000000,  0.000000)
  75 Au ( 0.000000,  0.000000,  0.000000)

Energy contributions relative to reference atoms: (reference = -2721730.337652)

Kinetic:       +539.864314
Potential:     -729.429541
External:       +57.771027
XC:            -382.590017
Entropy (-ST):   -0.001197
Local:          +43.200244
SIC:             +0.000000
--------------------------
Free energy:   -471.185168
Extrapolated:  -471.184570

Dipole-layer corrected work functions: 4.619611, 5.104165 eV

Spin contamination: 0.000000 electrons
                   Up                     Down
 Band  Eigenvalues  Occupancy  Eigenvalues  Occupancy
    0    -66.07694    1.00000    -66.07694    1.00000
    1    -66.06913    1.00000    -66.06913    1.00000
    2    -66.06385    1.00000    -66.06385    1.00000
    3    -66.06162    1.00000    -66.06162    1.00000
    4    -65.93823    1.00000    -65.93823    1.00000
    5    -65.85966    1.00000    -65.85966    1.00000
    6    -65.76689    1.00000    -65.76689    1.00000
    7    -65.76555    1.00000    -65.76555    1.00000
    8    -65.76440    1.00000    -65.76440    1.00000
    9    -65.75394    1.00000    -65.75394    1.00000
   10    -65.73025    1.00000    -65.73025    1.00000
   11    -65.72353    1.00000    -65.72353    1.00000
   12    -65.71763    1.00000    -65.71763    1.00000
   13    -65.68127    1.00000    -65.68127    1.00000
   14    -65.67686    1.00000    -65.67686    1.00000
   15    -65.62227    1.00000    -65.62227    1.00000
   16    -65.60084    1.00000    -65.60084    1.00000
   17    -65.59432    1.00000    -65.59432    1.00000
   18    -65.47306    1.00000    -65.47306    1.00000
   19    -65.45904    1.00000    -65.45904    1.00000
   20    -65.34010    1.00000    -65.34010    1.00000
   21    -65.32643    1.00000    -65.32643    1.00000
   22    -65.31854    1.00000    -65.31854    1.00000
   23    -65.31603    1.00000    -65.31603    1.00000
   24    -42.39876    1.00000    -42.39876    1.00000
   25    -42.38971    1.00000    -42.38971    1.00000
   26    -42.38366    1.00000    -42.38366    1.00000
   27    -42.38087    1.00000    -42.38087    1.00000
   28    -42.25158    1.00000    -42.25158    1.00000
   29    -42.24260    1.00000    -42.24260    1.00000
   30    -42.21901    1.00000    -42.21901    1.00000
   31    -42.18214    1.00000    -42.18214    1.00000
   32    -42.17298    1.00000    -42.17298    1.00000
   33    -42.11172    1.00000    -42.11172    1.00000
   34    -42.08117    1.00000    -42.08117    1.00000
   35    -42.07083    1.00000    -42.07083    1.00000
   36    -42.06791    1.00000    -42.06791    1.00000
   37    -42.05943    1.00000    -42.05943    1.00000
   38    -42.04834    1.00000    -42.04834    1.00000
   39    -42.04721    1.00000    -42.04721    1.00000
   40    -42.04054    1.00000    -42.04054    1.00000
   41    -42.03787    1.00000    -42.03787    1.00000
   42    -42.03555    1.00000    -42.03555    1.00000
   43    -42.02525    1.00000    -42.02525    1.00000
   44    -42.01907    1.00000    -42.01907    1.00000
   45    -42.01572    1.00000    -42.01572    1.00000
   46    -41.99706    1.00000    -41.99706    1.00000
   47    -41.99195    1.00000    -41.99195    1.00000
   48    -41.97325    1.00000    -41.97325    1.00000
   49    -41.95401    1.00000    -41.95401    1.00000
   50    -41.94355    1.00000    -41.94355    1.00000
   51    -41.94024    1.00000    -41.94024    1.00000
   52    -41.92654    1.00000    -41.92654    1.00000
   53    -41.91841    1.00000    -41.91841    1.00000
   54    -41.91644    1.00000    -41.91644    1.00000
   55    -41.89676    1.00000    -41.89676    1.00000
   56    -41.89341    1.00000    -41.89341    1.00000
   57    -41.88490    1.00000    -41.88490    1.00000
   58    -41.87459    1.00000    -41.87459    1.00000
   59    -41.86045    1.00000    -41.86045    1.00000
   60    -41.85906    1.00000    -41.85906    1.00000
   61    -41.84704    1.00000    -41.84704    1.00000
   62    -41.84504    1.00000    -41.84504    1.00000
   63    -41.84113    1.00000    -41.84113    1.00000
   64    -41.83313    1.00000    -41.83313    1.00000
   65    -41.81962    1.00000    -41.81962    1.00000
   66    -41.81787    1.00000    -41.81787    1.00000
   67    -41.81157    1.00000    -41.81157    1.00000
   68    -41.79981    1.00000    -41.79981    1.00000
   69    -41.79489    1.00000    -41.79489    1.00000
   70    -41.78717    1.00000    -41.78717    1.00000
   71    -41.77795    1.00000    -41.77795    1.00000
   72    -41.77740    1.00000    -41.77740    1.00000
   73    -41.76617    1.00000    -41.76617    1.00000
   74    -41.76258    1.00000    -41.76258    1.00000
   75    -41.74759    1.00000    -41.74759    1.00000
   76    -41.71859    1.00000    -41.71859    1.00000
   77    -41.70224    1.00000    -41.70224    1.00000
   78    -41.65888    1.00000    -41.65888    1.00000
   79    -41.64115    1.00000    -41.64115    1.00000
   80    -41.61038    1.00000    -41.61038    1.00000
   81    -41.56673    1.00000    -41.56673    1.00000
   82    -41.56528    1.00000    -41.56528    1.00000
   83    -41.56178    1.00000    -41.56178    1.00000
   84    -41.55196    1.00000    -41.55196    1.00000
   85    -41.54834    1.00000    -41.54834    1.00000
   86    -41.53767    1.00000    -41.53767    1.00000
   87    -41.53713    1.00000    -41.53713    1.00000
   88    -41.53535    1.00000    -41.53535    1.00000
   89    -41.52943    1.00000    -41.52943    1.00000
   90    -41.49359    1.00000    -41.49359    1.00000
   91    -41.47899    1.00000    -41.47899    1.00000
   92    -41.41611    1.00000    -41.41611    1.00000
   93    -41.40039    1.00000    -41.40039    1.00000
   94    -41.39217    1.00000    -41.39217    1.00000
   95    -41.38899    1.00000    -41.38899    1.00000
   96    -24.77440    1.00000    -24.77440    1.00000
   97    -24.57191    1.00000    -24.57191    1.00000
   98    -24.44294    1.00000    -24.44294    1.00000
   99    -24.41501    1.00000    -24.41501    1.00000
  100    -24.35291    1.00000    -24.35291    1.00000
  101    -24.31121    1.00000    -24.31121    1.00000
  102    -24.23742    1.00000    -24.23742    1.00000
  103    -24.16423    1.00000    -24.16423    1.00000
  104    -24.10729    1.00000    -24.10729    1.00000
  105    -23.99485    1.00000    -23.99485    1.00000
  106    -23.94339    1.00000    -23.94339    1.00000
  107    -23.88122    1.00000    -23.88122    1.00000
  108    -23.80461    1.00000    -23.80461    1.00000
  109    -23.68009    1.00000    -23.68009    1.00000
  110    -23.64437    1.00000    -23.64437    1.00000
  111    -23.63882    1.00000    -23.63882    1.00000
  112    -23.61587    1.00000    -23.61587    1.00000
  113    -23.60053    1.00000    -23.60053    1.00000
  114    -23.54274    1.00000    -23.54274    1.00000
  115    -23.51046    1.00000    -23.51046    1.00000
  116    -23.49169    1.00000    -23.49169    1.00000
  117    -23.47106    1.00000    -23.47106    1.00000
  118    -23.45837    1.00000    -23.45837    1.00000
  119    -23.44817    1.00000    -23.44817    1.00000
  120    -23.41819    1.00000    -23.41819    1.00000
  121    -23.40722    1.00000    -23.40722    1.00000
  122    -23.39050    1.00000    -23.39050    1.00000
  123    -23.38800    1.00000    -23.38800    1.00000
  124    -23.32283    1.00000    -23.32283    1.00000
  125    -23.30662    1.00000    -23.30662    1.00000
  126    -23.30512    1.00000    -23.30512    1.00000
  127    -23.29491    1.00000    -23.29491    1.00000
  128    -23.29217    1.00000    -23.29217    1.00000
  129    -23.28819    1.00000    -23.28819    1.00000
  130    -23.28051    1.00000    -23.28051    1.00000
  131    -23.26630    1.00000    -23.26630    1.00000
  132    -23.25043    1.00000    -23.25043    1.00000
  133    -23.24905    1.00000    -23.24905    1.00000
  134    -23.21623    1.00000    -23.21623    1.00000
  135    -23.10841    1.00000    -23.10841    1.00000
  136    -23.09193    1.00000    -23.09193    1.00000
  137    -22.89610    1.00000    -22.89610    1.00000
  138    -22.78346    1.00000    -22.78346    1.00000
  139    -22.70977    1.00000    -22.70977    1.00000
  140    -21.93942    1.00000    -21.93942    1.00000
  141    -21.89810    1.00000    -21.89810    1.00000
  142    -21.89183    1.00000    -21.89183    1.00000
  143    -21.88175    1.00000    -21.88175    1.00000
  144    -11.90778    1.00000    -11.90778    1.00000
  145    -11.78212    1.00000    -11.78212    1.00000
  146    -11.77472    1.00000    -11.77472    1.00000
  147    -11.72019    1.00000    -11.72019    1.00000
  148    -11.69429    1.00000    -11.69429    1.00000
  149    -11.67462    1.00000    -11.67462    1.00000
  150    -11.61190    1.00000    -11.61190    1.00000
  151    -11.60114    1.00000    -11.60114    1.00000
  152    -11.58700    1.00000    -11.58700    1.00000
  153    -11.53949    1.00000    -11.53949    1.00000
  154    -11.52521    1.00000    -11.52521    1.00000
  155    -11.48434    1.00000    -11.48434    1.00000
  156    -11.47114    1.00000    -11.47114    1.00000
  157    -11.43516    1.00000    -11.43516    1.00000
  158    -11.39525    1.00000    -11.39525    1.00000
  159    -11.35727    1.00000    -11.35727    1.00000
  160    -11.34486    1.00000    -11.34486    1.00000
  161    -11.31353    1.00000    -11.31353    1.00000
  162    -11.29408    1.00000    -11.29408    1.00000
  163    -11.22446    1.00000    -11.22446    1.00000
  164    -11.16535    1.00000    -11.16535    1.00000
  165    -11.08585    1.00000    -11.08585    1.00000
  166    -11.08236    1.00000    -11.08236    1.00000
  167    -11.05441    1.00000    -11.05441    1.00000
  168    -11.04822    1.00000    -11.04822    1.00000
  169    -11.03067    1.00000    -11.03067    1.00000
  170    -10.99785    1.00000    -10.99785    1.00000
  171    -10.97754    1.00000    -10.97754    1.00000
  172    -10.95856    1.00000    -10.95856    1.00000
  173    -10.95113    1.00000    -10.95113    1.00000
  174    -10.94473    1.00000    -10.94473    1.00000
  175    -10.90799    1.00000    -10.90799    1.00000
  176    -10.89707    1.00000    -10.89707    1.00000
  177    -10.88498    1.00000    -10.88498    1.00000
  178    -10.87056    1.00000    -10.87056    1.00000
  179    -10.85238    1.00000    -10.85238    1.00000
  180    -10.83516    1.00000    -10.83516    1.00000
  181    -10.81937    1.00000    -10.81937    1.00000
  182    -10.81207    1.00000    -10.81207    1.00000
  183    -10.77333    1.00000    -10.77333    1.00000
  184    -10.76637    1.00000    -10.76637    1.00000
  185    -10.72581    1.00000    -10.72581    1.00000
  186    -10.69641    1.00000    -10.69641    1.00000
  187    -10.69169    1.00000    -10.69169    1.00000
  188    -10.63156    1.00000    -10.63156    1.00000
  189    -10.59663    1.00000    -10.59663    1.00000
  190    -10.51667    1.00000    -10.51667    1.00000
  191    -10.48361    1.00000    -10.48361    1.00000
  192    -10.45558    1.00000    -10.45558    1.00000
  193    -10.39170    1.00000    -10.39170    1.00000
  194    -10.30807    1.00000    -10.30807    1.00000
  195    -10.29268    1.00000    -10.29268    1.00000
  196    -10.28028    1.00000    -10.28028    1.00000
  197    -10.21868    1.00000    -10.21868    1.00000
  198    -10.10731    1.00000    -10.10731    1.00000
  199    -10.07344    1.00000    -10.07344    1.00000
  200    -10.03439    1.00000    -10.03439    1.00000
  201    -10.00533    1.00000    -10.00533    1.00000
  202     -9.93246    1.00000     -9.93246    1.00000
  203     -9.92608    1.00000     -9.92608    1.00000
  204     -9.85535    1.00000     -9.85535    1.00000
  205     -9.84053    1.00000     -9.84053    1.00000
  206     -9.79390    1.00000     -9.79390    1.00000
  207     -9.73438    1.00000     -9.73438    1.00000
  208     -9.69105    1.00000     -9.69105    1.00000
  209     -9.68721    1.00000     -9.68721    1.00000
  210     -9.67194    1.00000     -9.67194    1.00000
  211     -9.64362    1.00000     -9.64362    1.00000
  212     -9.60724    1.00000     -9.60724    1.00000
  213     -9.59024    1.00000     -9.59024    1.00000
  214     -9.56443    1.00000     -9.56443    1.00000
  215     -9.53325    1.00000     -9.53325    1.00000
  216     -9.48110    1.00000     -9.48110    1.00000
  217     -9.41869    1.00000     -9.41869    1.00000
  218     -9.40703    1.00000     -9.40703    1.00000
  219     -9.39494    1.00000     -9.39494    1.00000
  220     -9.35723    1.00000     -9.35723    1.00000
  221     -9.34285    1.00000     -9.34285    1.00000
  222     -9.31069    1.00000     -9.31069    1.00000
  223     -9.29259    1.00000     -9.29259    1.00000
  224     -9.25182    1.00000     -9.25182    1.00000
  225     -9.22680    1.00000     -9.22680    1.00000
  226     -9.21442    1.00000     -9.21442    1.00000
  227     -9.20334    1.00000     -9.20334    1.00000
  228     -9.14513    1.00000     -9.14513    1.00000
  229     -9.14059    1.00000     -9.14059    1.00000
  230     -9.12086    1.00000     -9.12086    1.00000
  231     -9.08924    1.00000     -9.08924    1.00000
  232     -9.08764    1.00000     -9.08764    1.00000
  233     -9.07877    1.00000     -9.07877    1.00000
  234     -9.00551    1.00000     -9.00551    1.00000
  235     -8.95348    1.00000     -8.95348    1.00000
  236     -8.93426    1.00000     -8.93426    1.00000
  237     -8.90413    1.00000     -8.90413    1.00000
  238     -8.88342    1.00000     -8.88342    1.00000
  239     -8.85347    1.00000     -8.85347    1.00000
  240     -8.83024    1.00000     -8.83024    1.00000
  241     -8.81506    1.00000     -8.81506    1.00000
  242     -8.78451    1.00000     -8.78451    1.00000
  243     -8.73228    1.00000     -8.73228    1.00000
  244     -8.69992    1.00000     -8.69992    1.00000
  245     -8.59897    1.00000     -8.59897    1.00000
  246     -8.58995    1.00000     -8.58995    1.00000
  247     -8.52293    1.00000     -8.52293    1.00000
  248     -8.49034    1.00000     -8.49034    1.00000
  249     -8.46486    1.00000     -8.46486    1.00000
  250     -8.39787    1.00000     -8.39787    1.00000
  251     -8.38142    1.00000     -8.38142    1.00000
  252     -8.34435    1.00000     -8.34435    1.00000
  253     -8.33603    1.00000     -8.33603    1.00000
  254     -8.31665    1.00000     -8.31665    1.00000
  255     -8.30554    1.00000     -8.30554    1.00000
  256     -8.27318    1.00000     -8.27318    1.00000
  257     -8.25925    1.00000     -8.25925    1.00000
  258     -8.24769    1.00000     -8.24769    1.00000
  259     -8.23198    1.00000     -8.23198    1.00000
  260     -8.19577    1.00000     -8.19577    1.00000
  261     -8.17172    1.00000     -8.17172    1.00000
  262     -8.13401    1.00000     -8.13401    1.00000
  263     -8.12914    1.00000     -8.12914    1.00000
  264     -8.06784    1.00000     -8.06784    1.00000
  265     -8.06438    1.00000     -8.06438    1.00000
  266     -8.04329    1.00000     -8.04329    1.00000
  267     -8.01553    1.00000     -8.01553    1.00000
  268     -8.00694    1.00000     -8.00694    1.00000
  269     -7.98138    1.00000     -7.98138    1.00000
  270     -7.96144    1.00000     -7.96144    1.00000
  271     -7.94737    1.00000     -7.94737    1.00000
  272     -7.92661    1.00000     -7.92661    1.00000
  273     -7.90646    1.00000     -7.90646    1.00000
  274     -7.90565    1.00000     -7.90565    1.00000
  275     -7.85163    1.00000     -7.85163    1.00000
  276     -7.84896    1.00000     -7.84896    1.00000
  277     -7.82285    1.00000     -7.82285    1.00000
  278     -7.77751    1.00000     -7.77751    1.00000
  279     -7.73583    1.00000     -7.73583    1.00000
  280     -7.72053    1.00000     -7.72053    1.00000
  281     -7.69261    1.00000     -7.69261    1.00000
  282     -7.59847    1.00000     -7.59847    1.00000
  283     -7.57154    1.00000     -7.57154    1.00000
  284     -7.53757    1.00000     -7.53757    1.00000
  285     -7.51691    1.00000     -7.51691    1.00000
  286     -7.45285    1.00000     -7.45285    1.00000
  287     -7.43544    1.00000     -7.43544    1.00000
  288     -7.36446    1.00000     -7.36446    1.00000
  289     -7.34762    1.00000     -7.34762    1.00000
  290     -7.26497    1.00000     -7.26497    1.00000
  291     -7.25259    1.00000     -7.25259    1.00000
  292     -7.24368    1.00000     -7.24368    1.00000
  293     -7.21845    1.00000     -7.21845    1.00000
  294     -7.16681    1.00000     -7.16681    1.00000
  295     -7.13919    1.00000     -7.13919    1.00000
  296     -7.03480    1.00000     -7.03480    1.00000
  297     -7.02915    1.00000     -7.02915    1.00000
  298     -6.98462    1.00000     -6.98462    1.00000
  299     -6.89158    1.00000     -6.89158    1.00000
  300     -6.88082    1.00000     -6.88082    1.00000
  301     -6.87478    1.00000     -6.87478    1.00000
  302     -6.83220    1.00000     -6.83220    1.00000
  303     -6.77963    1.00000     -6.77963    1.00000
  304     -6.70896    1.00000     -6.70896    1.00000
  305     -6.67058    1.00000     -6.67058    1.00000
  306     -6.64553    1.00000     -6.64553    1.00000
  307     -6.58394    1.00000     -6.58394    1.00000
  308     -5.99213    0.99999     -5.99213    0.99999
  309     -5.66923    0.99969     -5.66923    0.99969
  310     -4.05417    0.00031     -4.05417    0.00031
  311     -3.68822    0.00001     -3.68822    0.00001
  312     -3.55360    0.00000     -3.55360    0.00000
  313     -3.50234    0.00000     -3.50234    0.00000
  314     -3.48212    0.00000     -3.48212    0.00000
  315     -3.45368    0.00000     -3.45368    0.00000
  316     -3.29640    0.00000     -3.29640    0.00000
  317     -3.28339    0.00000     -3.28339    0.00000
  318     -3.26761    0.00000     -3.26761    0.00000
  319     -3.16648    0.00000     -3.16648    0.00000
  320     -3.06336    0.00000     -3.06336    0.00000
  321     -3.00792    0.00000     -3.00792    0.00000
  322     -2.96220    0.00000     -2.96220    0.00000
  323     -2.93940    0.00000     -2.93940    0.00000
  324     -2.90058    0.00000     -2.90058    0.00000
  325     -2.88686    0.00000     -2.88686    0.00000
  326     -2.83821    0.00000     -2.83821    0.00000
  327     -2.79600    0.00000     -2.79600    0.00000
  328     -2.79129    0.00000     -2.79129    0.00000
  329     -2.76354    0.00000     -2.76354    0.00000
  330     -2.74697    0.00000     -2.74697    0.00000
  331     -2.73294    0.00000     -2.73294    0.00000
  332     -2.70681    0.00000     -2.70681    0.00000
  333     -2.68433    0.00000     -2.68433    0.00000
  334     -2.66116    0.00000     -2.66116    0.00000
  335     -2.62341    0.00000     -2.62341    0.00000
  336     -2.59973    0.00000     -2.59973    0.00000
  337     -2.57517    0.00000     -2.57517    0.00000
  338     -2.57179    0.00000     -2.57179    0.00000
  339     -2.56008    0.00000     -2.56008    0.00000
  340     -2.55067    0.00000     -2.55067    0.00000
  341     -2.53878    0.00000     -2.53878    0.00000
  342     -2.51570    0.00000     -2.51570    0.00000
  343     -2.50468    0.00000     -2.50468    0.00000
  344     -2.49395    0.00000     -2.49395    0.00000
  345     -2.48557    0.00000     -2.48557    0.00000
  346     -2.46787    0.00000     -2.46787    0.00000
  347     -2.45814    0.00000     -2.45814    0.00000
  348     -2.42792    0.00000     -2.42792    0.00000
  349     -2.42453    0.00000     -2.42453    0.00000
  350     -2.35893    0.00000     -2.35893    0.00000
  351     -2.34292    0.00000     -2.34292    0.00000
  352     -2.32526    0.00000     -2.32526    0.00000
  353     -2.31205    0.00000     -2.31205    0.00000
  354     -2.29518    0.00000     -2.29518    0.00000
  355     -2.27900    0.00000     -2.27900    0.00000
  356     -2.20098    0.00000     -2.20098    0.00000
  357     -2.16084    0.00000     -2.16084    0.00000
  358     -2.15233    0.00000     -2.15233    0.00000
  359     -2.13592    0.00000     -2.13592    0.00000
  360     -2.10703    0.00000     -2.10703    0.00000
  361     -2.09746    0.00000     -2.09746    0.00000
  362     -2.08519    0.00000     -2.08519    0.00000
  363     -2.08054    0.00000     -2.08054    0.00000
  364     -2.06112    0.00000     -2.06112    0.00000
  365     -2.05218    0.00000     -2.05218    0.00000
  366     -2.04462    0.00000     -2.04462    0.00000
  367     -2.03752    0.00000     -2.03752    0.00000
  368     -2.02492    0.00000     -2.02492    0.00000
  369     -1.98256    0.00000     -1.98256    0.00000
  370     -1.94353    0.00000     -1.94353    0.00000
  371     -1.93631    0.00000     -1.93631    0.00000
  372     -1.92663    0.00000     -1.92663    0.00000
  373     -1.89239    0.00000     -1.89239    0.00000
  374     -1.83881    0.00000     -1.83881    0.00000
  375     -1.82253    0.00000     -1.82253    0.00000

Fermi level: -4.86189

Gap: 1.615 eV
Transition (v -> c):
  (s=0, k=0, n=309, [0.00, 0.00, 0.00]) -> (s=1, k=0, n=310, [0.00, 0.00, 0.00])
No difference between direct/indirect transitions
System changes: positions 

Initializing position-dependent things.

Density initialized from wave functions
      .-------------------------.  
     /|                         |  
    / |                         |  
   /  |                         |  
  /   |                         |  
 *    |                         |  
 |    |                         |  
 |    |                         |  
 |    |                         |  
 |    |                         |  
 |    |                         |  
 |    |                         |  
 |    |                         |  
 |    |                         |  
 |    |        Au   OAu         |  
 |    |      O          Ti      |  
 |    O  Au      Ti     O    O  |  
 |    |   Ti   Au O   O         |  
 | O  |   O    O      Ti     Ti |  
 |    | Ti     Ti     O    O    |  
 |    |     O       O      Ti   |  
 |   O|Ti     O      O          |  
 |    |O    O      Ti     Ti    |  
 |  Ti|    Ti          O  O   O |  
 |    |  O  O   O O    TiO      |  
 |  O |         TiO         O Ti|  
 |    | OTiO   Ti    OTi        |  
 |    |       O     O O    O O  |  
 |    | Oi   O O           Ti   |  
 |    O      Ti     Ti     O    |  
 |   Ti          O      O       |  
 |    |   O                     |  
 |    |                         |  
 |    |                         |  
 |    |                         |  
 |    .-------------------------.  
 |   /                         /   
 |  /                         /    
 | /                         /     
 |/                         /      
 *-------------------------*       

Positions:
   0 Ti     1.771742    0.000000    8.228379    ( 0.0000,  0.0000,  0.0000)
   1 Ti     6.989192    1.896200    8.228379    ( 0.0000,  0.0000,  0.0000)
   2 Ti     1.771742    3.792400    8.228379    ( 0.0000,  0.0000,  0.0000)
   3 Ti     6.989192    5.688600    8.228379    ( 0.0000,  0.0000,  0.0000)
   4 Ti     4.725027    0.000000    9.111586    ( 0.0000,  0.0000,  0.0000)
   5 Ti     9.942477    1.896200    9.111586    ( 0.0000,  0.0000,  0.0000)
   6 Ti     4.725027    3.792400    9.111586    ( 0.0000,  0.0000,  0.0000)
   7 Ti     9.942477    5.688600    9.111586    ( 0.0000,  0.0000,  0.0000)
   8 Ti     3.149983    0.000000   11.761552    ( 0.0000,  0.0000,  0.0000)
   9 Ti     8.367433    1.896200   11.761552    ( 0.0000,  0.0000,  0.0000)
  10 Ti     3.149983    3.792400   11.761552    ( 0.0000,  0.0000,  0.0000)
  11 Ti     8.367433    5.688600   11.761552    ( 0.0000,  0.0000,  0.0000)
  12 Ti     6.103269    0.000000   12.644759    ( 0.0000,  0.0000,  0.0000)
  13 Ti     0.885819    1.896200   12.644759    ( 0.0000,  0.0000,  0.0000)
  14 Ti     6.103269    3.792400   12.644759    ( 0.0000,  0.0000,  0.0000)
  15 Ti     0.885819    5.688600   12.644759    ( 0.0000,  0.0000,  0.0000)
  16 Ti     4.482233   -0.001033   15.342543    ( 0.0000,  0.0000,  0.0000)
  17 Ti     9.753045    1.900753   15.389207    ( 0.0000,  0.0000,  0.0000)
  18 Ti     4.499047    3.797034   15.348687    ( 0.0000,  0.0000,  0.0000)
  19 Ti     9.736627    5.671166   15.407809    ( 0.0000,  0.0000,  0.0000)
  20 Ti     7.365001   -0.008670   16.091347    ( 0.0000,  0.0000,  0.0000)
  21 Ti     2.124206    1.919615   16.196452    ( 0.0000,  0.0000,  0.0000)
  22 Ti     7.324862    3.785370   16.124124    ( 0.0000,  0.0000,  0.0000)
  23 Ti     2.104658    5.692197   16.109406    ( 0.0000,  0.0000,  0.0000)
  24 O      3.638859    0.000000    7.500000    ( 0.0000,  0.0000,  0.0000)
  25 O      8.856309    1.896200    7.500000    ( 0.0000,  0.0000,  0.0000)
  26 O      3.638859    3.792400    7.500000    ( 0.0000,  0.0000,  0.0000)
  27 O      8.856309    5.688600    7.500000    ( 0.0000,  0.0000,  0.0000)
  28 O      6.592144    0.000000    8.383207    ( 0.0000,  0.0000,  0.0000)
  29 O      1.374694    1.896200    8.383207    ( 0.0000,  0.0000,  0.0000)
  30 O      6.592144    3.792400    8.383207    ( 0.0000,  0.0000,  0.0000)
  31 O      1.374694    5.688600    8.383207    ( 0.0000,  0.0000,  0.0000)
  32 O     10.339421    0.000000    8.956758    ( 0.0000,  0.0000,  0.0000)
  33 O      5.121971    1.896200    8.956758    ( 0.0000,  0.0000,  0.0000)
  34 O     10.339421    3.792400    8.956758    ( 0.0000,  0.0000,  0.0000)
  35 O      5.121971    5.688600    8.956758    ( 0.0000,  0.0000,  0.0000)
  36 O      2.857911    0.000000    9.839966    ( 0.0000,  0.0000,  0.0000)
  37 O      8.075361    1.896200    9.839966    ( 0.0000,  0.0000,  0.0000)
  38 O      2.857911    3.792400    9.839966    ( 0.0000,  0.0000,  0.0000)
  39 O      8.075361    5.688600    9.839966    ( 0.0000,  0.0000,  0.0000)
  40 O      5.017100    0.000000   11.033173    ( 0.0000,  0.0000,  0.0000)
  41 O     10.234550    1.896200   11.033173    ( 0.0000,  0.0000,  0.0000)
  42 O      5.017100    3.792400   11.033173    ( 0.0000,  0.0000,  0.0000)
  43 O     10.234550    5.688600   11.033173    ( 0.0000,  0.0000,  0.0000)
  44 O      7.970490    0.000000   11.916380    ( 0.0000,  0.0000,  0.0000)
  45 O      2.753040    1.896200   11.916380    ( 0.0000,  0.0000,  0.0000)
  46 O      7.970490    3.792400   11.916380    ( 0.0000,  0.0000,  0.0000)
  47 O      2.753040    5.688600   11.916380    ( 0.0000,  0.0000,  0.0000)
  48 O      1.282867    0.000000   12.489931    ( 0.0000,  0.0000,  0.0000)
  49 O      6.500317    1.896200   12.489931    ( 0.0000,  0.0000,  0.0000)
  50 O      1.282867    3.792400   12.489931    ( 0.0000,  0.0000,  0.0000)
  51 O      6.500317    5.688600   12.489931    ( 0.0000,  0.0000,  0.0000)
  52 O      4.236152    0.000000   13.373138    ( 0.0000,  0.0000,  0.0000)
  53 O      9.453603    1.896200   13.373138    ( 0.0000,  0.0000,  0.0000)
  54 O      4.236152    3.792400   13.373138    ( 0.0000,  0.0000,  0.0000)
  55 O      9.453603    5.688600   13.373138    ( 0.0000,  0.0000,  0.0000)
  56 O      6.412072   -0.010033   14.556610    ( 0.0000,  0.0000,  0.0000)
  57 O      1.198823    1.897930   14.569774    ( 0.0000,  0.0000,  0.0000)
  58 O      6.447668    3.793171   14.532625    ( 0.0000,  0.0000,  0.0000)
  59 O      1.199187    5.689336   14.547629    ( 0.0000,  0.0000,  0.0000)
  60 O      4.033722    1.891518   15.421462    ( 0.0000,  0.0000,  0.0000)
  61 O      9.263384   -0.007385   15.453502    ( 0.0000,  0.0000,  0.0000)
  62 O      4.056182    5.703956   15.417797    ( 0.0000,  0.0000,  0.0000)
  63 O      9.276983    3.794598   15.462247    ( 0.0000,  0.0000,  0.0000)
  64 O      2.642742   -0.013555   16.279518    ( 0.0000,  0.0000,  0.0000)
  65 O      7.840025    1.892632   16.276827    ( 0.0000,  0.0000,  0.0000)
  66 O      2.638424    3.815752   16.259314    ( 0.0000,  0.0000,  0.0000)
  67 O      7.851442    5.687213   16.316677    ( 0.0000,  0.0000,  0.0000)
  68 O      5.664333   -0.017638   16.912131    ( 0.0000,  0.0000,  0.0000)
  69 O      0.405331    1.895786   16.891848    ( 0.0000,  0.0000,  0.0000)
  70 O      0.447526    5.688107   16.892737    ( 0.0000,  0.0000,  0.0000)
  71 O      5.620240    3.815240   16.822627    ( 0.0000,  0.0000,  0.0000)
  72 Au     5.402004    1.459542   18.435638    ( 0.0000,  0.0000,  0.0000)
  73 Au     7.227773    3.254817   19.494175    ( 0.0000,  0.0000,  0.0000)
  74 Au     2.680675    1.867315   18.895591    ( 0.0000,  0.0000,  0.0000)
  75 Au     4.579183    3.616569   19.675117    ( 0.0000,  0.0000,  0.0000)

Unit cell:
           periodic     x           y           z      points  spacing
  1. axis:    yes   10.434900    0.000000    0.000000    52     0.2007
  2. axis:    yes    0.000000    7.584800    0.000000    36     0.2107
  3. axis:    no     0.000000    0.000000   28.826383   144     0.2002

  Lengths:  10.434900   7.584800  28.826383
  Angles:   90.000000  90.000000  90.000000

Effective grid spacing dv^(1/3) = 0.2038

     iter     time        total  log10-change:  magmom
                         energy   eigst   dens
iter:   1 00:15:09  -299.812219   -3.72           -0.0000
iter:   2 00:15:13  -299.813933   -4.38  -3.34    +0.0000
iter:   3 00:15:17  -299.812112   -4.92  -3.34    +0.0000
iter:   4 00:15:20  -299.810339   -5.40  -3.35    +0.0000
iter:   5 00:15:24  -299.808568   -5.77  -3.36    +0.0000
iter:   6 00:15:28  -299.807063   -6.12  -3.37    +0.0000
iter:   7 00:15:31  -299.805240   -6.29  -3.38    +0.0000
iter:   8 00:15:35  -299.803811   -6.37  -3.40    +0.0000
iter:   9 00:15:39  -299.802350   -6.39  -3.41    +0.0000
iter:  10 00:15:43  -299.801166   -6.40  -3.42    +0.0000
iter:  11 00:15:46  -299.799912   -6.40  -3.43    +0.0000
iter:  12 00:15:50  -299.798678   -6.41  -3.44    +0.0000
iter:  13 00:15:54  -299.797494   -6.42  -3.45    +0.0000
iter:  14 00:15:57  -299.796598   -6.45  -3.46    +0.0000
iter:  15 00:16:01  -299.795637   -6.49  -3.47    +0.0000
iter:  16 00:16:05  -299.794686   -6.51  -3.48    +0.0000
iter:  17 00:16:09  -299.793770   -6.54  -3.49    +0.0000
iter:  18 00:16:12  -299.793122   -6.58  -3.50    +0.0000
iter:  19 00:16:16  -299.792406   -6.62  -3.51    +0.0000
iter:  20 00:16:20  -299.791685   -6.64  -3.52    +0.0000
iter:  21 00:16:23  -299.790982   -6.68  -3.53    +0.0000
iter:  22 00:16:27  -299.790531   -6.72  -3.54    +0.0000
iter:  23 00:16:31  -299.790010   -6.76  -3.55    +0.0000
iter:  24 00:16:34  -299.789471   -6.78  -3.56    +0.0000
iter:  25 00:16:38  -299.788937   -6.83  -3.56    +0.0000
iter:  26 00:16:42  -299.788641   -6.87  -3.57    +0.0000
iter:  27 00:16:46  -299.788277   -6.92  -3.58    +0.0000
iter:  28 00:16:49  -299.787883   -6.93  -3.59    +0.0000
iter:  29 00:16:53  -299.787482   -6.97  -3.59    +0.0000
iter:  30 00:16:57  -299.787088   -7.00  -3.60    +0.0000
iter:  31 00:17:00  -299.786923c  -7.06  -3.61    +0.0000
iter:  32 00:17:04  -299.786698c  -7.10  -3.62    +0.0000
iter:  33 00:17:08  -299.786438c  -7.12  -3.62    +0.0000
iter:  34 00:17:11  -299.786163c  -7.15  -3.63    +0.0000
iter:  35 00:17:15  -299.785884c  -7.17  -3.64    +0.0000
iter:  36 00:17:19  -299.785608c  -7.21  -3.64    +0.0000
iter:  37 00:17:23  -299.785550c  -7.27  -3.65    +0.0000
iter:  38 00:17:26  -299.785229c  -7.27  -3.66    +0.0000
iter:  39 00:17:30  -299.785137c  -7.33  -3.66    +0.0000
iter:  40 00:17:34  -299.785017c  -7.37  -3.67    +0.0000
iter:  41 00:17:37  -299.784872c  -7.39  -3.68    +0.0000
iter:  42 00:17:41  -299.784713c  -7.42  -3.68    +0.0000
iter:  43 00:17:45  -299.784547c  -7.44  -3.69    +0.0000
iter:  44 00:17:49  -299.784585c  -7.52  -3.69    +0.0000
iter:  45 00:17:52  -299.784376c  -7.51  -3.70    +0.0000
iter:  46 00:17:56  -299.784374c  -7.58  -3.71    +0.0000
iter:  47 00:18:00  -299.784350c  -7.62  -3.71    +0.0000
iter:  48 00:18:03  -299.784301c  -7.63  -3.72    +0.0000
iter:  49 00:18:07  -299.784233c  -7.66  -3.72    +0.0000
iter:  50 00:18:11  -299.784152c  -7.68  -3.73    +0.0000
iter:  51 00:18:14  -299.784062c  -7.71  -3.73    +0.0000
iter:  52 00:18:18  -299.783968c  -7.73  -3.74    +0.0000
iter:  53 00:18:22  -299.783871c  -7.76  -3.75    +0.0000
iter:  54 00:18:26  -299.783773c  -7.79  -3.75    +0.0000
iter:  55 00:18:29  -299.783676c  -7.82  -3.76    +0.0000
iter:  56 00:18:33  -299.783581c  -7.85  -3.76    +0.0000
iter:  57 00:18:37  -299.783488c  -7.87  -3.77    +0.0000
iter:  58 00:18:40  -299.783397c  -7.90  -3.77    +0.0000
iter:  59 00:18:44  -299.783309c  -7.93  -3.78    +0.0000
iter:  60 00:18:48  -299.783225c  -7.96  -3.78    +0.0000
iter:  61 00:18:51  -299.783144c  -7.99  -3.79    +0.0000
iter:  62 00:18:55  -299.783229c  -8.07  -3.80    +0.0000
iter:  63 00:18:59  -299.783293c  -8.12  -3.80    +0.0000
iter:  64 00:19:02  -299.783342c  -8.14  -3.81    +0.0000
iter:  65 00:19:06  -299.783375c  -8.17  -3.81    +0.0000
iter:  66 00:19:10  -299.783394c  -8.19  -3.82    +0.0000
iter:  67 00:19:13  -299.783402c  -8.21  -3.82    +0.0000
iter:  68 00:19:17  -299.783401c  -8.23  -3.83    +0.0000
iter:  69 00:19:21  -299.783394c  -8.25  -3.83    +0.0000
iter:  70 00:19:25  -299.783382c  -8.27  -3.84    +0.0000
iter:  71 00:19:28  -299.783365c  -8.28  -3.84    +0.0000
iter:  72 00:19:32  -299.783346c  -8.30  -3.85    +0.0000
iter:  73 00:19:36  -299.783325c  -8.32  -3.85    +0.0000
iter:  74 00:19:40  -299.783302c  -8.35  -3.86    +0.0000
iter:  75 00:19:43  -299.783279c  -8.37  -3.87    +0.0000
iter:  76 00:19:47  -299.783255c  -8.39  -3.87    +0.0000
iter:  77 00:19:51  -299.783231c  -8.42  -3.88    +0.0000
iter:  78 00:19:54  -299.783207c  -8.44  -3.88    +0.0000
iter:  79 00:19:58  -299.783183c  -8.46  -3.89    +0.0000
iter:  80 00:20:02  -299.783160c  -8.49  -3.89    +0.0000
iter:  81 00:20:05  -299.783138c  -8.51  -3.90    +0.0000
iter:  82 00:20:09  -299.783116c  -8.53  -3.90    +0.0000
iter:  83 00:20:13  -299.783096c  -8.56  -3.91    +0.0000
iter:  84 00:20:16  -299.783076c  -8.58  -3.91    +0.0000
iter:  85 00:20:20  -299.783058c  -8.60  -3.92    +0.0000
iter:  86 00:20:24  -299.783041c  -8.63  -3.92    +0.0000
iter:  87 00:20:27  -299.783024c  -8.65  -3.93    +0.0000
iter:  88 00:20:31  -299.783009c  -8.67  -3.93    +0.0000
iter:  89 00:20:35  -299.782996c  -8.69  -3.94    +0.0000
iter:  90 00:20:39  -299.782983c  -8.71  -3.94    +0.0000
iter:  91 00:20:42  -299.782972c  -8.74  -3.95    +0.0000
iter:  92 00:20:46  -299.782961c  -8.76  -3.95    +0.0000
iter:  93 00:20:50  -299.782952c  -8.78  -3.96    +0.0000
iter:  94 00:20:53  -299.782944c  -8.80  -3.96    +0.0000
iter:  95 00:20:57  -299.782937c  -8.82  -3.97    +0.0000
iter:  96 00:21:01  -299.782932c  -8.84  -3.97    +0.0000
iter:  97 00:21:04  -299.782927c  -8.86  -3.98    +0.0000
iter:  98 00:21:08  -299.782923c  -8.88  -3.98    +0.0000
iter:  99 00:21:12  -299.782921c  -8.90  -3.99    +0.0000
iter: 100 00:21:15  -299.782919c  -8.92  -4.00    +0.0000
iter: 101 00:21:19  -299.782919c  -8.94  -4.00    +0.0000
iter: 102 00:21:23  -299.782919c  -8.96  -4.01    +0.0000
iter: 103 00:21:26  -299.782920c  -8.98  -4.01    +0.0000
iter: 104 00:21:30  -299.782922c  -9.00  -4.02    +0.0000
iter: 105 00:21:34  -299.782925c  -9.02  -4.02    +0.0000
iter: 106 00:21:38  -299.782928c  -9.04  -4.03    +0.0000
iter: 107 00:21:41  -299.782933c  -9.06  -4.03    +0.0000
iter: 108 00:21:45  -299.782938c  -9.07  -4.04    +0.0000
iter: 109 00:21:49  -299.782944c  -9.09  -4.04    +0.0000
iter: 110 00:21:52  -299.782950c  -9.11  -4.05    +0.0000
iter: 111 00:21:56  -299.782957c  -9.13  -4.05    +0.0000
iter: 112 00:22:00  -299.782965c  -9.14  -4.06    +0.0000
iter: 113 00:22:03  -299.782973c  -9.16  -4.06    +0.0000
iter: 114 00:22:07  -299.782982c  -9.17  -4.07    +0.0000
iter: 115 00:22:11  -299.782992c  -9.19  -4.07    +0.0000
iter: 116 00:22:14  -299.783002c  -9.21  -4.08    +0.0000
iter: 117 00:22:18  -299.783012c  -9.22  -4.09    +0.0000
iter: 118 00:22:22  -299.783023c  -9.24  -4.09    +0.0000
iter: 119 00:22:25  -299.783034c  -9.25  -4.10    +0.0000
iter: 120 00:22:29  -299.783046c  -9.27  -4.10    +0.0000
iter: 121 00:22:33  -299.783058c  -9.28  -4.11    +0.0000
iter: 122 00:22:36  -299.783071c  -9.30  -4.11    +0.0000
iter: 123 00:22:40  -299.783083c  -9.31  -4.12    +0.0000
iter: 124 00:22:44  -299.783097c  -9.33  -4.12    +0.0000
iter: 125 00:22:47  -299.783173c  -9.40  -4.13    +0.0000
iter: 126 00:22:51  -299.783162c  -9.35  -4.13    +0.0000
iter: 127 00:22:55  -299.783235c  -9.43  -4.14    +0.0000
iter: 128 00:22:59  -299.783223c  -9.38  -4.14    +0.0000
iter: 129 00:23:02  -299.783292c  -9.46  -4.15    +0.0000
iter: 130 00:23:06  -299.783341c  -9.47  -4.15    +0.0000
iter: 131 00:23:10  -299.783386c  -9.47  -4.16    +0.0000
iter: 132 00:23:13  -299.783430c  -9.48  -4.17    +0.0000
iter: 133 00:23:17  -299.783473c  -9.48  -4.17    +0.0000
iter: 134 00:23:21  -299.783513c  -9.50  -4.18    +0.0000
iter: 135 00:23:24  -299.783552c  -9.51  -4.18    +0.0000
iter: 136 00:23:28  -299.783589c  -9.53  -4.19    +0.0000
iter: 137 00:23:32  -299.783624c  -9.54  -4.19    +0.0000
iter: 138 00:23:35  -299.783658c  -9.55  -4.20    +0.0000
iter: 139 00:23:39  -299.783690c  -9.57  -4.20    +0.0000
iter: 140 00:23:43  -299.783721c  -9.58  -4.21    +0.0000
iter: 141 00:23:46  -299.783751c  -9.59  -4.21    +0.0000
iter: 142 00:23:50  -299.783779c  -9.61  -4.22    +0.0000
iter: 143 00:23:54  -299.783806c  -9.62  -4.23    +0.0000
iter: 144 00:23:58  -299.783832c  -9.63  -4.23    +0.0000
iter: 145 00:24:01  -299.783857c  -9.64  -4.24    +0.0000
iter: 146 00:24:05  -299.783881c  -9.66  -4.24    +0.0000
iter: 147 00:24:09  -299.783904c  -9.67  -4.25    +0.0000
iter: 148 00:24:12  -299.783926c  -9.68  -4.25    +0.0000
iter: 149 00:24:16  -299.783948c  -9.69  -4.26    +0.0000
iter: 150 00:24:20  -299.783969c  -9.70  -4.26    +0.0000
iter: 151 00:24:23  -299.783989c  -9.71  -4.27    +0.0000
iter: 152 00:24:27  -299.784008c  -9.73  -4.27    +0.0000
iter: 153 00:24:31  -299.784027c  -9.74  -4.28    +0.0000
iter: 154 00:24:34  -299.784046c  -9.75  -4.28    +0.0000
iter: 155 00:24:38  -299.784064c  -9.76  -4.29    +0.0000
iter: 156 00:24:42  -299.784081c  -9.78  -4.29    +0.0000
iter: 157 00:24:45  -299.784098c  -9.79  -4.30    +0.0000
iter: 158 00:24:49  -299.784114c  -9.80  -4.30    +0.0000
iter: 159 00:24:53  -299.784131c  -9.82  -4.31    +0.0000
iter: 160 00:24:57  -299.784146c  -9.83  -4.32    +0.0000
iter: 161 00:25:00  -299.784162c  -9.84  -4.32    +0.0000
iter: 162 00:25:04  -299.784176c  -9.85  -4.33    +0.0000
iter: 163 00:25:08  -299.784191c  -9.87  -4.33    +0.0000
iter: 164 00:25:11  -299.784205c  -9.88  -4.34    +0.0000
iter: 165 00:25:15  -299.784219c  -9.89  -4.34    +0.0000
iter: 166 00:25:19  -299.784233c  -9.90  -4.35    +0.0000
iter: 167 00:25:22  -299.784247c  -9.92  -4.35    +0.0000
iter: 168 00:25:26  -299.784260c  -9.93  -4.36    +0.0000
iter: 169 00:25:30  -299.784273c  -9.94  -4.36    +0.0000
iter: 170 00:25:33  -299.784285c  -9.95  -4.37    +0.0000
iter: 171 00:25:37  -299.784298c  -9.97  -4.37    +0.0000
iter: 172 00:25:41  -299.784310c  -9.98  -4.38    +0.0000
iter: 173 00:25:44  -299.784322c  -9.99  -4.38    +0.0000
iter: 174 00:25:48  -299.784334c -10.00c -4.39    +0.0000
iter: 175 00:25:52  -299.784346c -10.01c -4.39    +0.0000
iter: 176 00:25:55  -299.784358c -10.03c -4.40    +0.0000
iter: 177 00:25:59  -299.784369c -10.04c -4.40    +0.0000
iter: 178 00:26:03  -299.784380c -10.05c -4.41    +0.0000
iter: 179 00:26:07  -299.784391c -10.06c -4.41    +0.0000
iter: 180 00:26:10  -299.784402c -10.08c -4.42    +0.0000
iter: 181 00:26:14  -299.784413c -10.09c -4.42    +0.0000
iter: 182 00:26:18  -299.784424c -10.10c -4.43    +0.0000
iter: 183 00:26:21  -299.784434c -10.11c -4.43    +0.0000
iter: 184 00:26:25  -299.784445c -10.12c -4.44    +0.0000
iter: 185 00:26:29  -299.784455c -10.14c -4.44    +0.0000
iter: 186 00:26:32  -299.784465c -10.15c -4.45    +0.0000
iter: 187 00:26:36  -299.784475c -10.16c -4.46    +0.0000
iter: 188 00:26:40  -299.784485c -10.17c -4.46    +0.0000
iter: 189 00:26:43  -299.784495c -10.18c -4.47    +0.0000
iter: 190 00:26:47  -299.784505c -10.20c -4.47    +0.0000
iter: 191 00:26:51  -299.784514c -10.21c -4.48    +0.0000
iter: 192 00:26:54  -299.784524c -10.22c -4.48    +0.0000
iter: 193 00:26:58  -299.784533c -10.23c -4.49    +0.0000
iter: 194 00:27:02  -299.784542c -10.25c -4.49    +0.0000
iter: 195 00:27:05  -299.784552c -10.26c -4.50    +0.0000
iter: 196 00:27:09  -299.784561c -10.27c -4.50    +0.0000
iter: 197 00:27:13  -299.784570c -10.28c -4.51    +0.0000
iter: 198 00:27:17  -299.784579c -10.29c -4.51    +0.0000
iter: 199 00:27:20  -299.784588c -10.31c -4.52    +0.0000
iter: 200 00:27:24  -299.784596c -10.32c -4.52    +0.0000
iter: 201 00:27:28  -299.784605c -10.33c -4.53    +0.0000
iter: 202 00:27:31  -299.784613c -10.34c -4.53    +0.0000
iter: 203 00:27:35  -299.784622c -10.36c -4.54    +0.0000
iter: 204 00:27:39  -299.784630c -10.37c -4.54    +0.0000
iter: 205 00:27:42  -299.784639c -10.38c -4.55    +0.0000
iter: 206 00:27:46  -299.784647c -10.39c -4.55    +0.0000
iter: 207 00:27:50  -299.784655c -10.40c -4.56    +0.0000
iter: 208 00:27:53  -299.784663c -10.42c -4.56    +0.0000
iter: 209 00:27:57  -299.784671c -10.43c -4.57    +0.0000
iter: 210 00:28:01  -299.784679c -10.44c -4.57    +0.0000
iter: 211 00:28:04  -299.784686c -10.45c -4.58    +0.0000
iter: 212 00:28:08  -299.784694c -10.46c -4.58    +0.0000
iter: 213 00:28:12  -299.784702c -10.48c -4.59    +0.0000
iter: 214 00:28:15  -299.784709c -10.49c -4.59    +0.0000
iter: 215 00:28:19  -299.784717c -10.50c -4.60    +0.0000
iter: 216 00:28:23  -299.784724c -10.51c -4.60    +0.0000
iter: 217 00:28:27  -299.784731c -10.52c -4.61    +0.0000
iter: 218 00:28:30  -299.784738c -10.53c -4.61    +0.0000
iter: 219 00:28:34  -299.784746c -10.55c -4.62    +0.0000
iter: 220 00:28:38  -299.784753c -10.56c -4.62    +0.0000
iter: 221 00:28:42  -299.784760c -10.57c -4.63    +0.0000
iter: 222 00:28:45  -299.784766c -10.58c -4.63    +0.0000
iter: 223 00:28:49  -299.784773c -10.59c -4.64    +0.0000
iter: 224 00:28:53  -299.784780c -10.60c -4.64    +0.0000
iter: 225 00:28:56  -299.784787c -10.62c -4.65    +0.0000
iter: 226 00:29:00  -299.784793c -10.63c -4.65    +0.0000
iter: 227 00:29:04  -299.784800c -10.64c -4.66    +0.0000
iter: 228 00:29:07  -299.784806c -10.65c -4.66    +0.0000
iter: 229 00:29:11  -299.784812c -10.66c -4.67    +0.0000
iter: 230 00:29:15  -299.784819c -10.67c -4.67    +0.0000
iter: 231 00:29:18  -299.784825c -10.68c -4.68    +0.0000
iter: 232 00:29:22  -299.784831c -10.70c -4.68    +0.0000
iter: 233 00:29:26  -299.784837c -10.71c -4.69    +0.0000
iter: 234 00:29:30  -299.784843c -10.72c -4.69    +0.0000
iter: 235 00:29:33  -299.784849c -10.73c -4.70    +0.0000
iter: 236 00:29:37  -299.784855c -10.74c -4.70    +0.0000
iter: 237 00:29:41  -299.784860c -10.75c -4.71    +0.0000
iter: 238 00:29:44  -299.784866c -10.76c -4.71    +0.0000
iter: 239 00:29:48  -299.784872c -10.78c -4.72    +0.0000
iter: 240 00:29:52  -299.784877c -10.79c -4.72    +0.0000
iter: 241 00:29:55  -299.784883c -10.80c -4.73    +0.0000
iter: 242 00:29:59  -299.784888c -10.81c -4.73    +0.0000
iter: 243 00:30:03  -299.784893c -10.82c -4.74    +0.0000
iter: 244 00:30:06  -299.784899c -10.83c -4.74    +0.0000
iter: 245 00:30:10  -299.784904c -10.84c -4.75    +0.0000
iter: 246 00:30:14  -299.784909c -10.85c -4.75    +0.0000
iter: 247 00:30:17  -299.784914c -10.86c -4.76    +0.0000
iter: 248 00:30:21  -299.784919c -10.87c -4.76    +0.0000
iter: 249 00:30:25  -299.784924c -10.89c -4.77    +0.0000
iter: 250 00:30:29  -299.784929c -10.90c -4.77    +0.0000
iter: 251 00:30:32  -299.784934c -10.91c -4.78    +0.0000
iter: 252 00:30:36  -299.784939c -10.92c -4.78    +0.0000
iter: 253 00:30:40  -299.784943c -10.93c -4.79    +0.0000
iter: 254 00:30:43  -299.784948c -10.94c -4.79    +0.0000
iter: 255 00:30:47  -299.784953c -10.95c -4.80    +0.0000
iter: 256 00:30:51  -299.784957c -10.96c -4.80    +0.0000
iter: 257 00:30:54  -299.784962c -10.97c -4.80    +0.0000
iter: 258 00:30:58  -299.784966c -10.98c -4.81    +0.0000
iter: 259 00:31:02  -299.784971c -11.00c -4.81    +0.0000
iter: 260 00:31:05  -299.784975c -11.01c -4.82    +0.0000
iter: 261 00:31:09  -299.784979c -11.02c -4.82    +0.0000
iter: 262 00:31:13  -299.784983c -11.03c -4.83    +0.0000
iter: 263 00:31:16  -299.784988c -11.04c -4.83    +0.0000
iter: 264 00:31:20  -299.784992c -11.05c -4.84    +0.0000
iter: 265 00:31:24  -299.784996c -11.06c -4.84    +0.0000
iter: 266 00:31:27  -299.785000c -11.07c -4.85    +0.0000
iter: 267 00:31:31  -299.785004c -11.08c -4.85    +0.0000
iter: 268 00:31:35  -299.785008c -11.09c -4.86    +0.0000
iter: 269 00:31:38  -299.785012c -11.10c -4.86    +0.0000
iter: 270 00:31:42  -299.785015c -11.12c -4.87    +0.0000
iter: 271 00:31:46  -299.785019c -11.13c -4.87    +0.0000
iter: 272 00:31:50  -299.785023c -11.14c -4.88    +0.0000
iter: 273 00:31:53  -299.785027c -11.15c -4.88    +0.0000
iter: 274 00:31:57  -299.785030c -11.16c -4.89    +0.0000
iter: 275 00:32:01  -299.785034c -11.17c -4.89    +0.0000
iter: 276 00:32:04  -299.785038c -11.18c -4.90    +0.0000
iter: 277 00:32:08  -299.785041c -11.19c -4.90    +0.0000
iter: 278 00:32:12  -299.785045c -11.20c -4.91    +0.0000
iter: 279 00:32:15  -299.785048c -11.21c -4.91    +0.0000
iter: 280 00:32:19  -299.785051c -11.22c -4.92    +0.0000
iter: 281 00:32:23  -299.785055c -11.23c -4.92    +0.0000
iter: 282 00:32:26  -299.785058c -11.24c -4.92    +0.0000
iter: 283 00:32:30  -299.785061c -11.26c -4.93    +0.0000
iter: 284 00:32:34  -299.785065c -11.26c -4.93    +0.0000
iter: 285 00:32:37  -299.785068c -11.28c -4.94    +0.0000
iter: 286 00:32:41  -299.785071c -11.29c -4.94    +0.0000
iter: 287 00:32:45  -299.785074c -11.30c -4.95    +0.0000
iter: 288 00:32:48  -299.785077c -11.31c -4.95    +0.0000
iter: 289 00:32:52  -299.785080c -11.32c -4.96    +0.0000
iter: 290 00:32:56  -299.785083c -11.33c -4.96    +0.0000
iter: 291 00:32:59  -299.785086c -11.34c -4.97    +0.0000
iter: 292 00:33:03  -299.785089c -11.35c -4.97    +0.0000
iter: 293 00:33:07  -299.785092c -11.36c -4.98    +0.0000
iter: 294 00:33:11  -299.785095c -11.37c -4.98    +0.0000
iter: 295 00:33:14  -299.785098c -11.38c -4.99    +0.0000
iter: 296 00:33:18  -299.785101c -11.39c -4.99    +0.0000
iter: 297 00:33:22  -299.785104c -11.40c -5.00    +0.0000
iter: 298 00:33:25  -299.785106c -11.41c -5.00c   +0.0000

Converged after 298 iterations.

Dipole moment: (52.386090, -54.352187, -0.353560) |e|*Ang

Total magnetic moment: (0.000000, 0.000000, 0.000000)
Local magnetic moments:
   0 Ti ( 0.000000,  0.000000,  0.000000)
   1 Ti ( 0.000000,  0.000000, -0.000000)
   2 Ti ( 0.000000,  0.000000, -0.000000)
   3 Ti ( 0.000000,  0.000000, -0.000000)
   4 Ti ( 0.000000,  0.000000, -0.000000)
   5 Ti ( 0.000000,  0.000000, -0.000000)
   6 Ti ( 0.000000,  0.000000,  0.000000)
   7 Ti ( 0.000000,  0.000000,  0.000000)
   8 Ti ( 0.000000,  0.000000, -0.000000)
   9 Ti ( 0.000000,  0.000000,  0.000000)
  10 Ti ( 0.000000,  0.000000, -0.000000)
  11 Ti ( 0.000000,  0.000000,  0.000000)
  12 Ti ( 0.000000,  0.000000,  0.000000)
  13 Ti ( 0.000000,  0.000000,  0.000000)
  14 Ti ( 0.000000,  0.000000,  0.000000)
  15 Ti ( 0.000000,  0.000000, -0.000000)
  16 Ti ( 0.000000,  0.000000,  0.000000)
  17 Ti ( 0.000000,  0.000000, -0.000000)
  18 Ti ( 0.000000,  0.000000,  0.000000)
  19 Ti ( 0.000000,  0.000000,  0.000000)
  20 Ti ( 0.000000,  0.000000,  0.000000)
  21 Ti ( 0.000000,  0.000000,  0.000000)
  22 Ti ( 0.000000,  0.000000,  0.000000)
  23 Ti ( 0.000000,  0.000000,  0.000000)
  24 O  ( 0.000000,  0.000000, -0.000000)
  25 O  ( 0.000000,  0.000000,  0.000000)
  26 O  ( 0.000000,  0.000000,  0.000000)
  27 O  ( 0.000000,  0.000000, -0.000000)
  28 O  ( 0.000000,  0.000000,  0.000000)
  29 O  ( 0.000000,  0.000000,  0.000000)
  30 O  ( 0.000000,  0.000000,  0.000000)
  31 O  ( 0.000000,  0.000000,  0.000000)
  32 O  ( 0.000000,  0.000000, -0.000000)
  33 O  ( 0.000000,  0.000000,  0.000000)
  34 O  ( 0.000000,  0.000000,  0.000000)
  35 O  ( 0.000000,  0.000000, -0.000000)
  36 O  ( 0.000000,  0.000000, -0.000000)
  37 O  ( 0.000000,  0.000000, -0.000000)
  38 O  ( 0.000000,  0.000000,  0.000000)
  39 O  ( 0.000000,  0.000000, -0.000000)
  40 O  ( 0.000000,  0.000000,  0.000000)
  41 O  ( 0.000000,  0.000000,  0.000000)
  42 O  ( 0.000000,  0.000000, -0.000000)
  43 O  ( 0.000000,  0.000000,  0.000000)
  44 O  ( 0.000000,  0.000000, -0.000000)
  45 O  ( 0.000000,  0.000000,  0.000000)
  46 O  ( 0.000000,  0.000000, -0.000000)
  47 O  ( 0.000000,  0.000000,  0.000000)
  48 O  ( 0.000000,  0.000000, -0.000000)
  49 O  ( 0.000000,  0.000000,  0.000000)
  50 O  ( 0.000000,  0.000000,  0.000000)
  51 O  ( 0.000000,  0.000000, -0.000000)
  52 O  ( 0.000000,  0.000000, -0.000000)
  53 O  ( 0.000000,  0.000000,  0.000000)
  54 O  ( 0.000000,  0.000000, -0.000000)
  55 O  ( 0.000000,  0.000000, -0.000000)
  56 O  ( 0.000000,  0.000000, -0.000000)
  57 O  ( 0.000000,  0.000000, -0.000000)
  58 O  ( 0.000000,  0.000000, -0.000000)
  59 O  ( 0.000000,  0.000000, -0.000000)
  60 O  ( 0.000000,  0.000000, -0.000000)
  61 O  ( 0.000000,  0.000000,  0.000000)
  62 O  ( 0.000000,  0.000000, -0.000000)
  63 O  ( 0.000000,  0.000000, -0.000000)
  64 O  ( 0.000000,  0.000000,  0.000000)
  65 O  ( 0.000000,  0.000000,  0.000000)
  66 O  ( 0.000000,  0.000000,  0.000000)
  67 O  ( 0.000000,  0.000000,  0.000000)
  68 O  ( 0.000000,  0.000000, -0.000000)
  69 O  ( 0.000000,  0.000000,  0.000000)
  70 O  ( 0.000000,  0.000000, -0.000000)
  71 O  ( 0.000000,  0.000000, -0.000000)
  72 Au ( 0.000000,  0.000000, -0.000000)
  73 Au ( 0.000000,  0.000000, -0.000000)
  74 Au ( 0.000000,  0.000000,  0.000000)
  75 Au ( 0.000000,  0.000000,  0.000000)

Energy contributions relative to reference atoms: (reference = -2721730.337652)

Kinetic:       +542.998123
Potential:     -732.412258
External:      +229.139014
XC:            -382.707249
Entropy (-ST):   -0.001097
Local:          +43.197812
SIC:             +0.000000
--------------------------
Free energy:   -299.785655
Extrapolated:  -299.785106

Dipole-layer corrected work functions: 4.831985, 5.640343 eV

Spin contamination: 0.000000 electrons
                   Up                     Down
 Band  Eigenvalues  Occupancy  Eigenvalues  Occupancy
    0    -66.23851    1.00000    -66.23851    1.00000
    1    -66.23057    1.00000    -66.23057    1.00000
    2    -66.22513    1.00000    -66.22513    1.00000
    3    -66.22309    1.00000    -66.22309    1.00000
    4    -66.10812    1.00000    -66.10812    1.00000
    5    -66.02268    1.00000    -66.02268    1.00000
    6    -65.93759    1.00000    -65.93759    1.00000
    7    -65.92802    1.00000    -65.92802    1.00000
    8    -65.92600    1.00000    -65.92600    1.00000
    9    -65.91323    1.00000    -65.91323    1.00000
   10    -65.89356    1.00000    -65.89356    1.00000
   11    -65.87945    1.00000    -65.87945    1.00000
   12    -65.86901    1.00000    -65.86901    1.00000
   13    -65.84103    1.00000    -65.84103    1.00000
   14    -65.83883    1.00000    -65.83883    1.00000
   15    -65.78295    1.00000    -65.78295    1.00000
   16    -65.76171    1.00000    -65.76171    1.00000
   17    -65.75584    1.00000    -65.75584    1.00000
   18    -65.63621    1.00000    -65.63621    1.00000
   19    -65.62062    1.00000    -65.62062    1.00000
   20    -65.50181    1.00000    -65.50181    1.00000
   21    -65.48791    1.00000    -65.48791    1.00000
   22    -65.47959    1.00000    -65.47959    1.00000
   23    -65.47757    1.00000    -65.47757    1.00000
   24    -42.56035    1.00000    -42.56035    1.00000
   25    -42.55116    1.00000    -42.55116    1.00000
   26    -42.54493    1.00000    -42.54493    1.00000
   27    -42.54234    1.00000    -42.54234    1.00000
   28    -42.41309    1.00000    -42.41309    1.00000
   29    -42.40398    1.00000    -42.40398    1.00000
   30    -42.38879    1.00000    -42.38879    1.00000
   31    -42.34363    1.00000    -42.34363    1.00000
   32    -42.33436    1.00000    -42.33436    1.00000
   33    -42.27840    1.00000    -42.27840    1.00000
   34    -42.24817    1.00000    -42.24817    1.00000
   35    -42.23696    1.00000    -42.23696    1.00000
   36    -42.23441    1.00000    -42.23441    1.00000
   37    -42.22094    1.00000    -42.22094    1.00000
   38    -42.20981    1.00000    -42.20981    1.00000
   39    -42.20905    1.00000    -42.20905    1.00000
   40    -42.20188    1.00000    -42.20188    1.00000
   41    -42.19708    1.00000    -42.19708    1.00000
   42    -42.19148    1.00000    -42.19148    1.00000
   43    -42.18715    1.00000    -42.18715    1.00000
   44    -42.18198    1.00000    -42.18198    1.00000
   45    -42.17763    1.00000    -42.17763    1.00000
   46    -42.15775    1.00000    -42.15775    1.00000
   47    -42.15397    1.00000    -42.15397    1.00000
   48    -42.13401    1.00000    -42.13401    1.00000
   49    -42.11136    1.00000    -42.11136    1.00000
   50    -42.10799    1.00000    -42.10799    1.00000
   51    -42.10105    1.00000    -42.10105    1.00000
   52    -42.08883    1.00000    -42.08883    1.00000
   53    -42.07983    1.00000    -42.07983    1.00000
   54    -42.07736    1.00000    -42.07736    1.00000
   55    -42.06003    1.00000    -42.06003    1.00000
   56    -42.05491    1.00000    -42.05491    1.00000
   57    -42.04516    1.00000    -42.04516    1.00000
   58    -42.03351    1.00000    -42.03351    1.00000
   59    -42.02187    1.00000    -42.02187    1.00000
   60    -42.01838    1.00000    -42.01838    1.00000
   61    -42.00789    1.00000    -42.00789    1.00000
   62    -42.00677    1.00000    -42.00677    1.00000
   63    -42.00194    1.00000    -42.00194    1.00000
   64    -41.99429    1.00000    -41.99429    1.00000
   65    -41.98095    1.00000    -41.98095    1.00000
   66    -41.97760    1.00000    -41.97760    1.00000
   67    -41.96760    1.00000    -41.96760    1.00000
   68    -41.95761    1.00000    -41.95761    1.00000
   69    -41.94846    1.00000    -41.94846    1.00000
   70    -41.94694    1.00000    -41.94694    1.00000
   71    -41.93784    1.00000    -41.93784    1.00000
   72    -41.93674    1.00000    -41.93674    1.00000
   73    -41.92635    1.00000    -41.92635    1.00000
   74    -41.92447    1.00000    -41.92447    1.00000
   75    -41.90756    1.00000    -41.90756    1.00000
   76    -41.88001    1.00000    -41.88001    1.00000
   77    -41.86287    1.00000    -41.86287    1.00000
   78    -41.83567    1.00000    -41.83567    1.00000
   79    -41.80260    1.00000    -41.80260    1.00000
   80    -41.77698    1.00000    -41.77698    1.00000
   81    -41.72695    1.00000    -41.72695    1.00000
   82    -41.71836    1.00000    -41.71836    1.00000
   83    -41.71341    1.00000    -41.71341    1.00000
   84    -41.71121    1.00000    -41.71121    1.00000
   85    -41.70988    1.00000    -41.70988    1.00000
   86    -41.70726    1.00000    -41.70726    1.00000
   87    -41.69874    1.00000    -41.69874    1.00000
   88    -41.69701    1.00000    -41.69701    1.00000
   89    -41.69074    1.00000    -41.69074    1.00000
   90    -41.65516    1.00000    -41.65516    1.00000
   91    -41.64030    1.00000    -41.64030    1.00000
   92    -41.57785    1.00000    -41.57785    1.00000
   93    -41.56187    1.00000    -41.56187    1.00000
   94    -41.55323    1.00000    -41.55323    1.00000
   95    -41.55052    1.00000    -41.55052    1.00000
   96    -24.93563    1.00000    -24.93563    1.00000
   97    -24.73387    1.00000    -24.73387    1.00000
   98    -24.60383    1.00000    -24.60383    1.00000
   99    -24.57674    1.00000    -24.57674    1.00000
  100    -24.51340    1.00000    -24.51340    1.00000
  101    -24.46900    1.00000    -24.46900    1.00000
  102    -24.39521    1.00000    -24.39521    1.00000
  103    -24.32241    1.00000    -24.32241    1.00000
  104    -24.26383    1.00000    -24.26383    1.00000
  105    -24.15666    1.00000    -24.15666    1.00000
  106    -24.10259    1.00000    -24.10259    1.00000
  107    -24.04233    1.00000    -24.04233    1.00000
  108    -23.96963    1.00000    -23.96963    1.00000
  109    -23.84183    1.00000    -23.84183    1.00000
  110    -23.81566    1.00000    -23.81566    1.00000
  111    -23.80460    1.00000    -23.80460    1.00000
  112    -23.77775    1.00000    -23.77775    1.00000
  113    -23.76196    1.00000    -23.76196    1.00000
  114    -23.70414    1.00000    -23.70414    1.00000
  115    -23.67228    1.00000    -23.67228    1.00000
  116    -23.65310    1.00000    -23.65310    1.00000
  117    -23.63232    1.00000    -23.63232    1.00000
  118    -23.61926    1.00000    -23.61926    1.00000
  119    -23.60907    1.00000    -23.60907    1.00000
  120    -23.57411    1.00000    -23.57411    1.00000
  121    -23.56520    1.00000    -23.56520    1.00000
  122    -23.55160    1.00000    -23.55160    1.00000
  123    -23.54531    1.00000    -23.54531    1.00000
  124    -23.47908    1.00000    -23.47908    1.00000
  125    -23.46636    1.00000    -23.46636    1.00000
  126    -23.46242    1.00000    -23.46242    1.00000
  127    -23.45210    1.00000    -23.45210    1.00000
  128    -23.44982    1.00000    -23.44982    1.00000
  129    -23.44434    1.00000    -23.44434    1.00000
  130    -23.43754    1.00000    -23.43754    1.00000
  131    -23.42231    1.00000    -23.42231    1.00000
  132    -23.41034    1.00000    -23.41034    1.00000
  133    -23.41001    1.00000    -23.41001    1.00000
  134    -23.37416    1.00000    -23.37416    1.00000
  135    -23.26657    1.00000    -23.26657    1.00000
  136    -23.25162    1.00000    -23.25162    1.00000
  137    -23.04412    1.00000    -23.04412    1.00000
  138    -22.92044    1.00000    -22.92044    1.00000
  139    -22.86243    1.00000    -22.86243    1.00000
  140    -22.10088    1.00000    -22.10088    1.00000
  141    -22.05956    1.00000    -22.05956    1.00000
  142    -22.05329    1.00000    -22.05329    1.00000
  143    -22.04310    1.00000    -22.04310    1.00000
  144    -12.09545    1.00000    -12.09545    1.00000
  145    -11.94299    1.00000    -11.94299    1.00000
  146    -11.93756    1.00000    -11.93756    1.00000
  147    -11.89404    1.00000    -11.89404    1.00000
  148    -11.85429    1.00000    -11.85429    1.00000
  149    -11.83354    1.00000    -11.83354    1.00000
  150    -11.77434    1.00000    -11.77434    1.00000
  151    -11.76247    1.00000    -11.76247    1.00000
  152    -11.74962    1.00000    -11.74962    1.00000
  153    -11.70021    1.00000    -11.70021    1.00000
  154    -11.68532    1.00000    -11.68532    1.00000
  155    -11.65042    1.00000    -11.65042    1.00000
  156    -11.63097    1.00000    -11.63097    1.00000
  157    -11.60073    1.00000    -11.60073    1.00000
  158    -11.55482    1.00000    -11.55482    1.00000
  159    -11.51879    1.00000    -11.51879    1.00000
  160    -11.51211    1.00000    -11.51211    1.00000
  161    -11.47076    1.00000    -11.47076    1.00000
  162    -11.45238    1.00000    -11.45238    1.00000
  163    -11.38417    1.00000    -11.38417    1.00000
  164    -11.32465    1.00000    -11.32465    1.00000
  165    -11.24740    1.00000    -11.24740    1.00000
  166    -11.24377    1.00000    -11.24377    1.00000
  167    -11.21780    1.00000    -11.21780    1.00000
  168    -11.20964    1.00000    -11.20964    1.00000
  169    -11.19538    1.00000    -11.19538    1.00000
  170    -11.16508    1.00000    -11.16508    1.00000
  171    -11.13874    1.00000    -11.13874    1.00000
  172    -11.12206    1.00000    -11.12206    1.00000
  173    -11.11253    1.00000    -11.11253    1.00000
  174    -11.10713    1.00000    -11.10713    1.00000
  175    -11.07013    1.00000    -11.07013    1.00000
  176    -11.06162    1.00000    -11.06162    1.00000
  177    -11.04729    1.00000    -11.04729    1.00000
  178    -11.03133    1.00000    -11.03133    1.00000
  179    -11.01497    1.00000    -11.01497    1.00000
  180    -10.99356    1.00000    -10.99356    1.00000
  181    -10.97901    1.00000    -10.97901    1.00000
  182    -10.96682    1.00000    -10.96682    1.00000
  183    -10.92901    1.00000    -10.92901    1.00000
  184    -10.92565    1.00000    -10.92565    1.00000
  185    -10.88945    1.00000    -10.88945    1.00000
  186    -10.86288    1.00000    -10.86288    1.00000
  187    -10.85342    1.00000    -10.85342    1.00000
  188    -10.79634    1.00000    -10.79634    1.00000
  189    -10.76301    1.00000    -10.76301    1.00000
  190    -10.68369    1.00000    -10.68369    1.00000
  191    -10.65171    1.00000    -10.65171    1.00000
  192    -10.62788    1.00000    -10.62788    1.00000
  193    -10.55998    1.00000    -10.55998    1.00000
  194    -10.47272    1.00000    -10.47272    1.00000
  195    -10.45507    1.00000    -10.45507    1.00000
  196    -10.44147    1.00000    -10.44147    1.00000
  197    -10.39048    1.00000    -10.39048    1.00000
  198    -10.27161    1.00000    -10.27161    1.00000
  199    -10.25346    1.00000    -10.25346    1.00000
  200    -10.19455    1.00000    -10.19455    1.00000
  201    -10.18062    1.00000    -10.18062    1.00000
  202    -10.13351    1.00000    -10.13351    1.00000
  203    -10.09612    1.00000    -10.09612    1.00000
  204    -10.01709    1.00000    -10.01709    1.00000
  205    -10.00173    1.00000    -10.00173    1.00000
  206     -9.97417    1.00000     -9.97417    1.00000
  207     -9.91859    1.00000     -9.91859    1.00000
  208     -9.88235    1.00000     -9.88235    1.00000
  209     -9.85163    1.00000     -9.85163    1.00000
  210     -9.83882    1.00000     -9.83882    1.00000
  211     -9.80638    1.00000     -9.80638    1.00000
  212     -9.80485    1.00000     -9.80485    1.00000
  213     -9.78405    1.00000     -9.78405    1.00000
  214     -9.75641    1.00000     -9.75641    1.00000
  215     -9.74222    1.00000     -9.74222    1.00000
  216     -9.64625    1.00000     -9.64625    1.00000
  217     -9.59189    1.00000     -9.59189    1.00000
  218     -9.57128    1.00000     -9.57128    1.00000
  219     -9.55756    1.00000     -9.55756    1.00000
  220     -9.51939    1.00000     -9.51939    1.00000
  221     -9.50597    1.00000     -9.50597    1.00000
  222     -9.47916    1.00000     -9.47916    1.00000
  223     -9.46866    1.00000     -9.46866    1.00000
  224     -9.44672    1.00000     -9.44672    1.00000
  225     -9.42532    1.00000     -9.42532    1.00000
  226     -9.38619    1.00000     -9.38619    1.00000
  227     -9.37059    1.00000     -9.37059    1.00000
  228     -9.35992    1.00000     -9.35992    1.00000
  229     -9.30543    1.00000     -9.30543    1.00000
  230     -9.28331    1.00000     -9.28331    1.00000
  231     -9.28062    1.00000     -9.28062    1.00000
  232     -9.26671    1.00000     -9.26671    1.00000
  233     -9.24569    1.00000     -9.24569    1.00000
  234     -9.22338    1.00000     -9.22338    1.00000
  235     -9.17461    1.00000     -9.17461    1.00000
  236     -9.13188    1.00000     -9.13188    1.00000
  237     -9.10487    1.00000     -9.10487    1.00000
  238     -9.04942    1.00000     -9.04942    1.00000
  239     -9.03188    1.00000     -9.03188    1.00000
  240     -9.00465    1.00000     -9.00465    1.00000
  241     -8.99760    1.00000     -8.99760    1.00000
  242     -8.97954    1.00000     -8.97954    1.00000
  243     -8.89690    1.00000     -8.89690    1.00000
  244     -8.86377    1.00000     -8.86377    1.00000
  245     -8.79379    1.00000     -8.79379    1.00000
  246     -8.77677    1.00000     -8.77677    1.00000
  247     -8.74954    1.00000     -8.74954    1.00000
  248     -8.67119    1.00000     -8.67119    1.00000
  249     -8.65841    1.00000     -8.65841    1.00000
  250     -8.62672    1.00000     -8.62672    1.00000
  251     -8.56473    1.00000     -8.56473    1.00000
  252     -8.54527    1.00000     -8.54527    1.00000
  253     -8.52120    1.00000     -8.52120    1.00000
  254     -8.50171    1.00000     -8.50171    1.00000
  255     -8.48428    1.00000     -8.48428    1.00000
  256     -8.47508    1.00000     -8.47508    1.00000
  257     -8.43771    1.00000     -8.43771    1.00000
  258     -8.41249    1.00000     -8.41249    1.00000
  259     -8.40357    1.00000     -8.40357    1.00000
  260     -8.38390    1.00000     -8.38390    1.00000
  261     -8.33572    1.00000     -8.33572    1.00000
  262     -8.31225    1.00000     -8.31225    1.00000
  263     -8.29996    1.00000     -8.29996    1.00000
  264     -8.27799    1.00000     -8.27799    1.00000
  265     -8.26749    1.00000     -8.26749    1.00000
  266     -8.23047    1.00000     -8.23047    1.00000
  267     -8.22496    1.00000     -8.22496    1.00000
  268     -8.20773    1.00000     -8.20773    1.00000
  269     -8.18531    1.00000     -8.18531    1.00000
  270     -8.17682    1.00000     -8.17682    1.00000
  271     -8.13702    1.00000     -8.13702    1.00000
  272     -8.11998    1.00000     -8.11998    1.00000
  273     -8.09403    1.00000     -8.09403    1.00000
  274     -8.07819    1.00000     -8.07819    1.00000
  275     -8.06153    1.00000     -8.06153    1.00000
  276     -8.01377    1.00000     -8.01377    1.00000
  277     -7.99127    1.00000     -7.99127    1.00000
  278     -7.96429    1.00000     -7.96429    1.00000
  279     -7.92078    1.00000     -7.92078    1.00000
  280     -7.87930    1.00000     -7.87930    1.00000
  281     -7.86226    1.00000     -7.86226    1.00000
  282     -7.81285    1.00000     -7.81285    1.00000
  283     -7.75334    1.00000     -7.75334    1.00000
  284     -7.74130    1.00000     -7.74130    1.00000
  285     -7.73188    1.00000     -7.73188    1.00000
  286     -7.68756    1.00000     -7.68756    1.00000
  287     -7.65925    1.00000     -7.65925    1.00000
  288     -7.61607    1.00000     -7.61607    1.00000
  289     -7.56480    1.00000     -7.56480    1.00000
  290     -7.52840    1.00000     -7.52840    1.00000
  291     -7.50084    1.00000     -7.50084    1.00000
  292     -7.42790    1.00000     -7.42790    1.00000
  293     -7.41966    1.00000     -7.41966    1.00000
  294     -7.41051    1.00000     -7.41051    1.00000
  295     -7.39642    1.00000     -7.39642    1.00000
  296     -7.37561    1.00000     -7.37561    1.00000
  297     -7.26129    1.00000     -7.26129    1.00000
  298     -7.21519    1.00000     -7.21519    1.00000
  299     -7.19395    1.00000     -7.19395    1.00000
  300     -7.15464    1.00000     -7.15464    1.00000
  301     -7.14309    1.00000     -7.14309    1.00000
  302     -7.09031    1.00000     -7.09031    1.00000
  303     -7.06091    1.00000     -7.06091    1.00000
  304     -7.05257    1.00000     -7.05257    1.00000
  305     -7.04132    1.00000     -7.04132    1.00000
  306     -7.02774    1.00000     -7.02774    1.00000
  307     -6.97134    1.00000     -6.97134    1.00000
  308     -6.38338    0.99999     -6.38338    0.99999
  309     -6.05185    0.99971     -6.05185    0.99971
  310     -4.42328    0.00029     -4.42328    0.00029
  311     -3.85320    0.00000     -3.85320    0.00000
  312     -3.83757    0.00000     -3.83757    0.00000
  313     -3.71471    0.00000     -3.71471    0.00000
  314     -3.65996    0.00000     -3.65996    0.00000
  315     -3.61510    0.00000     -3.61510    0.00000
  316     -3.45799    0.00000     -3.45799    0.00000
  317     -3.44489    0.00000     -3.44489    0.00000
  318     -3.42834    0.00000     -3.42834    0.00000
  319     -3.32774    0.00000     -3.32774    0.00000
  320     -3.22313    0.00000     -3.22313    0.00000
  321     -3.16915    0.00000     -3.16915    0.00000
  322     -3.12404    0.00000     -3.12404    0.00000
  323     -3.10128    0.00000     -3.10128    0.00000
  324     -3.06348    0.00000     -3.06348    0.00000
  325     -3.04697    0.00000     -3.04697    0.00000
  326     -3.01210    0.00000     -3.01210    0.00000
  327     -2.95786    0.00000     -2.95786    0.00000
  328     -2.95558    0.00000     -2.95558    0.00000
  329     -2.92522    0.00000     -2.92522    0.00000
  330     -2.90809    0.00000     -2.90809    0.00000
  331     -2.89470    0.00000     -2.89470    0.00000
  332     -2.87774    0.00000     -2.87774    0.00000
  333     -2.85688    0.00000     -2.85688    0.00000
  334     -2.83530    0.00000     -2.83530    0.00000
  335     -2.78717    0.00000     -2.78717    0.00000
  336     -2.76262    0.00000     -2.76262    0.00000
  337     -2.75312    0.00000     -2.75312    0.00000
  338     -2.73695    0.00000     -2.73695    0.00000
  339     -2.72538    0.00000     -2.72538    0.00000
  340     -2.71354    0.00000     -2.71354    0.00000
  341     -2.69962    0.00000     -2.69962    0.00000
  342     -2.67472    0.00000     -2.67472    0.00000
  343     -2.66627    0.00000     -2.66627    0.00000
  344     -2.65830    0.00000     -2.65830    0.00000
  345     -2.64732    0.00000     -2.64732    0.00000
  346     -2.62900    0.00000     -2.62900    0.00000
  347     -2.62467    0.00000     -2.62467    0.00000
  348     -2.58840    0.00000     -2.58840    0.00000
  349     -2.58560    0.00000     -2.58560    0.00000
  350     -2.52465    0.00000     -2.52465    0.00000
  351     -2.50562    0.00000     -2.50562    0.00000
  352     -2.48638    0.00000     -2.48638    0.00000
  353     -2.47314    0.00000     -2.47314    0.00000
  354     -2.45716    0.00000     -2.45716    0.00000
  355     -2.44261    0.00000     -2.44261    0.00000
  356     -2.37319    0.00000     -2.37319    0.00000
  357     -2.33895    0.00000     -2.33895    0.00000
  358     -2.32066    0.00000     -2.32066    0.00000
  359     -2.29720    0.00000     -2.29720    0.00000
  360     -2.27418    0.00000     -2.27418    0.00000
  361     -2.26166    0.00000     -2.26166    0.00000
  362     -2.24897    0.00000     -2.24897    0.00000
  363     -2.24264    0.00000     -2.24264    0.00000
  364     -2.22394    0.00000     -2.22394    0.00000
  365     -2.21392    0.00000     -2.21392    0.00000
  366     -2.20484    0.00000     -2.20484    0.00000
  367     -2.20107    0.00000     -2.20107    0.00000
  368     -2.18663    0.00000     -2.18663    0.00000
  369     -2.14100    0.00000     -2.14100    0.00000
  370     -2.10412    0.00000     -2.10412    0.00000
  371     -2.09841    0.00000     -2.09841    0.00000
  372     -2.08667    0.00000     -2.08667    0.00000
  373     -2.05548    0.00000     -2.05548    0.00000
  374     -2.00640    0.00000     -2.00640    0.00000
  375     -1.98290    0.00000     -1.98290    0.00000

Fermi level: -5.23616

Gap: 1.629 eV
Transition (v -> c):
  (s=0, k=0, n=309, [0.00, 0.00, 0.00]) -> (s=1, k=0, n=310, [0.00, 0.00, 0.00])
No difference between direct/indirect transitions

Forces in eV/Ang:
  0 Ti    4.04561    0.00053    0.97276
  1 Ti    4.09940    0.00462    0.98448
  2 Ti    4.06532   -0.00049    0.98086
  3 Ti    4.09791   -0.00464    0.98438
  4 Ti   -1.95587    0.00025   -1.59871
  5 Ti   -1.96827    0.00376   -1.50984
  6 Ti   -1.95856   -0.00039   -1.53866
  7 Ti   -1.96889   -0.00379   -1.51424
  8 Ti    0.40684    0.02075   -0.02851
  9 Ti    0.72312    0.05148    0.27916
 10 Ti    0.55374   -0.01985    0.11614
 11 Ti    0.71441   -0.05237    0.28166
 12 Ti   -0.68481   -0.00728   -0.82706
 13 Ti   -0.92781    0.01710   -0.01333
 14 Ti   -0.76125    0.00589   -0.64797
 15 Ti   -1.08120   -0.01245   -0.58859
 16 Ti   -0.19412    0.11262    0.02031
 17 Ti   -0.29419   -0.01702   -0.23342
 18 Ti   -0.25120    0.00210   -0.25933
 19 Ti   -0.18630    0.06918   -0.17669
 20 Ti    1.07865    0.05584    1.01687
 21 Ti    0.73221   -0.12980    0.69830
 22 Ti    1.09928    0.06067    1.02742
 23 Ti    1.12850    0.01595    0.96619
 24 O    -1.93525   -0.00004    0.56919
 25 O    -1.94918   -0.00051    0.55050
 26 O    -1.94337   -0.00001    0.55684
 27 O    -1.94841    0.00055    0.55151
 28 O     0.22396   -0.00050   -1.18154
 29 O     0.24388   -0.00642   -1.18927
 30 O     0.23020    0.00049   -1.18616
 31 O     0.24336    0.00642   -1.18887
 32 O     0.50688   -0.00100   -0.20854
 33 O     0.48638   -0.01199   -0.19293
 34 O     0.50258    0.00103   -0.20779
 35 O     0.48669    0.01189   -0.19308
 36 O    -1.09603   -0.00141   -0.24538
 37 O    -1.12737   -0.00506   -0.33228
 38 O    -1.11234    0.00165   -0.28609
 39 O    -1.12611    0.00488   -0.33012
 40 O     0.14077   -0.00215    0.31194
 41 O     0.12795   -0.00326    0.14087
 42 O     0.10008   -0.00096    0.16634
 43 O     0.13480    0.00445    0.15449
 44 O    -0.24414    0.00094    0.03166
 45 O    -0.09205   -0.03724   -0.01110
 46 O    -0.18146   -0.00103   -0.03787
 47 O    -0.09956    0.03771    0.00642
 48 O     0.09553   -0.02312    0.07365
 49 O    -0.03332   -0.11950    0.12585
 50 O     0.06758    0.02749    0.07339
 51 O    -0.02759    0.10311    0.10198
 52 O     0.06229    0.01615    0.61467
 53 O     0.02303   -0.00933    0.50019
 54 O     0.07190    0.01510    0.32181
 55 O     0.07443   -0.00679    0.67482
 56 O    -0.48147   -0.01147   -0.46081
 57 O    -0.21220   -0.00369   -0.28050
 58 O    -0.41530    0.00426   -0.47124
 59 O    -0.43778   -0.00244   -0.54300
 60 O    -0.05476   -0.01243   -0.10855
 61 O    -0.05673    0.00733   -0.07230
 62 O    -0.10613   -0.04365    0.00218
 63 O    -0.19135   -0.07197   -0.03040
 64 O     0.04200    0.04232   -0.05779
 65 O     0.14631   -0.13591   -0.09582
 66 O     0.07465    0.07174   -0.09377
 67 O     0.08350    0.04944   -0.01981
 68 O    -0.35711    0.54334    1.05709
 69 O    -0.10565   -0.01324    0.63932
 70 O    -0.26123    0.01259    0.57125
 71 O    -0.18732   -0.06032    0.68085
 72 Au    0.13137   -0.50689   -0.34704
 73 Au   -0.00564    0.00481    0.13313
 74 Au   -0.01792    0.04826    0.33920
 75 Au    0.04601   -0.09691    0.18054

Timing:                                      incl.     excl.
-------------------------------------------------------------------
Density initialized from wave functions:     0.032     0.032   0.0% |
 Symmetrize density:                         0.000     0.000   0.0% |
Forces:                                      0.885     0.885   0.0% |
Hamiltonian:                                 2.731     0.208   0.0% |
 Atomic:                                     0.001     0.001   0.0% |
  XC Correction:                             0.000     0.000   0.0% |
 Calculate atomic Hamiltonians:              0.001     0.001   0.0% |
 Communicate:                                0.321     0.321   0.0% |
 Hartree integrate/restrict:                 0.004     0.004   0.0% |
 Initialize Hamiltonian:                     0.000     0.000   0.0% |
 Poisson:                                    2.114     2.114   0.0% |
 XC 3D grid:                                 0.057     0.057   0.0% |
 vbar:                                       0.026     0.026   0.0% |
LCAO initialization:                         1.377     0.382   0.0% |
 LCAO eigensolver:                           0.777     0.001   0.0% |
  Calculate projections:                     0.000     0.000   0.0% |
  DenseAtomicCorrection:                     0.000     0.000   0.0% |
  Distribute overlap matrix:                 0.402     0.402   0.0% |
  Orbital Layouts:                           0.372     0.372   0.0% |
  Potential matrix:                          0.001     0.001   0.0% |
 LCAO to grid:                               0.003     0.003   0.0% |
 Set positions (LCAO WFS):                   0.214     0.073   0.0% |
  Basic WFS set positions:                   0.003     0.003   0.0% |
  Basis functions set positions:             0.000     0.000   0.0% |
  P tci:                                     0.000     0.000   0.0% |
  ST tci:                                    0.027     0.027   0.0% |
  mktci:                                     0.109     0.109   0.0% |
Redistribute:                                0.001     0.001   0.0% |
SCF-cycle:                               11290.172     3.654   0.0% |
 Davidson:                               10966.066  2539.160  22.4% |--------|
  Apply hamiltonian:                       529.952   529.952   4.7% |-|
  Subspace diag:                           854.867     0.787   0.0% |
   calc_h_matrix:                          392.784   170.706   1.5% ||
    Apply hamiltonian:                     222.078   222.078   2.0% ||
   diagonalize:                            215.186   215.186   1.9% ||
   rotate_psi:                             246.109   246.109   2.2% ||
  calc. matrices:                         3599.371  1851.687  16.3% |------|
   Apply hamiltonian:                     1747.685  1747.685  15.4% |-----|
  diagonalize:                            2464.776  2464.776  21.8% |--------|
  rotate_psi:                              977.940   977.940   8.6% |--|
 Density:                                   33.515     0.044   0.0% |
  Atomic density matrices:                  12.741    12.741   0.1% |
  Mix:                                       5.631     5.631   0.0% |
  Multipole moments:                         0.290     0.290   0.0% |
  Pseudo density:                           14.809    14.783   0.1% |
   Symmetrize density:                       0.026     0.026   0.0% |
 Hamiltonian:                              283.661     5.124   0.0% |
  Atomic:                                    0.517     0.509   0.0% |
   XC Correction:                            0.008     0.008   0.0% |
  Calculate atomic Hamiltonians:             0.603     0.603   0.0% |
  Communicate:                             200.407   200.407   1.8% ||
  Hartree integrate/restrict:                1.928     1.928   0.0% |
  Poisson:                                  41.811    41.811   0.4% |
  XC 3D grid:                               32.764    32.764   0.3% |
  vbar:                                      0.508     0.508   0.0% |
 Orthonormalize:                             3.275     0.002   0.0% |
  calc_s_matrix:                             0.152     0.152   0.0% |
  inverse-cholesky:                          2.892     2.892   0.0% |
  projections:                               0.000     0.000   0.0% |
  rotate_psi_s:                              0.230     0.230   0.0% |
Set symmetry:                                0.000     0.000   0.0% |
Other:                                      31.055    31.055   0.3% |
-------------------------------------------------------------------
Total:                                             11326.254 100.0%

Memory usage: 626.19 MiB
Date: Fri Jun 13 00:33:47 2025
