# Supplementary material for: Real-Space Constrained Density Functional Theory Investigation of Site-Specific, Interfacial Charge Recombination Dynamics Across the Au Nanoparticle/TiO2 Heterojunction
Source: J Phys Chem Lett. 2026 Jan 6;17(2):570–8. doi: 10.1021/acs.jpclett.5c02905 (PMC12814526; doi:10.1021/acs.jpclett.5c02905)
Supplement: Supplementary file 3 [file jz5c02905_si_003.zip › Site-Specific-Charge-Recombination-Dynamics-With-CDFT-main/AuTiO2/4Au/PBE+U+D3/HB/O/0.74/neHB.txt]

(0	24.221861351647853)
(1	24.222851419773285)
(2	24.22238070080499)
(3	24.222791601366684)
(4	24.977596856401433)
(5	24.97821080823968)
(6	24.97825456760535)
(7	24.97815794758889)
(8	24.88550411793262)
(9	24.897020765230977)
(10	24.888708303514115)
(11	24.898882334802387)
(12	24.88395694539261)
(13	24.888608672275613)
(14	24.918225044055028)
(15	24.907589282001233)
(16	24.71983650272354)
(17	24.746620495622267)
(18	24.780438140060042)
(19	24.69649987358861)
(20	24.602765655569858)
(21	24.554428270628936)
(22	24.608269859381103)
(23	24.613796583207467)
(24	7.125317093132631)
(25	7.12590629692892)
(26	7.125756058416318)
(27	7.125866170938737)
(28	6.557114428646951)
(29	6.557119336242428)
(30	6.55708168028028)
(31	6.557130542757819)
(32	6.562870529320987)
(33	6.563030879259977)
(34	6.562849984210273)
(35	6.563036700321714)
(36	6.553063578104775)
(37	6.553512445220198)
(38	6.5533168878093715)
(39	6.553487065883442)
(40	6.559998976227519)
(41	6.5611143109101775)
(42	6.56112040611962)
(43	6.5610946889592485)
(44	6.560310404466614)
(45	6.560423741489701)
(46	6.560709174262827)
(47	6.560583870046953)
(48	6.560773603039012)
(49	6.561200206292744)
(50	6.560758831155599)
(51	6.561612167530477)
(52	6.595339040809435)
(53	6.643239377222684)
(54	6.604497206459767)
(55	6.655579514446199)
(56	6.465249772321155)
(57	6.529166691121108)
(58	6.483666397146042)
(59	6.459963553260463)
(60	6.631137710410602)
(61	6.598616069680276)
(62	6.609796201318591)
(63	6.598034199876729)
(64	6.6851056870003065)
(65	6.695165829940377)
(66	6.649417700021425)
(67	6.677169945174489)
(68	6.72384122052204)
(69	6.836765809365703)
(70	6.818778910983913)
(71	6.8225875998778704)
(72	79.1153658610511)
(73	79.03169143421648)
(74	78.9400208382267)
(75	78.90711379341262)
