# Supplementary material for: Real-Space Constrained Density Functional Theory Investigation of Site-Specific, Interfacial Charge Recombination Dynamics Across the Au Nanoparticle/TiO2 Heterojunction
Source: J Phys Chem Lett. 2026 Jan 6;17(2):570–8. doi: 10.1021/acs.jpclett.5c02905 (PMC12814526; doi:10.1021/acs.jpclett.5c02905)
Supplement: Supplementary file 3 [file jz5c02905_si_003.zip › Site-Specific-Charge-Recombination-Dynamics-With-CDFT-main/AuTiO2/4Au/PBE+U+D3/HB/Ti/0.78/HB.py]

#==================================================================================
# * GS Energetics for HB in 4Au/3TiO2 at PBE+U+D3 level *
# * Script was generated by Drew M. Glenna !!! *
#==================================================================================
import numpy as np
from ase.io import read, write
from ase.units import Bohr
from ase.dft.kpoints import monkhorst_pack
from gpaw import GPAW, FermiDirac, Davidson, MixerDif, PoissonSolver
from gpaw.cdft.cdft import CDFT
from ase.calculators.dftd3 import DFTD3
from gpaw.cdft.cdft_coupling import CouplingParameters
from gpaw.analyse.hirshfeld import HirshfeldPartitioning

# =================================================================================
# Import structure and set up calculations
# =================================================================================
sys = read("d3.gs.vasp")
sys.pbc = (True, True, False)                        # periodic boundary conditions
kp = monkhorst_pack((1, 1, 1))                                       # k-point grid
total_magmom = 0.0                                  # set the total magnetic moment
sys.set_initial_magnetic_moments([total_magmom / len(sys)] * len(sys))    # initial

# =================================================================================
# Set up Ground State calculations
# =================================================================================
# Ground state scf calculator
dft = GPAW(
    h=0.20,                                              # grid spacing in Angstrom
    mode='fd',                                             # finite difference mode
    charge=0,                                          # total charge of the system
    xc='PBE',                                     # exchange correlation functional
    kpts=kp,                                                     # set k-point grid
    symmetry='off',                                    # set symmetry of the system
    occupations=FermiDirac(0.1, fixmagmom=False),                 # smearing method
    setups={'Ti': ':d,7.0'},      # PAW datasets with U of 7.0 eV for Ti d orbitals
    eigensolver=Davidson(3),          # eigensolver with diagonalization iterations
    spinpol=True,                                      # spin-polarized calculation
    mixer=MixerDif(beta=0.01,                           # linear mixing coefficient
                   nmaxold=1,                               # of old densities used
                   weight=100.0,                            # density mixing weight
                   beta_m=0.01,                # linear magnetic mixing coefficient
                   nmaxold_m=8,                    # of old magnetic densities used
                   weight_m=100.0),                # magnetic density mixing weight
    maxiter=1500,                        # Set the maximum number of SCF iterations
    txt=f'HB.txt',                                               # output .txt file
    convergence={                                            # convergence criteria
        'eigenstates': 1.0e-10,                                   # eV^2 / electron
        'density': 1.0e-5,                                   # electrons / electron
        'energy': 1.0e-6},                                          # eV / electron
    poissonsolver = PoissonSolver(dipolelayer='xy', name='fd', relax='GS'))

# GS CDFT calculator
Vc=[0.25]                                                    # initial guess for Vc
b=[1.00]                                                                # Vc bounds
bound=[(ii-b[cc], ii+b[cc]) for cc, ii in enumerate(Vc)]         # set bounds on Vc
cdft = CDFT(
    calc=dft,
    atoms=sys,
    charge_regions=[list(range(72, 76))],                        # Au charge region
    charges=[0.0],                        # Constrain charge to 0.0 in both regions
    charge_coefs=Vc,                                         # initial guess for Vc
    bounds=bound,                                                       # Vc bounds
    mu={'Au': 0.61, 'Ti': 0.78, 'O': 0.70},                      # width parameters
    method='SLSQP',                                        # Vc optimization method
    txt=f'HB.cdft',                                              # cDFT output file
    forces='fd',
    tol=1e-6,
    minimizer_options={'gtol': 0.01})                   # charge tolerance for cdft

# Get ground state cdft energy
sys.calc = cdft
dft_HB = sys.get_potential_energy()

# Electron density cube file for Bader charge analysis
rho = sys.calc.get_all_electron_density(gridrefinement=4)
write('HB.cube', sys, data=rho * Bohr**3)

# Get number of electrons on atoms
neHB = 'neHB.txt'                            # make a number of electrons .txt file
ne = sys.calc.get_number_of_electrons_on_atoms()
with open(neHB, 'w') as f:
    for e in enumerate(ne):
        f.write(f"{e}\n")
#==================================================================================
