# Supplementary material for: Real-Space Constrained Density Functional Theory Investigation of Site-Specific, Interfacial Charge Recombination Dynamics Across the Au Nanoparticle/TiO2 Heterojunction
Source: J Phys Chem Lett. 2026 Jan 6;17(2):570–8. doi: 10.1021/acs.jpclett.5c02905 (PMC12814526; doi:10.1021/acs.jpclett.5c02905)
Supplement: Supplementary file 3 [file jz5c02905_si_003.zip › Site-Specific-Charge-Recombination-Dynamics-With-CDFT-main/AuTiO2/4Au/PBE+U+D3/HB/Ti/0.78/HB.txt]

  ___ ___ ___ _ _ _  
 |   |   |_  | | | | 
 | | | | | . | | | | 
 |__ |  _|___|_____|  24.6.0
 |___|_|             

User:   dmglenna@nid004403
Date:   Thu Jun 12 13:35:21 2025
Arch:   x86_64
Pid:    1429636
CWD:    /pscratch/sd/d/dmglenna/PHD/ED/AuTiO2/3L/4Au/PBE+U+D3/HB/Ti/0.78
Python: 3.12.9
gpaw:   /global/u1/d/dmglenna/gpaw/gpaw (f5c548012a)
_gpaw:  /global/u1/d/dmglenna/gpaw/_gpaw.cpython-312-x86_64-linux-gnu.so
ase:    /global/common/software/m4517/gpaw_gc/lib/python3.12/site-packages/ase (version 3.25.0)
numpy:  /global/common/software/m4517/gpaw_gc/lib/python3.12/site-packages/numpy (version 1.26.4)
scipy:  /global/common/software/m4517/gpaw_gc/lib/python3.12/site-packages/scipy (version 1.15.3)
libxc:  6.2.2
units:  Angstrom and eV
cores: 128
OpenMP: False
OMP_NUM_THREADS: 1

Input parameters:
  convergence: {density: 1e-05,
                eigenstates: 1e-10,
                energy: 1e-06}
  eigensolver: {name: dav,
                niter: 3}
  h: 0.2
  maxiter: 1500
  mixer: {backend: pulay,
          beta: 0.01,
          beta_m: 0.01,
          method: difference,
          nmaxold: 1,
          nmaxold_m: 8,
          weight: 100.0,
          weight_m: 100.0}
  mode: fd
  occupations: {fixmagmom: False,
                name: fermi-dirac,
                width: 0.1}
  poissonsolver: {dipolelayer: xy,
                  eps: 2e-10,
                  name: fd,
                  nn: 3,
                  relax: GS}
  setups: {Ti: :d,7.0}
  spinpol: True
  symmetry: off
  xc: PBE

System changes: positions, numbers, cell, pbc, initial_charges, initial_magmoms 

Initialize ...

species:
  Ti:
    name: Titanium
    id: d282db07e62ae71292040bf25b25ccdd
    Z: 22.0
    valence: 12
    core: 10
    charge: 0.0
    Hubbard: {U: 7.0,  # eV
              l: 2,
              scale: True}
    file: /global/common/software/m4517/setups/gpaw-setups-0.9.20000/Ti.PBE.gz
    compensation charges: {type: gauss,
                           rc: 0.38,
                           lmax: 2}
    cutoffs: {filter: 2.23,
              core: 1.02}
    projectors:
      #              energy  rcut
      - 3s(2.00)   -62.623   1.270
      - 4s(2.00)    -4.466   1.270
      - 3p(6.00)   -38.862   1.058
      - 4p(0.00)    -1.466   1.058
      - 3d(2.00)    -4.258   1.058
      -  d          22.953   1.058
  
    # Using partial waves for Ti as LCAO basis

  O:
    name: Oxygen
    id: 32ecd46bf208036f09c70b0ec9a88b78
    Z: 8.0
    valence: 6
    core: 2
    charge: 0.0
    file: /global/common/software/m4517/setups/gpaw-setups-0.9.20000/O.PBE.gz
    compensation charges: {type: gauss,
                           rc: 0.21,
                           lmax: 2}
    cutoffs: {filter: 1.17,
              core: 0.83}
    projectors:
      #              energy  rcut
      - 2s(2.00)   -23.961   0.688
      - 2p(4.00)    -9.029   0.598
      -  s           3.251   0.688
      -  p          18.182   0.598
      -  d           0.000   0.619
  
    # Using partial waves for O as LCAO basis

  Au:
    name: Gold
    id: b12133f335f6ca0d89c4b1ccaa844e9a
    Z: 79.0
    valence: 11
    core: 68
    charge: 0.0
    file: /global/common/software/m4517/setups/gpaw-setups-0.9.20000/Au.PBE.gz
    compensation charges: {type: gauss,
                           rc: 0.42,
                           lmax: 2}
    cutoffs: {filter: 2.33,
              core: 2.81}
    projectors:
      #              energy  rcut
      - 6s(1.00)    -5.728   1.323
      - 6p(0.00)    -0.775   1.323
      - 5d(10.00)    -6.891   1.323
      -  s          21.484   1.323
      -  p          26.436   1.323
      -  d          20.321   1.323
  
    # Using partial waves for Au as LCAO basis

Reference energy: -2721730.337652  # eV

Spin-polarized calculation.
Magnetic moment: 0.000000

Convergence criteria:
 Maximum [total energy] change in last 3 cyles: 1e-06 eV / valence electron
 Maximum integral of absolute [dens]ity change: 1e-05 electrons / valence electron
 Maximum integral of absolute [eigenst]ate change: 1e-10 eV^2 / valence electron
 Maximum number of scf [iter]ations: 1500
 (Square brackets indicate name in SCF output, whereas a 'c' in
 the SCF output indicates the quantity has converged.)

Symmetries present (total): 1

  ( 1  0  0)
  ( 0  1  0)
  ( 0  0  1)

1 k-point (Gamma)
1 k-point in the irreducible part of the Brillouin zone
       k-points in crystal coordinates                weights
   0:     0.00000000    0.00000000    0.00000000          1/1

Wave functions: Uniform real-space grid
  Kinetic energy operator: 6*3+1=19 point O(h^6) finite-difference Laplacian
  ScaLapack parameters: grid=1x1, blocksize=None
  Wavefunction extrapolation:
    Improved wavefunction reuse through dual PAW basis 

Occupation numbers: Fermi-Dirac:
  width: 0.1000  # eV
 

Eigensolver
   Davidson(niter=3) 

Densities:
  Coarse grid: 52*36*144 grid
  Fine grid: 104*72*288 grid
  Total Charge: 0.000000 

Density mixing:
  Method: difference
  Backend: pulay
  Linear mixing parameter: 0.01
  old densities: 1
  Damping of long wavelength oscillations: 100 

Hamiltonian:
  XC and Coulomb potentials evaluated on a 104*72*288 grid
  Using the PBE Exchange-Correlation functional
  Interpolation: tri-quintic (5. degree polynomial)
  Poisson solver: Gauss-Seidel solver with 4 multi-grid levels
    Coarsest grid: 13 x 9 x 36 points
    Warning: Coarse grid has more than 24 points.
             More multi-grid levels recommended.
    Stencil: 6*3+1=19 point O(h^6) finite-difference Laplacian
    Max iterations: 1000
    Tolerance: 2.000000e-10

Dipole correction along z-axis 

XC parameters: PBE with 2 nearest neighbor stencil

Memory estimate:
  Process memory now: 131.50 MiB
  Calculator: 30.06 MiB
    Density: 2.05 MiB
      Arrays: 0.53 MiB
      Localized functions: 1.26 MiB
      Mixer: 0.26 MiB
    Hamiltonian: 0.78 MiB
      Arrays: 0.39 MiB
      XC: 0.00 MiB
      Poisson: 0.29 MiB
      vbar: 0.09 MiB
    Wavefunctions: 27.23 MiB
      Arrays psit_nG: 10.74 MiB
      Eigensolver: 16.24 MiB
      Projections: 0.05 MiB
      Projectors: 0.20 MiB

Total number of cores used: 128
Domain decomposition: 4 x 2 x 16

Number of atoms: 76
Number of atomic orbitals: 540
Number of bands in calculation: 376
Number of valence electrons: 620
Bands to converge: occupied

... initialized

Initializing position-dependent things.

Density initialized from atomic densities
Creating initial wave functions:
  376 bands from LCAO basis set

      .-------------------------.  
     /|                         |  
    / |                         |  
   /  |                         |  
  /   |                         |  
 *    |                         |  
 |    |                         |  
 |    |                         |  
 |    |                         |  
 |    |                         |  
 |    |                         |  
 |    |                         |  
 |    |                         |  
 |    |                         |  
 |    |        Au   OAu         |  
 |    |      O          Ti      |  
 |    O  Au      Ti     O    O  |  
 |    |   Ti   Au O   O         |  
 | O  |   O    O      Ti     Ti |  
 |    | Ti     Ti     O    O    |  
 |    |     O       O      Ti   |  
 |   O|Ti     O      O          |  
 |    |O    O      Ti     Ti    |  
 |  Ti|    Ti          O  O   O |  
 |    |  O  O   O O    TiO      |  
 |  O |         TiO         O Ti|  
 |    | OTiO   Ti    OTi        |  
 |    |       O     O O    O O  |  
 |    | Oi   O O           Ti   |  
 |    O      Ti     Ti     O    |  
 |   Ti          O      O       |  
 |    |   O                     |  
 |    |                         |  
 |    |                         |  
 |    |                         |  
 |    .-------------------------.  
 |   /                         /   
 |  /                         /    
 | /                         /     
 |/                         /      
 *-------------------------*       

Positions:
   0 Ti     1.771742    0.000000    8.228379    ( 0.0000,  0.0000,  0.0000)
   1 Ti     6.989192    1.896200    8.228379    ( 0.0000,  0.0000,  0.0000)
   2 Ti     1.771742    3.792400    8.228379    ( 0.0000,  0.0000,  0.0000)
   3 Ti     6.989192    5.688600    8.228379    ( 0.0000,  0.0000,  0.0000)
   4 Ti     4.725027    0.000000    9.111586    ( 0.0000,  0.0000,  0.0000)
   5 Ti     9.942477    1.896200    9.111586    ( 0.0000,  0.0000,  0.0000)
   6 Ti     4.725027    3.792400    9.111586    ( 0.0000,  0.0000,  0.0000)
   7 Ti     9.942477    5.688600    9.111586    ( 0.0000,  0.0000,  0.0000)
   8 Ti     3.149983    0.000000   11.761552    ( 0.0000,  0.0000,  0.0000)
   9 Ti     8.367433    1.896200   11.761552    ( 0.0000,  0.0000,  0.0000)
  10 Ti     3.149983    3.792400   11.761552    ( 0.0000,  0.0000,  0.0000)
  11 Ti     8.367433    5.688600   11.761552    ( 0.0000,  0.0000,  0.0000)
  12 Ti     6.103269    0.000000   12.644759    ( 0.0000,  0.0000,  0.0000)
  13 Ti     0.885819    1.896200   12.644759    ( 0.0000,  0.0000,  0.0000)
  14 Ti     6.103269    3.792400   12.644759    ( 0.0000,  0.0000,  0.0000)
  15 Ti     0.885819    5.688600   12.644759    ( 0.0000,  0.0000,  0.0000)
  16 Ti     4.482233   -0.001033   15.342543    ( 0.0000,  0.0000,  0.0000)
  17 Ti     9.753045    1.900753   15.389207    ( 0.0000,  0.0000,  0.0000)
  18 Ti     4.499047    3.797034   15.348687    ( 0.0000,  0.0000,  0.0000)
  19 Ti     9.736627    5.671166   15.407809    ( 0.0000,  0.0000,  0.0000)
  20 Ti     7.365001   -0.008670   16.091347    ( 0.0000,  0.0000,  0.0000)
  21 Ti     2.124206    1.919615   16.196452    ( 0.0000,  0.0000,  0.0000)
  22 Ti     7.324862    3.785370   16.124124    ( 0.0000,  0.0000,  0.0000)
  23 Ti     2.104658    5.692197   16.109406    ( 0.0000,  0.0000,  0.0000)
  24 O      3.638859    0.000000    7.500000    ( 0.0000,  0.0000,  0.0000)
  25 O      8.856309    1.896200    7.500000    ( 0.0000,  0.0000,  0.0000)
  26 O      3.638859    3.792400    7.500000    ( 0.0000,  0.0000,  0.0000)
  27 O      8.856309    5.688600    7.500000    ( 0.0000,  0.0000,  0.0000)
  28 O      6.592144    0.000000    8.383207    ( 0.0000,  0.0000,  0.0000)
  29 O      1.374694    1.896200    8.383207    ( 0.0000,  0.0000,  0.0000)
  30 O      6.592144    3.792400    8.383207    ( 0.0000,  0.0000,  0.0000)
  31 O      1.374694    5.688600    8.383207    ( 0.0000,  0.0000,  0.0000)
  32 O     10.339421    0.000000    8.956758    ( 0.0000,  0.0000,  0.0000)
  33 O      5.121971    1.896200    8.956758    ( 0.0000,  0.0000,  0.0000)
  34 O     10.339421    3.792400    8.956758    ( 0.0000,  0.0000,  0.0000)
  35 O      5.121971    5.688600    8.956758    ( 0.0000,  0.0000,  0.0000)
  36 O      2.857911    0.000000    9.839966    ( 0.0000,  0.0000,  0.0000)
  37 O      8.075361    1.896200    9.839966    ( 0.0000,  0.0000,  0.0000)
  38 O      2.857911    3.792400    9.839966    ( 0.0000,  0.0000,  0.0000)
  39 O      8.075361    5.688600    9.839966    ( 0.0000,  0.0000,  0.0000)
  40 O      5.017100    0.000000   11.033173    ( 0.0000,  0.0000,  0.0000)
  41 O     10.234550    1.896200   11.033173    ( 0.0000,  0.0000,  0.0000)
  42 O      5.017100    3.792400   11.033173    ( 0.0000,  0.0000,  0.0000)
  43 O     10.234550    5.688600   11.033173    ( 0.0000,  0.0000,  0.0000)
  44 O      7.970490    0.000000   11.916380    ( 0.0000,  0.0000,  0.0000)
  45 O      2.753040    1.896200   11.916380    ( 0.0000,  0.0000,  0.0000)
  46 O      7.970490    3.792400   11.916380    ( 0.0000,  0.0000,  0.0000)
  47 O      2.753040    5.688600   11.916380    ( 0.0000,  0.0000,  0.0000)
  48 O      1.282867    0.000000   12.489931    ( 0.0000,  0.0000,  0.0000)
  49 O      6.500317    1.896200   12.489931    ( 0.0000,  0.0000,  0.0000)
  50 O      1.282867    3.792400   12.489931    ( 0.0000,  0.0000,  0.0000)
  51 O      6.500317    5.688600   12.489931    ( 0.0000,  0.0000,  0.0000)
  52 O      4.236152    0.000000   13.373138    ( 0.0000,  0.0000,  0.0000)
  53 O      9.453603    1.896200   13.373138    ( 0.0000,  0.0000,  0.0000)
  54 O      4.236152    3.792400   13.373138    ( 0.0000,  0.0000,  0.0000)
  55 O      9.453603    5.688600   13.373138    ( 0.0000,  0.0000,  0.0000)
  56 O      6.412072   -0.010033   14.556610    ( 0.0000,  0.0000,  0.0000)
  57 O      1.198823    1.897930   14.569774    ( 0.0000,  0.0000,  0.0000)
  58 O      6.447668    3.793171   14.532625    ( 0.0000,  0.0000,  0.0000)
  59 O      1.199187    5.689336   14.547629    ( 0.0000,  0.0000,  0.0000)
  60 O      4.033722    1.891518   15.421462    ( 0.0000,  0.0000,  0.0000)
  61 O      9.263384   -0.007385   15.453502    ( 0.0000,  0.0000,  0.0000)
  62 O      4.056182    5.703956   15.417797    ( 0.0000,  0.0000,  0.0000)
  63 O      9.276983    3.794598   15.462247    ( 0.0000,  0.0000,  0.0000)
  64 O      2.642742   -0.013555   16.279518    ( 0.0000,  0.0000,  0.0000)
  65 O      7.840025    1.892632   16.276827    ( 0.0000,  0.0000,  0.0000)
  66 O      2.638424    3.815752   16.259314    ( 0.0000,  0.0000,  0.0000)
  67 O      7.851442    5.687213   16.316677    ( 0.0000,  0.0000,  0.0000)
  68 O      5.664333   -0.017638   16.912131    ( 0.0000,  0.0000,  0.0000)
  69 O      0.405331    1.895786   16.891848    ( 0.0000,  0.0000,  0.0000)
  70 O      0.447526    5.688107   16.892737    ( 0.0000,  0.0000,  0.0000)
  71 O      5.620240    3.815240   16.822627    ( 0.0000,  0.0000,  0.0000)
  72 Au     5.402004    1.459542   18.435638    ( 0.0000,  0.0000,  0.0000)
  73 Au     7.227773    3.254817   19.494175    ( 0.0000,  0.0000,  0.0000)
  74 Au     2.680675    1.867315   18.895591    ( 0.0000,  0.0000,  0.0000)
  75 Au     4.579183    3.616569   19.675117    ( 0.0000,  0.0000,  0.0000)

Unit cell:
           periodic     x           y           z      points  spacing
  1. axis:    yes   10.434900    0.000000    0.000000    52     0.2007
  2. axis:    yes    0.000000    7.584800    0.000000    36     0.2107
  3. axis:    no     0.000000    0.000000   28.826383   144     0.2002

  Lengths:  10.434900   7.584800  28.826383
  Angles:   90.000000  90.000000  90.000000

Effective grid spacing dv^(1/3) = 0.2038

     iter     time        total  log10-change:  magmom
                         energy   eigst   dens
iter:   1 13:35:29  -691.908141                   +0.0000
iter:   2 13:35:33  -682.372551   -1.08  -0.87    -0.0000
iter:   3 13:35:37  -672.670873   -1.75  -0.88    +0.0000
iter:   4 13:35:40  -663.442495   -2.27  -0.89    +0.0000
iter:   5 13:35:44  -654.732906   -2.44  -0.90    +0.0000
iter:   6 13:35:48  -646.523402   -2.47  -0.91    +0.0000
iter:   7 13:35:52  -638.787170   -2.44  -0.92    -0.0000
iter:   8 13:35:56  -631.501808   -2.44  -0.93    -0.0000
iter:   9 13:35:59  -624.643184   -2.40  -0.94    -0.0000
iter:  10 13:36:03  -618.191566   -2.40  -0.95    -0.0000
iter:  11 13:36:07  -612.124540   -2.38  -0.96    -0.0000
iter:  12 13:36:11  -606.424108   -2.39  -0.97    +0.0000
iter:  13 13:36:15  -601.069753   -2.37  -0.98    -0.0000
iter:  14 13:36:19  -596.044616   -2.40  -1.00    -0.0000
iter:  15 13:36:22  -591.330166   -2.39  -1.01    -0.0000
iter:  16 13:36:26  -586.910557   -2.41  -1.02    -0.0000
iter:  17 13:36:30  -582.769095   -2.41  -1.03    +0.0000
iter:  18 13:36:34  -578.891068   -2.43  -1.04    +0.0000
iter:  19 13:36:38  -575.261345   -2.44  -1.05    -0.0000
iter:  20 13:36:41  -571.866415   -2.46  -1.06    -0.0000
iter:  21 13:36:45  -568.692640   -2.47  -1.07    -0.0000
iter:  22 13:36:49  -565.727427   -2.49  -1.08    -0.0000
iter:  23 13:36:53  -562.958627   -2.50  -1.09    +0.0000
iter:  24 13:36:57  -560.374716   -2.53  -1.10    -0.0000
iter:  25 13:37:00  -557.964766   -2.54  -1.11    -0.0000
iter:  26 13:37:04  -555.718384   -2.56  -1.12    +0.0000
iter:  27 13:37:08  -553.625500   -2.58  -1.13    +0.0000
iter:  28 13:37:12  -551.676897   -2.60  -1.14    +0.0000
iter:  29 13:37:15  -549.863607   -2.62  -1.15    -0.0000
iter:  30 13:37:19  -548.177065   -2.64  -1.16    -0.0000
iter:  31 13:37:23  -546.609434   -2.66  -1.17    +0.0000
iter:  32 13:37:27  -545.153096   -2.68  -1.18    +0.0000
iter:  33 13:37:31  -543.800782   -2.70  -1.19    +0.0000
iter:  34 13:37:34  -542.545888   -2.72  -1.20    +0.0000
iter:  35 13:37:38  -541.382003   -2.74  -1.21    +0.0000
iter:  36 13:37:42  -540.302971   -2.76  -1.22    +0.0000
iter:  37 13:37:46  -539.303306   -2.78  -1.23    +0.0000
iter:  38 13:37:49  -538.377617   -2.81  -1.24    +0.0000
iter:  39 13:37:53  -537.520761   -2.83  -1.25    +0.0000
iter:  40 13:37:57  -536.728189   -2.85  -1.26    +0.0000
iter:  41 13:38:01  -535.995430   -2.88  -1.27    +0.0000
iter:  42 13:38:05  -535.318187   -2.90  -1.28    +0.0000
iter:  43 13:38:08  -534.692747   -2.93  -1.29    +0.0000
iter:  44 13:38:12  -534.115407   -2.95  -1.30    +0.0000
iter:  45 13:38:16  -533.582615   -2.98  -1.31    +0.0000
iter:  46 13:38:20  -533.091356   -3.00  -1.31    +0.0000
iter:  47 13:38:23  -532.638599   -3.03  -1.32    +0.0000
iter:  48 13:38:27  -532.221405   -3.06  -1.33    +0.0000
iter:  49 13:38:31  -531.837368   -3.08  -1.34    +0.0000
iter:  50 13:38:35  -531.484004   -3.11  -1.35    +0.0000
iter:  51 13:38:38  -531.158908   -3.14  -1.35    +0.0000
iter:  52 13:38:42  -530.860166   -3.16  -1.36    +0.0000
iter:  53 13:38:46  -530.585769   -3.19  -1.37    +0.0000
iter:  54 13:38:50  -530.333737   -3.22  -1.37    +0.0000
iter:  55 13:38:53  -530.102581   -3.25  -1.38    +0.0000
iter:  56 13:38:57  -529.890672   -3.28  -1.39    +0.0000
iter:  57 13:39:01  -529.696393   -3.31  -1.39    +0.0000
iter:  58 13:39:05  -529.518595   -3.34  -1.40    +0.0000
iter:  59 13:39:08  -529.355967   -3.37  -1.41    +0.0000
iter:  60 13:39:12  -529.207179   -3.40  -1.41    +0.0000
iter:  61 13:39:16  -529.071369   -3.42  -1.42    +0.0000
iter:  62 13:39:20  -528.947480   -3.46  -1.42    +0.0000
iter:  63 13:39:23  -528.834418   -3.49  -1.43    +0.0000
iter:  64 13:39:27  -528.731550   -3.52  -1.43    +0.0000
iter:  65 13:39:31  -528.638028   -3.55  -1.44    +0.0000
iter:  66 13:39:35  -528.553101   -3.58  -1.44    +0.0000
iter:  67 13:39:38  -528.475931   -3.61  -1.45    +0.0000
iter:  68 13:39:42  -528.406122   -3.64  -1.46    +0.0000
iter:  69 13:39:46  -528.343040   -3.67  -1.46    -0.0000
iter:  70 13:39:50  -528.285974   -3.70  -1.47    -0.0000
iter:  71 13:39:53  -528.234673   -3.73  -1.47    -0.0000
iter:  72 13:39:57  -528.188620   -3.76  -1.48    -0.0000
iter:  73 13:40:01  -528.147211   -3.79  -1.48    -0.0000
iter:  74 13:40:05  -528.110310   -3.83  -1.49    -0.0000
iter:  75 13:40:08  -528.077498   -3.86  -1.49    -0.0000
iter:  76 13:40:12  -528.048429   -3.89  -1.50    -0.0000
iter:  77 13:40:16  -528.022617   -3.92  -1.50    -0.0000
iter:  78 13:40:20  -528.000044   -3.95  -1.51    -0.0000
iter:  79 13:40:23  -527.980390   -3.98  -1.51    -0.0000
iter:  80 13:40:27  -527.963402   -4.01  -1.52    -0.0000
iter:  81 13:40:31  -527.948669   -4.04  -1.52    -0.0000
iter:  82 13:40:34  -527.936451   -4.07  -1.52    -0.0000
iter:  83 13:40:38  -527.926035   -4.11  -1.53    -0.0000
iter:  84 13:40:42  -527.917572   -4.14  -1.53    -0.0000
iter:  85 13:40:46  -527.910653   -4.17  -1.54    -0.0000
iter:  86 13:40:49  -527.905612   -4.20  -1.54    -0.0000
iter:  87 13:40:53  -527.901758   -4.23  -1.55    -0.0000
iter:  88 13:40:57  -527.899306   -4.26  -1.55    -0.0000
iter:  89 13:41:01  -527.898084   -4.29  -1.56    -0.0000
iter:  90 13:41:04  -527.897772   -4.32  -1.56    -0.0000
iter:  91 13:41:08  -527.898780   -4.35  -1.57    -0.0000
iter:  92 13:41:12  -527.900439   -4.37  -1.57    -0.0000
iter:  93 13:41:15  -527.903021   -4.40  -1.58    -0.0000
iter:  94 13:41:19  -527.906392   -4.43  -1.58    -0.0000
iter:  95 13:41:23  -527.910470   -4.46  -1.58    -0.0000
iter:  96 13:41:27  -527.914975   -4.49  -1.59    -0.0000
iter:  97 13:41:30  -527.920376   -4.52  -1.59    -0.0000
iter:  98 13:41:34  -527.926016   -4.54  -1.60    -0.0000
iter:  99 13:41:38  -527.932215   -4.57  -1.60    -0.0000
iter: 100 13:41:41  -527.938866   -4.60  -1.61    -0.0000
iter: 101 13:41:45  -527.945914   -4.62  -1.61    -0.0000
iter: 102 13:41:49  -527.953315   -4.65  -1.62    -0.0000
iter: 103 13:41:53  -527.960809   -4.68  -1.62    -0.0000
iter: 104 13:41:56  -527.968692   -4.70  -1.63    -0.0000
iter: 105 13:42:00  -527.977081   -4.73  -1.63    -0.0000
iter: 106 13:42:04  -527.985381   -4.75  -1.63    -0.0000
iter: 107 13:42:07  -527.993960   -4.78  -1.64    -0.0000
iter: 108 13:42:11  -528.002734   -4.80  -1.64    -0.0000
iter: 109 13:42:15  -528.011669   -4.82  -1.65    -0.0000
iter: 110 13:42:19  -528.020504   -4.85  -1.65    -0.0000
iter: 111 13:42:22  -528.029812   -4.87  -1.66    -0.0000
iter: 112 13:42:26  -528.038899   -4.89  -1.66    -0.0000
iter: 113 13:42:30  -528.048400   -4.92  -1.67    -0.0000
iter: 114 13:42:34  -528.057653   -4.94  -1.67    -0.0000
iter: 115 13:42:37  -528.067051   -4.96  -1.67    -0.0000
iter: 116 13:42:41  -528.076516   -4.98  -1.68    -0.0000
iter: 117 13:42:45  -528.086023   -5.00  -1.68    -0.0000
iter: 118 13:42:48  -528.095559   -5.02  -1.69    -0.0000
iter: 119 13:42:52  -528.105110   -5.04  -1.69    -0.0000
iter: 120 13:42:56  -528.114667   -5.06  -1.70    -0.0000
iter: 121 13:42:59  -528.123976   -5.08  -1.70    -0.0000
iter: 122 13:43:03  -528.133643   -5.10  -1.71    -0.0000
iter: 123 13:43:07  -528.142961   -5.12  -1.71    -0.0000
iter: 124 13:43:11  -528.152352   -5.13  -1.71    -0.0000
iter: 125 13:43:14  -528.161743   -5.15  -1.72    -0.0000
iter: 126 13:43:18  -528.171114   -5.17  -1.72    -0.0000
iter: 127 13:43:22  -528.180452   -5.19  -1.73    -0.0000
iter: 128 13:43:26  -528.189753   -5.20  -1.73    -0.0000
iter: 129 13:43:29  -528.199010   -5.22  -1.74    -0.0000
iter: 130 13:43:33  -528.208218   -5.23  -1.74    -0.0000
iter: 131 13:43:37  -528.217375   -5.25  -1.74    -0.0000
iter: 132 13:43:40  -528.226475   -5.27  -1.75    -0.0000
iter: 133 13:43:44  -528.235517   -5.28  -1.75    -0.0000
iter: 134 13:43:48  -528.244496   -5.29  -1.76    -0.0000
iter: 135 13:43:52  -528.253166   -5.31  -1.76    -0.0000
iter: 136 13:43:55  -528.262131   -5.32  -1.77    -0.0000
iter: 137 13:43:59  -528.270704   -5.34  -1.77    -0.0000
iter: 138 13:44:03  -528.279294   -5.35  -1.78    -0.0000
iter: 139 13:44:06  -528.288093   -5.36  -1.78    -0.0000
iter: 140 13:44:10  -528.296478   -5.38  -1.78    -0.0000
iter: 141 13:44:14  -528.304865   -5.39  -1.79    -0.0000
iter: 142 13:44:17  -528.313205   -5.40  -1.79    -0.0000
iter: 143 13:44:21  -528.321479   -5.42  -1.80    -0.0000
iter: 144 13:44:25  -528.329684   -5.43  -1.80    -0.0000
iter: 145 13:44:29  -528.337815   -5.44  -1.81    -0.0000
iter: 146 13:44:32  -528.345871   -5.45  -1.81    -0.0000
iter: 147 13:44:36  -528.353851   -5.46  -1.81    -0.0000
iter: 148 13:44:40  -528.361754   -5.47  -1.82    -0.0000
iter: 149 13:44:43  -528.369579   -5.49  -1.82    +0.0000
iter: 150 13:44:47  -528.377326   -5.50  -1.83    -0.0000
iter: 151 13:44:51  -528.384994   -5.51  -1.83    -0.0000
iter: 152 13:44:55  -528.392583   -5.52  -1.84    -0.0000
iter: 153 13:44:58  -528.400093   -5.53  -1.84    -0.0000
iter: 154 13:45:02  -528.407524   -5.54  -1.85    -0.0000
iter: 155 13:45:06  -528.414781   -5.55  -1.85    -0.0000
iter: 156 13:45:09  -528.422015   -5.56  -1.85    -0.0000
iter: 157 13:45:13  -528.429148   -5.57  -1.86    -0.0000
iter: 158 13:45:17  -528.436243   -5.58  -1.86    -0.0000
iter: 159 13:45:21  -528.443227   -5.59  -1.87    -0.0000
iter: 160 13:45:24  -528.450170   -5.60  -1.87    -0.0000
iter: 161 13:45:28  -528.457002   -5.61  -1.88    -0.0000
iter: 162 13:45:32  -528.463686   -5.62  -1.88    -0.0000
iter: 163 13:45:35  -528.470324   -5.63  -1.88    -0.0000
iter: 164 13:45:39  -528.476900   -5.64  -1.89    -0.0000
iter: 165 13:45:43  -528.483407   -5.65  -1.89    -0.0000
iter: 166 13:45:47  -528.489842   -5.66  -1.90    -0.0000
iter: 167 13:45:50  -528.496205   -5.67  -1.90    -0.0000
iter: 168 13:45:54  -528.502495   -5.68  -1.91    -0.0000
iter: 169 13:45:58  -528.508713   -5.69  -1.91    -0.0000
iter: 170 13:46:01  -528.514858   -5.70  -1.91    -0.0000
iter: 171 13:46:05  -528.520931   -5.71  -1.92    -0.0000
iter: 172 13:46:09  -528.526932   -5.71  -1.92    -0.0000
iter: 173 13:46:13  -528.532861   -5.72  -1.93    -0.0000
iter: 174 13:46:17  -528.538720   -5.73  -1.93    -0.0000
iter: 175 13:46:20  -528.544508   -5.74  -1.94    -0.0000
iter: 176 13:46:24  -528.550226   -5.75  -1.94    -0.0000
iter: 177 13:46:28  -528.555874   -5.76  -1.95    -0.0000
iter: 178 13:46:32  -528.561453   -5.77  -1.95    -0.0000
iter: 179 13:46:35  -528.566964   -5.78  -1.95    -0.0000
iter: 180 13:46:39  -528.572406   -5.78  -1.96    -0.0000
iter: 181 13:46:43  -528.577781   -5.79  -1.96    -0.0000
iter: 182 13:46:46  -528.583088   -5.80  -1.97    -0.0000
iter: 183 13:46:50  -528.588329   -5.81  -1.97    -0.0000
iter: 184 13:46:54  -528.593504   -5.82  -1.98    -0.0000
iter: 185 13:46:58  -528.598613   -5.83  -1.98    -0.0000
iter: 186 13:47:01  -528.603657   -5.84  -1.98    -0.0000
iter: 187 13:47:05  -528.608637   -5.84  -1.99    -0.0000
iter: 188 13:47:09  -528.613553   -5.85  -1.99    -0.0000
iter: 189 13:47:12  -528.618406   -5.86  -2.00    -0.0000
iter: 190 13:47:16  -528.623197   -5.87  -2.00    -0.0000
iter: 191 13:47:20  -528.627925   -5.88  -2.01    -0.0000
iter: 192 13:47:24  -528.632592   -5.88  -2.01    -0.0000
iter: 193 13:47:27  -528.637198   -5.89  -2.01    -0.0000
iter: 194 13:47:31  -528.641743   -5.90  -2.02    -0.0000
iter: 195 13:47:35  -528.646230   -5.91  -2.02    -0.0000
iter: 196 13:47:38  -528.650657   -5.92  -2.03    -0.0000
iter: 197 13:47:42  -528.655025   -5.93  -2.03    -0.0000
iter: 198 13:47:46  -528.659336   -5.93  -2.04    -0.0000
iter: 199 13:47:49  -528.663590   -5.94  -2.04    -0.0000
iter: 200 13:47:53  -528.667787   -5.95  -2.04    -0.0000
iter: 201 13:47:57  -528.671928   -5.96  -2.05    -0.0000
iter: 202 13:48:01  -528.676014   -5.96  -2.05    -0.0000
iter: 203 13:48:04  -528.680045   -5.97  -2.06    -0.0000
iter: 204 13:48:08  -528.684022   -5.98  -2.06    -0.0000
iter: 205 13:48:12  -528.687945   -5.99  -2.07    -0.0000
iter: 206 13:48:15  -528.691815   -6.00  -2.07    -0.0000
iter: 207 13:48:19  -528.695633   -6.00  -2.07    -0.0000
iter: 208 13:48:23  -528.699399   -6.01  -2.08    -0.0000
iter: 209 13:48:27  -528.703115   -6.02  -2.08    -0.0000
iter: 210 13:48:30  -528.706779   -6.03  -2.09    -0.0000
iter: 211 13:48:34  -528.710393   -6.04  -2.09    -0.0000
iter: 212 13:48:38  -528.713959   -6.04  -2.10    -0.0000
iter: 213 13:48:41  -528.717475   -6.05  -2.10    -0.0000
iter: 214 13:48:45  -528.720943   -6.06  -2.10    -0.0000
iter: 215 13:48:49  -528.724364   -6.07  -2.11    -0.0000
iter: 216 13:48:53  -528.727737   -6.07  -2.11    -0.0000
iter: 217 13:48:56  -528.731064   -6.08  -2.12    -0.0000
iter: 218 13:49:00  -528.734345   -6.09  -2.12    -0.0000
iter: 219 13:49:04  -528.737580   -6.10  -2.13    -0.0000
iter: 220 13:49:07  -528.740771   -6.10  -2.13    -0.0000
iter: 221 13:49:11  -528.743918   -6.11  -2.13    -0.0000
iter: 222 13:49:15  -528.747021   -6.12  -2.14    -0.0000
iter: 223 13:49:19  -528.750080   -6.13  -2.14    -0.0000
iter: 224 13:49:22  -528.753097   -6.13  -2.15    -0.0000
iter: 225 13:49:26  -528.756072   -6.14  -2.15    -0.0000
iter: 226 13:49:30  -528.759006   -6.15  -2.16    -0.0000
iter: 227 13:49:33  -528.761898   -6.16  -2.16    -0.0000
iter: 228 13:49:37  -528.764750   -6.16  -2.16    -0.0000
iter: 229 13:49:41  -528.767562   -6.17  -2.17    -0.0000
iter: 230 13:49:45  -528.770334   -6.18  -2.17    -0.0000
iter: 231 13:49:48  -528.773068   -6.19  -2.18    -0.0000
iter: 232 13:49:52  -528.775763   -6.19  -2.18    -0.0000
iter: 233 13:49:56  -528.778420   -6.20  -2.19    -0.0000
iter: 234 13:49:59  -528.781039   -6.21  -2.19    -0.0000
iter: 235 13:50:03  -528.783622   -6.22  -2.19    -0.0000
iter: 236 13:50:07  -528.786168   -6.22  -2.20    -0.0000
iter: 237 13:50:11  -528.788678   -6.23  -2.20    -0.0000
iter: 238 13:50:14  -528.791152   -6.24  -2.21    -0.0000
iter: 239 13:50:18  -528.793592   -6.24  -2.21    -0.0000
iter: 240 13:50:22  -528.795996   -6.25  -2.22    -0.0000
iter: 241 13:50:25  -528.798367   -6.26  -2.22    -0.0000
iter: 242 13:50:29  -528.800704   -6.27  -2.22    -0.0000
iter: 243 13:50:33  -528.803008   -6.27  -2.23    -0.0000
iter: 244 13:50:36  -528.805278   -6.28  -2.23    -0.0000
iter: 245 13:50:40  -528.807517   -6.29  -2.24    -0.0000
iter: 246 13:50:44  -528.809723   -6.30  -2.24    -0.0000
iter: 247 13:50:48  -528.811898   -6.30  -2.25    -0.0000
iter: 248 13:50:51  -528.814042   -6.31  -2.25    -0.0000
iter: 249 13:50:55  -528.816155   -6.32  -2.25    -0.0000
iter: 250 13:50:59  -528.818238   -6.33  -2.26    -0.0000
iter: 251 13:51:02  -528.820291   -6.33  -2.26    -0.0000
iter: 252 13:51:06  -528.822315   -6.34  -2.27    -0.0000
iter: 253 13:51:10  -528.824309   -6.35  -2.27    -0.0000
iter: 254 13:51:14  -528.826275   -6.36  -2.27    -0.0000
iter: 255 13:51:17  -528.828683   -6.36  -2.28    -0.0000
iter: 256 13:51:21  -528.830535   -6.37  -2.28    -0.0000
iter: 257 13:51:25  -528.832375   -6.38  -2.29    -0.0000
iter: 258 13:51:28  -528.834196   -6.39  -2.29    -0.0000
iter: 259 13:51:32  -528.835995   -6.39  -2.30    -0.0000
iter: 260 13:51:36  -528.837770   -6.40  -2.30    -0.0000
iter: 261 13:51:40  -528.839521   -6.40  -2.30    -0.0000
iter: 262 13:51:43  -528.841248   -6.41  -2.31    -0.0000
iter: 263 13:51:47  -528.842950   -6.42  -2.31    -0.0000
iter: 264 13:51:51  -528.844629   -6.43  -2.32    -0.0000
iter: 265 13:51:54  -528.846283   -6.43  -2.32    -0.0000
iter: 266 13:51:58  -528.847915   -6.44  -2.33    -0.0000
iter: 267 13:52:02  -528.849523   -6.45  -2.33    -0.0000
iter: 268 13:52:05  -528.851108   -6.46  -2.33    -0.0000
iter: 269 13:52:09  -528.852671   -6.46  -2.34    -0.0000
iter: 270 13:52:13  -528.854211   -6.47  -2.34    -0.0000
iter: 271 13:52:17  -528.855730   -6.48  -2.35    -0.0000
iter: 272 13:52:20  -528.857227   -6.49  -2.35    -0.0000
iter: 273 13:52:24  -528.858703   -6.49  -2.35    -0.0000
iter: 274 13:52:28  -528.860158   -6.50  -2.36    -0.0000
iter: 275 13:52:31  -528.861592   -6.51  -2.36    -0.0000
iter: 276 13:52:35  -528.863006   -6.51  -2.37    -0.0000
iter: 277 13:52:39  -528.864400   -6.52  -2.37    -0.0000
iter: 278 13:52:43  -528.865773   -6.53  -2.38    -0.0000
iter: 279 13:52:46  -528.867128   -6.53  -2.38    -0.0000
iter: 280 13:52:50  -528.868463   -6.54  -2.38    -0.0000
iter: 281 13:52:54  -528.869778   -6.55  -2.39    -0.0000
iter: 282 13:52:57  -528.871076   -6.56  -2.39    -0.0000
iter: 283 13:53:01  -528.872354   -6.56  -2.40    -0.0000
iter: 284 13:53:05  -528.873614   -6.57  -2.40    -0.0000
iter: 285 13:53:08  -528.874857   -6.58  -2.41    -0.0000
iter: 286 13:53:12  -528.876081   -6.59  -2.41    -0.0000
iter: 287 13:53:16  -528.877288   -6.59  -2.41    -0.0000
iter: 288 13:53:20  -528.878478   -6.60  -2.42    -0.0000
iter: 289 13:53:23  -528.879650   -6.61  -2.42    -0.0000
iter: 290 13:53:27  -528.880806   -6.61  -2.43    -0.0000
iter: 291 13:53:31  -528.881945   -6.62  -2.43    -0.0000
iter: 292 13:53:34  -528.883067   -6.63  -2.43    -0.0000
iter: 293 13:53:38  -528.884174   -6.63  -2.44    -0.0000
iter: 294 13:53:42  -528.885265   -6.64  -2.44    -0.0000
iter: 295 13:53:46  -528.886339   -6.65  -2.45    -0.0000
iter: 296 13:53:49  -528.887399   -6.66  -2.45    -0.0000
iter: 297 13:53:53  -528.888443   -6.66  -2.46    -0.0000
iter: 298 13:53:57  -528.889472   -6.67  -2.46    -0.0000
iter: 299 13:54:00  -528.890486   -6.68  -2.46    -0.0000
iter: 300 13:54:04  -528.891485   -6.68  -2.47    -0.0000
iter: 301 13:54:08  -528.892470   -6.69  -2.47    -0.0000
iter: 302 13:54:12  -528.893440   -6.70  -2.48    -0.0000
iter: 303 13:54:15  -528.894397   -6.70  -2.48    -0.0000
iter: 304 13:54:19  -528.895339   -6.71  -2.48    -0.0000
iter: 305 13:54:23  -528.896268   -6.72  -2.49    -0.0000
iter: 306 13:54:26  -528.897183   -6.73  -2.49    -0.0000
iter: 307 13:54:30  -528.898085   -6.73  -2.50    -0.0000
iter: 308 13:54:34  -528.898974   -6.74  -2.50    -0.0000
iter: 309 13:54:38  -528.899850   -6.75  -2.51    -0.0000
iter: 310 13:54:41  -528.900713   -6.76  -2.51    -0.0000
iter: 311 13:54:45  -528.901564   -6.76  -2.51    -0.0000
iter: 312 13:54:49  -528.902402   -6.77  -2.52    -0.0000
iter: 313 13:54:52  -528.903228   -6.78  -2.52    -0.0000
iter: 314 13:54:56  -528.904042   -6.78  -2.53    -0.0000
iter: 315 13:55:00  -528.904843   -6.79  -2.53    -0.0000
iter: 316 13:55:03  -528.905634   -6.80  -2.53    -0.0000
iter: 317 13:55:07  -528.906412   -6.80  -2.54    -0.0000
iter: 318 13:55:11  -528.907179   -6.81  -2.54    -0.0000
iter: 319 13:55:15  -528.907935   -6.82  -2.55    -0.0000
iter: 320 13:55:18  -528.908680   -6.83  -2.55    -0.0000
iter: 321 13:55:22  -528.909414   -6.83  -2.56    -0.0000
iter: 322 13:55:26  -528.910137   -6.84  -2.56    -0.0000
iter: 323 13:55:29  -528.910849   -6.85  -2.56    -0.0000
iter: 324 13:55:33  -528.911551   -6.85  -2.57    -0.0000
iter: 325 13:55:37  -528.912243   -6.86  -2.57    -0.0000
iter: 326 13:55:40  -528.912924   -6.87  -2.58    -0.0000
iter: 327 13:55:44  -528.913596   -6.87  -2.58    -0.0000
iter: 328 13:55:48  -528.914257   -6.88  -2.58    -0.0000
iter: 329 13:55:52  -528.914909   -6.89  -2.59    -0.0000
iter: 330 13:55:55  -528.915551   -6.90  -2.59    -0.0000
iter: 331 13:55:59  -528.916184   -6.90  -2.60    -0.0000
iter: 332 13:56:03  -528.916808   -6.91  -2.60    -0.0000
iter: 333 13:56:06  -528.917422   -6.92  -2.61    -0.0000
iter: 334 13:56:10  -528.918027   -6.92  -2.61    -0.0000
iter: 335 13:56:14  -528.918623   -6.93  -2.61    -0.0000
iter: 336 13:56:18  -528.919210   -6.94  -2.62    -0.0000
iter: 337 13:56:21  -528.919789   -6.94  -2.62    -0.0000
iter: 338 13:56:25  -528.920359   -6.95  -2.63    -0.0000
iter: 339 13:56:29  -528.920921   -6.96  -2.63    -0.0000
iter: 340 13:56:32  -528.921474   -6.97  -2.63    -0.0000
iter: 341 13:56:36  -528.922019   -6.97  -2.64    -0.0000
iter: 342 13:56:40  -528.922556   -6.98  -2.64    -0.0000
iter: 343 13:56:43  -528.923086   -6.99  -2.65    -0.0000
iter: 344 13:56:47  -528.923607   -6.99  -2.65    -0.0000
iter: 345 13:56:51  -528.924121   -7.00  -2.66    -0.0000
iter: 346 13:56:55  -528.924627   -7.01  -2.66    -0.0000
iter: 347 13:56:58  -528.925125   -7.01  -2.66    -0.0000
iter: 348 13:57:02  -528.925616   -7.02  -2.67    -0.0000
iter: 349 13:57:06  -528.926100   -7.03  -2.67    -0.0000
iter: 350 13:57:09  -528.926577   -7.04  -2.68    -0.0000
iter: 351 13:57:13  -528.927046   -7.04  -2.68    -0.0000
iter: 352 13:57:17  -528.927509   -7.05  -2.68    -0.0000
iter: 353 13:57:20  -528.927964   -7.06  -2.69    -0.0000
iter: 354 13:57:24  -528.928413   -7.06  -2.69    -0.0000
iter: 355 13:57:28  -528.928856   -7.07  -2.70    -0.0000
iter: 356 13:57:32  -528.929291   -7.08  -2.70    -0.0000
iter: 357 13:57:35  -528.929721   -7.08  -2.70    -0.0000
iter: 358 13:57:39  -528.930143   -7.09  -2.71    -0.0000
iter: 359 13:57:43  -528.930560   -7.10  -2.71    -0.0000
iter: 360 13:57:46  -528.930970   -7.10  -2.72    -0.0000
iter: 361 13:57:50  -528.931375   -7.11  -2.72    -0.0000
iter: 362 13:57:54  -528.931773   -7.12  -2.73    -0.0000
iter: 363 13:57:57  -528.932165   -7.13  -2.73    -0.0000
iter: 364 13:58:01  -528.932552   -7.13  -2.73    -0.0000
iter: 365 13:58:05  -528.932933   -7.14  -2.74    -0.0000
iter: 366 13:58:09  -528.933308   -7.15  -2.74    -0.0000
iter: 367 13:58:12  -528.933677   -7.15  -2.75    -0.0000
iter: 368 13:58:16  -528.934041   -7.16  -2.75    -0.0000
iter: 369 13:58:20  -528.934400   -7.17  -2.75    -0.0000
iter: 370 13:58:23  -528.934753   -7.17  -2.76    -0.0000
iter: 371 13:58:27  -528.935101   -7.18  -2.76    -0.0000
iter: 372 13:58:31  -528.935444   -7.19  -2.77    -0.0000
iter: 373 13:58:34  -528.935781   -7.19  -2.77    -0.0000
iter: 374 13:58:38  -528.936114   -7.20  -2.77    -0.0000
iter: 375 13:58:42  -528.936442   -7.21  -2.78    -0.0000
iter: 376 13:58:46  -528.936765   -7.22  -2.78    -0.0000
iter: 377 13:58:49  -528.937083   -7.22  -2.79    -0.0000
iter: 378 13:58:53  -528.937396   -7.23  -2.79    -0.0000
iter: 379 13:58:57  -528.937705   -7.24  -2.79    -0.0000
iter: 380 13:59:01  -528.938009c  -7.24  -2.80    -0.0000
iter: 381 13:59:05  -528.938308c  -7.25  -2.80    -0.0000
iter: 382 13:59:08  -528.938603c  -7.26  -2.81    -0.0000
iter: 383 13:59:12  -528.938894c  -7.26  -2.81    -0.0000
iter: 384 13:59:16  -528.939180c  -7.27  -2.82    -0.0000
iter: 385 13:59:20  -528.939462c  -7.28  -2.82    -0.0000
iter: 386 13:59:23  -528.939740c  -7.28  -2.82    -0.0000
iter: 387 13:59:27  -528.940014c  -7.29  -2.83    -0.0000
iter: 388 13:59:31  -528.940283c  -7.30  -2.83    -0.0000
iter: 389 13:59:34  -528.940549c  -7.31  -2.84    -0.0000
iter: 390 13:59:38  -528.940810c  -7.31  -2.84    -0.0000
iter: 391 13:59:42  -528.941068c  -7.32  -2.84    -0.0000
iter: 392 13:59:45  -528.941322c  -7.33  -2.85    -0.0000
iter: 393 13:59:49  -528.941572c  -7.33  -2.85    -0.0000
iter: 394 13:59:53  -528.941818c  -7.34  -2.86    -0.0000
iter: 395 13:59:57  -528.942061c  -7.35  -2.86    -0.0000
iter: 396 14:00:00  -528.942300c  -7.35  -2.86    -0.0000
iter: 397 14:00:04  -528.942535c  -7.36  -2.87    -0.0000
iter: 398 14:00:08  -528.942767c  -7.37  -2.87    -0.0000
iter: 399 14:00:11  -528.942996c  -7.37  -2.88    -0.0000
iter: 400 14:00:15  -528.943221c  -7.38  -2.88    -0.0000
iter: 401 14:00:19  -528.943443c  -7.39  -2.88    -0.0000
iter: 402 14:00:22  -528.943661c  -7.39  -2.89    -0.0000
iter: 403 14:00:26  -528.943876c  -7.40  -2.89    -0.0000
iter: 404 14:00:30  -528.944088c  -7.41  -2.90    -0.0000
iter: 405 14:00:34  -528.944297c  -7.42  -2.90    -0.0000
iter: 406 14:00:37  -528.944503c  -7.42  -2.90    -0.0000
iter: 407 14:00:41  -528.944705c  -7.43  -2.91    -0.0000
iter: 408 14:00:45  -528.944905c  -7.44  -2.91    -0.0000
iter: 409 14:00:48  -528.945101c  -7.44  -2.92    -0.0000
iter: 410 14:00:52  -528.945295c  -7.45  -2.92    -0.0000
iter: 411 14:00:56  -528.945486c  -7.46  -2.93    -0.0000
iter: 412 14:00:59  -528.945674c  -7.46  -2.93    -0.0000
iter: 413 14:01:03  -528.945859c  -7.47  -2.93    -0.0000
iter: 414 14:01:07  -528.946041c  -7.48  -2.94    -0.0000
iter: 415 14:01:11  -528.946221c  -7.48  -2.94    -0.0000
iter: 416 14:01:14  -528.946398c  -7.49  -2.95    -0.0000
iter: 417 14:01:18  -528.946572c  -7.50  -2.95    -0.0000
iter: 418 14:01:22  -528.946744c  -7.50  -2.95    -0.0000
iter: 419 14:01:25  -528.946913c  -7.51  -2.96    -0.0000
iter: 420 14:01:29  -528.947079c  -7.52  -2.96    -0.0000
iter: 421 14:01:33  -528.947244c  -7.53  -2.97    -0.0000
iter: 422 14:01:36  -528.947405c  -7.53  -2.97    -0.0000
iter: 423 14:01:40  -528.947565c  -7.54  -2.97    -0.0000
iter: 424 14:01:44  -528.947721c  -7.55  -2.98    -0.0000
iter: 425 14:01:48  -528.947876c  -7.55  -2.98    -0.0000
iter: 426 14:01:52  -528.948028c  -7.56  -2.99    -0.0000
iter: 427 14:01:55  -528.948178c  -7.57  -2.99    -0.0000
iter: 428 14:01:59  -528.948326c  -7.57  -2.99    -0.0000
iter: 429 14:02:03  -528.948471c  -7.58  -3.00    -0.0000
iter: 430 14:02:06  -528.948615c  -7.59  -3.00    -0.0000
iter: 431 14:02:10  -528.948756c  -7.59  -3.01    -0.0000
iter: 432 14:02:14  -528.948895c  -7.60  -3.01    -0.0000
iter: 433 14:02:17  -528.949032c  -7.61  -3.01    -0.0000
iter: 434 14:02:21  -528.949167c  -7.61  -3.02    -0.0000
iter: 435 14:02:25  -528.949300c  -7.62  -3.02    -0.0000
iter: 436 14:02:29  -528.949431c  -7.63  -3.03    -0.0000
iter: 437 14:02:32  -528.949560c  -7.63  -3.03    -0.0000
iter: 438 14:02:36  -528.949687c  -7.64  -3.03    -0.0000
iter: 439 14:02:40  -528.949812c  -7.65  -3.04    -0.0000
iter: 440 14:02:43  -528.949936c  -7.65  -3.04    -0.0000
iter: 441 14:02:47  -528.950057c  -7.66  -3.05    -0.0000
iter: 442 14:02:51  -528.950177c  -7.67  -3.05    -0.0000
iter: 443 14:02:54  -528.950295c  -7.68  -3.05    -0.0000
iter: 444 14:02:58  -528.950411c  -7.68  -3.06    -0.0000
iter: 445 14:03:02  -528.950525c  -7.69  -3.06    -0.0000
iter: 446 14:03:06  -528.950638c  -7.70  -3.07    -0.0000
iter: 447 14:03:09  -528.950749c  -7.70  -3.07    -0.0000
iter: 448 14:03:13  -528.950858c  -7.71  -3.07    -0.0000
iter: 449 14:03:17  -528.950966c  -7.72  -3.08    -0.0000
iter: 450 14:03:20  -528.951072c  -7.72  -3.08    -0.0000
iter: 451 14:03:24  -528.951177c  -7.73  -3.09    -0.0000
iter: 452 14:03:28  -528.951280c  -7.74  -3.09    -0.0000
iter: 453 14:03:31  -528.951381c  -7.74  -3.09    -0.0000
iter: 454 14:03:35  -528.951481c  -7.75  -3.10    -0.0000
iter: 455 14:03:39  -528.951580c  -7.76  -3.10    -0.0000
iter: 456 14:03:43  -528.951677c  -7.76  -3.11    -0.0000
iter: 457 14:03:46  -528.951772c  -7.77  -3.11    -0.0000
iter: 458 14:03:50  -528.951866c  -7.78  -3.11    -0.0000
iter: 459 14:03:54  -528.951959c  -7.78  -3.12    -0.0000
iter: 460 14:03:57  -528.952050c  -7.79  -3.12    -0.0000
iter: 461 14:04:01  -528.952140c  -7.80  -3.13    -0.0000
iter: 462 14:04:05  -528.952229c  -7.80  -3.13    -0.0000
iter: 463 14:04:08  -528.952316c  -7.81  -3.13    -0.0000
iter: 464 14:04:12  -528.952402c  -7.82  -3.14    -0.0000
iter: 465 14:04:16  -528.952487c  -7.82  -3.14    -0.0000
iter: 466 14:04:20  -528.952570c  -7.83  -3.15    -0.0000
iter: 467 14:04:23  -528.952652c  -7.84  -3.15    -0.0000
iter: 468 14:04:27  -528.952733c  -7.84  -3.15    -0.0000
iter: 469 14:04:31  -528.952813c  -7.85  -3.16    -0.0000
iter: 470 14:04:34  -528.952892c  -7.86  -3.16    -0.0000
iter: 471 14:04:38  -528.952969c  -7.87  -3.17    -0.0000
iter: 472 14:04:42  -528.953045c  -7.87  -3.17    -0.0000
iter: 473 14:04:45  -528.953120c  -7.88  -3.17    -0.0000
iter: 474 14:04:49  -528.953194c  -7.88  -3.18    -0.0000
iter: 475 14:04:53  -528.953267c  -7.89  -3.18    -0.0000
iter: 476 14:04:57  -528.953339c  -7.90  -3.19    -0.0000
iter: 477 14:05:00  -528.953410c  -7.91  -3.19    -0.0000
iter: 478 14:05:04  -528.953480c  -7.91  -3.19    -0.0000
iter: 479 14:05:08  -528.953548c  -7.92  -3.20    -0.0000
iter: 480 14:05:11  -528.953616c  -7.92  -3.20    -0.0000
iter: 481 14:05:15  -528.953682c  -7.93  -3.21    -0.0000
iter: 482 14:05:19  -528.953748c  -7.94  -3.21    -0.0000
iter: 483 14:05:22  -528.953813c  -7.95  -3.21    -0.0000
iter: 484 14:05:26  -528.953876c  -7.95  -3.22    -0.0000
iter: 485 14:05:30  -528.953939c  -7.96  -3.22    -0.0000
iter: 486 14:05:34  -528.954001c  -7.96  -3.23    -0.0000
iter: 487 14:05:37  -528.954062c  -7.97  -3.23    -0.0000
iter: 488 14:05:41  -528.954122c  -7.98  -3.23    -0.0000
iter: 489 14:05:45  -528.954181c  -7.99  -3.24    -0.0000
iter: 490 14:05:48  -528.954239c  -7.99  -3.24    -0.0000
iter: 491 14:05:52  -528.954296c  -8.00  -3.25    -0.0000
iter: 492 14:05:56  -528.954353c  -8.00  -3.25    -0.0000
iter: 493 14:05:59  -528.954409c  -8.01  -3.25    -0.0000
iter: 494 14:06:03  -528.954463c  -8.02  -3.26    -0.0000
iter: 495 14:06:07  -528.954517c  -8.03  -3.26    -0.0000
iter: 496 14:06:11  -528.954571c  -8.03  -3.27    -0.0000
iter: 497 14:06:14  -528.954623c  -8.04  -3.27    -0.0000
iter: 498 14:06:18  -528.954675c  -8.04  -3.27    -0.0000
iter: 499 14:06:22  -528.954726c  -8.05  -3.28    -0.0000
iter: 500 14:06:25  -528.954776c  -8.06  -3.28    -0.0000
iter: 501 14:06:29  -528.954825c  -8.06  -3.28    -0.0000
iter: 502 14:06:33  -528.954874c  -8.07  -3.29    -0.0000
iter: 503 14:06:37  -528.954922c  -8.08  -3.29    -0.0000
iter: 504 14:06:40  -528.955132c  -8.08  -3.30    -0.0000
iter: 505 14:06:44  -528.955012c  -8.09  -3.30    -0.0000
iter: 506 14:06:48  -528.955217c  -8.10  -3.30    -0.0000
iter: 507 14:06:51  -528.955102c  -8.11  -3.31    -0.0000
iter: 508 14:06:55  -528.955300c  -8.11  -3.31    -0.0000
iter: 509 14:06:59  -528.955190c  -8.12  -3.32    -0.0000
iter: 510 14:07:02  -528.955381c  -8.12  -3.32    -0.0000
iter: 511 14:07:06  -528.955275c  -8.13  -3.32    -0.0000
iter: 512 14:07:10  -528.955459c  -8.14  -3.33    -0.0000
iter: 513 14:07:14  -528.955501c  -8.14  -3.33    -0.0000
iter: 514 14:07:17  -528.955536c  -8.15  -3.34    -0.0000
iter: 515 14:07:21  -528.955572c  -8.16  -3.34    -0.0000
iter: 516 14:07:25  -528.955608c  -8.16  -3.34    -0.0000
iter: 517 14:07:28  -528.955643c  -8.17  -3.35    -0.0000
iter: 518 14:07:32  -528.955678c  -8.18  -3.35    -0.0000
iter: 519 14:07:36  -528.955713c  -8.18  -3.36    -0.0000
iter: 520 14:07:39  -528.955747c  -8.19  -3.36    -0.0000
iter: 521 14:07:43  -528.955781c  -8.20  -3.36    -0.0000
iter: 522 14:07:47  -528.955814c  -8.20  -3.37    -0.0000
iter: 523 14:07:50  -528.955847c  -8.21  -3.37    -0.0000
iter: 524 14:07:54  -528.955879c  -8.22  -3.38    -0.0000
iter: 525 14:07:58  -528.955911c  -8.22  -3.38    -0.0000
iter: 526 14:08:02  -528.955942c  -8.23  -3.38    -0.0000
iter: 527 14:08:05  -528.955973c  -8.24  -3.39    -0.0000
iter: 528 14:08:09  -528.956003c  -8.24  -3.39    -0.0000
iter: 529 14:08:13  -528.956033c  -8.25  -3.39    -0.0000
iter: 530 14:08:16  -528.956062c  -8.26  -3.40    -0.0000
iter: 531 14:08:20  -528.956091c  -8.26  -3.40    -0.0000
iter: 532 14:08:24  -528.956120c  -8.27  -3.41    -0.0000
iter: 533 14:08:27  -528.956148c  -8.28  -3.41    -0.0000
iter: 534 14:08:31  -528.956175c  -8.28  -3.41    -0.0000
iter: 535 14:08:35  -528.956202c  -8.29  -3.42    -0.0000
iter: 536 14:08:39  -528.956229c  -8.30  -3.42    -0.0000
iter: 537 14:08:42  -528.956256c  -8.30  -3.43    -0.0000
iter: 538 14:08:46  -528.956282c  -8.31  -3.43    -0.0000
iter: 539 14:08:50  -528.956307c  -8.32  -3.43    -0.0000
iter: 540 14:08:53  -528.956333c  -8.32  -3.44    -0.0000
iter: 541 14:08:57  -528.956358c  -8.33  -3.44    -0.0000
iter: 542 14:09:01  -528.956382c  -8.34  -3.45    -0.0000
iter: 543 14:09:04  -528.956406c  -8.34  -3.45    -0.0000
iter: 544 14:09:08  -528.956430c  -8.35  -3.45    -0.0000
iter: 545 14:09:12  -528.956453c  -8.36  -3.46    -0.0000
iter: 546 14:09:16  -528.956477c  -8.36  -3.46    -0.0000
iter: 547 14:09:19  -528.956499c  -8.37  -3.46    -0.0000
iter: 548 14:09:23  -528.956522c  -8.38  -3.47    -0.0000
iter: 549 14:09:27  -528.956544c  -8.38  -3.47    -0.0000
iter: 550 14:09:30  -528.956566c  -8.39  -3.48    -0.0000
iter: 551 14:09:34  -528.956587c  -8.40  -3.48    -0.0000
iter: 552 14:09:38  -528.956608c  -8.40  -3.48    -0.0000
iter: 553 14:09:41  -528.956629c  -8.41  -3.49    -0.0000
iter: 554 14:09:45  -528.956650c  -8.42  -3.49    -0.0000
iter: 555 14:09:49  -528.956670c  -8.42  -3.50    -0.0000
iter: 556 14:09:53  -528.956690c  -8.43  -3.50    -0.0000
iter: 557 14:09:56  -528.956710c  -8.44  -3.50    -0.0000
iter: 558 14:10:00  -528.956729c  -8.44  -3.51    -0.0000
iter: 559 14:10:04  -528.956748c  -8.45  -3.51    -0.0000
iter: 560 14:10:07  -528.956767c  -8.45  -3.51    -0.0000
iter: 561 14:10:11  -528.956786c  -8.46  -3.52    -0.0000
iter: 562 14:10:15  -528.956804c  -8.47  -3.52    -0.0000
iter: 563 14:10:18  -528.956822c  -8.47  -3.53    -0.0000
iter: 564 14:10:22  -528.956840c  -8.48  -3.53    -0.0000
iter: 565 14:10:26  -528.956858c  -8.49  -3.53    -0.0000
iter: 566 14:10:29  -528.956875c  -8.49  -3.54    -0.0000
iter: 567 14:10:33  -528.956892c  -8.50  -3.54    -0.0000
iter: 568 14:10:37  -528.956909c  -8.51  -3.55    -0.0000
iter: 569 14:10:41  -528.956926c  -8.51  -3.55    -0.0000
iter: 570 14:10:44  -528.956942c  -8.52  -3.55    -0.0000
iter: 571 14:10:48  -528.956958c  -8.53  -3.56    -0.0000
iter: 572 14:10:52  -528.956974c  -8.53  -3.56    -0.0000
iter: 573 14:10:55  -528.956990c  -8.54  -3.56    -0.0000
iter: 574 14:10:59  -528.957005c  -8.55  -3.57    -0.0000
iter: 575 14:11:03  -528.957021c  -8.55  -3.57    -0.0000
iter: 576 14:11:06  -528.957036c  -8.56  -3.58    -0.0000
iter: 577 14:11:10  -528.957051c  -8.57  -3.58    -0.0000
iter: 578 14:11:14  -528.957065c  -8.57  -3.58    -0.0000
iter: 579 14:11:18  -528.957080c  -8.58  -3.59    -0.0000
iter: 580 14:11:21  -528.957094c  -8.59  -3.59    -0.0000
iter: 581 14:11:25  -528.957108c  -8.59  -3.60    -0.0000
iter: 582 14:11:29  -528.957122c  -8.60  -3.60    -0.0000
iter: 583 14:11:33  -528.957135c  -8.61  -3.60    -0.0000
iter: 584 14:11:37  -528.957149c  -8.61  -3.61    -0.0000
iter: 585 14:11:40  -528.957162c  -8.62  -3.61    -0.0000
iter: 586 14:11:44  -528.957175c  -8.62  -3.61    -0.0000
iter: 587 14:11:48  -528.957188c  -8.63  -3.62    -0.0000
iter: 588 14:11:51  -528.957201c  -8.64  -3.62    -0.0000
iter: 589 14:11:55  -528.957213c  -8.64  -3.63    -0.0000
iter: 590 14:11:59  -528.957226c  -8.65  -3.63    -0.0000
iter: 591 14:12:03  -528.957238c  -8.66  -3.63    -0.0000
iter: 592 14:12:06  -528.957250c  -8.66  -3.64    -0.0000
iter: 593 14:12:10  -528.957262c  -8.67  -3.64    -0.0000
iter: 594 14:12:14  -528.957273c  -8.68  -3.65    -0.0000
iter: 595 14:12:17  -528.957285c  -8.68  -3.65    -0.0000
iter: 596 14:12:21  -528.957296c  -8.69  -3.65    -0.0000
iter: 597 14:12:25  -528.957307c  -8.70  -3.66    -0.0000
iter: 598 14:12:28  -528.957318c  -8.70  -3.66    -0.0000
iter: 599 14:12:32  -528.957329c  -8.71  -3.66    -0.0000
iter: 600 14:12:36  -528.957340c  -8.72  -3.67    -0.0000
iter: 601 14:12:39  -528.957351c  -8.72  -3.67    -0.0000
iter: 602 14:12:43  -528.957361c  -8.73  -3.68    -0.0000
iter: 603 14:12:47  -528.957371c  -8.74  -3.68    -0.0000
iter: 604 14:12:51  -528.957382c  -8.74  -3.68    -0.0000
iter: 605 14:12:54  -528.957392c  -8.75  -3.69    -0.0000
iter: 606 14:12:58  -528.957401c  -8.75  -3.69    -0.0000
iter: 607 14:13:02  -528.957411c  -8.76  -3.69    -0.0000
iter: 608 14:13:05  -528.957421c  -8.77  -3.70    -0.0000
iter: 609 14:13:09  -528.957430c  -8.77  -3.70    -0.0000
iter: 610 14:13:13  -528.957440c  -8.78  -3.71    -0.0000
iter: 611 14:13:16  -528.957449c  -8.79  -3.71    -0.0000
iter: 612 14:13:20  -528.957458c  -8.79  -3.71    -0.0000
iter: 613 14:13:24  -528.957467c  -8.80  -3.72    -0.0000
iter: 614 14:13:27  -528.957476c  -8.81  -3.72    -0.0000
iter: 615 14:13:31  -528.957484c  -8.81  -3.72    -0.0000
iter: 616 14:13:35  -528.957493c  -8.82  -3.73    -0.0000
iter: 617 14:13:39  -528.957501c  -8.83  -3.73    -0.0000
iter: 618 14:13:42  -528.957510c  -8.83  -3.74    -0.0000
iter: 619 14:13:46  -528.957518c  -8.84  -3.74    -0.0000
iter: 620 14:13:50  -528.957526c  -8.85  -3.74    -0.0000
iter: 621 14:13:53  -528.957534c  -8.85  -3.75    -0.0000
iter: 622 14:13:57  -528.957542c  -8.86  -3.75    -0.0000
iter: 623 14:14:01  -528.957550c  -8.87  -3.76    -0.0000
iter: 624 14:14:04  -528.957557c  -8.87  -3.76    -0.0000
iter: 625 14:14:08  -528.957565c  -8.88  -3.76    -0.0000
iter: 626 14:14:12  -528.957572c  -8.88  -3.77    -0.0000
iter: 627 14:14:16  -528.957580c  -8.89  -3.77    -0.0000
iter: 628 14:14:19  -528.957587c  -8.90  -3.77    -0.0000
iter: 629 14:14:23  -528.957594c  -8.90  -3.78    -0.0000
iter: 630 14:14:27  -528.957601c  -8.91  -3.78    -0.0000
iter: 631 14:14:30  -528.957608c  -8.92  -3.79    -0.0000
iter: 632 14:14:34  -528.957615c  -8.92  -3.79    -0.0000
iter: 633 14:14:38  -528.957621c  -8.93  -3.79    -0.0000
iter: 634 14:14:41  -528.957628c  -8.94  -3.80    -0.0000
iter: 635 14:14:45  -528.957635c  -8.94  -3.80    -0.0000
iter: 636 14:14:49  -528.957641c  -8.95  -3.80    -0.0000
iter: 637 14:14:53  -528.957647c  -8.96  -3.81    -0.0000
iter: 638 14:14:56  -528.957654c  -8.96  -3.81    -0.0000
iter: 639 14:15:00  -528.957660c  -8.97  -3.82    -0.0000
iter: 640 14:15:04  -528.957666c  -8.97  -3.82    -0.0000
iter: 641 14:15:07  -528.957672c  -8.98  -3.82    -0.0000
iter: 642 14:15:11  -528.957678c  -8.99  -3.83    -0.0000
iter: 643 14:15:15  -528.957684c  -9.00  -3.83    -0.0000
iter: 644 14:15:18  -528.957690c  -9.00  -3.83    -0.0000
iter: 645 14:15:22  -528.957695c  -9.01  -3.84    -0.0000
iter: 646 14:15:26  -528.957701c  -9.01  -3.84    -0.0000
iter: 647 14:15:29  -528.957707c  -9.02  -3.85    -0.0000
iter: 648 14:15:33  -528.957712c  -9.03  -3.85    -0.0000
iter: 649 14:15:37  -528.957717c  -9.03  -3.85    -0.0000
iter: 650 14:15:41  -528.957723c  -9.04  -3.86    -0.0000
iter: 651 14:15:44  -528.957728c  -9.05  -3.86    -0.0000
iter: 652 14:15:48  -528.957733c  -9.05  -3.86    -0.0000
iter: 653 14:15:52  -528.957738c  -9.06  -3.87    -0.0000
iter: 654 14:15:55  -528.957743c  -9.07  -3.87    -0.0000
iter: 655 14:15:59  -528.957748c  -9.07  -3.88    -0.0000
iter: 656 14:16:03  -528.957753c  -9.08  -3.88    -0.0000
iter: 657 14:16:06  -528.957758c  -9.09  -3.88    -0.0000
iter: 658 14:16:10  -528.957763c  -9.09  -3.89    -0.0000
iter: 659 14:16:14  -528.957767c  -9.10  -3.89    -0.0000
iter: 660 14:16:18  -528.957772c  -9.10  -3.89    -0.0000
iter: 661 14:16:21  -528.957776c  -9.11  -3.90    -0.0000
iter: 662 14:16:25  -528.957781c  -9.12  -3.90    -0.0000
iter: 663 14:16:29  -528.957785c  -9.13  -3.91    -0.0000
iter: 664 14:16:32  -528.957790c  -9.13  -3.91    -0.0000
iter: 665 14:16:36  -528.957794c  -9.14  -3.91    -0.0000
iter: 666 14:16:40  -528.957798c  -9.14  -3.92    -0.0000
iter: 667 14:16:43  -528.957802c  -9.15  -3.92    -0.0000
iter: 668 14:16:47  -528.957807c  -9.16  -3.92    -0.0000
iter: 669 14:16:51  -528.957811c  -9.16  -3.93    -0.0000
iter: 670 14:16:55  -528.957815c  -9.17  -3.93    -0.0000
iter: 671 14:16:58  -528.957819c  -9.18  -3.94    -0.0000
iter: 672 14:17:02  -528.957823c  -9.18  -3.94    -0.0000
iter: 673 14:17:06  -528.957826c  -9.19  -3.94    -0.0000
iter: 674 14:17:09  -528.957830c  -9.19  -3.95    -0.0000
iter: 675 14:17:13  -528.957834c  -9.20  -3.95    -0.0000
iter: 676 14:17:17  -528.957838c  -9.21  -3.95    -0.0000
iter: 677 14:17:20  -528.957841c  -9.22  -3.96    -0.0000
iter: 678 14:17:24  -528.957845c  -9.22  -3.96    -0.0000
iter: 679 14:17:28  -528.957848c  -9.23  -3.97    -0.0000
iter: 680 14:17:32  -528.957852c  -9.23  -3.97    -0.0000
iter: 681 14:17:35  -528.957855c  -9.24  -3.97    -0.0000
iter: 682 14:17:39  -528.957859c  -9.25  -3.98    -0.0000
iter: 683 14:17:43  -528.957862c  -9.25  -3.98    -0.0000
iter: 684 14:17:46  -528.957865c  -9.26  -3.98    -0.0000
iter: 685 14:17:50  -528.957869c  -9.27  -3.99    -0.0000
iter: 686 14:17:54  -528.957872c  -9.27  -3.99    -0.0000
iter: 687 14:17:57  -528.957875c  -9.28  -3.99    -0.0000
iter: 688 14:18:01  -528.957878c  -9.29  -4.00    -0.0000
iter: 689 14:18:05  -528.957881c  -9.29  -4.00    -0.0000
iter: 690 14:18:08  -528.957884c  -9.30  -4.01    -0.0000
iter: 691 14:18:12  -528.957887c  -9.31  -4.01    -0.0000
iter: 692 14:18:16  -528.957890c  -9.31  -4.01    -0.0000
iter: 693 14:18:20  -528.957893c  -9.32  -4.02    -0.0000
iter: 694 14:18:23  -528.957896c  -9.32  -4.02    -0.0000
iter: 695 14:18:27  -528.957899c  -9.33  -4.02    -0.0000
iter: 696 14:18:31  -528.957902c  -9.34  -4.03    -0.0000
iter: 697 14:18:34  -528.957905c  -9.35  -4.03    -0.0000
iter: 698 14:18:38  -528.957907c  -9.35  -4.04    -0.0000
iter: 699 14:18:42  -528.957910c  -9.36  -4.04    -0.0000
iter: 700 14:18:45  -528.957913c  -9.36  -4.04    -0.0000
iter: 701 14:18:49  -528.957915c  -9.37  -4.05    -0.0000
iter: 702 14:18:53  -528.957918c  -9.38  -4.05    -0.0000
iter: 703 14:18:57  -528.957920c  -9.38  -4.05    -0.0000
iter: 704 14:19:00  -528.957923c  -9.39  -4.06    -0.0000
iter: 705 14:19:04  -528.957925c  -9.40  -4.06    -0.0000
iter: 706 14:19:08  -528.957928c  -9.40  -4.07    -0.0000
iter: 707 14:19:11  -528.957930c  -9.41  -4.07    -0.0000
iter: 708 14:19:15  -528.957933c  -9.41  -4.07    -0.0000
iter: 709 14:19:19  -528.957935c  -9.42  -4.08    -0.0000
iter: 710 14:19:22  -528.957937c  -9.43  -4.08    -0.0000
iter: 711 14:19:26  -528.957940c  -9.43  -4.08    -0.0000
iter: 712 14:19:30  -528.957942c  -9.44  -4.09    -0.0000
iter: 713 14:19:33  -528.957944c  -9.45  -4.09    -0.0000
iter: 714 14:19:37  -528.957946c  -9.45  -4.09    -0.0000
iter: 715 14:19:41  -528.957948c  -9.46  -4.10    -0.0000
iter: 716 14:19:45  -528.957951c  -9.46  -4.10    -0.0000
iter: 717 14:19:48  -528.957953c  -9.47  -4.11    -0.0000
iter: 718 14:19:52  -528.957955c  -9.48  -4.11    -0.0000
iter: 719 14:19:56  -528.957957c  -9.49  -4.11    -0.0000
iter: 720 14:19:59  -528.957959c  -9.49  -4.12    -0.0000
iter: 721 14:20:03  -528.957961c  -9.50  -4.12    -0.0000
iter: 722 14:20:07  -528.957963c  -9.50  -4.12    -0.0000
iter: 723 14:20:10  -528.957965c  -9.51  -4.13    -0.0000
iter: 724 14:20:14  -528.957967c  -9.52  -4.13    -0.0000
iter: 725 14:20:18  -528.957969c  -9.52  -4.13    -0.0000
iter: 726 14:20:22  -528.957970c  -9.53  -4.14    -0.0000
iter: 727 14:20:25  -528.957972c  -9.54  -4.14    -0.0000
iter: 728 14:20:29  -528.957974c  -9.54  -4.15    -0.0000
iter: 729 14:20:33  -528.957976c  -9.55  -4.15    -0.0000
iter: 730 14:20:36  -528.957978c  -9.55  -4.15    -0.0000
iter: 731 14:20:40  -528.957979c  -9.56  -4.16    -0.0000
iter: 732 14:20:44  -528.957981c  -9.57  -4.16    -0.0000
iter: 733 14:20:47  -528.957983c  -9.58  -4.16    -0.0000
iter: 734 14:20:51  -528.957985c  -9.58  -4.17    -0.0000
iter: 735 14:20:55  -528.957986c  -9.59  -4.17    -0.0000
iter: 736 14:20:59  -528.957988c  -9.59  -4.18    -0.0000
iter: 737 14:21:02  -528.957989c  -9.60  -4.18    -0.0000
iter: 738 14:21:06  -528.957991c  -9.60  -4.18    -0.0000
iter: 739 14:21:10  -528.957993c  -9.61  -4.19    -0.0000
iter: 740 14:21:13  -528.957994c  -9.62  -4.19    -0.0000
iter: 741 14:21:17  -528.957996c  -9.63  -4.19    -0.0000
iter: 742 14:21:21  -528.957997c  -9.63  -4.20    -0.0000
iter: 743 14:21:24  -528.957999c  -9.64  -4.20    -0.0000
iter: 744 14:21:28  -528.958000c  -9.64  -4.20    -0.0000
iter: 745 14:21:32  -528.958002c  -9.65  -4.21    -0.0000
iter: 746 14:21:35  -528.958003c  -9.66  -4.21    -0.0000
iter: 747 14:21:39  -528.958004c  -9.66  -4.22    -0.0000
iter: 748 14:21:43  -528.958006c  -9.67  -4.22    -0.0000
iter: 749 14:21:47  -528.958007c  -9.68  -4.22    -0.0000
iter: 750 14:21:50  -528.958009c  -9.68  -4.23    -0.0000
iter: 751 14:21:54  -528.958010c  -9.69  -4.23    -0.0000
iter: 752 14:21:58  -528.958011c  -9.69  -4.23    -0.0000
iter: 753 14:22:01  -528.958013c  -9.70  -4.24    -0.0000
iter: 754 14:22:05  -528.958014c  -9.71  -4.24    -0.0000
iter: 755 14:22:09  -528.958015c  -9.72  -4.24    -0.0000
iter: 756 14:22:12  -528.958016c  -9.72  -4.25    -0.0000
iter: 757 14:22:16  -528.958018c  -9.73  -4.25    -0.0000
iter: 758 14:22:20  -528.958019c  -9.73  -4.26    -0.0000
iter: 759 14:22:24  -528.958020c  -9.74  -4.26    -0.0000
iter: 760 14:22:27  -528.958021c  -9.74  -4.26    -0.0000
iter: 761 14:22:31  -528.958022c  -9.75  -4.27    -0.0000
iter: 762 14:22:35  -528.958024c  -9.76  -4.27    -0.0000
iter: 763 14:22:38  -528.958025c  -9.77  -4.27    -0.0000
iter: 764 14:22:42  -528.958026c  -9.77  -4.28    -0.0000
iter: 765 14:22:46  -528.958027c  -9.78  -4.28    -0.0000
iter: 766 14:22:49  -528.958028c  -9.78  -4.28    -0.0000
iter: 767 14:22:53  -528.958029c  -9.79  -4.29    -0.0000
iter: 768 14:22:57  -528.958030c  -9.79  -4.29    -0.0000
iter: 769 14:23:00  -528.958031c  -9.80  -4.30    -0.0000
iter: 770 14:23:04  -528.958032c  -9.81  -4.30    -0.0000
iter: 771 14:23:08  -528.958033c  -9.82  -4.30    -0.0000
iter: 772 14:23:12  -528.958034c  -9.82  -4.31    -0.0000
iter: 773 14:23:15  -528.958035c  -9.83  -4.31    -0.0000
iter: 774 14:23:19  -528.958036c  -9.83  -4.31    -0.0000
iter: 775 14:23:23  -528.958037c  -9.84  -4.32    -0.0000
iter: 776 14:23:26  -528.958038c  -9.85  -4.32    -0.0000
iter: 777 14:23:30  -528.958039c  -9.86  -4.32    -0.0000
iter: 778 14:23:34  -528.958040c  -9.86  -4.33    -0.0000
iter: 779 14:23:38  -528.958041c  -9.87  -4.33    -0.0000
iter: 780 14:23:42  -528.958042c  -9.87  -4.33    -0.0000
iter: 781 14:23:45  -528.958043c  -9.88  -4.34    -0.0000
iter: 782 14:23:49  -528.958044c  -9.88  -4.34    -0.0000
iter: 783 14:23:53  -528.958045c  -9.89  -4.35    -0.0000
iter: 784 14:23:56  -528.958046c  -9.90  -4.35    -0.0000
iter: 785 14:24:00  -528.958047c  -9.91  -4.35    -0.0000
iter: 786 14:24:04  -528.958047c  -9.91  -4.36    -0.0000
iter: 787 14:24:08  -528.958048c  -9.92  -4.36    -0.0000
iter: 788 14:24:11  -528.958049c  -9.92  -4.36    -0.0000
iter: 789 14:24:15  -528.958050c  -9.93  -4.37    -0.0000
iter: 790 14:24:19  -528.958051c  -9.93  -4.37    -0.0000
iter: 791 14:24:22  -528.958052c  -9.94  -4.37    -0.0000
iter: 792 14:24:26  -528.958052c  -9.95  -4.38    -0.0000
iter: 793 14:24:30  -528.958053c  -9.96  -4.38    -0.0000
iter: 794 14:24:33  -528.958054c  -9.96  -4.39    -0.0000
iter: 795 14:24:37  -528.958055c  -9.97  -4.39    -0.0000
iter: 796 14:24:41  -528.958055c  -9.97  -4.39    -0.0000
iter: 797 14:24:45  -528.958056c  -9.98  -4.40    -0.0000
iter: 798 14:24:48  -528.958057c  -9.99  -4.40    -0.0000
iter: 799 14:24:52  -528.958058c  -9.99  -4.40    -0.0000
iter: 800 14:24:56  -528.958058c -10.00  -4.41    -0.0000
iter: 801 14:24:59  -528.958059c -10.01c -4.41    -0.0000
iter: 802 14:25:03  -528.958060c -10.01c -4.41    -0.0000
iter: 803 14:25:07  -528.958061c -10.02c -4.42    -0.0000
iter: 804 14:25:10  -528.958061c -10.02c -4.42    -0.0000
iter: 805 14:25:14  -528.958062c -10.03c -4.42    -0.0000
iter: 806 14:25:18  -528.958063c -10.04c -4.43    -0.0000
iter: 807 14:25:21  -528.958063c -10.05c -4.43    -0.0000
iter: 808 14:25:25  -528.958064c -10.05c -4.44    -0.0000
iter: 809 14:25:29  -528.958065c -10.06c -4.44    -0.0000
iter: 810 14:25:33  -528.958065c -10.06c -4.44    -0.0000
iter: 811 14:25:36  -528.958066c -10.07c -4.45    -0.0000
iter: 812 14:25:40  -528.958066c -10.07c -4.45    -0.0000
iter: 813 14:25:44  -528.958067c -10.08c -4.45    -0.0000
iter: 814 14:25:47  -528.958068c -10.09c -4.46    -0.0000
iter: 815 14:25:51  -528.958068c -10.10c -4.46    -0.0000
iter: 816 14:25:55  -528.958069c -10.10c -4.46    -0.0000
iter: 817 14:25:58  -528.958069c -10.11c -4.47    -0.0000
iter: 818 14:26:02  -528.958070c -10.11c -4.47    -0.0000
iter: 819 14:26:06  -528.958071c -10.12c -4.47    -0.0000
iter: 820 14:26:09  -528.958071c -10.12c -4.48    -0.0000
iter: 821 14:26:13  -528.958072c -10.13c -4.48    -0.0000
iter: 822 14:26:17  -528.958072c -10.14c -4.49    -0.0000
iter: 823 14:26:21  -528.958073c -10.15c -4.49    -0.0000
iter: 824 14:26:24  -528.958073c -10.15c -4.49    -0.0000
iter: 825 14:26:28  -528.958074c -10.16c -4.50    -0.0000
iter: 826 14:26:32  -528.958074c -10.16c -4.50    -0.0000
iter: 827 14:26:35  -528.958075c -10.17c -4.50    -0.0000
iter: 828 14:26:39  -528.958075c -10.18c -4.51    -0.0000
iter: 829 14:26:43  -528.958076c -10.18c -4.51    -0.0000
iter: 830 14:26:46  -528.958076c -10.19c -4.51    -0.0000
iter: 831 14:26:50  -528.958077c -10.20c -4.52    -0.0000
iter: 832 14:26:54  -528.958077c -10.20c -4.52    -0.0000
iter: 833 14:26:58  -528.958078c -10.21c -4.52    -0.0000
iter: 834 14:27:01  -528.958078c -10.21c -4.53    -0.0000
iter: 835 14:27:05  -528.958079c -10.22c -4.53    -0.0000
iter: 836 14:27:09  -528.958079c -10.23c -4.53    -0.0000
iter: 837 14:27:12  -528.958080c -10.23c -4.54    -0.0000
iter: 838 14:27:16  -528.958080c -10.24c -4.54    -0.0000
iter: 839 14:27:20  -528.958081c -10.25c -4.55    -0.0000
iter: 840 14:27:23  -528.958081c -10.25c -4.55    -0.0000
iter: 841 14:27:27  -528.958082c -10.26c -4.55    -0.0000
iter: 842 14:27:31  -528.958082c -10.26c -4.56    -0.0000
iter: 843 14:27:34  -528.958082c -10.27c -4.56    -0.0000
iter: 844 14:27:38  -528.958083c -10.28c -4.56    -0.0000
iter: 845 14:27:42  -528.958083c -10.28c -4.57    -0.0000
iter: 846 14:27:46  -528.958084c -10.29c -4.57    -0.0000
iter: 847 14:27:49  -528.958084c -10.30c -4.57    -0.0000
iter: 848 14:27:53  -528.958084c -10.30c -4.58    -0.0000
iter: 849 14:27:57  -528.958085c -10.31c -4.58    -0.0000
iter: 850 14:28:00  -528.958085c -10.31c -4.58    -0.0000
iter: 851 14:28:04  -528.958086c -10.32c -4.59    -0.0000
iter: 852 14:28:08  -528.958086c -10.33c -4.59    -0.0000
iter: 853 14:28:11  -528.958086c -10.33c -4.59    -0.0000
iter: 854 14:28:15  -528.958087c -10.34c -4.60    -0.0000
iter: 855 14:28:19  -528.958087c -10.35c -4.60    -0.0000
iter: 856 14:28:22  -528.958088c -10.35c -4.61    -0.0000
iter: 857 14:28:26  -528.958088c -10.36c -4.61    -0.0000
iter: 858 14:28:30  -528.958088c -10.36c -4.61    -0.0000
iter: 859 14:28:34  -528.958089c -10.37c -4.62    -0.0000
iter: 860 14:28:37  -528.958089c -10.38c -4.62    -0.0000
iter: 861 14:28:41  -528.958089c -10.39c -4.62    -0.0000
iter: 862 14:28:45  -528.958090c -10.39c -4.63    -0.0000
iter: 863 14:28:48  -528.958090c -10.40c -4.63    -0.0000
iter: 864 14:28:52  -528.958090c -10.40c -4.63    -0.0000
iter: 865 14:28:56  -528.958091c -10.41c -4.64    -0.0000
iter: 866 14:28:59  -528.958091c -10.41c -4.64    -0.0000
iter: 867 14:29:03  -528.958091c -10.42c -4.64    -0.0000
iter: 868 14:29:07  -528.958092c -10.43c -4.65    -0.0000
iter: 869 14:29:10  -528.958092c -10.44c -4.65    -0.0000
iter: 870 14:29:14  -528.958092c -10.44c -4.65    -0.0000
iter: 871 14:29:18  -528.958093c -10.45c -4.66    -0.0000
iter: 872 14:29:22  -528.958093c -10.45c -4.66    -0.0000
iter: 873 14:29:25  -528.958093c -10.46c -4.67    -0.0000
iter: 874 14:29:29  -528.958094c -10.46c -4.67    -0.0000
iter: 875 14:29:33  -528.958094c -10.47c -4.67    -0.0000
iter: 876 14:29:36  -528.958094c -10.48c -4.68    -0.0000
iter: 877 14:29:40  -528.958094c -10.49c -4.68    -0.0000
iter: 878 14:29:44  -528.958095c -10.49c -4.68    -0.0000
iter: 879 14:29:47  -528.958095c -10.50c -4.69    -0.0000
iter: 880 14:29:51  -528.958095c -10.50c -4.69    -0.0000
iter: 881 14:29:55  -528.958096c -10.51c -4.69    -0.0000
iter: 882 14:29:59  -528.958096c -10.52c -4.70    -0.0000
iter: 883 14:30:02  -528.958096c -10.52c -4.70    -0.0000
iter: 884 14:30:06  -528.958096c -10.53c -4.70    -0.0000
iter: 885 14:30:10  -528.958097c -10.54c -4.71    -0.0000
iter: 886 14:30:13  -528.958097c -10.54c -4.71    -0.0000
iter: 887 14:30:17  -528.958097c -10.55c -4.71    -0.0000
iter: 888 14:30:21  -528.958097c -10.55c -4.72    -0.0000
iter: 889 14:30:24  -528.958098c -10.56c -4.72    -0.0000
iter: 890 14:30:28  -528.958098c -10.57c -4.72    -0.0000
iter: 891 14:30:32  -528.958098c -10.57c -4.73    -0.0000
iter: 892 14:30:35  -528.958098c -10.58c -4.73    -0.0000
iter: 893 14:30:39  -528.958099c -10.59c -4.74    -0.0000
iter: 894 14:30:43  -528.958099c -10.59c -4.74    -0.0000
iter: 895 14:30:47  -528.958099c -10.60c -4.74    -0.0000
iter: 896 14:30:50  -528.958099c -10.60c -4.75    -0.0000
iter: 897 14:30:54  -528.958100c -10.61c -4.75    -0.0000
iter: 898 14:30:58  -528.958100c -10.62c -4.75    -0.0000
iter: 899 14:31:01  -528.958100c -10.62c -4.76    -0.0000
iter: 900 14:31:05  -528.958100c -10.63c -4.76    -0.0000
iter: 901 14:31:09  -528.958101c -10.64c -4.76    -0.0000
iter: 902 14:31:12  -528.958101c -10.64c -4.77    -0.0000
iter: 903 14:31:16  -528.958101c -10.65c -4.77    -0.0000
iter: 904 14:31:20  -528.958101c -10.65c -4.77    -0.0000
iter: 905 14:31:24  -528.958101c -10.66c -4.78    -0.0000
iter: 906 14:31:27  -528.958102c -10.66c -4.78    -0.0000
iter: 907 14:31:31  -528.958102c -10.67c -4.78    -0.0000
iter: 908 14:31:35  -528.958102c -10.68c -4.79    -0.0000
iter: 909 14:31:38  -528.958102c -10.69c -4.79    -0.0000
iter: 910 14:31:42  -528.958103c -10.69c -4.79    -0.0000
iter: 911 14:31:46  -528.958103c -10.70c -4.80    -0.0000
iter: 912 14:31:49  -528.958103c -10.70c -4.80    -0.0000
iter: 913 14:31:53  -528.958103c -10.71c -4.80    -0.0000
iter: 914 14:31:57  -528.958103c -10.71c -4.81    -0.0000
iter: 915 14:32:00  -528.958104c -10.72c -4.81    -0.0000
iter: 916 14:32:04  -528.958104c -10.73c -4.82    -0.0000
iter: 917 14:32:08  -528.958104c -10.74c -4.82    -0.0000
iter: 918 14:32:12  -528.958104c -10.74c -4.82    -0.0000
iter: 919 14:32:15  -528.958104c -10.75c -4.83    -0.0000
iter: 920 14:32:19  -528.958104c -10.75c -4.83    -0.0000
iter: 921 14:32:23  -528.958105c -10.76c -4.83    -0.0000
iter: 922 14:32:26  -528.958105c -10.76c -4.84    -0.0000
iter: 923 14:32:30  -528.958105c -10.77c -4.84    -0.0000
iter: 924 14:32:34  -528.958105c -10.78c -4.84    -0.0000
iter: 925 14:32:37  -528.958105c -10.79c -4.85    -0.0000
iter: 926 14:32:41  -528.958106c -10.79c -4.85    -0.0000
iter: 927 14:32:45  -528.958106c -10.80c -4.85    -0.0000
iter: 928 14:32:49  -528.958106c -10.80c -4.86    -0.0000
iter: 929 14:32:52  -528.958106c -10.81c -4.86    -0.0000
iter: 930 14:32:56  -528.958106c -10.81c -4.86    -0.0000
iter: 931 14:33:00  -528.958106c -10.82c -4.87    -0.0000
iter: 932 14:33:03  -528.958107c -10.83c -4.87    -0.0000
iter: 933 14:33:07  -528.958107c -10.83c -4.87    -0.0000
iter: 934 14:33:11  -528.958107c -10.84c -4.88    -0.0000
iter: 935 14:33:14  -528.958107c -10.85c -4.88    -0.0000
iter: 936 14:33:18  -528.958107c -10.85c -4.88    -0.0000
iter: 937 14:33:22  -528.958107c -10.86c -4.89    -0.0000
iter: 938 14:33:26  -528.958108c -10.86c -4.89    -0.0000
iter: 939 14:33:29  -528.958108c -10.87c -4.89    -0.0000
iter: 940 14:33:33  -528.958108c -10.88c -4.90    -0.0000
iter: 941 14:33:37  -528.958108c -10.88c -4.90    -0.0000
iter: 942 14:33:40  -528.958108c -10.89c -4.90    -0.0000
iter: 943 14:33:44  -528.958108c -10.90c -4.91    -0.0000
iter: 944 14:33:48  -528.958108c -10.90c -4.91    -0.0000
iter: 945 14:33:51  -528.958109c -10.91c -4.92    -0.0000
iter: 946 14:33:55  -528.958109c -10.91c -4.92    -0.0000
iter: 947 14:33:59  -528.958109c -10.92c -4.92    -0.0000
iter: 948 14:34:02  -528.958109c -10.93c -4.93    -0.0000
iter: 949 14:34:06  -528.958109c -10.93c -4.93    -0.0000
iter: 950 14:34:10  -528.958109c -10.94c -4.93    -0.0000
iter: 951 14:34:14  -528.958109c -10.95c -4.94    -0.0000
iter: 952 14:34:17  -528.958110c -10.95c -4.94    -0.0000
iter: 953 14:34:21  -528.958110c -10.96c -4.94    -0.0000
iter: 954 14:34:25  -528.958110c -10.96c -4.95    -0.0000
iter: 955 14:34:28  -528.958110c -10.97c -4.95    -0.0000
iter: 956 14:34:32  -528.958110c -10.98c -4.95    -0.0000
iter: 957 14:34:36  -528.958110c -10.98c -4.96    -0.0000
iter: 958 14:34:39  -528.958110c -10.99c -4.96    -0.0000
iter: 959 14:34:43  -528.958110c -11.00c -4.96    -0.0000
iter: 960 14:34:47  -528.958111c -11.00c -4.97    -0.0000
iter: 961 14:34:51  -528.958111c -11.01c -4.97    -0.0000
iter: 962 14:34:54  -528.958111c -11.01c -4.97    -0.0000
iter: 963 14:34:58  -528.958111c -11.02c -4.98    -0.0000
iter: 964 14:35:02  -528.958111c -11.02c -4.98    -0.0000
iter: 965 14:35:05  -528.958111c -11.03c -4.98    -0.0000
iter: 966 14:35:09  -528.958111c -11.04c -4.99    -0.0000
iter: 967 14:35:13  -528.958111c -11.05c -4.99    -0.0000
iter: 968 14:35:16  -528.958112c -11.05c -4.99    -0.0000
iter: 969 14:35:20  -528.958112c -11.06c -5.00    -0.0000
iter: 970 14:35:24  -528.958112c -11.06c -5.00c   -0.0000

Converged after 970 iterations.

Dipole moment: (52.392992, -54.448985, -0.163198) |e|*Ang

Total magnetic moment: (0.000000, 0.000000, -0.000000)
Local magnetic moments:
   0 Ti ( 0.000000,  0.000000,  0.000000)
   1 Ti ( 0.000000,  0.000000, -0.000000)
   2 Ti ( 0.000000,  0.000000,  0.000000)
   3 Ti ( 0.000000,  0.000000, -0.000000)
   4 Ti ( 0.000000,  0.000000, -0.000000)
   5 Ti ( 0.000000,  0.000000, -0.000000)
   6 Ti ( 0.000000,  0.000000, -0.000000)
   7 Ti ( 0.000000,  0.000000, -0.000000)
   8 Ti ( 0.000000,  0.000000, -0.000000)
   9 Ti ( 0.000000,  0.000000, -0.000000)
  10 Ti ( 0.000000,  0.000000,  0.000000)
  11 Ti ( 0.000000,  0.000000,  0.000000)
  12 Ti ( 0.000000,  0.000000, -0.000000)
  13 Ti ( 0.000000,  0.000000, -0.000000)
  14 Ti ( 0.000000,  0.000000, -0.000000)
  15 Ti ( 0.000000,  0.000000, -0.000000)
  16 Ti ( 0.000000,  0.000000,  0.000000)
  17 Ti ( 0.000000,  0.000000, -0.000000)
  18 Ti ( 0.000000,  0.000000, -0.000000)
  19 Ti ( 0.000000,  0.000000, -0.000000)
  20 Ti ( 0.000000,  0.000000,  0.000000)
  21 Ti ( 0.000000,  0.000000,  0.000000)
  22 Ti ( 0.000000,  0.000000, -0.000000)
  23 Ti ( 0.000000,  0.000000,  0.000000)
  24 O  ( 0.000000,  0.000000,  0.000000)
  25 O  ( 0.000000,  0.000000, -0.000000)
  26 O  ( 0.000000,  0.000000, -0.000000)
  27 O  ( 0.000000,  0.000000, -0.000000)
  28 O  ( 0.000000,  0.000000,  0.000000)
  29 O  ( 0.000000,  0.000000, -0.000000)
  30 O  ( 0.000000,  0.000000,  0.000000)
  31 O  ( 0.000000,  0.000000, -0.000000)
  32 O  ( 0.000000,  0.000000, -0.000000)
  33 O  ( 0.000000,  0.000000,  0.000000)
  34 O  ( 0.000000,  0.000000, -0.000000)
  35 O  ( 0.000000,  0.000000,  0.000000)
  36 O  ( 0.000000,  0.000000, -0.000000)
  37 O  ( 0.000000,  0.000000,  0.000000)
  38 O  ( 0.000000,  0.000000, -0.000000)
  39 O  ( 0.000000,  0.000000,  0.000000)
  40 O  ( 0.000000,  0.000000, -0.000000)
  41 O  ( 0.000000,  0.000000,  0.000000)
  42 O  ( 0.000000,  0.000000, -0.000000)
  43 O  ( 0.000000,  0.000000,  0.000000)
  44 O  ( 0.000000,  0.000000, -0.000000)
  45 O  ( 0.000000,  0.000000, -0.000000)
  46 O  ( 0.000000,  0.000000,  0.000000)
  47 O  ( 0.000000,  0.000000,  0.000000)
  48 O  ( 0.000000,  0.000000, -0.000000)
  49 O  ( 0.000000,  0.000000,  0.000000)
  50 O  ( 0.000000,  0.000000,  0.000000)
  51 O  ( 0.000000,  0.000000,  0.000000)
  52 O  ( 0.000000,  0.000000, -0.000000)
  53 O  ( 0.000000,  0.000000,  0.000000)
  54 O  ( 0.000000,  0.000000, -0.000000)
  55 O  ( 0.000000,  0.000000, -0.000000)
  56 O  ( 0.000000,  0.000000, -0.000000)
  57 O  ( 0.000000,  0.000000, -0.000000)
  58 O  ( 0.000000,  0.000000,  0.000000)
  59 O  ( 0.000000,  0.000000, -0.000000)
  60 O  ( 0.000000,  0.000000,  0.000000)
  61 O  ( 0.000000,  0.000000,  0.000000)
  62 O  ( 0.000000,  0.000000, -0.000000)
  63 O  ( 0.000000,  0.000000,  0.000000)
  64 O  ( 0.000000,  0.000000, -0.000000)
  65 O  ( 0.000000,  0.000000,  0.000000)
  66 O  ( 0.000000,  0.000000, -0.000000)
  67 O  ( 0.000000,  0.000000,  0.000000)
  68 O  ( 0.000000,  0.000000,  0.000000)
  69 O  ( 0.000000,  0.000000,  0.000000)
  70 O  ( 0.000000,  0.000000,  0.000000)
  71 O  ( 0.000000,  0.000000, -0.000000)
  72 Au ( 0.000000,  0.000000, -0.000000)
  73 Au ( 0.000000,  0.000000, -0.000000)
  74 Au ( 0.000000,  0.000000, -0.000000)
  75 Au ( 0.000000,  0.000000, -0.000000)

Energy contributions relative to reference atoms: (reference = -2721730.337652)

Kinetic:       +538.868740
Potential:     -728.501957
External:        +0.000000
XC:            -382.529732
Entropy (-ST):   -0.001262
Local:          +43.205468
SIC:             +0.000000
--------------------------
Free energy:   -528.958743
Extrapolated:  -528.958112

Dipole-layer corrected work functions: 4.551918, 4.925045 eV

Spin contamination: 0.000000 electrons
                   Up                     Down
 Band  Eigenvalues  Occupancy  Eigenvalues  Occupancy
    0    -66.02145    1.00000    -66.02145    1.00000
    1    -66.01369    1.00000    -66.01369    1.00000
    2    -66.00848    1.00000    -66.00848    1.00000
    3    -66.00617    1.00000    -66.00617    1.00000
    4    -65.87996    1.00000    -65.87996    1.00000
    5    -65.80350    1.00000    -65.80350    1.00000
    6    -65.71140    1.00000    -65.71140    1.00000
    7    -65.70870    1.00000    -65.70870    1.00000
    8    -65.70660    1.00000    -65.70660    1.00000
    9    -65.69889    1.00000    -65.69889    1.00000
   10    -65.67411    1.00000    -65.67411    1.00000
   11    -65.67294    1.00000    -65.67294    1.00000
   12    -65.66185    1.00000    -65.66185    1.00000
   13    -65.62616    1.00000    -65.62616    1.00000
   14    -65.62102    1.00000    -65.62102    1.00000
   15    -65.56689    1.00000    -65.56689    1.00000
   16    -65.54545    1.00000    -65.54545    1.00000
   17    -65.53867    1.00000    -65.53867    1.00000
   18    -65.42211    1.00000    -65.42211    1.00000
   19    -65.39746    1.00000    -65.39746    1.00000
   20    -65.28440    1.00000    -65.28440    1.00000
   21    -65.27080    1.00000    -65.27080    1.00000
   22    -65.26306    1.00000    -65.26306    1.00000
   23    -65.26038    1.00000    -65.26038    1.00000
   24    -42.34320    1.00000    -42.34320    1.00000
   25    -42.33422    1.00000    -42.33422    1.00000
   26    -42.32824    1.00000    -42.32824    1.00000
   27    -42.32537    1.00000    -42.32537    1.00000
   28    -42.19599    1.00000    -42.19599    1.00000
   29    -42.18705    1.00000    -42.18705    1.00000
   30    -42.16070    1.00000    -42.16070    1.00000
   31    -42.12655    1.00000    -42.12655    1.00000
   32    -42.11743    1.00000    -42.11743    1.00000
   33    -42.05444    1.00000    -42.05444    1.00000
   34    -42.02426    1.00000    -42.02426    1.00000
   35    -42.01331    1.00000    -42.01331    1.00000
   36    -42.01082    1.00000    -42.01082    1.00000
   37    -42.00407    1.00000    -42.00407    1.00000
   38    -41.99302    1.00000    -41.99302    1.00000
   39    -41.99161    1.00000    -41.99161    1.00000
   40    -41.98539    1.00000    -41.98539    1.00000
   41    -41.98451    1.00000    -41.98451    1.00000
   42    -41.98026    1.00000    -41.98026    1.00000
   43    -41.96957    1.00000    -41.96957    1.00000
   44    -41.96331    1.00000    -41.96331    1.00000
   45    -41.95919    1.00000    -41.95919    1.00000
   46    -41.94168    1.00000    -41.94168    1.00000
   47    -41.93608    1.00000    -41.93608    1.00000
   48    -41.91778    1.00000    -41.91778    1.00000
   49    -41.89979    1.00000    -41.89979    1.00000
   50    -41.88703    1.00000    -41.88703    1.00000
   51    -41.88486    1.00000    -41.88486    1.00000
   52    -41.87102    1.00000    -41.87102    1.00000
   53    -41.86314    1.00000    -41.86314    1.00000
   54    -41.86067    1.00000    -41.86067    1.00000
   55    -41.84054    1.00000    -41.84054    1.00000
   56    -41.83752    1.00000    -41.83752    1.00000
   57    -41.82987    1.00000    -41.82987    1.00000
   58    -41.81990    1.00000    -41.81990    1.00000
   59    -41.80545    1.00000    -41.80545    1.00000
   60    -41.80358    1.00000    -41.80358    1.00000
   61    -41.79153    1.00000    -41.79153    1.00000
   62    -41.78918    1.00000    -41.78918    1.00000
   63    -41.78569    1.00000    -41.78569    1.00000
   64    -41.77766    1.00000    -41.77766    1.00000
   65    -41.76441    1.00000    -41.76441    1.00000
   66    -41.76331    1.00000    -41.76331    1.00000
   67    -41.75635    1.00000    -41.75635    1.00000
   68    -41.74740    1.00000    -41.74740    1.00000
   69    -41.74007    1.00000    -41.74007    1.00000
   70    -41.73162    1.00000    -41.73162    1.00000
   71    -41.72286    1.00000    -41.72286    1.00000
   72    -41.72208    1.00000    -41.72208    1.00000
   73    -41.71098    1.00000    -41.71098    1.00000
   74    -41.70670    1.00000    -41.70670    1.00000
   75    -41.69243    1.00000    -41.69243    1.00000
   76    -41.66301    1.00000    -41.66301    1.00000
   77    -41.64686    1.00000    -41.64686    1.00000
   78    -41.59693    1.00000    -41.59693    1.00000
   79    -41.58566    1.00000    -41.58566    1.00000
   80    -41.55356    1.00000    -41.55356    1.00000
   81    -41.51508    1.00000    -41.51508    1.00000
   82    -41.50957    1.00000    -41.50957    1.00000
   83    -41.50859    1.00000    -41.50859    1.00000
   84    -41.49632    1.00000    -41.49632    1.00000
   85    -41.49267    1.00000    -41.49267    1.00000
   86    -41.48207    1.00000    -41.48207    1.00000
   87    -41.47992    1.00000    -41.47992    1.00000
   88    -41.47811    1.00000    -41.47811    1.00000
   89    -41.47383    1.00000    -41.47383    1.00000
   90    -41.43790    1.00000    -41.43790    1.00000
   91    -41.42338    1.00000    -41.42338    1.00000
   92    -41.36046    1.00000    -41.36046    1.00000
   93    -41.34482    1.00000    -41.34482    1.00000
   94    -41.33676    1.00000    -41.33676    1.00000
   95    -41.33340    1.00000    -41.33340    1.00000
   96    -24.71872    1.00000    -24.71872    1.00000
   97    -24.51605    1.00000    -24.51605    1.00000
   98    -24.38740    1.00000    -24.38740    1.00000
   99    -24.35918    1.00000    -24.35918    1.00000
  100    -24.29748    1.00000    -24.29748    1.00000
  101    -24.25659    1.00000    -24.25659    1.00000
  102    -24.18281    1.00000    -24.18281    1.00000
  103    -24.10973    1.00000    -24.10973    1.00000
  104    -24.05298    1.00000    -24.05298    1.00000
  105    -23.93893    1.00000    -23.93893    1.00000
  106    -23.88834    1.00000    -23.88834    1.00000
  107    -23.82559    1.00000    -23.82559    1.00000
  108    -23.74785    1.00000    -23.74785    1.00000
  109    -23.62425    1.00000    -23.62425    1.00000
  110    -23.58813    1.00000    -23.58813    1.00000
  111    -23.57948    1.00000    -23.57948    1.00000
  112    -23.55984    1.00000    -23.55984    1.00000
  113    -23.54473    1.00000    -23.54473    1.00000
  114    -23.48695    1.00000    -23.48695    1.00000
  115    -23.45454    1.00000    -23.45454    1.00000
  116    -23.43590    1.00000    -23.43590    1.00000
  117    -23.41530    1.00000    -23.41530    1.00000
  118    -23.40278    1.00000    -23.40278    1.00000
  119    -23.39257    1.00000    -23.39257    1.00000
  120    -23.36491    1.00000    -23.36491    1.00000
  121    -23.35187    1.00000    -23.35187    1.00000
  122    -23.33481    1.00000    -23.33481    1.00000
  123    -23.33359    1.00000    -23.33359    1.00000
  124    -23.26925    1.00000    -23.26925    1.00000
  125    -23.25173    1.00000    -23.25173    1.00000
  126    -23.25033    1.00000    -23.25033    1.00000
  127    -23.24105    1.00000    -23.24105    1.00000
  128    -23.23742    1.00000    -23.23742    1.00000
  129    -23.23388    1.00000    -23.23388    1.00000
  130    -23.22605    1.00000    -23.22605    1.00000
  131    -23.21192    1.00000    -23.21192    1.00000
  132    -23.19512    1.00000    -23.19512    1.00000
  133    -23.19332    1.00000    -23.19332    1.00000
  134    -23.16152    1.00000    -23.16152    1.00000
  135    -23.05389    1.00000    -23.05389    1.00000
  136    -23.03651    1.00000    -23.03651    1.00000
  137    -22.84495    1.00000    -22.84495    1.00000
  138    -22.73580    1.00000    -22.73580    1.00000
  139    -22.65673    1.00000    -22.65673    1.00000
  140    -21.88351    1.00000    -21.88351    1.00000
  141    -21.84221    1.00000    -21.84221    1.00000
  142    -21.83593    1.00000    -21.83593    1.00000
  143    -21.82589    1.00000    -21.82589    1.00000
  144    -11.84532    1.00000    -11.84532    1.00000
  145    -11.72659    1.00000    -11.72659    1.00000
  146    -11.71859    1.00000    -11.71859    1.00000
  147    -11.66111    1.00000    -11.66111    1.00000
  148    -11.63891    1.00000    -11.63891    1.00000
  149    -11.61949    1.00000    -11.61949    1.00000
  150    -11.55594    1.00000    -11.55594    1.00000
  151    -11.54537    1.00000    -11.54537    1.00000
  152    -11.53090    1.00000    -11.53090    1.00000
  153    -11.48415    1.00000    -11.48415    1.00000
  154    -11.46984    1.00000    -11.46984    1.00000
  155    -11.42777    1.00000    -11.42777    1.00000
  156    -11.41583    1.00000    -11.41583    1.00000
  157    -11.37779    1.00000    -11.37779    1.00000
  158    -11.34010    1.00000    -11.34010    1.00000
  159    -11.30160    1.00000    -11.30160    1.00000
  160    -11.28733    1.00000    -11.28733    1.00000
  161    -11.25913    1.00000    -11.25913    1.00000
  162    -11.23898    1.00000    -11.23898    1.00000
  163    -11.16921    1.00000    -11.16921    1.00000
  164    -11.11027    1.00000    -11.11027    1.00000
  165    -11.03031    1.00000    -11.03031    1.00000
  166    -11.02667    1.00000    -11.02667    1.00000
  167    -10.99808    1.00000    -10.99808    1.00000
  168    -10.99254    1.00000    -10.99254    1.00000
  169    -10.97400    1.00000    -10.97400    1.00000
  170    -10.94043    1.00000    -10.94043    1.00000
  171    -10.92188    1.00000    -10.92188    1.00000
  172    -10.90210    1.00000    -10.90210    1.00000
  173    -10.89537    1.00000    -10.89537    1.00000
  174    -10.88852    1.00000    -10.88852    1.00000
  175    -10.85191    1.00000    -10.85191    1.00000
  176    -10.84053    1.00000    -10.84053    1.00000
  177    -10.82879    1.00000    -10.82879    1.00000
  178    -10.81498    1.00000    -10.81498    1.00000
  179    -10.79633    1.00000    -10.79633    1.00000
  180    -10.78039    1.00000    -10.78039    1.00000
  181    -10.76547    1.00000    -10.76547    1.00000
  182    -10.75720    1.00000    -10.75720    1.00000
  183    -10.71951    1.00000    -10.71951    1.00000
  184    -10.71111    1.00000    -10.71111    1.00000
  185    -10.67010    1.00000    -10.67010    1.00000
  186    -10.64108    1.00000    -10.64108    1.00000
  187    -10.63309    1.00000    -10.63309    1.00000
  188    -10.57526    1.00000    -10.57526    1.00000
  189    -10.53911    1.00000    -10.53911    1.00000
  190    -10.45978    1.00000    -10.45978    1.00000
  191    -10.42639    1.00000    -10.42639    1.00000
  192    -10.39571    1.00000    -10.39571    1.00000
  193    -10.33410    1.00000    -10.33410    1.00000
  194    -10.25179    1.00000    -10.25179    1.00000
  195    -10.23671    1.00000    -10.23671    1.00000
  196    -10.22454    1.00000    -10.22454    1.00000
  197    -10.16004    1.00000    -10.16004    1.00000
  198    -10.05174    1.00000    -10.05174    1.00000
  199    -10.01431    1.00000    -10.01431    1.00000
  200     -9.97894    1.00000     -9.97894    1.00000
  201     -9.94629    1.00000     -9.94629    1.00000
  202     -9.87109    1.00000     -9.87109    1.00000
  203     -9.86767    1.00000     -9.86767    1.00000
  204     -9.80037    1.00000     -9.80037    1.00000
  205     -9.78502    1.00000     -9.78502    1.00000
  206     -9.73246    1.00000     -9.73246    1.00000
  207     -9.67730    1.00000     -9.67730    1.00000
  208     -9.63579    1.00000     -9.63579    1.00000
  209     -9.62578    1.00000     -9.62578    1.00000
  210     -9.61469    1.00000     -9.61469    1.00000
  211     -9.58785    1.00000     -9.58785    1.00000
  212     -9.54732    1.00000     -9.54732    1.00000
  213     -9.53259    1.00000     -9.53259    1.00000
  214     -9.48815    1.00000     -9.48815    1.00000
  215     -9.44589    1.00000     -9.44589    1.00000
  216     -9.42205    1.00000     -9.42205    1.00000
  217     -9.35795    1.00000     -9.35795    1.00000
  218     -9.35043    1.00000     -9.35043    1.00000
  219     -9.33864    1.00000     -9.33864    1.00000
  220     -9.30135    1.00000     -9.30135    1.00000
  221     -9.28697    1.00000     -9.28697    1.00000
  222     -9.25346    1.00000     -9.25346    1.00000
  223     -9.23156    1.00000     -9.23156    1.00000
  224     -9.18605    1.00000     -9.18605    1.00000
  225     -9.16953    1.00000     -9.16953    1.00000
  226     -9.15761    1.00000     -9.15761    1.00000
  227     -9.14399    1.00000     -9.14399    1.00000
  228     -9.08882    1.00000     -9.08882    1.00000
  229     -9.07225    1.00000     -9.07225    1.00000
  230     -9.06481    1.00000     -9.06481    1.00000
  231     -9.03193    1.00000     -9.03193    1.00000
  232     -9.02851    1.00000     -9.02851    1.00000
  233     -9.01538    1.00000     -9.01538    1.00000
  234     -8.94178    1.00000     -8.94178    1.00000
  235     -8.87755    1.00000     -8.87755    1.00000
  236     -8.87496    1.00000     -8.87496    1.00000
  237     -8.82700    1.00000     -8.82700    1.00000
  238     -8.81251    1.00000     -8.81251    1.00000
  239     -8.79340    1.00000     -8.79340    1.00000
  240     -8.77216    1.00000     -8.77216    1.00000
  241     -8.74248    1.00000     -8.74248    1.00000
  242     -8.71701    1.00000     -8.71701    1.00000
  243     -8.67358    1.00000     -8.67358    1.00000
  244     -8.64216    1.00000     -8.64216    1.00000
  245     -8.54078    1.00000     -8.54078    1.00000
  246     -8.53230    1.00000     -8.53230    1.00000
  247     -8.45575    1.00000     -8.45575    1.00000
  248     -8.42698    1.00000     -8.42698    1.00000
  249     -8.38333    1.00000     -8.38333    1.00000
  250     -8.33459    1.00000     -8.33459    1.00000
  251     -8.31999    1.00000     -8.31999    1.00000
  252     -8.28147    1.00000     -8.28147    1.00000
  253     -8.27443    1.00000     -8.27443    1.00000
  254     -8.25090    1.00000     -8.25090    1.00000
  255     -8.23906    1.00000     -8.23906    1.00000
  256     -8.20912    1.00000     -8.20912    1.00000
  257     -8.19827    1.00000     -8.19827    1.00000
  258     -8.18606    1.00000     -8.18606    1.00000
  259     -8.17384    1.00000     -8.17384    1.00000
  260     -8.12972    1.00000     -8.12972    1.00000
  261     -8.10554    1.00000     -8.10554    1.00000
  262     -8.07496    1.00000     -8.07496    1.00000
  263     -8.06791    1.00000     -8.06791    1.00000
  264     -8.01167    1.00000     -8.01167    1.00000
  265     -8.00699    1.00000     -8.00699    1.00000
  266     -7.98515    1.00000     -7.98515    1.00000
  267     -7.95527    1.00000     -7.95527    1.00000
  268     -7.93428    1.00000     -7.93428    1.00000
  269     -7.92383    1.00000     -7.92383    1.00000
  270     -7.90309    1.00000     -7.90309    1.00000
  271     -7.87745    1.00000     -7.87745    1.00000
  272     -7.86964    1.00000     -7.86964    1.00000
  273     -7.83257    1.00000     -7.83257    1.00000
  274     -7.80488    1.00000     -7.80488    1.00000
  275     -7.78842    1.00000     -7.78842    1.00000
  276     -7.76860    1.00000     -7.76860    1.00000
  277     -7.75623    1.00000     -7.75623    1.00000
  278     -7.70507    1.00000     -7.70507    1.00000
  279     -7.67302    1.00000     -7.67302    1.00000
  280     -7.65972    1.00000     -7.65972    1.00000
  281     -7.63478    1.00000     -7.63478    1.00000
  282     -7.54051    1.00000     -7.54051    1.00000
  283     -7.51512    1.00000     -7.51512    1.00000
  284     -7.47587    1.00000     -7.47587    1.00000
  285     -7.45910    1.00000     -7.45910    1.00000
  286     -7.37678    1.00000     -7.37678    1.00000
  287     -7.33814    1.00000     -7.33814    1.00000
  288     -7.30065    1.00000     -7.30065    1.00000
  289     -7.23235    1.00000     -7.23235    1.00000
  290     -7.20780    1.00000     -7.20780    1.00000
  291     -7.19532    1.00000     -7.19532    1.00000
  292     -7.18692    1.00000     -7.18692    1.00000
  293     -7.16187    1.00000     -7.16187    1.00000
  294     -7.03602    1.00000     -7.03602    1.00000
  295     -7.00910    1.00000     -7.00910    1.00000
  296     -6.97355    1.00000     -6.97355    1.00000
  297     -6.92882    1.00000     -6.92882    1.00000
  298     -6.90859    1.00000     -6.90859    1.00000
  299     -6.83551    1.00000     -6.83551    1.00000
  300     -6.82437    1.00000     -6.82437    1.00000
  301     -6.74499    1.00000     -6.74499    1.00000
  302     -6.70373    1.00000     -6.70373    1.00000
  303     -6.65331    1.00000     -6.65331    1.00000
  304     -6.57923    1.00000     -6.57923    1.00000
  305     -6.54014    1.00000     -6.54014    1.00000
  306     -6.51470    1.00000     -6.51470    1.00000
  307     -6.45346    1.00000     -6.45346    1.00000
  308     -5.86102    0.99999     -5.86102    0.99999
  309     -5.54086    0.99967     -5.54086    0.99967
  310     -3.93221    0.00031     -3.93221    0.00031
  311     -3.63284    0.00002     -3.63284    0.00002
  312     -3.49824    0.00000     -3.49824    0.00000
  313     -3.44365    0.00000     -3.44365    0.00000
  314     -3.39791    0.00000     -3.39791    0.00000
  315     -3.36906    0.00000     -3.36906    0.00000
  316     -3.24029    0.00000     -3.24029    0.00000
  317     -3.22731    0.00000     -3.22731    0.00000
  318     -3.21236    0.00000     -3.21236    0.00000
  319     -3.11106    0.00000     -3.11106    0.00000
  320     -3.00857    0.00000     -3.00857    0.00000
  321     -2.95280    0.00000     -2.95280    0.00000
  322     -2.90706    0.00000     -2.90706    0.00000
  323     -2.88439    0.00000     -2.88439    0.00000
  324     -2.84498    0.00000     -2.84498    0.00000
  325     -2.83183    0.00000     -2.83183    0.00000
  326     -2.78005    0.00000     -2.78005    0.00000
  327     -2.74056    0.00000     -2.74056    0.00000
  328     -2.73459    0.00000     -2.73459    0.00000
  329     -2.70785    0.00000     -2.70785    0.00000
  330     -2.69165    0.00000     -2.69165    0.00000
  331     -2.67751    0.00000     -2.67751    0.00000
  332     -2.65039    0.00000     -2.65039    0.00000
  333     -2.62768    0.00000     -2.62768    0.00000
  334     -2.59921    0.00000     -2.59921    0.00000
  335     -2.56717    0.00000     -2.56717    0.00000
  336     -2.54417    0.00000     -2.54417    0.00000
  337     -2.51976    0.00000     -2.51976    0.00000
  338     -2.51067    0.00000     -2.51067    0.00000
  339     -2.50342    0.00000     -2.50342    0.00000
  340     -2.49434    0.00000     -2.49434    0.00000
  341     -2.48349    0.00000     -2.48349    0.00000
  342     -2.46111    0.00000     -2.46111    0.00000
  343     -2.44925    0.00000     -2.44925    0.00000
  344     -2.43757    0.00000     -2.43757    0.00000
  345     -2.42998    0.00000     -2.42998    0.00000
  346     -2.41270    0.00000     -2.41270    0.00000
  347     -2.40005    0.00000     -2.40005    0.00000
  348     -2.37282    0.00000     -2.37282    0.00000
  349     -2.36909    0.00000     -2.36909    0.00000
  350     -2.30211    0.00000     -2.30211    0.00000
  351     -2.28706    0.00000     -2.28706    0.00000
  352     -2.26982    0.00000     -2.26982    0.00000
  353     -2.25671    0.00000     -2.25671    0.00000
  354     -2.23938    0.00000     -2.23938    0.00000
  355     -2.22293    0.00000     -2.22293    0.00000
  356     -2.14282    0.00000     -2.14282    0.00000
  357     -2.10590    0.00000     -2.10590    0.00000
  358     -2.09007    0.00000     -2.09007    0.00000
  359     -2.08052    0.00000     -2.08052    0.00000
  360     -2.04877    0.00000     -2.04877    0.00000
  361     -2.04074    0.00000     -2.04074    0.00000
  362     -2.02890    0.00000     -2.02890    0.00000
  363     -2.02450    0.00000     -2.02450    0.00000
  364     -2.00464    0.00000     -2.00464    0.00000
  365     -1.99646    0.00000     -1.99646    0.00000
  366     -1.98961    0.00000     -1.98961    0.00000
  367     -1.98079    0.00000     -1.98079    0.00000
  368     -1.96905    0.00000     -1.96905    0.00000
  369     -1.92813    0.00000     -1.92813    0.00000
  370     -1.88827    0.00000     -1.88827    0.00000
  371     -1.88017    0.00000     -1.88017    0.00000
  372     -1.87148    0.00000     -1.87148    0.00000
  373     -1.83599    0.00000     -1.83599    0.00000
  374     -1.78174    0.00000     -1.78174    0.00000
  375     -1.76718    0.00000     -1.76718    0.00000

Fermi level: -4.73848

Gap: 1.609 eV
Transition (v -> c):
  (s=0, k=0, n=309, [0.00, 0.00, 0.00]) -> (s=1, k=0, n=310, [0.00, 0.00, 0.00])
No difference between direct/indirect transitions
Input parameters:
  external: {constraints: [0.25],
             difference: False,
             n_charge_regions: 1,
             name: CDFTPotential,
             regions: [[72, 73, 74, 75]]}

Initialize ...

species:
  Ti:
    name: Titanium
    id: d282db07e62ae71292040bf25b25ccdd
    Z: 22.0
    valence: 12
    core: 10
    charge: 0.0
    Hubbard: {U: 7.0,  # eV
              l: 2,
              scale: True}
    file: /global/common/software/m4517/setups/gpaw-setups-0.9.20000/Ti.PBE.gz
    compensation charges: {type: gauss,
                           rc: 0.38,
                           lmax: 2}
    cutoffs: {filter: 2.23,
              core: 1.02}
    projectors:
      #              energy  rcut
      - 3s(2.00)   -62.623   1.270
      - 4s(2.00)    -4.466   1.270
      - 3p(6.00)   -38.862   1.058
      - 4p(0.00)    -1.466   1.058
      - 3d(2.00)    -4.258   1.058
      -  d          22.953   1.058
  
    # Using partial waves for Ti as LCAO basis

  O:
    name: Oxygen
    id: 32ecd46bf208036f09c70b0ec9a88b78
    Z: 8.0
    valence: 6
    core: 2
    charge: 0.0
    file: /global/common/software/m4517/setups/gpaw-setups-0.9.20000/O.PBE.gz
    compensation charges: {type: gauss,
                           rc: 0.21,
                           lmax: 2}
    cutoffs: {filter: 1.17,
              core: 0.83}
    projectors:
      #              energy  rcut
      - 2s(2.00)   -23.961   0.688
      - 2p(4.00)    -9.029   0.598
      -  s           3.251   0.688
      -  p          18.182   0.598
      -  d           0.000   0.619
  
    # Using partial waves for O as LCAO basis

  Au:
    name: Gold
    id: b12133f335f6ca0d89c4b1ccaa844e9a
    Z: 79.0
    valence: 11
    core: 68
    charge: 0.0
    file: /global/common/software/m4517/setups/gpaw-setups-0.9.20000/Au.PBE.gz
    compensation charges: {type: gauss,
                           rc: 0.42,
                           lmax: 2}
    cutoffs: {filter: 2.33,
              core: 2.81}
    projectors:
      #              energy  rcut
      - 6s(1.00)    -5.728   1.323
      - 6p(0.00)    -0.775   1.323
      - 5d(10.00)    -6.891   1.323
      -  s          21.484   1.323
      -  p          26.436   1.323
      -  d          20.321   1.323
  
    # Using partial waves for Au as LCAO basis

Reference energy: -2721730.337652  # eV

Spin-polarized calculation.
Magnetic moment: 0.000000

Convergence criteria:
 Maximum [total energy] change in last 3 cyles: 1e-06 eV / valence electron
 Maximum integral of absolute [dens]ity change: 1e-05 electrons / valence electron
 Maximum integral of absolute [eigenst]ate change: 1e-10 eV^2 / valence electron
 Maximum number of scf [iter]ations: 1500
 (Square brackets indicate name in SCF output, whereas a 'c' in
 the SCF output indicates the quantity has converged.)

Symmetries present (total): 1

  ( 1  0  0)
  ( 0  1  0)
  ( 0  0  1)

1 k-point (Gamma)
1 k-point in the irreducible part of the Brillouin zone
       k-points in crystal coordinates                weights
   0:     0.00000000    0.00000000    0.00000000          1/1

Wave functions: Uniform real-space grid
  Kinetic energy operator: 6*3+1=19 point O(h^6) finite-difference Laplacian
  ScaLapack parameters: grid=1x1, blocksize=None
  Wavefunction extrapolation:
    Improved wavefunction reuse through dual PAW basis 

Occupation numbers: Fermi-Dirac:
  width: 0.1000  # eV
 

Eigensolver
   Davidson(niter=3) 

Densities:
  Coarse grid: 52*36*144 grid
  Fine grid: 104*72*288 grid
  Total Charge: 0.000000 

Density mixing:
  Method: difference
  Backend: pulay
  Linear mixing parameter: 0.01
  old densities: 1
  Damping of long wavelength oscillations: 100 

Hamiltonian:
  XC and Coulomb potentials evaluated on a 104*72*288 grid
  Using the PBE Exchange-Correlation functional
  External potential:
    CDFTPotential
  Interpolation: tri-quintic (5. degree polynomial)
  Poisson solver: Gauss-Seidel solver with 4 multi-grid levels
    Coarsest grid: 13 x 9 x 36 points
    Warning: Coarse grid has more than 24 points.
             More multi-grid levels recommended.
    Stencil: 6*3+1=19 point O(h^6) finite-difference Laplacian
    Max iterations: 1000
    Tolerance: 2.000000e-10

Dipole correction along z-axis 

XC parameters: PBE with 2 nearest neighbor stencil

Memory estimate:
  Process memory now: 228.93 MiB
  Calculator: 30.06 MiB
    Density: 2.05 MiB
      Arrays: 0.53 MiB
      Localized functions: 1.26 MiB
      Mixer: 0.26 MiB
    Hamiltonian: 0.78 MiB
      Arrays: 0.39 MiB
      XC: 0.00 MiB
      Poisson: 0.29 MiB
      vbar: 0.09 MiB
    Wavefunctions: 27.23 MiB
      Arrays psit_nG: 10.74 MiB
      Eigensolver: 16.24 MiB
      Projections: 0.05 MiB
      Projectors: 0.20 MiB

Total number of cores used: 128
Domain decomposition: 4 x 2 x 16

Number of atoms: 76
Number of atomic orbitals: 540
Number of bands in calculation: 376
Number of valence electrons: 620
Bands to converge: occupied

... initialized

Initializing position-dependent things.

Density initialized from atomic densities
Creating initial wave functions:
  376 bands from LCAO basis set

      .-------------------------.  
     /|                         |  
    / |                         |  
   /  |                         |  
  /   |                         |  
 *    |                         |  
 |    |                         |  
 |    |                         |  
 |    |                         |  
 |    |                         |  
 |    |                         |  
 |    |                         |  
 |    |                         |  
 |    |                         |  
 |    |        Au   OAu         |  
 |    |      O          Ti      |  
 |    O  Au      Ti     O    O  |  
 |    |   Ti   Au O   O         |  
 | O  |   O    O      Ti     Ti |  
 |    | Ti     Ti     O    O    |  
 |    |     O       O      Ti   |  
 |   O|Ti     O      O          |  
 |    |O    O      Ti     Ti    |  
 |  Ti|    Ti          O  O   O |  
 |    |  O  O   O O    TiO      |  
 |  O |         TiO         O Ti|  
 |    | OTiO   Ti    OTi        |  
 |    |       O     O O    O O  |  
 |    | Oi   O O           Ti   |  
 |    O      Ti     Ti     O    |  
 |   Ti          O      O       |  
 |    |   O                     |  
 |    |                         |  
 |    |                         |  
 |    |                         |  
 |    .-------------------------.  
 |   /                         /   
 |  /                         /    
 | /                         /     
 |/                         /      
 *-------------------------*       

Positions:
   0 Ti     1.771742    0.000000    8.228379    ( 0.0000,  0.0000,  0.0000)
   1 Ti     6.989192    1.896200    8.228379    ( 0.0000,  0.0000,  0.0000)
   2 Ti     1.771742    3.792400    8.228379    ( 0.0000,  0.0000,  0.0000)
   3 Ti     6.989192    5.688600    8.228379    ( 0.0000,  0.0000,  0.0000)
   4 Ti     4.725027    0.000000    9.111586    ( 0.0000,  0.0000,  0.0000)
   5 Ti     9.942477    1.896200    9.111586    ( 0.0000,  0.0000,  0.0000)
   6 Ti     4.725027    3.792400    9.111586    ( 0.0000,  0.0000,  0.0000)
   7 Ti     9.942477    5.688600    9.111586    ( 0.0000,  0.0000,  0.0000)
   8 Ti     3.149983    0.000000   11.761552    ( 0.0000,  0.0000,  0.0000)
   9 Ti     8.367433    1.896200   11.761552    ( 0.0000,  0.0000,  0.0000)
  10 Ti     3.149983    3.792400   11.761552    ( 0.0000,  0.0000,  0.0000)
  11 Ti     8.367433    5.688600   11.761552    ( 0.0000,  0.0000,  0.0000)
  12 Ti     6.103269    0.000000   12.644759    ( 0.0000,  0.0000,  0.0000)
  13 Ti     0.885819    1.896200   12.644759    ( 0.0000,  0.0000,  0.0000)
  14 Ti     6.103269    3.792400   12.644759    ( 0.0000,  0.0000,  0.0000)
  15 Ti     0.885819    5.688600   12.644759    ( 0.0000,  0.0000,  0.0000)
  16 Ti     4.482233   -0.001033   15.342543    ( 0.0000,  0.0000,  0.0000)
  17 Ti     9.753045    1.900753   15.389207    ( 0.0000,  0.0000,  0.0000)
  18 Ti     4.499047    3.797034   15.348687    ( 0.0000,  0.0000,  0.0000)
  19 Ti     9.736627    5.671166   15.407809    ( 0.0000,  0.0000,  0.0000)
  20 Ti     7.365001   -0.008670   16.091347    ( 0.0000,  0.0000,  0.0000)
  21 Ti     2.124206    1.919615   16.196452    ( 0.0000,  0.0000,  0.0000)
  22 Ti     7.324862    3.785370   16.124124    ( 0.0000,  0.0000,  0.0000)
  23 Ti     2.104658    5.692197   16.109406    ( 0.0000,  0.0000,  0.0000)
  24 O      3.638859    0.000000    7.500000    ( 0.0000,  0.0000,  0.0000)
  25 O      8.856309    1.896200    7.500000    ( 0.0000,  0.0000,  0.0000)
  26 O      3.638859    3.792400    7.500000    ( 0.0000,  0.0000,  0.0000)
  27 O      8.856309    5.688600    7.500000    ( 0.0000,  0.0000,  0.0000)
  28 O      6.592144    0.000000    8.383207    ( 0.0000,  0.0000,  0.0000)
  29 O      1.374694    1.896200    8.383207    ( 0.0000,  0.0000,  0.0000)
  30 O      6.592144    3.792400    8.383207    ( 0.0000,  0.0000,  0.0000)
  31 O      1.374694    5.688600    8.383207    ( 0.0000,  0.0000,  0.0000)
  32 O     10.339421    0.000000    8.956758    ( 0.0000,  0.0000,  0.0000)
  33 O      5.121971    1.896200    8.956758    ( 0.0000,  0.0000,  0.0000)
  34 O     10.339421    3.792400    8.956758    ( 0.0000,  0.0000,  0.0000)
  35 O      5.121971    5.688600    8.956758    ( 0.0000,  0.0000,  0.0000)
  36 O      2.857911    0.000000    9.839966    ( 0.0000,  0.0000,  0.0000)
  37 O      8.075361    1.896200    9.839966    ( 0.0000,  0.0000,  0.0000)
  38 O      2.857911    3.792400    9.839966    ( 0.0000,  0.0000,  0.0000)
  39 O      8.075361    5.688600    9.839966    ( 0.0000,  0.0000,  0.0000)
  40 O      5.017100    0.000000   11.033173    ( 0.0000,  0.0000,  0.0000)
  41 O     10.234550    1.896200   11.033173    ( 0.0000,  0.0000,  0.0000)
  42 O      5.017100    3.792400   11.033173    ( 0.0000,  0.0000,  0.0000)
  43 O     10.234550    5.688600   11.033173    ( 0.0000,  0.0000,  0.0000)
  44 O      7.970490    0.000000   11.916380    ( 0.0000,  0.0000,  0.0000)
  45 O      2.753040    1.896200   11.916380    ( 0.0000,  0.0000,  0.0000)
  46 O      7.970490    3.792400   11.916380    ( 0.0000,  0.0000,  0.0000)
  47 O      2.753040    5.688600   11.916380    ( 0.0000,  0.0000,  0.0000)
  48 O      1.282867    0.000000   12.489931    ( 0.0000,  0.0000,  0.0000)
  49 O      6.500317    1.896200   12.489931    ( 0.0000,  0.0000,  0.0000)
  50 O      1.282867    3.792400   12.489931    ( 0.0000,  0.0000,  0.0000)
  51 O      6.500317    5.688600   12.489931    ( 0.0000,  0.0000,  0.0000)
  52 O      4.236152    0.000000   13.373138    ( 0.0000,  0.0000,  0.0000)
  53 O      9.453603    1.896200   13.373138    ( 0.0000,  0.0000,  0.0000)
  54 O      4.236152    3.792400   13.373138    ( 0.0000,  0.0000,  0.0000)
  55 O      9.453603    5.688600   13.373138    ( 0.0000,  0.0000,  0.0000)
  56 O      6.412072   -0.010033   14.556610    ( 0.0000,  0.0000,  0.0000)
  57 O      1.198823    1.897930   14.569774    ( 0.0000,  0.0000,  0.0000)
  58 O      6.447668    3.793171   14.532625    ( 0.0000,  0.0000,  0.0000)
  59 O      1.199187    5.689336   14.547629    ( 0.0000,  0.0000,  0.0000)
  60 O      4.033722    1.891518   15.421462    ( 0.0000,  0.0000,  0.0000)
  61 O      9.263384   -0.007385   15.453502    ( 0.0000,  0.0000,  0.0000)
  62 O      4.056182    5.703956   15.417797    ( 0.0000,  0.0000,  0.0000)
  63 O      9.276983    3.794598   15.462247    ( 0.0000,  0.0000,  0.0000)
  64 O      2.642742   -0.013555   16.279518    ( 0.0000,  0.0000,  0.0000)
  65 O      7.840025    1.892632   16.276827    ( 0.0000,  0.0000,  0.0000)
  66 O      2.638424    3.815752   16.259314    ( 0.0000,  0.0000,  0.0000)
  67 O      7.851442    5.687213   16.316677    ( 0.0000,  0.0000,  0.0000)
  68 O      5.664333   -0.017638   16.912131    ( 0.0000,  0.0000,  0.0000)
  69 O      0.405331    1.895786   16.891848    ( 0.0000,  0.0000,  0.0000)
  70 O      0.447526    5.688107   16.892737    ( 0.0000,  0.0000,  0.0000)
  71 O      5.620240    3.815240   16.822627    ( 0.0000,  0.0000,  0.0000)
  72 Au     5.402004    1.459542   18.435638    ( 0.0000,  0.0000,  0.0000)
  73 Au     7.227773    3.254817   19.494175    ( 0.0000,  0.0000,  0.0000)
  74 Au     2.680675    1.867315   18.895591    ( 0.0000,  0.0000,  0.0000)
  75 Au     4.579183    3.616569   19.675117    ( 0.0000,  0.0000,  0.0000)

Unit cell:
           periodic     x           y           z      points  spacing
  1. axis:    yes   10.434900    0.000000    0.000000    52     0.2007
  2. axis:    yes    0.000000    7.584800    0.000000    36     0.2107
  3. axis:    no     0.000000    0.000000   28.826383   144     0.2002

  Lengths:  10.434900   7.584800  28.826383
  Angles:   90.000000  90.000000  90.000000

Effective grid spacing dv^(1/3) = 0.2038

     iter     time        total  log10-change:  magmom
                         energy   eigst   dens
iter:   1 14:35:31  -764.345760                   +0.0000
iter:   2 14:35:35  -754.799313   -1.08  -0.87    +0.0000
iter:   3 14:35:39  -745.085732   -1.75  -0.88    +0.0000
iter:   4 14:35:43  -735.845800   -2.27  -0.89    -0.0000
iter:   5 14:35:46  -727.125346   -2.44  -0.90    -0.0000
iter:   6 14:35:50  -718.905619   -2.47  -0.91    +0.0000
iter:   7 14:35:54  -711.159876   -2.44  -0.92    -0.0000
iter:   8 14:35:58  -703.865629   -2.43  -0.93    -0.0000
iter:   9 14:36:02  -696.998770   -2.40  -0.94    -0.0000
iter:  10 14:36:05  -690.539317   -2.40  -0.95    +0.0000
iter:  11 14:36:09  -684.464948   -2.38  -0.96    -0.0000
iter:  12 14:36:14  -678.757623   -2.39  -0.97    -0.0000
iter:  13 14:36:17  -673.396775   -2.37  -0.98    -0.0000
iter:  14 14:36:21  -668.365512   -2.40  -1.00    +0.0000
iter:  15 14:36:25  -663.645279   -2.39  -1.01    +0.0000
iter:  16 14:36:29  -659.220187   -2.41  -1.02    -0.0000
iter:  17 14:36:33  -655.073537   -2.41  -1.03    -0.0000
iter:  18 14:36:36  -651.190571   -2.43  -1.04    -0.0000
iter:  19 14:36:40  -647.556168   -2.44  -1.05    -0.0000
iter:  20 14:36:44  -644.156770   -2.46  -1.06    -0.0000
iter:  21 14:36:48  -640.978751   -2.47  -1.07    -0.0000
iter:  22 14:36:52  -638.009483   -2.49  -1.08    +0.0000
iter:  23 14:36:55  -635.236823   -2.51  -1.09    +0.0000
iter:  24 14:36:59  -632.649216   -2.53  -1.10    -0.0000
iter:  25 14:37:03  -630.235741   -2.54  -1.11    -0.0000
iter:  26 14:37:07  -627.985875   -2.56  -1.12    -0.0000
iter:  27 14:37:11  -625.889819   -2.58  -1.13    -0.0000
iter:  28 14:37:14  -623.938138   -2.60  -1.14    -0.0000
iter:  29 14:37:18  -622.121787   -2.62  -1.15    -0.0000
iter:  30 14:37:22  -620.432460   -2.64  -1.16    +0.0000
iter:  31 14:37:26  -618.862119   -2.66  -1.17    +0.0000
iter:  32 14:37:30  -617.403057   -2.68  -1.18    +0.0000
iter:  33 14:37:33  -616.048288   -2.70  -1.19    +0.0000
iter:  34 14:37:37  -614.790992   -2.72  -1.20    +0.0000
iter:  35 14:37:41  -613.624673   -2.74  -1.21    -0.0000
iter:  36 14:37:45  -612.543467   -2.76  -1.22    -0.0000
iter:  37 14:37:48  -611.541669   -2.78  -1.23    -0.0000
iter:  38 14:37:52  -610.613800   -2.81  -1.24    +0.0000
iter:  39 14:37:56  -609.755019   -2.83  -1.25    +0.0000
iter:  40 14:38:00  -608.960431   -2.85  -1.26    +0.0000
iter:  41 14:38:04  -608.225783   -2.88  -1.27    +0.0000
iter:  42 14:38:07  -607.546858   -2.90  -1.28    +0.0000
iter:  43 14:38:11  -606.919624   -2.93  -1.29    +0.0000
iter:  44 14:38:15  -606.340604   -2.95  -1.30    +0.0000
iter:  45 14:38:19  -605.806337   -2.98  -1.31    +0.0000
iter:  46 14:38:22  -605.313474   -3.00  -1.31    +0.0000
iter:  47 14:38:26  -604.859223   -3.03  -1.32    +0.0000
iter:  48 14:38:30  -604.440733   -3.06  -1.33    +0.0000
iter:  49 14:38:34  -604.055261   -3.08  -1.34    +0.0000
iter:  50 14:38:37  -603.700565   -3.11  -1.35    +0.0000
iter:  51 14:38:41  -603.374334   -3.13  -1.35    +0.0000
iter:  52 14:38:45  -603.074305   -3.16  -1.36    +0.0000
iter:  53 14:38:49  -602.798720   -3.19  -1.37    +0.0000
iter:  54 14:38:53  -602.545695   -3.22  -1.37    +0.0000
iter:  55 14:38:56  -602.313386   -3.25  -1.38    +0.0000
iter:  56 14:39:00  -602.100416   -3.28  -1.39    +0.0000
iter:  57 14:39:04  -601.905272   -3.31  -1.39    +0.0000
iter:  58 14:39:08  -601.726433   -3.34  -1.40    +0.0000
iter:  59 14:39:11  -601.562857   -3.36  -1.41    +0.0000
iter:  60 14:39:15  -601.413315   -3.40  -1.41    +0.0000
iter:  61 14:39:19  -601.276567   -3.42  -1.42    +0.0000
iter:  62 14:39:23  -601.151825   -3.46  -1.42    +0.0000
iter:  63 14:39:26  -601.038110   -3.48  -1.43    +0.0000
iter:  64 14:39:30  -600.934390   -3.52  -1.43    +0.0000
iter:  65 14:39:34  -600.840102   -3.55  -1.44    +0.0000
iter:  66 14:39:38  -600.754450   -3.58  -1.44    +0.0000
iter:  67 14:39:41  -600.676584   -3.61  -1.45    +0.0000
iter:  68 14:39:45  -600.606110   -3.64  -1.46    +0.0000
iter:  69 14:39:49  -600.542391   -3.67  -1.46    +0.0000
iter:  70 14:39:53  -600.484874   -3.70  -1.47    +0.0000
iter:  71 14:39:56  -600.432898   -3.73  -1.47    +0.0000
iter:  72 14:40:00  -600.386248   -3.76  -1.48    +0.0000
iter:  73 14:40:04  -600.344446   -3.80  -1.48    +0.0000
iter:  74 14:40:08  -600.306917   -3.83  -1.49    +0.0000
iter:  75 14:40:11  -600.273558   -3.86  -1.49    +0.0000
iter:  76 14:40:15  -600.243973   -3.89  -1.50    -0.0000
iter:  77 14:40:19  -600.217846   -3.92  -1.50    -0.0000
iter:  78 14:40:22  -600.194710   -3.95  -1.51    -0.0000
iter:  79 14:40:26  -600.174572   -3.98  -1.51    -0.0000
iter:  80 14:40:30  -600.157129   -4.01  -1.52    -0.0000
iter:  81 14:40:34  -600.142147   -4.04  -1.52    -0.0000
iter:  82 14:40:37  -600.129234   -4.07  -1.52    -0.0000
iter:  83 14:40:41  -600.118476   -4.11  -1.53    -0.0000
iter:  84 14:40:45  -600.109637   -4.14  -1.53    -0.0000
iter:  85 14:40:49  -600.102544   -4.17  -1.54    -0.0000
iter:  86 14:40:52  -600.097046   -4.20  -1.54    -0.0000
iter:  87 14:40:56  -600.092813   -4.23  -1.55    -0.0000
iter:  88 14:41:00  -600.090007   -4.26  -1.55    -0.0000
iter:  89 14:41:03  -600.088446   -4.29  -1.56    -0.0000
iter:  90 14:41:07  -600.088012   -4.32  -1.56    -0.0000
iter:  91 14:41:11  -600.088400c  -4.35  -1.57    -0.0000
iter:  92 14:41:15  -600.090025   -4.37  -1.57    -0.0000
iter:  93 14:41:18  -600.092229   -4.40  -1.58    -0.0000
iter:  94 14:41:22  -600.095289   -4.43  -1.58    -0.0000
iter:  95 14:41:26  -600.099077   -4.46  -1.58    -0.0000
iter:  96 14:41:30  -600.103515   -4.49  -1.59    -0.0000
iter:  97 14:41:33  -600.108331   -4.52  -1.59    -0.0000
iter:  98 14:41:37  -600.113781   -4.54  -1.60    -0.0000
iter:  99 14:41:41  -600.119955   -4.57  -1.60    -0.0000
iter: 100 14:41:44  -600.126268   -4.60  -1.61    -0.0000
iter: 101 14:41:48  -600.133051   -4.62  -1.61    -0.0000
iter: 102 14:41:52  -600.140209   -4.65  -1.62    -0.0000
iter: 103 14:41:56  -600.147468   -4.68  -1.62    -0.0000
iter: 104 14:41:59  -600.155353   -4.70  -1.63    -0.0000
iter: 105 14:42:03  -600.163195   -4.73  -1.63    -0.0000
iter: 106 14:42:07  -600.171356   -4.75  -1.63    -0.0000
iter: 107 14:42:10  -600.179746   -4.78  -1.64    -0.0000
iter: 108 14:42:14  -600.188327   -4.80  -1.64    -0.0000
iter: 109 14:42:18  -600.197072   -4.82  -1.65    -0.0000
iter: 110 14:42:22  -600.205959   -4.85  -1.65    -0.0000
iter: 111 14:42:25  -600.214967   -4.87  -1.66    -0.0000
iter: 112 14:42:29  -600.223846   -4.89  -1.66    -0.0000
iter: 113 14:42:33  -600.233160   -4.92  -1.67    -0.0000
iter: 114 14:42:36  -600.242233   -4.94  -1.67    -0.0000
iter: 115 14:42:40  -600.251458   -4.96  -1.67    -0.0000
iter: 116 14:42:44  -600.260757   -4.98  -1.68    -0.0000
iter: 117 14:42:48  -600.270103   -5.00  -1.68    -0.0000
iter: 118 14:42:51  -600.279481   -5.02  -1.69    -0.0000
iter: 119 14:42:55  -600.288880   -5.04  -1.69    -0.0000
iter: 120 14:42:59  -600.298289   -5.06  -1.70    -0.0000
iter: 121 14:43:02  -600.307699   -5.08  -1.70    -0.0000
iter: 122 14:43:06  -600.316858   -5.10  -1.71    -0.0000
iter: 123 14:43:10  -600.326368   -5.12  -1.71    -0.0000
iter: 124 14:43:14  -600.335529   -5.13  -1.71    -0.0000
iter: 125 14:43:17  -600.344759   -5.15  -1.72    -0.0000
iter: 126 14:43:21  -600.353987   -5.17  -1.72    -0.0000
iter: 127 14:43:25  -600.363192   -5.19  -1.73    -0.0000
iter: 128 14:43:28  -600.372364   -5.20  -1.73    -0.0000
iter: 129 14:43:32  -600.381496   -5.22  -1.74    -0.0000
iter: 130 14:43:36  -600.390584   -5.23  -1.74    -0.0000
iter: 131 14:43:40  -600.399622   -5.25  -1.74    -0.0000
iter: 132 14:43:43  -600.408607   -5.26  -1.75    -0.0000
iter: 133 14:43:47  -600.417537   -5.28  -1.75    -0.0000
iter: 134 14:43:51  -600.426407   -5.29  -1.76    -0.0000
iter: 135 14:43:54  -600.434968   -5.31  -1.76    -0.0000
iter: 136 14:43:58  -600.443830   -5.32  -1.77    -0.0000
iter: 137 14:44:02  -600.452299   -5.34  -1.77    -0.0000
iter: 138 14:44:06  -600.461039   -5.35  -1.78    -0.0000
iter: 139 14:44:09  -600.469385   -5.36  -1.78    -0.0000
iter: 140 14:44:13  -600.477742   -5.38  -1.78    -0.0000
iter: 141 14:44:17  -600.486057   -5.39  -1.79    -0.0000
iter: 142 14:44:20  -600.494312   -5.40  -1.79    -0.0000
iter: 143 14:44:24  -600.502501   -5.41  -1.80    -0.0000
iter: 144 14:44:28  -600.510620   -5.43  -1.80    -0.0000
iter: 145 14:44:31  -600.518666   -5.44  -1.81    -0.0000
iter: 146 14:44:35  -600.526640   -5.45  -1.81    -0.0000
iter: 147 14:44:39  -600.534538   -5.46  -1.81    -0.0000
iter: 148 14:44:43  -600.542362   -5.47  -1.82    -0.0000
iter: 149 14:44:46  -600.550109   -5.49  -1.82    -0.0000
iter: 150 14:44:50  -600.557779   -5.50  -1.83    -0.0000
iter: 151 14:44:54  -600.565373   -5.51  -1.83    -0.0000
iter: 152 14:44:57  -600.572889   -5.52  -1.84    -0.0000
iter: 153 14:45:01  -600.580327   -5.53  -1.84    -0.0000
iter: 154 14:45:05  -600.587687   -5.54  -1.85    -0.0000
iter: 155 14:45:09  -600.594968   -5.55  -1.85    -0.0000
iter: 156 14:45:12  -600.602077   -5.56  -1.85    -0.0000
iter: 157 14:45:16  -600.609167   -5.57  -1.86    -0.0000
iter: 158 14:45:20  -600.616154   -5.58  -1.86    -0.0000
iter: 159 14:45:23  -600.623106   -5.59  -1.87    -0.0000
iter: 160 14:45:27  -600.629948   -5.60  -1.87    -0.0000
iter: 161 14:45:31  -600.636751   -5.61  -1.88    -0.0000
iter: 162 14:45:34  -600.643442   -5.62  -1.88    -0.0000
iter: 163 14:45:38  -600.649989   -5.63  -1.88    -0.0000
iter: 164 14:45:42  -600.656491   -5.64  -1.89    -0.0000
iter: 165 14:45:46  -600.662932   -5.65  -1.89    -0.0000
iter: 166 14:45:49  -600.669306   -5.66  -1.90    -0.0000
iter: 167 14:45:53  -600.675609   -5.67  -1.90    -0.0000
iter: 168 14:45:57  -600.681841   -5.68  -1.91    -0.0000
iter: 169 14:46:00  -600.688002   -5.69  -1.91    -0.0000
iter: 170 14:46:04  -600.694092   -5.69  -1.91    -0.0000
iter: 171 14:46:08  -600.700111   -5.71  -1.92    -0.0000
iter: 172 14:46:11  -600.706059   -5.71  -1.92    -0.0000
iter: 173 14:46:15  -600.711937   -5.72  -1.93    -0.0000
iter: 174 14:46:19  -600.717745   -5.73  -1.93    -0.0000
iter: 175 14:46:23  -600.723483   -5.74  -1.94    -0.0000
iter: 176 14:46:26  -600.729152   -5.75  -1.94    -0.0000
iter: 177 14:46:30  -600.734752   -5.76  -1.95    -0.0000
iter: 178 14:46:34  -600.740284   -5.76  -1.95    -0.0000
iter: 179 14:46:37  -600.745748   -5.78  -1.95    -0.0000
iter: 180 14:46:41  -600.751145   -5.78  -1.96    -0.0000
iter: 181 14:46:45  -600.756474   -5.79  -1.96    -0.0000
iter: 182 14:46:49  -600.761738   -5.80  -1.97    -0.0000
iter: 183 14:46:52  -600.766936   -5.81  -1.97    -0.0000
iter: 184 14:46:56  -600.772068   -5.82  -1.98    -0.0000
iter: 185 14:47:00  -600.777136   -5.83  -1.98    -0.0000
iter: 186 14:47:03  -600.782140   -5.83  -1.98    -0.0000
iter: 187 14:47:07  -600.787079   -5.84  -1.99    -0.0000
iter: 188 14:47:11  -600.791956   -5.85  -1.99    -0.0000
iter: 189 14:47:14  -600.796771   -5.86  -2.00    -0.0000
iter: 190 14:47:18  -600.801523   -5.87  -2.00    -0.0000
iter: 191 14:47:22  -600.806214   -5.88  -2.01    -0.0000
iter: 192 14:47:26  -600.810844   -5.88  -2.01    -0.0000
iter: 193 14:47:29  -600.815414   -5.89  -2.01    -0.0000
iter: 194 14:47:33  -600.819924   -5.90  -2.02    -0.0000
iter: 195 14:47:37  -600.824376   -5.91  -2.02    -0.0000
iter: 196 14:47:40  -600.828769   -5.92  -2.03    -0.0000
iter: 197 14:47:44  -600.833104   -5.92  -2.03    -0.0000
iter: 198 14:47:48  -600.837381   -5.93  -2.04    -0.0000
iter: 199 14:47:52  -600.841602   -5.94  -2.04    -0.0000
iter: 200 14:47:55  -600.845767   -5.95  -2.04    -0.0000
iter: 201 14:47:59  -600.849877   -5.96  -2.05    -0.0000
iter: 202 14:48:03  -600.853932   -5.96  -2.05    -0.0000
iter: 203 14:48:06  -600.857932   -5.97  -2.06    -0.0000
iter: 204 14:48:10  -600.861879   -5.98  -2.06    -0.0000
iter: 205 14:48:14  -600.865773   -5.99  -2.07    +0.0000
iter: 206 14:48:17  -600.869614   -5.99  -2.07    +0.0000
iter: 207 14:48:21  -600.873403   -6.00  -2.07    +0.0000
iter: 208 14:48:25  -600.877141   -6.01  -2.08    +0.0000
iter: 209 14:48:29  -600.880829   -6.02  -2.08    +0.0000
iter: 210 14:48:33  -600.884466   -6.03  -2.09    +0.0000
iter: 211 14:48:37  -600.888053   -6.03  -2.09    +0.0000
iter: 212 14:48:40  -600.891592   -6.04  -2.10    +0.0000
iter: 213 14:48:44  -600.895082   -6.05  -2.10    +0.0000
iter: 214 14:48:48  -600.898525   -6.06  -2.10    +0.0000
iter: 215 14:48:51  -600.901920   -6.07  -2.11    +0.0000
iter: 216 14:48:55  -600.905268   -6.07  -2.11    +0.0000
iter: 217 14:48:59  -600.908571   -6.08  -2.12    +0.0000
iter: 218 14:49:02  -600.911828   -6.09  -2.12    +0.0000
iter: 219 14:49:06  -600.915039   -6.10  -2.13    +0.0000
iter: 220 14:49:10  -600.918207   -6.10  -2.13    +0.0000
iter: 221 14:49:14  -600.921330   -6.11  -2.13    +0.0000
iter: 222 14:49:17  -600.924410   -6.12  -2.14    +0.0000
iter: 223 14:49:21  -600.927447   -6.13  -2.14    +0.0000
iter: 224 14:49:25  -600.930442   -6.13  -2.15    +0.0000
iter: 225 14:49:28  -600.933395   -6.14  -2.15    +0.0000
iter: 226 14:49:32  -600.936307   -6.15  -2.16    +0.0000
iter: 227 14:49:36  -600.939179   -6.16  -2.16    +0.0000
iter: 228 14:49:40  -600.942010   -6.16  -2.16    +0.0000
iter: 229 14:49:43  -600.944801   -6.17  -2.17    +0.0000
iter: 230 14:49:47  -600.947553   -6.18  -2.17    +0.0000
iter: 231 14:49:51  -600.950267   -6.18  -2.18    +0.0000
iter: 232 14:49:54  -600.952942   -6.19  -2.18    +0.0000
iter: 233 14:49:58  -600.955579   -6.20  -2.19    +0.0000
iter: 234 14:50:02  -600.958180   -6.21  -2.19    +0.0000
iter: 235 14:50:05  -600.960743   -6.21  -2.19    +0.0000
iter: 236 14:50:09  -600.963271   -6.22  -2.20    +0.0000
iter: 237 14:50:13  -600.965763   -6.23  -2.20    +0.0000
iter: 238 14:50:17  -600.968219   -6.24  -2.21    +0.0000
iter: 239 14:50:20  -600.970640   -6.24  -2.21    +0.0000
iter: 240 14:50:24  -600.973028   -6.25  -2.22    +0.0000
iter: 241 14:50:28  -600.975381   -6.26  -2.22    +0.0000
iter: 242 14:50:31  -600.977701   -6.27  -2.22    +0.0000
iter: 243 14:50:35  -600.979987   -6.27  -2.23    +0.0000
iter: 244 14:50:39  -600.982241   -6.28  -2.23    +0.0000
iter: 245 14:50:43  -600.984463   -6.29  -2.24    +0.0000
iter: 246 14:50:46  -600.986654   -6.30  -2.24    +0.0000
iter: 247 14:50:50  -600.988813   -6.30  -2.24    +0.0000
iter: 248 14:50:54  -600.990941   -6.31  -2.25    +0.0000
iter: 249 14:50:57  -600.993038   -6.32  -2.25    +0.0000
iter: 250 14:51:01  -600.995106   -6.32  -2.26    +0.0000
iter: 251 14:51:05  -600.997144   -6.33  -2.26    +0.0000
iter: 252 14:51:08  -600.999153   -6.34  -2.27    +0.0000
iter: 253 14:51:12  -601.001133   -6.35  -2.27    +0.0000
iter: 254 14:51:16  -601.003084   -6.35  -2.27    +0.0000
iter: 255 14:51:20  -601.005477   -6.36  -2.28    +0.0000
iter: 256 14:51:23  -601.007314   -6.37  -2.28    +0.0000
iter: 257 14:51:27  -601.009140   -6.37  -2.29    +0.0000
iter: 258 14:51:31  -601.010946   -6.38  -2.29    +0.0000
iter: 259 14:51:34  -601.012731   -6.39  -2.30    +0.0000
iter: 260 14:51:38  -601.014493   -6.40  -2.30    +0.0000
iter: 261 14:51:42  -601.016230   -6.40  -2.30    +0.0000
iter: 262 14:51:45  -601.017944   -6.41  -2.31    +0.0000
iter: 263 14:51:49  -601.019633   -6.42  -2.31    +0.0000
iter: 264 14:51:53  -601.021299   -6.43  -2.32    +0.0000
iter: 265 14:51:57  -601.022941   -6.43  -2.32    +0.0000
iter: 266 14:52:00  -601.024560   -6.44  -2.33    +0.0000
iter: 267 14:52:04  -601.026155   -6.45  -2.33    +0.0000
iter: 268 14:52:08  -601.027729   -6.45  -2.33    +0.0000
iter: 269 14:52:11  -601.029279   -6.46  -2.34    +0.0000
iter: 270 14:52:15  -601.030808   -6.47  -2.34    +0.0000
iter: 271 14:52:19  -601.032315   -6.48  -2.35    +0.0000
iter: 272 14:52:22  -601.033801   -6.48  -2.35    +0.0000
iter: 273 14:52:26  -601.035266   -6.49  -2.35    +0.0000
iter: 274 14:52:30  -601.036709   -6.50  -2.36    +0.0000
iter: 275 14:52:34  -601.038133   -6.50  -2.36    +0.0000
iter: 276 14:52:37  -601.039536   -6.51  -2.37    +0.0000
iter: 277 14:52:41  -601.040919   -6.52  -2.37    +0.0000
iter: 278 14:52:45  -601.042282   -6.53  -2.38    -0.0000
iter: 279 14:52:48  -601.043626   -6.53  -2.38    -0.0000
iter: 280 14:52:52  -601.044950   -6.54  -2.38    -0.0000
iter: 281 14:52:56  -601.046256   -6.55  -2.39    -0.0000
iter: 282 14:53:00  -601.047543   -6.55  -2.39    -0.0000
iter: 283 14:53:03  -601.048812   -6.56  -2.40    -0.0000
iter: 284 14:53:07  -601.050063   -6.57  -2.40    +0.0000
iter: 285 14:53:11  -601.051295   -6.58  -2.41    +0.0000
iter: 286 14:53:14  -601.052511   -6.58  -2.41    -0.0000
iter: 287 14:53:18  -601.053708   -6.59  -2.41    -0.0000
iter: 288 14:53:22  -601.054889   -6.60  -2.42    -0.0000
iter: 289 14:53:25  -601.056052   -6.60  -2.42    -0.0000
iter: 290 14:53:29  -601.057199   -6.61  -2.43    -0.0000
iter: 291 14:53:33  -601.058329   -6.62  -2.43    -0.0000
iter: 292 14:53:36  -601.059443   -6.63  -2.43    -0.0000
iter: 293 14:53:40  -601.060541   -6.63  -2.44    +0.0000
iter: 294 14:53:44  -601.061623   -6.64  -2.44    +0.0000
iter: 295 14:53:48  -601.062690   -6.65  -2.45    +0.0000
iter: 296 14:53:51  -601.063741   -6.65  -2.45    -0.0000
iter: 297 14:53:55  -601.064776   -6.66  -2.46    -0.0000
iter: 298 14:53:59  -601.065797   -6.67  -2.46    -0.0000
iter: 299 14:54:02  -601.066803   -6.67  -2.46    -0.0000
iter: 300 14:54:06  -601.067795   -6.68  -2.47    -0.0000
iter: 301 14:54:10  -601.068772   -6.69  -2.47    -0.0000
iter: 302 14:54:14  -601.069735   -6.70  -2.48    -0.0000
iter: 303 14:54:17  -601.070684   -6.70  -2.48    -0.0000
iter: 304 14:54:21  -601.071619   -6.71  -2.48    -0.0000
iter: 305 14:54:25  -601.072541   -6.72  -2.49    -0.0000
iter: 306 14:54:28  -601.073449   -6.72  -2.49    -0.0000
iter: 307 14:54:32  -601.074344   -6.73  -2.50    -0.0000
iter: 308 14:54:36  -601.075226   -6.74  -2.50    -0.0000
iter: 309 14:54:39  -601.076095   -6.74  -2.51    -0.0000
iter: 310 14:54:43  -601.076951   -6.75  -2.51    -0.0000
iter: 311 14:54:47  -601.077795   -6.76  -2.51    -0.0000
iter: 312 14:54:51  -601.078626   -6.77  -2.52    -0.0000
iter: 313 14:54:54  -601.079446   -6.77  -2.52    -0.0000
iter: 314 14:54:58  -601.080253   -6.78  -2.53    -0.0000
iter: 315 14:55:02  -601.081048   -6.79  -2.53    -0.0000
iter: 316 14:55:05  -601.081832   -6.80  -2.53    -0.0000
iter: 317 14:55:09  -601.082605   -6.80  -2.54    -0.0000
iter: 318 14:55:13  -601.083366   -6.81  -2.54    -0.0000
iter: 319 14:55:16  -601.084115   -6.82  -2.55    -0.0000
iter: 320 14:55:20  -601.084854   -6.82  -2.55    -0.0000
iter: 321 14:55:24  -601.085582   -6.83  -2.56    -0.0000
iter: 322 14:55:28  -601.086300   -6.84  -2.56    -0.0000
iter: 323 14:55:31  -601.087006   -6.84  -2.56    -0.0000
iter: 324 14:55:35  -601.087703   -6.85  -2.57    -0.0000
iter: 325 14:55:39  -601.088389   -6.86  -2.57    -0.0000
iter: 326 14:55:42  -601.089065   -6.87  -2.58    -0.0000
iter: 327 14:55:46  -601.089731   -6.87  -2.58    -0.0000
iter: 328 14:55:50  -601.090387   -6.88  -2.58    -0.0000
iter: 329 14:55:54  -601.091033   -6.89  -2.59    -0.0000
iter: 330 14:55:57  -601.091670   -6.89  -2.59    -0.0000
iter: 331 14:56:01  -601.092298   -6.90  -2.60    -0.0000
iter: 332 14:56:05  -601.092916   -6.91  -2.60    -0.0000
iter: 333 14:56:08  -601.093525   -6.91  -2.61    -0.0000
iter: 334 14:56:12  -601.094126   -6.92  -2.61    -0.0000
iter: 335 14:56:16  -601.094717   -6.93  -2.61    -0.0000
iter: 336 14:56:19  -601.095299   -6.93  -2.62    -0.0000
iter: 337 14:56:23  -601.095873   -6.94  -2.62    -0.0000
iter: 338 14:56:27  -601.096439   -6.95  -2.63    -0.0000
iter: 339 14:56:31  -601.096996   -6.96  -2.63    -0.0000
iter: 340 14:56:34  -601.097545   -6.96  -2.63    -0.0000
iter: 341 14:56:38  -601.098085   -6.97  -2.64    -0.0000
iter: 342 14:56:42  -601.098618   -6.98  -2.64    -0.0000
iter: 343 14:56:45  -601.099143   -6.98  -2.65    -0.0000
iter: 344 14:56:49  -601.099660   -6.99  -2.65    -0.0000
iter: 345 14:56:53  -601.100169   -7.00  -2.66    -0.0000
iter: 346 14:56:57  -601.100671   -7.00  -2.66    -0.0000
iter: 347 14:57:00  -601.101165   -7.01  -2.66    -0.0000
iter: 348 14:57:04  -601.101652   -7.02  -2.67    -0.0000
iter: 349 14:57:08  -601.102132   -7.03  -2.67    -0.0000
iter: 350 14:57:11  -601.102605   -7.03  -2.68    -0.0000
iter: 351 14:57:15  -601.103070   -7.04  -2.68    -0.0000
iter: 352 14:57:19  -601.103529   -7.05  -2.68    -0.0000
iter: 353 14:57:22  -601.103981   -7.05  -2.69    -0.0000
iter: 354 14:57:26  -601.104426   -7.06  -2.69    -0.0000
iter: 355 14:57:30  -601.104865   -7.07  -2.70    -0.0000
iter: 356 14:57:34  -601.105297   -7.07  -2.70    -0.0000
iter: 357 14:57:37  -601.105722   -7.08  -2.70    -0.0000
iter: 358 14:57:41  -601.106142   -7.09  -2.71    -0.0000
iter: 359 14:57:45  -601.106555   -7.10  -2.71    -0.0000
iter: 360 14:57:48  -601.106962   -7.10  -2.72    -0.0000
iter: 361 14:57:52  -601.107362   -7.11  -2.72    -0.0000
iter: 362 14:57:56  -601.107757   -7.12  -2.73    -0.0000
iter: 363 14:57:59  -601.108146   -7.12  -2.73    -0.0000
iter: 364 14:58:03  -601.108530   -7.13  -2.73    -0.0000
iter: 365 14:58:07  -601.108907   -7.14  -2.74    -0.0000
iter: 366 14:58:11  -601.109279   -7.14  -2.74    -0.0000
iter: 367 14:58:14  -601.109645   -7.15  -2.75    -0.0000
iter: 368 14:58:18  -601.110006   -7.16  -2.75    -0.0000
iter: 369 14:58:22  -601.110362   -7.16  -2.75    -0.0000
iter: 370 14:58:25  -601.110712   -7.17  -2.76    -0.0000
iter: 371 14:58:29  -601.111057   -7.18  -2.76    -0.0000
iter: 372 14:58:33  -601.111397   -7.18  -2.77    -0.0000
iter: 373 14:58:37  -601.111732   -7.19  -2.77    -0.0000
iter: 374 14:58:40  -601.112061   -7.20  -2.77    -0.0000
iter: 375 14:58:44  -601.112386   -7.21  -2.78    -0.0000
iter: 376 14:58:48  -601.112706   -7.21  -2.78    -0.0000
iter: 377 14:58:51  -601.113022   -7.22  -2.79    -0.0000
iter: 378 14:58:55  -601.113332   -7.23  -2.79    -0.0000
iter: 379 14:58:59  -601.113638c  -7.23  -2.79    -0.0000
iter: 380 14:59:02  -601.113939c  -7.24  -2.80    -0.0000
iter: 381 14:59:06  -601.114236c  -7.25  -2.80    -0.0000
iter: 382 14:59:10  -601.114529c  -7.25  -2.81    -0.0000
iter: 383 14:59:14  -601.114817c  -7.26  -2.81    -0.0000
iter: 384 14:59:17  -601.115101c  -7.27  -2.82    -0.0000
iter: 385 14:59:21  -601.115380c  -7.28  -2.82    -0.0000
iter: 386 14:59:25  -601.115656c  -7.28  -2.82    -0.0000
iter: 387 14:59:28  -601.115927c  -7.29  -2.83    -0.0000
iter: 388 14:59:32  -601.116194c  -7.30  -2.83    -0.0000
iter: 389 14:59:36  -601.116457c  -7.30  -2.84    -0.0000
iter: 390 14:59:40  -601.116717c  -7.31  -2.84    -0.0000
iter: 391 14:59:43  -601.116972c  -7.32  -2.84    -0.0000
iter: 392 14:59:47  -601.117224c  -7.32  -2.85    -0.0000
iter: 393 14:59:51  -601.117472c  -7.33  -2.85    -0.0000
iter: 394 14:59:54  -601.117716c  -7.34  -2.86    -0.0000
iter: 395 14:59:58  -601.117956c  -7.34  -2.86    -0.0000
iter: 396 15:00:02  -601.118193c  -7.35  -2.86    -0.0000
iter: 397 15:00:05  -601.118427c  -7.36  -2.87    -0.0000
iter: 398 15:00:09  -601.118657c  -7.36  -2.87    -0.0000
iter: 399 15:00:13  -601.118883c  -7.37  -2.88    -0.0000
iter: 400 15:00:17  -601.119106c  -7.38  -2.88    -0.0000
iter: 401 15:00:20  -601.119326c  -7.39  -2.88    -0.0000
iter: 402 15:00:24  -601.119543c  -7.39  -2.89    -0.0000
iter: 403 15:00:28  -601.119756c  -7.40  -2.89    -0.0000
iter: 404 15:00:31  -601.119966c  -7.41  -2.90    -0.0000
iter: 405 15:00:35  -601.120173c  -7.41  -2.90    -0.0000
iter: 406 15:00:39  -601.120377c  -7.42  -2.90    -0.0000
iter: 407 15:00:42  -601.120578c  -7.43  -2.91    -0.0000
iter: 408 15:00:46  -601.120776c  -7.43  -2.91    -0.0000
iter: 409 15:00:50  -601.120970c  -7.44  -2.92    -0.0000
iter: 410 15:00:54  -601.121162c  -7.45  -2.92    -0.0000
iter: 411 15:00:57  -601.121351c  -7.46  -2.93    -0.0000
iter: 412 15:01:01  -601.121538c  -7.46  -2.93    -0.0000
iter: 413 15:01:05  -601.121721c  -7.47  -2.93    -0.0000
iter: 414 15:01:08  -601.121902c  -7.47  -2.94    -0.0000
iter: 415 15:01:12  -601.122080c  -7.48  -2.94    -0.0000
iter: 416 15:01:16  -601.122255c  -7.49  -2.95    -0.0000
iter: 417 15:01:20  -601.122428c  -7.50  -2.95    -0.0000
iter: 418 15:01:24  -601.122598c  -7.50  -2.95    -0.0000
iter: 419 15:01:28  -601.122766c  -7.51  -2.96    -0.0000
iter: 420 15:01:31  -601.122931c  -7.52  -2.96    -0.0000
iter: 421 15:01:35  -601.123094c  -7.52  -2.97    -0.0000
iter: 422 15:01:39  -601.123254c  -7.53  -2.97    -0.0000
iter: 423 15:01:42  -601.123412c  -7.54  -2.97    -0.0000
iter: 424 15:01:46  -601.123568c  -7.54  -2.98    -0.0000
iter: 425 15:01:50  -601.123721c  -7.55  -2.98    -0.0000
iter: 426 15:01:53  -601.123872c  -7.56  -2.99    -0.0000
iter: 427 15:01:57  -601.124020c  -7.56  -2.99    -0.0000
iter: 428 15:02:01  -601.124167c  -7.57  -2.99    -0.0000
iter: 429 15:02:05  -601.124311c  -7.58  -3.00    -0.0000
iter: 430 15:02:08  -601.124453c  -7.58  -3.00    -0.0000
iter: 431 15:02:12  -601.124593c  -7.59  -3.01    -0.0000
iter: 432 15:02:16  -601.124731c  -7.60  -3.01    -0.0000
iter: 433 15:02:20  -601.124867c  -7.61  -3.01    -0.0000
iter: 434 15:02:23  -601.125001c  -7.61  -3.02    -0.0000
iter: 435 15:02:27  -601.125132c  -7.62  -3.02    -0.0000
iter: 436 15:02:31  -601.125262c  -7.63  -3.03    -0.0000
iter: 437 15:02:34  -601.125390c  -7.63  -3.03    -0.0000
iter: 438 15:02:38  -601.125516c  -7.64  -3.03    -0.0000
iter: 439 15:02:42  -601.125640c  -7.65  -3.04    -0.0000
iter: 440 15:02:45  -601.125763c  -7.65  -3.04    -0.0000
iter: 441 15:02:49  -601.125883c  -7.66  -3.05    -0.0000
iter: 442 15:02:53  -601.126002c  -7.67  -3.05    -0.0000
iter: 443 15:02:57  -601.126119c  -7.67  -3.05    -0.0000
iter: 444 15:03:00  -601.126234c  -7.68  -3.06    -0.0000
iter: 445 15:03:04  -601.126347c  -7.69  -3.06    -0.0000
iter: 446 15:03:08  -601.126459c  -7.69  -3.07    -0.0000
iter: 447 15:03:11  -601.126569c  -7.70  -3.07    -0.0000
iter: 448 15:03:15  -601.126677c  -7.71  -3.07    -0.0000
iter: 449 15:03:19  -601.126784c  -7.72  -3.08    -0.0000
iter: 450 15:03:22  -601.126889c  -7.72  -3.08    -0.0000
iter: 451 15:03:26  -601.126993c  -7.73  -3.09    -0.0000
iter: 452 15:03:30  -601.127095c  -7.74  -3.09    -0.0000
iter: 453 15:03:34  -601.127196c  -7.74  -3.09    -0.0000
iter: 454 15:03:37  -601.127295c  -7.75  -3.10    -0.0000
iter: 455 15:03:41  -601.127393c  -7.76  -3.10    -0.0000
iter: 456 15:03:45  -601.127489c  -7.76  -3.11    -0.0000
iter: 457 15:03:48  -601.127583c  -7.77  -3.11    -0.0000
iter: 458 15:03:52  -601.127677c  -7.78  -3.11    -0.0000
iter: 459 15:03:56  -601.127769c  -7.78  -3.12    -0.0000
iter: 460 15:03:59  -601.127859c  -7.79  -3.12    -0.0000
iter: 461 15:04:03  -601.127948c  -7.80  -3.13    -0.0000
iter: 462 15:04:07  -601.128036c  -7.80  -3.13    -0.0000
iter: 463 15:04:11  -601.128123c  -7.81  -3.13    -0.0000
iter: 464 15:04:14  -601.128208c  -7.82  -3.14    -0.0000
iter: 465 15:04:18  -601.128292c  -7.82  -3.14    -0.0000
iter: 466 15:04:22  -601.128375c  -7.83  -3.15    -0.0000
iter: 467 15:04:25  -601.128456c  -7.84  -3.15    -0.0000
iter: 468 15:04:29  -601.128537c  -7.84  -3.15    -0.0000
iter: 469 15:04:33  -601.128616c  -7.85  -3.16    -0.0000
iter: 470 15:04:36  -601.128694c  -7.86  -3.16    -0.0000
iter: 471 15:04:40  -601.128771c  -7.87  -3.17    -0.0000
iter: 472 15:04:44  -601.128846c  -7.87  -3.17    -0.0000
iter: 473 15:04:48  -601.128921c  -7.88  -3.17    -0.0000
iter: 474 15:04:51  -601.128994c  -7.88  -3.18    -0.0000
iter: 475 15:04:55  -601.129067c  -7.89  -3.18    -0.0000
iter: 476 15:04:59  -601.129138c  -7.90  -3.19    -0.0000
iter: 477 15:05:02  -601.129208c  -7.91  -3.19    -0.0000
iter: 478 15:05:06  -601.129277c  -7.91  -3.19    -0.0000
iter: 479 15:05:10  -601.129345c  -7.92  -3.20    -0.0000
iter: 480 15:05:13  -601.129412c  -7.93  -3.20    -0.0000
iter: 481 15:05:17  -601.129478c  -7.93  -3.21    -0.0000
iter: 482 15:05:21  -601.129544c  -7.94  -3.21    -0.0000
iter: 483 15:05:25  -601.129608c  -7.95  -3.21    -0.0000
iter: 484 15:05:28  -601.129671c  -7.95  -3.22    -0.0000
iter: 485 15:05:32  -601.129733c  -7.96  -3.22    -0.0000
iter: 486 15:05:36  -601.129795c  -7.97  -3.23    -0.0000
iter: 487 15:05:39  -601.129855c  -7.97  -3.23    -0.0000
iter: 488 15:05:43  -601.129915c  -7.98  -3.23    -0.0000
iter: 489 15:05:47  -601.129973c  -7.99  -3.24    -0.0000
iter: 490 15:05:50  -601.130031c  -7.99  -3.24    -0.0000
iter: 491 15:05:54  -601.130088c  -8.00  -3.25    -0.0000
iter: 492 15:05:58  -601.130144c  -8.01  -3.25    -0.0000
iter: 493 15:06:02  -601.130199c  -8.01  -3.25    -0.0000
iter: 494 15:06:05  -601.130254c  -8.02  -3.26    -0.0000
iter: 495 15:06:09  -601.130307c  -8.03  -3.26    -0.0000
iter: 496 15:06:13  -601.130360c  -8.03  -3.27    -0.0000
iter: 497 15:06:16  -601.130412c  -8.04  -3.27    -0.0000
iter: 498 15:06:20  -601.130463c  -8.04  -3.27    -0.0000
iter: 499 15:06:24  -601.130514c  -8.05  -3.28    -0.0000
iter: 500 15:06:27  -601.130564c  -8.06  -3.28    -0.0000
iter: 501 15:06:31  -601.130613c  -8.07  -3.28    -0.0000
iter: 502 15:06:35  -601.130661c  -8.07  -3.29    -0.0000
iter: 503 15:06:39  -601.130708c  -8.08  -3.29    -0.0000
iter: 504 15:06:42  -601.130919c  -8.08  -3.30    -0.0000
iter: 505 15:06:46  -601.130798c  -8.10  -3.30    -0.0000
iter: 506 15:06:50  -601.131002c  -8.10  -3.30    -0.0000
iter: 507 15:06:53  -601.130888c  -8.11  -3.31    -0.0000
iter: 508 15:06:57  -601.131085c  -8.11  -3.31    -0.0000
iter: 509 15:07:01  -601.130975c  -8.12  -3.32    -0.0000
iter: 510 15:07:04  -601.131165c  -8.12  -3.32    -0.0000
iter: 511 15:07:08  -601.131059c  -8.14  -3.32    -0.0000
iter: 512 15:07:12  -601.131243c  -8.14  -3.33    -0.0000
iter: 513 15:07:16  -601.131284c  -8.14  -3.33    -0.0000
iter: 514 15:07:19  -601.131319c  -8.15  -3.34    -0.0000
iter: 515 15:07:23  -601.131355c  -8.16  -3.34    -0.0000
iter: 516 15:07:27  -601.131390c  -8.16  -3.34    -0.0000
iter: 517 15:07:30  -601.131426c  -8.17  -3.35    -0.0000
iter: 518 15:07:34  -601.131461c  -8.18  -3.35    -0.0000
iter: 519 15:07:38  -601.131495c  -8.18  -3.36    -0.0000
iter: 520 15:07:41  -601.131529c  -8.19  -3.36    -0.0000
iter: 521 15:07:45  -601.131562c  -8.20  -3.36    -0.0000
iter: 522 15:07:49  -601.131595c  -8.20  -3.37    -0.0000
iter: 523 15:07:53  -601.131628c  -8.21  -3.37    -0.0000
iter: 524 15:07:56  -601.131660c  -8.22  -3.37    -0.0000
iter: 525 15:08:00  -601.131691c  -8.22  -3.38    -0.0000
iter: 526 15:08:04  -601.131722c  -8.23  -3.38    -0.0000
iter: 527 15:08:07  -601.131753c  -8.24  -3.39    -0.0000
iter: 528 15:08:11  -601.131783c  -8.24  -3.39    -0.0000
iter: 529 15:08:15  -601.131813c  -8.25  -3.39    -0.0000
iter: 530 15:08:18  -601.131842c  -8.26  -3.40    -0.0000
iter: 531 15:08:22  -601.131870c  -8.26  -3.40    -0.0000
iter: 532 15:08:26  -601.131899c  -8.27  -3.41    -0.0000
iter: 533 15:08:29  -601.131927c  -8.28  -3.41    -0.0000
iter: 534 15:08:33  -601.131954c  -8.28  -3.41    -0.0000
iter: 535 15:08:37  -601.131981c  -8.29  -3.42    -0.0000
iter: 536 15:08:41  -601.132008c  -8.30  -3.42    -0.0000
iter: 537 15:08:44  -601.132034c  -8.30  -3.43    -0.0000
iter: 538 15:08:48  -601.132060c  -8.31  -3.43    -0.0000
iter: 539 15:08:52  -601.132086c  -8.32  -3.43    -0.0000
iter: 540 15:08:55  -601.132111c  -8.32  -3.44    -0.0000
iter: 541 15:08:59  -601.132136c  -8.33  -3.44    -0.0000
iter: 542 15:09:03  -601.132160c  -8.34  -3.44    -0.0000
iter: 543 15:09:06  -601.132184c  -8.34  -3.45    -0.0000
iter: 544 15:09:10  -601.132208c  -8.35  -3.45    -0.0000
iter: 545 15:09:14  -601.132231c  -8.36  -3.46    -0.0000
iter: 546 15:09:18  -601.132254c  -8.36  -3.46    -0.0000
iter: 547 15:09:21  -601.132277c  -8.37  -3.46    -0.0000
iter: 548 15:09:25  -601.132299c  -8.38  -3.47    -0.0000
iter: 549 15:09:29  -601.132321c  -8.38  -3.47    -0.0000
iter: 550 15:09:32  -601.132343c  -8.39  -3.48    -0.0000
iter: 551 15:09:36  -601.132364c  -8.40  -3.48    -0.0000
iter: 552 15:09:40  -601.132385c  -8.40  -3.48    -0.0000
iter: 553 15:09:43  -601.132406c  -8.41  -3.49    -0.0000
iter: 554 15:09:47  -601.132427c  -8.41  -3.49    -0.0000
iter: 555 15:09:51  -601.132447c  -8.42  -3.50    -0.0000
iter: 556 15:09:55  -601.132467c  -8.43  -3.50    -0.0000
iter: 557 15:09:58  -601.132487c  -8.44  -3.50    -0.0000
iter: 558 15:10:02  -601.132506c  -8.44  -3.51    -0.0000
iter: 559 15:10:06  -601.132525c  -8.45  -3.51    -0.0000
iter: 560 15:10:09  -601.132544c  -8.45  -3.51    -0.0000
iter: 561 15:10:13  -601.132562c  -8.46  -3.52    -0.0000
iter: 562 15:10:17  -601.132581c  -8.47  -3.52    -0.0000
iter: 563 15:10:20  -601.132599c  -8.47  -3.53    -0.0000
iter: 564 15:10:24  -601.132617c  -8.48  -3.53    -0.0000
iter: 565 15:10:28  -601.132634c  -8.49  -3.53    -0.0000
iter: 566 15:10:32  -601.132652c  -8.49  -3.54    -0.0000
iter: 567 15:10:35  -601.132669c  -8.50  -3.54    -0.0000
iter: 568 15:10:39  -601.132685c  -8.51  -3.55    -0.0000
iter: 569 15:10:43  -601.132702c  -8.51  -3.55    -0.0000
iter: 570 15:10:46  -601.132718c  -8.52  -3.55    -0.0000
iter: 571 15:10:50  -601.132734c  -8.53  -3.56    -0.0000
iter: 572 15:10:54  -601.132750c  -8.53  -3.56    -0.0000
iter: 573 15:10:57  -601.132766c  -8.54  -3.56    -0.0000
iter: 574 15:11:01  -601.132782c  -8.55  -3.57    -0.0000
iter: 575 15:11:05  -601.132797c  -8.55  -3.57    -0.0000
iter: 576 15:11:09  -601.132812c  -8.56  -3.58    -0.0000
iter: 577 15:11:12  -601.132827c  -8.57  -3.58    -0.0000
iter: 578 15:11:16  -601.132841c  -8.57  -3.58    -0.0000
iter: 579 15:11:20  -601.132856c  -8.58  -3.59    -0.0000
iter: 580 15:11:23  -601.132870c  -8.59  -3.59    -0.0000
iter: 581 15:11:27  -601.132884c  -8.59  -3.60    -0.0000
iter: 582 15:11:31  -601.132898c  -8.60  -3.60    -0.0000
iter: 583 15:11:34  -601.132912c  -8.60  -3.60    -0.0000
iter: 584 15:11:38  -601.132925c  -8.61  -3.61    -0.0000
iter: 585 15:11:42  -601.132938c  -8.62  -3.61    -0.0000
iter: 586 15:11:45  -601.132951c  -8.62  -3.61    -0.0000
iter: 587 15:11:49  -601.132964c  -8.63  -3.62    -0.0000
iter: 588 15:11:53  -601.132977c  -8.64  -3.62    -0.0000
iter: 589 15:11:57  -601.132990c  -8.64  -3.63    -0.0000
iter: 590 15:12:00  -601.133002c  -8.65  -3.63    -0.0000
iter: 591 15:12:04  -601.133014c  -8.66  -3.63    -0.0000
iter: 592 15:12:08  -601.133026c  -8.66  -3.64    -0.0000
iter: 593 15:12:11  -601.133038c  -8.67  -3.64    -0.0000
iter: 594 15:12:15  -601.133050c  -8.68  -3.64    -0.0000
iter: 595 15:12:19  -601.133061c  -8.68  -3.65    -0.0000
iter: 596 15:12:22  -601.133073c  -8.69  -3.65    -0.0000
iter: 597 15:12:26  -601.133084c  -8.70  -3.66    -0.0000
iter: 598 15:12:30  -601.133095c  -8.70  -3.66    -0.0000
iter: 599 15:12:34  -601.133106c  -8.71  -3.66    -0.0000
iter: 600 15:12:37  -601.133117c  -8.72  -3.67    -0.0000
iter: 601 15:12:41  -601.133127c  -8.72  -3.67    -0.0000
iter: 602 15:12:45  -601.133138c  -8.73  -3.68    -0.0000
iter: 603 15:12:49  -601.133148c  -8.73  -3.68    -0.0000
iter: 604 15:12:53  -601.133158c  -8.74  -3.68    -0.0000
iter: 605 15:12:56  -601.133168c  -8.75  -3.69    -0.0000
iter: 606 15:13:00  -601.133178c  -8.76  -3.69    -0.0000
iter: 607 15:13:04  -601.133188c  -8.76  -3.69    -0.0000
iter: 608 15:13:07  -601.133198c  -8.77  -3.70    -0.0000
iter: 609 15:13:11  -601.133207c  -8.77  -3.70    -0.0000
iter: 610 15:13:15  -601.133217c  -8.78  -3.71    -0.0000
iter: 611 15:13:19  -601.133226c  -8.79  -3.71    -0.0000
iter: 612 15:13:22  -601.133235c  -8.79  -3.71    -0.0000
iter: 613 15:13:26  -601.133244c  -8.80  -3.72    -0.0000
iter: 614 15:13:30  -601.133253c  -8.81  -3.72    -0.0000
iter: 615 15:13:33  -601.133262c  -8.81  -3.72    -0.0000
iter: 616 15:13:37  -601.133270c  -8.82  -3.73    -0.0000
iter: 617 15:13:41  -601.133279c  -8.83  -3.73    -0.0000
iter: 618 15:13:44  -601.133287c  -8.83  -3.74    -0.0000
iter: 619 15:13:48  -601.133295c  -8.84  -3.74    -0.0000
iter: 620 15:13:52  -601.133304c  -8.85  -3.74    -0.0000
iter: 621 15:13:56  -601.133312c  -8.85  -3.75    -0.0000
iter: 622 15:13:59  -601.133320c  -8.86  -3.75    -0.0000
iter: 623 15:14:03  -601.133327c  -8.86  -3.76    -0.0000
iter: 624 15:14:07  -601.133335c  -8.87  -3.76    -0.0000
iter: 625 15:14:10  -601.133343c  -8.88  -3.76    -0.0000
iter: 626 15:14:14  -601.133350c  -8.89  -3.77    -0.0000
iter: 627 15:14:18  -601.133358c  -8.89  -3.77    -0.0000
iter: 628 15:14:21  -601.133365c  -8.90  -3.77    -0.0000
iter: 629 15:14:25  -601.133372c  -8.90  -3.78    -0.0000
iter: 630 15:14:29  -601.133379c  -8.91  -3.78    -0.0000
iter: 631 15:14:33  -601.133386c  -8.92  -3.79    -0.0000
iter: 632 15:14:36  -601.133393c  -8.93  -3.79    -0.0000
iter: 633 15:14:40  -601.133400c  -8.93  -3.79    -0.0000
iter: 634 15:14:44  -601.133407c  -8.94  -3.80    -0.0000
iter: 635 15:14:47  -601.133413c  -8.94  -3.80    -0.0000
iter: 636 15:14:51  -601.133420c  -8.95  -3.80    -0.0000
iter: 637 15:14:55  -601.133426c  -8.96  -3.81    -0.0000
iter: 638 15:14:58  -601.133433c  -8.96  -3.81    -0.0000
iter: 639 15:15:02  -601.133439c  -8.97  -3.82    -0.0000
iter: 640 15:15:06  -601.133445c  -8.98  -3.82    -0.0000
iter: 641 15:15:10  -601.133451c  -8.98  -3.82    -0.0000
iter: 642 15:15:13  -601.133457c  -8.99  -3.83    -0.0000
iter: 643 15:15:17  -601.133463c  -8.99  -3.83    -0.0000
iter: 644 15:15:21  -601.133469c  -9.00  -3.83    -0.0000
iter: 645 15:15:24  -601.133475c  -9.01  -3.84    -0.0000
iter: 646 15:15:28  -601.133481c  -9.02  -3.84    -0.0000
iter: 647 15:15:32  -601.133486c  -9.02  -3.85    -0.0000
iter: 648 15:15:35  -601.133492c  -9.03  -3.85    -0.0000
iter: 649 15:15:39  -601.133497c  -9.03  -3.85    -0.0000
iter: 650 15:15:43  -601.133503c  -9.04  -3.86    -0.0000
iter: 651 15:15:47  -601.133508c  -9.05  -3.86    -0.0000
iter: 652 15:15:50  -601.133513c  -9.05  -3.86    -0.0000
iter: 653 15:15:54  -601.133518c  -9.06  -3.87    -0.0000
iter: 654 15:15:58  -601.133523c  -9.07  -3.87    -0.0000
iter: 655 15:16:01  -601.133528c  -9.07  -3.88    -0.0000
iter: 656 15:16:05  -601.133533c  -9.08  -3.88    -0.0000
iter: 657 15:16:09  -601.133538c  -9.09  -3.88    -0.0000
iter: 658 15:16:12  -601.133543c  -9.09  -3.89    -0.0000
iter: 659 15:16:16  -601.133548c  -9.10  -3.89    -0.0000
iter: 660 15:16:20  -601.133553c  -9.11  -3.89    -0.0000
iter: 661 15:16:23  -601.133557c  -9.11  -3.90    -0.0000
iter: 662 15:16:27  -601.133562c  -9.12  -3.90    -0.0000
iter: 663 15:16:31  -601.133566c  -9.12  -3.91    -0.0000
iter: 664 15:16:35  -601.133571c  -9.13  -3.91    -0.0000
iter: 665 15:16:38  -601.133575c  -9.14  -3.91    -0.0000
iter: 666 15:16:42  -601.133579c  -9.14  -3.92    -0.0000
iter: 667 15:16:46  -601.133584c  -9.15  -3.92    -0.0000
iter: 668 15:16:49  -601.133588c  -9.16  -3.92    -0.0000
iter: 669 15:16:53  -601.133592c  -9.16  -3.93    -0.0000
iter: 670 15:16:57  -601.133596c  -9.17  -3.93    -0.0000
iter: 671 15:17:00  -601.133600c  -9.18  -3.94    -0.0000
iter: 672 15:17:04  -601.133604c  -9.18  -3.94    -0.0000
iter: 673 15:17:08  -601.133608c  -9.19  -3.94    -0.0000
iter: 674 15:17:12  -601.133612c  -9.19  -3.95    -0.0000
iter: 675 15:17:15  -601.133616c  -9.20  -3.95    -0.0000
iter: 676 15:17:19  -601.133620c  -9.21  -3.95    -0.0000
iter: 677 15:17:23  -601.133623c  -9.22  -3.96    -0.0000
iter: 678 15:17:26  -601.133627c  -9.22  -3.96    -0.0000
iter: 679 15:17:30  -601.133631c  -9.23  -3.97    -0.0000
iter: 680 15:17:34  -601.133634c  -9.23  -3.97    -0.0000
iter: 681 15:17:37  -601.133638c  -9.24  -3.97    -0.0000
iter: 682 15:17:41  -601.133641c  -9.25  -3.98    -0.0000
iter: 683 15:17:45  -601.133645c  -9.25  -3.98    -0.0000
iter: 684 15:17:49  -601.133648c  -9.26  -3.98    -0.0000
iter: 685 15:17:52  -601.133652c  -9.27  -3.99    -0.0000
iter: 686 15:17:56  -601.133655c  -9.27  -3.99    -0.0000
iter: 687 15:18:00  -601.133658c  -9.28  -3.99    -0.0000
iter: 688 15:18:03  -601.133661c  -9.28  -4.00    -0.0000
iter: 689 15:18:07  -601.133664c  -9.29  -4.00    -0.0000
iter: 690 15:18:11  -601.133668c  -9.30  -4.01    -0.0000
iter: 691 15:18:14  -601.133671c  -9.31  -4.01    -0.0000
iter: 692 15:18:18  -601.133674c  -9.31  -4.01    -0.0000
iter: 693 15:18:22  -601.133677c  -9.32  -4.02    -0.0000
iter: 694 15:18:26  -601.133680c  -9.32  -4.02    -0.0000
iter: 695 15:18:29  -601.133683c  -9.33  -4.02    -0.0000
iter: 696 15:18:33  -601.133686c  -9.34  -4.03    -0.0000
iter: 697 15:18:37  -601.133688c  -9.34  -4.03    -0.0000
iter: 698 15:18:40  -601.133691c  -9.35  -4.04    -0.0000
iter: 699 15:18:44  -601.133694c  -9.36  -4.04    -0.0000
iter: 700 15:18:48  -601.133697c  -9.36  -4.04    -0.0000
iter: 701 15:18:51  -601.133699c  -9.37  -4.05    -0.0000
iter: 702 15:18:55  -601.133702c  -9.37  -4.05    -0.0000
iter: 703 15:18:59  -601.133705c  -9.38  -4.05    -0.0000
iter: 704 15:19:03  -601.133707c  -9.39  -4.06    -0.0000
iter: 705 15:19:06  -601.133710c  -9.40  -4.06    -0.0000
iter: 706 15:19:10  -601.133712c  -9.40  -4.06    -0.0000
iter: 707 15:19:14  -601.133715c  -9.41  -4.07    -0.0000
iter: 708 15:19:17  -601.133717c  -9.41  -4.07    -0.0000
iter: 709 15:19:21  -601.133720c  -9.42  -4.08    -0.0000
iter: 710 15:19:25  -601.133722c  -9.43  -4.08    -0.0000
iter: 711 15:19:28  -601.133725c  -9.43  -4.08    -0.0000
iter: 712 15:19:32  -601.133727c  -9.44  -4.09    -0.0000
iter: 713 15:19:36  -601.133729c  -9.45  -4.09    -0.0000
iter: 714 15:19:39  -601.133732c  -9.45  -4.09    -0.0000
iter: 715 15:19:43  -601.133734c  -9.46  -4.10    -0.0000
iter: 716 15:19:47  -601.133736c  -9.46  -4.10    -0.0000
iter: 717 15:19:51  -601.133738c  -9.47  -4.11    -0.0000
iter: 718 15:19:54  -601.133740c  -9.48  -4.11    -0.0000
iter: 719 15:19:58  -601.133742c  -9.49  -4.11    -0.0000
iter: 720 15:20:02  -601.133745c  -9.49  -4.12    -0.0000
iter: 721 15:20:05  -601.133747c  -9.50  -4.12    -0.0000
iter: 722 15:20:09  -601.133749c  -9.50  -4.12    -0.0000
iter: 723 15:20:13  -601.133751c  -9.51  -4.13    -0.0000
iter: 724 15:20:16  -601.133753c  -9.51  -4.13    -0.0000
iter: 725 15:20:20  -601.133755c  -9.52  -4.13    -0.0000
iter: 726 15:20:24  -601.133757c  -9.53  -4.14    -0.0000
iter: 727 15:20:28  -601.133759c  -9.54  -4.14    -0.0000
iter: 728 15:20:31  -601.133760c  -9.54  -4.15    -0.0000
iter: 729 15:20:35  -601.133762c  -9.55  -4.15    -0.0000
iter: 730 15:20:39  -601.133764c  -9.55  -4.15    -0.0000
iter: 731 15:20:42  -601.133766c  -9.56  -4.16    -0.0000
iter: 732 15:20:46  -601.133768c  -9.57  -4.16    -0.0000
iter: 733 15:20:50  -601.133770c  -9.57  -4.16    -0.0000
iter: 734 15:20:53  -601.133771c  -9.58  -4.17    -0.0000
iter: 735 15:20:57  -601.133773c  -9.59  -4.17    -0.0000
iter: 736 15:21:01  -601.133775c  -9.59  -4.17    -0.0000
iter: 737 15:21:05  -601.133777c  -9.60  -4.18    -0.0000
iter: 738 15:21:08  -601.133778c  -9.60  -4.18    -0.0000
iter: 739 15:21:12  -601.133780c  -9.61  -4.19    -0.0000
iter: 740 15:21:16  -601.133781c  -9.62  -4.19    -0.0000
iter: 741 15:21:19  -601.133783c  -9.63  -4.19    -0.0000
iter: 742 15:21:23  -601.133785c  -9.63  -4.20    -0.0000
iter: 743 15:21:27  -601.133786c  -9.64  -4.20    -0.0000
iter: 744 15:21:30  -601.133788c  -9.64  -4.20    -0.0000
iter: 745 15:21:34  -601.133789c  -9.65  -4.21    -0.0000
iter: 746 15:21:38  -601.133791c  -9.66  -4.21    -0.0000
iter: 747 15:21:42  -601.133792c  -9.66  -4.22    -0.0000
iter: 748 15:21:45  -601.133794c  -9.67  -4.22    -0.0000
iter: 749 15:21:49  -601.133795c  -9.68  -4.22    -0.0000
iter: 750 15:21:53  -601.133797c  -9.68  -4.23    -0.0000
iter: 751 15:21:56  -601.133798c  -9.69  -4.23    -0.0000
iter: 752 15:22:00  -601.133799c  -9.69  -4.23    -0.0000
iter: 753 15:22:04  -601.133801c  -9.70  -4.24    -0.0000
iter: 754 15:22:07  -601.133802c  -9.71  -4.24    -0.0000
iter: 755 15:22:11  -601.133804c  -9.71  -4.24    -0.0000
iter: 756 15:22:15  -601.133805c  -9.72  -4.25    -0.0000
iter: 757 15:22:19  -601.133806c  -9.73  -4.25    -0.0000
iter: 758 15:22:22  -601.133808c  -9.73  -4.26    -0.0000
iter: 759 15:22:26  -601.133809c  -9.74  -4.26    -0.0000
iter: 760 15:22:30  -601.133810c  -9.74  -4.26    -0.0000
iter: 761 15:22:33  -601.133811c  -9.75  -4.27    -0.0000
iter: 762 15:22:37  -601.133813c  -9.76  -4.27    -0.0000
iter: 763 15:22:41  -601.133814c  -9.77  -4.27    -0.0000
iter: 764 15:22:44  -601.133815c  -9.77  -4.28    -0.0000
iter: 765 15:22:48  -601.133816c  -9.78  -4.28    -0.0000
iter: 766 15:22:52  -601.133817c  -9.78  -4.28    -0.0000
iter: 767 15:22:56  -601.133818c  -9.79  -4.29    -0.0000
iter: 768 15:22:59  -601.133820c  -9.79  -4.29    -0.0000
iter: 769 15:23:03  -601.133821c  -9.80  -4.29    -0.0000
iter: 770 15:23:07  -601.133822c  -9.81  -4.30    -0.0000
iter: 771 15:23:10  -601.133823c  -9.82  -4.30    -0.0000
iter: 772 15:23:14  -601.133824c  -9.82  -4.31    -0.0000
iter: 773 15:23:18  -601.133825c  -9.83  -4.31    -0.0000
iter: 774 15:23:21  -601.133826c  -9.83  -4.31    -0.0000
iter: 775 15:23:25  -601.133827c  -9.84  -4.32    -0.0000
iter: 776 15:23:29  -601.133828c  -9.85  -4.32    -0.0000
iter: 777 15:23:32  -601.133829c  -9.85  -4.32    -0.0000
iter: 778 15:23:36  -601.133830c  -9.86  -4.33    -0.0000
iter: 779 15:23:40  -601.133831c  -9.87  -4.33    -0.0000
iter: 780 15:23:44  -601.133832c  -9.87  -4.33    -0.0000
iter: 781 15:23:47  -601.133833c  -9.88  -4.34    -0.0000
iter: 782 15:23:51  -601.133834c  -9.88  -4.34    -0.0000
iter: 783 15:23:55  -601.133835c  -9.89  -4.35    -0.0000
iter: 784 15:23:58  -601.133836c  -9.90  -4.35    -0.0000
iter: 785 15:24:02  -601.133837c  -9.90  -4.35    -0.0000
iter: 786 15:24:06  -601.133838c  -9.91  -4.36    -0.0000
iter: 787 15:24:10  -601.133839c  -9.92  -4.36    -0.0000
iter: 788 15:24:13  -601.133840c  -9.92  -4.36    -0.0000
iter: 789 15:24:17  -601.133841c  -9.93  -4.37    -0.0000
iter: 790 15:24:21  -601.133842c  -9.93  -4.37    -0.0000
iter: 791 15:24:25  -601.133842c  -9.94  -4.37    -0.0000
iter: 792 15:24:29  -601.133843c  -9.95  -4.38    -0.0000
iter: 793 15:24:32  -601.133844c  -9.95  -4.38    -0.0000
iter: 794 15:24:36  -601.133845c  -9.96  -4.38    -0.0000
iter: 795 15:24:40  -601.133846c  -9.97  -4.39    -0.0000
iter: 796 15:24:43  -601.133847c  -9.97  -4.39    -0.0000
iter: 797 15:24:47  -601.133847c  -9.98  -4.40    -0.0000
iter: 798 15:24:51  -601.133848c  -9.98  -4.40    -0.0000
iter: 799 15:24:54  -601.133849c  -9.99  -4.40    -0.0000
iter: 800 15:24:58  -601.133850c -10.00  -4.41    -0.0000
iter: 801 15:25:02  -601.133851c -10.01c -4.41    -0.0000
iter: 802 15:25:06  -601.133851c -10.01c -4.41    -0.0000
iter: 803 15:25:09  -601.133852c -10.02c -4.42    -0.0000
iter: 804 15:25:13  -601.133853c -10.02c -4.42    -0.0000
iter: 805 15:25:17  -601.133854c -10.03c -4.42    -0.0000
iter: 806 15:25:20  -601.133854c -10.03c -4.43    -0.0000
iter: 807 15:25:24  -601.133855c -10.04c -4.43    -0.0000
iter: 808 15:25:28  -601.133856c -10.05c -4.43    -0.0000
iter: 809 15:25:31  -601.133856c -10.06c -4.44    -0.0000
iter: 810 15:25:35  -601.133857c -10.06c -4.44    -0.0000
iter: 811 15:25:39  -601.133858c -10.07c -4.45    -0.0000
iter: 812 15:25:43  -601.133858c -10.07c -4.45    -0.0000
iter: 813 15:25:46  -601.133859c -10.08c -4.45    -0.0000
iter: 814 15:25:50  -601.133860c -10.09c -4.46    -0.0000
iter: 815 15:25:54  -601.133860c -10.09c -4.46    -0.0000
iter: 816 15:25:57  -601.133861c -10.10c -4.46    -0.0000
iter: 817 15:26:01  -601.133862c -10.11c -4.47    -0.0000
iter: 818 15:26:05  -601.133862c -10.11c -4.47    -0.0000
iter: 819 15:26:08  -601.133863c -10.12c -4.47    -0.0000
iter: 820 15:26:12  -601.133864c -10.12c -4.48    -0.0000
iter: 821 15:26:16  -601.133864c -10.13c -4.48    -0.0000
iter: 822 15:26:20  -601.133865c -10.14c -4.48    -0.0000
iter: 823 15:26:23  -601.133865c -10.14c -4.49    -0.0000
iter: 824 15:26:27  -601.133866c -10.15c -4.49    -0.0000
iter: 825 15:26:31  -601.133867c -10.16c -4.50    -0.0000
iter: 826 15:26:34  -601.133867c -10.16c -4.50    -0.0000
iter: 827 15:26:38  -601.133868c -10.17c -4.50    -0.0000
iter: 828 15:26:42  -601.133868c -10.17c -4.51    -0.0000
iter: 829 15:26:45  -601.133869c -10.18c -4.51    -0.0000
iter: 830 15:26:49  -601.133869c -10.19c -4.51    -0.0000
iter: 831 15:26:53  -601.133870c -10.20c -4.52    -0.0000
iter: 832 15:26:56  -601.133871c -10.20c -4.52    -0.0000
iter: 833 15:27:00  -601.133871c -10.21c -4.52    -0.0000
iter: 834 15:27:04  -601.133872c -10.21c -4.53    -0.0000
iter: 835 15:27:08  -601.133872c -10.22c -4.53    -0.0000
iter: 836 15:27:11  -601.133873c -10.22c -4.53    -0.0000
iter: 837 15:27:15  -601.133873c -10.23c -4.54    -0.0000
iter: 838 15:27:19  -601.133874c -10.24c -4.54    -0.0000
iter: 839 15:27:22  -601.133874c -10.25c -4.55    -0.0000
iter: 840 15:27:26  -601.133875c -10.25c -4.55    -0.0000
iter: 841 15:27:30  -601.133875c -10.26c -4.55    -0.0000
iter: 842 15:27:33  -601.133876c -10.26c -4.56    -0.0000
iter: 843 15:27:37  -601.133876c -10.27c -4.56    -0.0000
iter: 844 15:27:41  -601.133877c -10.27c -4.56    -0.0000
iter: 845 15:27:45  -601.133877c -10.28c -4.57    -0.0000
iter: 846 15:27:48  -601.133877c -10.29c -4.57    -0.0000
iter: 847 15:27:52  -601.133878c -10.30c -4.57    -0.0000
iter: 848 15:27:56  -601.133878c -10.30c -4.58    -0.0000
iter: 849 15:27:59  -601.133879c -10.31c -4.58    -0.0000
iter: 850 15:28:03  -601.133879c -10.31c -4.58    -0.0000
iter: 851 15:28:07  -601.133880c -10.32c -4.59    -0.0000
iter: 852 15:28:10  -601.133880c -10.32c -4.59    -0.0000
iter: 853 15:28:14  -601.133881c -10.33c -4.59    -0.0000
iter: 854 15:28:18  -601.133881c -10.34c -4.60    -0.0000
iter: 855 15:28:22  -601.133881c -10.35c -4.60    -0.0000
iter: 856 15:28:25  -601.133882c -10.35c -4.61    -0.0000
iter: 857 15:28:29  -601.133882c -10.36c -4.61    -0.0000
iter: 858 15:28:33  -601.133883c -10.36c -4.61    -0.0000
iter: 859 15:28:36  -601.133883c -10.37c -4.62    -0.0000
iter: 860 15:28:40  -601.133883c -10.38c -4.62    -0.0000
iter: 861 15:28:44  -601.133884c -10.38c -4.62    -0.0000
iter: 862 15:28:47  -601.133884c -10.39c -4.63    -0.0000
iter: 863 15:28:51  -601.133885c -10.40c -4.63    -0.0000
iter: 864 15:28:55  -601.133885c -10.40c -4.63    -0.0000
iter: 865 15:28:59  -601.133885c -10.41c -4.64    -0.0000
iter: 866 15:29:02  -601.133886c -10.41c -4.64    -0.0000
iter: 867 15:29:06  -601.133886c -10.42c -4.64    -0.0000
iter: 868 15:29:10  -601.133886c -10.43c -4.65    -0.0000
iter: 869 15:29:13  -601.133887c -10.43c -4.65    -0.0000
iter: 870 15:29:17  -601.133887c -10.44c -4.65    -0.0000
iter: 871 15:29:21  -601.133888c -10.45c -4.66    -0.0000
iter: 872 15:29:24  -601.133888c -10.45c -4.66    -0.0000
iter: 873 15:29:28  -601.133888c -10.46c -4.66    -0.0000
iter: 874 15:29:32  -601.133889c -10.46c -4.67    -0.0000
iter: 875 15:29:35  -601.133889c -10.47c -4.67    -0.0000
iter: 876 15:29:39  -601.133889c -10.48c -4.68    -0.0000
iter: 877 15:29:43  -601.133890c -10.48c -4.68    -0.0000
iter: 878 15:29:47  -601.133890c -10.49c -4.68    -0.0000
iter: 879 15:29:50  -601.133890c -10.50c -4.69    -0.0000
iter: 880 15:29:54  -601.133891c -10.50c -4.69    -0.0000
iter: 881 15:29:58  -601.133891c -10.51c -4.69    -0.0000
iter: 882 15:30:01  -601.133891c -10.51c -4.70    -0.0000
iter: 883 15:30:05  -601.133892c -10.52c -4.70    -0.0000
iter: 884 15:30:09  -601.133892c -10.53c -4.70    -0.0000
iter: 885 15:30:12  -601.133892c -10.53c -4.71    -0.0000
iter: 886 15:30:16  -601.133892c -10.54c -4.71    -0.0000
iter: 887 15:30:20  -601.133893c -10.55c -4.71    -0.0000
iter: 888 15:30:24  -601.133893c -10.55c -4.72    -0.0000
iter: 889 15:30:27  -601.133893c -10.56c -4.72    -0.0000
iter: 890 15:30:31  -601.133894c -10.56c -4.72    -0.0000
iter: 891 15:30:35  -601.133894c -10.57c -4.73    -0.0000
iter: 892 15:30:38  -601.133894c -10.58c -4.73    -0.0000
iter: 893 15:30:42  -601.133894c -10.58c -4.73    -0.0000
iter: 894 15:30:46  -601.133895c -10.59c -4.74    -0.0000
iter: 895 15:30:49  -601.133895c -10.60c -4.74    -0.0000
iter: 896 15:30:53  -601.133895c -10.60c -4.75    -0.0000
iter: 897 15:30:57  -601.133896c -10.61c -4.75    -0.0000
iter: 898 15:31:01  -601.133896c -10.61c -4.75    -0.0000
iter: 899 15:31:04  -601.133896c -10.62c -4.76    -0.0000
iter: 900 15:31:08  -601.133896c -10.63c -4.76    -0.0000
iter: 901 15:31:12  -601.133897c -10.63c -4.76    -0.0000
iter: 902 15:31:15  -601.133897c -10.64c -4.77    -0.0000
iter: 903 15:31:19  -601.133897c -10.65c -4.77    -0.0000
iter: 904 15:31:23  -601.133897c -10.65c -4.77    -0.0000
iter: 905 15:31:26  -601.133898c -10.66c -4.78    -0.0000
iter: 906 15:31:30  -601.133898c -10.66c -4.78    -0.0000
iter: 907 15:31:34  -601.133898c -10.67c -4.78    -0.0000
iter: 908 15:31:38  -601.133898c -10.68c -4.79    -0.0000
iter: 909 15:31:41  -601.133899c -10.68c -4.79    -0.0000
iter: 910 15:31:45  -601.133899c -10.69c -4.79    -0.0000
iter: 911 15:31:49  -601.133899c -10.70c -4.80    -0.0000
iter: 912 15:31:52  -601.133899c -10.70c -4.80    -0.0000
iter: 913 15:31:56  -601.133900c -10.71c -4.80    -0.0000
iter: 914 15:32:00  -601.133900c -10.71c -4.81    -0.0000
iter: 915 15:32:03  -601.133900c -10.72c -4.81    -0.0000
iter: 916 15:32:07  -601.133900c -10.73c -4.81    -0.0000
iter: 917 15:32:11  -601.133900c -10.73c -4.82    -0.0000
iter: 918 15:32:15  -601.133901c -10.74c -4.82    -0.0000
iter: 919 15:32:18  -601.133901c -10.75c -4.83    -0.0000
iter: 920 15:32:22  -601.133901c -10.75c -4.83    -0.0000
iter: 921 15:32:26  -601.133901c -10.76c -4.83    -0.0000
iter: 922 15:32:29  -601.133902c -10.76c -4.84    -0.0000
iter: 923 15:32:33  -601.133902c -10.77c -4.84    -0.0000
iter: 924 15:32:37  -601.133902c -10.78c -4.84    -0.0000
iter: 925 15:32:40  -601.133902c -10.78c -4.85    -0.0000
iter: 926 15:32:44  -601.133902c -10.79c -4.85    -0.0000
iter: 927 15:32:48  -601.133903c -10.80c -4.85    -0.0000
iter: 928 15:32:52  -601.133903c -10.80c -4.86    -0.0000
iter: 929 15:32:55  -601.133903c -10.81c -4.86    -0.0000
iter: 930 15:32:59  -601.133903c -10.81c -4.86    -0.0000
iter: 931 15:33:03  -601.133903c -10.82c -4.87    -0.0000
iter: 932 15:33:06  -601.133904c -10.83c -4.87    -0.0000
iter: 933 15:33:10  -601.133904c -10.83c -4.87    -0.0000
iter: 934 15:33:14  -601.133904c -10.84c -4.88    -0.0000
iter: 935 15:33:17  -601.133904c -10.85c -4.88    -0.0000
iter: 936 15:33:21  -601.133904c -10.85c -4.88    -0.0000
iter: 937 15:33:25  -601.133905c -10.86c -4.89    -0.0000
iter: 938 15:33:29  -601.133905c -10.86c -4.89    -0.0000
iter: 939 15:33:32  -601.133905c -10.87c -4.89    -0.0000
iter: 940 15:33:36  -601.133905c -10.88c -4.90    -0.0000
iter: 941 15:33:40  -601.133905c -10.88c -4.90    -0.0000
iter: 942 15:33:43  -601.133905c -10.89c -4.90    -0.0000
iter: 943 15:33:47  -601.133906c -10.89c -4.91    -0.0000
iter: 944 15:33:51  -601.133906c -10.90c -4.91    -0.0000
iter: 945 15:33:54  -601.133906c -10.91c -4.91    -0.0000
iter: 946 15:33:58  -601.133906c -10.91c -4.92    -0.0000
iter: 947 15:34:02  -601.133906c -10.92c -4.92    -0.0000
iter: 948 15:34:06  -601.133906c -10.92c -4.93    -0.0000
iter: 949 15:34:09  -601.133907c -10.93c -4.93    -0.0000
iter: 950 15:34:13  -601.133907c -10.94c -4.93    -0.0000
iter: 951 15:34:17  -601.133907c -10.94c -4.94    -0.0000
iter: 952 15:34:20  -601.133907c -10.95c -4.94    -0.0000
iter: 953 15:34:24  -601.133907c -10.96c -4.94    -0.0000
iter: 954 15:34:28  -601.133907c -10.96c -4.95    -0.0000
iter: 955 15:34:31  -601.133908c -10.97c -4.95    -0.0000
iter: 956 15:34:35  -601.133908c -10.97c -4.95    -0.0000
iter: 957 15:34:39  -601.133908c -10.98c -4.96    -0.0000
iter: 958 15:34:43  -601.133908c -10.99c -4.96    -0.0000
iter: 959 15:34:46  -601.133908c -10.99c -4.96    -0.0000
iter: 960 15:34:50  -601.133908c -11.00c -4.97    -0.0000
iter: 961 15:34:54  -601.133908c -11.01c -4.97    -0.0000
iter: 962 15:34:57  -601.133909c -11.01c -4.97    -0.0000
iter: 963 15:35:01  -601.133909c -11.02c -4.98    -0.0000
iter: 964 15:35:05  -601.133909c -11.02c -4.98    -0.0000
iter: 965 15:35:08  -601.133909c -11.03c -4.98    -0.0000
iter: 966 15:35:12  -601.133909c -11.04c -4.99    -0.0000
iter: 967 15:35:16  -601.133909c -11.04c -4.99    -0.0000
iter: 968 15:35:19  -601.133909c -11.05c -4.99    -0.0000
iter: 969 15:35:23  -601.133910c -11.06c -5.00    -0.0000
iter: 970 15:35:27  -601.133910c -11.06c -5.00c   -0.0000

Converged after 970 iterations.

Dipole moment: (52.394475, -54.480254, -0.102609) |e|*Ang

Total magnetic moment: (0.000000, 0.000000, -0.000000)
Local magnetic moments:
   0 Ti ( 0.000000,  0.000000, -0.000000)
   1 Ti ( 0.000000,  0.000000, -0.000000)
   2 Ti ( 0.000000,  0.000000,  0.000000)
   3 Ti ( 0.000000,  0.000000, -0.000000)
   4 Ti ( 0.000000,  0.000000, -0.000000)
   5 Ti ( 0.000000,  0.000000, -0.000000)
   6 Ti ( 0.000000,  0.000000,  0.000000)
   7 Ti ( 0.000000,  0.000000,  0.000000)
   8 Ti ( 0.000000,  0.000000, -0.000000)
   9 Ti ( 0.000000,  0.000000, -0.000000)
  10 Ti ( 0.000000,  0.000000,  0.000000)
  11 Ti ( 0.000000,  0.000000,  0.000000)
  12 Ti ( 0.000000,  0.000000,  0.000000)
  13 Ti ( 0.000000,  0.000000,  0.000000)
  14 Ti ( 0.000000,  0.000000,  0.000000)
  15 Ti ( 0.000000,  0.000000, -0.000000)
  16 Ti ( 0.000000,  0.000000,  0.000000)
  17 Ti ( 0.000000,  0.000000, -0.000000)
  18 Ti ( 0.000000,  0.000000, -0.000000)
  19 Ti ( 0.000000,  0.000000,  0.000000)
  20 Ti ( 0.000000,  0.000000, -0.000000)
  21 Ti ( 0.000000,  0.000000, -0.000000)
  22 Ti ( 0.000000,  0.000000, -0.000000)
  23 Ti ( 0.000000,  0.000000, -0.000000)
  24 O  ( 0.000000,  0.000000, -0.000000)
  25 O  ( 0.000000,  0.000000,  0.000000)
  26 O  ( 0.000000,  0.000000, -0.000000)
  27 O  ( 0.000000,  0.000000,  0.000000)
  28 O  ( 0.000000,  0.000000, -0.000000)
  29 O  ( 0.000000,  0.000000,  0.000000)
  30 O  ( 0.000000,  0.000000, -0.000000)
  31 O  ( 0.000000,  0.000000,  0.000000)
  32 O  ( 0.000000,  0.000000,  0.000000)
  33 O  ( 0.000000,  0.000000, -0.000000)
  34 O  ( 0.000000,  0.000000,  0.000000)
  35 O  ( 0.000000,  0.000000, -0.000000)
  36 O  ( 0.000000,  0.000000, -0.000000)
  37 O  ( 0.000000,  0.000000,  0.000000)
  38 O  ( 0.000000,  0.000000, -0.000000)
  39 O  ( 0.000000,  0.000000, -0.000000)
  40 O  ( 0.000000,  0.000000, -0.000000)
  41 O  ( 0.000000,  0.000000,  0.000000)
  42 O  ( 0.000000,  0.000000, -0.000000)
  43 O  ( 0.000000,  0.000000,  0.000000)
  44 O  ( 0.000000,  0.000000,  0.000000)
  45 O  ( 0.000000,  0.000000, -0.000000)
  46 O  ( 0.000000,  0.000000, -0.000000)
  47 O  ( 0.000000,  0.000000,  0.000000)
  48 O  ( 0.000000,  0.000000,  0.000000)
  49 O  ( 0.000000,  0.000000, -0.000000)
  50 O  ( 0.000000,  0.000000,  0.000000)
  51 O  ( 0.000000,  0.000000, -0.000000)
  52 O  ( 0.000000,  0.000000,  0.000000)
  53 O  ( 0.000000,  0.000000, -0.000000)
  54 O  ( 0.000000,  0.000000, -0.000000)
  55 O  ( 0.000000,  0.000000, -0.000000)
  56 O  ( 0.000000,  0.000000,  0.000000)
  57 O  ( 0.000000,  0.000000, -0.000000)
  58 O  ( 0.000000,  0.000000,  0.000000)
  59 O  ( 0.000000,  0.000000,  0.000000)
  60 O  ( 0.000000,  0.000000,  0.000000)
  61 O  ( 0.000000,  0.000000, -0.000000)
  62 O  ( 0.000000,  0.000000,  0.000000)
  63 O  ( 0.000000,  0.000000, -0.000000)
  64 O  ( 0.000000,  0.000000,  0.000000)
  65 O  ( 0.000000,  0.000000, -0.000000)
  66 O  ( 0.000000,  0.000000,  0.000000)
  67 O  ( 0.000000,  0.000000,  0.000000)
  68 O  ( 0.000000,  0.000000, -0.000000)
  69 O  ( 0.000000,  0.000000, -0.000000)
  70 O  ( 0.000000,  0.000000, -0.000000)
  71 O  ( 0.000000,  0.000000,  0.000000)
  72 Au ( 0.000000,  0.000000,  0.000000)
  73 Au ( 0.000000,  0.000000,  0.000000)
  74 Au ( 0.000000,  0.000000, -0.000000)
  75 Au ( 0.000000,  0.000000,  0.000000)

Energy contributions relative to reference atoms: (reference = -2721730.337652)

Kinetic:       +537.862327
Potential:     -727.514852
External:       -72.179438
XC:            -382.506428
Entropy (-ST):   -0.001390
Local:          +43.205177
SIC:             +0.000000
--------------------------
Free energy:   -601.134605
Extrapolated:  -601.133910

Dipole-layer corrected work functions: 4.468501, 4.703100 eV

Spin contamination: 0.000000 electrons
                   Up                     Down
 Band  Eigenvalues  Occupancy  Eigenvalues  Occupancy
    0    -65.95212    1.00000    -65.95212    1.00000
    1    -65.94441    1.00000    -65.94441    1.00000
    2    -65.93930    1.00000    -65.93930    1.00000
    3    -65.93687    1.00000    -65.93687    1.00000
    4    -65.80730    1.00000    -65.80730    1.00000
    5    -65.73364    1.00000    -65.73364    1.00000
    6    -65.64256    1.00000    -65.64256    1.00000
    7    -65.63943    1.00000    -65.63943    1.00000
    8    -65.63310    1.00000    -65.63310    1.00000
    9    -65.63031    1.00000    -65.63031    1.00000
   10    -65.61043    1.00000    -65.61043    1.00000
   11    -65.60403    1.00000    -65.60403    1.00000
   12    -65.59243    1.00000    -65.59243    1.00000
   13    -65.55769    1.00000    -65.55769    1.00000
   14    -65.55159    1.00000    -65.55159    1.00000
   15    -65.49793    1.00000    -65.49793    1.00000
   16    -65.47655    1.00000    -65.47655    1.00000
   17    -65.46955    1.00000    -65.46955    1.00000
   18    -65.35905    1.00000    -65.35905    1.00000
   19    -65.32050    1.00000    -65.32050    1.00000
   20    -65.21504    1.00000    -65.21504    1.00000
   21    -65.20153    1.00000    -65.20153    1.00000
   22    -65.19400    1.00000    -65.19400    1.00000
   23    -65.19107    1.00000    -65.19107    1.00000
   24    -42.27386    1.00000    -42.27386    1.00000
   25    -42.26494    1.00000    -42.26494    1.00000
   26    -42.25906    1.00000    -42.25906    1.00000
   27    -42.25607    1.00000    -42.25607    1.00000
   28    -42.12668    1.00000    -42.12668    1.00000
   29    -42.11780    1.00000    -42.11780    1.00000
   30    -42.08801    1.00000    -42.08801    1.00000
   31    -42.05724    1.00000    -42.05724    1.00000
   32    -42.04818    1.00000    -42.04818    1.00000
   33    -41.98318    1.00000    -41.98318    1.00000
   34    -41.95381    1.00000    -41.95381    1.00000
   35    -41.94207    1.00000    -41.94207    1.00000
   36    -41.93924    1.00000    -41.93924    1.00000
   37    -41.93476    1.00000    -41.93476    1.00000
   38    -41.92374    1.00000    -41.92374    1.00000
   39    -41.92294    1.00000    -41.92294    1.00000
   40    -41.91810    1.00000    -41.91810    1.00000
   41    -41.91592    1.00000    -41.91592    1.00000
   42    -41.91100    1.00000    -41.91100    1.00000
   43    -41.90037    1.00000    -41.90037    1.00000
   44    -41.89412    1.00000    -41.89412    1.00000
   45    -41.88859    1.00000    -41.88859    1.00000
   46    -41.87285    1.00000    -41.87285    1.00000
   47    -41.86659    1.00000    -41.86659    1.00000
   48    -41.84882    1.00000    -41.84882    1.00000
   49    -41.83249    1.00000    -41.83249    1.00000
   50    -41.81684    1.00000    -41.81684    1.00000
   51    -41.81612    1.00000    -41.81612    1.00000
   52    -41.80239    1.00000    -41.80239    1.00000
   53    -41.79453    1.00000    -41.79453    1.00000
   54    -41.79120    1.00000    -41.79120    1.00000
   55    -41.77091    1.00000    -41.77091    1.00000
   56    -41.76757    1.00000    -41.76757    1.00000
   57    -41.76176    1.00000    -41.76176    1.00000
   58    -41.75195    1.00000    -41.75195    1.00000
   59    -41.73730    1.00000    -41.73730    1.00000
   60    -41.73430    1.00000    -41.73430    1.00000
   61    -41.72245    1.00000    -41.72245    1.00000
   62    -41.71970    1.00000    -41.71970    1.00000
   63    -41.71682    1.00000    -41.71682    1.00000
   64    -41.70877    1.00000    -41.70877    1.00000
   65    -41.69731    1.00000    -41.69731    1.00000
   66    -41.69440    1.00000    -41.69440    1.00000
   67    -41.68782    1.00000    -41.68782    1.00000
   68    -41.68185    1.00000    -41.68185    1.00000
   69    -41.67140    1.00000    -41.67140    1.00000
   70    -41.66257    1.00000    -41.66257    1.00000
   71    -41.65438    1.00000    -41.65438    1.00000
   72    -41.65330    1.00000    -41.65330    1.00000
   73    -41.64236    1.00000    -41.64236    1.00000
   74    -41.63718    1.00000    -41.63718    1.00000
   75    -41.62384    1.00000    -41.62384    1.00000
   76    -41.59392    1.00000    -41.59392    1.00000
   77    -41.57796    1.00000    -41.57796    1.00000
   78    -41.52056    1.00000    -41.52056    1.00000
   79    -41.51578    1.00000    -41.51578    1.00000
   80    -41.48379    1.00000    -41.48379    1.00000
   81    -41.45149    1.00000    -41.45149    1.00000
   82    -41.44096    1.00000    -41.44096    1.00000
   83    -41.44023    1.00000    -41.44023    1.00000
   84    -41.42707    1.00000    -41.42707    1.00000
   85    -41.42338    1.00000    -41.42338    1.00000
   86    -41.41295    1.00000    -41.41295    1.00000
   87    -41.41052    1.00000    -41.41052    1.00000
   88    -41.40467    1.00000    -41.40467    1.00000
   89    -41.40460    1.00000    -41.40460    1.00000
   90    -41.36860    1.00000    -41.36860    1.00000
   91    -41.35418    1.00000    -41.35418    1.00000
   92    -41.29109    1.00000    -41.29109    1.00000
   93    -41.27556    1.00000    -41.27556    1.00000
   94    -41.26770    1.00000    -41.26770    1.00000
   95    -41.26409    1.00000    -41.26409    1.00000
   96    -24.64972    1.00000    -24.64972    1.00000
   97    -24.44677    1.00000    -24.44677    1.00000
   98    -24.31856    1.00000    -24.31856    1.00000
   99    -24.28987    1.00000    -24.28987    1.00000
  100    -24.22883    1.00000    -24.22883    1.00000
  101    -24.18894    1.00000    -24.18894    1.00000
  102    -24.11522    1.00000    -24.11522    1.00000
  103    -24.04243    1.00000    -24.04243    1.00000
  104    -23.98575    1.00000    -23.98575    1.00000
  105    -23.86956    1.00000    -23.86956    1.00000
  106    -23.82017    1.00000    -23.82017    1.00000
  107    -23.75665    1.00000    -23.75665    1.00000
  108    -23.67746    1.00000    -23.67746    1.00000
  109    -23.55501    1.00000    -23.55501    1.00000
  110    -23.51862    1.00000    -23.51862    1.00000
  111    -23.50579    1.00000    -23.50579    1.00000
  112    -23.49003    1.00000    -23.49003    1.00000
  113    -23.47551    1.00000    -23.47551    1.00000
  114    -23.41773    1.00000    -23.41773    1.00000
  115    -23.38522    1.00000    -23.38522    1.00000
  116    -23.36672    1.00000    -23.36672    1.00000
  117    -23.34619    1.00000    -23.34619    1.00000
  118    -23.33388    1.00000    -23.33388    1.00000
  119    -23.32369    1.00000    -23.32369    1.00000
  120    -23.29932    1.00000    -23.29932    1.00000
  121    -23.28307    1.00000    -23.28307    1.00000
  122    -23.26642    1.00000    -23.26642    1.00000
  123    -23.26568    1.00000    -23.26568    1.00000
  124    -23.20339    1.00000    -23.20339    1.00000
  125    -23.18398    1.00000    -23.18398    1.00000
  126    -23.18236    1.00000    -23.18236    1.00000
  127    -23.17474    1.00000    -23.17474    1.00000
  128    -23.16961    1.00000    -23.16961    1.00000
  129    -23.16649    1.00000    -23.16649    1.00000
  130    -23.15870    1.00000    -23.15870    1.00000
  131    -23.14434    1.00000    -23.14434    1.00000
  132    -23.12654    1.00000    -23.12654    1.00000
  133    -23.12420    1.00000    -23.12420    1.00000
  134    -23.09382    1.00000    -23.09382    1.00000
  135    -22.98654    1.00000    -22.98654    1.00000
  136    -22.96774    1.00000    -22.96774    1.00000
  137    -22.78205    1.00000    -22.78205    1.00000
  138    -22.67763    1.00000    -22.67763    1.00000
  139    -22.59131    1.00000    -22.59131    1.00000
  140    -21.81424    1.00000    -21.81424    1.00000
  141    -21.77295    1.00000    -21.77295    1.00000
  142    -21.76666    1.00000    -21.76666    1.00000
  143    -21.75667    1.00000    -21.75667    1.00000
  144    -11.76855    1.00000    -11.76855    1.00000
  145    -11.65765    1.00000    -11.65765    1.00000
  146    -11.64894    1.00000    -11.64894    1.00000
  147    -11.58835    1.00000    -11.58835    1.00000
  148    -11.57017    1.00000    -11.57017    1.00000
  149    -11.55104    1.00000    -11.55104    1.00000
  150    -11.48663    1.00000    -11.48663    1.00000
  151    -11.47619    1.00000    -11.47619    1.00000
  152    -11.46139    1.00000    -11.46139    1.00000
  153    -11.41572    1.00000    -11.41572    1.00000
  154    -11.40119    1.00000    -11.40119    1.00000
  155    -11.35801    1.00000    -11.35801    1.00000
  156    -11.34735    1.00000    -11.34735    1.00000
  157    -11.30663    1.00000    -11.30663    1.00000
  158    -11.27183    1.00000    -11.27183    1.00000
  159    -11.23267    1.00000    -11.23267    1.00000
  160    -11.21632    1.00000    -11.21632    1.00000
  161    -11.19186    1.00000    -11.19186    1.00000
  162    -11.17053    1.00000    -11.17053    1.00000
  163    -11.10091    1.00000    -11.10091    1.00000
  164    -11.04207    1.00000    -11.04207    1.00000
  165    -10.96168    1.00000    -10.96168    1.00000
  166    -10.95744    1.00000    -10.95744    1.00000
  167    -10.92844    1.00000    -10.92844    1.00000
  168    -10.92329    1.00000    -10.92329    1.00000
  169    -10.90392    1.00000    -10.90392    1.00000
  170    -10.86944    1.00000    -10.86944    1.00000
  171    -10.85280    1.00000    -10.85280    1.00000
  172    -10.83218    1.00000    -10.83218    1.00000
  173    -10.82617    1.00000    -10.82617    1.00000
  174    -10.81880    1.00000    -10.81880    1.00000
  175    -10.78243    1.00000    -10.78243    1.00000
  176    -10.77067    1.00000    -10.77067    1.00000
  177    -10.75920    1.00000    -10.75920    1.00000
  178    -10.74622    1.00000    -10.74622    1.00000
  179    -10.72701    1.00000    -10.72701    1.00000
  180    -10.71264    1.00000    -10.71264    1.00000
  181    -10.69954    1.00000    -10.69954    1.00000
  182    -10.68864    1.00000    -10.68864    1.00000
  183    -10.65310    1.00000    -10.65310    1.00000
  184    -10.64289    1.00000    -10.64289    1.00000
  185    -10.60153    1.00000    -10.60153    1.00000
  186    -10.57294    1.00000    -10.57294    1.00000
  187    -10.56015    1.00000    -10.56015    1.00000
  188    -10.50574    1.00000    -10.50574    1.00000
  189    -10.46768    1.00000    -10.46768    1.00000
  190    -10.38961    1.00000    -10.38961    1.00000
  191    -10.35574    1.00000    -10.35574    1.00000
  192    -10.32109    1.00000    -10.32109    1.00000
  193    -10.26296    1.00000    -10.26296    1.00000
  194    -10.18246    1.00000    -10.18246    1.00000
  195    -10.16749    1.00000    -10.16749    1.00000
  196    -10.15546    1.00000    -10.15546    1.00000
  197    -10.08755    1.00000    -10.08755    1.00000
  198     -9.98338    1.00000     -9.98338    1.00000
  199     -9.94230    1.00000     -9.94230    1.00000
  200     -9.91037    1.00000     -9.91037    1.00000
  201     -9.87405    1.00000     -9.87405    1.00000
  202     -9.79826    1.00000     -9.79826    1.00000
  203     -9.79522    1.00000     -9.79522    1.00000
  204     -9.73289    1.00000     -9.73289    1.00000
  205     -9.71653    1.00000     -9.71653    1.00000
  206     -9.65684    1.00000     -9.65684    1.00000
  207     -9.60735    1.00000     -9.60735    1.00000
  208     -9.56758    1.00000     -9.56758    1.00000
  209     -9.55263    1.00000     -9.55263    1.00000
  210     -9.54390    1.00000     -9.54390    1.00000
  211     -9.51885    1.00000     -9.51885    1.00000
  212     -9.47591    1.00000     -9.47591    1.00000
  213     -9.46162    1.00000     -9.46162    1.00000
  214     -9.39763    1.00000     -9.39763    1.00000
  215     -9.35915    1.00000     -9.35915    1.00000
  216     -9.32422    1.00000     -9.32422    1.00000
  217     -9.28215    1.00000     -9.28215    1.00000
  218     -9.27961    1.00000     -9.27961    1.00000
  219     -9.26717    1.00000     -9.26717    1.00000
  220     -9.23205    1.00000     -9.23205    1.00000
  221     -9.21724    1.00000     -9.21724    1.00000
  222     -9.18221    1.00000     -9.18221    1.00000
  223     -9.15369    1.00000     -9.15369    1.00000
  224     -9.10723    1.00000     -9.10723    1.00000
  225     -9.09953    1.00000     -9.09953    1.00000
  226     -9.08727    1.00000     -9.08727    1.00000
  227     -9.06691    1.00000     -9.06691    1.00000
  228     -9.01968    1.00000     -9.01968    1.00000
  229     -8.99552    1.00000     -8.99552    1.00000
  230     -8.99163    1.00000     -8.99163    1.00000
  231     -8.96334    1.00000     -8.96334    1.00000
  232     -8.95478    1.00000     -8.95478    1.00000
  233     -8.93430    1.00000     -8.93430    1.00000
  234     -8.86726    1.00000     -8.86726    1.00000
  235     -8.80308    1.00000     -8.80308    1.00000
  236     -8.78843    1.00000     -8.78843    1.00000
  237     -8.75711    1.00000     -8.75711    1.00000
  238     -8.72063    1.00000     -8.72063    1.00000
  239     -8.70679    1.00000     -8.70679    1.00000
  240     -8.69993    1.00000     -8.69993    1.00000
  241     -8.63784    1.00000     -8.63784    1.00000
  242     -8.63285    1.00000     -8.63285    1.00000
  243     -8.59616    1.00000     -8.59616    1.00000
  244     -8.56550    1.00000     -8.56550    1.00000
  245     -8.46956    1.00000     -8.46956    1.00000
  246     -8.46045    1.00000     -8.46045    1.00000
  247     -8.38327    1.00000     -8.38327    1.00000
  248     -8.35184    1.00000     -8.35184    1.00000
  249     -8.27492    1.00000     -8.27492    1.00000
  250     -8.26258    1.00000     -8.26258    1.00000
  251     -8.23466    1.00000     -8.23466    1.00000
  252     -8.21078    1.00000     -8.21078    1.00000
  253     -8.20279    1.00000     -8.20279    1.00000
  254     -8.17491    1.00000     -8.17491    1.00000
  255     -8.15420    1.00000     -8.15420    1.00000
  256     -8.13285    1.00000     -8.13285    1.00000
  257     -8.12542    1.00000     -8.12542    1.00000
  258     -8.11026    1.00000     -8.11026    1.00000
  259     -8.09557    1.00000     -8.09557    1.00000
  260     -8.05504    1.00000     -8.05504    1.00000
  261     -8.01465    1.00000     -8.01465    1.00000
  262     -8.00395    1.00000     -8.00395    1.00000
  263     -7.97556    1.00000     -7.97556    1.00000
  264     -7.94234    1.00000     -7.94234    1.00000
  265     -7.93634    1.00000     -7.93634    1.00000
  266     -7.91353    1.00000     -7.91353    1.00000
  267     -7.88179    1.00000     -7.88179    1.00000
  268     -7.85626    1.00000     -7.85626    1.00000
  269     -7.84752    1.00000     -7.84752    1.00000
  270     -7.82929    1.00000     -7.82929    1.00000
  271     -7.80442    1.00000     -7.80442    1.00000
  272     -7.79804    1.00000     -7.79804    1.00000
  273     -7.74689    1.00000     -7.74689    1.00000
  274     -7.72487    1.00000     -7.72487    1.00000
  275     -7.69517    1.00000     -7.69517    1.00000
  276     -7.66729    1.00000     -7.66729    1.00000
  277     -7.63723    1.00000     -7.63723    1.00000
  278     -7.61203    1.00000     -7.61203    1.00000
  279     -7.60197    1.00000     -7.60197    1.00000
  280     -7.56409    1.00000     -7.56409    1.00000
  281     -7.54718    1.00000     -7.54718    1.00000
  282     -7.46929    1.00000     -7.46929    1.00000
  283     -7.44499    1.00000     -7.44499    1.00000
  284     -7.40331    1.00000     -7.40331    1.00000
  285     -7.38867    1.00000     -7.38867    1.00000
  286     -7.29660    1.00000     -7.29660    1.00000
  287     -7.23375    1.00000     -7.23375    1.00000
  288     -7.19152    1.00000     -7.19152    1.00000
  289     -7.14007    1.00000     -7.14007    1.00000
  290     -7.12570    1.00000     -7.12570    1.00000
  291     -7.11663    1.00000     -7.11663    1.00000
  292     -7.09235    1.00000     -7.09235    1.00000
  293     -7.06992    1.00000     -7.06992    1.00000
  294     -6.90422    1.00000     -6.90422    1.00000
  295     -6.87024    1.00000     -6.87024    1.00000
  296     -6.85978    1.00000     -6.85978    1.00000
  297     -6.84417    1.00000     -6.84417    1.00000
  298     -6.76670    1.00000     -6.76670    1.00000
  299     -6.75541    1.00000     -6.75541    1.00000
  300     -6.74890    1.00000     -6.74890    1.00000
  301     -6.58021    1.00000     -6.58021    1.00000
  302     -6.54187    1.00000     -6.54187    1.00000
  303     -6.49387    1.00000     -6.49387    1.00000
  304     -6.41524    1.00000     -6.41524    1.00000
  305     -6.37670    1.00000     -6.37670    1.00000
  306     -6.34905    1.00000     -6.34905    1.00000
  307     -6.28925    1.00000     -6.28925    1.00000
  308     -5.69632    0.99998     -5.69632    0.99998
  309     -5.37902    0.99964     -5.37902    0.99964
  310     -3.77976    0.00032     -3.77976    0.00032
  311     -3.56360    0.00004     -3.56360    0.00004
  312     -3.42903    0.00001     -3.42903    0.00001
  313     -3.37398    0.00001     -3.37398    0.00001
  314     -3.32865    0.00000     -3.32865    0.00000
  315     -3.22661    0.00000     -3.22661    0.00000
  316     -3.17082    0.00000     -3.17082    0.00000
  317     -3.15776    0.00000     -3.15776    0.00000
  318     -3.14323    0.00000     -3.14323    0.00000
  319     -3.04197    0.00000     -3.04197    0.00000
  320     -2.94023    0.00000     -2.94023    0.00000
  321     -2.88385    0.00000     -2.88385    0.00000
  322     -2.83789    0.00000     -2.83789    0.00000
  323     -2.81573    0.00000     -2.81573    0.00000
  324     -2.77587    0.00000     -2.77587    0.00000
  325     -2.76312    0.00000     -2.76312    0.00000
  326     -2.70785    0.00000     -2.70785    0.00000
  327     -2.67125    0.00000     -2.67125    0.00000
  328     -2.66372    0.00000     -2.66372    0.00000
  329     -2.63847    0.00000     -2.63847    0.00000
  330     -2.62268    0.00000     -2.62268    0.00000
  331     -2.60833    0.00000     -2.60833    0.00000
  332     -2.58044    0.00000     -2.58044    0.00000
  333     -2.55774    0.00000     -2.55774    0.00000
  334     -2.52150    0.00000     -2.52150    0.00000
  335     -2.49675    0.00000     -2.49675    0.00000
  336     -2.47461    0.00000     -2.47461    0.00000
  337     -2.45032    0.00000     -2.45032    0.00000
  338     -2.43565    0.00000     -2.43565    0.00000
  339     -2.43211    0.00000     -2.43211    0.00000
  340     -2.42365    0.00000     -2.42365    0.00000
  341     -2.41421    0.00000     -2.41421    0.00000
  342     -2.39316    0.00000     -2.39316    0.00000
  343     -2.37995    0.00000     -2.37995    0.00000
  344     -2.36719    0.00000     -2.36719    0.00000
  345     -2.36059    0.00000     -2.36059    0.00000
  346     -2.34395    0.00000     -2.34395    0.00000
  347     -2.32691    0.00000     -2.32691    0.00000
  348     -2.30404    0.00000     -2.30404    0.00000
  349     -2.29994    0.00000     -2.29994    0.00000
  350     -2.23115    0.00000     -2.23115    0.00000
  351     -2.21732    0.00000     -2.21732    0.00000
  352     -2.20110    0.00000     -2.20110    0.00000
  353     -2.18753    0.00000     -2.18753    0.00000
  354     -2.16963    0.00000     -2.16963    0.00000
  355     -2.15297    0.00000     -2.15297    0.00000
  356     -2.07071    0.00000     -2.07071    0.00000
  357     -2.03757    0.00000     -2.03757    0.00000
  358     -2.01506    0.00000     -2.01506    0.00000
  359     -2.01081    0.00000     -2.01081    0.00000
  360     -1.97637    0.00000     -1.97637    0.00000
  361     -1.96871    0.00000     -1.96871    0.00000
  362     -1.95859    0.00000     -1.95859    0.00000
  363     -1.95427    0.00000     -1.95427    0.00000
  364     -1.93377    0.00000     -1.93377    0.00000
  365     -1.92637    0.00000     -1.92637    0.00000
  366     -1.92080    0.00000     -1.92080    0.00000
  367     -1.90956    0.00000     -1.90956    0.00000
  368     -1.89914    0.00000     -1.89914    0.00000
  369     -1.86031    0.00000     -1.86031    0.00000
  370     -1.81954    0.00000     -1.81954    0.00000
  371     -1.81074    0.00000     -1.81074    0.00000
  372     -1.80281    0.00000     -1.80281    0.00000
  373     -1.76578    0.00000     -1.76578    0.00000
  374     -1.71126    0.00000     -1.71126    0.00000
  375     -1.69837    0.00000     -1.69837    0.00000

Fermi level: -4.58580

Gap: 1.599 eV
Transition (v -> c):
  (s=1, k=0, n=309, [0.00, 0.00, 0.00]) -> (s=0, k=0, n=310, [0.00, 0.00, 0.00])
No difference between direct/indirect transitions
System changes: positions 

Initializing position-dependent things.

Density initialized from wave functions
      .-------------------------.  
     /|                         |  
    / |                         |  
   /  |                         |  
  /   |                         |  
 *    |                         |  
 |    |                         |  
 |    |                         |  
 |    |                         |  
 |    |                         |  
 |    |                         |  
 |    |                         |  
 |    |                         |  
 |    |                         |  
 |    |        Au   OAu         |  
 |    |      O          Ti      |  
 |    O  Au      Ti     O    O  |  
 |    |   Ti   Au O   O         |  
 | O  |   O    O      Ti     Ti |  
 |    | Ti     Ti     O    O    |  
 |    |     O       O      Ti   |  
 |   O|Ti     O      O          |  
 |    |O    O      Ti     Ti    |  
 |  Ti|    Ti          O  O   O |  
 |    |  O  O   O O    TiO      |  
 |  O |         TiO         O Ti|  
 |    | OTiO   Ti    OTi        |  
 |    |       O     O O    O O  |  
 |    | Oi   O O           Ti   |  
 |    O      Ti     Ti     O    |  
 |   Ti          O      O       |  
 |    |   O                     |  
 |    |                         |  
 |    |                         |  
 |    |                         |  
 |    .-------------------------.  
 |   /                         /   
 |  /                         /    
 | /                         /     
 |/                         /      
 *-------------------------*       

Positions:
   0 Ti     1.771742    0.000000    8.228379    ( 0.0000,  0.0000,  0.0000)
   1 Ti     6.989192    1.896200    8.228379    ( 0.0000,  0.0000,  0.0000)
   2 Ti     1.771742    3.792400    8.228379    ( 0.0000,  0.0000,  0.0000)
   3 Ti     6.989192    5.688600    8.228379    ( 0.0000,  0.0000,  0.0000)
   4 Ti     4.725027    0.000000    9.111586    ( 0.0000,  0.0000,  0.0000)
   5 Ti     9.942477    1.896200    9.111586    ( 0.0000,  0.0000,  0.0000)
   6 Ti     4.725027    3.792400    9.111586    ( 0.0000,  0.0000,  0.0000)
   7 Ti     9.942477    5.688600    9.111586    ( 0.0000,  0.0000,  0.0000)
   8 Ti     3.149983    0.000000   11.761552    ( 0.0000,  0.0000,  0.0000)
   9 Ti     8.367433    1.896200   11.761552    ( 0.0000,  0.0000,  0.0000)
  10 Ti     3.149983    3.792400   11.761552    ( 0.0000,  0.0000,  0.0000)
  11 Ti     8.367433    5.688600   11.761552    ( 0.0000,  0.0000,  0.0000)
  12 Ti     6.103269    0.000000   12.644759    ( 0.0000,  0.0000,  0.0000)
  13 Ti     0.885819    1.896200   12.644759    ( 0.0000,  0.0000,  0.0000)
  14 Ti     6.103269    3.792400   12.644759    ( 0.0000,  0.0000,  0.0000)
  15 Ti     0.885819    5.688600   12.644759    ( 0.0000,  0.0000,  0.0000)
  16 Ti     4.482233   -0.001033   15.342543    ( 0.0000,  0.0000,  0.0000)
  17 Ti     9.753045    1.900753   15.389207    ( 0.0000,  0.0000,  0.0000)
  18 Ti     4.499047    3.797034   15.348687    ( 0.0000,  0.0000,  0.0000)
  19 Ti     9.736627    5.671166   15.407809    ( 0.0000,  0.0000,  0.0000)
  20 Ti     7.365001   -0.008670   16.091347    ( 0.0000,  0.0000,  0.0000)
  21 Ti     2.124206    1.919615   16.196452    ( 0.0000,  0.0000,  0.0000)
  22 Ti     7.324862    3.785370   16.124124    ( 0.0000,  0.0000,  0.0000)
  23 Ti     2.104658    5.692197   16.109406    ( 0.0000,  0.0000,  0.0000)
  24 O      3.638859    0.000000    7.500000    ( 0.0000,  0.0000,  0.0000)
  25 O      8.856309    1.896200    7.500000    ( 0.0000,  0.0000,  0.0000)
  26 O      3.638859    3.792400    7.500000    ( 0.0000,  0.0000,  0.0000)
  27 O      8.856309    5.688600    7.500000    ( 0.0000,  0.0000,  0.0000)
  28 O      6.592144    0.000000    8.383207    ( 0.0000,  0.0000,  0.0000)
  29 O      1.374694    1.896200    8.383207    ( 0.0000,  0.0000,  0.0000)
  30 O      6.592144    3.792400    8.383207    ( 0.0000,  0.0000,  0.0000)
  31 O      1.374694    5.688600    8.383207    ( 0.0000,  0.0000,  0.0000)
  32 O     10.339421    0.000000    8.956758    ( 0.0000,  0.0000,  0.0000)
  33 O      5.121971    1.896200    8.956758    ( 0.0000,  0.0000,  0.0000)
  34 O     10.339421    3.792400    8.956758    ( 0.0000,  0.0000,  0.0000)
  35 O      5.121971    5.688600    8.956758    ( 0.0000,  0.0000,  0.0000)
  36 O      2.857911    0.000000    9.839966    ( 0.0000,  0.0000,  0.0000)
  37 O      8.075361    1.896200    9.839966    ( 0.0000,  0.0000,  0.0000)
  38 O      2.857911    3.792400    9.839966    ( 0.0000,  0.0000,  0.0000)
  39 O      8.075361    5.688600    9.839966    ( 0.0000,  0.0000,  0.0000)
  40 O      5.017100    0.000000   11.033173    ( 0.0000,  0.0000,  0.0000)
  41 O     10.234550    1.896200   11.033173    ( 0.0000,  0.0000,  0.0000)
  42 O      5.017100    3.792400   11.033173    ( 0.0000,  0.0000,  0.0000)
  43 O     10.234550    5.688600   11.033173    ( 0.0000,  0.0000,  0.0000)
  44 O      7.970490    0.000000   11.916380    ( 0.0000,  0.0000,  0.0000)
  45 O      2.753040    1.896200   11.916380    ( 0.0000,  0.0000,  0.0000)
  46 O      7.970490    3.792400   11.916380    ( 0.0000,  0.0000,  0.0000)
  47 O      2.753040    5.688600   11.916380    ( 0.0000,  0.0000,  0.0000)
  48 O      1.282867    0.000000   12.489931    ( 0.0000,  0.0000,  0.0000)
  49 O      6.500317    1.896200   12.489931    ( 0.0000,  0.0000,  0.0000)
  50 O      1.282867    3.792400   12.489931    ( 0.0000,  0.0000,  0.0000)
  51 O      6.500317    5.688600   12.489931    ( 0.0000,  0.0000,  0.0000)
  52 O      4.236152    0.000000   13.373138    ( 0.0000,  0.0000,  0.0000)
  53 O      9.453603    1.896200   13.373138    ( 0.0000,  0.0000,  0.0000)
  54 O      4.236152    3.792400   13.373138    ( 0.0000,  0.0000,  0.0000)
  55 O      9.453603    5.688600   13.373138    ( 0.0000,  0.0000,  0.0000)
  56 O      6.412072   -0.010033   14.556610    ( 0.0000,  0.0000,  0.0000)
  57 O      1.198823    1.897930   14.569774    ( 0.0000,  0.0000,  0.0000)
  58 O      6.447668    3.793171   14.532625    ( 0.0000,  0.0000,  0.0000)
  59 O      1.199187    5.689336   14.547629    ( 0.0000,  0.0000,  0.0000)
  60 O      4.033722    1.891518   15.421462    ( 0.0000,  0.0000,  0.0000)
  61 O      9.263384   -0.007385   15.453502    ( 0.0000,  0.0000,  0.0000)
  62 O      4.056182    5.703956   15.417797    ( 0.0000,  0.0000,  0.0000)
  63 O      9.276983    3.794598   15.462247    ( 0.0000,  0.0000,  0.0000)
  64 O      2.642742   -0.013555   16.279518    ( 0.0000,  0.0000,  0.0000)
  65 O      7.840025    1.892632   16.276827    ( 0.0000,  0.0000,  0.0000)
  66 O      2.638424    3.815752   16.259314    ( 0.0000,  0.0000,  0.0000)
  67 O      7.851442    5.687213   16.316677    ( 0.0000,  0.0000,  0.0000)
  68 O      5.664333   -0.017638   16.912131    ( 0.0000,  0.0000,  0.0000)
  69 O      0.405331    1.895786   16.891848    ( 0.0000,  0.0000,  0.0000)
  70 O      0.447526    5.688107   16.892737    ( 0.0000,  0.0000,  0.0000)
  71 O      5.620240    3.815240   16.822627    ( 0.0000,  0.0000,  0.0000)
  72 Au     5.402004    1.459542   18.435638    ( 0.0000,  0.0000,  0.0000)
  73 Au     7.227773    3.254817   19.494175    ( 0.0000,  0.0000,  0.0000)
  74 Au     2.680675    1.867315   18.895591    ( 0.0000,  0.0000,  0.0000)
  75 Au     4.579183    3.616569   19.675117    ( 0.0000,  0.0000,  0.0000)

Unit cell:
           periodic     x           y           z      points  spacing
  1. axis:    yes   10.434900    0.000000    0.000000    52     0.2007
  2. axis:    yes    0.000000    7.584800    0.000000    36     0.2107
  3. axis:    no     0.000000    0.000000   28.826383   144     0.2002

  Lengths:  10.434900   7.584800  28.826383
  Angles:   90.000000  90.000000  90.000000

Effective grid spacing dv^(1/3) = 0.2038

     iter     time        total  log10-change:  magmom
                         energy   eigst   dens
iter:   1 15:35:33  -889.992810   -3.22           -0.0000
iter:   2 15:35:37  -889.985561   -3.77  -3.06    -0.0000
iter:   3 15:35:41  -889.977121   -4.22  -3.05    -0.0000
iter:   4 15:35:45  -889.969181   -4.55  -3.07    -0.0000
iter:   5 15:35:48  -889.961891   -4.90  -3.08    -0.0000
iter:   6 15:35:52  -889.955317   -5.26  -3.09    -0.0000
iter:   7 15:35:56  -889.949252   -5.47  -3.11    -0.0000
iter:   8 15:36:00  -889.943708   -5.59  -3.12    -0.0000
iter:   9 15:36:03  -889.938803   -5.60  -3.14    -0.0000
iter:  10 15:36:07  -889.934242   -5.59  -3.15    -0.0000
iter:  11 15:36:11  -889.930209   -5.57  -3.16    -0.0000
iter:  12 15:36:15  -889.926426   -5.57  -3.17    -0.0000
iter:  13 15:36:18  -889.923095   -5.58  -3.19    -0.0000
iter:  14 15:36:22  -889.919940   -5.59  -3.20    -0.0000
iter:  15 15:36:26  -889.917176   -5.61  -3.21    -0.0000
iter:  16 15:36:29  -889.914531   -5.64  -3.22    -0.0000
iter:  17 15:36:33  -889.912230   -5.67  -3.23    -0.0000
iter:  18 15:36:37  -889.910002   -5.71  -3.24    -0.0000
iter:  19 15:36:41  -889.908081   -5.75  -3.25    -0.0000
iter:  20 15:36:44  -889.906375   -5.77  -3.26    -0.0000
iter:  21 15:36:48  -889.904669   -5.84  -3.27    -0.0000
iter:  22 15:36:52  -889.903216   -5.88  -3.28    -0.0000
iter:  23 15:36:56  -889.901750   -5.93  -3.29    -0.0000
iter:  24 15:36:59  -889.900522   -5.98  -3.30    -0.0000
iter:  25 15:37:03  -889.899452   -6.01  -3.30    -0.0000
iter:  26 15:37:07  -889.898319   -6.08  -3.31    -0.0000
iter:  27 15:37:10  -889.897385   -6.11  -3.32    -0.0000
iter:  28 15:37:14  -889.896584   -6.15  -3.33    -0.0000
iter:  29 15:37:18  -889.895695   -6.21  -3.34    -0.0000
iter:  30 15:37:22  -889.894979   -6.26  -3.34    -0.0000
iter:  31 15:37:25  -889.894380   -6.28  -3.35    -0.0000
iter:  32 15:37:30  -889.893673   -6.35  -3.36    -0.0000
iter:  33 15:37:33  -889.893120   -6.38  -3.37    -0.0000
iter:  34 15:37:37  -889.892671   -6.42  -3.38    -0.0000
iter:  35 15:37:41  -889.892300   -6.46  -3.38    -0.0000
iter:  36 15:37:44  -889.891795   -6.51  -3.39    -0.0000
iter:  37 15:37:48  -889.891414   -6.55  -3.40    -0.0000
iter:  38 15:37:52  -889.891123   -6.58  -3.40    -0.0000
iter:  39 15:37:56  -889.890898c  -6.62  -3.41    -0.0000
iter:  40 15:37:59  -889.890722c  -6.65  -3.42    -0.0000
iter:  41 15:38:03  -889.890398c  -6.72  -3.42    -0.0000
iter:  42 15:38:07  -889.890167c  -6.75  -3.43    -0.0000
iter:  43 15:38:10  -889.890011c  -6.79  -3.44    -0.0000
iter:  44 15:38:14  -889.889910c  -6.82  -3.44    -0.0000
iter:  45 15:38:18  -889.889850c  -6.86  -3.45    -0.0000
iter:  46 15:38:22  -889.889634c  -6.92  -3.46    -0.0000
iter:  47 15:38:25  -889.889682c  -6.94  -3.46    -0.0000
iter:  48 15:38:29  -889.889563c  -6.98  -3.47    -0.0000
iter:  49 15:38:33  -889.889493c  -7.03  -3.48    -0.0000
iter:  50 15:38:36  -889.889472c  -7.06  -3.48    -0.0000
iter:  51 15:38:40  -889.889490c  -7.09  -3.49    -0.0000
iter:  52 15:38:44  -889.889537c  -7.12  -3.49    -0.0000
iter:  53 15:38:48  -889.889423c  -7.18  -3.50    -0.0000
iter:  54 15:38:51  -889.889545c  -7.20  -3.51    -0.0000
iter:  55 15:38:55  -889.889504c  -7.24  -3.51    -0.0000
iter:  56 15:38:59  -889.889496c  -7.29  -3.52    -0.0000
iter:  57 15:39:02  -889.889526c  -7.31  -3.52    -0.0000
iter:  58 15:39:06  -889.889589c  -7.35  -3.53    -0.0000
iter:  59 15:39:10  -889.889678c  -7.37  -3.54    -0.0000
iter:  60 15:39:13  -889.889788c  -7.40  -3.54    -0.0000
iter:  61 15:39:17  -889.889915c  -7.42  -3.55    -0.0000
iter:  62 15:39:21  -889.890056c  -7.46  -3.55    -0.0000
iter:  63 15:39:25  -889.890209c  -7.48  -3.56    -0.0000
iter:  64 15:39:28  -889.890371c  -7.51  -3.56    -0.0000
iter:  65 15:39:32  -889.890541c  -7.53  -3.57    -0.0000
iter:  66 15:39:36  -889.890717c  -7.57  -3.58    -0.0000
iter:  67 15:39:39  -889.890899c  -7.59  -3.58    -0.0000
iter:  68 15:39:43  -889.891086c  -7.62  -3.59    -0.0000
iter:  69 15:39:47  -889.891277c  -7.65  -3.59    -0.0000
iter:  70 15:39:50  -889.891309c  -7.71  -3.60    -0.0000
iter:  71 15:39:54  -889.891535c  -7.73  -3.60    -0.0000
iter:  72 15:39:58  -889.891595c  -7.77  -3.61    -0.0000
iter:  73 15:40:02  -889.891682c  -7.82  -3.62    -0.0000
iter:  74 15:40:05  -889.891784c  -7.84  -3.62    -0.0000
iter:  75 15:40:09  -889.891902c  -7.87  -3.63    -0.0000
iter:  76 15:40:13  -889.892034c  -7.89  -3.63    -0.0000
iter:  77 15:40:16  -889.892178c  -7.91  -3.64    -0.0000
iter:  78 15:40:20  -889.892333c  -7.93  -3.64    -0.0000
iter:  79 15:40:24  -889.892495c  -7.96  -3.65    -0.0000
iter:  80 15:40:27  -889.892665c  -7.97  -3.65    -0.0000
iter:  81 15:40:31  -889.892839c  -8.00  -3.66    -0.0000
iter:  82 15:40:35  -889.893018c  -8.02  -3.67    -0.0000
iter:  83 15:40:39  -889.893201c  -8.04  -3.67    -0.0000
iter:  84 15:40:42  -889.893386c  -8.06  -3.68    -0.0000
iter:  85 15:40:46  -889.893574c  -8.08  -3.68    -0.0000
iter:  86 15:40:50  -889.893763c  -8.09  -3.69    -0.0000
iter:  87 15:40:53  -889.893953c  -8.11  -3.69    -0.0000
iter:  88 15:40:57  -889.894145c  -8.13  -3.70    -0.0000
iter:  89 15:41:01  -889.894336c  -8.15  -3.70    -0.0000
iter:  90 15:41:04  -889.894528c  -8.17  -3.71    -0.0000
iter:  91 15:41:08  -889.894720c  -8.19  -3.71    -0.0000
iter:  92 15:41:12  -889.894911c  -8.21  -3.72    -0.0000
iter:  93 15:41:16  -889.895102c  -8.23  -3.72    -0.0000
iter:  94 15:41:19  -889.895292c  -8.26  -3.73    -0.0000
iter:  95 15:41:23  -889.895482c  -8.28  -3.74    -0.0000
iter:  96 15:41:27  -889.895670c  -8.30  -3.74    -0.0000
iter:  97 15:41:30  -889.895857c  -8.32  -3.75    -0.0000
iter:  98 15:41:34  -889.896043c  -8.34  -3.75    -0.0000
iter:  99 15:41:38  -889.896228c  -8.36  -3.76    -0.0000
iter: 100 15:41:41  -889.896411c  -8.38  -3.76    -0.0000
iter: 101 15:41:45  -889.896593c  -8.40  -3.77    -0.0000
iter: 102 15:41:49  -889.896773c  -8.42  -3.77    -0.0000
iter: 103 15:41:52  -889.896951c  -8.44  -3.78    -0.0000
iter: 104 15:41:56  -889.897128c  -8.46  -3.78    -0.0000
iter: 105 15:42:00  -889.897303c  -8.48  -3.79    -0.0000
iter: 106 15:42:04  -889.897477c  -8.50  -3.79    -0.0000
iter: 107 15:42:07  -889.897649c  -8.52  -3.80    -0.0000
iter: 108 15:42:11  -889.897818c  -8.53  -3.81    -0.0000
iter: 109 15:42:15  -889.897987c  -8.55  -3.81    -0.0000
iter: 110 15:42:18  -889.898153c  -8.57  -3.82    -0.0000
iter: 111 15:42:22  -889.898317c  -8.59  -3.82    -0.0000
iter: 112 15:42:26  -889.898480c  -8.61  -3.83    -0.0000
iter: 113 15:42:29  -889.898641c  -8.63  -3.83    -0.0000
iter: 114 15:42:33  -889.898800c  -8.64  -3.84    -0.0000
iter: 115 15:42:37  -889.898957c  -8.66  -3.84    -0.0000
iter: 116 15:42:41  -889.899112c  -8.68  -3.85    -0.0000
iter: 117 15:42:44  -889.899265c  -8.69  -3.85    -0.0000
iter: 118 15:42:48  -889.899417c  -8.71  -3.86    -0.0000
iter: 119 15:42:52  -889.899567c  -8.73  -3.87    -0.0000
iter: 120 15:42:55  -889.899715c  -8.74  -3.87    -0.0000
iter: 121 15:42:59  -889.899861c  -8.76  -3.88    -0.0000
iter: 122 15:43:03  -889.900005c  -8.78  -3.88    -0.0000
iter: 123 15:43:06  -889.900148c  -8.79  -3.89    -0.0000
iter: 124 15:43:10  -889.900288c  -8.81  -3.89    -0.0000
iter: 125 15:43:14  -889.900427c  -8.82  -3.90    -0.0000
iter: 126 15:43:17  -889.900564c  -8.84  -3.90    -0.0000
iter: 127 15:43:21  -889.900700c  -8.85  -3.91    -0.0000
iter: 128 15:43:25  -889.900834c  -8.87  -3.91    -0.0000
iter: 129 15:43:29  -889.900966c  -8.89  -3.92    -0.0000
iter: 130 15:43:32  -889.901096c  -8.90  -3.92    -0.0000
iter: 131 15:43:36  -889.901225c  -8.92  -3.93    -0.0000
iter: 132 15:43:40  -889.901352c  -8.93  -3.94    -0.0000
iter: 133 15:43:43  -889.901477c  -8.95  -3.94    -0.0000
iter: 134 15:43:47  -889.901600c  -8.96  -3.95    -0.0000
iter: 135 15:43:51  -889.901723c  -8.98  -3.95    -0.0000
iter: 136 15:43:54  -889.901843c  -8.99  -3.96    -0.0000
iter: 137 15:43:58  -889.901962c  -9.01  -3.96    -0.0000
iter: 138 15:44:02  -889.902079c  -9.02  -3.97    -0.0000
iter: 139 15:44:05  -889.902195c  -9.04  -3.97    -0.0000
iter: 140 15:44:09  -889.902309c  -9.05  -3.98    -0.0000
iter: 141 15:44:13  -889.902422c  -9.06  -3.98    -0.0000
iter: 142 15:44:17  -889.902533c  -9.08  -3.99    -0.0000
iter: 143 15:44:20  -889.902643c  -9.09  -3.99    -0.0000
iter: 144 15:44:24  -889.902682c  -9.16  -4.00    -0.0000
iter: 145 15:44:28  -889.902824c  -9.10  -4.00    -0.0000
iter: 146 15:44:31  -889.902864c  -9.20  -4.01    -0.0000
iter: 147 15:44:35  -889.903004c  -9.14  -4.02    -0.0000
iter: 148 15:44:39  -889.903045c  -9.23  -4.02    -0.0000
iter: 149 15:44:42  -889.903184c  -9.17  -4.03    -0.0000
iter: 150 15:44:46  -889.903226c  -9.26  -4.03    -0.0000
iter: 151 15:44:50  -889.903296c  -9.26  -4.04    -0.0000
iter: 152 15:44:54  -889.903368c  -9.26  -4.04    -0.0000
iter: 153 15:44:57  -889.903440c  -9.27  -4.05    -0.0000
iter: 154 15:45:01  -889.903512c  -9.27  -4.05    -0.0000
iter: 155 15:45:05  -889.903583c  -9.29  -4.06    -0.0000
iter: 156 15:45:08  -889.903655c  -9.30  -4.06    -0.0000
iter: 157 15:45:12  -889.903727c  -9.31  -4.07    -0.0000
iter: 158 15:45:16  -889.903800c  -9.32  -4.07    -0.0000
iter: 159 15:45:19  -889.903873c  -9.34  -4.08    -0.0000
iter: 160 15:45:23  -889.903946c  -9.35  -4.09    -0.0000
iter: 161 15:45:27  -889.904019c  -9.36  -4.09    -0.0000
iter: 162 15:45:31  -889.904092c  -9.37  -4.10    -0.0000
iter: 163 15:45:34  -889.904165c  -9.38  -4.10    -0.0000
iter: 164 15:45:38  -889.904238c  -9.39  -4.11    -0.0000
iter: 165 15:45:42  -889.904310c  -9.40  -4.11    -0.0000
iter: 166 15:45:45  -889.904383c  -9.41  -4.12    -0.0000
iter: 167 15:45:49  -889.904456c  -9.43  -4.12    -0.0000
iter: 168 15:45:53  -889.904528c  -9.44  -4.13    -0.0000
iter: 169 15:45:56  -889.904599c  -9.45  -4.13    -0.0000
iter: 170 15:46:00  -889.904671c  -9.46  -4.14    -0.0000
iter: 171 15:46:04  -889.904742c  -9.47  -4.14    -0.0000
iter: 172 15:46:07  -889.904813c  -9.48  -4.15    -0.0000
iter: 173 15:46:11  -889.904883c  -9.50  -4.15    -0.0000
iter: 174 15:46:15  -889.904953c  -9.51  -4.16    -0.0000
iter: 175 15:46:19  -889.905022c  -9.52  -4.16    -0.0000
iter: 176 15:46:22  -889.905091c  -9.53  -4.17    -0.0000
iter: 177 15:46:26  -889.905159c  -9.54  -4.17    -0.0000
iter: 178 15:46:30  -889.905227c  -9.56  -4.18    -0.0000
iter: 179 15:46:33  -889.905294c  -9.57  -4.18    -0.0000
iter: 180 15:46:37  -889.905360c  -9.58  -4.19    -0.0000
iter: 181 15:46:41  -889.905426c  -9.59  -4.20    -0.0000
iter: 182 15:46:44  -889.905492c  -9.61  -4.20    -0.0000
iter: 183 15:46:48  -889.905556c  -9.62  -4.21    -0.0000
iter: 184 15:46:52  -889.905620c  -9.63  -4.21    -0.0000
iter: 185 15:46:56  -889.905684c  -9.64  -4.22    -0.0000
iter: 186 15:46:59  -889.905747c  -9.65  -4.22    -0.0000
iter: 187 15:47:03  -889.905809c  -9.67  -4.23    -0.0000
iter: 188 15:47:07  -889.905871c  -9.68  -4.23    -0.0000
iter: 189 15:47:10  -889.905932c  -9.69  -4.24    -0.0000
iter: 190 15:47:14  -889.905992c  -9.70  -4.24    -0.0000
iter: 191 15:47:18  -889.906052c  -9.72  -4.25    -0.0000
iter: 192 15:47:21  -889.906111c  -9.73  -4.25    -0.0000
iter: 193 15:47:25  -889.906169c  -9.74  -4.26    -0.0000
iter: 194 15:47:29  -889.906227c  -9.75  -4.26    -0.0000
iter: 195 15:47:33  -889.906284c  -9.76  -4.27    -0.0000
iter: 196 15:47:36  -889.906341c  -9.77  -4.27    -0.0000
iter: 197 15:47:40  -889.906397c  -9.79  -4.28    -0.0000
iter: 198 15:47:44  -889.906452c  -9.80  -4.28    -0.0000
iter: 199 15:47:47  -889.906506c  -9.81  -4.29    -0.0000
iter: 200 15:47:51  -889.906560c  -9.82  -4.29    -0.0000
iter: 201 15:47:55  -889.906614c  -9.83  -4.30    -0.0000
iter: 202 15:47:58  -889.906666c  -9.84  -4.30    -0.0000
iter: 203 15:48:02  -889.906718c  -9.86  -4.31    -0.0000
iter: 204 15:48:06  -889.906770c  -9.87  -4.31    -0.0000
iter: 205 15:48:09  -889.906820c  -9.88  -4.32    -0.0000
iter: 206 15:48:13  -889.906870c  -9.89  -4.32    -0.0000
iter: 207 15:48:17  -889.906920c  -9.90  -4.33    -0.0000
iter: 208 15:48:21  -889.906969c  -9.92  -4.33    -0.0000
iter: 209 15:48:24  -889.907017c  -9.93  -4.34    -0.0000
iter: 210 15:48:28  -889.907065c  -9.94  -4.34    -0.0000
iter: 211 15:48:32  -889.907112c  -9.95  -4.35    -0.0000
iter: 212 15:48:35  -889.907158c  -9.96  -4.35    -0.0000
iter: 213 15:48:39  -889.907204c  -9.98  -4.36    -0.0000
iter: 214 15:48:43  -889.907250c  -9.99  -4.36    -0.0000
iter: 215 15:48:46  -889.907295c -10.00  -4.37    -0.0000
iter: 216 15:48:50  -889.907339c -10.01c -4.37    -0.0000
iter: 217 15:48:54  -889.907383c -10.02c -4.38    -0.0000
iter: 218 15:48:58  -889.907426c -10.04c -4.38    -0.0000
iter: 219 15:49:02  -889.907468c -10.05c -4.39    -0.0000
iter: 220 15:49:05  -889.907510c -10.06c -4.39    -0.0000
iter: 221 15:49:09  -889.907552c -10.07c -4.40    -0.0000
iter: 222 15:49:13  -889.907593c -10.08c -4.40    -0.0000
iter: 223 15:49:17  -889.907633c -10.09c -4.41    -0.0000
iter: 224 15:49:20  -889.907673c -10.11c -4.41    -0.0000
iter: 225 15:49:24  -889.907713c -10.12c -4.42    -0.0000
iter: 226 15:49:28  -889.907752c -10.13c -4.42    -0.0000
iter: 227 15:49:31  -889.907790c -10.14c -4.43    -0.0000
iter: 228 15:49:35  -889.907828c -10.15c -4.43    -0.0000
iter: 229 15:49:39  -889.907865c -10.16c -4.44    -0.0000
iter: 230 15:49:42  -889.907902c -10.18c -4.44    -0.0000
iter: 231 15:49:46  -889.907939c -10.19c -4.45    -0.0000
iter: 232 15:49:50  -889.907975c -10.20c -4.45    -0.0000
iter: 233 15:49:53  -889.908011c -10.21c -4.46    -0.0000
iter: 234 15:49:57  -889.908046c -10.22c -4.46    -0.0000
iter: 235 15:50:01  -889.908081c -10.23c -4.47    -0.0000
iter: 236 15:50:04  -889.908115c -10.24c -4.47    -0.0000
iter: 237 15:50:08  -889.908149c -10.25c -4.48    -0.0000
iter: 238 15:50:12  -889.908182c -10.26c -4.48    -0.0000
iter: 239 15:50:16  -889.908215c -10.27c -4.49    -0.0000
iter: 240 15:50:19  -889.908248c -10.29c -4.49    -0.0000
iter: 241 15:50:23  -889.908280c -10.30c -4.50    -0.0000
iter: 242 15:50:27  -889.908312c -10.31c -4.50    -0.0000
iter: 243 15:50:30  -889.908343c -10.32c -4.51    -0.0000
iter: 244 15:50:34  -889.908374c -10.33c -4.51    -0.0000
iter: 245 15:50:38  -889.908404c -10.34c -4.52    -0.0000
iter: 246 15:50:41  -889.908435c -10.35c -4.52    -0.0000
iter: 247 15:50:45  -889.908464c -10.36c -4.52    -0.0000
iter: 248 15:50:49  -889.908494c -10.37c -4.53    -0.0000
iter: 249 15:50:53  -889.908523c -10.38c -4.53    -0.0000
iter: 250 15:50:56  -889.908552c -10.39c -4.54    -0.0000
iter: 251 15:51:00  -889.908580c -10.41c -4.54    -0.0000
iter: 252 15:51:04  -889.908608c -10.42c -4.55    -0.0000
iter: 253 15:51:07  -889.908635c -10.43c -4.55    -0.0000
iter: 254 15:51:11  -889.908663c -10.44c -4.56    -0.0000
iter: 255 15:51:15  -889.908690c -10.45c -4.56    -0.0000
iter: 256 15:51:18  -889.908716c -10.46c -4.57    -0.0000
iter: 257 15:51:22  -889.908742c -10.47c -4.57    -0.0000
iter: 258 15:51:26  -889.908768c -10.48c -4.58    -0.0000
iter: 259 15:51:29  -889.908794c -10.49c -4.58    -0.0000
iter: 260 15:51:33  -889.908819c -10.50c -4.59    -0.0000
iter: 261 15:51:37  -889.908844c -10.51c -4.59    -0.0000
iter: 262 15:51:41  -889.908869c -10.52c -4.60    -0.0000
iter: 263 15:51:44  -889.908893c -10.53c -4.60    -0.0000
iter: 264 15:51:48  -889.908917c -10.54c -4.61    -0.0000
iter: 265 15:51:52  -889.908941c -10.55c -4.61    -0.0000
iter: 266 15:51:55  -889.908964c -10.56c -4.62    -0.0000
iter: 267 15:51:59  -889.908988c -10.57c -4.62    -0.0000
iter: 268 15:52:03  -889.909010c -10.59c -4.63    -0.0000
iter: 269 15:52:06  -889.909033c -10.60c -4.63    -0.0000
iter: 270 15:52:10  -889.909055c -10.61c -4.63    -0.0000
iter: 271 15:52:14  -889.909077c -10.62c -4.64    -0.0000
iter: 272 15:52:17  -889.909099c -10.63c -4.64    -0.0000
iter: 273 15:52:21  -889.909120c -10.64c -4.65    -0.0000
iter: 274 15:52:25  -889.909142c -10.65c -4.65    -0.0000
iter: 275 15:52:29  -889.909162c -10.66c -4.66    -0.0000
iter: 276 15:52:32  -889.909183c -10.67c -4.66    -0.0000
iter: 277 15:52:36  -889.909204c -10.68c -4.67    -0.0000
iter: 278 15:52:40  -889.909224c -10.69c -4.67    -0.0000
iter: 279 15:52:43  -889.909244c -10.70c -4.68    -0.0000
iter: 280 15:52:47  -889.909263c -10.71c -4.68    -0.0000
iter: 281 15:52:51  -889.909283c -10.72c -4.69    -0.0000
iter: 282 15:52:54  -889.909302c -10.73c -4.69    -0.0000
iter: 283 15:52:58  -889.909321c -10.74c -4.70    -0.0000
iter: 284 15:53:02  -889.909339c -10.75c -4.70    -0.0000
iter: 285 15:53:06  -889.909358c -10.76c -4.70    -0.0000
iter: 286 15:53:09  -889.909376c -10.77c -4.71    -0.0000
iter: 287 15:53:13  -889.909394c -10.78c -4.71    -0.0000
iter: 288 15:53:17  -889.909412c -10.79c -4.72    -0.0000
iter: 289 15:53:20  -889.909429c -10.80c -4.72    -0.0000
iter: 290 15:53:24  -889.909446c -10.81c -4.73    -0.0000
iter: 291 15:53:28  -889.909464c -10.82c -4.73    -0.0000
iter: 292 15:53:31  -889.909480c -10.83c -4.74    -0.0000
iter: 293 15:53:35  -889.909497c -10.84c -4.74    -0.0000
iter: 294 15:53:39  -889.909514c -10.85c -4.75    -0.0000
iter: 295 15:53:42  -889.909530c -10.86c -4.75    -0.0000
iter: 296 15:53:46  -889.909546c -10.87c -4.76    -0.0000
iter: 297 15:53:50  -889.909562c -10.88c -4.76    -0.0000
iter: 298 15:53:54  -889.909577c -10.88c -4.77    -0.0000
iter: 299 15:53:57  -889.909593c -10.90c -4.77    -0.0000
iter: 300 15:54:01  -889.909608c -10.90c -4.77    -0.0000
iter: 301 15:54:05  -889.909623c -10.91c -4.78    -0.0000
iter: 302 15:54:08  -889.909638c -10.92c -4.78    -0.0000
iter: 303 15:54:12  -889.909653c -10.93c -4.79    -0.0000
iter: 304 15:54:16  -889.909667c -10.94c -4.79    -0.0000
iter: 305 15:54:19  -889.909681c -10.95c -4.80    -0.0000
iter: 306 15:54:23  -889.909696c -10.96c -4.80    -0.0000
iter: 307 15:54:27  -889.909710c -10.97c -4.81    -0.0000
iter: 308 15:54:31  -889.909723c -10.98c -4.81    -0.0000
iter: 309 15:54:34  -889.909737c -10.99c -4.82    -0.0000
iter: 310 15:54:38  -889.909750c -11.00c -4.82    -0.0000
iter: 311 15:54:42  -889.909764c -11.01c -4.82    -0.0000
iter: 312 15:54:45  -889.909777c -11.02c -4.83    -0.0000
iter: 313 15:54:49  -889.909790c -11.03c -4.83    -0.0000
iter: 314 15:54:53  -889.909802c -11.04c -4.84    -0.0000
iter: 315 15:54:56  -889.909815c -11.05c -4.84    -0.0000
iter: 316 15:55:00  -889.909828c -11.06c -4.85    -0.0000
iter: 317 15:55:04  -889.909840c -11.07c -4.85    -0.0000
iter: 318 15:55:07  -889.909852c -11.07c -4.86    -0.0000
iter: 319 15:55:11  -889.909864c -11.08c -4.86    -0.0000
iter: 320 15:55:15  -889.909876c -11.09c -4.87    -0.0000
iter: 321 15:55:19  -889.909888c -11.10c -4.87    -0.0000
iter: 322 15:55:22  -889.909899c -11.11c -4.87    -0.0000
iter: 323 15:55:26  -889.909910c -11.12c -4.88    -0.0000
iter: 324 15:55:30  -889.909922c -11.13c -4.88    -0.0000
iter: 325 15:55:33  -889.909933c -11.14c -4.89    -0.0000
iter: 326 15:55:37  -889.909944c -11.15c -4.89    -0.0000
iter: 327 15:55:41  -889.909955c -11.16c -4.90    -0.0000
iter: 328 15:55:44  -889.909965c -11.17c -4.90    -0.0000
iter: 329 15:55:48  -889.909976c -11.18c -4.91    -0.0000
iter: 330 15:55:52  -889.909986c -11.19c -4.91    -0.0000
iter: 331 15:55:56  -889.909997c -11.19c -4.92    -0.0000
iter: 332 15:55:59  -889.910007c -11.20c -4.92    -0.0000
iter: 333 15:56:03  -889.910017c -11.21c -4.92    -0.0000
iter: 334 15:56:07  -889.910027c -11.22c -4.93    -0.0000
iter: 335 15:56:10  -889.910037c -11.23c -4.93    -0.0000
iter: 336 15:56:14  -889.910046c -11.24c -4.94    -0.0000
iter: 337 15:56:18  -889.910056c -11.25c -4.94    -0.0000
iter: 338 15:56:21  -889.910065c -11.26c -4.95    -0.0000
iter: 339 15:56:25  -889.910075c -11.27c -4.95    -0.0000
iter: 340 15:56:29  -889.910084c -11.28c -4.96    -0.0000
iter: 341 15:56:32  -889.910093c -11.28c -4.96    -0.0000
iter: 342 15:56:36  -889.910102c -11.29c -4.96    -0.0000
iter: 343 15:56:40  -889.910111c -11.30c -4.97    +0.0000
iter: 344 15:56:44  -889.910119c -11.31c -4.97    +0.0000
iter: 345 15:56:47  -889.910128c -11.32c -4.98    +0.0000
iter: 346 15:56:51  -889.910137c -11.33c -4.98    +0.0000
iter: 347 15:56:55  -889.910145c -11.34c -4.99    +0.0000
iter: 348 15:56:58  -889.910153c -11.34c -4.99    +0.0000
iter: 349 15:57:02  -889.910162c -11.35c -5.00    +0.0000
iter: 350 15:57:06  -889.910170c -11.36c -5.00    +0.0000
iter: 351 15:57:09  -889.910178c -11.37c -5.00c   -0.0000

Converged after 351 iterations.

Dipole moment: (52.398540, -54.608515, 0.147121) |e|*Ang

Total magnetic moment: (0.000000, 0.000000, -0.000000)
Local magnetic moments:
   0 Ti ( 0.000000,  0.000000, -0.000000)
   1 Ti ( 0.000000,  0.000000, -0.000000)
   2 Ti ( 0.000000,  0.000000, -0.000000)
   3 Ti ( 0.000000,  0.000000, -0.000000)
   4 Ti ( 0.000000,  0.000000,  0.000000)
   5 Ti ( 0.000000,  0.000000, -0.000000)
   6 Ti ( 0.000000,  0.000000,  0.000000)
   7 Ti ( 0.000000,  0.000000,  0.000000)
   8 Ti ( 0.000000,  0.000000,  0.000000)
   9 Ti ( 0.000000,  0.000000,  0.000000)
  10 Ti ( 0.000000,  0.000000,  0.000000)
  11 Ti ( 0.000000,  0.000000,  0.000000)
  12 Ti ( 0.000000,  0.000000,  0.000000)
  13 Ti ( 0.000000,  0.000000, -0.000000)
  14 Ti ( 0.000000,  0.000000,  0.000000)
  15 Ti ( 0.000000,  0.000000, -0.000000)
  16 Ti ( 0.000000,  0.000000, -0.000000)
  17 Ti ( 0.000000,  0.000000, -0.000000)
  18 Ti ( 0.000000,  0.000000, -0.000000)
  19 Ti ( 0.000000,  0.000000,  0.000000)
  20 Ti ( 0.000000,  0.000000, -0.000000)
  21 Ti ( 0.000000,  0.000000, -0.000000)
  22 Ti ( 0.000000,  0.000000,  0.000000)
  23 Ti ( 0.000000,  0.000000, -0.000000)
  24 O  ( 0.000000,  0.000000, -0.000000)
  25 O  ( 0.000000,  0.000000,  0.000000)
  26 O  ( 0.000000,  0.000000,  0.000000)
  27 O  ( 0.000000,  0.000000,  0.000000)
  28 O  ( 0.000000,  0.000000, -0.000000)
  29 O  ( 0.000000,  0.000000,  0.000000)
  30 O  ( 0.000000,  0.000000,  0.000000)
  31 O  ( 0.000000,  0.000000,  0.000000)
  32 O  ( 0.000000,  0.000000,  0.000000)
  33 O  ( 0.000000,  0.000000, -0.000000)
  34 O  ( 0.000000,  0.000000,  0.000000)
  35 O  ( 0.000000,  0.000000, -0.000000)
  36 O  ( 0.000000,  0.000000, -0.000000)
  37 O  ( 0.000000,  0.000000,  0.000000)
  38 O  ( 0.000000,  0.000000,  0.000000)
  39 O  ( 0.000000,  0.000000, -0.000000)
  40 O  ( 0.000000,  0.000000, -0.000000)
  41 O  ( 0.000000,  0.000000, -0.000000)
  42 O  ( 0.000000,  0.000000, -0.000000)
  43 O  ( 0.000000,  0.000000,  0.000000)
  44 O  ( 0.000000,  0.000000,  0.000000)
  45 O  ( 0.000000,  0.000000,  0.000000)
  46 O  ( 0.000000,  0.000000,  0.000000)
  47 O  ( 0.000000,  0.000000,  0.000000)
  48 O  ( 0.000000,  0.000000,  0.000000)
  49 O  ( 0.000000,  0.000000, -0.000000)
  50 O  ( 0.000000,  0.000000,  0.000000)
  51 O  ( 0.000000,  0.000000, -0.000000)
  52 O  ( 0.000000,  0.000000,  0.000000)
  53 O  ( 0.000000,  0.000000, -0.000000)
  54 O  ( 0.000000,  0.000000, -0.000000)
  55 O  ( 0.000000,  0.000000,  0.000000)
  56 O  ( 0.000000,  0.000000,  0.000000)
  57 O  ( 0.000000,  0.000000,  0.000000)
  58 O  ( 0.000000,  0.000000, -0.000000)
  59 O  ( 0.000000,  0.000000,  0.000000)
  60 O  ( 0.000000,  0.000000,  0.000000)
  61 O  ( 0.000000,  0.000000,  0.000000)
  62 O  ( 0.000000,  0.000000,  0.000000)
  63 O  ( 0.000000,  0.000000, -0.000000)
  64 O  ( 0.000000,  0.000000,  0.000000)
  65 O  ( 0.000000,  0.000000, -0.000000)
  66 O  ( 0.000000,  0.000000,  0.000000)
  67 O  ( 0.000000,  0.000000,  0.000000)
  68 O  ( 0.000000,  0.000000,  0.000000)
  69 O  ( 0.000000,  0.000000,  0.000000)
  70 O  ( 0.000000,  0.000000, -0.000000)
  71 O  ( 0.000000,  0.000000,  0.000000)
  72 Au ( 0.000000,  0.000000, -0.000000)
  73 Au ( 0.000000,  0.000000,  0.000000)
  74 Au ( 0.000000,  0.000000,  0.000000)
  75 Au ( 0.000000,  0.000000, -0.000000)

Energy contributions relative to reference atoms: (reference = -2721730.337652)

Kinetic:       +533.746228
Potential:     -723.396956
External:      -361.044641
XC:            -382.411184
Entropy (-ST):   -0.003397
Local:          +43.198074
SIC:             +0.000000
--------------------------
Free energy:   -889.911876
Extrapolated:  -889.910178

Dipole-layer corrected work functions: 4.211026, 3.874658 eV

Spin contamination: 0.000000 electrons
                   Up                     Down
 Band  Eigenvalues  Occupancy  Eigenvalues  Occupancy
    0    -65.66578    1.00000    -65.66578    1.00000
    1    -65.65832    1.00000    -65.65832    1.00000
    2    -65.65374    1.00000    -65.65374    1.00000
    3    -65.65075    1.00000    -65.65075    1.00000
    4    -65.51173    1.00000    -65.51173    1.00000
    5    -65.44726    1.00000    -65.44726    1.00000
    6    -65.36345    1.00000    -65.36345    1.00000
    7    -65.35728    1.00000    -65.35728    1.00000
    8    -65.35519    1.00000    -65.35519    1.00000
    9    -65.34749    1.00000    -65.34749    1.00000
   10    -65.32791    1.00000    -65.32791    1.00000
   11    -65.31745    1.00000    -65.31745    1.00000
   12    -65.30693    1.00000    -65.30693    1.00000
   13    -65.27664    1.00000    -65.27664    1.00000
   14    -65.26664    1.00000    -65.26664    1.00000
   15    -65.21589    1.00000    -65.21589    1.00000
   16    -65.19504    1.00000    -65.19504    1.00000
   17    -65.18811    1.00000    -65.18811    1.00000
   18    -65.10217    1.00000    -65.10217    1.00000
   19    -65.00273    1.00000    -65.00273    1.00000
   20    -64.92937    1.00000    -64.92937    1.00000
   21    -64.91622    1.00000    -64.91622    1.00000
   22    -64.90959    1.00000    -64.90959    1.00000
   23    -64.90559    1.00000    -64.90559    1.00000
   24    -41.98752    1.00000    -41.98752    1.00000
   25    -41.97887    1.00000    -41.97887    1.00000
   26    -41.97358    1.00000    -41.97358    1.00000
   27    -41.96998    1.00000    -41.96998    1.00000
   28    -41.84057    1.00000    -41.84057    1.00000
   29    -41.83205    1.00000    -41.83205    1.00000
   30    -41.79180    1.00000    -41.79180    1.00000
   31    -41.77113    1.00000    -41.77113    1.00000
   32    -41.76241    1.00000    -41.76241    1.00000
   33    -41.69254    1.00000    -41.69254    1.00000
   34    -41.67221    1.00000    -41.67221    1.00000
   35    -41.65983    1.00000    -41.65983    1.00000
   36    -41.64877    1.00000    -41.64877    1.00000
   37    -41.64324    1.00000    -41.64324    1.00000
   38    -41.64214    1.00000    -41.64214    1.00000
   39    -41.63768    1.00000    -41.63768    1.00000
   40    -41.63553    1.00000    -41.63553    1.00000
   41    -41.63023    1.00000    -41.63023    1.00000
   42    -41.62504    1.00000    -41.62504    1.00000
   43    -41.61677    1.00000    -41.61677    1.00000
   44    -41.61064    1.00000    -41.61064    1.00000
   45    -41.59920    1.00000    -41.59920    1.00000
   46    -41.59084    1.00000    -41.59084    1.00000
   47    -41.58151    1.00000    -41.58151    1.00000
   48    -41.56644    1.00000    -41.56644    1.00000
   49    -41.55651    1.00000    -41.55651    1.00000
   50    -41.53962    1.00000    -41.53962    1.00000
   51    -41.53026    1.00000    -41.53026    1.00000
   52    -41.52260    1.00000    -41.52260    1.00000
   53    -41.51155    1.00000    -41.51155    1.00000
   54    -41.50652    1.00000    -41.50652    1.00000
   55    -41.49229    1.00000    -41.49229    1.00000
   56    -41.48387    1.00000    -41.48387    1.00000
   57    -41.47874    1.00000    -41.47874    1.00000
   58    -41.47154    1.00000    -41.47154    1.00000
   59    -41.45928    1.00000    -41.45928    1.00000
   60    -41.44987    1.00000    -41.44987    1.00000
   61    -41.43965    1.00000    -41.43965    1.00000
   62    -41.43641    1.00000    -41.43641    1.00000
   63    -41.43418    1.00000    -41.43418    1.00000
   64    -41.42745    1.00000    -41.42745    1.00000
   65    -41.42576    1.00000    -41.42576    1.00000
   66    -41.41293    1.00000    -41.41293    1.00000
   67    -41.41011    1.00000    -41.41011    1.00000
   68    -41.39837    1.00000    -41.39837    1.00000
   69    -41.38878    1.00000    -41.38878    1.00000
   70    -41.37942    1.00000    -41.37942    1.00000
   71    -41.37407    1.00000    -41.37407    1.00000
   72    -41.37201    1.00000    -41.37201    1.00000
   73    -41.36097    1.00000    -41.36097    1.00000
   74    -41.35228    1.00000    -41.35228    1.00000
   75    -41.34303    1.00000    -41.34303    1.00000
   76    -41.31159    1.00000    -41.31159    1.00000
   77    -41.29635    1.00000    -41.29635    1.00000
   78    -41.23773    1.00000    -41.23773    1.00000
   79    -41.21158    1.00000    -41.21158    1.00000
   80    -41.19854    1.00000    -41.19854    1.00000
   81    -41.19226    1.00000    -41.19226    1.00000
   82    -41.15470    1.00000    -41.15470    1.00000
   83    -41.14840    1.00000    -41.14840    1.00000
   84    -41.14193    1.00000    -41.14193    1.00000
   85    -41.13806    1.00000    -41.13806    1.00000
   86    -41.12836    1.00000    -41.12836    1.00000
   87    -41.12505    1.00000    -41.12505    1.00000
   88    -41.11968    1.00000    -41.11968    1.00000
   89    -41.10167    1.00000    -41.10167    1.00000
   90    -41.08319    1.00000    -41.08319    1.00000
   91    -41.06922    1.00000    -41.06922    1.00000
   92    -41.00534    1.00000    -41.00534    1.00000
   93    -40.99023    1.00000    -40.99023    1.00000
   94    -40.98330    1.00000    -40.98330    1.00000
   95    -40.97857    1.00000    -40.97857    1.00000
   96    -24.36748    1.00000    -24.36748    1.00000
   97    -24.16316    1.00000    -24.16316    1.00000
   98    -24.03715    1.00000    -24.03715    1.00000
   99    -24.00508    1.00000    -24.00508    1.00000
  100    -23.94835    1.00000    -23.94835    1.00000
  101    -23.91185    1.00000    -23.91185    1.00000
  102    -23.83864    1.00000    -23.83864    1.00000
  103    -23.76978    1.00000    -23.76978    1.00000
  104    -23.70997    1.00000    -23.70997    1.00000
  105    -23.58488    1.00000    -23.58488    1.00000
  106    -23.54075    1.00000    -23.54075    1.00000
  107    -23.47451    1.00000    -23.47451    1.00000
  108    -23.39031    1.00000    -23.39031    1.00000
  109    -23.27080    1.00000    -23.27080    1.00000
  110    -23.23351    1.00000    -23.23351    1.00000
  111    -23.21273    1.00000    -23.21273    1.00000
  112    -23.20094    1.00000    -23.20094    1.00000
  113    -23.19093    1.00000    -23.19093    1.00000
  114    -23.13293    1.00000    -23.13293    1.00000
  115    -23.10115    1.00000    -23.10115    1.00000
  116    -23.08286    1.00000    -23.08286    1.00000
  117    -23.06281    1.00000    -23.06281    1.00000
  118    -23.05177    1.00000    -23.05177    1.00000
  119    -23.04186    1.00000    -23.04186    1.00000
  120    -23.03230    1.00000    -23.03230    1.00000
  121    -23.00042    1.00000    -23.00042    1.00000
  122    -22.99197    1.00000    -22.99197    1.00000
  123    -22.98282    1.00000    -22.98282    1.00000
  124    -22.93756    1.00000    -22.93756    1.00000
  125    -22.91099    1.00000    -22.91099    1.00000
  126    -22.90835    1.00000    -22.90835    1.00000
  127    -22.90266    1.00000    -22.90266    1.00000
  128    -22.89200    1.00000    -22.89200    1.00000
  129    -22.88725    1.00000    -22.88725    1.00000
  130    -22.88279    1.00000    -22.88279    1.00000
  131    -22.86420    1.00000    -22.86420    1.00000
  132    -22.84470    1.00000    -22.84470    1.00000
  133    -22.84071    1.00000    -22.84071    1.00000
  134    -22.81675    1.00000    -22.81675    1.00000
  135    -22.71196    1.00000    -22.71196    1.00000
  136    -22.68563    1.00000    -22.68563    1.00000
  137    -22.52798    1.00000    -22.52798    1.00000
  138    -22.44167    1.00000    -22.44167    1.00000
  139    -22.32615    1.00000    -22.32615    1.00000
  140    -21.52903    1.00000    -21.52903    1.00000
  141    -21.48778    1.00000    -21.48778    1.00000
  142    -21.48143    1.00000    -21.48143    1.00000
  143    -21.47168    1.00000    -21.47168    1.00000
  144    -11.46407    1.00000    -11.46407    1.00000
  145    -11.37439    1.00000    -11.37439    1.00000
  146    -11.36293    1.00000    -11.36293    1.00000
  147    -11.30037    1.00000    -11.30037    1.00000
  148    -11.28620    1.00000    -11.28620    1.00000
  149    -11.26842    1.00000    -11.26842    1.00000
  150    -11.20394    1.00000    -11.20394    1.00000
  151    -11.19250    1.00000    -11.19250    1.00000
  152    -11.17752    1.00000    -11.17752    1.00000
  153    -11.13698    1.00000    -11.13698    1.00000
  154    -11.11968    1.00000    -11.11968    1.00000
  155    -11.07513    1.00000    -11.07513    1.00000
  156    -11.06725    1.00000    -11.06725    1.00000
  157    -11.01722    1.00000    -11.01722    1.00000
  158    -10.99244    1.00000    -10.99244    1.00000
  159    -10.95040    1.00000    -10.95040    1.00000
  160    -10.93318    1.00000    -10.93318    1.00000
  161    -10.91741    1.00000    -10.91741    1.00000
  162    -10.88671    1.00000    -10.88671    1.00000
  163    -10.82203    1.00000    -10.82203    1.00000
  164    -10.76305    1.00000    -10.76305    1.00000
  165    -10.68180    1.00000    -10.68180    1.00000
  166    -10.67231    1.00000    -10.67231    1.00000
  167    -10.64390    1.00000    -10.64390    1.00000
  168    -10.63803    1.00000    -10.63803    1.00000
  169    -10.61849    1.00000    -10.61849    1.00000
  170    -10.58169    1.00000    -10.58169    1.00000
  171    -10.56950    1.00000    -10.56950    1.00000
  172    -10.54671    1.00000    -10.54671    1.00000
  173    -10.54233    1.00000    -10.54233    1.00000
  174    -10.53291    1.00000    -10.53291    1.00000
  175    -10.49784    1.00000    -10.49784    1.00000
  176    -10.48640    1.00000    -10.48640    1.00000
  177    -10.47458    1.00000    -10.47458    1.00000
  178    -10.46483    1.00000    -10.46483    1.00000
  179    -10.44441    1.00000    -10.44441    1.00000
  180    -10.43668    1.00000    -10.43668    1.00000
  181    -10.43191    1.00000    -10.43191    1.00000
  182    -10.40820    1.00000    -10.40820    1.00000
  183    -10.38291    1.00000    -10.38291    1.00000
  184    -10.36513    1.00000    -10.36513    1.00000
  185    -10.32382    1.00000    -10.32382    1.00000
  186    -10.29330    1.00000    -10.29330    1.00000
  187    -10.26388    1.00000    -10.26388    1.00000
  188    -10.22381    1.00000    -10.22381    1.00000
  189    -10.17504    1.00000    -10.17504    1.00000
  190    -10.10448    1.00000    -10.10448    1.00000
  191    -10.06926    1.00000    -10.06926    1.00000
  192    -10.01817    1.00000    -10.01817    1.00000
  193     -9.97498    1.00000     -9.97498    1.00000
  194     -9.90191    1.00000     -9.90191    1.00000
  195     -9.88487    1.00000     -9.88487    1.00000
  196     -9.87191    1.00000     -9.87191    1.00000
  197     -9.79496    1.00000     -9.79496    1.00000
  198     -9.70795    1.00000     -9.70795    1.00000
  199     -9.65668    1.00000     -9.65668    1.00000
  200     -9.62910    1.00000     -9.62910    1.00000
  201     -9.58833    1.00000     -9.58833    1.00000
  202     -9.51384    1.00000     -9.51384    1.00000
  203     -9.50780    1.00000     -9.50780    1.00000
  204     -9.45873    1.00000     -9.45873    1.00000
  205     -9.43715    1.00000     -9.43715    1.00000
  206     -9.35771    1.00000     -9.35771    1.00000
  207     -9.32468    1.00000     -9.32468    1.00000
  208     -9.28971    1.00000     -9.28971    1.00000
  209     -9.26389    1.00000     -9.26389    1.00000
  210     -9.25668    1.00000     -9.25668    1.00000
  211     -9.23584    1.00000     -9.23584    1.00000
  212     -9.18873    1.00000     -9.18873    1.00000
  213     -9.17523    1.00000     -9.17523    1.00000
  214     -9.07794    1.00000     -9.07794    1.00000
  215     -9.06961    1.00000     -9.06961    1.00000
  216     -9.00465    1.00000     -9.00465    1.00000
  217     -8.99554    1.00000     -8.99554    1.00000
  218     -8.96850    1.00000     -8.96850    1.00000
  219     -8.95288    1.00000     -8.95288    1.00000
  220     -8.94854    1.00000     -8.94854    1.00000
  221     -8.91493    1.00000     -8.91493    1.00000
  222     -8.87955    1.00000     -8.87955    1.00000
  223     -8.83001    1.00000     -8.83001    1.00000
  224     -8.81952    1.00000     -8.81952    1.00000
  225     -8.80156    1.00000     -8.80156    1.00000
  226     -8.78321    1.00000     -8.78321    1.00000
  227     -8.73594    1.00000     -8.73594    1.00000
  228     -8.71952    1.00000     -8.71952    1.00000
  229     -8.70782    1.00000     -8.70782    1.00000
  230     -8.69004    1.00000     -8.69004    1.00000
  231     -8.68571    1.00000     -8.68571    1.00000
  232     -8.65787    1.00000     -8.65787    1.00000
  233     -8.58707    1.00000     -8.58707    1.00000
  234     -8.56301    1.00000     -8.56301    1.00000
  235     -8.50857    1.00000     -8.50857    1.00000
  236     -8.47918    1.00000     -8.47918    1.00000
  237     -8.45819    1.00000     -8.45819    1.00000
  238     -8.42942    1.00000     -8.42942    1.00000
  239     -8.40397    1.00000     -8.40397    1.00000
  240     -8.36067    1.00000     -8.36067    1.00000
  241     -8.33335    1.00000     -8.33335    1.00000
  242     -8.30455    1.00000     -8.30455    1.00000
  243     -8.24271    1.00000     -8.24271    1.00000
  244     -8.18581    1.00000     -8.18581    1.00000
  245     -8.16803    1.00000     -8.16803    1.00000
  246     -8.10441    1.00000     -8.10441    1.00000
  247     -8.07060    1.00000     -8.07060    1.00000
  248     -8.03290    1.00000     -8.03290    1.00000
  249     -7.97951    1.00000     -7.97951    1.00000
  250     -7.93090    1.00000     -7.93090    1.00000
  251     -7.92591    1.00000     -7.92591    1.00000
  252     -7.92292    1.00000     -7.92292    1.00000
  253     -7.88388    1.00000     -7.88388    1.00000
  254     -7.86681    1.00000     -7.86681    1.00000
  255     -7.84350    1.00000     -7.84350    1.00000
  256     -7.84161    1.00000     -7.84161    1.00000
  257     -7.81947    1.00000     -7.81947    1.00000
  258     -7.80193    1.00000     -7.80193    1.00000
  259     -7.79171    1.00000     -7.79171    1.00000
  260     -7.74903    1.00000     -7.74903    1.00000
  261     -7.71272    1.00000     -7.71272    1.00000
  262     -7.66821    1.00000     -7.66821    1.00000
  263     -7.65880    1.00000     -7.65880    1.00000
  264     -7.64260    1.00000     -7.64260    1.00000
  265     -7.62374    1.00000     -7.62374    1.00000
  266     -7.59392    1.00000     -7.59392    1.00000
  267     -7.57572    1.00000     -7.57572    1.00000
  268     -7.56297    1.00000     -7.56297    1.00000
  269     -7.53353    1.00000     -7.53353    1.00000
  270     -7.52265    1.00000     -7.52265    1.00000
  271     -7.49617    1.00000     -7.49617    1.00000
  272     -7.45914    1.00000     -7.45914    1.00000
  273     -7.44027    1.00000     -7.44027    1.00000
  274     -7.42216    1.00000     -7.42216    1.00000
  275     -7.35589    1.00000     -7.35589    1.00000
  276     -7.33037    1.00000     -7.33037    1.00000
  277     -7.32390    1.00000     -7.32390    1.00000
  278     -7.29273    1.00000     -7.29273    1.00000
  279     -7.18560    1.00000     -7.18560    1.00000
  280     -7.16383    1.00000     -7.16383    1.00000
  281     -7.13891    1.00000     -7.13891    1.00000
  282     -7.10857    1.00000     -7.10857    1.00000
  283     -7.10476    1.00000     -7.10476    1.00000
  284     -7.06229    1.00000     -7.06229    1.00000
  285     -6.98022    1.00000     -6.98022    1.00000
  286     -6.94519    1.00000     -6.94519    1.00000
  287     -6.88478    1.00000     -6.88478    1.00000
  288     -6.85319    1.00000     -6.85319    1.00000
  289     -6.84173    1.00000     -6.84173    1.00000
  290     -6.83122    1.00000     -6.83122    1.00000
  291     -6.80716    1.00000     -6.80716    1.00000
  292     -6.62017    1.00000     -6.62017    1.00000
  293     -6.57579    1.00000     -6.57579    1.00000
  294     -6.57462    1.00000     -6.57462    1.00000
  295     -6.48085    1.00000     -6.48085    1.00000
  296     -6.47036    1.00000     -6.47036    1.00000
  297     -6.43018    1.00000     -6.43018    1.00000
  298     -6.21371    1.00000     -6.21371    1.00000
  299     -6.19256    1.00000     -6.19256    1.00000
  300     -6.11695    1.00000     -6.11695    1.00000
  301     -5.92689    1.00000     -5.92689    1.00000
  302     -5.89885    1.00000     -5.89885    1.00000
  303     -5.85939    1.00000     -5.85939    1.00000
  304     -5.76384    1.00000     -5.76384    1.00000
  305     -5.73273    1.00000     -5.73273    1.00000
  306     -5.69130    1.00000     -5.69130    1.00000
  307     -5.64050    1.00000     -5.64050    1.00000
  308     -5.04808    0.99996     -5.04808    0.99996
  309     -4.74117    0.99907     -4.74117    0.99907
  310     -3.27922    0.00048     -3.27922    0.00048
  311     -3.19757    0.00021     -3.19757    0.00021
  312     -3.14370    0.00012     -3.14370    0.00012
  313     -3.08844    0.00007     -3.08844    0.00007
  314     -3.04328    0.00005     -3.04328    0.00005
  315     -2.88575    0.00001     -2.88575    0.00001
  316     -2.87393    0.00001     -2.87393    0.00001
  317     -2.86173    0.00001     -2.86173    0.00001
  318     -2.75912    0.00000     -2.75912    0.00000
  319     -2.70450    0.00000     -2.70450    0.00000
  320     -2.66027    0.00000     -2.66027    0.00000
  321     -2.60144    0.00000     -2.60144    0.00000
  322     -2.55304    0.00000     -2.55304    0.00000
  323     -2.53452    0.00000     -2.53452    0.00000
  324     -2.49514    0.00000     -2.49514    0.00000
  325     -2.48252    0.00000     -2.48252    0.00000
  326     -2.41185    0.00000     -2.41185    0.00000
  327     -2.38592    0.00000     -2.38592    0.00000
  328     -2.37164    0.00000     -2.37164    0.00000
  329     -2.35159    0.00000     -2.35159    0.00000
  330     -2.34024    0.00000     -2.34024    0.00000
  331     -2.32488    0.00000     -2.32488    0.00000
  332     -2.29674    0.00000     -2.29674    0.00000
  333     -2.27348    0.00000     -2.27348    0.00000
  334     -2.20885    0.00000     -2.20885    0.00000
  335     -2.20537    0.00000     -2.20537    0.00000
  336     -2.18865    0.00000     -2.18865    0.00000
  337     -2.16449    0.00000     -2.16449    0.00000
  338     -2.14831    0.00000     -2.14831    0.00000
  339     -2.13784    0.00000     -2.13784    0.00000
  340     -2.13162    0.00000     -2.13162    0.00000
  341     -2.11918    0.00000     -2.11918    0.00000
  342     -2.11381    0.00000     -2.11381    0.00000
  343     -2.09553    0.00000     -2.09553    0.00000
  344     -2.07895    0.00000     -2.07895    0.00000
  345     -2.07563    0.00000     -2.07563    0.00000
  346     -2.06106    0.00000     -2.06106    0.00000
  347     -2.02671    0.00000     -2.02671    0.00000
  348     -2.02198    0.00000     -2.02198    0.00000
  349     -2.01415    0.00000     -2.01415    0.00000
  350     -1.94076    0.00000     -1.94076    0.00000
  351     -1.93010    0.00000     -1.93010    0.00000
  352     -1.92021    0.00000     -1.92021    0.00000
  353     -1.90350    0.00000     -1.90350    0.00000
  354     -1.88323    0.00000     -1.88323    0.00000
  355     -1.86472    0.00000     -1.86472    0.00000
  356     -1.77943    0.00000     -1.77943    0.00000
  357     -1.75915    0.00000     -1.75915    0.00000
  358     -1.73164    0.00000     -1.73164    0.00000
  359     -1.71999    0.00000     -1.71999    0.00000
  360     -1.68853    0.00000     -1.68853    0.00000
  361     -1.67700    0.00000     -1.67700    0.00000
  362     -1.67035    0.00000     -1.67035    0.00000
  363     -1.66450    0.00000     -1.66450    0.00000
  364     -1.64636    0.00000     -1.64636    0.00000
  365     -1.64354    0.00000     -1.64354    0.00000
  366     -1.62725    0.00000     -1.62725    0.00000
  367     -1.61145    0.00000     -1.61145    0.00000
  368     -1.59603    0.00000     -1.59603    0.00000
  369     -1.58097    0.00000     -1.58097    0.00000
  370     -1.53786    0.00000     -1.53786    0.00000
  371     -1.52557    0.00000     -1.52557    0.00000
  372     -1.52084    0.00000     -1.52084    0.00000
  373     -1.47704    0.00000     -1.47704    0.00000
  374     -1.42641    0.00000     -1.42641    0.00000
  375     -1.41410    0.00000     -1.41410    0.00000

Fermi level: -4.04284

Gap: 1.462 eV
Transition (v -> c):
  (s=1, k=0, n=309, [0.00, 0.00, 0.00]) -> (s=1, k=0, n=310, [0.00, 0.00, 0.00])
No difference between direct/indirect transitions
System changes: positions 

Initializing position-dependent things.

Density initialized from wave functions
      .-------------------------.  
     /|                         |  
    / |                         |  
   /  |                         |  
  /   |                         |  
 *    |                         |  
 |    |                         |  
 |    |                         |  
 |    |                         |  
 |    |                         |  
 |    |                         |  
 |    |                         |  
 |    |                         |  
 |    |                         |  
 |    |        Au   OAu         |  
 |    |      O          Ti      |  
 |    O  Au      Ti     O    O  |  
 |    |   Ti   Au O   O         |  
 | O  |   O    O      Ti     Ti |  
 |    | Ti     Ti     O    O    |  
 |    |     O       O      Ti   |  
 |   O|Ti     O      O          |  
 |    |O    O      Ti     Ti    |  
 |  Ti|    Ti          O  O   O |  
 |    |  O  O   O O    TiO      |  
 |  O |         TiO         O Ti|  
 |    | OTiO   Ti    OTi        |  
 |    |       O     O O    O O  |  
 |    | Oi   O O           Ti   |  
 |    O      Ti     Ti     O    |  
 |   Ti          O      O       |  
 |    |   O                     |  
 |    |                         |  
 |    |                         |  
 |    |                         |  
 |    .-------------------------.  
 |   /                         /   
 |  /                         /    
 | /                         /     
 |/                         /      
 *-------------------------*       

Positions:
   0 Ti     1.771742    0.000000    8.228379    ( 0.0000,  0.0000,  0.0000)
   1 Ti     6.989192    1.896200    8.228379    ( 0.0000,  0.0000,  0.0000)
   2 Ti     1.771742    3.792400    8.228379    ( 0.0000,  0.0000,  0.0000)
   3 Ti     6.989192    5.688600    8.228379    ( 0.0000,  0.0000,  0.0000)
   4 Ti     4.725027    0.000000    9.111586    ( 0.0000,  0.0000,  0.0000)
   5 Ti     9.942477    1.896200    9.111586    ( 0.0000,  0.0000,  0.0000)
   6 Ti     4.725027    3.792400    9.111586    ( 0.0000,  0.0000,  0.0000)
   7 Ti     9.942477    5.688600    9.111586    ( 0.0000,  0.0000,  0.0000)
   8 Ti     3.149983    0.000000   11.761552    ( 0.0000,  0.0000,  0.0000)
   9 Ti     8.367433    1.896200   11.761552    ( 0.0000,  0.0000,  0.0000)
  10 Ti     3.149983    3.792400   11.761552    ( 0.0000,  0.0000,  0.0000)
  11 Ti     8.367433    5.688600   11.761552    ( 0.0000,  0.0000,  0.0000)
  12 Ti     6.103269    0.000000   12.644759    ( 0.0000,  0.0000,  0.0000)
  13 Ti     0.885819    1.896200   12.644759    ( 0.0000,  0.0000,  0.0000)
  14 Ti     6.103269    3.792400   12.644759    ( 0.0000,  0.0000,  0.0000)
  15 Ti     0.885819    5.688600   12.644759    ( 0.0000,  0.0000,  0.0000)
  16 Ti     4.482233   -0.001033   15.342543    ( 0.0000,  0.0000,  0.0000)
  17 Ti     9.753045    1.900753   15.389207    ( 0.0000,  0.0000,  0.0000)
  18 Ti     4.499047    3.797034   15.348687    ( 0.0000,  0.0000,  0.0000)
  19 Ti     9.736627    5.671166   15.407809    ( 0.0000,  0.0000,  0.0000)
  20 Ti     7.365001   -0.008670   16.091347    ( 0.0000,  0.0000,  0.0000)
  21 Ti     2.124206    1.919615   16.196452    ( 0.0000,  0.0000,  0.0000)
  22 Ti     7.324862    3.785370   16.124124    ( 0.0000,  0.0000,  0.0000)
  23 Ti     2.104658    5.692197   16.109406    ( 0.0000,  0.0000,  0.0000)
  24 O      3.638859    0.000000    7.500000    ( 0.0000,  0.0000,  0.0000)
  25 O      8.856309    1.896200    7.500000    ( 0.0000,  0.0000,  0.0000)
  26 O      3.638859    3.792400    7.500000    ( 0.0000,  0.0000,  0.0000)
  27 O      8.856309    5.688600    7.500000    ( 0.0000,  0.0000,  0.0000)
  28 O      6.592144    0.000000    8.383207    ( 0.0000,  0.0000,  0.0000)
  29 O      1.374694    1.896200    8.383207    ( 0.0000,  0.0000,  0.0000)
  30 O      6.592144    3.792400    8.383207    ( 0.0000,  0.0000,  0.0000)
  31 O      1.374694    5.688600    8.383207    ( 0.0000,  0.0000,  0.0000)
  32 O     10.339421    0.000000    8.956758    ( 0.0000,  0.0000,  0.0000)
  33 O      5.121971    1.896200    8.956758    ( 0.0000,  0.0000,  0.0000)
  34 O     10.339421    3.792400    8.956758    ( 0.0000,  0.0000,  0.0000)
  35 O      5.121971    5.688600    8.956758    ( 0.0000,  0.0000,  0.0000)
  36 O      2.857911    0.000000    9.839966    ( 0.0000,  0.0000,  0.0000)
  37 O      8.075361    1.896200    9.839966    ( 0.0000,  0.0000,  0.0000)
  38 O      2.857911    3.792400    9.839966    ( 0.0000,  0.0000,  0.0000)
  39 O      8.075361    5.688600    9.839966    ( 0.0000,  0.0000,  0.0000)
  40 O      5.017100    0.000000   11.033173    ( 0.0000,  0.0000,  0.0000)
  41 O     10.234550    1.896200   11.033173    ( 0.0000,  0.0000,  0.0000)
  42 O      5.017100    3.792400   11.033173    ( 0.0000,  0.0000,  0.0000)
  43 O     10.234550    5.688600   11.033173    ( 0.0000,  0.0000,  0.0000)
  44 O      7.970490    0.000000   11.916380    ( 0.0000,  0.0000,  0.0000)
  45 O      2.753040    1.896200   11.916380    ( 0.0000,  0.0000,  0.0000)
  46 O      7.970490    3.792400   11.916380    ( 0.0000,  0.0000,  0.0000)
  47 O      2.753040    5.688600   11.916380    ( 0.0000,  0.0000,  0.0000)
  48 O      1.282867    0.000000   12.489931    ( 0.0000,  0.0000,  0.0000)
  49 O      6.500317    1.896200   12.489931    ( 0.0000,  0.0000,  0.0000)
  50 O      1.282867    3.792400   12.489931    ( 0.0000,  0.0000,  0.0000)
  51 O      6.500317    5.688600   12.489931    ( 0.0000,  0.0000,  0.0000)
  52 O      4.236152    0.000000   13.373138    ( 0.0000,  0.0000,  0.0000)
  53 O      9.453603    1.896200   13.373138    ( 0.0000,  0.0000,  0.0000)
  54 O      4.236152    3.792400   13.373138    ( 0.0000,  0.0000,  0.0000)
  55 O      9.453603    5.688600   13.373138    ( 0.0000,  0.0000,  0.0000)
  56 O      6.412072   -0.010033   14.556610    ( 0.0000,  0.0000,  0.0000)
  57 O      1.198823    1.897930   14.569774    ( 0.0000,  0.0000,  0.0000)
  58 O      6.447668    3.793171   14.532625    ( 0.0000,  0.0000,  0.0000)
  59 O      1.199187    5.689336   14.547629    ( 0.0000,  0.0000,  0.0000)
  60 O      4.033722    1.891518   15.421462    ( 0.0000,  0.0000,  0.0000)
  61 O      9.263384   -0.007385   15.453502    ( 0.0000,  0.0000,  0.0000)
  62 O      4.056182    5.703956   15.417797    ( 0.0000,  0.0000,  0.0000)
  63 O      9.276983    3.794598   15.462247    ( 0.0000,  0.0000,  0.0000)
  64 O      2.642742   -0.013555   16.279518    ( 0.0000,  0.0000,  0.0000)
  65 O      7.840025    1.892632   16.276827    ( 0.0000,  0.0000,  0.0000)
  66 O      2.638424    3.815752   16.259314    ( 0.0000,  0.0000,  0.0000)
  67 O      7.851442    5.687213   16.316677    ( 0.0000,  0.0000,  0.0000)
  68 O      5.664333   -0.017638   16.912131    ( 0.0000,  0.0000,  0.0000)
  69 O      0.405331    1.895786   16.891848    ( 0.0000,  0.0000,  0.0000)
  70 O      0.447526    5.688107   16.892737    ( 0.0000,  0.0000,  0.0000)
  71 O      5.620240    3.815240   16.822627    ( 0.0000,  0.0000,  0.0000)
  72 Au     5.402004    1.459542   18.435638    ( 0.0000,  0.0000,  0.0000)
  73 Au     7.227773    3.254817   19.494175    ( 0.0000,  0.0000,  0.0000)
  74 Au     2.680675    1.867315   18.895591    ( 0.0000,  0.0000,  0.0000)
  75 Au     4.579183    3.616569   19.675117    ( 0.0000,  0.0000,  0.0000)

Unit cell:
           periodic     x           y           z      points  spacing
  1. axis:    yes   10.434900    0.000000    0.000000    52     0.2007
  2. axis:    yes    0.000000    7.584800    0.000000    36     0.2107
  3. axis:    no     0.000000    0.000000   28.826383   144     0.2002

  Lengths:  10.434900   7.584800  28.826383
  Angles:   90.000000  90.000000  90.000000

Effective grid spacing dv^(1/3) = 0.2038

     iter     time        total  log10-change:  magmom
                         energy   eigst   dens
iter:   1 15:57:16  -769.146877   -3.93           -0.0000
iter:   2 15:57:20  -769.149356   -4.48  -3.47    -0.0000
iter:   3 15:57:23  -769.149100   -4.91  -3.46    -0.0000
iter:   4 15:57:27  -769.148697   -5.38  -3.47    -0.0000
iter:   5 15:57:31  -769.148222   -5.71  -3.48    -0.0000
iter:   6 15:57:34  -769.147710   -6.11  -3.49    -0.0000
iter:   7 15:57:38  -769.147187   -6.33  -3.51    -0.0000
iter:   8 15:57:42  -769.146878   -6.48  -3.52    -0.0000
iter:   9 15:57:46  -769.146467   -6.50  -3.53    -0.0000
iter:  10 15:57:49  -769.146027   -6.49  -3.54    -0.0000
iter:  11 15:57:53  -769.145586   -6.48  -3.55    -0.0000
iter:  12 15:57:57  -769.145366   -6.48  -3.56    -0.0000
iter:  13 15:58:00  -769.145055c  -6.50  -3.57    -0.0000
iter:  14 15:58:04  -769.144714   -6.50  -3.58    -0.0000
iter:  15 15:58:08  -769.144581c  -6.53  -3.59    -0.0000
iter:  16 15:58:12  -769.144142c  -6.55  -3.60    -0.0000
iter:  17 15:58:15  -769.143967c  -6.57  -3.61    -0.0000
iter:  18 15:58:19  -769.143734c  -6.62  -3.62    -0.0000
iter:  19 15:58:23  -769.143686c  -6.65  -3.63    -0.0000
iter:  20 15:58:27  -769.143336c  -6.69  -3.64    -0.0000
iter:  21 15:58:30  -769.143227c  -6.71  -3.65    -0.0000
iter:  22 15:58:34  -769.143064c  -6.76  -3.66    -0.0000
iter:  23 15:58:38  -769.142870c  -6.78  -3.67    -0.0000
iter:  24 15:58:41  -769.142864c  -6.85  -3.67    -0.0000
iter:  25 15:58:45  -769.142787c  -6.88  -3.68    -0.0000
iter:  26 15:58:49  -769.142661c  -6.90  -3.69    -0.0000
iter:  27 15:58:52  -769.142508c  -6.93  -3.70    -0.0000
iter:  28 15:58:56  -769.142339c  -6.97  -3.70    -0.0000
iter:  29 15:59:00  -769.142162c  -7.01  -3.71    -0.0000
iter:  30 15:59:04  -769.142173c  -7.07  -3.72    -0.0000
iter:  31 15:59:07  -769.142135c  -7.12  -3.73    -0.0000
iter:  32 15:59:11  -769.142053c  -7.14  -3.73    -0.0000
iter:  33 15:59:15  -769.141943c  -7.17  -3.74    -0.0000
iter:  34 15:59:18  -769.141814c  -7.20  -3.75    -0.0000
iter:  35 15:59:22  -769.141673c  -7.24  -3.75    -0.0000
iter:  36 15:59:26  -769.141713c  -7.31  -3.76    -0.0000
iter:  37 15:59:30  -769.141524c  -7.32  -3.77    -0.0000
iter:  38 15:59:33  -769.141515c  -7.38  -3.77    -0.0000
iter:  39 15:59:37  -769.141482c  -7.44  -3.78    -0.0000
iter:  40 15:59:41  -769.141421c  -7.45  -3.79    -0.0000
iter:  41 15:59:44  -769.141336c  -7.48  -3.79    -0.0000
iter:  42 15:59:48  -769.141235c  -7.50  -3.80    -0.0000
iter:  43 15:59:52  -769.141121c  -7.53  -3.81    -0.0000
iter:  44 15:59:55  -769.140998c  -7.56  -3.81    -0.0000
iter:  45 15:59:59  -769.140869c  -7.59  -3.82    -0.0000
iter:  46 16:00:03  -769.140736c  -7.62  -3.82    -0.0000
iter:  47 16:00:07  -769.140599c  -7.66  -3.83    -0.0000
iter:  48 16:00:10  -769.140460c  -7.69  -3.84    -0.0000
iter:  49 16:00:14  -769.140321c  -7.73  -3.84    -0.0000
iter:  50 16:00:18  -769.140180c  -7.76  -3.85    -0.0000
iter:  51 16:00:21  -769.140040c  -7.80  -3.85    -0.0000
iter:  52 16:00:25  -769.140052c  -7.88  -3.86    -0.0000
iter:  53 16:00:29  -769.140042c  -7.95  -3.86    -0.0000
iter:  54 16:00:33  -769.140016c  -7.97  -3.87    -0.0000
iter:  55 16:00:36  -769.139972c  -8.01  -3.88    -0.0000
iter:  56 16:00:40  -769.139914c  -8.02  -3.88    -0.0000
iter:  57 16:00:44  -769.139843c  -8.05  -3.89    -0.0000
iter:  58 16:00:47  -769.139763c  -8.07  -3.89    -0.0000
iter:  59 16:00:51  -769.139674c  -8.10  -3.90    -0.0000
iter:  60 16:00:55  -769.139579c  -8.12  -3.90    -0.0000
iter:  61 16:00:58  -769.139480c  -8.14  -3.91    -0.0000
iter:  62 16:01:02  -769.139376c  -8.16  -3.92    -0.0000
iter:  63 16:01:06  -769.139269c  -8.19  -3.92    -0.0000
iter:  64 16:01:10  -769.139160c  -8.21  -3.93    -0.0000
iter:  65 16:01:13  -769.139050c  -8.24  -3.93    -0.0000
iter:  66 16:01:17  -769.138938c  -8.27  -3.94    -0.0000
iter:  67 16:01:21  -769.138825c  -8.30  -3.94    -0.0000
iter:  68 16:01:24  -769.138713c  -8.32  -3.95    -0.0000
iter:  69 16:01:28  -769.138600c  -8.35  -3.95    -0.0000
iter:  70 16:01:32  -769.138487c  -8.38  -3.96    -0.0000
iter:  71 16:01:35  -769.138375c  -8.41  -3.96    -0.0000
iter:  72 16:01:39  -769.138263c  -8.44  -3.97    -0.0000
iter:  73 16:01:43  -769.138152c  -8.46  -3.97    -0.0000
iter:  74 16:01:47  -769.138042c  -8.49  -3.98    -0.0000
iter:  75 16:01:51  -769.137933c  -8.51  -3.99    -0.0000
iter:  76 16:01:55  -769.137825c  -8.54  -3.99    -0.0000
iter:  77 16:01:58  -769.137718c  -8.57  -4.00    -0.0000
iter:  78 16:02:02  -769.137612c  -8.60  -4.00    -0.0000
iter:  79 16:02:06  -769.137508c  -8.62  -4.01    -0.0000
iter:  80 16:02:10  -769.137405c  -8.65  -4.01    -0.0000
iter:  81 16:02:13  -769.137303c  -8.67  -4.02    -0.0000
iter:  82 16:02:17  -769.137202c  -8.70  -4.02    -0.0000
iter:  83 16:02:21  -769.137104c  -8.72  -4.03    -0.0000
iter:  84 16:02:24  -769.137006c  -8.75  -4.03    -0.0000
iter:  85 16:02:28  -769.136910c  -8.77  -4.04    -0.0000
iter:  86 16:02:32  -769.136815c  -8.80  -4.04    -0.0000
iter:  87 16:02:36  -769.136722c  -8.82  -4.05    -0.0000
iter:  88 16:02:39  -769.136630c  -8.85  -4.05    -0.0000
iter:  89 16:02:43  -769.136540c  -8.87  -4.06    -0.0000
iter:  90 16:02:47  -769.136451c  -8.90  -4.07    -0.0000
iter:  91 16:02:50  -769.136363c  -8.92  -4.07    -0.0000
iter:  92 16:02:54  -769.136277c  -8.94  -4.08    -0.0000
iter:  93 16:02:58  -769.136192c  -8.97  -4.08    -0.0000
iter:  94 16:03:02  -769.136109c  -8.99  -4.09    -0.0000
iter:  95 16:03:05  -769.136027c  -9.01  -4.09    -0.0000
iter:  96 16:03:09  -769.135946c  -9.03  -4.10    -0.0000
iter:  97 16:03:13  -769.135867c  -9.05  -4.10    -0.0000
iter:  98 16:03:16  -769.135788c  -9.07  -4.11    -0.0000
iter:  99 16:03:20  -769.135712c  -9.09  -4.11    -0.0000
iter: 100 16:03:24  -769.135636c  -9.11  -4.12    -0.0000
iter: 101 16:03:27  -769.135562c  -9.13  -4.12    -0.0000
iter: 102 16:03:31  -769.135489c  -9.15  -4.13    -0.0000
iter: 103 16:03:35  -769.135417c  -9.17  -4.13    -0.0000
iter: 104 16:03:39  -769.135428c  -9.24  -4.14    -0.0000
iter: 105 16:03:42  -769.135316c  -9.21  -4.15    -0.0000
iter: 106 16:03:46  -769.135325c  -9.28  -4.15    -0.0000
iter: 107 16:03:50  -769.135215c  -9.25  -4.16    -0.0000
iter: 108 16:03:53  -769.135220c  -9.31  -4.16    -0.0000
iter: 109 16:03:57  -769.135191c  -9.35  -4.17    -0.0000
iter: 110 16:04:01  -769.135158c  -9.35  -4.17    -0.0000
iter: 111 16:04:04  -769.135124c  -9.37  -4.18    -0.0000
iter: 112 16:04:08  -769.135090c  -9.37  -4.18    -0.0000
iter: 113 16:04:12  -769.135054c  -9.39  -4.19    -0.0000
iter: 114 16:04:16  -769.135018c  -9.40  -4.20    -0.0000
iter: 115 16:04:19  -769.134980c  -9.42  -4.20    -0.0000
iter: 116 16:04:23  -769.134942c  -9.43  -4.21    -0.0000
iter: 117 16:04:27  -769.134903c  -9.45  -4.21    -0.0000
iter: 118 16:04:30  -769.134863c  -9.46  -4.22    -0.0000
iter: 119 16:04:34  -769.134822c  -9.48  -4.22    -0.0000
iter: 120 16:04:38  -769.134781c  -9.49  -4.23    -0.0000
iter: 121 16:04:41  -769.134739c  -9.51  -4.23    -0.0000
iter: 122 16:04:45  -769.134696c  -9.52  -4.24    -0.0000
iter: 123 16:04:49  -769.134654c  -9.53  -4.24    -0.0000
iter: 124 16:04:53  -769.134611c  -9.55  -4.25    -0.0000
iter: 125 16:04:56  -769.134568c  -9.56  -4.26    -0.0000
iter: 126 16:05:00  -769.134525c  -9.57  -4.26    -0.0000
iter: 127 16:05:04  -769.134482c  -9.58  -4.27    -0.0000
iter: 128 16:05:07  -769.134438c  -9.60  -4.27    -0.0000
iter: 129 16:05:11  -769.134395c  -9.61  -4.28    -0.0000
iter: 130 16:05:15  -769.134352c  -9.62  -4.28    -0.0000
iter: 131 16:05:19  -769.134309c  -9.63  -4.29    -0.0000
iter: 132 16:05:22  -769.134266c  -9.65  -4.29    -0.0000
iter: 133 16:05:26  -769.134223c  -9.66  -4.30    -0.0000
iter: 134 16:05:30  -769.134180c  -9.67  -4.30    -0.0000
iter: 135 16:05:33  -769.134138c  -9.69  -4.31    -0.0000
iter: 136 16:05:37  -769.134096c  -9.70  -4.31    -0.0000
iter: 137 16:05:41  -769.134054c  -9.71  -4.32    -0.0000
iter: 138 16:05:44  -769.134012c  -9.73  -4.32    -0.0000
iter: 139 16:05:48  -769.133971c  -9.74  -4.33    -0.0000
iter: 140 16:05:52  -769.133930c  -9.76  -4.34    -0.0000
iter: 141 16:05:56  -769.133889c  -9.77  -4.34    -0.0000
iter: 142 16:05:59  -769.133849c  -9.79  -4.35    -0.0000
iter: 143 16:06:03  -769.133809c  -9.80  -4.35    -0.0000
iter: 144 16:06:07  -769.133769c  -9.81  -4.36    -0.0000
iter: 145 16:06:10  -769.133730c  -9.83  -4.36    -0.0000
iter: 146 16:06:14  -769.133691c  -9.84  -4.37    -0.0000
iter: 147 16:06:18  -769.133652c  -9.86  -4.37    -0.0000
iter: 148 16:06:21  -769.133614c  -9.87  -4.38    -0.0000
iter: 149 16:06:25  -769.133577c  -9.88  -4.38    -0.0000
iter: 150 16:06:29  -769.133539c  -9.90  -4.39    -0.0000
iter: 151 16:06:33  -769.133503c  -9.91  -4.39    -0.0000
iter: 152 16:06:36  -769.133466c  -9.92  -4.40    -0.0000
iter: 153 16:06:40  -769.133430c  -9.94  -4.40    -0.0000
iter: 154 16:06:44  -769.133394c  -9.95  -4.41    -0.0000
iter: 155 16:06:47  -769.133359c  -9.96  -4.41    -0.0000
iter: 156 16:06:51  -769.133325c  -9.98  -4.42    -0.0000
iter: 157 16:06:55  -769.133290c  -9.99  -4.42    -0.0000
iter: 158 16:06:58  -769.133256c -10.00c -4.43    -0.0000
iter: 159 16:07:02  -769.133223c -10.02c -4.43    -0.0000
iter: 160 16:07:06  -769.133190c -10.03c -4.44    -0.0000
iter: 161 16:07:10  -769.133157c -10.04c -4.45    -0.0000
iter: 162 16:07:13  -769.133125c -10.06c -4.45    -0.0000
iter: 163 16:07:17  -769.133093c -10.07c -4.46    -0.0000
iter: 164 16:07:21  -769.133062c -10.08c -4.46    -0.0000
iter: 165 16:07:24  -769.133031c -10.10c -4.47    -0.0000
iter: 166 16:07:28  -769.133000c -10.11c -4.47    -0.0000
iter: 167 16:07:32  -769.132970c -10.12c -4.48    -0.0000
iter: 168 16:07:36  -769.132940c -10.13c -4.48    -0.0000
iter: 169 16:07:39  -769.132911c -10.15c -4.49    -0.0000
iter: 170 16:07:43  -769.132882c -10.16c -4.49    -0.0000
iter: 171 16:07:47  -769.132853c -10.17c -4.50    -0.0000
iter: 172 16:07:50  -769.132825c -10.19c -4.50    -0.0000
iter: 173 16:07:54  -769.132797c -10.20c -4.51    -0.0000
iter: 174 16:07:58  -769.132770c -10.21c -4.51    -0.0000
iter: 175 16:08:01  -769.132743c -10.22c -4.52    -0.0000
iter: 176 16:08:05  -769.132716c -10.24c -4.52    -0.0000
iter: 177 16:08:09  -769.132690c -10.25c -4.53    -0.0000
iter: 178 16:08:13  -769.132664c -10.26c -4.53    -0.0000
iter: 179 16:08:16  -769.132639c -10.28c -4.54    -0.0000
iter: 180 16:08:20  -769.132613c -10.29c -4.54    -0.0000
iter: 181 16:08:24  -769.132588c -10.30c -4.55    -0.0000
iter: 182 16:08:27  -769.132564c -10.32c -4.55    -0.0000
iter: 183 16:08:31  -769.132540c -10.33c -4.56    -0.0000
iter: 184 16:08:35  -769.132516c -10.34c -4.56    -0.0000
iter: 185 16:08:38  -769.132492c -10.35c -4.57    -0.0000
iter: 186 16:08:42  -769.132469c -10.37c -4.58    -0.0000
iter: 187 16:08:46  -769.132446c -10.38c -4.58    -0.0000
iter: 188 16:08:50  -769.132424c -10.39c -4.59    -0.0000
iter: 189 16:08:53  -769.132401c -10.40c -4.59    -0.0000
iter: 190 16:08:57  -769.132379c -10.42c -4.60    -0.0000
iter: 191 16:09:01  -769.132358c -10.43c -4.60    -0.0000
iter: 192 16:09:04  -769.132336c -10.44c -4.61    -0.0000
iter: 193 16:09:08  -769.132315c -10.45c -4.61    -0.0000
iter: 194 16:09:12  -769.132294c -10.47c -4.62    -0.0000
iter: 195 16:09:15  -769.132274c -10.48c -4.62    -0.0000
iter: 196 16:09:19  -769.132254c -10.49c -4.63    -0.0000
iter: 197 16:09:23  -769.132234c -10.50c -4.63    -0.0000
iter: 198 16:09:27  -769.132214c -10.51c -4.64    -0.0000
iter: 199 16:09:30  -769.132195c -10.53c -4.64    -0.0000
iter: 200 16:09:34  -769.132176c -10.54c -4.65    -0.0000
iter: 201 16:09:38  -769.132157c -10.55c -4.65    -0.0000
iter: 202 16:09:41  -769.132138c -10.56c -4.66    -0.0000
iter: 203 16:09:45  -769.132120c -10.57c -4.66    -0.0000
iter: 204 16:09:49  -769.132102c -10.59c -4.67    -0.0000
iter: 205 16:09:52  -769.132084c -10.60c -4.67    -0.0000
iter: 206 16:09:56  -769.132066c -10.61c -4.68    -0.0000
iter: 207 16:10:00  -769.132049c -10.62c -4.68    -0.0000
iter: 208 16:10:04  -769.132031c -10.63c -4.69    -0.0000
iter: 209 16:10:07  -769.132015c -10.65c -4.69    -0.0000
iter: 210 16:10:11  -769.131998c -10.66c -4.70    -0.0000
iter: 211 16:10:15  -769.131981c -10.67c -4.70    -0.0000
iter: 212 16:10:18  -769.131965c -10.68c -4.71    -0.0000
iter: 213 16:10:22  -769.131949c -10.69c -4.71    -0.0000
iter: 214 16:10:26  -769.131933c -10.70c -4.72    -0.0000
iter: 215 16:10:30  -769.131918c -10.71c -4.72    -0.0000
iter: 216 16:10:33  -769.131902c -10.73c -4.73    -0.0000
iter: 217 16:10:37  -769.131887c -10.74c -4.73    -0.0000
iter: 218 16:10:41  -769.131872c -10.75c -4.74    -0.0000
iter: 219 16:10:44  -769.131857c -10.76c -4.74    -0.0000
iter: 220 16:10:48  -769.131843c -10.77c -4.75    -0.0000
iter: 221 16:10:52  -769.131828c -10.78c -4.75    -0.0000
iter: 222 16:10:55  -769.131814c -10.79c -4.76    -0.0000
iter: 223 16:10:59  -769.131800c -10.81c -4.76    -0.0000
iter: 224 16:11:03  -769.131786c -10.82c -4.77    -0.0000
iter: 225 16:11:07  -769.131772c -10.83c -4.77    -0.0000
iter: 226 16:11:10  -769.131759c -10.84c -4.78    -0.0000
iter: 227 16:11:14  -769.131746c -10.85c -4.78    -0.0000
iter: 228 16:11:18  -769.131732c -10.86c -4.79    -0.0000
iter: 229 16:11:21  -769.131720c -10.87c -4.79    -0.0000
iter: 230 16:11:25  -769.131707c -10.88c -4.80    -0.0000
iter: 231 16:11:29  -769.131694c -10.90c -4.80    -0.0000
iter: 232 16:11:32  -769.131682c -10.91c -4.81    -0.0000
iter: 233 16:11:36  -769.131669c -10.92c -4.81    -0.0000
iter: 234 16:11:40  -769.131657c -10.93c -4.82    -0.0000
iter: 235 16:11:44  -769.131645c -10.94c -4.82    -0.0000
iter: 236 16:11:47  -769.131634c -10.95c -4.83    -0.0000
iter: 237 16:11:51  -769.131622c -10.96c -4.83    -0.0000
iter: 238 16:11:55  -769.131610c -10.97c -4.84    -0.0000
iter: 239 16:11:58  -769.131599c -10.98c -4.84    -0.0000
iter: 240 16:12:02  -769.131588c -11.00c -4.85    -0.0000
iter: 241 16:12:06  -769.131577c -11.01c -4.85    -0.0000
iter: 242 16:12:09  -769.131566c -11.02c -4.86    -0.0000
iter: 243 16:12:13  -769.131555c -11.03c -4.86    -0.0000
iter: 244 16:12:17  -769.131545c -11.04c -4.87    -0.0000
iter: 245 16:12:21  -769.131534c -11.05c -4.87    -0.0000
iter: 246 16:12:24  -769.131524c -11.06c -4.87    -0.0000
iter: 247 16:12:28  -769.131514c -11.07c -4.88    -0.0000
iter: 248 16:12:32  -769.131504c -11.08c -4.88    -0.0000
iter: 249 16:12:35  -769.131494c -11.09c -4.89    -0.0000
iter: 250 16:12:39  -769.131484c -11.10c -4.89    -0.0000
iter: 251 16:12:43  -769.131474c -11.11c -4.90    -0.0000
iter: 252 16:12:46  -769.131465c -11.13c -4.90    -0.0000
iter: 253 16:12:50  -769.131455c -11.14c -4.91    -0.0000
iter: 254 16:12:54  -769.131446c -11.15c -4.91    -0.0000
iter: 255 16:12:58  -769.131437c -11.16c -4.92    -0.0000
iter: 256 16:13:01  -769.131428c -11.17c -4.92    -0.0000
iter: 257 16:13:05  -769.131419c -11.18c -4.93    -0.0000
iter: 258 16:13:09  -769.131410c -11.19c -4.93    -0.0000
iter: 259 16:13:12  -769.131402c -11.20c -4.94    -0.0000
iter: 260 16:13:16  -769.131393c -11.21c -4.94    -0.0000
iter: 261 16:13:20  -769.131385c -11.22c -4.95    -0.0000
iter: 262 16:13:24  -769.131376c -11.23c -4.95    -0.0000
iter: 263 16:13:27  -769.131368c -11.24c -4.96    -0.0000
iter: 264 16:13:31  -769.131360c -11.25c -4.96    -0.0000
iter: 265 16:13:35  -769.131352c -11.26c -4.97    -0.0000
iter: 266 16:13:38  -769.131344c -11.28c -4.97    -0.0000
iter: 267 16:13:42  -769.131336c -11.29c -4.98    -0.0000
iter: 268 16:13:46  -769.131329c -11.30c -4.98    -0.0000
iter: 269 16:13:49  -769.131321c -11.31c -4.98    -0.0000
iter: 270 16:13:53  -769.131313c -11.32c -4.99    -0.0000
iter: 271 16:13:57  -769.131306c -11.33c -4.99    -0.0000
iter: 272 16:14:01  -769.131299c -11.34c -5.00    -0.0000
iter: 273 16:14:04  -769.131292c -11.35c -5.00c   -0.0000

Converged after 273 iterations.

Dipole moment: (52.396734, -54.555399, 0.041379) |e|*Ang

Total magnetic moment: (0.000000, 0.000000, -0.000000)
Local magnetic moments:
   0 Ti ( 0.000000,  0.000000, -0.000000)
   1 Ti ( 0.000000,  0.000000, -0.000000)
   2 Ti ( 0.000000,  0.000000, -0.000000)
   3 Ti ( 0.000000,  0.000000,  0.000000)
   4 Ti ( 0.000000,  0.000000, -0.000000)
   5 Ti ( 0.000000,  0.000000, -0.000000)
   6 Ti ( 0.000000,  0.000000, -0.000000)
   7 Ti ( 0.000000,  0.000000,  0.000000)
   8 Ti ( 0.000000,  0.000000, -0.000000)
   9 Ti ( 0.000000,  0.000000, -0.000000)
  10 Ti ( 0.000000,  0.000000,  0.000000)
  11 Ti ( 0.000000,  0.000000,  0.000000)
  12 Ti ( 0.000000,  0.000000, -0.000000)
  13 Ti ( 0.000000,  0.000000, -0.000000)
  14 Ti ( 0.000000,  0.000000, -0.000000)
  15 Ti ( 0.000000,  0.000000, -0.000000)
  16 Ti ( 0.000000,  0.000000,  0.000000)
  17 Ti ( 0.000000,  0.000000, -0.000000)
  18 Ti ( 0.000000,  0.000000,  0.000000)
  19 Ti ( 0.000000,  0.000000, -0.000000)
  20 Ti ( 0.000000,  0.000000,  0.000000)
  21 Ti ( 0.000000,  0.000000, -0.000000)
  22 Ti ( 0.000000,  0.000000, -0.000000)
  23 Ti ( 0.000000,  0.000000,  0.000000)
  24 O  ( 0.000000,  0.000000, -0.000000)
  25 O  ( 0.000000,  0.000000,  0.000000)
  26 O  ( 0.000000,  0.000000,  0.000000)
  27 O  ( 0.000000,  0.000000, -0.000000)
  28 O  ( 0.000000,  0.000000, -0.000000)
  29 O  ( 0.000000,  0.000000,  0.000000)
  30 O  ( 0.000000,  0.000000, -0.000000)
  31 O  ( 0.000000,  0.000000,  0.000000)
  32 O  ( 0.000000,  0.000000, -0.000000)
  33 O  ( 0.000000,  0.000000,  0.000000)
  34 O  ( 0.000000,  0.000000,  0.000000)
  35 O  ( 0.000000,  0.000000,  0.000000)
  36 O  ( 0.000000,  0.000000,  0.000000)
  37 O  ( 0.000000,  0.000000,  0.000000)
  38 O  ( 0.000000,  0.000000,  0.000000)
  39 O  ( 0.000000,  0.000000, -0.000000)
  40 O  ( 0.000000,  0.000000, -0.000000)
  41 O  ( 0.000000,  0.000000, -0.000000)
  42 O  ( 0.000000,  0.000000,  0.000000)
  43 O  ( 0.000000,  0.000000,  0.000000)
  44 O  ( 0.000000,  0.000000,  0.000000)
  45 O  ( 0.000000,  0.000000,  0.000000)
  46 O  ( 0.000000,  0.000000,  0.000000)
  47 O  ( 0.000000,  0.000000, -0.000000)
  48 O  ( 0.000000,  0.000000,  0.000000)
  49 O  ( 0.000000,  0.000000, -0.000000)
  50 O  ( 0.000000,  0.000000, -0.000000)
  51 O  ( 0.000000,  0.000000, -0.000000)
  52 O  ( 0.000000,  0.000000, -0.000000)
  53 O  ( 0.000000,  0.000000,  0.000000)
  54 O  ( 0.000000,  0.000000, -0.000000)
  55 O  ( 0.000000,  0.000000, -0.000000)
  56 O  ( 0.000000,  0.000000, -0.000000)
  57 O  ( 0.000000,  0.000000,  0.000000)
  58 O  ( 0.000000,  0.000000,  0.000000)
  59 O  ( 0.000000,  0.000000, -0.000000)
  60 O  ( 0.000000,  0.000000, -0.000000)
  61 O  ( 0.000000,  0.000000, -0.000000)
  62 O  ( 0.000000,  0.000000,  0.000000)
  63 O  ( 0.000000,  0.000000,  0.000000)
  64 O  ( 0.000000,  0.000000, -0.000000)
  65 O  ( 0.000000,  0.000000,  0.000000)
  66 O  ( 0.000000,  0.000000,  0.000000)
  67 O  ( 0.000000,  0.000000,  0.000000)
  68 O  ( 0.000000,  0.000000, -0.000000)
  69 O  ( 0.000000,  0.000000,  0.000000)
  70 O  ( 0.000000,  0.000000,  0.000000)
  71 O  ( 0.000000,  0.000000, -0.000000)
  72 Au ( 0.000000,  0.000000, -0.000000)
  73 Au ( 0.000000,  0.000000, -0.000000)
  74 Au ( 0.000000,  0.000000,  0.000000)
  75 Au ( 0.000000,  0.000000,  0.000000)

Energy contributions relative to reference atoms: (reference = -2721730.337652)

Kinetic:       +535.601784
Potential:     -725.251654
External:      -240.214668
XC:            -382.463686
Entropy (-ST):   -0.002118
Local:          +43.197992
SIC:             +0.000000
--------------------------
Free energy:   -769.132350
Extrapolated:  -769.131292

Dipole-layer corrected work functions: 4.302523, 4.207918 eV

Spin contamination: 0.000000 electrons
                   Up                     Down
 Band  Eigenvalues  Occupancy  Eigenvalues  Occupancy
    0    -65.78653    1.00000    -65.78653    1.00000
    1    -65.77896    1.00000    -65.77896    1.00000
    2    -65.77411    1.00000    -65.77411    1.00000
    3    -65.77138    1.00000    -65.77138    1.00000
    4    -65.63550    1.00000    -65.63550    1.00000
    5    -65.56762    1.00000    -65.56762    1.00000
    6    -65.47955    1.00000    -65.47955    1.00000
    7    -65.47474    1.00000    -65.47474    1.00000
    8    -65.46865    1.00000    -65.46865    1.00000
    9    -65.46430    1.00000    -65.46430    1.00000
   10    -65.45375    1.00000    -65.45375    1.00000
   11    -65.43790    1.00000    -65.43790    1.00000
   12    -65.42713    1.00000    -65.42713    1.00000
   13    -65.39481    1.00000    -65.39481    1.00000
   14    -65.38649    1.00000    -65.38649    1.00000
   15    -65.33408    1.00000    -65.33408    1.00000
   16    -65.31300    1.00000    -65.31300    1.00000
   17    -65.30576    1.00000    -65.30576    1.00000
   18    -65.20945    1.00000    -65.20945    1.00000
   19    -65.13616    1.00000    -65.13616    1.00000
   20    -65.04975    1.00000    -65.04975    1.00000
   21    -65.03645    1.00000    -65.03645    1.00000
   22    -65.02942    1.00000    -65.02942    1.00000
   23    -65.02590    1.00000    -65.02590    1.00000
   24    -42.10830    1.00000    -42.10830    1.00000
   25    -42.09953    1.00000    -42.09953    1.00000
   26    -42.09395    1.00000    -42.09395    1.00000
   27    -42.09063    1.00000    -42.09063    1.00000
   28    -41.96129    1.00000    -41.96129    1.00000
   29    -41.95258    1.00000    -41.95258    1.00000
   30    -41.91592    1.00000    -41.91592    1.00000
   31    -41.89185    1.00000    -41.89185    1.00000
   32    -41.88295    1.00000    -41.88295    1.00000
   33    -41.81437    1.00000    -41.81437    1.00000
   34    -41.78836    1.00000    -41.78836    1.00000
   35    -41.77729    1.00000    -41.77729    1.00000
   36    -41.76935    1.00000    -41.76935    1.00000
   37    -41.76722    1.00000    -41.76722    1.00000
   38    -41.76149    1.00000    -41.76149    1.00000
   39    -41.75822    1.00000    -41.75822    1.00000
   40    -41.75511    1.00000    -41.75511    1.00000
   41    -41.75059    1.00000    -41.75059    1.00000
   42    -41.74551    1.00000    -41.74551    1.00000
   43    -41.73595    1.00000    -41.73595    1.00000
   44    -41.72967    1.00000    -41.72967    1.00000
   45    -41.72066    1.00000    -41.72066    1.00000
   46    -41.70931    1.00000    -41.70931    1.00000
   47    -41.70135    1.00000    -41.70135    1.00000
   48    -41.68491    1.00000    -41.68491    1.00000
   49    -41.67248    1.00000    -41.67248    1.00000
   50    -41.65432    1.00000    -41.65432    1.00000
   51    -41.65035    1.00000    -41.65035    1.00000
   52    -41.64038    1.00000    -41.64038    1.00000
   53    -41.63078    1.00000    -41.63078    1.00000
   54    -41.62597    1.00000    -41.62597    1.00000
   55    -41.60763    1.00000    -41.60763    1.00000
   56    -41.60103    1.00000    -41.60103    1.00000
   57    -41.60002    1.00000    -41.60002    1.00000
   58    -41.58980    1.00000    -41.58980    1.00000
   59    -41.57560    1.00000    -41.57560    1.00000
   60    -41.56944    1.00000    -41.56944    1.00000
   61    -41.55812    1.00000    -41.55812    1.00000
   62    -41.55464    1.00000    -41.55464    1.00000
   63    -41.55331    1.00000    -41.55331    1.00000
   64    -41.54530    1.00000    -41.54530    1.00000
   65    -41.53968    1.00000    -41.53968    1.00000
   66    -41.53011    1.00000    -41.53011    1.00000
   67    -41.52905    1.00000    -41.52905    1.00000
   68    -41.51808    1.00000    -41.51808    1.00000
   69    -41.50762    1.00000    -41.50762    1.00000
   70    -41.49839    1.00000    -41.49839    1.00000
   71    -41.49167    1.00000    -41.49167    1.00000
   72    -41.48995    1.00000    -41.48995    1.00000
   73    -41.47920    1.00000    -41.47920    1.00000
   74    -41.47193    1.00000    -41.47193    1.00000
   75    -41.46088    1.00000    -41.46088    1.00000
   76    -41.42996    1.00000    -41.42996    1.00000
   77    -41.41429    1.00000    -41.41429    1.00000
   78    -41.35470    1.00000    -41.35470    1.00000
   79    -41.33263    1.00000    -41.33263    1.00000
   80    -41.32321    1.00000    -41.32321    1.00000
   81    -41.30095    1.00000    -41.30095    1.00000
   82    -41.27503    1.00000    -41.27503    1.00000
   83    -41.27358    1.00000    -41.27358    1.00000
   84    -41.26210    1.00000    -41.26210    1.00000
   85    -41.25831    1.00000    -41.25831    1.00000
   86    -41.24828    1.00000    -41.24828    1.00000
   87    -41.24535    1.00000    -41.24535    1.00000
   88    -41.23977    1.00000    -41.23977    1.00000
   89    -41.22895    1.00000    -41.22895    1.00000
   90    -41.20348    1.00000    -41.20348    1.00000
   91    -41.18932    1.00000    -41.18932    1.00000
   92    -41.12573    1.00000    -41.12573    1.00000
   93    -41.11044    1.00000    -41.11044    1.00000
   94    -41.10310    1.00000    -41.10310    1.00000
   95    -41.09887    1.00000    -41.09887    1.00000
   96    -24.48601    1.00000    -24.48601    1.00000
   97    -24.28235    1.00000    -24.28235    1.00000
   98    -24.15527    1.00000    -24.15527    1.00000
   99    -24.12503    1.00000    -24.12503    1.00000
  100    -24.06605    1.00000    -24.06605    1.00000
  101    -24.02824    1.00000    -24.02824    1.00000
  102    -23.95477    1.00000    -23.95477    1.00000
  103    -23.88358    1.00000    -23.88358    1.00000
  104    -23.82584    1.00000    -23.82584    1.00000
  105    -23.70471    1.00000    -23.70471    1.00000
  106    -23.65823    1.00000    -23.65823    1.00000
  107    -23.59308    1.00000    -23.59308    1.00000
  108    -23.51088    1.00000    -23.51088    1.00000
  109    -23.39046    1.00000    -23.39046    1.00000
  110    -23.35358    1.00000    -23.35358    1.00000
  111    -23.33440    1.00000    -23.33440    1.00000
  112    -23.32282    1.00000    -23.32282    1.00000
  113    -23.31084    1.00000    -23.31084    1.00000
  114    -23.25299    1.00000    -23.25299    1.00000
  115    -23.22060    1.00000    -23.22060    1.00000
  116    -23.20231    1.00000    -23.20231    1.00000
  117    -23.18202    1.00000    -23.18202    1.00000
  118    -23.17028    1.00000    -23.17028    1.00000
  119    -23.16025    1.00000    -23.16025    1.00000
  120    -23.14409    1.00000    -23.14409    1.00000
  121    -23.11930    1.00000    -23.11930    1.00000
  122    -23.10701    1.00000    -23.10701    1.00000
  123    -23.10173    1.00000    -23.10173    1.00000
  124    -23.04835    1.00000    -23.04835    1.00000
  125    -23.02410    1.00000    -23.02410    1.00000
  126    -23.02186    1.00000    -23.02186    1.00000
  127    -23.01769    1.00000    -23.01769    1.00000
  128    -23.00866    1.00000    -23.00866    1.00000
  129    -23.00522    1.00000    -23.00522    1.00000
  130    -22.99880    1.00000    -22.99880    1.00000
  131    -22.98249    1.00000    -22.98249    1.00000
  132    -22.96338    1.00000    -22.96338    1.00000
  133    -22.95996    1.00000    -22.95996    1.00000
  134    -22.93305    1.00000    -22.93305    1.00000
  135    -22.82706    1.00000    -22.82706    1.00000
  136    -22.80424    1.00000    -22.80424    1.00000
  137    -22.63380    1.00000    -22.63380    1.00000
  138    -22.53989    1.00000    -22.53989    1.00000
  139    -22.43669    1.00000    -22.43669    1.00000
  140    -21.64938    1.00000    -21.64938    1.00000
  141    -21.60811    1.00000    -21.60811    1.00000
  142    -21.60180    1.00000    -21.60180    1.00000
  143    -21.59194    1.00000    -21.59194    1.00000
  144    -11.59060    1.00000    -11.59060    1.00000
  145    -11.49368    1.00000    -11.49368    1.00000
  146    -11.48337    1.00000    -11.48337    1.00000
  147    -11.41961    1.00000    -11.41961    1.00000
  148    -11.40600    1.00000    -11.40600    1.00000
  149    -11.38767    1.00000    -11.38767    1.00000
  150    -11.32254    1.00000    -11.32254    1.00000
  151    -11.31183    1.00000    -11.31183    1.00000
  152    -11.29670    1.00000    -11.29670    1.00000
  153    -11.25380    1.00000    -11.25380    1.00000
  154    -11.23806    1.00000    -11.23806    1.00000
  155    -11.19373    1.00000    -11.19373    1.00000
  156    -11.18486    1.00000    -11.18486    1.00000
  157    -11.13838    1.00000    -11.13838    1.00000
  158    -11.10983    1.00000    -11.10983    1.00000
  159    -11.06910    1.00000    -11.06910    1.00000
  160    -11.05054    1.00000    -11.05054    1.00000
  161    -11.03229    1.00000    -11.03229    1.00000
  162    -11.00659    1.00000    -11.00659    1.00000
  163    -10.93901    1.00000    -10.93901    1.00000
  164    -10.88023    1.00000    -10.88023    1.00000
  165    -10.79925    1.00000    -10.79925    1.00000
  166    -10.79250    1.00000    -10.79250    1.00000
  167    -10.76353    1.00000    -10.76353    1.00000
  168    -10.75830    1.00000    -10.75830    1.00000
  169    -10.73827    1.00000    -10.73827    1.00000
  170    -10.70222    1.00000    -10.70222    1.00000
  171    -10.68863    1.00000    -10.68863    1.00000
  172    -10.66658    1.00000    -10.66658    1.00000
  173    -10.66172    1.00000    -10.66172    1.00000
  174    -10.65316    1.00000    -10.65316    1.00000
  175    -10.61753    1.00000    -10.61753    1.00000
  176    -10.60566    1.00000    -10.60566    1.00000
  177    -10.59414    1.00000    -10.59414    1.00000
  178    -10.58313    1.00000    -10.58313    1.00000
  179    -10.56300    1.00000    -10.56300    1.00000
  180    -10.55208    1.00000    -10.55208    1.00000
  181    -10.54406    1.00000    -10.54406    1.00000
  182    -10.52556    1.00000    -10.52556    1.00000
  183    -10.49578    1.00000    -10.49578    1.00000
  184    -10.48133    1.00000    -10.48133    1.00000
  185    -10.43998    1.00000    -10.43998    1.00000
  186    -10.41105    1.00000    -10.41105    1.00000
  187    -10.38775    1.00000    -10.38775    1.00000
  188    -10.34184    1.00000    -10.34184    1.00000
  189    -10.29809    1.00000    -10.29809    1.00000
  190    -10.22408    1.00000    -10.22408    1.00000
  191    -10.18926    1.00000    -10.18926    1.00000
  192    -10.14481    1.00000    -10.14481    1.00000
  193    -10.09543    1.00000    -10.09543    1.00000
  194    -10.01922    1.00000    -10.01922    1.00000
  195    -10.00356    1.00000    -10.00356    1.00000
  196     -9.99128    1.00000     -9.99128    1.00000
  197     -9.91715    1.00000     -9.91715    1.00000
  198     -9.82272    1.00000     -9.82272    1.00000
  199     -9.77546    1.00000     -9.77546    1.00000
  200     -9.74749    1.00000     -9.74749    1.00000
  201     -9.70677    1.00000     -9.70677    1.00000
  202     -9.63138    1.00000     -9.63138    1.00000
  203     -9.62729    1.00000     -9.62729    1.00000
  204     -9.57357    1.00000     -9.57357    1.00000
  205     -9.55444    1.00000     -9.55444    1.00000
  206     -9.48155    1.00000     -9.48155    1.00000
  207     -9.44300    1.00000     -9.44300    1.00000
  208     -9.40620    1.00000     -9.40620    1.00000
  209     -9.38431    1.00000     -9.38431    1.00000
  210     -9.37716    1.00000     -9.37716    1.00000
  211     -9.35499    1.00000     -9.35499    1.00000
  212     -9.30939    1.00000     -9.30939    1.00000
  213     -9.29493    1.00000     -9.29493    1.00000
  214     -9.20455    1.00000     -9.20455    1.00000
  215     -9.19159    1.00000     -9.19159    1.00000
  216     -9.12386    1.00000     -9.12386    1.00000
  217     -9.11338    1.00000     -9.11338    1.00000
  218     -9.09764    1.00000     -9.09764    1.00000
  219     -9.07793    1.00000     -9.07793    1.00000
  220     -9.06728    1.00000     -9.06728    1.00000
  221     -9.04235    1.00000     -9.04235    1.00000
  222     -9.00889    1.00000     -9.00889    1.00000
  223     -8.95694    1.00000     -8.95694    1.00000
  224     -8.93669    1.00000     -8.93669    1.00000
  225     -8.92936    1.00000     -8.92936    1.00000
  226     -8.91865    1.00000     -8.91865    1.00000
  227     -8.86866    1.00000     -8.86866    1.00000
  228     -8.85539    1.00000     -8.85539    1.00000
  229     -8.83038    1.00000     -8.83038    1.00000
  230     -8.81357    1.00000     -8.81357    1.00000
  231     -8.80196    1.00000     -8.80196    1.00000
  232     -8.78178    1.00000     -8.78178    1.00000
  233     -8.73246    1.00000     -8.73246    1.00000
  234     -8.69620    1.00000     -8.69620    1.00000
  235     -8.63205    1.00000     -8.63205    1.00000
  236     -8.60151    1.00000     -8.60151    1.00000
  237     -8.58809    1.00000     -8.58809    1.00000
  238     -8.55102    1.00000     -8.55102    1.00000
  239     -8.52851    1.00000     -8.52851    1.00000
  240     -8.49825    1.00000     -8.49825    1.00000
  241     -8.46547    1.00000     -8.46547    1.00000
  242     -8.42653    1.00000     -8.42653    1.00000
  243     -8.38894    1.00000     -8.38894    1.00000
  244     -8.31547    1.00000     -8.31547    1.00000
  245     -8.30175    1.00000     -8.30175    1.00000
  246     -8.26209    1.00000     -8.26209    1.00000
  247     -8.21967    1.00000     -8.21967    1.00000
  248     -8.17721    1.00000     -8.17721    1.00000
  249     -8.09825    1.00000     -8.09825    1.00000
  250     -8.06555    1.00000     -8.06555    1.00000
  251     -8.04656    1.00000     -8.04656    1.00000
  252     -8.04402    1.00000     -8.04402    1.00000
  253     -8.00800    1.00000     -8.00800    1.00000
  254     -7.99857    1.00000     -7.99857    1.00000
  255     -7.97318    1.00000     -7.97318    1.00000
  256     -7.96353    1.00000     -7.96353    1.00000
  257     -7.94534    1.00000     -7.94534    1.00000
  258     -7.94015    1.00000     -7.94015    1.00000
  259     -7.91567    1.00000     -7.91567    1.00000
  260     -7.87572    1.00000     -7.87572    1.00000
  261     -7.83660    1.00000     -7.83660    1.00000
  262     -7.80811    1.00000     -7.80811    1.00000
  263     -7.77806    1.00000     -7.77806    1.00000
  264     -7.76790    1.00000     -7.76790    1.00000
  265     -7.75116    1.00000     -7.75116    1.00000
  266     -7.73168    1.00000     -7.73168    1.00000
  267     -7.69292    1.00000     -7.69292    1.00000
  268     -7.68800    1.00000     -7.68800    1.00000
  269     -7.66626    1.00000     -7.66626    1.00000
  270     -7.64971    1.00000     -7.64971    1.00000
  271     -7.64115    1.00000     -7.64115    1.00000
  272     -7.59957    1.00000     -7.59957    1.00000
  273     -7.56962    1.00000     -7.56962    1.00000
  274     -7.55442    1.00000     -7.55442    1.00000
  275     -7.50832    1.00000     -7.50832    1.00000
  276     -7.47304    1.00000     -7.47304    1.00000
  277     -7.44460    1.00000     -7.44460    1.00000
  278     -7.41269    1.00000     -7.41269    1.00000
  279     -7.34383    1.00000     -7.34383    1.00000
  280     -7.31112    1.00000     -7.31112    1.00000
  281     -7.28303    1.00000     -7.28303    1.00000
  282     -7.27182    1.00000     -7.27182    1.00000
  283     -7.23723    1.00000     -7.23723    1.00000
  284     -7.23225    1.00000     -7.23225    1.00000
  285     -7.20890    1.00000     -7.20890    1.00000
  286     -7.08261    1.00000     -7.08261    1.00000
  287     -7.07344    1.00000     -7.07344    1.00000
  288     -6.97451    1.00000     -6.97451    1.00000
  289     -6.96269    1.00000     -6.96269    1.00000
  290     -6.95330    1.00000     -6.95330    1.00000
  291     -6.92832    1.00000     -6.92832    1.00000
  292     -6.83238    1.00000     -6.83238    1.00000
  293     -6.73876    1.00000     -6.73876    1.00000
  294     -6.69957    1.00000     -6.69957    1.00000
  295     -6.69228    1.00000     -6.69228    1.00000
  296     -6.60126    1.00000     -6.60126    1.00000
  297     -6.59027    1.00000     -6.59027    1.00000
  298     -6.48606    1.00000     -6.48606    1.00000
  299     -6.46339    1.00000     -6.46339    1.00000
  300     -6.38037    1.00000     -6.38037    1.00000
  301     -6.19841    1.00000     -6.19841    1.00000
  302     -6.16656    1.00000     -6.16656    1.00000
  303     -6.12346    1.00000     -6.12346    1.00000
  304     -6.03460    1.00000     -6.03460    1.00000
  305     -6.00009    1.00000     -6.00009    1.00000
  306     -5.96451    1.00000     -5.96451    1.00000
  307     -5.90975    1.00000     -5.90975    1.00000
  308     -5.31672    0.99998     -5.31672    0.99998
  309     -5.00572    0.99945     -5.00572    0.99945
  310     -3.43538    0.00028     -3.43538    0.00028
  311     -3.39829    0.00019     -3.39829    0.00019
  312     -3.26392    0.00005     -3.26392    0.00005
  313     -3.20894    0.00003     -3.20894    0.00003
  314     -3.16370    0.00002     -3.16370    0.00002
  315     -3.00640    0.00000     -3.00640    0.00000
  316     -2.99432    0.00000     -2.99432    0.00000
  317     -2.98045    0.00000     -2.98045    0.00000
  318     -2.90848    0.00000     -2.90848    0.00000
  319     -2.87756    0.00000     -2.87756    0.00000
  320     -2.77773    0.00000     -2.77773    0.00000
  321     -2.72008    0.00000     -2.72008    0.00000
  322     -2.67280    0.00000     -2.67280    0.00000
  323     -2.65274    0.00000     -2.65274    0.00000
  324     -2.61241    0.00000     -2.61241    0.00000
  325     -2.59992    0.00000     -2.59992    0.00000
  326     -2.53674    0.00000     -2.53674    0.00000
  327     -2.50589    0.00000     -2.50589    0.00000
  328     -2.49440    0.00000     -2.49440    0.00000
  329     -2.47274    0.00000     -2.47274    0.00000
  330     -2.45866    0.00000     -2.45866    0.00000
  331     -2.44377    0.00000     -2.44377    0.00000
  332     -2.41518    0.00000     -2.41518    0.00000
  333     -2.39265    0.00000     -2.39265    0.00000
  334     -2.33890    0.00000     -2.33890    0.00000
  335     -2.32862    0.00000     -2.32862    0.00000
  336     -2.30879    0.00000     -2.30879    0.00000
  337     -2.28459    0.00000     -2.28459    0.00000
  338     -2.26744    0.00000     -2.26744    0.00000
  339     -2.25968    0.00000     -2.25968    0.00000
  340     -2.25383    0.00000     -2.25383    0.00000
  341     -2.24599    0.00000     -2.24599    0.00000
  342     -2.23154    0.00000     -2.23154    0.00000
  343     -2.21490    0.00000     -2.21490    0.00000
  344     -2.20001    0.00000     -2.20001    0.00000
  345     -2.19533    0.00000     -2.19533    0.00000
  346     -2.18005    0.00000     -2.18005    0.00000
  347     -2.15227    0.00000     -2.15227    0.00000
  348     -2.14028    0.00000     -2.14028    0.00000
  349     -2.13497    0.00000     -2.13497    0.00000
  350     -2.06249    0.00000     -2.06249    0.00000
  351     -2.05097    0.00000     -2.05097    0.00000
  352     -2.03812    0.00000     -2.03812    0.00000
  353     -2.02264    0.00000     -2.02264    0.00000
  354     -2.00340    0.00000     -2.00340    0.00000
  355     -1.98615    0.00000     -1.98615    0.00000
  356     -1.90130    0.00000     -1.90130    0.00000
  357     -1.87573    0.00000     -1.87573    0.00000
  358     -1.84958    0.00000     -1.84958    0.00000
  359     -1.84088    0.00000     -1.84088    0.00000
  360     -1.80859    0.00000     -1.80859    0.00000
  361     -1.79736    0.00000     -1.79736    0.00000
  362     -1.79133    0.00000     -1.79133    0.00000
  363     -1.78574    0.00000     -1.78574    0.00000
  364     -1.76621    0.00000     -1.76621    0.00000
  365     -1.76091    0.00000     -1.76091    0.00000
  366     -1.75112    0.00000     -1.75112    0.00000
  367     -1.73631    0.00000     -1.73631    0.00000
  368     -1.72877    0.00000     -1.72877    0.00000
  369     -1.69887    0.00000     -1.69887    0.00000
  370     -1.65602    0.00000     -1.65602    0.00000
  371     -1.64589    0.00000     -1.64589    0.00000
  372     -1.63930    0.00000     -1.63930    0.00000
  373     -1.59839    0.00000     -1.59839    0.00000
  374     -1.54530    0.00000     -1.54530    0.00000
  375     -1.53408    0.00000     -1.53408    0.00000

Fermi level: -4.25522

Gap: 1.570 eV
Transition (v -> c):
  (s=1, k=0, n=309, [0.00, 0.00, 0.00]) -> (s=1, k=0, n=310, [0.00, 0.00, 0.00])
No difference between direct/indirect transitions

Forces in eV/Ang:
  0 Ti    4.04670    0.00117    0.97241
  1 Ti    4.09939    0.00443    0.98438
  2 Ti    4.06540   -0.00114    0.98008
  3 Ti    4.09510   -0.00445    0.98307
  4 Ti   -1.95600    0.00083   -1.59686
  5 Ti   -1.96809    0.00358   -1.50779
  6 Ti   -1.95838   -0.00095   -1.53929
  7 Ti   -1.96832   -0.00361   -1.52051
  8 Ti    0.41487    0.02654   -0.02374
  9 Ti    0.72505    0.04945    0.28027
 10 Ti    0.55516   -0.02542    0.11307
 11 Ti    0.69909   -0.05039    0.26434
 12 Ti   -0.68793   -0.00485   -0.80660
 13 Ti   -0.92168    0.01570    0.01164
 14 Ti   -0.76120    0.00358   -0.65423
 15 Ti   -1.07191   -0.01112   -0.62933
 16 Ti   -0.00384    0.10760    0.16255
 17 Ti   -0.25918   -0.02685   -0.28092
 18 Ti   -0.22888    0.00362   -0.30364
 19 Ti   -0.24036    0.07859   -0.28812
 20 Ti    0.73807    0.08856    1.08521
 21 Ti    0.88713   -0.13734    1.00421
 22 Ti    1.08415    0.02930    1.16713
 23 Ti    1.20188    0.02880    0.78761
 24 O    -1.93556   -0.00012    0.56881
 25 O    -1.94915   -0.00049    0.55024
 26 O    -1.94338    0.00007    0.55703
 27 O    -1.94750    0.00053    0.55283
 28 O     0.22447   -0.00150   -1.18163
 29 O     0.24394   -0.00610   -1.18932
 30 O     0.23042    0.00150   -1.18605
 31 O     0.24255    0.00610   -1.18827
 32 O     0.50624   -0.00266   -0.20796
 33 O     0.48634   -0.01146   -0.19302
 34 O     0.50217    0.00270   -0.20726
 35 O     0.48730    0.01136   -0.19329
 36 O    -1.09674   -0.00195   -0.24660
 37 O    -1.12811   -0.00486   -0.33315
 38 O    -1.11238    0.00220   -0.28498
 39 O    -1.12424    0.00468   -0.32460
 40 O     0.13936   -0.00237    0.30676
 41 O     0.12398   -0.00310    0.13573
 42 O     0.09939   -0.00066    0.16686
 43 O     0.13735    0.00428    0.16620
 44 O    -0.23952   -0.00440    0.03026
 45 O    -0.08971   -0.03509   -0.01262
 46 O    -0.17919    0.00428   -0.03672
 47 O    -0.10559    0.03564    0.01025
 48 O     0.09229   -0.03652    0.07634
 49 O    -0.03324   -0.11488    0.12496
 50 O     0.06562    0.04082    0.07615
 51 O    -0.02369    0.09887    0.10164
 52 O     0.05525    0.01359    0.59442
 53 O     0.01022   -0.00809    0.49667
 54 O     0.07213    0.01792    0.32465
 55 O     0.08206   -0.00807    0.71305
 56 O    -0.47379    0.00538   -0.51098
 57 O    -0.26732   -0.00641   -0.37042
 58 O    -0.42184    0.00046   -0.48682
 59 O    -0.43813   -0.00405   -0.48722
 60 O    -0.03816    0.01624   -0.07389
 61 O    -0.02002   -0.02401   -0.05637
 62 O    -0.14165   -0.07442    0.03139
 63 O    -0.18402   -0.03963   -0.00947
 64 O     0.03870   -0.05012   -0.01784
 65 O     0.14794   -0.12495   -0.04908
 66 O     0.08375    0.15546   -0.03482
 67 O     0.11759    0.03049    0.03791
 68 O    -0.06924   -0.78036   -0.47708
 69 O    -0.26595   -0.00634    0.64762
 70 O    -0.26314    0.00902    0.70541
 71 O    -0.21393    0.06105    0.55161
 72 Au   -0.08322    0.68451    1.02447
 73 Au    0.02861    0.01355   -0.02915
 74 Au    0.00538    0.02033    0.16876
 75 Au    0.03027   -0.06439    0.17785

Timing:                                      incl.     excl.
-------------------------------------------------------------------
Density initialized from wave functions:     0.021     0.021   0.0% |
 Symmetrize density:                         0.000     0.000   0.0% |
Forces:                                      0.900     0.900   0.0% |
Hamiltonian:                                 2.457     0.170   0.0% |
 Atomic:                                     0.001     0.001   0.0% |
  XC Correction:                             0.000     0.000   0.0% |
 Calculate atomic Hamiltonians:              0.001     0.001   0.0% |
 Communicate:                                0.257     0.257   0.0% |
 Hartree integrate/restrict:                 0.003     0.003   0.0% |
 Initialize Hamiltonian:                     0.000     0.000   0.0% |
 Poisson:                                    1.979     1.979   0.0% |
 XC 3D grid:                                 0.044     0.044   0.0% |
 vbar:                                       0.003     0.003   0.0% |
LCAO initialization:                         1.362     0.384   0.0% |
 LCAO eigensolver:                           0.764     0.001   0.0% |
  Calculate projections:                     0.000     0.000   0.0% |
  DenseAtomicCorrection:                     0.000     0.000   0.0% |
  Distribute overlap matrix:                 0.390     0.390   0.0% |
  Orbital Layouts:                           0.371     0.371   0.0% |
  Potential matrix:                          0.002     0.002   0.0% |
 LCAO to grid:                               0.003     0.003   0.0% |
 Set positions (LCAO WFS):                   0.210     0.071   0.0% |
  Basic WFS set positions:                   0.003     0.003   0.0% |
  Basis functions set positions:             0.000     0.000   0.0% |
  P tci:                                     0.000     0.000   0.0% |
  ST tci:                                    0.028     0.028   0.0% |
  mktci:                                     0.108     0.108   0.0% |
Redistribute:                                0.001     0.001   0.0% |
SCF-cycle:                                9512.917     2.971   0.0% |
 Davidson:                                9240.915  2131.122  22.3% |--------|
  Apply hamiltonian:                       455.772   455.772   4.8% |-|
  Subspace diag:                           715.225     0.599   0.0% |
   calc_h_matrix:                          331.520   145.451   1.5% ||
    Apply hamiltonian:                     186.069   186.069   1.9% ||
   diagonalize:                            177.996   177.996   1.9% ||
   rotate_psi:                             205.109   205.109   2.1% ||
  calc. matrices:                         3036.094  1560.411  16.3% |------|
   Apply hamiltonian:                     1475.683  1475.683  15.5% |-----|
  diagonalize:                            2073.665  2073.665  21.7% |--------|
  rotate_psi:                              829.037   829.037   8.7% |--|
 Density:                                   28.571     0.037   0.0% |
  Atomic density matrices:                  11.006    11.006   0.1% |
  Mix:                                       4.702     4.702   0.0% |
  Multipole moments:                         0.246     0.246   0.0% |
  Pseudo density:                           12.579    12.557   0.1% |
   Symmetrize density:                       0.022     0.022   0.0% |
 Hamiltonian:                              237.433     3.965   0.0% |
  Atomic:                                    0.431     0.424   0.0% |
   XC Correction:                            0.007     0.007   0.0% |
  Calculate atomic Hamiltonians:             0.501     0.501   0.0% |
  Communicate:                             168.373   168.373   1.8% ||
  Hartree integrate/restrict:                1.516     1.516   0.0% |
  Poisson:                                  34.902    34.902   0.4% |
  XC 3D grid:                               27.328    27.328   0.3% |
  vbar:                                      0.417     0.417   0.0% |
 Orthonormalize:                             3.027     0.001   0.0% |
  calc_s_matrix:                             0.122     0.122   0.0% |
  inverse-cholesky:                          2.731     2.731   0.0% |
  projections:                               0.000     0.000   0.0% |
  rotate_psi_s:                              0.172     0.172   0.0% |
Set symmetry:                                0.000     0.000   0.0% |
Other:                                      30.894    30.894   0.3% |
-------------------------------------------------------------------
Total:                                              9548.552 100.0%

Memory usage: 629.72 MiB
Date: Thu Jun 12 16:14:30 2025
