# Supplementary material for: Real-Space Constrained Density Functional Theory Investigation of Site-Specific, Interfacial Charge Recombination Dynamics Across the Au Nanoparticle/TiO2 Heterojunction
Source: J Phys Chem Lett. 2026 Jan 6;17(2):570–8. doi: 10.1021/acs.jpclett.5c02905 (PMC12814526; doi:10.1021/acs.jpclett.5c02905)
Supplement: Supplementary file 3 [file jz5c02905_si_003.zip › Site-Specific-Charge-Recombination-Dynamics-With-CDFT-main/AuTiO2/4Au/PBE+U+D3/HB/Ti/0.78/neHB.txt]

(0	23.84349604654907)
(1	23.844481119592352)
(2	23.843988205595704)
(3	23.844336849615274)
(4	24.530092920761035)
(5	24.530712644456656)
(6	24.53071050210934)
(7	24.53057482642695)
(8	24.463132249123564)
(9	24.472391226541816)
(10	24.465758782114175)
(11	24.473498079974604)
(12	24.464311779210703)
(13	24.46540618994608)
(14	24.49624904775707)
(15	24.484946755917946)
(16	24.28947732161166)
(17	24.314425900240582)
(18	24.34892812771818)
(19	24.265717952912773)
(20	24.216662518262424)
(21	24.151591888486273)
(22	24.218005749602384)
(23	24.23103265576647)
(24	7.322895513988268)
(25	7.3235071165387176)
(26	7.323329988302193)
(27	7.323402689481094)
(28	6.768222609474936)
(29	6.768230472013305)
(30	6.7681893327698)
(31	6.7682467051523325)
(32	6.771744893667071)
(33	6.7719171559195495)
(34	6.771726286358849)
(35	6.771923796706968)
(36	6.7611916053871814)
(37	6.761675495361727)
(38	6.761446771471057)
(39	6.761608632785841)
(40	6.770612068479913)
(41	6.771685101127826)
(42	6.771740596203472)
(43	6.771483574502598)
(44	6.770517053408614)
(45	6.770754827029041)
(46	6.770818394844882)
(47	6.7709632575917365)
(48	6.77114044586148)
(49	6.771757002303887)
(50	6.771175898354417)
(51	6.772014290889809)
(52	6.808394972955966)
(53	6.860453865182482)
(54	6.818642072405197)
(55	6.873276048732809)
(56	6.666958682843202)
(57	6.7384356564324435)
(58	6.686487653516879)
(59	6.660012202735803)
(60	6.845458085139553)
(61	6.813325990704968)
(62	6.824594296867085)
(63	6.812085288792213)
(64	6.905636362964687)
(65	6.915654650707835)
(66	6.867553936360265)
(67	6.901636060001048)
(68	6.878600040205091)
(69	7.03092768372254)
(70	7.018805330173363)
(71	6.996398837212635)
(72	79.1485965136434)
(73	79.00970855265986)
(74	78.94705715684789)
(75	78.89387625087366)
