# Supplementary material for: Real-Space Constrained Density Functional Theory Investigation of Site-Specific, Interfacial Charge Recombination Dynamics Across the Au Nanoparticle/TiO2 Heterojunction
Source: J Phys Chem Lett. 2026 Jan 6;17(2):570–8. doi: 10.1021/acs.jpclett.5c02905 (PMC12814526; doi:10.1021/acs.jpclett.5c02905)
Supplement: Supplementary file 3 [file jz5c02905_si_003.zip › Site-Specific-Charge-Recombination-Dynamics-With-CDFT-main/AuTiO2/4Au/PBE+U+D3/HB/Ti/0.80/HB.txt]

  ___ ___ ___ _ _ _  
 |   |   |_  | | | | 
 | | | | | . | | | | 
 |__ |  _|___|_____|  24.6.0
 |___|_|             

User:   dmglenna@nid004332
Date:   Thu Jun 12 13:32:30 2025
Arch:   x86_64
Pid:    1311884
CWD:    /pscratch/sd/d/dmglenna/PHD/ED/AuTiO2/3L/4Au/PBE+U+D3/HB/Ti/0.80
Python: 3.12.9
gpaw:   /global/u1/d/dmglenna/gpaw/gpaw (f5c548012a)
_gpaw:  /global/u1/d/dmglenna/gpaw/_gpaw.cpython-312-x86_64-linux-gnu.so
ase:    /global/common/software/m4517/gpaw_gc/lib/python3.12/site-packages/ase (version 3.25.0)
numpy:  /global/common/software/m4517/gpaw_gc/lib/python3.12/site-packages/numpy (version 1.26.4)
scipy:  /global/common/software/m4517/gpaw_gc/lib/python3.12/site-packages/scipy (version 1.15.3)
libxc:  6.2.2
units:  Angstrom and eV
cores: 128
OpenMP: False
OMP_NUM_THREADS: 1

Input parameters:
  convergence: {density: 1e-05,
                eigenstates: 1e-10,
                energy: 1e-06}
  eigensolver: {name: dav,
                niter: 3}
  h: 0.2
  maxiter: 1500
  mixer: {backend: pulay,
          beta: 0.01,
          beta_m: 0.01,
          method: difference,
          nmaxold: 1,
          nmaxold_m: 8,
          weight: 100.0,
          weight_m: 100.0}
  mode: fd
  occupations: {fixmagmom: False,
                name: fermi-dirac,
                width: 0.1}
  poissonsolver: {dipolelayer: xy,
                  eps: 2e-10,
                  name: fd,
                  nn: 3,
                  relax: GS}
  setups: {Ti: :d,7.0}
  spinpol: True
  symmetry: off
  xc: PBE

System changes: positions, numbers, cell, pbc, initial_charges, initial_magmoms 

Initialize ...

species:
  Ti:
    name: Titanium
    id: d282db07e62ae71292040bf25b25ccdd
    Z: 22.0
    valence: 12
    core: 10
    charge: 0.0
    Hubbard: {U: 7.0,  # eV
              l: 2,
              scale: True}
    file: /global/common/software/m4517/setups/gpaw-setups-0.9.20000/Ti.PBE.gz
    compensation charges: {type: gauss,
                           rc: 0.38,
                           lmax: 2}
    cutoffs: {filter: 2.23,
              core: 1.02}
    projectors:
      #              energy  rcut
      - 3s(2.00)   -62.623   1.270
      - 4s(2.00)    -4.466   1.270
      - 3p(6.00)   -38.862   1.058
      - 4p(0.00)    -1.466   1.058
      - 3d(2.00)    -4.258   1.058
      -  d          22.953   1.058
  
    # Using partial waves for Ti as LCAO basis

  O:
    name: Oxygen
    id: 32ecd46bf208036f09c70b0ec9a88b78
    Z: 8.0
    valence: 6
    core: 2
    charge: 0.0
    file: /global/common/software/m4517/setups/gpaw-setups-0.9.20000/O.PBE.gz
    compensation charges: {type: gauss,
                           rc: 0.21,
                           lmax: 2}
    cutoffs: {filter: 1.17,
              core: 0.83}
    projectors:
      #              energy  rcut
      - 2s(2.00)   -23.961   0.688
      - 2p(4.00)    -9.029   0.598
      -  s           3.251   0.688
      -  p          18.182   0.598
      -  d           0.000   0.619
  
    # Using partial waves for O as LCAO basis

  Au:
    name: Gold
    id: b12133f335f6ca0d89c4b1ccaa844e9a
    Z: 79.0
    valence: 11
    core: 68
    charge: 0.0
    file: /global/common/software/m4517/setups/gpaw-setups-0.9.20000/Au.PBE.gz
    compensation charges: {type: gauss,
                           rc: 0.42,
                           lmax: 2}
    cutoffs: {filter: 2.33,
              core: 2.81}
    projectors:
      #              energy  rcut
      - 6s(1.00)    -5.728   1.323
      - 6p(0.00)    -0.775   1.323
      - 5d(10.00)    -6.891   1.323
      -  s          21.484   1.323
      -  p          26.436   1.323
      -  d          20.321   1.323
  
    # Using partial waves for Au as LCAO basis

Reference energy: -2721730.337652  # eV

Spin-polarized calculation.
Magnetic moment: 0.000000

Convergence criteria:
 Maximum [total energy] change in last 3 cyles: 1e-06 eV / valence electron
 Maximum integral of absolute [dens]ity change: 1e-05 electrons / valence electron
 Maximum integral of absolute [eigenst]ate change: 1e-10 eV^2 / valence electron
 Maximum number of scf [iter]ations: 1500
 (Square brackets indicate name in SCF output, whereas a 'c' in
 the SCF output indicates the quantity has converged.)

Symmetries present (total): 1

  ( 1  0  0)
  ( 0  1  0)
  ( 0  0  1)

1 k-point (Gamma)
1 k-point in the irreducible part of the Brillouin zone
       k-points in crystal coordinates                weights
   0:     0.00000000    0.00000000    0.00000000          1/1

Wave functions: Uniform real-space grid
  Kinetic energy operator: 6*3+1=19 point O(h^6) finite-difference Laplacian
  ScaLapack parameters: grid=1x1, blocksize=None
  Wavefunction extrapolation:
    Improved wavefunction reuse through dual PAW basis 

Occupation numbers: Fermi-Dirac:
  width: 0.1000  # eV
 

Eigensolver
   Davidson(niter=3) 

Densities:
  Coarse grid: 52*36*144 grid
  Fine grid: 104*72*288 grid
  Total Charge: 0.000000 

Density mixing:
  Method: difference
  Backend: pulay
  Linear mixing parameter: 0.01
  old densities: 1
  Damping of long wavelength oscillations: 100 

Hamiltonian:
  XC and Coulomb potentials evaluated on a 104*72*288 grid
  Using the PBE Exchange-Correlation functional
  Interpolation: tri-quintic (5. degree polynomial)
  Poisson solver: Gauss-Seidel solver with 4 multi-grid levels
    Coarsest grid: 13 x 9 x 36 points
    Warning: Coarse grid has more than 24 points.
             More multi-grid levels recommended.
    Stencil: 6*3+1=19 point O(h^6) finite-difference Laplacian
    Max iterations: 1000
    Tolerance: 2.000000e-10

Dipole correction along z-axis 

XC parameters: PBE with 2 nearest neighbor stencil

Memory estimate:
  Process memory now: 127.86 MiB
  Calculator: 30.06 MiB
    Density: 2.05 MiB
      Arrays: 0.53 MiB
      Localized functions: 1.26 MiB
      Mixer: 0.26 MiB
    Hamiltonian: 0.78 MiB
      Arrays: 0.39 MiB
      XC: 0.00 MiB
      Poisson: 0.29 MiB
      vbar: 0.09 MiB
    Wavefunctions: 27.23 MiB
      Arrays psit_nG: 10.74 MiB
      Eigensolver: 16.24 MiB
      Projections: 0.05 MiB
      Projectors: 0.20 MiB

Total number of cores used: 128
Domain decomposition: 4 x 2 x 16

Number of atoms: 76
Number of atomic orbitals: 540
Number of bands in calculation: 376
Number of valence electrons: 620
Bands to converge: occupied

... initialized

Initializing position-dependent things.

Density initialized from atomic densities
Creating initial wave functions:
  376 bands from LCAO basis set

      .-------------------------.  
     /|                         |  
    / |                         |  
   /  |                         |  
  /   |                         |  
 *    |                         |  
 |    |                         |  
 |    |                         |  
 |    |                         |  
 |    |                         |  
 |    |                         |  
 |    |                         |  
 |    |                         |  
 |    |                         |  
 |    |        Au   OAu         |  
 |    |      O          Ti      |  
 |    O  Au      Ti     O    O  |  
 |    |   Ti   Au O   O         |  
 | O  |   O    O      Ti     Ti |  
 |    | Ti     Ti     O    O    |  
 |    |     O       O      Ti   |  
 |   O|Ti     O      O          |  
 |    |O    O      Ti     Ti    |  
 |  Ti|    Ti          O  O   O |  
 |    |  O  O   O O    TiO      |  
 |  O |         TiO         O Ti|  
 |    | OTiO   Ti    OTi        |  
 |    |       O     O O    O O  |  
 |    | Oi   O O           Ti   |  
 |    O      Ti     Ti     O    |  
 |   Ti          O      O       |  
 |    |   O                     |  
 |    |                         |  
 |    |                         |  
 |    |                         |  
 |    .-------------------------.  
 |   /                         /   
 |  /                         /    
 | /                         /     
 |/                         /      
 *-------------------------*       

Positions:
   0 Ti     1.771742    0.000000    8.228379    ( 0.0000,  0.0000,  0.0000)
   1 Ti     6.989192    1.896200    8.228379    ( 0.0000,  0.0000,  0.0000)
   2 Ti     1.771742    3.792400    8.228379    ( 0.0000,  0.0000,  0.0000)
   3 Ti     6.989192    5.688600    8.228379    ( 0.0000,  0.0000,  0.0000)
   4 Ti     4.725027    0.000000    9.111586    ( 0.0000,  0.0000,  0.0000)
   5 Ti     9.942477    1.896200    9.111586    ( 0.0000,  0.0000,  0.0000)
   6 Ti     4.725027    3.792400    9.111586    ( 0.0000,  0.0000,  0.0000)
   7 Ti     9.942477    5.688600    9.111586    ( 0.0000,  0.0000,  0.0000)
   8 Ti     3.149983    0.000000   11.761552    ( 0.0000,  0.0000,  0.0000)
   9 Ti     8.367433    1.896200   11.761552    ( 0.0000,  0.0000,  0.0000)
  10 Ti     3.149983    3.792400   11.761552    ( 0.0000,  0.0000,  0.0000)
  11 Ti     8.367433    5.688600   11.761552    ( 0.0000,  0.0000,  0.0000)
  12 Ti     6.103269    0.000000   12.644759    ( 0.0000,  0.0000,  0.0000)
  13 Ti     0.885819    1.896200   12.644759    ( 0.0000,  0.0000,  0.0000)
  14 Ti     6.103269    3.792400   12.644759    ( 0.0000,  0.0000,  0.0000)
  15 Ti     0.885819    5.688600   12.644759    ( 0.0000,  0.0000,  0.0000)
  16 Ti     4.482233   -0.001033   15.342543    ( 0.0000,  0.0000,  0.0000)
  17 Ti     9.753045    1.900753   15.389207    ( 0.0000,  0.0000,  0.0000)
  18 Ti     4.499047    3.797034   15.348687    ( 0.0000,  0.0000,  0.0000)
  19 Ti     9.736627    5.671166   15.407809    ( 0.0000,  0.0000,  0.0000)
  20 Ti     7.365001   -0.008670   16.091347    ( 0.0000,  0.0000,  0.0000)
  21 Ti     2.124206    1.919615   16.196452    ( 0.0000,  0.0000,  0.0000)
  22 Ti     7.324862    3.785370   16.124124    ( 0.0000,  0.0000,  0.0000)
  23 Ti     2.104658    5.692197   16.109406    ( 0.0000,  0.0000,  0.0000)
  24 O      3.638859    0.000000    7.500000    ( 0.0000,  0.0000,  0.0000)
  25 O      8.856309    1.896200    7.500000    ( 0.0000,  0.0000,  0.0000)
  26 O      3.638859    3.792400    7.500000    ( 0.0000,  0.0000,  0.0000)
  27 O      8.856309    5.688600    7.500000    ( 0.0000,  0.0000,  0.0000)
  28 O      6.592144    0.000000    8.383207    ( 0.0000,  0.0000,  0.0000)
  29 O      1.374694    1.896200    8.383207    ( 0.0000,  0.0000,  0.0000)
  30 O      6.592144    3.792400    8.383207    ( 0.0000,  0.0000,  0.0000)
  31 O      1.374694    5.688600    8.383207    ( 0.0000,  0.0000,  0.0000)
  32 O     10.339421    0.000000    8.956758    ( 0.0000,  0.0000,  0.0000)
  33 O      5.121971    1.896200    8.956758    ( 0.0000,  0.0000,  0.0000)
  34 O     10.339421    3.792400    8.956758    ( 0.0000,  0.0000,  0.0000)
  35 O      5.121971    5.688600    8.956758    ( 0.0000,  0.0000,  0.0000)
  36 O      2.857911    0.000000    9.839966    ( 0.0000,  0.0000,  0.0000)
  37 O      8.075361    1.896200    9.839966    ( 0.0000,  0.0000,  0.0000)
  38 O      2.857911    3.792400    9.839966    ( 0.0000,  0.0000,  0.0000)
  39 O      8.075361    5.688600    9.839966    ( 0.0000,  0.0000,  0.0000)
  40 O      5.017100    0.000000   11.033173    ( 0.0000,  0.0000,  0.0000)
  41 O     10.234550    1.896200   11.033173    ( 0.0000,  0.0000,  0.0000)
  42 O      5.017100    3.792400   11.033173    ( 0.0000,  0.0000,  0.0000)
  43 O     10.234550    5.688600   11.033173    ( 0.0000,  0.0000,  0.0000)
  44 O      7.970490    0.000000   11.916380    ( 0.0000,  0.0000,  0.0000)
  45 O      2.753040    1.896200   11.916380    ( 0.0000,  0.0000,  0.0000)
  46 O      7.970490    3.792400   11.916380    ( 0.0000,  0.0000,  0.0000)
  47 O      2.753040    5.688600   11.916380    ( 0.0000,  0.0000,  0.0000)
  48 O      1.282867    0.000000   12.489931    ( 0.0000,  0.0000,  0.0000)
  49 O      6.500317    1.896200   12.489931    ( 0.0000,  0.0000,  0.0000)
  50 O      1.282867    3.792400   12.489931    ( 0.0000,  0.0000,  0.0000)
  51 O      6.500317    5.688600   12.489931    ( 0.0000,  0.0000,  0.0000)
  52 O      4.236152    0.000000   13.373138    ( 0.0000,  0.0000,  0.0000)
  53 O      9.453603    1.896200   13.373138    ( 0.0000,  0.0000,  0.0000)
  54 O      4.236152    3.792400   13.373138    ( 0.0000,  0.0000,  0.0000)
  55 O      9.453603    5.688600   13.373138    ( 0.0000,  0.0000,  0.0000)
  56 O      6.412072   -0.010033   14.556610    ( 0.0000,  0.0000,  0.0000)
  57 O      1.198823    1.897930   14.569774    ( 0.0000,  0.0000,  0.0000)
  58 O      6.447668    3.793171   14.532625    ( 0.0000,  0.0000,  0.0000)
  59 O      1.199187    5.689336   14.547629    ( 0.0000,  0.0000,  0.0000)
  60 O      4.033722    1.891518   15.421462    ( 0.0000,  0.0000,  0.0000)
  61 O      9.263384   -0.007385   15.453502    ( 0.0000,  0.0000,  0.0000)
  62 O      4.056182    5.703956   15.417797    ( 0.0000,  0.0000,  0.0000)
  63 O      9.276983    3.794598   15.462247    ( 0.0000,  0.0000,  0.0000)
  64 O      2.642742   -0.013555   16.279518    ( 0.0000,  0.0000,  0.0000)
  65 O      7.840025    1.892632   16.276827    ( 0.0000,  0.0000,  0.0000)
  66 O      2.638424    3.815752   16.259314    ( 0.0000,  0.0000,  0.0000)
  67 O      7.851442    5.687213   16.316677    ( 0.0000,  0.0000,  0.0000)
  68 O      5.664333   -0.017638   16.912131    ( 0.0000,  0.0000,  0.0000)
  69 O      0.405331    1.895786   16.891848    ( 0.0000,  0.0000,  0.0000)
  70 O      0.447526    5.688107   16.892737    ( 0.0000,  0.0000,  0.0000)
  71 O      5.620240    3.815240   16.822627    ( 0.0000,  0.0000,  0.0000)
  72 Au     5.402004    1.459542   18.435638    ( 0.0000,  0.0000,  0.0000)
  73 Au     7.227773    3.254817   19.494175    ( 0.0000,  0.0000,  0.0000)
  74 Au     2.680675    1.867315   18.895591    ( 0.0000,  0.0000,  0.0000)
  75 Au     4.579183    3.616569   19.675117    ( 0.0000,  0.0000,  0.0000)

Unit cell:
           periodic     x           y           z      points  spacing
  1. axis:    yes   10.434900    0.000000    0.000000    52     0.2007
  2. axis:    yes    0.000000    7.584800    0.000000    36     0.2107
  3. axis:    no     0.000000    0.000000   28.826383   144     0.2002

  Lengths:  10.434900   7.584800  28.826383
  Angles:   90.000000  90.000000  90.000000

Effective grid spacing dv^(1/3) = 0.2038

     iter     time        total  log10-change:  magmom
                         energy   eigst   dens
iter:   1 13:32:38  -691.908141                   +0.0000
iter:   2 13:32:42  -682.372551   -1.08  -0.87    -0.0000
iter:   3 13:32:45  -672.670873   -1.75  -0.88    +0.0000
iter:   4 13:32:49  -663.442495   -2.27  -0.89    +0.0000
iter:   5 13:32:53  -654.732906   -2.44  -0.90    +0.0000
iter:   6 13:32:57  -646.523402   -2.47  -0.91    +0.0000
iter:   7 13:33:01  -638.787170   -2.44  -0.92    -0.0000
iter:   8 13:33:05  -631.501808   -2.44  -0.93    -0.0000
iter:   9 13:33:09  -624.643184   -2.40  -0.94    -0.0000
iter:  10 13:33:12  -618.191566   -2.40  -0.95    -0.0000
iter:  11 13:33:16  -612.124540   -2.38  -0.96    -0.0000
iter:  12 13:33:20  -606.424108   -2.39  -0.97    +0.0000
iter:  13 13:33:24  -601.069753   -2.37  -0.98    -0.0000
iter:  14 13:33:28  -596.044616   -2.40  -1.00    -0.0000
iter:  15 13:33:32  -591.330166   -2.39  -1.01    -0.0000
iter:  16 13:33:35  -586.910557   -2.41  -1.02    -0.0000
iter:  17 13:33:39  -582.769095   -2.41  -1.03    +0.0000
iter:  18 13:33:43  -578.891068   -2.43  -1.04    +0.0000
iter:  19 13:33:47  -575.261345   -2.44  -1.05    -0.0000
iter:  20 13:33:51  -571.866415   -2.46  -1.06    -0.0000
iter:  21 13:33:54  -568.692640   -2.47  -1.07    -0.0000
iter:  22 13:33:59  -565.727427   -2.49  -1.08    -0.0000
iter:  23 13:34:03  -562.958627   -2.50  -1.09    +0.0000
iter:  24 13:34:06  -560.374716   -2.53  -1.10    -0.0000
iter:  25 13:34:10  -557.964766   -2.54  -1.11    -0.0000
iter:  26 13:34:14  -555.718384   -2.56  -1.12    +0.0000
iter:  27 13:34:18  -553.625500   -2.58  -1.13    +0.0000
iter:  28 13:34:22  -551.676897   -2.60  -1.14    +0.0000
iter:  29 13:34:26  -549.863607   -2.62  -1.15    -0.0000
iter:  30 13:34:29  -548.177065   -2.64  -1.16    -0.0000
iter:  31 13:34:33  -546.609434   -2.66  -1.17    +0.0000
iter:  32 13:34:37  -545.153096   -2.68  -1.18    +0.0000
iter:  33 13:34:41  -543.800782   -2.70  -1.19    +0.0000
iter:  34 13:34:45  -542.545888   -2.72  -1.20    +0.0000
iter:  35 13:34:48  -541.382003   -2.74  -1.21    +0.0000
iter:  36 13:34:52  -540.302971   -2.76  -1.22    +0.0000
iter:  37 13:34:56  -539.303306   -2.78  -1.23    +0.0000
iter:  38 13:35:00  -538.377617   -2.81  -1.24    +0.0000
iter:  39 13:35:04  -537.520761   -2.83  -1.25    +0.0000
iter:  40 13:35:07  -536.728189   -2.85  -1.26    +0.0000
iter:  41 13:35:11  -535.995430   -2.88  -1.27    +0.0000
iter:  42 13:35:15  -535.318187   -2.90  -1.28    +0.0000
iter:  43 13:35:19  -534.692747   -2.93  -1.29    +0.0000
iter:  44 13:35:23  -534.115407   -2.95  -1.30    +0.0000
iter:  45 13:35:26  -533.582615   -2.98  -1.31    +0.0000
iter:  46 13:35:30  -533.091356   -3.00  -1.31    +0.0000
iter:  47 13:35:34  -532.638599   -3.03  -1.32    +0.0000
iter:  48 13:35:38  -532.221405   -3.06  -1.33    +0.0000
iter:  49 13:35:41  -531.837368   -3.08  -1.34    +0.0000
iter:  50 13:35:45  -531.484004   -3.11  -1.35    +0.0000
iter:  51 13:35:49  -531.158908   -3.14  -1.35    +0.0000
iter:  52 13:35:53  -530.860166   -3.16  -1.36    +0.0000
iter:  53 13:35:57  -530.585769   -3.19  -1.37    +0.0000
iter:  54 13:36:00  -530.333737   -3.22  -1.37    +0.0000
iter:  55 13:36:04  -530.102581   -3.25  -1.38    +0.0000
iter:  56 13:36:08  -529.890672   -3.28  -1.39    +0.0000
iter:  57 13:36:12  -529.696393   -3.31  -1.39    +0.0000
iter:  58 13:36:15  -529.518595   -3.34  -1.40    +0.0000
iter:  59 13:36:19  -529.355967   -3.37  -1.41    +0.0000
iter:  60 13:36:23  -529.207179   -3.40  -1.41    +0.0000
iter:  61 13:36:27  -529.071369   -3.42  -1.42    +0.0000
iter:  62 13:36:31  -528.947480   -3.46  -1.42    +0.0000
iter:  63 13:36:34  -528.834418   -3.49  -1.43    +0.0000
iter:  64 13:36:38  -528.731550   -3.52  -1.43    +0.0000
iter:  65 13:36:42  -528.638028   -3.55  -1.44    +0.0000
iter:  66 13:36:46  -528.553101   -3.58  -1.44    +0.0000
iter:  67 13:36:49  -528.475931   -3.61  -1.45    +0.0000
iter:  68 13:36:53  -528.406122   -3.64  -1.46    +0.0000
iter:  69 13:36:57  -528.343040   -3.67  -1.46    -0.0000
iter:  70 13:37:01  -528.285974   -3.70  -1.47    -0.0000
iter:  71 13:37:04  -528.234673   -3.73  -1.47    -0.0000
iter:  72 13:37:08  -528.188620   -3.76  -1.48    -0.0000
iter:  73 13:37:12  -528.147211   -3.79  -1.48    -0.0000
iter:  74 13:37:16  -528.110310   -3.83  -1.49    -0.0000
iter:  75 13:37:19  -528.077498   -3.86  -1.49    -0.0000
iter:  76 13:37:23  -528.048429   -3.89  -1.50    -0.0000
iter:  77 13:37:27  -528.022617   -3.92  -1.50    -0.0000
iter:  78 13:37:31  -528.000044   -3.95  -1.51    -0.0000
iter:  79 13:37:35  -527.980390   -3.98  -1.51    -0.0000
iter:  80 13:37:38  -527.963402   -4.01  -1.52    -0.0000
iter:  81 13:37:42  -527.948669   -4.04  -1.52    -0.0000
iter:  82 13:37:46  -527.936451   -4.07  -1.52    -0.0000
iter:  83 13:37:50  -527.926035   -4.11  -1.53    -0.0000
iter:  84 13:37:53  -527.917572   -4.14  -1.53    -0.0000
iter:  85 13:37:57  -527.910653   -4.17  -1.54    -0.0000
iter:  86 13:38:01  -527.905612   -4.20  -1.54    -0.0000
iter:  87 13:38:05  -527.901758   -4.23  -1.55    -0.0000
iter:  88 13:38:08  -527.899306   -4.26  -1.55    -0.0000
iter:  89 13:38:12  -527.898084   -4.29  -1.56    -0.0000
iter:  90 13:38:16  -527.897772   -4.32  -1.56    -0.0000
iter:  91 13:38:20  -527.898780   -4.35  -1.57    -0.0000
iter:  92 13:38:23  -527.900439   -4.37  -1.57    -0.0000
iter:  93 13:38:27  -527.903021   -4.40  -1.58    -0.0000
iter:  94 13:38:31  -527.906392   -4.43  -1.58    -0.0000
iter:  95 13:38:35  -527.910470   -4.46  -1.58    -0.0000
iter:  96 13:38:38  -527.914975   -4.49  -1.59    -0.0000
iter:  97 13:38:42  -527.920376   -4.52  -1.59    -0.0000
iter:  98 13:38:46  -527.926016   -4.54  -1.60    -0.0000
iter:  99 13:38:50  -527.932215   -4.57  -1.60    -0.0000
iter: 100 13:38:53  -527.938866   -4.60  -1.61    -0.0000
iter: 101 13:38:57  -527.945914   -4.62  -1.61    -0.0000
iter: 102 13:39:01  -527.953315   -4.65  -1.62    -0.0000
iter: 103 13:39:04  -527.960809   -4.68  -1.62    -0.0000
iter: 104 13:39:08  -527.968692   -4.70  -1.63    -0.0000
iter: 105 13:39:12  -527.977081   -4.73  -1.63    -0.0000
iter: 106 13:39:16  -527.985381   -4.75  -1.63    -0.0000
iter: 107 13:39:19  -527.993960   -4.78  -1.64    -0.0000
iter: 108 13:39:23  -528.002734   -4.80  -1.64    -0.0000
iter: 109 13:39:27  -528.011669   -4.82  -1.65    -0.0000
iter: 110 13:39:31  -528.020504   -4.85  -1.65    -0.0000
iter: 111 13:39:34  -528.029812   -4.87  -1.66    -0.0000
iter: 112 13:39:38  -528.038899   -4.89  -1.66    -0.0000
iter: 113 13:39:42  -528.048400   -4.92  -1.67    -0.0000
iter: 114 13:39:46  -528.057653   -4.94  -1.67    -0.0000
iter: 115 13:39:49  -528.067051   -4.96  -1.67    -0.0000
iter: 116 13:39:53  -528.076516   -4.98  -1.68    -0.0000
iter: 117 13:39:57  -528.086023   -5.00  -1.68    -0.0000
iter: 118 13:40:01  -528.095559   -5.02  -1.69    -0.0000
iter: 119 13:40:04  -528.105110   -5.04  -1.69    -0.0000
iter: 120 13:40:08  -528.114667   -5.06  -1.70    -0.0000
iter: 121 13:40:12  -528.123976   -5.08  -1.70    -0.0000
iter: 122 13:40:15  -528.133643   -5.10  -1.71    -0.0000
iter: 123 13:40:19  -528.142961   -5.12  -1.71    -0.0000
iter: 124 13:40:23  -528.152352   -5.13  -1.71    -0.0000
iter: 125 13:40:27  -528.161743   -5.15  -1.72    -0.0000
iter: 126 13:40:30  -528.171114   -5.17  -1.72    -0.0000
iter: 127 13:40:34  -528.180452   -5.19  -1.73    -0.0000
iter: 128 13:40:38  -528.189753   -5.20  -1.73    -0.0000
iter: 129 13:40:42  -528.199010   -5.22  -1.74    -0.0000
iter: 130 13:40:45  -528.208218   -5.23  -1.74    -0.0000
iter: 131 13:40:49  -528.217375   -5.25  -1.74    -0.0000
iter: 132 13:40:53  -528.226475   -5.27  -1.75    -0.0000
iter: 133 13:40:57  -528.235517   -5.28  -1.75    -0.0000
iter: 134 13:41:00  -528.244496   -5.29  -1.76    -0.0000
iter: 135 13:41:04  -528.253166   -5.31  -1.76    -0.0000
iter: 136 13:41:08  -528.262131   -5.32  -1.77    -0.0000
iter: 137 13:41:12  -528.270704   -5.34  -1.77    -0.0000
iter: 138 13:41:15  -528.279294   -5.35  -1.78    -0.0000
iter: 139 13:41:19  -528.288093   -5.36  -1.78    -0.0000
iter: 140 13:41:23  -528.296478   -5.38  -1.78    -0.0000
iter: 141 13:41:26  -528.304865   -5.39  -1.79    -0.0000
iter: 142 13:41:30  -528.313205   -5.40  -1.79    -0.0000
iter: 143 13:41:34  -528.321479   -5.42  -1.80    -0.0000
iter: 144 13:41:38  -528.329684   -5.43  -1.80    -0.0000
iter: 145 13:41:41  -528.337815   -5.44  -1.81    -0.0000
iter: 146 13:41:45  -528.345871   -5.45  -1.81    -0.0000
iter: 147 13:41:49  -528.353851   -5.46  -1.81    -0.0000
iter: 148 13:41:53  -528.361754   -5.47  -1.82    -0.0000
iter: 149 13:41:56  -528.369579   -5.49  -1.82    +0.0000
iter: 150 13:42:00  -528.377326   -5.50  -1.83    -0.0000
iter: 151 13:42:04  -528.384994   -5.51  -1.83    -0.0000
iter: 152 13:42:07  -528.392583   -5.52  -1.84    -0.0000
iter: 153 13:42:11  -528.400093   -5.53  -1.84    -0.0000
iter: 154 13:42:15  -528.407524   -5.54  -1.85    -0.0000
iter: 155 13:42:19  -528.414781   -5.55  -1.85    -0.0000
iter: 156 13:42:22  -528.422015   -5.56  -1.85    -0.0000
iter: 157 13:42:26  -528.429148   -5.57  -1.86    -0.0000
iter: 158 13:42:30  -528.436243   -5.58  -1.86    -0.0000
iter: 159 13:42:34  -528.443227   -5.59  -1.87    -0.0000
iter: 160 13:42:37  -528.450170   -5.60  -1.87    -0.0000
iter: 161 13:42:41  -528.457002   -5.61  -1.88    -0.0000
iter: 162 13:42:45  -528.463686   -5.62  -1.88    -0.0000
iter: 163 13:42:48  -528.470324   -5.63  -1.88    -0.0000
iter: 164 13:42:52  -528.476900   -5.64  -1.89    -0.0000
iter: 165 13:42:56  -528.483407   -5.65  -1.89    -0.0000
iter: 166 13:43:00  -528.489842   -5.66  -1.90    -0.0000
iter: 167 13:43:03  -528.496205   -5.67  -1.90    -0.0000
iter: 168 13:43:07  -528.502495   -5.68  -1.91    -0.0000
iter: 169 13:43:11  -528.508713   -5.69  -1.91    -0.0000
iter: 170 13:43:14  -528.514858   -5.70  -1.91    -0.0000
iter: 171 13:43:18  -528.520931   -5.71  -1.92    -0.0000
iter: 172 13:43:22  -528.526932   -5.71  -1.92    -0.0000
iter: 173 13:43:26  -528.532861   -5.72  -1.93    -0.0000
iter: 174 13:43:29  -528.538720   -5.73  -1.93    -0.0000
iter: 175 13:43:33  -528.544508   -5.74  -1.94    -0.0000
iter: 176 13:43:37  -528.550226   -5.75  -1.94    -0.0000
iter: 177 13:43:41  -528.555874   -5.76  -1.95    -0.0000
iter: 178 13:43:44  -528.561453   -5.77  -1.95    -0.0000
iter: 179 13:43:48  -528.566964   -5.78  -1.95    -0.0000
iter: 180 13:43:52  -528.572406   -5.78  -1.96    -0.0000
iter: 181 13:43:55  -528.577781   -5.79  -1.96    -0.0000
iter: 182 13:43:59  -528.583088   -5.80  -1.97    -0.0000
iter: 183 13:44:03  -528.588329   -5.81  -1.97    -0.0000
iter: 184 13:44:07  -528.593504   -5.82  -1.98    -0.0000
iter: 185 13:44:10  -528.598613   -5.83  -1.98    -0.0000
iter: 186 13:44:14  -528.603657   -5.84  -1.98    -0.0000
iter: 187 13:44:18  -528.608637   -5.84  -1.99    -0.0000
iter: 188 13:44:22  -528.613553   -5.85  -1.99    -0.0000
iter: 189 13:44:25  -528.618406   -5.86  -2.00    -0.0000
iter: 190 13:44:29  -528.623197   -5.87  -2.00    -0.0000
iter: 191 13:44:33  -528.627925   -5.88  -2.01    -0.0000
iter: 192 13:44:37  -528.632592   -5.88  -2.01    -0.0000
iter: 193 13:44:40  -528.637198   -5.89  -2.01    -0.0000
iter: 194 13:44:44  -528.641743   -5.90  -2.02    -0.0000
iter: 195 13:44:48  -528.646230   -5.91  -2.02    -0.0000
iter: 196 13:44:51  -528.650657   -5.92  -2.03    -0.0000
iter: 197 13:44:55  -528.655025   -5.93  -2.03    -0.0000
iter: 198 13:44:59  -528.659336   -5.93  -2.04    -0.0000
iter: 199 13:45:03  -528.663590   -5.94  -2.04    -0.0000
iter: 200 13:45:06  -528.667787   -5.95  -2.04    -0.0000
iter: 201 13:45:10  -528.671928   -5.96  -2.05    -0.0000
iter: 202 13:45:14  -528.676014   -5.96  -2.05    -0.0000
iter: 203 13:45:18  -528.680045   -5.97  -2.06    -0.0000
iter: 204 13:45:21  -528.684022   -5.98  -2.06    -0.0000
iter: 205 13:45:25  -528.687945   -5.99  -2.07    -0.0000
iter: 206 13:45:29  -528.691815   -6.00  -2.07    -0.0000
iter: 207 13:45:32  -528.695633   -6.00  -2.07    -0.0000
iter: 208 13:45:36  -528.699399   -6.01  -2.08    -0.0000
iter: 209 13:45:40  -528.703115   -6.02  -2.08    -0.0000
iter: 210 13:45:44  -528.706779   -6.03  -2.09    -0.0000
iter: 211 13:45:47  -528.710393   -6.04  -2.09    -0.0000
iter: 212 13:45:51  -528.713959   -6.04  -2.10    -0.0000
iter: 213 13:45:55  -528.717475   -6.05  -2.10    -0.0000
iter: 214 13:45:59  -528.720943   -6.06  -2.10    -0.0000
iter: 215 13:46:02  -528.724364   -6.07  -2.11    -0.0000
iter: 216 13:46:07  -528.727737   -6.07  -2.11    -0.0000
iter: 217 13:46:10  -528.731064   -6.08  -2.12    -0.0000
iter: 218 13:46:14  -528.734345   -6.09  -2.12    -0.0000
iter: 219 13:46:18  -528.737580   -6.10  -2.13    -0.0000
iter: 220 13:46:22  -528.740771   -6.10  -2.13    -0.0000
iter: 221 13:46:25  -528.743918   -6.11  -2.13    -0.0000
iter: 222 13:46:29  -528.747021   -6.12  -2.14    -0.0000
iter: 223 13:46:33  -528.750080   -6.13  -2.14    -0.0000
iter: 224 13:46:37  -528.753097   -6.13  -2.15    -0.0000
iter: 225 13:46:40  -528.756072   -6.14  -2.15    -0.0000
iter: 226 13:46:44  -528.759006   -6.15  -2.16    -0.0000
iter: 227 13:46:48  -528.761898   -6.16  -2.16    -0.0000
iter: 228 13:46:51  -528.764750   -6.16  -2.16    -0.0000
iter: 229 13:46:55  -528.767562   -6.17  -2.17    -0.0000
iter: 230 13:46:59  -528.770334   -6.18  -2.17    -0.0000
iter: 231 13:47:03  -528.773068   -6.19  -2.18    -0.0000
iter: 232 13:47:06  -528.775763   -6.19  -2.18    -0.0000
iter: 233 13:47:10  -528.778420   -6.20  -2.19    -0.0000
iter: 234 13:47:14  -528.781039   -6.21  -2.19    -0.0000
iter: 235 13:47:18  -528.783622   -6.22  -2.19    -0.0000
iter: 236 13:47:21  -528.786168   -6.22  -2.20    -0.0000
iter: 237 13:47:25  -528.788678   -6.23  -2.20    -0.0000
iter: 238 13:47:29  -528.791152   -6.24  -2.21    -0.0000
iter: 239 13:47:33  -528.793592   -6.24  -2.21    -0.0000
iter: 240 13:47:36  -528.795996   -6.25  -2.22    -0.0000
iter: 241 13:47:40  -528.798367   -6.26  -2.22    -0.0000
iter: 242 13:47:44  -528.800704   -6.27  -2.22    -0.0000
iter: 243 13:47:47  -528.803008   -6.27  -2.23    -0.0000
iter: 244 13:47:51  -528.805278   -6.28  -2.23    -0.0000
iter: 245 13:47:55  -528.807517   -6.29  -2.24    -0.0000
iter: 246 13:47:59  -528.809723   -6.30  -2.24    -0.0000
iter: 247 13:48:02  -528.811898   -6.30  -2.25    -0.0000
iter: 248 13:48:06  -528.814042   -6.31  -2.25    -0.0000
iter: 249 13:48:10  -528.816155   -6.32  -2.25    -0.0000
iter: 250 13:48:14  -528.818238   -6.33  -2.26    -0.0000
iter: 251 13:48:17  -528.820291   -6.33  -2.26    -0.0000
iter: 252 13:48:21  -528.822315   -6.34  -2.27    -0.0000
iter: 253 13:48:25  -528.824309   -6.35  -2.27    -0.0000
iter: 254 13:48:28  -528.826275   -6.36  -2.27    -0.0000
iter: 255 13:48:32  -528.828683   -6.36  -2.28    -0.0000
iter: 256 13:48:36  -528.830535   -6.37  -2.28    -0.0000
iter: 257 13:48:40  -528.832375   -6.38  -2.29    -0.0000
iter: 258 13:48:43  -528.834196   -6.39  -2.29    -0.0000
iter: 259 13:48:47  -528.835995   -6.39  -2.30    -0.0000
iter: 260 13:48:51  -528.837770   -6.40  -2.30    -0.0000
iter: 261 13:48:55  -528.839521   -6.40  -2.30    -0.0000
iter: 262 13:48:58  -528.841248   -6.41  -2.31    -0.0000
iter: 263 13:49:02  -528.842950   -6.42  -2.31    -0.0000
iter: 264 13:49:06  -528.844629   -6.43  -2.32    -0.0000
iter: 265 13:49:09  -528.846283   -6.43  -2.32    -0.0000
iter: 266 13:49:13  -528.847915   -6.44  -2.33    -0.0000
iter: 267 13:49:17  -528.849523   -6.45  -2.33    -0.0000
iter: 268 13:49:21  -528.851108   -6.46  -2.33    -0.0000
iter: 269 13:49:24  -528.852671   -6.46  -2.34    -0.0000
iter: 270 13:49:28  -528.854211   -6.47  -2.34    -0.0000
iter: 271 13:49:32  -528.855730   -6.48  -2.35    -0.0000
iter: 272 13:49:36  -528.857227   -6.49  -2.35    -0.0000
iter: 273 13:49:39  -528.858703   -6.49  -2.35    -0.0000
iter: 274 13:49:43  -528.860158   -6.50  -2.36    -0.0000
iter: 275 13:49:47  -528.861592   -6.51  -2.36    -0.0000
iter: 276 13:49:51  -528.863006   -6.51  -2.37    -0.0000
iter: 277 13:49:54  -528.864400   -6.52  -2.37    -0.0000
iter: 278 13:49:58  -528.865773   -6.53  -2.38    -0.0000
iter: 279 13:50:02  -528.867128   -6.53  -2.38    -0.0000
iter: 280 13:50:05  -528.868463   -6.54  -2.38    -0.0000
iter: 281 13:50:09  -528.869778   -6.55  -2.39    -0.0000
iter: 282 13:50:13  -528.871076   -6.56  -2.39    -0.0000
iter: 283 13:50:17  -528.872354   -6.56  -2.40    -0.0000
iter: 284 13:50:20  -528.873614   -6.57  -2.40    -0.0000
iter: 285 13:50:24  -528.874857   -6.58  -2.41    -0.0000
iter: 286 13:50:28  -528.876081   -6.59  -2.41    -0.0000
iter: 287 13:50:31  -528.877288   -6.59  -2.41    -0.0000
iter: 288 13:50:35  -528.878478   -6.60  -2.42    -0.0000
iter: 289 13:50:39  -528.879650   -6.61  -2.42    -0.0000
iter: 290 13:50:43  -528.880806   -6.61  -2.43    -0.0000
iter: 291 13:50:46  -528.881945   -6.62  -2.43    -0.0000
iter: 292 13:50:50  -528.883067   -6.63  -2.43    -0.0000
iter: 293 13:50:54  -528.884174   -6.63  -2.44    -0.0000
iter: 294 13:50:58  -528.885265   -6.64  -2.44    -0.0000
iter: 295 13:51:01  -528.886339   -6.65  -2.45    -0.0000
iter: 296 13:51:05  -528.887399   -6.66  -2.45    -0.0000
iter: 297 13:51:09  -528.888443   -6.66  -2.46    -0.0000
iter: 298 13:51:13  -528.889472   -6.67  -2.46    -0.0000
iter: 299 13:51:16  -528.890486   -6.68  -2.46    -0.0000
iter: 300 13:51:20  -528.891485   -6.68  -2.47    -0.0000
iter: 301 13:51:24  -528.892470   -6.69  -2.47    -0.0000
iter: 302 13:51:28  -528.893440   -6.70  -2.48    -0.0000
iter: 303 13:51:31  -528.894397   -6.70  -2.48    -0.0000
iter: 304 13:51:35  -528.895339   -6.71  -2.48    -0.0000
iter: 305 13:51:39  -528.896268   -6.72  -2.49    -0.0000
iter: 306 13:51:43  -528.897183   -6.73  -2.49    -0.0000
iter: 307 13:51:46  -528.898085   -6.73  -2.50    -0.0000
iter: 308 13:51:50  -528.898974   -6.74  -2.50    -0.0000
iter: 309 13:51:54  -528.899850   -6.75  -2.51    -0.0000
iter: 310 13:51:58  -528.900713   -6.76  -2.51    -0.0000
iter: 311 13:52:01  -528.901564   -6.76  -2.51    -0.0000
iter: 312 13:52:05  -528.902402   -6.77  -2.52    -0.0000
iter: 313 13:52:09  -528.903228   -6.78  -2.52    -0.0000
iter: 314 13:52:12  -528.904042   -6.78  -2.53    -0.0000
iter: 315 13:52:16  -528.904843   -6.79  -2.53    -0.0000
iter: 316 13:52:20  -528.905634   -6.80  -2.53    -0.0000
iter: 317 13:52:24  -528.906412   -6.80  -2.54    -0.0000
iter: 318 13:52:27  -528.907179   -6.81  -2.54    -0.0000
iter: 319 13:52:31  -528.907935   -6.82  -2.55    -0.0000
iter: 320 13:52:35  -528.908680   -6.83  -2.55    -0.0000
iter: 321 13:52:39  -528.909414   -6.83  -2.56    -0.0000
iter: 322 13:52:42  -528.910137   -6.84  -2.56    -0.0000
iter: 323 13:52:46  -528.910849   -6.85  -2.56    -0.0000
iter: 324 13:52:50  -528.911551   -6.85  -2.57    -0.0000
iter: 325 13:52:53  -528.912243   -6.86  -2.57    -0.0000
iter: 326 13:52:57  -528.912924   -6.87  -2.58    -0.0000
iter: 327 13:53:01  -528.913596   -6.87  -2.58    -0.0000
iter: 328 13:53:05  -528.914257   -6.88  -2.58    -0.0000
iter: 329 13:53:08  -528.914909   -6.89  -2.59    -0.0000
iter: 330 13:53:12  -528.915551   -6.90  -2.59    -0.0000
iter: 331 13:53:16  -528.916184   -6.90  -2.60    -0.0000
iter: 332 13:53:20  -528.916808   -6.91  -2.60    -0.0000
iter: 333 13:53:23  -528.917422   -6.92  -2.61    -0.0000
iter: 334 13:53:27  -528.918027   -6.92  -2.61    -0.0000
iter: 335 13:53:31  -528.918623   -6.93  -2.61    -0.0000
iter: 336 13:53:34  -528.919210   -6.94  -2.62    -0.0000
iter: 337 13:53:38  -528.919789   -6.94  -2.62    -0.0000
iter: 338 13:53:42  -528.920359   -6.95  -2.63    -0.0000
iter: 339 13:53:46  -528.920921   -6.96  -2.63    -0.0000
iter: 340 13:53:49  -528.921474   -6.97  -2.63    -0.0000
iter: 341 13:53:53  -528.922019   -6.97  -2.64    -0.0000
iter: 342 13:53:57  -528.922556   -6.98  -2.64    -0.0000
iter: 343 13:54:01  -528.923086   -6.99  -2.65    -0.0000
iter: 344 13:54:04  -528.923607   -6.99  -2.65    -0.0000
iter: 345 13:54:08  -528.924121   -7.00  -2.66    -0.0000
iter: 346 13:54:12  -528.924627   -7.01  -2.66    -0.0000
iter: 347 13:54:16  -528.925125   -7.01  -2.66    -0.0000
iter: 348 13:54:19  -528.925616   -7.02  -2.67    -0.0000
iter: 349 13:54:23  -528.926100   -7.03  -2.67    -0.0000
iter: 350 13:54:27  -528.926577   -7.04  -2.68    -0.0000
iter: 351 13:54:30  -528.927046   -7.04  -2.68    -0.0000
iter: 352 13:54:34  -528.927509   -7.05  -2.68    -0.0000
iter: 353 13:54:38  -528.927964   -7.06  -2.69    -0.0000
iter: 354 13:54:42  -528.928413   -7.06  -2.69    -0.0000
iter: 355 13:54:45  -528.928856   -7.07  -2.70    -0.0000
iter: 356 13:54:49  -528.929291   -7.08  -2.70    -0.0000
iter: 357 13:54:53  -528.929721   -7.08  -2.70    -0.0000
iter: 358 13:54:57  -528.930143   -7.09  -2.71    -0.0000
iter: 359 13:55:00  -528.930560   -7.10  -2.71    -0.0000
iter: 360 13:55:04  -528.930970   -7.10  -2.72    -0.0000
iter: 361 13:55:08  -528.931375   -7.11  -2.72    -0.0000
iter: 362 13:55:12  -528.931773   -7.12  -2.73    -0.0000
iter: 363 13:55:15  -528.932165   -7.13  -2.73    -0.0000
iter: 364 13:55:19  -528.932552   -7.13  -2.73    -0.0000
iter: 365 13:55:23  -528.932933   -7.14  -2.74    -0.0000
iter: 366 13:55:26  -528.933308   -7.15  -2.74    -0.0000
iter: 367 13:55:30  -528.933677   -7.15  -2.75    -0.0000
iter: 368 13:55:34  -528.934041   -7.16  -2.75    -0.0000
iter: 369 13:55:38  -528.934400   -7.17  -2.75    -0.0000
iter: 370 13:55:41  -528.934753   -7.17  -2.76    -0.0000
iter: 371 13:55:45  -528.935101   -7.18  -2.76    -0.0000
iter: 372 13:55:49  -528.935444   -7.19  -2.77    -0.0000
iter: 373 13:55:53  -528.935781   -7.19  -2.77    -0.0000
iter: 374 13:55:56  -528.936114   -7.20  -2.77    -0.0000
iter: 375 13:56:00  -528.936442   -7.21  -2.78    -0.0000
iter: 376 13:56:04  -528.936765   -7.22  -2.78    -0.0000
iter: 377 13:56:07  -528.937083   -7.22  -2.79    -0.0000
iter: 378 13:56:11  -528.937396   -7.23  -2.79    -0.0000
iter: 379 13:56:15  -528.937705   -7.24  -2.79    -0.0000
iter: 380 13:56:19  -528.938009c  -7.24  -2.80    -0.0000
iter: 381 13:56:22  -528.938308c  -7.25  -2.80    -0.0000
iter: 382 13:56:26  -528.938603c  -7.26  -2.81    -0.0000
iter: 383 13:56:30  -528.938894c  -7.26  -2.81    -0.0000
iter: 384 13:56:34  -528.939180c  -7.27  -2.82    -0.0000
iter: 385 13:56:37  -528.939462c  -7.28  -2.82    -0.0000
iter: 386 13:56:41  -528.939740c  -7.28  -2.82    -0.0000
iter: 387 13:56:45  -528.940014c  -7.29  -2.83    -0.0000
iter: 388 13:56:48  -528.940283c  -7.30  -2.83    -0.0000
iter: 389 13:56:52  -528.940549c  -7.31  -2.84    -0.0000
iter: 390 13:56:56  -528.940810c  -7.31  -2.84    -0.0000
iter: 391 13:57:00  -528.941068c  -7.32  -2.84    -0.0000
iter: 392 13:57:03  -528.941322c  -7.33  -2.85    -0.0000
iter: 393 13:57:07  -528.941572c  -7.33  -2.85    -0.0000
iter: 394 13:57:11  -528.941818c  -7.34  -2.86    -0.0000
iter: 395 13:57:15  -528.942061c  -7.35  -2.86    -0.0000
iter: 396 13:57:18  -528.942300c  -7.35  -2.86    -0.0000
iter: 397 13:57:22  -528.942535c  -7.36  -2.87    -0.0000
iter: 398 13:57:26  -528.942767c  -7.37  -2.87    -0.0000
iter: 399 13:57:29  -528.942996c  -7.37  -2.88    -0.0000
iter: 400 13:57:33  -528.943221c  -7.38  -2.88    -0.0000
iter: 401 13:57:37  -528.943443c  -7.39  -2.88    -0.0000
iter: 402 13:57:41  -528.943661c  -7.39  -2.89    -0.0000
iter: 403 13:57:44  -528.943876c  -7.40  -2.89    -0.0000
iter: 404 13:57:48  -528.944088c  -7.41  -2.90    -0.0000
iter: 405 13:57:52  -528.944297c  -7.42  -2.90    -0.0000
iter: 406 13:57:56  -528.944503c  -7.42  -2.90    -0.0000
iter: 407 13:57:59  -528.944705c  -7.43  -2.91    -0.0000
iter: 408 13:58:03  -528.944905c  -7.44  -2.91    -0.0000
iter: 409 13:58:07  -528.945101c  -7.44  -2.92    -0.0000
iter: 410 13:58:10  -528.945295c  -7.45  -2.92    -0.0000
iter: 411 13:58:14  -528.945486c  -7.46  -2.93    -0.0000
iter: 412 13:58:18  -528.945674c  -7.46  -2.93    -0.0000
iter: 413 13:58:22  -528.945859c  -7.47  -2.93    -0.0000
iter: 414 13:58:25  -528.946041c  -7.48  -2.94    -0.0000
iter: 415 13:58:29  -528.946221c  -7.48  -2.94    -0.0000
iter: 416 13:58:33  -528.946398c  -7.49  -2.95    -0.0000
iter: 417 13:58:37  -528.946572c  -7.50  -2.95    -0.0000
iter: 418 13:58:40  -528.946744c  -7.50  -2.95    -0.0000
iter: 419 13:58:44  -528.946913c  -7.51  -2.96    -0.0000
iter: 420 13:58:48  -528.947079c  -7.52  -2.96    -0.0000
iter: 421 13:58:52  -528.947244c  -7.53  -2.97    -0.0000
iter: 422 13:58:56  -528.947405c  -7.53  -2.97    -0.0000
iter: 423 13:59:00  -528.947565c  -7.54  -2.97    -0.0000
iter: 424 13:59:03  -528.947721c  -7.55  -2.98    -0.0000
iter: 425 13:59:07  -528.947876c  -7.55  -2.98    -0.0000
iter: 426 13:59:11  -528.948028c  -7.56  -2.99    -0.0000
iter: 427 13:59:14  -528.948178c  -7.57  -2.99    -0.0000
iter: 428 13:59:18  -528.948326c  -7.57  -2.99    -0.0000
iter: 429 13:59:22  -528.948471c  -7.58  -3.00    -0.0000
iter: 430 13:59:26  -528.948615c  -7.59  -3.00    -0.0000
iter: 431 13:59:29  -528.948756c  -7.59  -3.01    -0.0000
iter: 432 13:59:33  -528.948895c  -7.60  -3.01    -0.0000
iter: 433 13:59:37  -528.949032c  -7.61  -3.01    -0.0000
iter: 434 13:59:41  -528.949167c  -7.61  -3.02    -0.0000
iter: 435 13:59:44  -528.949300c  -7.62  -3.02    -0.0000
iter: 436 13:59:48  -528.949431c  -7.63  -3.03    -0.0000
iter: 437 13:59:52  -528.949560c  -7.63  -3.03    -0.0000
iter: 438 13:59:55  -528.949687c  -7.64  -3.03    -0.0000
iter: 439 13:59:59  -528.949812c  -7.65  -3.04    -0.0000
iter: 440 14:00:03  -528.949936c  -7.65  -3.04    -0.0000
iter: 441 14:00:07  -528.950057c  -7.66  -3.05    -0.0000
iter: 442 14:00:10  -528.950177c  -7.67  -3.05    -0.0000
iter: 443 14:00:14  -528.950295c  -7.68  -3.05    -0.0000
iter: 444 14:00:18  -528.950411c  -7.68  -3.06    -0.0000
iter: 445 14:00:22  -528.950525c  -7.69  -3.06    -0.0000
iter: 446 14:00:25  -528.950638c  -7.70  -3.07    -0.0000
iter: 447 14:00:29  -528.950749c  -7.70  -3.07    -0.0000
iter: 448 14:00:33  -528.950858c  -7.71  -3.07    -0.0000
iter: 449 14:00:36  -528.950966c  -7.72  -3.08    -0.0000
iter: 450 14:00:40  -528.951072c  -7.72  -3.08    -0.0000
iter: 451 14:00:44  -528.951177c  -7.73  -3.09    -0.0000
iter: 452 14:00:48  -528.951280c  -7.74  -3.09    -0.0000
iter: 453 14:00:51  -528.951381c  -7.74  -3.09    -0.0000
iter: 454 14:00:55  -528.951481c  -7.75  -3.10    -0.0000
iter: 455 14:00:59  -528.951580c  -7.76  -3.10    -0.0000
iter: 456 14:01:03  -528.951677c  -7.76  -3.11    -0.0000
iter: 457 14:01:06  -528.951772c  -7.77  -3.11    -0.0000
iter: 458 14:01:10  -528.951866c  -7.78  -3.11    -0.0000
iter: 459 14:01:14  -528.951959c  -7.78  -3.12    -0.0000
iter: 460 14:01:17  -528.952050c  -7.79  -3.12    -0.0000
iter: 461 14:01:21  -528.952140c  -7.80  -3.13    -0.0000
iter: 462 14:01:25  -528.952229c  -7.80  -3.13    -0.0000
iter: 463 14:01:29  -528.952316c  -7.81  -3.13    -0.0000
iter: 464 14:01:32  -528.952402c  -7.82  -3.14    -0.0000
iter: 465 14:01:36  -528.952487c  -7.82  -3.14    -0.0000
iter: 466 14:01:40  -528.952570c  -7.83  -3.15    -0.0000
iter: 467 14:01:44  -528.952652c  -7.84  -3.15    -0.0000
iter: 468 14:01:47  -528.952733c  -7.84  -3.15    -0.0000
iter: 469 14:01:51  -528.952813c  -7.85  -3.16    -0.0000
iter: 470 14:01:55  -528.952892c  -7.86  -3.16    -0.0000
iter: 471 14:01:58  -528.952969c  -7.87  -3.17    -0.0000
iter: 472 14:02:02  -528.953045c  -7.87  -3.17    -0.0000
iter: 473 14:02:06  -528.953120c  -7.88  -3.17    -0.0000
iter: 474 14:02:10  -528.953194c  -7.88  -3.18    -0.0000
iter: 475 14:02:13  -528.953267c  -7.89  -3.18    -0.0000
iter: 476 14:02:17  -528.953339c  -7.90  -3.19    -0.0000
iter: 477 14:02:21  -528.953410c  -7.91  -3.19    -0.0000
iter: 478 14:02:25  -528.953480c  -7.91  -3.19    -0.0000
iter: 479 14:02:28  -528.953548c  -7.92  -3.20    -0.0000
iter: 480 14:02:32  -528.953616c  -7.92  -3.20    -0.0000
iter: 481 14:02:36  -528.953682c  -7.93  -3.21    -0.0000
iter: 482 14:02:40  -528.953748c  -7.94  -3.21    -0.0000
iter: 483 14:02:43  -528.953813c  -7.95  -3.21    -0.0000
iter: 484 14:02:47  -528.953876c  -7.95  -3.22    -0.0000
iter: 485 14:02:51  -528.953939c  -7.96  -3.22    -0.0000
iter: 486 14:02:55  -528.954001c  -7.96  -3.23    -0.0000
iter: 487 14:02:58  -528.954062c  -7.97  -3.23    -0.0000
iter: 488 14:03:02  -528.954122c  -7.98  -3.23    -0.0000
iter: 489 14:03:06  -528.954181c  -7.99  -3.24    -0.0000
iter: 490 14:03:10  -528.954239c  -7.99  -3.24    -0.0000
iter: 491 14:03:13  -528.954296c  -8.00  -3.25    -0.0000
iter: 492 14:03:17  -528.954353c  -8.00  -3.25    -0.0000
iter: 493 14:03:21  -528.954409c  -8.01  -3.25    -0.0000
iter: 494 14:03:24  -528.954463c  -8.02  -3.26    -0.0000
iter: 495 14:03:28  -528.954517c  -8.03  -3.26    -0.0000
iter: 496 14:03:32  -528.954571c  -8.03  -3.27    -0.0000
iter: 497 14:03:36  -528.954623c  -8.04  -3.27    -0.0000
iter: 498 14:03:39  -528.954675c  -8.04  -3.27    -0.0000
iter: 499 14:03:43  -528.954726c  -8.05  -3.28    -0.0000
iter: 500 14:03:47  -528.954776c  -8.06  -3.28    -0.0000
iter: 501 14:03:51  -528.954825c  -8.06  -3.28    -0.0000
iter: 502 14:03:54  -528.954874c  -8.07  -3.29    -0.0000
iter: 503 14:03:58  -528.954922c  -8.08  -3.29    -0.0000
iter: 504 14:04:02  -528.955132c  -8.08  -3.30    -0.0000
iter: 505 14:04:05  -528.955012c  -8.09  -3.30    -0.0000
iter: 506 14:04:09  -528.955217c  -8.10  -3.30    -0.0000
iter: 507 14:04:13  -528.955102c  -8.11  -3.31    -0.0000
iter: 508 14:04:17  -528.955300c  -8.11  -3.31    -0.0000
iter: 509 14:04:20  -528.955190c  -8.12  -3.32    -0.0000
iter: 510 14:04:24  -528.955381c  -8.12  -3.32    -0.0000
iter: 511 14:04:28  -528.955275c  -8.13  -3.32    -0.0000
iter: 512 14:04:32  -528.955459c  -8.14  -3.33    -0.0000
iter: 513 14:04:35  -528.955501c  -8.14  -3.33    -0.0000
iter: 514 14:04:39  -528.955536c  -8.15  -3.34    -0.0000
iter: 515 14:04:43  -528.955572c  -8.16  -3.34    -0.0000
iter: 516 14:04:46  -528.955608c  -8.16  -3.34    -0.0000
iter: 517 14:04:50  -528.955643c  -8.17  -3.35    -0.0000
iter: 518 14:04:54  -528.955678c  -8.18  -3.35    -0.0000
iter: 519 14:04:58  -528.955713c  -8.18  -3.36    -0.0000
iter: 520 14:05:01  -528.955747c  -8.19  -3.36    -0.0000
iter: 521 14:05:05  -528.955781c  -8.20  -3.36    -0.0000
iter: 522 14:05:09  -528.955814c  -8.20  -3.37    -0.0000
iter: 523 14:05:12  -528.955847c  -8.21  -3.37    -0.0000
iter: 524 14:05:16  -528.955879c  -8.22  -3.38    -0.0000
iter: 525 14:05:20  -528.955911c  -8.22  -3.38    -0.0000
iter: 526 14:05:24  -528.955942c  -8.23  -3.38    -0.0000
iter: 527 14:05:27  -528.955973c  -8.24  -3.39    -0.0000
iter: 528 14:05:31  -528.956003c  -8.24  -3.39    -0.0000
iter: 529 14:05:35  -528.956033c  -8.25  -3.39    -0.0000
iter: 530 14:05:39  -528.956062c  -8.26  -3.40    -0.0000
iter: 531 14:05:42  -528.956091c  -8.26  -3.40    -0.0000
iter: 532 14:05:46  -528.956120c  -8.27  -3.41    -0.0000
iter: 533 14:05:50  -528.956148c  -8.28  -3.41    -0.0000
iter: 534 14:05:53  -528.956175c  -8.28  -3.41    -0.0000
iter: 535 14:05:57  -528.956202c  -8.29  -3.42    -0.0000
iter: 536 14:06:01  -528.956229c  -8.30  -3.42    -0.0000
iter: 537 14:06:05  -528.956256c  -8.30  -3.43    -0.0000
iter: 538 14:06:08  -528.956282c  -8.31  -3.43    -0.0000
iter: 539 14:06:12  -528.956307c  -8.32  -3.43    -0.0000
iter: 540 14:06:16  -528.956333c  -8.32  -3.44    -0.0000
iter: 541 14:06:19  -528.956358c  -8.33  -3.44    -0.0000
iter: 542 14:06:23  -528.956382c  -8.34  -3.45    -0.0000
iter: 543 14:06:27  -528.956406c  -8.34  -3.45    -0.0000
iter: 544 14:06:31  -528.956430c  -8.35  -3.45    -0.0000
iter: 545 14:06:34  -528.956453c  -8.36  -3.46    -0.0000
iter: 546 14:06:38  -528.956477c  -8.36  -3.46    -0.0000
iter: 547 14:06:42  -528.956499c  -8.37  -3.46    -0.0000
iter: 548 14:06:45  -528.956522c  -8.38  -3.47    -0.0000
iter: 549 14:06:49  -528.956544c  -8.38  -3.47    -0.0000
iter: 550 14:06:53  -528.956566c  -8.39  -3.48    -0.0000
iter: 551 14:06:57  -528.956587c  -8.40  -3.48    -0.0000
iter: 552 14:07:00  -528.956608c  -8.40  -3.48    -0.0000
iter: 553 14:07:04  -528.956629c  -8.41  -3.49    -0.0000
iter: 554 14:07:08  -528.956650c  -8.42  -3.49    -0.0000
iter: 555 14:07:12  -528.956670c  -8.42  -3.50    -0.0000
iter: 556 14:07:15  -528.956690c  -8.43  -3.50    -0.0000
iter: 557 14:07:19  -528.956710c  -8.44  -3.50    -0.0000
iter: 558 14:07:23  -528.956729c  -8.44  -3.51    -0.0000
iter: 559 14:07:26  -528.956748c  -8.45  -3.51    -0.0000
iter: 560 14:07:30  -528.956767c  -8.45  -3.51    -0.0000
iter: 561 14:07:34  -528.956786c  -8.46  -3.52    -0.0000
iter: 562 14:07:38  -528.956804c  -8.47  -3.52    -0.0000
iter: 563 14:07:41  -528.956822c  -8.47  -3.53    -0.0000
iter: 564 14:07:45  -528.956840c  -8.48  -3.53    -0.0000
iter: 565 14:07:49  -528.956858c  -8.49  -3.53    -0.0000
iter: 566 14:07:52  -528.956875c  -8.49  -3.54    -0.0000
iter: 567 14:07:56  -528.956892c  -8.50  -3.54    -0.0000
iter: 568 14:08:00  -528.956909c  -8.51  -3.55    -0.0000
iter: 569 14:08:04  -528.956926c  -8.51  -3.55    -0.0000
iter: 570 14:08:07  -528.956942c  -8.52  -3.55    -0.0000
iter: 571 14:08:11  -528.956958c  -8.53  -3.56    -0.0000
iter: 572 14:08:15  -528.956974c  -8.53  -3.56    -0.0000
iter: 573 14:08:19  -528.956990c  -8.54  -3.56    -0.0000
iter: 574 14:08:22  -528.957005c  -8.55  -3.57    -0.0000
iter: 575 14:08:26  -528.957021c  -8.55  -3.57    -0.0000
iter: 576 14:08:30  -528.957036c  -8.56  -3.58    -0.0000
iter: 577 14:08:33  -528.957051c  -8.57  -3.58    -0.0000
iter: 578 14:08:37  -528.957065c  -8.57  -3.58    -0.0000
iter: 579 14:08:41  -528.957080c  -8.58  -3.59    -0.0000
iter: 580 14:08:45  -528.957094c  -8.59  -3.59    -0.0000
iter: 581 14:08:48  -528.957108c  -8.59  -3.60    -0.0000
iter: 582 14:08:52  -528.957122c  -8.60  -3.60    -0.0000
iter: 583 14:08:56  -528.957135c  -8.61  -3.60    -0.0000
iter: 584 14:08:59  -528.957149c  -8.61  -3.61    -0.0000
iter: 585 14:09:03  -528.957162c  -8.62  -3.61    -0.0000
iter: 586 14:09:07  -528.957175c  -8.62  -3.61    -0.0000
iter: 587 14:09:11  -528.957188c  -8.63  -3.62    -0.0000
iter: 588 14:09:14  -528.957201c  -8.64  -3.62    -0.0000
iter: 589 14:09:18  -528.957213c  -8.64  -3.63    -0.0000
iter: 590 14:09:22  -528.957226c  -8.65  -3.63    -0.0000
iter: 591 14:09:25  -528.957238c  -8.66  -3.63    -0.0000
iter: 592 14:09:29  -528.957250c  -8.66  -3.64    -0.0000
iter: 593 14:09:33  -528.957262c  -8.67  -3.64    -0.0000
iter: 594 14:09:37  -528.957273c  -8.68  -3.65    -0.0000
iter: 595 14:09:40  -528.957285c  -8.68  -3.65    -0.0000
iter: 596 14:09:44  -528.957296c  -8.69  -3.65    -0.0000
iter: 597 14:09:48  -528.957307c  -8.70  -3.66    -0.0000
iter: 598 14:09:52  -528.957318c  -8.70  -3.66    -0.0000
iter: 599 14:09:55  -528.957329c  -8.71  -3.66    -0.0000
iter: 600 14:09:59  -528.957340c  -8.72  -3.67    -0.0000
iter: 601 14:10:03  -528.957351c  -8.72  -3.67    -0.0000
iter: 602 14:10:06  -528.957361c  -8.73  -3.68    -0.0000
iter: 603 14:10:10  -528.957371c  -8.74  -3.68    -0.0000
iter: 604 14:10:14  -528.957382c  -8.74  -3.68    -0.0000
iter: 605 14:10:18  -528.957392c  -8.75  -3.69    -0.0000
iter: 606 14:10:21  -528.957401c  -8.75  -3.69    -0.0000
iter: 607 14:10:25  -528.957411c  -8.76  -3.69    -0.0000
iter: 608 14:10:29  -528.957421c  -8.77  -3.70    -0.0000
iter: 609 14:10:32  -528.957430c  -8.77  -3.70    -0.0000
iter: 610 14:10:36  -528.957440c  -8.78  -3.71    -0.0000
iter: 611 14:10:40  -528.957449c  -8.79  -3.71    -0.0000
iter: 612 14:10:44  -528.957458c  -8.79  -3.71    -0.0000
iter: 613 14:10:47  -528.957467c  -8.80  -3.72    -0.0000
iter: 614 14:10:51  -528.957476c  -8.81  -3.72    -0.0000
iter: 615 14:10:55  -528.957484c  -8.81  -3.72    -0.0000
iter: 616 14:10:59  -528.957493c  -8.82  -3.73    -0.0000
iter: 617 14:11:02  -528.957501c  -8.83  -3.73    -0.0000
iter: 618 14:11:06  -528.957510c  -8.83  -3.74    -0.0000
iter: 619 14:11:10  -528.957518c  -8.84  -3.74    -0.0000
iter: 620 14:11:13  -528.957526c  -8.85  -3.74    -0.0000
iter: 621 14:11:17  -528.957534c  -8.85  -3.75    -0.0000
iter: 622 14:11:21  -528.957542c  -8.86  -3.75    -0.0000
iter: 623 14:11:25  -528.957550c  -8.87  -3.76    -0.0000
iter: 624 14:11:28  -528.957557c  -8.87  -3.76    -0.0000
iter: 625 14:11:32  -528.957565c  -8.88  -3.76    -0.0000
iter: 626 14:11:36  -528.957572c  -8.88  -3.77    -0.0000
iter: 627 14:11:40  -528.957580c  -8.89  -3.77    -0.0000
iter: 628 14:11:44  -528.957587c  -8.90  -3.77    -0.0000
iter: 629 14:11:47  -528.957594c  -8.90  -3.78    -0.0000
iter: 630 14:11:51  -528.957601c  -8.91  -3.78    -0.0000
iter: 631 14:11:55  -528.957608c  -8.92  -3.79    -0.0000
iter: 632 14:11:59  -528.957615c  -8.92  -3.79    -0.0000
iter: 633 14:12:02  -528.957621c  -8.93  -3.79    -0.0000
iter: 634 14:12:06  -528.957628c  -8.94  -3.80    -0.0000
iter: 635 14:12:10  -528.957635c  -8.94  -3.80    -0.0000
iter: 636 14:12:13  -528.957641c  -8.95  -3.80    -0.0000
iter: 637 14:12:17  -528.957647c  -8.96  -3.81    -0.0000
iter: 638 14:12:21  -528.957654c  -8.96  -3.81    -0.0000
iter: 639 14:12:25  -528.957660c  -8.97  -3.82    -0.0000
iter: 640 14:12:28  -528.957666c  -8.97  -3.82    -0.0000
iter: 641 14:12:32  -528.957672c  -8.98  -3.82    -0.0000
iter: 642 14:12:36  -528.957678c  -8.99  -3.83    -0.0000
iter: 643 14:12:39  -528.957684c  -9.00  -3.83    -0.0000
iter: 644 14:12:43  -528.957690c  -9.00  -3.83    -0.0000
iter: 645 14:12:47  -528.957695c  -9.01  -3.84    -0.0000
iter: 646 14:12:51  -528.957701c  -9.01  -3.84    -0.0000
iter: 647 14:12:54  -528.957707c  -9.02  -3.85    -0.0000
iter: 648 14:12:58  -528.957712c  -9.03  -3.85    -0.0000
iter: 649 14:13:02  -528.957717c  -9.03  -3.85    -0.0000
iter: 650 14:13:06  -528.957723c  -9.04  -3.86    -0.0000
iter: 651 14:13:09  -528.957728c  -9.05  -3.86    -0.0000
iter: 652 14:13:13  -528.957733c  -9.05  -3.86    -0.0000
iter: 653 14:13:17  -528.957738c  -9.06  -3.87    -0.0000
iter: 654 14:13:20  -528.957743c  -9.07  -3.87    -0.0000
iter: 655 14:13:24  -528.957748c  -9.07  -3.88    -0.0000
iter: 656 14:13:28  -528.957753c  -9.08  -3.88    -0.0000
iter: 657 14:13:32  -528.957758c  -9.09  -3.88    -0.0000
iter: 658 14:13:35  -528.957763c  -9.09  -3.89    -0.0000
iter: 659 14:13:39  -528.957767c  -9.10  -3.89    -0.0000
iter: 660 14:13:43  -528.957772c  -9.10  -3.89    -0.0000
iter: 661 14:13:47  -528.957776c  -9.11  -3.90    -0.0000
iter: 662 14:13:50  -528.957781c  -9.12  -3.90    -0.0000
iter: 663 14:13:54  -528.957785c  -9.13  -3.91    -0.0000
iter: 664 14:13:58  -528.957790c  -9.13  -3.91    -0.0000
iter: 665 14:14:01  -528.957794c  -9.14  -3.91    -0.0000
iter: 666 14:14:05  -528.957798c  -9.14  -3.92    -0.0000
iter: 667 14:14:09  -528.957802c  -9.15  -3.92    -0.0000
iter: 668 14:14:13  -528.957807c  -9.16  -3.92    -0.0000
iter: 669 14:14:16  -528.957811c  -9.16  -3.93    -0.0000
iter: 670 14:14:20  -528.957815c  -9.17  -3.93    -0.0000
iter: 671 14:14:24  -528.957819c  -9.18  -3.94    -0.0000
iter: 672 14:14:28  -528.957823c  -9.18  -3.94    -0.0000
iter: 673 14:14:31  -528.957826c  -9.19  -3.94    -0.0000
iter: 674 14:14:35  -528.957830c  -9.19  -3.95    -0.0000
iter: 675 14:14:39  -528.957834c  -9.20  -3.95    -0.0000
iter: 676 14:14:42  -528.957838c  -9.21  -3.95    -0.0000
iter: 677 14:14:46  -528.957841c  -9.22  -3.96    -0.0000
iter: 678 14:14:50  -528.957845c  -9.22  -3.96    -0.0000
iter: 679 14:14:54  -528.957848c  -9.23  -3.97    -0.0000
iter: 680 14:14:57  -528.957852c  -9.23  -3.97    -0.0000
iter: 681 14:15:01  -528.957855c  -9.24  -3.97    -0.0000
iter: 682 14:15:05  -528.957859c  -9.25  -3.98    -0.0000
iter: 683 14:15:08  -528.957862c  -9.25  -3.98    -0.0000
iter: 684 14:15:12  -528.957865c  -9.26  -3.98    -0.0000
iter: 685 14:15:16  -528.957869c  -9.27  -3.99    -0.0000
iter: 686 14:15:20  -528.957872c  -9.27  -3.99    -0.0000
iter: 687 14:15:23  -528.957875c  -9.28  -3.99    -0.0000
iter: 688 14:15:27  -528.957878c  -9.29  -4.00    -0.0000
iter: 689 14:15:31  -528.957881c  -9.29  -4.00    -0.0000
iter: 690 14:15:35  -528.957884c  -9.30  -4.01    -0.0000
iter: 691 14:15:38  -528.957887c  -9.31  -4.01    -0.0000
iter: 692 14:15:42  -528.957890c  -9.31  -4.01    -0.0000
iter: 693 14:15:46  -528.957893c  -9.32  -4.02    -0.0000
iter: 694 14:15:49  -528.957896c  -9.32  -4.02    -0.0000
iter: 695 14:15:53  -528.957899c  -9.33  -4.02    -0.0000
iter: 696 14:15:57  -528.957902c  -9.34  -4.03    -0.0000
iter: 697 14:16:01  -528.957905c  -9.35  -4.03    -0.0000
iter: 698 14:16:04  -528.957907c  -9.35  -4.04    -0.0000
iter: 699 14:16:08  -528.957910c  -9.36  -4.04    -0.0000
iter: 700 14:16:12  -528.957913c  -9.36  -4.04    -0.0000
iter: 701 14:16:15  -528.957915c  -9.37  -4.05    -0.0000
iter: 702 14:16:19  -528.957918c  -9.38  -4.05    -0.0000
iter: 703 14:16:23  -528.957920c  -9.38  -4.05    -0.0000
iter: 704 14:16:27  -528.957923c  -9.39  -4.06    -0.0000
iter: 705 14:16:30  -528.957925c  -9.40  -4.06    -0.0000
iter: 706 14:16:34  -528.957928c  -9.40  -4.07    -0.0000
iter: 707 14:16:38  -528.957930c  -9.41  -4.07    -0.0000
iter: 708 14:16:42  -528.957933c  -9.41  -4.07    -0.0000
iter: 709 14:16:45  -528.957935c  -9.42  -4.08    -0.0000
iter: 710 14:16:49  -528.957937c  -9.43  -4.08    -0.0000
iter: 711 14:16:53  -528.957940c  -9.43  -4.08    -0.0000
iter: 712 14:16:56  -528.957942c  -9.44  -4.09    -0.0000
iter: 713 14:17:00  -528.957944c  -9.45  -4.09    -0.0000
iter: 714 14:17:04  -528.957946c  -9.45  -4.09    -0.0000
iter: 715 14:17:08  -528.957948c  -9.46  -4.10    -0.0000
iter: 716 14:17:11  -528.957951c  -9.46  -4.10    -0.0000
iter: 717 14:17:15  -528.957953c  -9.47  -4.11    -0.0000
iter: 718 14:17:19  -528.957955c  -9.48  -4.11    -0.0000
iter: 719 14:17:22  -528.957957c  -9.49  -4.11    -0.0000
iter: 720 14:17:26  -528.957959c  -9.49  -4.12    -0.0000
iter: 721 14:17:30  -528.957961c  -9.50  -4.12    -0.0000
iter: 722 14:17:34  -528.957963c  -9.50  -4.12    -0.0000
iter: 723 14:17:37  -528.957965c  -9.51  -4.13    -0.0000
iter: 724 14:17:41  -528.957967c  -9.52  -4.13    -0.0000
iter: 725 14:17:45  -528.957969c  -9.52  -4.13    -0.0000
iter: 726 14:17:49  -528.957970c  -9.53  -4.14    -0.0000
iter: 727 14:17:52  -528.957972c  -9.54  -4.14    -0.0000
iter: 728 14:17:56  -528.957974c  -9.54  -4.15    -0.0000
iter: 729 14:18:00  -528.957976c  -9.55  -4.15    -0.0000
iter: 730 14:18:03  -528.957978c  -9.55  -4.15    -0.0000
iter: 731 14:18:07  -528.957979c  -9.56  -4.16    -0.0000
iter: 732 14:18:11  -528.957981c  -9.57  -4.16    -0.0000
iter: 733 14:18:15  -528.957983c  -9.58  -4.16    -0.0000
iter: 734 14:18:18  -528.957985c  -9.58  -4.17    -0.0000
iter: 735 14:18:22  -528.957986c  -9.59  -4.17    -0.0000
iter: 736 14:18:26  -528.957988c  -9.59  -4.18    -0.0000
iter: 737 14:18:29  -528.957989c  -9.60  -4.18    -0.0000
iter: 738 14:18:33  -528.957991c  -9.60  -4.18    -0.0000
iter: 739 14:18:37  -528.957993c  -9.61  -4.19    -0.0000
iter: 740 14:18:41  -528.957994c  -9.62  -4.19    -0.0000
iter: 741 14:18:44  -528.957996c  -9.63  -4.19    -0.0000
iter: 742 14:18:48  -528.957997c  -9.63  -4.20    -0.0000
iter: 743 14:18:52  -528.957999c  -9.64  -4.20    -0.0000
iter: 744 14:18:56  -528.958000c  -9.64  -4.20    -0.0000
iter: 745 14:18:59  -528.958002c  -9.65  -4.21    -0.0000
iter: 746 14:19:03  -528.958003c  -9.66  -4.21    -0.0000
iter: 747 14:19:07  -528.958004c  -9.66  -4.22    -0.0000
iter: 748 14:19:10  -528.958006c  -9.67  -4.22    -0.0000
iter: 749 14:19:14  -528.958007c  -9.68  -4.22    -0.0000
iter: 750 14:19:18  -528.958009c  -9.68  -4.23    -0.0000
iter: 751 14:19:22  -528.958010c  -9.69  -4.23    -0.0000
iter: 752 14:19:25  -528.958011c  -9.69  -4.23    -0.0000
iter: 753 14:19:29  -528.958013c  -9.70  -4.24    -0.0000
iter: 754 14:19:33  -528.958014c  -9.71  -4.24    -0.0000
iter: 755 14:19:36  -528.958015c  -9.72  -4.24    -0.0000
iter: 756 14:19:40  -528.958016c  -9.72  -4.25    -0.0000
iter: 757 14:19:44  -528.958018c  -9.73  -4.25    -0.0000
iter: 758 14:19:48  -528.958019c  -9.73  -4.26    -0.0000
iter: 759 14:19:51  -528.958020c  -9.74  -4.26    -0.0000
iter: 760 14:19:55  -528.958021c  -9.74  -4.26    -0.0000
iter: 761 14:19:59  -528.958022c  -9.75  -4.27    -0.0000
iter: 762 14:20:03  -528.958024c  -9.76  -4.27    -0.0000
iter: 763 14:20:06  -528.958025c  -9.77  -4.27    -0.0000
iter: 764 14:20:10  -528.958026c  -9.77  -4.28    -0.0000
iter: 765 14:20:14  -528.958027c  -9.78  -4.28    -0.0000
iter: 766 14:20:17  -528.958028c  -9.78  -4.28    -0.0000
iter: 767 14:20:21  -528.958029c  -9.79  -4.29    -0.0000
iter: 768 14:20:25  -528.958030c  -9.79  -4.29    -0.0000
iter: 769 14:20:29  -528.958031c  -9.80  -4.30    -0.0000
iter: 770 14:20:32  -528.958032c  -9.81  -4.30    -0.0000
iter: 771 14:20:36  -528.958033c  -9.82  -4.30    -0.0000
iter: 772 14:20:40  -528.958034c  -9.82  -4.31    -0.0000
iter: 773 14:20:43  -528.958035c  -9.83  -4.31    -0.0000
iter: 774 14:20:47  -528.958036c  -9.83  -4.31    -0.0000
iter: 775 14:20:51  -528.958037c  -9.84  -4.32    -0.0000
iter: 776 14:20:55  -528.958038c  -9.85  -4.32    -0.0000
iter: 777 14:20:58  -528.958039c  -9.86  -4.32    -0.0000
iter: 778 14:21:02  -528.958040c  -9.86  -4.33    -0.0000
iter: 779 14:21:06  -528.958041c  -9.87  -4.33    -0.0000
iter: 780 14:21:10  -528.958042c  -9.87  -4.33    -0.0000
iter: 781 14:21:13  -528.958043c  -9.88  -4.34    -0.0000
iter: 782 14:21:17  -528.958044c  -9.88  -4.34    -0.0000
iter: 783 14:21:21  -528.958045c  -9.89  -4.35    -0.0000
iter: 784 14:21:24  -528.958046c  -9.90  -4.35    -0.0000
iter: 785 14:21:28  -528.958047c  -9.91  -4.35    -0.0000
iter: 786 14:21:32  -528.958047c  -9.91  -4.36    -0.0000
iter: 787 14:21:36  -528.958048c  -9.92  -4.36    -0.0000
iter: 788 14:21:39  -528.958049c  -9.92  -4.36    -0.0000
iter: 789 14:21:43  -528.958050c  -9.93  -4.37    -0.0000
iter: 790 14:21:47  -528.958051c  -9.93  -4.37    -0.0000
iter: 791 14:21:51  -528.958052c  -9.94  -4.37    -0.0000
iter: 792 14:21:54  -528.958052c  -9.95  -4.38    -0.0000
iter: 793 14:21:58  -528.958053c  -9.96  -4.38    -0.0000
iter: 794 14:22:02  -528.958054c  -9.96  -4.39    -0.0000
iter: 795 14:22:05  -528.958055c  -9.97  -4.39    -0.0000
iter: 796 14:22:09  -528.958055c  -9.97  -4.39    -0.0000
iter: 797 14:22:13  -528.958056c  -9.98  -4.40    -0.0000
iter: 798 14:22:17  -528.958057c  -9.99  -4.40    -0.0000
iter: 799 14:22:20  -528.958058c  -9.99  -4.40    -0.0000
iter: 800 14:22:24  -528.958058c -10.00  -4.41    -0.0000
iter: 801 14:22:28  -528.958059c -10.01c -4.41    -0.0000
iter: 802 14:22:31  -528.958060c -10.01c -4.41    -0.0000
iter: 803 14:22:35  -528.958061c -10.02c -4.42    -0.0000
iter: 804 14:22:39  -528.958061c -10.02c -4.42    -0.0000
iter: 805 14:22:43  -528.958062c -10.03c -4.42    -0.0000
iter: 806 14:22:46  -528.958063c -10.04c -4.43    -0.0000
iter: 807 14:22:50  -528.958063c -10.05c -4.43    -0.0000
iter: 808 14:22:54  -528.958064c -10.05c -4.44    -0.0000
iter: 809 14:22:58  -528.958065c -10.06c -4.44    -0.0000
iter: 810 14:23:01  -528.958065c -10.06c -4.44    -0.0000
iter: 811 14:23:05  -528.958066c -10.07c -4.45    -0.0000
iter: 812 14:23:09  -528.958066c -10.07c -4.45    -0.0000
iter: 813 14:23:12  -528.958067c -10.08c -4.45    -0.0000
iter: 814 14:23:16  -528.958068c -10.09c -4.46    -0.0000
iter: 815 14:23:20  -528.958068c -10.10c -4.46    -0.0000
iter: 816 14:23:24  -528.958069c -10.10c -4.46    -0.0000
iter: 817 14:23:28  -528.958069c -10.11c -4.47    -0.0000
iter: 818 14:23:32  -528.958070c -10.11c -4.47    -0.0000
iter: 819 14:23:35  -528.958071c -10.12c -4.47    -0.0000
iter: 820 14:23:39  -528.958071c -10.12c -4.48    -0.0000
iter: 821 14:23:43  -528.958072c -10.13c -4.48    -0.0000
iter: 822 14:23:47  -528.958072c -10.14c -4.49    -0.0000
iter: 823 14:23:50  -528.958073c -10.15c -4.49    -0.0000
iter: 824 14:23:54  -528.958073c -10.15c -4.49    -0.0000
iter: 825 14:23:58  -528.958074c -10.16c -4.50    -0.0000
iter: 826 14:24:01  -528.958074c -10.16c -4.50    -0.0000
iter: 827 14:24:05  -528.958075c -10.17c -4.50    -0.0000
iter: 828 14:24:09  -528.958075c -10.18c -4.51    -0.0000
iter: 829 14:24:13  -528.958076c -10.18c -4.51    -0.0000
iter: 830 14:24:16  -528.958076c -10.19c -4.51    -0.0000
iter: 831 14:24:20  -528.958077c -10.20c -4.52    -0.0000
iter: 832 14:24:24  -528.958077c -10.20c -4.52    -0.0000
iter: 833 14:24:28  -528.958078c -10.21c -4.52    -0.0000
iter: 834 14:24:31  -528.958078c -10.21c -4.53    -0.0000
iter: 835 14:24:35  -528.958079c -10.22c -4.53    -0.0000
iter: 836 14:24:39  -528.958079c -10.23c -4.53    -0.0000
iter: 837 14:24:42  -528.958080c -10.23c -4.54    -0.0000
iter: 838 14:24:46  -528.958080c -10.24c -4.54    -0.0000
iter: 839 14:24:50  -528.958081c -10.25c -4.55    -0.0000
iter: 840 14:24:54  -528.958081c -10.25c -4.55    -0.0000
iter: 841 14:24:57  -528.958082c -10.26c -4.55    -0.0000
iter: 842 14:25:01  -528.958082c -10.26c -4.56    -0.0000
iter: 843 14:25:05  -528.958082c -10.27c -4.56    -0.0000
iter: 844 14:25:08  -528.958083c -10.28c -4.56    -0.0000
iter: 845 14:25:12  -528.958083c -10.28c -4.57    -0.0000
iter: 846 14:25:16  -528.958084c -10.29c -4.57    -0.0000
iter: 847 14:25:20  -528.958084c -10.30c -4.57    -0.0000
iter: 848 14:25:23  -528.958084c -10.30c -4.58    -0.0000
iter: 849 14:25:27  -528.958085c -10.31c -4.58    -0.0000
iter: 850 14:25:31  -528.958085c -10.31c -4.58    -0.0000
iter: 851 14:25:34  -528.958086c -10.32c -4.59    -0.0000
iter: 852 14:25:38  -528.958086c -10.33c -4.59    -0.0000
iter: 853 14:25:42  -528.958086c -10.33c -4.59    -0.0000
iter: 854 14:25:46  -528.958087c -10.34c -4.60    -0.0000
iter: 855 14:25:49  -528.958087c -10.35c -4.60    -0.0000
iter: 856 14:25:53  -528.958088c -10.35c -4.61    -0.0000
iter: 857 14:25:57  -528.958088c -10.36c -4.61    -0.0000
iter: 858 14:26:01  -528.958088c -10.36c -4.61    -0.0000
iter: 859 14:26:04  -528.958089c -10.37c -4.62    -0.0000
iter: 860 14:26:08  -528.958089c -10.38c -4.62    -0.0000
iter: 861 14:26:12  -528.958089c -10.39c -4.62    -0.0000
iter: 862 14:26:15  -528.958090c -10.39c -4.63    -0.0000
iter: 863 14:26:19  -528.958090c -10.40c -4.63    -0.0000
iter: 864 14:26:23  -528.958090c -10.40c -4.63    -0.0000
iter: 865 14:26:27  -528.958091c -10.41c -4.64    -0.0000
iter: 866 14:26:30  -528.958091c -10.41c -4.64    -0.0000
iter: 867 14:26:34  -528.958091c -10.42c -4.64    -0.0000
iter: 868 14:26:38  -528.958092c -10.43c -4.65    -0.0000
iter: 869 14:26:41  -528.958092c -10.44c -4.65    -0.0000
iter: 870 14:26:45  -528.958092c -10.44c -4.65    -0.0000
iter: 871 14:26:49  -528.958093c -10.45c -4.66    -0.0000
iter: 872 14:26:53  -528.958093c -10.45c -4.66    -0.0000
iter: 873 14:26:56  -528.958093c -10.46c -4.67    -0.0000
iter: 874 14:27:00  -528.958094c -10.46c -4.67    -0.0000
iter: 875 14:27:04  -528.958094c -10.47c -4.67    -0.0000
iter: 876 14:27:08  -528.958094c -10.48c -4.68    -0.0000
iter: 877 14:27:11  -528.958094c -10.49c -4.68    -0.0000
iter: 878 14:27:15  -528.958095c -10.49c -4.68    -0.0000
iter: 879 14:27:19  -528.958095c -10.50c -4.69    -0.0000
iter: 880 14:27:22  -528.958095c -10.50c -4.69    -0.0000
iter: 881 14:27:26  -528.958096c -10.51c -4.69    -0.0000
iter: 882 14:27:30  -528.958096c -10.52c -4.70    -0.0000
iter: 883 14:27:34  -528.958096c -10.52c -4.70    -0.0000
iter: 884 14:27:37  -528.958096c -10.53c -4.70    -0.0000
iter: 885 14:27:41  -528.958097c -10.54c -4.71    -0.0000
iter: 886 14:27:45  -528.958097c -10.54c -4.71    -0.0000
iter: 887 14:27:48  -528.958097c -10.55c -4.71    -0.0000
iter: 888 14:27:52  -528.958097c -10.55c -4.72    -0.0000
iter: 889 14:27:56  -528.958098c -10.56c -4.72    -0.0000
iter: 890 14:28:00  -528.958098c -10.57c -4.72    -0.0000
iter: 891 14:28:03  -528.958098c -10.57c -4.73    -0.0000
iter: 892 14:28:07  -528.958098c -10.58c -4.73    -0.0000
iter: 893 14:28:11  -528.958099c -10.59c -4.74    -0.0000
iter: 894 14:28:15  -528.958099c -10.59c -4.74    -0.0000
iter: 895 14:28:18  -528.958099c -10.60c -4.74    -0.0000
iter: 896 14:28:22  -528.958099c -10.60c -4.75    -0.0000
iter: 897 14:28:26  -528.958100c -10.61c -4.75    -0.0000
iter: 898 14:28:29  -528.958100c -10.62c -4.75    -0.0000
iter: 899 14:28:33  -528.958100c -10.62c -4.76    -0.0000
iter: 900 14:28:37  -528.958100c -10.63c -4.76    -0.0000
iter: 901 14:28:41  -528.958101c -10.64c -4.76    -0.0000
iter: 902 14:28:44  -528.958101c -10.64c -4.77    -0.0000
iter: 903 14:28:48  -528.958101c -10.65c -4.77    -0.0000
iter: 904 14:28:52  -528.958101c -10.65c -4.77    -0.0000
iter: 905 14:28:56  -528.958101c -10.66c -4.78    -0.0000
iter: 906 14:28:59  -528.958102c -10.66c -4.78    -0.0000
iter: 907 14:29:03  -528.958102c -10.67c -4.78    -0.0000
iter: 908 14:29:07  -528.958102c -10.68c -4.79    -0.0000
iter: 909 14:29:10  -528.958102c -10.69c -4.79    -0.0000
iter: 910 14:29:14  -528.958103c -10.69c -4.79    -0.0000
iter: 911 14:29:18  -528.958103c -10.70c -4.80    -0.0000
iter: 912 14:29:22  -528.958103c -10.70c -4.80    -0.0000
iter: 913 14:29:25  -528.958103c -10.71c -4.80    -0.0000
iter: 914 14:29:29  -528.958103c -10.71c -4.81    -0.0000
iter: 915 14:29:33  -528.958104c -10.72c -4.81    -0.0000
iter: 916 14:29:36  -528.958104c -10.73c -4.82    -0.0000
iter: 917 14:29:40  -528.958104c -10.74c -4.82    -0.0000
iter: 918 14:29:44  -528.958104c -10.74c -4.82    -0.0000
iter: 919 14:29:48  -528.958104c -10.75c -4.83    -0.0000
iter: 920 14:29:51  -528.958104c -10.75c -4.83    -0.0000
iter: 921 14:29:55  -528.958105c -10.76c -4.83    -0.0000
iter: 922 14:29:59  -528.958105c -10.76c -4.84    -0.0000
iter: 923 14:30:03  -528.958105c -10.77c -4.84    -0.0000
iter: 924 14:30:06  -528.958105c -10.78c -4.84    -0.0000
iter: 925 14:30:10  -528.958105c -10.79c -4.85    -0.0000
iter: 926 14:30:14  -528.958106c -10.79c -4.85    -0.0000
iter: 927 14:30:17  -528.958106c -10.80c -4.85    -0.0000
iter: 928 14:30:21  -528.958106c -10.80c -4.86    -0.0000
iter: 929 14:30:25  -528.958106c -10.81c -4.86    -0.0000
iter: 930 14:30:29  -528.958106c -10.81c -4.86    -0.0000
iter: 931 14:30:32  -528.958106c -10.82c -4.87    -0.0000
iter: 932 14:30:36  -528.958107c -10.83c -4.87    -0.0000
iter: 933 14:30:40  -528.958107c -10.83c -4.87    -0.0000
iter: 934 14:30:43  -528.958107c -10.84c -4.88    -0.0000
iter: 935 14:30:47  -528.958107c -10.85c -4.88    -0.0000
iter: 936 14:30:51  -528.958107c -10.85c -4.88    -0.0000
iter: 937 14:30:55  -528.958107c -10.86c -4.89    -0.0000
iter: 938 14:30:58  -528.958108c -10.86c -4.89    -0.0000
iter: 939 14:31:02  -528.958108c -10.87c -4.89    -0.0000
iter: 940 14:31:06  -528.958108c -10.88c -4.90    -0.0000
iter: 941 14:31:10  -528.958108c -10.88c -4.90    -0.0000
iter: 942 14:31:13  -528.958108c -10.89c -4.90    -0.0000
iter: 943 14:31:17  -528.958108c -10.90c -4.91    -0.0000
iter: 944 14:31:21  -528.958108c -10.90c -4.91    -0.0000
iter: 945 14:31:24  -528.958109c -10.91c -4.92    -0.0000
iter: 946 14:31:28  -528.958109c -10.91c -4.92    -0.0000
iter: 947 14:31:32  -528.958109c -10.92c -4.92    -0.0000
iter: 948 14:31:36  -528.958109c -10.93c -4.93    -0.0000
iter: 949 14:31:39  -528.958109c -10.93c -4.93    -0.0000
iter: 950 14:31:43  -528.958109c -10.94c -4.93    -0.0000
iter: 951 14:31:47  -528.958109c -10.95c -4.94    -0.0000
iter: 952 14:31:51  -528.958110c -10.95c -4.94    -0.0000
iter: 953 14:31:54  -528.958110c -10.96c -4.94    -0.0000
iter: 954 14:31:58  -528.958110c -10.96c -4.95    -0.0000
iter: 955 14:32:02  -528.958110c -10.97c -4.95    -0.0000
iter: 956 14:32:05  -528.958110c -10.98c -4.95    -0.0000
iter: 957 14:32:09  -528.958110c -10.98c -4.96    -0.0000
iter: 958 14:32:13  -528.958110c -10.99c -4.96    -0.0000
iter: 959 14:32:17  -528.958110c -11.00c -4.96    -0.0000
iter: 960 14:32:20  -528.958111c -11.00c -4.97    -0.0000
iter: 961 14:32:24  -528.958111c -11.01c -4.97    -0.0000
iter: 962 14:32:28  -528.958111c -11.01c -4.97    -0.0000
iter: 963 14:32:31  -528.958111c -11.02c -4.98    -0.0000
iter: 964 14:32:35  -528.958111c -11.02c -4.98    -0.0000
iter: 965 14:32:39  -528.958111c -11.03c -4.98    -0.0000
iter: 966 14:32:43  -528.958111c -11.04c -4.99    -0.0000
iter: 967 14:32:46  -528.958111c -11.05c -4.99    -0.0000
iter: 968 14:32:50  -528.958112c -11.05c -4.99    -0.0000
iter: 969 14:32:54  -528.958112c -11.06c -5.00    -0.0000
iter: 970 14:32:58  -528.958112c -11.06c -5.00c   -0.0000

Converged after 970 iterations.

Dipole moment: (52.392992, -54.448985, -0.163198) |e|*Ang

Total magnetic moment: (0.000000, 0.000000, -0.000000)
Local magnetic moments:
   0 Ti ( 0.000000,  0.000000,  0.000000)
   1 Ti ( 0.000000,  0.000000, -0.000000)
   2 Ti ( 0.000000,  0.000000,  0.000000)
   3 Ti ( 0.000000,  0.000000, -0.000000)
   4 Ti ( 0.000000,  0.000000, -0.000000)
   5 Ti ( 0.000000,  0.000000, -0.000000)
   6 Ti ( 0.000000,  0.000000, -0.000000)
   7 Ti ( 0.000000,  0.000000, -0.000000)
   8 Ti ( 0.000000,  0.000000, -0.000000)
   9 Ti ( 0.000000,  0.000000, -0.000000)
  10 Ti ( 0.000000,  0.000000,  0.000000)
  11 Ti ( 0.000000,  0.000000,  0.000000)
  12 Ti ( 0.000000,  0.000000, -0.000000)
  13 Ti ( 0.000000,  0.000000, -0.000000)
  14 Ti ( 0.000000,  0.000000, -0.000000)
  15 Ti ( 0.000000,  0.000000, -0.000000)
  16 Ti ( 0.000000,  0.000000,  0.000000)
  17 Ti ( 0.000000,  0.000000, -0.000000)
  18 Ti ( 0.000000,  0.000000, -0.000000)
  19 Ti ( 0.000000,  0.000000, -0.000000)
  20 Ti ( 0.000000,  0.000000,  0.000000)
  21 Ti ( 0.000000,  0.000000,  0.000000)
  22 Ti ( 0.000000,  0.000000, -0.000000)
  23 Ti ( 0.000000,  0.000000,  0.000000)
  24 O  ( 0.000000,  0.000000,  0.000000)
  25 O  ( 0.000000,  0.000000, -0.000000)
  26 O  ( 0.000000,  0.000000, -0.000000)
  27 O  ( 0.000000,  0.000000, -0.000000)
  28 O  ( 0.000000,  0.000000,  0.000000)
  29 O  ( 0.000000,  0.000000, -0.000000)
  30 O  ( 0.000000,  0.000000,  0.000000)
  31 O  ( 0.000000,  0.000000, -0.000000)
  32 O  ( 0.000000,  0.000000, -0.000000)
  33 O  ( 0.000000,  0.000000,  0.000000)
  34 O  ( 0.000000,  0.000000, -0.000000)
  35 O  ( 0.000000,  0.000000,  0.000000)
  36 O  ( 0.000000,  0.000000, -0.000000)
  37 O  ( 0.000000,  0.000000,  0.000000)
  38 O  ( 0.000000,  0.000000, -0.000000)
  39 O  ( 0.000000,  0.000000,  0.000000)
  40 O  ( 0.000000,  0.000000, -0.000000)
  41 O  ( 0.000000,  0.000000,  0.000000)
  42 O  ( 0.000000,  0.000000, -0.000000)
  43 O  ( 0.000000,  0.000000,  0.000000)
  44 O  ( 0.000000,  0.000000, -0.000000)
  45 O  ( 0.000000,  0.000000, -0.000000)
  46 O  ( 0.000000,  0.000000,  0.000000)
  47 O  ( 0.000000,  0.000000,  0.000000)
  48 O  ( 0.000000,  0.000000, -0.000000)
  49 O  ( 0.000000,  0.000000,  0.000000)
  50 O  ( 0.000000,  0.000000,  0.000000)
  51 O  ( 0.000000,  0.000000,  0.000000)
  52 O  ( 0.000000,  0.000000, -0.000000)
  53 O  ( 0.000000,  0.000000,  0.000000)
  54 O  ( 0.000000,  0.000000, -0.000000)
  55 O  ( 0.000000,  0.000000, -0.000000)
  56 O  ( 0.000000,  0.000000, -0.000000)
  57 O  ( 0.000000,  0.000000, -0.000000)
  58 O  ( 0.000000,  0.000000,  0.000000)
  59 O  ( 0.000000,  0.000000, -0.000000)
  60 O  ( 0.000000,  0.000000,  0.000000)
  61 O  ( 0.000000,  0.000000,  0.000000)
  62 O  ( 0.000000,  0.000000, -0.000000)
  63 O  ( 0.000000,  0.000000,  0.000000)
  64 O  ( 0.000000,  0.000000, -0.000000)
  65 O  ( 0.000000,  0.000000,  0.000000)
  66 O  ( 0.000000,  0.000000, -0.000000)
  67 O  ( 0.000000,  0.000000,  0.000000)
  68 O  ( 0.000000,  0.000000,  0.000000)
  69 O  ( 0.000000,  0.000000,  0.000000)
  70 O  ( 0.000000,  0.000000,  0.000000)
  71 O  ( 0.000000,  0.000000, -0.000000)
  72 Au ( 0.000000,  0.000000, -0.000000)
  73 Au ( 0.000000,  0.000000, -0.000000)
  74 Au ( 0.000000,  0.000000, -0.000000)
  75 Au ( 0.000000,  0.000000, -0.000000)

Energy contributions relative to reference atoms: (reference = -2721730.337652)

Kinetic:       +538.868740
Potential:     -728.501957
External:        +0.000000
XC:            -382.529732
Entropy (-ST):   -0.001262
Local:          +43.205468
SIC:             +0.000000
--------------------------
Free energy:   -528.958743
Extrapolated:  -528.958112

Dipole-layer corrected work functions: 4.551918, 4.925045 eV

Spin contamination: 0.000000 electrons
                   Up                     Down
 Band  Eigenvalues  Occupancy  Eigenvalues  Occupancy
    0    -66.02145    1.00000    -66.02145    1.00000
    1    -66.01369    1.00000    -66.01369    1.00000
    2    -66.00848    1.00000    -66.00848    1.00000
    3    -66.00617    1.00000    -66.00617    1.00000
    4    -65.87996    1.00000    -65.87996    1.00000
    5    -65.80350    1.00000    -65.80350    1.00000
    6    -65.71140    1.00000    -65.71140    1.00000
    7    -65.70870    1.00000    -65.70870    1.00000
    8    -65.70660    1.00000    -65.70660    1.00000
    9    -65.69889    1.00000    -65.69889    1.00000
   10    -65.67411    1.00000    -65.67411    1.00000
   11    -65.67294    1.00000    -65.67294    1.00000
   12    -65.66185    1.00000    -65.66185    1.00000
   13    -65.62616    1.00000    -65.62616    1.00000
   14    -65.62102    1.00000    -65.62102    1.00000
   15    -65.56689    1.00000    -65.56689    1.00000
   16    -65.54545    1.00000    -65.54545    1.00000
   17    -65.53867    1.00000    -65.53867    1.00000
   18    -65.42211    1.00000    -65.42211    1.00000
   19    -65.39746    1.00000    -65.39746    1.00000
   20    -65.28440    1.00000    -65.28440    1.00000
   21    -65.27080    1.00000    -65.27080    1.00000
   22    -65.26306    1.00000    -65.26306    1.00000
   23    -65.26038    1.00000    -65.26038    1.00000
   24    -42.34320    1.00000    -42.34320    1.00000
   25    -42.33422    1.00000    -42.33422    1.00000
   26    -42.32824    1.00000    -42.32824    1.00000
   27    -42.32537    1.00000    -42.32537    1.00000
   28    -42.19599    1.00000    -42.19599    1.00000
   29    -42.18705    1.00000    -42.18705    1.00000
   30    -42.16070    1.00000    -42.16070    1.00000
   31    -42.12655    1.00000    -42.12655    1.00000
   32    -42.11743    1.00000    -42.11743    1.00000
   33    -42.05444    1.00000    -42.05444    1.00000
   34    -42.02426    1.00000    -42.02426    1.00000
   35    -42.01331    1.00000    -42.01331    1.00000
   36    -42.01082    1.00000    -42.01082    1.00000
   37    -42.00407    1.00000    -42.00407    1.00000
   38    -41.99302    1.00000    -41.99302    1.00000
   39    -41.99161    1.00000    -41.99161    1.00000
   40    -41.98539    1.00000    -41.98539    1.00000
   41    -41.98451    1.00000    -41.98451    1.00000
   42    -41.98026    1.00000    -41.98026    1.00000
   43    -41.96957    1.00000    -41.96957    1.00000
   44    -41.96331    1.00000    -41.96331    1.00000
   45    -41.95919    1.00000    -41.95919    1.00000
   46    -41.94168    1.00000    -41.94168    1.00000
   47    -41.93608    1.00000    -41.93608    1.00000
   48    -41.91778    1.00000    -41.91778    1.00000
   49    -41.89979    1.00000    -41.89979    1.00000
   50    -41.88703    1.00000    -41.88703    1.00000
   51    -41.88486    1.00000    -41.88486    1.00000
   52    -41.87102    1.00000    -41.87102    1.00000
   53    -41.86314    1.00000    -41.86314    1.00000
   54    -41.86067    1.00000    -41.86067    1.00000
   55    -41.84054    1.00000    -41.84054    1.00000
   56    -41.83752    1.00000    -41.83752    1.00000
   57    -41.82987    1.00000    -41.82987    1.00000
   58    -41.81990    1.00000    -41.81990    1.00000
   59    -41.80545    1.00000    -41.80545    1.00000
   60    -41.80358    1.00000    -41.80358    1.00000
   61    -41.79153    1.00000    -41.79153    1.00000
   62    -41.78918    1.00000    -41.78918    1.00000
   63    -41.78569    1.00000    -41.78569    1.00000
   64    -41.77766    1.00000    -41.77766    1.00000
   65    -41.76441    1.00000    -41.76441    1.00000
   66    -41.76331    1.00000    -41.76331    1.00000
   67    -41.75635    1.00000    -41.75635    1.00000
   68    -41.74740    1.00000    -41.74740    1.00000
   69    -41.74007    1.00000    -41.74007    1.00000
   70    -41.73162    1.00000    -41.73162    1.00000
   71    -41.72286    1.00000    -41.72286    1.00000
   72    -41.72208    1.00000    -41.72208    1.00000
   73    -41.71098    1.00000    -41.71098    1.00000
   74    -41.70670    1.00000    -41.70670    1.00000
   75    -41.69243    1.00000    -41.69243    1.00000
   76    -41.66301    1.00000    -41.66301    1.00000
   77    -41.64686    1.00000    -41.64686    1.00000
   78    -41.59693    1.00000    -41.59693    1.00000
   79    -41.58566    1.00000    -41.58566    1.00000
   80    -41.55356    1.00000    -41.55356    1.00000
   81    -41.51508    1.00000    -41.51508    1.00000
   82    -41.50957    1.00000    -41.50957    1.00000
   83    -41.50859    1.00000    -41.50859    1.00000
   84    -41.49632    1.00000    -41.49632    1.00000
   85    -41.49267    1.00000    -41.49267    1.00000
   86    -41.48207    1.00000    -41.48207    1.00000
   87    -41.47992    1.00000    -41.47992    1.00000
   88    -41.47811    1.00000    -41.47811    1.00000
   89    -41.47383    1.00000    -41.47383    1.00000
   90    -41.43790    1.00000    -41.43790    1.00000
   91    -41.42338    1.00000    -41.42338    1.00000
   92    -41.36046    1.00000    -41.36046    1.00000
   93    -41.34482    1.00000    -41.34482    1.00000
   94    -41.33676    1.00000    -41.33676    1.00000
   95    -41.33340    1.00000    -41.33340    1.00000
   96    -24.71872    1.00000    -24.71872    1.00000
   97    -24.51605    1.00000    -24.51605    1.00000
   98    -24.38740    1.00000    -24.38740    1.00000
   99    -24.35918    1.00000    -24.35918    1.00000
  100    -24.29748    1.00000    -24.29748    1.00000
  101    -24.25659    1.00000    -24.25659    1.00000
  102    -24.18281    1.00000    -24.18281    1.00000
  103    -24.10973    1.00000    -24.10973    1.00000
  104    -24.05298    1.00000    -24.05298    1.00000
  105    -23.93893    1.00000    -23.93893    1.00000
  106    -23.88834    1.00000    -23.88834    1.00000
  107    -23.82559    1.00000    -23.82559    1.00000
  108    -23.74785    1.00000    -23.74785    1.00000
  109    -23.62425    1.00000    -23.62425    1.00000
  110    -23.58813    1.00000    -23.58813    1.00000
  111    -23.57948    1.00000    -23.57948    1.00000
  112    -23.55984    1.00000    -23.55984    1.00000
  113    -23.54473    1.00000    -23.54473    1.00000
  114    -23.48695    1.00000    -23.48695    1.00000
  115    -23.45454    1.00000    -23.45454    1.00000
  116    -23.43590    1.00000    -23.43590    1.00000
  117    -23.41530    1.00000    -23.41530    1.00000
  118    -23.40278    1.00000    -23.40278    1.00000
  119    -23.39257    1.00000    -23.39257    1.00000
  120    -23.36491    1.00000    -23.36491    1.00000
  121    -23.35187    1.00000    -23.35187    1.00000
  122    -23.33481    1.00000    -23.33481    1.00000
  123    -23.33359    1.00000    -23.33359    1.00000
  124    -23.26925    1.00000    -23.26925    1.00000
  125    -23.25173    1.00000    -23.25173    1.00000
  126    -23.25033    1.00000    -23.25033    1.00000
  127    -23.24105    1.00000    -23.24105    1.00000
  128    -23.23742    1.00000    -23.23742    1.00000
  129    -23.23388    1.00000    -23.23388    1.00000
  130    -23.22605    1.00000    -23.22605    1.00000
  131    -23.21192    1.00000    -23.21192    1.00000
  132    -23.19512    1.00000    -23.19512    1.00000
  133    -23.19332    1.00000    -23.19332    1.00000
  134    -23.16152    1.00000    -23.16152    1.00000
  135    -23.05389    1.00000    -23.05389    1.00000
  136    -23.03651    1.00000    -23.03651    1.00000
  137    -22.84495    1.00000    -22.84495    1.00000
  138    -22.73580    1.00000    -22.73580    1.00000
  139    -22.65673    1.00000    -22.65673    1.00000
  140    -21.88351    1.00000    -21.88351    1.00000
  141    -21.84221    1.00000    -21.84221    1.00000
  142    -21.83593    1.00000    -21.83593    1.00000
  143    -21.82589    1.00000    -21.82589    1.00000
  144    -11.84532    1.00000    -11.84532    1.00000
  145    -11.72659    1.00000    -11.72659    1.00000
  146    -11.71859    1.00000    -11.71859    1.00000
  147    -11.66111    1.00000    -11.66111    1.00000
  148    -11.63891    1.00000    -11.63891    1.00000
  149    -11.61949    1.00000    -11.61949    1.00000
  150    -11.55594    1.00000    -11.55594    1.00000
  151    -11.54537    1.00000    -11.54537    1.00000
  152    -11.53090    1.00000    -11.53090    1.00000
  153    -11.48415    1.00000    -11.48415    1.00000
  154    -11.46984    1.00000    -11.46984    1.00000
  155    -11.42777    1.00000    -11.42777    1.00000
  156    -11.41583    1.00000    -11.41583    1.00000
  157    -11.37779    1.00000    -11.37779    1.00000
  158    -11.34010    1.00000    -11.34010    1.00000
  159    -11.30160    1.00000    -11.30160    1.00000
  160    -11.28733    1.00000    -11.28733    1.00000
  161    -11.25913    1.00000    -11.25913    1.00000
  162    -11.23898    1.00000    -11.23898    1.00000
  163    -11.16921    1.00000    -11.16921    1.00000
  164    -11.11027    1.00000    -11.11027    1.00000
  165    -11.03031    1.00000    -11.03031    1.00000
  166    -11.02667    1.00000    -11.02667    1.00000
  167    -10.99808    1.00000    -10.99808    1.00000
  168    -10.99254    1.00000    -10.99254    1.00000
  169    -10.97400    1.00000    -10.97400    1.00000
  170    -10.94043    1.00000    -10.94043    1.00000
  171    -10.92188    1.00000    -10.92188    1.00000
  172    -10.90210    1.00000    -10.90210    1.00000
  173    -10.89537    1.00000    -10.89537    1.00000
  174    -10.88852    1.00000    -10.88852    1.00000
  175    -10.85191    1.00000    -10.85191    1.00000
  176    -10.84053    1.00000    -10.84053    1.00000
  177    -10.82879    1.00000    -10.82879    1.00000
  178    -10.81498    1.00000    -10.81498    1.00000
  179    -10.79633    1.00000    -10.79633    1.00000
  180    -10.78039    1.00000    -10.78039    1.00000
  181    -10.76547    1.00000    -10.76547    1.00000
  182    -10.75720    1.00000    -10.75720    1.00000
  183    -10.71951    1.00000    -10.71951    1.00000
  184    -10.71111    1.00000    -10.71111    1.00000
  185    -10.67010    1.00000    -10.67010    1.00000
  186    -10.64108    1.00000    -10.64108    1.00000
  187    -10.63309    1.00000    -10.63309    1.00000
  188    -10.57526    1.00000    -10.57526    1.00000
  189    -10.53911    1.00000    -10.53911    1.00000
  190    -10.45978    1.00000    -10.45978    1.00000
  191    -10.42639    1.00000    -10.42639    1.00000
  192    -10.39571    1.00000    -10.39571    1.00000
  193    -10.33410    1.00000    -10.33410    1.00000
  194    -10.25179    1.00000    -10.25179    1.00000
  195    -10.23671    1.00000    -10.23671    1.00000
  196    -10.22454    1.00000    -10.22454    1.00000
  197    -10.16004    1.00000    -10.16004    1.00000
  198    -10.05174    1.00000    -10.05174    1.00000
  199    -10.01431    1.00000    -10.01431    1.00000
  200     -9.97894    1.00000     -9.97894    1.00000
  201     -9.94629    1.00000     -9.94629    1.00000
  202     -9.87109    1.00000     -9.87109    1.00000
  203     -9.86767    1.00000     -9.86767    1.00000
  204     -9.80037    1.00000     -9.80037    1.00000
  205     -9.78502    1.00000     -9.78502    1.00000
  206     -9.73246    1.00000     -9.73246    1.00000
  207     -9.67730    1.00000     -9.67730    1.00000
  208     -9.63579    1.00000     -9.63579    1.00000
  209     -9.62578    1.00000     -9.62578    1.00000
  210     -9.61469    1.00000     -9.61469    1.00000
  211     -9.58785    1.00000     -9.58785    1.00000
  212     -9.54732    1.00000     -9.54732    1.00000
  213     -9.53259    1.00000     -9.53259    1.00000
  214     -9.48815    1.00000     -9.48815    1.00000
  215     -9.44589    1.00000     -9.44589    1.00000
  216     -9.42205    1.00000     -9.42205    1.00000
  217     -9.35795    1.00000     -9.35795    1.00000
  218     -9.35043    1.00000     -9.35043    1.00000
  219     -9.33864    1.00000     -9.33864    1.00000
  220     -9.30135    1.00000     -9.30135    1.00000
  221     -9.28697    1.00000     -9.28697    1.00000
  222     -9.25346    1.00000     -9.25346    1.00000
  223     -9.23156    1.00000     -9.23156    1.00000
  224     -9.18605    1.00000     -9.18605    1.00000
  225     -9.16953    1.00000     -9.16953    1.00000
  226     -9.15761    1.00000     -9.15761    1.00000
  227     -9.14399    1.00000     -9.14399    1.00000
  228     -9.08882    1.00000     -9.08882    1.00000
  229     -9.07225    1.00000     -9.07225    1.00000
  230     -9.06481    1.00000     -9.06481    1.00000
  231     -9.03193    1.00000     -9.03193    1.00000
  232     -9.02851    1.00000     -9.02851    1.00000
  233     -9.01538    1.00000     -9.01538    1.00000
  234     -8.94178    1.00000     -8.94178    1.00000
  235     -8.87755    1.00000     -8.87755    1.00000
  236     -8.87496    1.00000     -8.87496    1.00000
  237     -8.82700    1.00000     -8.82700    1.00000
  238     -8.81251    1.00000     -8.81251    1.00000
  239     -8.79340    1.00000     -8.79340    1.00000
  240     -8.77216    1.00000     -8.77216    1.00000
  241     -8.74248    1.00000     -8.74248    1.00000
  242     -8.71701    1.00000     -8.71701    1.00000
  243     -8.67358    1.00000     -8.67358    1.00000
  244     -8.64216    1.00000     -8.64216    1.00000
  245     -8.54078    1.00000     -8.54078    1.00000
  246     -8.53230    1.00000     -8.53230    1.00000
  247     -8.45575    1.00000     -8.45575    1.00000
  248     -8.42698    1.00000     -8.42698    1.00000
  249     -8.38333    1.00000     -8.38333    1.00000
  250     -8.33459    1.00000     -8.33459    1.00000
  251     -8.31999    1.00000     -8.31999    1.00000
  252     -8.28147    1.00000     -8.28147    1.00000
  253     -8.27443    1.00000     -8.27443    1.00000
  254     -8.25090    1.00000     -8.25090    1.00000
  255     -8.23906    1.00000     -8.23906    1.00000
  256     -8.20912    1.00000     -8.20912    1.00000
  257     -8.19827    1.00000     -8.19827    1.00000
  258     -8.18606    1.00000     -8.18606    1.00000
  259     -8.17384    1.00000     -8.17384    1.00000
  260     -8.12972    1.00000     -8.12972    1.00000
  261     -8.10554    1.00000     -8.10554    1.00000
  262     -8.07496    1.00000     -8.07496    1.00000
  263     -8.06791    1.00000     -8.06791    1.00000
  264     -8.01167    1.00000     -8.01167    1.00000
  265     -8.00699    1.00000     -8.00699    1.00000
  266     -7.98515    1.00000     -7.98515    1.00000
  267     -7.95527    1.00000     -7.95527    1.00000
  268     -7.93428    1.00000     -7.93428    1.00000
  269     -7.92383    1.00000     -7.92383    1.00000
  270     -7.90309    1.00000     -7.90309    1.00000
  271     -7.87745    1.00000     -7.87745    1.00000
  272     -7.86964    1.00000     -7.86964    1.00000
  273     -7.83257    1.00000     -7.83257    1.00000
  274     -7.80488    1.00000     -7.80488    1.00000
  275     -7.78842    1.00000     -7.78842    1.00000
  276     -7.76860    1.00000     -7.76860    1.00000
  277     -7.75623    1.00000     -7.75623    1.00000
  278     -7.70507    1.00000     -7.70507    1.00000
  279     -7.67302    1.00000     -7.67302    1.00000
  280     -7.65972    1.00000     -7.65972    1.00000
  281     -7.63478    1.00000     -7.63478    1.00000
  282     -7.54051    1.00000     -7.54051    1.00000
  283     -7.51512    1.00000     -7.51512    1.00000
  284     -7.47587    1.00000     -7.47587    1.00000
  285     -7.45910    1.00000     -7.45910    1.00000
  286     -7.37678    1.00000     -7.37678    1.00000
  287     -7.33814    1.00000     -7.33814    1.00000
  288     -7.30065    1.00000     -7.30065    1.00000
  289     -7.23235    1.00000     -7.23235    1.00000
  290     -7.20780    1.00000     -7.20780    1.00000
  291     -7.19532    1.00000     -7.19532    1.00000
  292     -7.18692    1.00000     -7.18692    1.00000
  293     -7.16187    1.00000     -7.16187    1.00000
  294     -7.03602    1.00000     -7.03602    1.00000
  295     -7.00910    1.00000     -7.00910    1.00000
  296     -6.97355    1.00000     -6.97355    1.00000
  297     -6.92882    1.00000     -6.92882    1.00000
  298     -6.90859    1.00000     -6.90859    1.00000
  299     -6.83551    1.00000     -6.83551    1.00000
  300     -6.82437    1.00000     -6.82437    1.00000
  301     -6.74499    1.00000     -6.74499    1.00000
  302     -6.70373    1.00000     -6.70373    1.00000
  303     -6.65331    1.00000     -6.65331    1.00000
  304     -6.57923    1.00000     -6.57923    1.00000
  305     -6.54014    1.00000     -6.54014    1.00000
  306     -6.51470    1.00000     -6.51470    1.00000
  307     -6.45346    1.00000     -6.45346    1.00000
  308     -5.86102    0.99999     -5.86102    0.99999
  309     -5.54086    0.99967     -5.54086    0.99967
  310     -3.93221    0.00031     -3.93221    0.00031
  311     -3.63284    0.00002     -3.63284    0.00002
  312     -3.49824    0.00000     -3.49824    0.00000
  313     -3.44365    0.00000     -3.44365    0.00000
  314     -3.39791    0.00000     -3.39791    0.00000
  315     -3.36906    0.00000     -3.36906    0.00000
  316     -3.24029    0.00000     -3.24029    0.00000
  317     -3.22731    0.00000     -3.22731    0.00000
  318     -3.21236    0.00000     -3.21236    0.00000
  319     -3.11106    0.00000     -3.11106    0.00000
  320     -3.00857    0.00000     -3.00857    0.00000
  321     -2.95280    0.00000     -2.95280    0.00000
  322     -2.90706    0.00000     -2.90706    0.00000
  323     -2.88439    0.00000     -2.88439    0.00000
  324     -2.84498    0.00000     -2.84498    0.00000
  325     -2.83183    0.00000     -2.83183    0.00000
  326     -2.78005    0.00000     -2.78005    0.00000
  327     -2.74056    0.00000     -2.74056    0.00000
  328     -2.73459    0.00000     -2.73459    0.00000
  329     -2.70785    0.00000     -2.70785    0.00000
  330     -2.69165    0.00000     -2.69165    0.00000
  331     -2.67751    0.00000     -2.67751    0.00000
  332     -2.65039    0.00000     -2.65039    0.00000
  333     -2.62768    0.00000     -2.62768    0.00000
  334     -2.59921    0.00000     -2.59921    0.00000
  335     -2.56717    0.00000     -2.56717    0.00000
  336     -2.54417    0.00000     -2.54417    0.00000
  337     -2.51976    0.00000     -2.51976    0.00000
  338     -2.51067    0.00000     -2.51067    0.00000
  339     -2.50342    0.00000     -2.50342    0.00000
  340     -2.49434    0.00000     -2.49434    0.00000
  341     -2.48349    0.00000     -2.48349    0.00000
  342     -2.46111    0.00000     -2.46111    0.00000
  343     -2.44925    0.00000     -2.44925    0.00000
  344     -2.43757    0.00000     -2.43757    0.00000
  345     -2.42998    0.00000     -2.42998    0.00000
  346     -2.41270    0.00000     -2.41270    0.00000
  347     -2.40005    0.00000     -2.40005    0.00000
  348     -2.37282    0.00000     -2.37282    0.00000
  349     -2.36909    0.00000     -2.36909    0.00000
  350     -2.30211    0.00000     -2.30211    0.00000
  351     -2.28706    0.00000     -2.28706    0.00000
  352     -2.26982    0.00000     -2.26982    0.00000
  353     -2.25671    0.00000     -2.25671    0.00000
  354     -2.23938    0.00000     -2.23938    0.00000
  355     -2.22293    0.00000     -2.22293    0.00000
  356     -2.14282    0.00000     -2.14282    0.00000
  357     -2.10590    0.00000     -2.10590    0.00000
  358     -2.09007    0.00000     -2.09007    0.00000
  359     -2.08052    0.00000     -2.08052    0.00000
  360     -2.04877    0.00000     -2.04877    0.00000
  361     -2.04074    0.00000     -2.04074    0.00000
  362     -2.02890    0.00000     -2.02890    0.00000
  363     -2.02450    0.00000     -2.02450    0.00000
  364     -2.00464    0.00000     -2.00464    0.00000
  365     -1.99646    0.00000     -1.99646    0.00000
  366     -1.98961    0.00000     -1.98961    0.00000
  367     -1.98079    0.00000     -1.98079    0.00000
  368     -1.96905    0.00000     -1.96905    0.00000
  369     -1.92813    0.00000     -1.92813    0.00000
  370     -1.88827    0.00000     -1.88827    0.00000
  371     -1.88017    0.00000     -1.88017    0.00000
  372     -1.87148    0.00000     -1.87148    0.00000
  373     -1.83599    0.00000     -1.83599    0.00000
  374     -1.78174    0.00000     -1.78174    0.00000
  375     -1.76718    0.00000     -1.76718    0.00000

Fermi level: -4.73848

Gap: 1.609 eV
Transition (v -> c):
  (s=0, k=0, n=309, [0.00, 0.00, 0.00]) -> (s=1, k=0, n=310, [0.00, 0.00, 0.00])
No difference between direct/indirect transitions
Input parameters:
  external: {constraints: [0.25],
             difference: False,
             n_charge_regions: 1,
             name: CDFTPotential,
             regions: [[72, 73, 74, 75]]}

Initialize ...

species:
  Ti:
    name: Titanium
    id: d282db07e62ae71292040bf25b25ccdd
    Z: 22.0
    valence: 12
    core: 10
    charge: 0.0
    Hubbard: {U: 7.0,  # eV
              l: 2,
              scale: True}
    file: /global/common/software/m4517/setups/gpaw-setups-0.9.20000/Ti.PBE.gz
    compensation charges: {type: gauss,
                           rc: 0.38,
                           lmax: 2}
    cutoffs: {filter: 2.23,
              core: 1.02}
    projectors:
      #              energy  rcut
      - 3s(2.00)   -62.623   1.270
      - 4s(2.00)    -4.466   1.270
      - 3p(6.00)   -38.862   1.058
      - 4p(0.00)    -1.466   1.058
      - 3d(2.00)    -4.258   1.058
      -  d          22.953   1.058
  
    # Using partial waves for Ti as LCAO basis

  O:
    name: Oxygen
    id: 32ecd46bf208036f09c70b0ec9a88b78
    Z: 8.0
    valence: 6
    core: 2
    charge: 0.0
    file: /global/common/software/m4517/setups/gpaw-setups-0.9.20000/O.PBE.gz
    compensation charges: {type: gauss,
                           rc: 0.21,
                           lmax: 2}
    cutoffs: {filter: 1.17,
              core: 0.83}
    projectors:
      #              energy  rcut
      - 2s(2.00)   -23.961   0.688
      - 2p(4.00)    -9.029   0.598
      -  s           3.251   0.688
      -  p          18.182   0.598
      -  d           0.000   0.619
  
    # Using partial waves for O as LCAO basis

  Au:
    name: Gold
    id: b12133f335f6ca0d89c4b1ccaa844e9a
    Z: 79.0
    valence: 11
    core: 68
    charge: 0.0
    file: /global/common/software/m4517/setups/gpaw-setups-0.9.20000/Au.PBE.gz
    compensation charges: {type: gauss,
                           rc: 0.42,
                           lmax: 2}
    cutoffs: {filter: 2.33,
              core: 2.81}
    projectors:
      #              energy  rcut
      - 6s(1.00)    -5.728   1.323
      - 6p(0.00)    -0.775   1.323
      - 5d(10.00)    -6.891   1.323
      -  s          21.484   1.323
      -  p          26.436   1.323
      -  d          20.321   1.323
  
    # Using partial waves for Au as LCAO basis

Reference energy: -2721730.337652  # eV

Spin-polarized calculation.
Magnetic moment: 0.000000

Convergence criteria:
 Maximum [total energy] change in last 3 cyles: 1e-06 eV / valence electron
 Maximum integral of absolute [dens]ity change: 1e-05 electrons / valence electron
 Maximum integral of absolute [eigenst]ate change: 1e-10 eV^2 / valence electron
 Maximum number of scf [iter]ations: 1500
 (Square brackets indicate name in SCF output, whereas a 'c' in
 the SCF output indicates the quantity has converged.)

Symmetries present (total): 1

  ( 1  0  0)
  ( 0  1  0)
  ( 0  0  1)

1 k-point (Gamma)
1 k-point in the irreducible part of the Brillouin zone
       k-points in crystal coordinates                weights
   0:     0.00000000    0.00000000    0.00000000          1/1

Wave functions: Uniform real-space grid
  Kinetic energy operator: 6*3+1=19 point O(h^6) finite-difference Laplacian
  ScaLapack parameters: grid=1x1, blocksize=None
  Wavefunction extrapolation:
    Improved wavefunction reuse through dual PAW basis 

Occupation numbers: Fermi-Dirac:
  width: 0.1000  # eV
 

Eigensolver
   Davidson(niter=3) 

Densities:
  Coarse grid: 52*36*144 grid
  Fine grid: 104*72*288 grid
  Total Charge: 0.000000 

Density mixing:
  Method: difference
  Backend: pulay
  Linear mixing parameter: 0.01
  old densities: 1
  Damping of long wavelength oscillations: 100 

Hamiltonian:
  XC and Coulomb potentials evaluated on a 104*72*288 grid
  Using the PBE Exchange-Correlation functional
  External potential:
    CDFTPotential
  Interpolation: tri-quintic (5. degree polynomial)
  Poisson solver: Gauss-Seidel solver with 4 multi-grid levels
    Coarsest grid: 13 x 9 x 36 points
    Warning: Coarse grid has more than 24 points.
             More multi-grid levels recommended.
    Stencil: 6*3+1=19 point O(h^6) finite-difference Laplacian
    Max iterations: 1000
    Tolerance: 2.000000e-10

Dipole correction along z-axis 

XC parameters: PBE with 2 nearest neighbor stencil

Memory estimate:
  Process memory now: 224.20 MiB
  Calculator: 30.06 MiB
    Density: 2.05 MiB
      Arrays: 0.53 MiB
      Localized functions: 1.26 MiB
      Mixer: 0.26 MiB
    Hamiltonian: 0.78 MiB
      Arrays: 0.39 MiB
      XC: 0.00 MiB
      Poisson: 0.29 MiB
      vbar: 0.09 MiB
    Wavefunctions: 27.23 MiB
      Arrays psit_nG: 10.74 MiB
      Eigensolver: 16.24 MiB
      Projections: 0.05 MiB
      Projectors: 0.20 MiB

Total number of cores used: 128
Domain decomposition: 4 x 2 x 16

Number of atoms: 76
Number of atomic orbitals: 540
Number of bands in calculation: 376
Number of valence electrons: 620
Bands to converge: occupied

... initialized

Initializing position-dependent things.

Density initialized from atomic densities
Creating initial wave functions:
  376 bands from LCAO basis set

      .-------------------------.  
     /|                         |  
    / |                         |  
   /  |                         |  
  /   |                         |  
 *    |                         |  
 |    |                         |  
 |    |                         |  
 |    |                         |  
 |    |                         |  
 |    |                         |  
 |    |                         |  
 |    |                         |  
 |    |                         |  
 |    |        Au   OAu         |  
 |    |      O          Ti      |  
 |    O  Au      Ti     O    O  |  
 |    |   Ti   Au O   O         |  
 | O  |   O    O      Ti     Ti |  
 |    | Ti     Ti     O    O    |  
 |    |     O       O      Ti   |  
 |   O|Ti     O      O          |  
 |    |O    O      Ti     Ti    |  
 |  Ti|    Ti          O  O   O |  
 |    |  O  O   O O    TiO      |  
 |  O |         TiO         O Ti|  
 |    | OTiO   Ti    OTi        |  
 |    |       O     O O    O O  |  
 |    | Oi   O O           Ti   |  
 |    O      Ti     Ti     O    |  
 |   Ti          O      O       |  
 |    |   O                     |  
 |    |                         |  
 |    |                         |  
 |    |                         |  
 |    .-------------------------.  
 |   /                         /   
 |  /                         /    
 | /                         /     
 |/                         /      
 *-------------------------*       

Positions:
   0 Ti     1.771742    0.000000    8.228379    ( 0.0000,  0.0000,  0.0000)
   1 Ti     6.989192    1.896200    8.228379    ( 0.0000,  0.0000,  0.0000)
   2 Ti     1.771742    3.792400    8.228379    ( 0.0000,  0.0000,  0.0000)
   3 Ti     6.989192    5.688600    8.228379    ( 0.0000,  0.0000,  0.0000)
   4 Ti     4.725027    0.000000    9.111586    ( 0.0000,  0.0000,  0.0000)
   5 Ti     9.942477    1.896200    9.111586    ( 0.0000,  0.0000,  0.0000)
   6 Ti     4.725027    3.792400    9.111586    ( 0.0000,  0.0000,  0.0000)
   7 Ti     9.942477    5.688600    9.111586    ( 0.0000,  0.0000,  0.0000)
   8 Ti     3.149983    0.000000   11.761552    ( 0.0000,  0.0000,  0.0000)
   9 Ti     8.367433    1.896200   11.761552    ( 0.0000,  0.0000,  0.0000)
  10 Ti     3.149983    3.792400   11.761552    ( 0.0000,  0.0000,  0.0000)
  11 Ti     8.367433    5.688600   11.761552    ( 0.0000,  0.0000,  0.0000)
  12 Ti     6.103269    0.000000   12.644759    ( 0.0000,  0.0000,  0.0000)
  13 Ti     0.885819    1.896200   12.644759    ( 0.0000,  0.0000,  0.0000)
  14 Ti     6.103269    3.792400   12.644759    ( 0.0000,  0.0000,  0.0000)
  15 Ti     0.885819    5.688600   12.644759    ( 0.0000,  0.0000,  0.0000)
  16 Ti     4.482233   -0.001033   15.342543    ( 0.0000,  0.0000,  0.0000)
  17 Ti     9.753045    1.900753   15.389207    ( 0.0000,  0.0000,  0.0000)
  18 Ti     4.499047    3.797034   15.348687    ( 0.0000,  0.0000,  0.0000)
  19 Ti     9.736627    5.671166   15.407809    ( 0.0000,  0.0000,  0.0000)
  20 Ti     7.365001   -0.008670   16.091347    ( 0.0000,  0.0000,  0.0000)
  21 Ti     2.124206    1.919615   16.196452    ( 0.0000,  0.0000,  0.0000)
  22 Ti     7.324862    3.785370   16.124124    ( 0.0000,  0.0000,  0.0000)
  23 Ti     2.104658    5.692197   16.109406    ( 0.0000,  0.0000,  0.0000)
  24 O      3.638859    0.000000    7.500000    ( 0.0000,  0.0000,  0.0000)
  25 O      8.856309    1.896200    7.500000    ( 0.0000,  0.0000,  0.0000)
  26 O      3.638859    3.792400    7.500000    ( 0.0000,  0.0000,  0.0000)
  27 O      8.856309    5.688600    7.500000    ( 0.0000,  0.0000,  0.0000)
  28 O      6.592144    0.000000    8.383207    ( 0.0000,  0.0000,  0.0000)
  29 O      1.374694    1.896200    8.383207    ( 0.0000,  0.0000,  0.0000)
  30 O      6.592144    3.792400    8.383207    ( 0.0000,  0.0000,  0.0000)
  31 O      1.374694    5.688600    8.383207    ( 0.0000,  0.0000,  0.0000)
  32 O     10.339421    0.000000    8.956758    ( 0.0000,  0.0000,  0.0000)
  33 O      5.121971    1.896200    8.956758    ( 0.0000,  0.0000,  0.0000)
  34 O     10.339421    3.792400    8.956758    ( 0.0000,  0.0000,  0.0000)
  35 O      5.121971    5.688600    8.956758    ( 0.0000,  0.0000,  0.0000)
  36 O      2.857911    0.000000    9.839966    ( 0.0000,  0.0000,  0.0000)
  37 O      8.075361    1.896200    9.839966    ( 0.0000,  0.0000,  0.0000)
  38 O      2.857911    3.792400    9.839966    ( 0.0000,  0.0000,  0.0000)
  39 O      8.075361    5.688600    9.839966    ( 0.0000,  0.0000,  0.0000)
  40 O      5.017100    0.000000   11.033173    ( 0.0000,  0.0000,  0.0000)
  41 O     10.234550    1.896200   11.033173    ( 0.0000,  0.0000,  0.0000)
  42 O      5.017100    3.792400   11.033173    ( 0.0000,  0.0000,  0.0000)
  43 O     10.234550    5.688600   11.033173    ( 0.0000,  0.0000,  0.0000)
  44 O      7.970490    0.000000   11.916380    ( 0.0000,  0.0000,  0.0000)
  45 O      2.753040    1.896200   11.916380    ( 0.0000,  0.0000,  0.0000)
  46 O      7.970490    3.792400   11.916380    ( 0.0000,  0.0000,  0.0000)
  47 O      2.753040    5.688600   11.916380    ( 0.0000,  0.0000,  0.0000)
  48 O      1.282867    0.000000   12.489931    ( 0.0000,  0.0000,  0.0000)
  49 O      6.500317    1.896200   12.489931    ( 0.0000,  0.0000,  0.0000)
  50 O      1.282867    3.792400   12.489931    ( 0.0000,  0.0000,  0.0000)
  51 O      6.500317    5.688600   12.489931    ( 0.0000,  0.0000,  0.0000)
  52 O      4.236152    0.000000   13.373138    ( 0.0000,  0.0000,  0.0000)
  53 O      9.453603    1.896200   13.373138    ( 0.0000,  0.0000,  0.0000)
  54 O      4.236152    3.792400   13.373138    ( 0.0000,  0.0000,  0.0000)
  55 O      9.453603    5.688600   13.373138    ( 0.0000,  0.0000,  0.0000)
  56 O      6.412072   -0.010033   14.556610    ( 0.0000,  0.0000,  0.0000)
  57 O      1.198823    1.897930   14.569774    ( 0.0000,  0.0000,  0.0000)
  58 O      6.447668    3.793171   14.532625    ( 0.0000,  0.0000,  0.0000)
  59 O      1.199187    5.689336   14.547629    ( 0.0000,  0.0000,  0.0000)
  60 O      4.033722    1.891518   15.421462    ( 0.0000,  0.0000,  0.0000)
  61 O      9.263384   -0.007385   15.453502    ( 0.0000,  0.0000,  0.0000)
  62 O      4.056182    5.703956   15.417797    ( 0.0000,  0.0000,  0.0000)
  63 O      9.276983    3.794598   15.462247    ( 0.0000,  0.0000,  0.0000)
  64 O      2.642742   -0.013555   16.279518    ( 0.0000,  0.0000,  0.0000)
  65 O      7.840025    1.892632   16.276827    ( 0.0000,  0.0000,  0.0000)
  66 O      2.638424    3.815752   16.259314    ( 0.0000,  0.0000,  0.0000)
  67 O      7.851442    5.687213   16.316677    ( 0.0000,  0.0000,  0.0000)
  68 O      5.664333   -0.017638   16.912131    ( 0.0000,  0.0000,  0.0000)
  69 O      0.405331    1.895786   16.891848    ( 0.0000,  0.0000,  0.0000)
  70 O      0.447526    5.688107   16.892737    ( 0.0000,  0.0000,  0.0000)
  71 O      5.620240    3.815240   16.822627    ( 0.0000,  0.0000,  0.0000)
  72 Au     5.402004    1.459542   18.435638    ( 0.0000,  0.0000,  0.0000)
  73 Au     7.227773    3.254817   19.494175    ( 0.0000,  0.0000,  0.0000)
  74 Au     2.680675    1.867315   18.895591    ( 0.0000,  0.0000,  0.0000)
  75 Au     4.579183    3.616569   19.675117    ( 0.0000,  0.0000,  0.0000)

Unit cell:
           periodic     x           y           z      points  spacing
  1. axis:    yes   10.434900    0.000000    0.000000    52     0.2007
  2. axis:    yes    0.000000    7.584800    0.000000    36     0.2107
  3. axis:    no     0.000000    0.000000   28.826383   144     0.2002

  Lengths:  10.434900   7.584800  28.826383
  Angles:   90.000000  90.000000  90.000000

Effective grid spacing dv^(1/3) = 0.2038

     iter     time        total  log10-change:  magmom
                         energy   eigst   dens
iter:   1 14:33:05  -764.359313                   +0.0000
iter:   2 14:33:09  -754.812803   -1.08  -0.87    -0.0000
iter:   3 14:33:12  -745.099145   -1.75  -0.88    -0.0000
iter:   4 14:33:16  -735.859143   -2.27  -0.89    -0.0000
iter:   5 14:33:20  -727.138625   -2.44  -0.90    -0.0000
iter:   6 14:33:24  -718.918841   -2.47  -0.91    -0.0000
iter:   7 14:33:28  -711.173046   -2.44  -0.92    -0.0000
iter:   8 14:33:32  -703.878755   -2.43  -0.93    -0.0000
iter:   9 14:33:35  -697.011855   -2.40  -0.94    -0.0000
iter:  10 14:33:39  -690.552367   -2.40  -0.95    -0.0000
iter:  11 14:33:43  -684.477966   -2.38  -0.96    -0.0000
iter:  12 14:33:47  -678.770613   -2.39  -0.97    -0.0000
iter:  13 14:33:51  -673.409740   -2.37  -0.98    -0.0000
iter:  14 14:33:55  -668.378455   -2.40  -1.00    -0.0000
iter:  15 14:33:58  -663.658202   -2.39  -1.01    -0.0000
iter:  16 14:34:02  -659.233092   -2.41  -1.02    -0.0000
iter:  17 14:34:06  -655.086428   -2.41  -1.03    -0.0000
iter:  18 14:34:10  -651.203448   -2.43  -1.04    -0.0000
iter:  19 14:34:14  -647.569032   -2.44  -1.05    -0.0000
iter:  20 14:34:18  -644.169624   -2.46  -1.06    -0.0000
iter:  21 14:34:21  -640.991596   -2.47  -1.07    -0.0000
iter:  22 14:34:25  -638.022319   -2.49  -1.08    -0.0000
iter:  23 14:34:29  -635.249651   -2.51  -1.09    -0.0000
iter:  24 14:34:33  -632.662039   -2.53  -1.10    -0.0000
iter:  25 14:34:37  -630.248557   -2.54  -1.11    -0.0000
iter:  26 14:34:40  -627.998686   -2.56  -1.12    -0.0000
iter:  27 14:34:44  -625.902627   -2.58  -1.13    -0.0000
iter:  28 14:34:48  -623.950942   -2.60  -1.14    -0.0000
iter:  29 14:34:52  -622.134588   -2.62  -1.15    -0.0000
iter:  30 14:34:56  -620.445259   -2.64  -1.16    -0.0000
iter:  31 14:34:59  -618.874916   -2.66  -1.17    +0.0000
iter:  32 14:35:03  -617.415852   -2.68  -1.18    +0.0000
iter:  33 14:35:07  -616.061082   -2.70  -1.19    +0.0000
iter:  34 14:35:11  -614.803785   -2.72  -1.20    +0.0000
iter:  35 14:35:15  -613.637466   -2.74  -1.21    +0.0000
iter:  36 14:35:18  -612.556259   -2.76  -1.22    +0.0000
iter:  37 14:35:22  -611.554461   -2.78  -1.23    -0.0000
iter:  38 14:35:26  -610.626592   -2.81  -1.24    -0.0000
iter:  39 14:35:30  -609.767812   -2.83  -1.25    +0.0000
iter:  40 14:35:34  -608.973224   -2.85  -1.26    +0.0000
iter:  41 14:35:37  -608.238577   -2.88  -1.27    +0.0000
iter:  42 14:35:41  -607.559652   -2.90  -1.28    +0.0000
iter:  43 14:35:45  -606.932419   -2.93  -1.29    +0.0000
iter:  44 14:35:49  -606.353400   -2.95  -1.30    +0.0000
iter:  45 14:35:53  -605.819133   -2.98  -1.31    +0.0000
iter:  46 14:35:56  -605.326272   -3.00  -1.31    +0.0000
iter:  47 14:36:00  -604.872021   -3.03  -1.32    -0.0000
iter:  48 14:36:04  -604.453533   -3.06  -1.33    -0.0000
iter:  49 14:36:08  -604.068062   -3.08  -1.34    -0.0000
iter:  50 14:36:12  -603.713367   -3.11  -1.35    -0.0000
iter:  51 14:36:16  -603.387136   -3.13  -1.35    -0.0000
iter:  52 14:36:20  -603.087109   -3.16  -1.36    -0.0000
iter:  53 14:36:23  -602.811525   -3.19  -1.37    +0.0000
iter:  54 14:36:27  -602.558501   -3.22  -1.37    +0.0000
iter:  55 14:36:31  -602.326193   -3.25  -1.38    +0.0000
iter:  56 14:36:35  -602.113224   -3.28  -1.39    +0.0000
iter:  57 14:36:39  -601.918081   -3.31  -1.39    +0.0000
iter:  58 14:36:42  -601.739244   -3.34  -1.40    +0.0000
iter:  59 14:36:46  -601.575668   -3.36  -1.41    +0.0000
iter:  60 14:36:50  -601.426127   -3.40  -1.41    +0.0000
iter:  61 14:36:54  -601.289380   -3.42  -1.42    +0.0000
iter:  62 14:36:57  -601.164640   -3.46  -1.42    +0.0000
iter:  63 14:37:01  -601.050925   -3.48  -1.43    +0.0000
iter:  64 14:37:05  -600.947207   -3.52  -1.43    +0.0000
iter:  65 14:37:09  -600.852919   -3.55  -1.44    +0.0000
iter:  66 14:37:12  -600.767268   -3.58  -1.44    +0.0000
iter:  67 14:37:16  -600.689403   -3.61  -1.45    +0.0000
iter:  68 14:37:20  -600.618930   -3.64  -1.46    +0.0000
iter:  69 14:37:24  -600.555211   -3.67  -1.46    +0.0000
iter:  70 14:37:27  -600.497696   -3.70  -1.47    +0.0000
iter:  71 14:37:31  -600.445721   -3.73  -1.47    +0.0000
iter:  72 14:37:35  -600.399071   -3.76  -1.48    +0.0000
iter:  73 14:37:39  -600.357270   -3.79  -1.48    +0.0000
iter:  74 14:37:42  -600.319742   -3.83  -1.49    +0.0000
iter:  75 14:37:46  -600.286383   -3.86  -1.49    +0.0000
iter:  76 14:37:50  -600.256799   -3.89  -1.50    +0.0000
iter:  77 14:37:54  -600.230672   -3.92  -1.50    +0.0000
iter:  78 14:37:57  -600.207537   -3.95  -1.51    +0.0000
iter:  79 14:38:01  -600.187400   -3.98  -1.51    +0.0000
iter:  80 14:38:05  -600.169957   -4.01  -1.52    +0.0000
iter:  81 14:38:09  -600.154976   -4.04  -1.52    +0.0000
iter:  82 14:38:12  -600.142063   -4.07  -1.52    +0.0000
iter:  83 14:38:16  -600.131306   -4.11  -1.53    +0.0000
iter:  84 14:38:20  -600.122467   -4.14  -1.53    +0.0000
iter:  85 14:38:24  -600.115374   -4.17  -1.54    +0.0000
iter:  86 14:38:28  -600.109877   -4.20  -1.54    +0.0000
iter:  87 14:38:31  -600.105645   -4.23  -1.55    +0.0000
iter:  88 14:38:35  -600.102839   -4.26  -1.55    +0.0000
iter:  89 14:38:39  -600.101278   -4.29  -1.56    +0.0000
iter:  90 14:38:42  -600.100845   -4.32  -1.56    +0.0000
iter:  91 14:38:46  -600.101233c  -4.35  -1.57    +0.0000
iter:  92 14:38:50  -600.102858   -4.37  -1.57    +0.0000
iter:  93 14:38:54  -600.105062   -4.40  -1.58    +0.0000
iter:  94 14:38:57  -600.108123   -4.43  -1.58    +0.0000
iter:  95 14:39:01  -600.111911   -4.46  -1.58    +0.0000
iter:  96 14:39:05  -600.116350   -4.49  -1.59    +0.0000
iter:  97 14:39:09  -600.121166   -4.52  -1.59    +0.0000
iter:  98 14:39:12  -600.126616   -4.54  -1.60    +0.0000
iter:  99 14:39:16  -600.132790   -4.57  -1.60    +0.0000
iter: 100 14:39:20  -600.139103   -4.60  -1.61    +0.0000
iter: 101 14:39:24  -600.145887   -4.62  -1.61    +0.0000
iter: 102 14:39:27  -600.153044   -4.65  -1.62    +0.0000
iter: 103 14:39:31  -600.160304   -4.68  -1.62    +0.0000
iter: 104 14:39:35  -600.168189   -4.70  -1.63    +0.0000
iter: 105 14:39:39  -600.176031   -4.73  -1.63    +0.0000
iter: 106 14:39:42  -600.184192   -4.75  -1.63    +0.0000
iter: 107 14:39:46  -600.192583   -4.78  -1.64    +0.0000
iter: 108 14:39:50  -600.201164   -4.80  -1.64    +0.0000
iter: 109 14:39:54  -600.209909   -4.82  -1.65    +0.0000
iter: 110 14:39:57  -600.218796   -4.85  -1.65    +0.0000
iter: 111 14:40:01  -600.227804   -4.87  -1.66    +0.0000
iter: 112 14:40:05  -600.236684   -4.89  -1.66    +0.0000
iter: 113 14:40:08  -600.245997   -4.92  -1.67    +0.0000
iter: 114 14:40:12  -600.255071   -4.94  -1.67    +0.0000
iter: 115 14:40:16  -600.264296   -4.96  -1.67    +0.0000
iter: 116 14:40:20  -600.273595   -4.98  -1.68    +0.0000
iter: 117 14:40:23  -600.282941   -5.00  -1.68    +0.0000
iter: 118 14:40:27  -600.292319   -5.02  -1.69    +0.0000
iter: 119 14:40:31  -600.301718   -5.04  -1.69    +0.0000
iter: 120 14:40:35  -600.311127   -5.06  -1.70    +0.0000
iter: 121 14:40:38  -600.320537   -5.08  -1.70    +0.0000
iter: 122 14:40:42  -600.329696   -5.10  -1.71    +0.0000
iter: 123 14:40:46  -600.339207   -5.12  -1.71    +0.0000
iter: 124 14:40:50  -600.348368   -5.13  -1.71    +0.0000
iter: 125 14:40:53  -600.357598   -5.15  -1.72    +0.0000
iter: 126 14:40:57  -600.366826   -5.17  -1.72    +0.0000
iter: 127 14:41:01  -600.376031   -5.19  -1.73    +0.0000
iter: 128 14:41:04  -600.385203   -5.20  -1.73    +0.0000
iter: 129 14:41:08  -600.394335   -5.22  -1.74    +0.0000
iter: 130 14:41:12  -600.403423   -5.23  -1.74    +0.0000
iter: 131 14:41:16  -600.412461   -5.25  -1.74    +0.0000
iter: 132 14:41:19  -600.421447   -5.26  -1.75    +0.0000
iter: 133 14:41:23  -600.430376   -5.28  -1.75    +0.0000
iter: 134 14:41:27  -600.439246   -5.29  -1.76    +0.0000
iter: 135 14:41:30  -600.447807   -5.31  -1.76    +0.0000
iter: 136 14:41:34  -600.456669   -5.32  -1.77    +0.0000
iter: 137 14:41:38  -600.465139   -5.34  -1.77    +0.0000
iter: 138 14:41:42  -600.473879   -5.35  -1.78    +0.0000
iter: 139 14:41:45  -600.482224   -5.36  -1.78    +0.0000
iter: 140 14:41:49  -600.490581   -5.38  -1.78    +0.0000
iter: 141 14:41:53  -600.498896   -5.39  -1.79    +0.0000
iter: 142 14:41:57  -600.507152   -5.40  -1.79    +0.0000
iter: 143 14:42:00  -600.515341   -5.41  -1.80    +0.0000
iter: 144 14:42:04  -600.523459   -5.43  -1.80    +0.0000
iter: 145 14:42:08  -600.531506   -5.44  -1.81    +0.0000
iter: 146 14:42:11  -600.539479   -5.45  -1.81    +0.0000
iter: 147 14:42:15  -600.547378   -5.46  -1.81    +0.0000
iter: 148 14:42:19  -600.555201   -5.47  -1.82    +0.0000
iter: 149 14:42:23  -600.562948   -5.49  -1.82    +0.0000
iter: 150 14:42:26  -600.570619   -5.50  -1.83    +0.0000
iter: 151 14:42:30  -600.578212   -5.51  -1.83    +0.0000
iter: 152 14:42:34  -600.585728   -5.52  -1.84    +0.0000
iter: 153 14:42:37  -600.593166   -5.53  -1.84    +0.0000
iter: 154 14:42:41  -600.600526   -5.54  -1.85    +0.0000
iter: 155 14:42:45  -600.607808   -5.55  -1.85    +0.0000
iter: 156 14:42:49  -600.614917   -5.56  -1.85    +0.0000
iter: 157 14:42:52  -600.622006   -5.57  -1.86    +0.0000
iter: 158 14:42:56  -600.628994   -5.58  -1.86    +0.0000
iter: 159 14:43:00  -600.635946   -5.59  -1.87    +0.0000
iter: 160 14:43:04  -600.642787   -5.60  -1.87    +0.0000
iter: 161 14:43:07  -600.649591   -5.61  -1.88    +0.0000
iter: 162 14:43:11  -600.656282   -5.62  -1.88    +0.0000
iter: 163 14:43:15  -600.662829   -5.63  -1.88    +0.0000
iter: 164 14:43:18  -600.669331   -5.64  -1.89    +0.0000
iter: 165 14:43:22  -600.675772   -5.65  -1.89    +0.0000
iter: 166 14:43:26  -600.682145   -5.66  -1.90    +0.0000
iter: 167 14:43:30  -600.688449   -5.67  -1.90    +0.0000
iter: 168 14:43:33  -600.694681   -5.68  -1.91    +0.0000
iter: 169 14:43:37  -600.700842   -5.69  -1.91    +0.0000
iter: 170 14:43:41  -600.706932   -5.69  -1.91    +0.0000
iter: 171 14:43:44  -600.712951   -5.71  -1.92    +0.0000
iter: 172 14:43:48  -600.718899   -5.71  -1.92    +0.0000
iter: 173 14:43:52  -600.724777   -5.72  -1.93    +0.0000
iter: 174 14:43:56  -600.730584   -5.73  -1.93    +0.0000
iter: 175 14:43:59  -600.736322   -5.74  -1.94    +0.0000
iter: 176 14:44:03  -600.741991   -5.75  -1.94    +0.0000
iter: 177 14:44:07  -600.747592   -5.76  -1.95    +0.0000
iter: 178 14:44:11  -600.753123   -5.76  -1.95    +0.0000
iter: 179 14:44:14  -600.758587   -5.78  -1.95    +0.0000
iter: 180 14:44:18  -600.763984   -5.78  -1.96    +0.0000
iter: 181 14:44:22  -600.769314   -5.79  -1.96    +0.0000
iter: 182 14:44:25  -600.774578   -5.80  -1.97    +0.0000
iter: 183 14:44:29  -600.779775   -5.81  -1.97    +0.0000
iter: 184 14:44:33  -600.784908   -5.82  -1.98    +0.0000
iter: 185 14:44:37  -600.789976   -5.83  -1.98    +0.0000
iter: 186 14:44:40  -600.794979   -5.83  -1.98    +0.0000
iter: 187 14:44:44  -600.799919   -5.84  -1.99    +0.0000
iter: 188 14:44:48  -600.804796   -5.85  -1.99    +0.0000
iter: 189 14:44:51  -600.809610   -5.86  -2.00    +0.0000
iter: 190 14:44:55  -600.814362   -5.87  -2.00    +0.0000
iter: 191 14:44:59  -600.819053   -5.88  -2.01    +0.0000
iter: 192 14:45:03  -600.823684   -5.88  -2.01    +0.0000
iter: 193 14:45:06  -600.828254   -5.89  -2.01    +0.0000
iter: 194 14:45:10  -600.832764   -5.90  -2.02    +0.0000
iter: 195 14:45:14  -600.837215   -5.91  -2.02    +0.0000
iter: 196 14:45:18  -600.841608   -5.92  -2.03    +0.0000
iter: 197 14:45:21  -600.845943   -5.92  -2.03    +0.0000
iter: 198 14:45:25  -600.850221   -5.93  -2.04    +0.0000
iter: 199 14:45:29  -600.854442   -5.94  -2.04    +0.0000
iter: 200 14:45:32  -600.858607   -5.95  -2.04    +0.0000
iter: 201 14:45:36  -600.862716   -5.96  -2.05    +0.0000
iter: 202 14:45:40  -600.866771   -5.96  -2.05    +0.0000
iter: 203 14:45:44  -600.870772   -5.97  -2.06    +0.0000
iter: 204 14:45:47  -600.874718   -5.98  -2.06    +0.0000
iter: 205 14:45:51  -600.878612   -5.99  -2.07    +0.0000
iter: 206 14:45:55  -600.882453   -6.00  -2.07    +0.0000
iter: 207 14:45:58  -600.886243   -6.00  -2.07    +0.0000
iter: 208 14:46:02  -600.889981   -6.01  -2.08    +0.0000
iter: 209 14:46:06  -600.893668   -6.02  -2.08    +0.0000
iter: 210 14:46:10  -600.897305   -6.03  -2.09    +0.0000
iter: 211 14:46:13  -600.900893   -6.03  -2.09    +0.0000
iter: 212 14:46:17  -600.904431   -6.04  -2.10    +0.0000
iter: 213 14:46:21  -600.907922   -6.05  -2.10    +0.0000
iter: 214 14:46:25  -600.911364   -6.06  -2.10    +0.0000
iter: 215 14:46:28  -600.914759   -6.07  -2.11    +0.0000
iter: 216 14:46:32  -600.918108   -6.07  -2.11    +0.0000
iter: 217 14:46:36  -600.921410   -6.08  -2.12    +0.0000
iter: 218 14:46:39  -600.924667   -6.09  -2.12    +0.0000
iter: 219 14:46:43  -600.927879   -6.10  -2.13    +0.0000
iter: 220 14:46:47  -600.931046   -6.10  -2.13    +0.0000
iter: 221 14:46:51  -600.934169   -6.11  -2.13    +0.0000
iter: 222 14:46:54  -600.937249   -6.12  -2.14    +0.0000
iter: 223 14:46:58  -600.940287   -6.13  -2.14    +0.0000
iter: 224 14:47:02  -600.943281   -6.13  -2.15    +0.0000
iter: 225 14:47:06  -600.946235   -6.14  -2.15    +0.0000
iter: 226 14:47:09  -600.949147   -6.15  -2.16    +0.0000
iter: 227 14:47:13  -600.952018   -6.16  -2.16    +0.0000
iter: 228 14:47:17  -600.954849   -6.16  -2.16    +0.0000
iter: 229 14:47:20  -600.957640   -6.17  -2.17    +0.0000
iter: 230 14:47:24  -600.960392   -6.18  -2.17    +0.0000
iter: 231 14:47:28  -600.963106   -6.18  -2.18    +0.0000
iter: 232 14:47:32  -600.965781   -6.19  -2.18    +0.0000
iter: 233 14:47:35  -600.968418   -6.20  -2.19    +0.0000
iter: 234 14:47:39  -600.971019   -6.21  -2.19    +0.0000
iter: 235 14:47:43  -600.973583   -6.21  -2.19    +0.0000
iter: 236 14:47:46  -600.976110   -6.22  -2.20    +0.0000
iter: 237 14:47:50  -600.978602   -6.23  -2.20    +0.0000
iter: 238 14:47:54  -600.981058   -6.24  -2.21    +0.0000
iter: 239 14:47:58  -600.983479   -6.24  -2.21    +0.0000
iter: 240 14:48:01  -600.985867   -6.25  -2.22    +0.0000
iter: 241 14:48:05  -600.988220   -6.26  -2.22    +0.0000
iter: 242 14:48:09  -600.990540   -6.27  -2.22    +0.0000
iter: 243 14:48:13  -600.992826   -6.27  -2.23    +0.0000
iter: 244 14:48:17  -600.995080   -6.28  -2.23    +0.0000
iter: 245 14:48:21  -600.997302   -6.29  -2.24    +0.0000
iter: 246 14:48:24  -600.999493   -6.30  -2.24    +0.0000
iter: 247 14:48:28  -601.001652   -6.30  -2.24    +0.0000
iter: 248 14:48:32  -601.003780   -6.31  -2.25    +0.0000
iter: 249 14:48:35  -601.005877   -6.32  -2.25    +0.0000
iter: 250 14:48:39  -601.007945   -6.32  -2.26    +0.0000
iter: 251 14:48:43  -601.009983   -6.33  -2.26    +0.0000
iter: 252 14:48:47  -601.011992   -6.34  -2.27    +0.0000
iter: 253 14:48:50  -601.013971   -6.35  -2.27    +0.0000
iter: 254 14:48:54  -601.015923   -6.35  -2.27    +0.0000
iter: 255 14:48:58  -601.018316   -6.36  -2.28    +0.0000
iter: 256 14:49:02  -601.020153   -6.37  -2.28    +0.0000
iter: 257 14:49:05  -601.021978   -6.37  -2.29    +0.0000
iter: 258 14:49:09  -601.023785   -6.38  -2.29    +0.0000
iter: 259 14:49:13  -601.025570   -6.39  -2.30    +0.0000
iter: 260 14:49:16  -601.027332   -6.40  -2.30    +0.0000
iter: 261 14:49:20  -601.029069   -6.40  -2.30    +0.0000
iter: 262 14:49:24  -601.030783   -6.41  -2.31    +0.0000
iter: 263 14:49:28  -601.032472   -6.42  -2.31    +0.0000
iter: 264 14:49:31  -601.034138   -6.43  -2.32    +0.0000
iter: 265 14:49:35  -601.035780   -6.43  -2.32    +0.0000
iter: 266 14:49:39  -601.037398   -6.44  -2.33    +0.0000
iter: 267 14:49:43  -601.038994   -6.45  -2.33    +0.0000
iter: 268 14:49:46  -601.040567   -6.45  -2.33    +0.0000
iter: 269 14:49:50  -601.042118   -6.46  -2.34    +0.0000
iter: 270 14:49:54  -601.043647   -6.47  -2.34    +0.0000
iter: 271 14:49:57  -601.045154   -6.48  -2.35    +0.0000
iter: 272 14:50:01  -601.046640   -6.48  -2.35    +0.0000
iter: 273 14:50:05  -601.048104   -6.49  -2.35    +0.0000
iter: 274 14:50:09  -601.049548   -6.50  -2.36    +0.0000
iter: 275 14:50:12  -601.050971   -6.50  -2.36    +0.0000
iter: 276 14:50:16  -601.052374   -6.51  -2.37    +0.0000
iter: 277 14:50:20  -601.053757   -6.52  -2.37    +0.0000
iter: 278 14:50:24  -601.055121   -6.53  -2.38    +0.0000
iter: 279 14:50:27  -601.056464   -6.53  -2.38    +0.0000
iter: 280 14:50:31  -601.057789   -6.54  -2.38    +0.0000
iter: 281 14:50:35  -601.059095   -6.55  -2.39    +0.0000
iter: 282 14:50:38  -601.060382   -6.55  -2.39    +0.0000
iter: 283 14:50:42  -601.061651   -6.56  -2.40    +0.0000
iter: 284 14:50:46  -601.062901   -6.57  -2.40    +0.0000
iter: 285 14:50:50  -601.064134   -6.58  -2.41    +0.0000
iter: 286 14:50:53  -601.065349   -6.58  -2.41    +0.0000
iter: 287 14:50:57  -601.066547   -6.59  -2.41    +0.0000
iter: 288 14:51:01  -601.067727   -6.60  -2.42    +0.0000
iter: 289 14:51:04  -601.068891   -6.60  -2.42    +0.0000
iter: 290 14:51:08  -601.070037   -6.61  -2.43    +0.0000
iter: 291 14:51:12  -601.071168   -6.62  -2.43    +0.0000
iter: 292 14:51:16  -601.072282   -6.63  -2.43    +0.0000
iter: 293 14:51:19  -601.073380   -6.63  -2.44    +0.0000
iter: 294 14:51:23  -601.074462   -6.64  -2.44    +0.0000
iter: 295 14:51:27  -601.075528   -6.65  -2.45    +0.0000
iter: 296 14:51:31  -601.076579   -6.65  -2.45    +0.0000
iter: 297 14:51:34  -601.077615   -6.66  -2.46    +0.0000
iter: 298 14:51:38  -601.078636   -6.67  -2.46    +0.0000
iter: 299 14:51:42  -601.079642   -6.67  -2.46    +0.0000
iter: 300 14:51:45  -601.080634   -6.68  -2.47    +0.0000
iter: 301 14:51:49  -601.081611   -6.69  -2.47    +0.0000
iter: 302 14:51:53  -601.082574   -6.70  -2.48    +0.0000
iter: 303 14:51:57  -601.083523   -6.70  -2.48    +0.0000
iter: 304 14:52:00  -601.084458   -6.71  -2.48    +0.0000
iter: 305 14:52:04  -601.085379   -6.72  -2.49    +0.0000
iter: 306 14:52:08  -601.086287   -6.73  -2.49    +0.0000
iter: 307 14:52:12  -601.087182   -6.73  -2.50    +0.0000
iter: 308 14:52:15  -601.088064   -6.74  -2.50    +0.0000
iter: 309 14:52:19  -601.088933   -6.75  -2.51    +0.0000
iter: 310 14:52:23  -601.089790   -6.75  -2.51    +0.0000
iter: 311 14:52:26  -601.090633   -6.76  -2.51    +0.0000
iter: 312 14:52:30  -601.091465   -6.77  -2.52    +0.0000
iter: 313 14:52:34  -601.092284   -6.77  -2.52    +0.0000
iter: 314 14:52:38  -601.093091   -6.78  -2.53    +0.0000
iter: 315 14:52:41  -601.093887   -6.79  -2.53    +0.0000
iter: 316 14:52:45  -601.094671   -6.80  -2.53    +0.0000
iter: 317 14:52:49  -601.095443   -6.80  -2.54    +0.0000
iter: 318 14:52:52  -601.096204   -6.81  -2.54    +0.0000
iter: 319 14:52:56  -601.096954   -6.82  -2.55    +0.0000
iter: 320 14:53:00  -601.097693   -6.82  -2.55    +0.0000
iter: 321 14:53:04  -601.098421   -6.83  -2.56    +0.0000
iter: 322 14:53:07  -601.099138   -6.84  -2.56    +0.0000
iter: 323 14:53:11  -601.099845   -6.84  -2.56    +0.0000
iter: 324 14:53:15  -601.100541   -6.85  -2.57    +0.0000
iter: 325 14:53:19  -601.101227   -6.86  -2.57    +0.0000
iter: 326 14:53:22  -601.101903   -6.87  -2.58    +0.0000
iter: 327 14:53:26  -601.102569   -6.87  -2.58    +0.0000
iter: 328 14:53:30  -601.103225   -6.88  -2.58    +0.0000
iter: 329 14:53:33  -601.103872   -6.89  -2.59    +0.0000
iter: 330 14:53:37  -601.104509   -6.89  -2.59    +0.0000
iter: 331 14:53:41  -601.105136   -6.90  -2.60    +0.0000
iter: 332 14:53:45  -601.105755   -6.91  -2.60    +0.0000
iter: 333 14:53:48  -601.106364   -6.91  -2.61    +0.0000
iter: 334 14:53:52  -601.106964   -6.92  -2.61    +0.0000
iter: 335 14:53:56  -601.107555   -6.93  -2.61    +0.0000
iter: 336 14:53:59  -601.108138   -6.93  -2.62    +0.0000
iter: 337 14:54:03  -601.108712   -6.94  -2.62    +0.0000
iter: 338 14:54:07  -601.109277   -6.95  -2.63    +0.0000
iter: 339 14:54:11  -601.109834   -6.96  -2.63    +0.0000
iter: 340 14:54:14  -601.110383   -6.96  -2.63    +0.0000
iter: 341 14:54:18  -601.110924   -6.97  -2.64    +0.0000
iter: 342 14:54:22  -601.111456   -6.98  -2.64    +0.0000
iter: 343 14:54:26  -601.111981   -6.98  -2.65    +0.0000
iter: 344 14:54:29  -601.112498   -6.99  -2.65    +0.0000
iter: 345 14:54:33  -601.113008   -7.00  -2.66    +0.0000
iter: 346 14:54:37  -601.113509   -7.00  -2.66    +0.0000
iter: 347 14:54:40  -601.114004   -7.01  -2.66    +0.0000
iter: 348 14:54:44  -601.114491   -7.02  -2.67    +0.0000
iter: 349 14:54:48  -601.114970   -7.03  -2.67    +0.0000
iter: 350 14:54:52  -601.115443   -7.03  -2.68    +0.0000
iter: 351 14:54:55  -601.115909   -7.04  -2.68    +0.0000
iter: 352 14:54:59  -601.116367   -7.05  -2.68    +0.0000
iter: 353 14:55:03  -601.116819   -7.05  -2.69    +0.0000
iter: 354 14:55:07  -601.117264   -7.06  -2.69    +0.0000
iter: 355 14:55:10  -601.117703   -7.07  -2.70    +0.0000
iter: 356 14:55:14  -601.118135   -7.07  -2.70    +0.0000
iter: 357 14:55:18  -601.118561   -7.08  -2.70    +0.0000
iter: 358 14:55:21  -601.118980   -7.09  -2.71    +0.0000
iter: 359 14:55:25  -601.119393   -7.09  -2.71    +0.0000
iter: 360 14:55:29  -601.119800   -7.10  -2.72    +0.0000
iter: 361 14:55:33  -601.120201   -7.11  -2.72    +0.0000
iter: 362 14:55:36  -601.120596   -7.12  -2.73    +0.0000
iter: 363 14:55:40  -601.120985   -7.12  -2.73    +0.0000
iter: 364 14:55:44  -601.121368   -7.13  -2.73    +0.0000
iter: 365 14:55:47  -601.121745   -7.14  -2.74    +0.0000
iter: 366 14:55:51  -601.122117   -7.14  -2.74    +0.0000
iter: 367 14:55:55  -601.122484   -7.15  -2.75    +0.0000
iter: 368 14:55:59  -601.122845   -7.16  -2.75    +0.0000
iter: 369 14:56:02  -601.123200   -7.16  -2.75    +0.0000
iter: 370 14:56:06  -601.123550   -7.17  -2.76    +0.0000
iter: 371 14:56:10  -601.123895   -7.18  -2.76    +0.0000
iter: 372 14:56:13  -601.124235   -7.18  -2.77    +0.0000
iter: 373 14:56:17  -601.124570   -7.19  -2.77    +0.0000
iter: 374 14:56:21  -601.124900   -7.20  -2.77    +0.0000
iter: 375 14:56:25  -601.125225   -7.21  -2.78    +0.0000
iter: 376 14:56:28  -601.125545   -7.21  -2.78    +0.0000
iter: 377 14:56:32  -601.125860   -7.22  -2.79    +0.0000
iter: 378 14:56:36  -601.126171   -7.23  -2.79    +0.0000
iter: 379 14:56:40  -601.126476c  -7.23  -2.79    +0.0000
iter: 380 14:56:43  -601.126778c  -7.24  -2.80    +0.0000
iter: 381 14:56:47  -601.127075c  -7.25  -2.80    +0.0000
iter: 382 14:56:51  -601.127367c  -7.25  -2.81    +0.0000
iter: 383 14:56:54  -601.127655c  -7.26  -2.81    +0.0000
iter: 384 14:56:58  -601.127939c  -7.27  -2.82    +0.0000
iter: 385 14:57:02  -601.128219c  -7.28  -2.82    +0.0000
iter: 386 14:57:06  -601.128494c  -7.28  -2.82    +0.0000
iter: 387 14:57:09  -601.128765c  -7.29  -2.83    +0.0000
iter: 388 14:57:13  -601.129033c  -7.30  -2.83    +0.0000
iter: 389 14:57:17  -601.129296c  -7.30  -2.84    +0.0000
iter: 390 14:57:20  -601.129555c  -7.31  -2.84    +0.0000
iter: 391 14:57:24  -601.129811c  -7.32  -2.84    +0.0000
iter: 392 14:57:28  -601.130062c  -7.32  -2.85    +0.0000
iter: 393 14:57:32  -601.130310c  -7.33  -2.85    +0.0000
iter: 394 14:57:35  -601.130554c  -7.34  -2.86    +0.0000
iter: 395 14:57:39  -601.130795c  -7.34  -2.86    +0.0000
iter: 396 14:57:43  -601.131032c  -7.35  -2.86    +0.0000
iter: 397 14:57:47  -601.131265c  -7.36  -2.87    +0.0000
iter: 398 14:57:50  -601.131495c  -7.36  -2.87    +0.0000
iter: 399 14:57:54  -601.131722c  -7.37  -2.88    +0.0000
iter: 400 14:57:58  -601.131945c  -7.38  -2.88    +0.0000
iter: 401 14:58:01  -601.132164c  -7.39  -2.88    +0.0000
iter: 402 14:58:05  -601.132381c  -7.39  -2.89    +0.0000
iter: 403 14:58:09  -601.132594c  -7.40  -2.89    +0.0000
iter: 404 14:58:13  -601.132804c  -7.41  -2.90    +0.0000
iter: 405 14:58:16  -601.133011c  -7.41  -2.90    +0.0000
iter: 406 14:58:20  -601.133215c  -7.42  -2.90    +0.0000
iter: 407 14:58:24  -601.133416c  -7.43  -2.91    +0.0000
iter: 408 14:58:27  -601.133614c  -7.43  -2.91    +0.0000
iter: 409 14:58:31  -601.133809c  -7.44  -2.92    +0.0000
iter: 410 14:58:35  -601.134001c  -7.45  -2.92    +0.0000
iter: 411 14:58:39  -601.134190c  -7.45  -2.93    +0.0000
iter: 412 14:58:42  -601.134376c  -7.46  -2.93    +0.0000
iter: 413 14:58:46  -601.134560c  -7.47  -2.93    +0.0000
iter: 414 14:58:50  -601.134740c  -7.47  -2.94    +0.0000
iter: 415 14:58:54  -601.134918c  -7.48  -2.94    +0.0000
iter: 416 14:58:57  -601.135094c  -7.49  -2.95    +0.0000
iter: 417 14:59:01  -601.135266c  -7.50  -2.95    +0.0000
iter: 418 14:59:05  -601.135437c  -7.50  -2.95    +0.0000
iter: 419 14:59:08  -601.135604c  -7.51  -2.96    +0.0000
iter: 420 14:59:12  -601.135770c  -7.52  -2.96    +0.0000
iter: 421 14:59:16  -601.135932c  -7.52  -2.97    +0.0000
iter: 422 14:59:20  -601.136092c  -7.53  -2.97    +0.0000
iter: 423 14:59:23  -601.136250c  -7.54  -2.97    +0.0000
iter: 424 14:59:27  -601.136406c  -7.54  -2.98    +0.0000
iter: 425 14:59:31  -601.136559c  -7.55  -2.98    +0.0000
iter: 426 14:59:34  -601.136710c  -7.56  -2.99    +0.0000
iter: 427 14:59:38  -601.136859c  -7.56  -2.99    +0.0000
iter: 428 14:59:42  -601.137005c  -7.57  -2.99    +0.0000
iter: 429 14:59:46  -601.137149c  -7.58  -3.00    +0.0000
iter: 430 14:59:49  -601.137291c  -7.58  -3.00    +0.0000
iter: 431 14:59:53  -601.137431c  -7.59  -3.01    +0.0000
iter: 432 14:59:57  -601.137569c  -7.60  -3.01    +0.0000
iter: 433 15:00:00  -601.137705c  -7.61  -3.01    +0.0000
iter: 434 15:00:04  -601.137839c  -7.61  -3.02    +0.0000
iter: 435 15:00:08  -601.137971c  -7.62  -3.02    +0.0000
iter: 436 15:00:12  -601.138101c  -7.63  -3.03    +0.0000
iter: 437 15:00:15  -601.138229c  -7.63  -3.03    +0.0000
iter: 438 15:00:19  -601.138355c  -7.64  -3.03    +0.0000
iter: 439 15:00:23  -601.138479c  -7.65  -3.04    +0.0000
iter: 440 15:00:26  -601.138601c  -7.65  -3.04    +0.0000
iter: 441 15:00:30  -601.138721c  -7.66  -3.05    +0.0000
iter: 442 15:00:34  -601.138840c  -7.67  -3.05    +0.0000
iter: 443 15:00:38  -601.138957c  -7.67  -3.05    +0.0000
iter: 444 15:00:41  -601.139072c  -7.68  -3.06    +0.0000
iter: 445 15:00:45  -601.139185c  -7.69  -3.06    +0.0000
iter: 446 15:00:49  -601.139297c  -7.69  -3.07    +0.0000
iter: 447 15:00:53  -601.139407c  -7.70  -3.07    +0.0000
iter: 448 15:00:56  -601.139516c  -7.71  -3.07    +0.0000
iter: 449 15:01:00  -601.139623c  -7.71  -3.08    +0.0000
iter: 450 15:01:04  -601.139728c  -7.72  -3.08    +0.0000
iter: 451 15:01:07  -601.139831c  -7.73  -3.09    +0.0000
iter: 452 15:01:11  -601.139934c  -7.74  -3.09    +0.0000
iter: 453 15:01:15  -601.140034c  -7.74  -3.09    +0.0000
iter: 454 15:01:19  -601.140133c  -7.75  -3.10    +0.0000
iter: 455 15:01:23  -601.140231c  -7.76  -3.10    +0.0000
iter: 456 15:01:27  -601.140327c  -7.76  -3.11    +0.0000
iter: 457 15:01:30  -601.140422c  -7.77  -3.11    +0.0000
iter: 458 15:01:34  -601.140515c  -7.78  -3.11    +0.0000
iter: 459 15:01:38  -601.140607c  -7.78  -3.12    +0.0000
iter: 460 15:01:42  -601.140697c  -7.79  -3.12    +0.0000
iter: 461 15:01:45  -601.140787c  -7.80  -3.13    +0.0000
iter: 462 15:01:49  -601.140875c  -7.80  -3.13    +0.0000
iter: 463 15:01:53  -601.140961c  -7.81  -3.13    +0.0000
iter: 464 15:01:56  -601.141046c  -7.82  -3.14    +0.0000
iter: 465 15:02:00  -601.141130c  -7.82  -3.14    +0.0000
iter: 466 15:02:04  -601.141213c  -7.83  -3.15    +0.0000
iter: 467 15:02:08  -601.141295c  -7.84  -3.15    +0.0000
iter: 468 15:02:11  -601.141375c  -7.84  -3.15    +0.0000
iter: 469 15:02:15  -601.141454c  -7.85  -3.16    +0.0000
iter: 470 15:02:19  -601.141532c  -7.86  -3.16    +0.0000
iter: 471 15:02:22  -601.141609c  -7.86  -3.17    +0.0000
iter: 472 15:02:26  -601.141685c  -7.87  -3.17    +0.0000
iter: 473 15:02:30  -601.141759c  -7.88  -3.17    +0.0000
iter: 474 15:02:34  -601.141833c  -7.88  -3.18    +0.0000
iter: 475 15:02:38  -601.141905c  -7.89  -3.18    +0.0000
iter: 476 15:02:41  -601.141976c  -7.90  -3.19    +0.0000
iter: 477 15:02:45  -601.142046c  -7.90  -3.19    +0.0000
iter: 478 15:02:49  -601.142115c  -7.91  -3.19    +0.0000
iter: 479 15:02:52  -601.142184c  -7.92  -3.20    +0.0000
iter: 480 15:02:56  -601.142251c  -7.92  -3.20    +0.0000
iter: 481 15:03:00  -601.142317c  -7.93  -3.21    +0.0000
iter: 482 15:03:04  -601.142382c  -7.94  -3.21    +0.0000
iter: 483 15:03:07  -601.142446c  -7.95  -3.21    +0.0000
iter: 484 15:03:11  -601.142509c  -7.95  -3.22    +0.0000
iter: 485 15:03:15  -601.142571c  -7.96  -3.22    +0.0000
iter: 486 15:03:18  -601.142633c  -7.97  -3.23    +0.0000
iter: 487 15:03:22  -601.142693c  -7.97  -3.23    +0.0000
iter: 488 15:03:26  -601.142753c  -7.98  -3.23    +0.0000
iter: 489 15:03:30  -601.142811c  -7.99  -3.24    +0.0000
iter: 490 15:03:33  -601.142869c  -7.99  -3.24    +0.0000
iter: 491 15:03:37  -601.142926c  -8.00  -3.25    +0.0000
iter: 492 15:03:41  -601.142982c  -8.01  -3.25    +0.0000
iter: 493 15:03:44  -601.143037c  -8.01  -3.25    +0.0000
iter: 494 15:03:48  -601.143092c  -8.02  -3.26    +0.0000
iter: 495 15:03:52  -601.143145c  -8.03  -3.26    +0.0000
iter: 496 15:03:56  -601.143198c  -8.03  -3.27    +0.0000
iter: 497 15:03:59  -601.143250c  -8.04  -3.27    +0.0000
iter: 498 15:04:03  -601.143302c  -8.05  -3.27    +0.0000
iter: 499 15:04:07  -601.143352c  -8.05  -3.28    +0.0000
iter: 500 15:04:10  -601.143402c  -8.06  -3.28    +0.0000
iter: 501 15:04:14  -601.143451c  -8.07  -3.28    +0.0000
iter: 502 15:04:18  -601.143499c  -8.07  -3.29    +0.0000
iter: 503 15:04:22  -601.143547c  -8.08  -3.29    +0.0000
iter: 504 15:04:25  -601.143757c  -8.08  -3.30    +0.0000
iter: 505 15:04:29  -601.143637c  -8.10  -3.30    +0.0000
iter: 506 15:04:33  -601.143841c  -8.10  -3.30    +0.0000
iter: 507 15:04:36  -601.143726c  -8.11  -3.31    +0.0000
iter: 508 15:04:40  -601.143923c  -8.11  -3.31    +0.0000
iter: 509 15:04:44  -601.143813c  -8.12  -3.32    +0.0000
iter: 510 15:04:48  -601.144003c  -8.12  -3.32    +0.0000
iter: 511 15:04:51  -601.143898c  -8.14  -3.32    +0.0000
iter: 512 15:04:55  -601.144081c  -8.14  -3.33    +0.0000
iter: 513 15:04:59  -601.144123c  -8.14  -3.33    +0.0000
iter: 514 15:05:03  -601.144158c  -8.15  -3.34    +0.0000
iter: 515 15:05:06  -601.144193c  -8.16  -3.34    +0.0000
iter: 516 15:05:10  -601.144229c  -8.16  -3.34    +0.0000
iter: 517 15:05:14  -601.144264c  -8.17  -3.35    +0.0000
iter: 518 15:05:17  -601.144299c  -8.18  -3.35    +0.0000
iter: 519 15:05:21  -601.144333c  -8.18  -3.36    +0.0000
iter: 520 15:05:25  -601.144367c  -8.19  -3.36    +0.0000
iter: 521 15:05:29  -601.144401c  -8.20  -3.36    +0.0000
iter: 522 15:05:32  -601.144434c  -8.20  -3.37    +0.0000
iter: 523 15:05:36  -601.144466c  -8.21  -3.37    +0.0000
iter: 524 15:05:40  -601.144498c  -8.22  -3.37    +0.0000
iter: 525 15:05:43  -601.144529c  -8.22  -3.38    +0.0000
iter: 526 15:05:47  -601.144560c  -8.23  -3.38    +0.0000
iter: 527 15:05:51  -601.144591c  -8.24  -3.39    +0.0000
iter: 528 15:05:54  -601.144621c  -8.24  -3.39    +0.0000
iter: 529 15:05:58  -601.144651c  -8.25  -3.39    +0.0000
iter: 530 15:06:02  -601.144680c  -8.26  -3.40    +0.0000
iter: 531 15:06:06  -601.144709c  -8.26  -3.40    +0.0000
iter: 532 15:06:09  -601.144737c  -8.27  -3.41    +0.0000
iter: 533 15:06:13  -601.144765c  -8.28  -3.41    +0.0000
iter: 534 15:06:17  -601.144792c  -8.28  -3.41    +0.0000
iter: 535 15:06:20  -601.144820c  -8.29  -3.42    +0.0000
iter: 536 15:06:24  -601.144846c  -8.30  -3.42    +0.0000
iter: 537 15:06:28  -601.144872c  -8.30  -3.43    +0.0000
iter: 538 15:06:32  -601.144898c  -8.31  -3.43    +0.0000
iter: 539 15:06:35  -601.144924c  -8.32  -3.43    +0.0000
iter: 540 15:06:39  -601.144949c  -8.32  -3.44    +0.0000
iter: 541 15:06:43  -601.144974c  -8.33  -3.44    +0.0000
iter: 542 15:06:46  -601.144998c  -8.34  -3.44    +0.0000
iter: 543 15:06:50  -601.145022c  -8.34  -3.45    +0.0000
iter: 544 15:06:54  -601.145046c  -8.35  -3.45    +0.0000
iter: 545 15:06:58  -601.145069c  -8.36  -3.46    +0.0000
iter: 546 15:07:01  -601.145092c  -8.36  -3.46    +0.0000
iter: 547 15:07:05  -601.145115c  -8.37  -3.46    +0.0000
iter: 548 15:07:09  -601.145137c  -8.38  -3.47    +0.0000
iter: 549 15:07:12  -601.145159c  -8.38  -3.47    +0.0000
iter: 550 15:07:16  -601.145181c  -8.39  -3.48    +0.0000
iter: 551 15:07:20  -601.145203c  -8.40  -3.48    +0.0000
iter: 552 15:07:24  -601.145224c  -8.40  -3.48    +0.0000
iter: 553 15:07:27  -601.145245c  -8.41  -3.49    +0.0000
iter: 554 15:07:31  -601.145265c  -8.42  -3.49    +0.0000
iter: 555 15:07:35  -601.145285c  -8.42  -3.50    +0.0000
iter: 556 15:07:38  -601.145305c  -8.43  -3.50    +0.0000
iter: 557 15:07:42  -601.145325c  -8.43  -3.50    +0.0000
iter: 558 15:07:46  -601.145344c  -8.44  -3.51    +0.0000
iter: 559 15:07:50  -601.145363c  -8.45  -3.51    +0.0000
iter: 560 15:07:53  -601.145382c  -8.45  -3.51    +0.0000
iter: 561 15:07:57  -601.145401c  -8.46  -3.52    +0.0000
iter: 562 15:08:01  -601.145419c  -8.47  -3.52    +0.0000
iter: 563 15:08:04  -601.145437c  -8.47  -3.53    +0.0000
iter: 564 15:08:08  -601.145455c  -8.48  -3.53    +0.0000
iter: 565 15:08:12  -601.145472c  -8.49  -3.53    +0.0000
iter: 566 15:08:15  -601.145490c  -8.49  -3.54    +0.0000
iter: 567 15:08:19  -601.145507c  -8.50  -3.54    +0.0000
iter: 568 15:08:23  -601.145524c  -8.51  -3.55    +0.0000
iter: 569 15:08:27  -601.145540c  -8.51  -3.55    +0.0000
iter: 570 15:08:30  -601.145557c  -8.52  -3.55    +0.0000
iter: 571 15:08:34  -601.145573c  -8.53  -3.56    +0.0000
iter: 572 15:08:38  -601.145589c  -8.53  -3.56    +0.0000
iter: 573 15:08:41  -601.145604c  -8.54  -3.56    +0.0000
iter: 574 15:08:45  -601.145620c  -8.55  -3.57    +0.0000
iter: 575 15:08:49  -601.145635c  -8.55  -3.57    +0.0000
iter: 576 15:08:53  -601.145650c  -8.56  -3.58    +0.0000
iter: 577 15:08:56  -601.145665c  -8.57  -3.58    +0.0000
iter: 578 15:09:00  -601.145680c  -8.57  -3.58    +0.0000
iter: 579 15:09:04  -601.145694c  -8.58  -3.59    +0.0000
iter: 580 15:09:07  -601.145708c  -8.59  -3.59    +0.0000
iter: 581 15:09:11  -601.145722c  -8.59  -3.60    +0.0000
iter: 582 15:09:15  -601.145736c  -8.60  -3.60    +0.0000
iter: 583 15:09:19  -601.145750c  -8.60  -3.60    +0.0000
iter: 584 15:09:22  -601.145763c  -8.61  -3.61    +0.0000
iter: 585 15:09:26  -601.145776c  -8.62  -3.61    +0.0000
iter: 586 15:09:30  -601.145790c  -8.62  -3.61    +0.0000
iter: 587 15:09:33  -601.145802c  -8.63  -3.62    +0.0000
iter: 588 15:09:37  -601.145815c  -8.64  -3.62    +0.0000
iter: 589 15:09:41  -601.145828c  -8.64  -3.63    +0.0000
iter: 590 15:09:45  -601.145840c  -8.65  -3.63    +0.0000
iter: 591 15:09:48  -601.145852c  -8.66  -3.63    +0.0000
iter: 592 15:09:52  -601.145864c  -8.66  -3.64    +0.0000
iter: 593 15:09:56  -601.145876c  -8.67  -3.64    +0.0000
iter: 594 15:09:59  -601.145888c  -8.68  -3.64    +0.0000
iter: 595 15:10:03  -601.145900c  -8.68  -3.65    +0.0000
iter: 596 15:10:07  -601.145911c  -8.69  -3.65    +0.0000
iter: 597 15:10:11  -601.145922c  -8.70  -3.66    +0.0000
iter: 598 15:10:14  -601.145933c  -8.70  -3.66    +0.0000
iter: 599 15:10:18  -601.145944c  -8.71  -3.66    +0.0000
iter: 600 15:10:22  -601.145955c  -8.72  -3.67    +0.0000
iter: 601 15:10:25  -601.145966c  -8.72  -3.67    +0.0000
iter: 602 15:10:29  -601.145976c  -8.73  -3.68    +0.0000
iter: 603 15:10:33  -601.145986c  -8.74  -3.68    +0.0000
iter: 604 15:10:37  -601.145997c  -8.74  -3.68    +0.0000
iter: 605 15:10:40  -601.146007c  -8.75  -3.69    +0.0000
iter: 606 15:10:44  -601.146017c  -8.75  -3.69    +0.0000
iter: 607 15:10:48  -601.146026c  -8.76  -3.69    +0.0000
iter: 608 15:10:51  -601.146036c  -8.77  -3.70    +0.0000
iter: 609 15:10:55  -601.146046c  -8.77  -3.70    +0.0000
iter: 610 15:10:59  -601.146055c  -8.78  -3.71    +0.0000
iter: 611 15:11:03  -601.146064c  -8.79  -3.71    +0.0000
iter: 612 15:11:06  -601.146073c  -8.79  -3.71    +0.0000
iter: 613 15:11:10  -601.146082c  -8.80  -3.72    +0.0000
iter: 614 15:11:14  -601.146091c  -8.81  -3.72    +0.0000
iter: 615 15:11:17  -601.146100c  -8.81  -3.72    +0.0000
iter: 616 15:11:21  -601.146109c  -8.82  -3.73    +0.0000
iter: 617 15:11:25  -601.146117c  -8.83  -3.73    +0.0000
iter: 618 15:11:28  -601.146125c  -8.83  -3.74    +0.0000
iter: 619 15:11:32  -601.146134c  -8.84  -3.74    +0.0000
iter: 620 15:11:36  -601.146142c  -8.85  -3.74    +0.0000
iter: 621 15:11:40  -601.146150c  -8.85  -3.75    +0.0000
iter: 622 15:11:43  -601.146158c  -8.86  -3.75    +0.0000
iter: 623 15:11:47  -601.146166c  -8.87  -3.76    +0.0000
iter: 624 15:11:51  -601.146173c  -8.87  -3.76    +0.0000
iter: 625 15:11:54  -601.146181c  -8.88  -3.76    +0.0000
iter: 626 15:11:58  -601.146189c  -8.89  -3.77    +0.0000
iter: 627 15:12:02  -601.146196c  -8.89  -3.77    +0.0000
iter: 628 15:12:06  -601.146203c  -8.90  -3.77    +0.0000
iter: 629 15:12:09  -601.146210c  -8.90  -3.78    +0.0000
iter: 630 15:12:13  -601.146218c  -8.91  -3.78    +0.0000
iter: 631 15:12:17  -601.146225c  -8.92  -3.79    +0.0000
iter: 632 15:12:20  -601.146231c  -8.92  -3.79    +0.0000
iter: 633 15:12:24  -601.146238c  -8.93  -3.79    +0.0000
iter: 634 15:12:28  -601.146245c  -8.94  -3.80    +0.0000
iter: 635 15:12:32  -601.146252c  -8.94  -3.80    +0.0000
iter: 636 15:12:36  -601.146258c  -8.95  -3.80    +0.0000
iter: 637 15:12:40  -601.146265c  -8.96  -3.81    +0.0000
iter: 638 15:12:43  -601.146271c  -8.96  -3.81    +0.0000
iter: 639 15:12:47  -601.146277c  -8.97  -3.82    +0.0000
iter: 640 15:12:51  -601.146283c  -8.98  -3.82    +0.0000
iter: 641 15:12:54  -601.146290c  -8.98  -3.82    +0.0000
iter: 642 15:12:58  -601.146296c  -8.99  -3.83    +0.0000
iter: 643 15:13:02  -601.146301c  -8.99  -3.83    +0.0000
iter: 644 15:13:06  -601.146307c  -9.00  -3.83    +0.0000
iter: 645 15:13:09  -601.146313c  -9.01  -3.84    +0.0000
iter: 646 15:13:13  -601.146319c  -9.02  -3.84    +0.0000
iter: 647 15:13:17  -601.146324c  -9.02  -3.85    +0.0000
iter: 648 15:13:20  -601.146330c  -9.03  -3.85    +0.0000
iter: 649 15:13:24  -601.146335c  -9.03  -3.85    +0.0000
iter: 650 15:13:28  -601.146341c  -9.04  -3.86    +0.0000
iter: 651 15:13:32  -601.146346c  -9.05  -3.86    +0.0000
iter: 652 15:13:35  -601.146351c  -9.05  -3.86    +0.0000
iter: 653 15:13:39  -601.146357c  -9.06  -3.87    +0.0000
iter: 654 15:13:43  -601.146362c  -9.07  -3.87    +0.0000
iter: 655 15:13:46  -601.146367c  -9.07  -3.88    +0.0000
iter: 656 15:13:50  -601.146372c  -9.08  -3.88    +0.0000
iter: 657 15:13:54  -601.146377c  -9.09  -3.88    +0.0000
iter: 658 15:13:57  -601.146381c  -9.09  -3.89    +0.0000
iter: 659 15:14:01  -601.146386c  -9.10  -3.89    +0.0000
iter: 660 15:14:05  -601.146391c  -9.11  -3.89    +0.0000
iter: 661 15:14:09  -601.146395c  -9.11  -3.90    +0.0000
iter: 662 15:14:12  -601.146400c  -9.12  -3.90    +0.0000
iter: 663 15:14:16  -601.146405c  -9.12  -3.91    +0.0000
iter: 664 15:14:20  -601.146409c  -9.13  -3.91    +0.0000
iter: 665 15:14:23  -601.146413c  -9.14  -3.91    +0.0000
iter: 666 15:14:27  -601.146418c  -9.14  -3.92    +0.0000
iter: 667 15:14:31  -601.146422c  -9.15  -3.92    +0.0000
iter: 668 15:14:35  -601.146426c  -9.16  -3.92    +0.0000
iter: 669 15:14:38  -601.146430c  -9.16  -3.93    +0.0000
iter: 670 15:14:42  -601.146434c  -9.17  -3.93    +0.0000
iter: 671 15:14:46  -601.146439c  -9.18  -3.94    +0.0000
iter: 672 15:14:49  -601.146443c  -9.18  -3.94    +0.0000
iter: 673 15:14:53  -601.146446c  -9.19  -3.94    +0.0000
iter: 674 15:14:57  -601.146450c  -9.20  -3.95    +0.0000
iter: 675 15:15:01  -601.146454c  -9.20  -3.95    +0.0000
iter: 676 15:15:04  -601.146458c  -9.21  -3.95    +0.0000
iter: 677 15:15:08  -601.146462c  -9.21  -3.96    +0.0000
iter: 678 15:15:12  -601.146465c  -9.22  -3.96    +0.0000
iter: 679 15:15:15  -601.146469c  -9.23  -3.97    +0.0000
iter: 680 15:15:19  -601.146473c  -9.23  -3.97    +0.0000
iter: 681 15:15:23  -601.146476c  -9.24  -3.97    +0.0000
iter: 682 15:15:27  -601.146480c  -9.25  -3.98    +0.0000
iter: 683 15:15:30  -601.146483c  -9.25  -3.98    +0.0000
iter: 684 15:15:34  -601.146486c  -9.26  -3.98    +0.0000
iter: 685 15:15:38  -601.146490c  -9.27  -3.99    +0.0000
iter: 686 15:15:41  -601.146493c  -9.27  -3.99    +0.0000
iter: 687 15:15:45  -601.146496c  -9.28  -3.99    +0.0000
iter: 688 15:15:49  -601.146500c  -9.29  -4.00    +0.0000
iter: 689 15:15:53  -601.146503c  -9.29  -4.00    +0.0000
iter: 690 15:15:56  -601.146506c  -9.30  -4.01    +0.0000
iter: 691 15:16:00  -601.146509c  -9.30  -4.01    +0.0000
iter: 692 15:16:04  -601.146512c  -9.31  -4.01    +0.0000
iter: 693 15:16:07  -601.146515c  -9.32  -4.02    +0.0000
iter: 694 15:16:11  -601.146518c  -9.32  -4.02    +0.0000
iter: 695 15:16:15  -601.146521c  -9.33  -4.02    +0.0000
iter: 696 15:16:18  -601.146524c  -9.34  -4.03    +0.0000
iter: 697 15:16:22  -601.146527c  -9.34  -4.03    +0.0000
iter: 698 15:16:26  -601.146529c  -9.35  -4.04    +0.0000
iter: 699 15:16:30  -601.146532c  -9.35  -4.04    +0.0000
iter: 700 15:16:33  -601.146535c  -9.36  -4.04    +0.0000
iter: 701 15:16:37  -601.146538c  -9.37  -4.05    +0.0000
iter: 702 15:16:41  -601.146540c  -9.38  -4.05    +0.0000
iter: 703 15:16:44  -601.146543c  -9.38  -4.05    +0.0000
iter: 704 15:16:48  -601.146546c  -9.39  -4.06    +0.0000
iter: 705 15:16:52  -601.146548c  -9.39  -4.06    +0.0000
iter: 706 15:16:56  -601.146551c  -9.40  -4.06    +0.0000
iter: 707 15:16:59  -601.146553c  -9.41  -4.07    +0.0000
iter: 708 15:17:03  -601.146556c  -9.41  -4.07    +0.0000
iter: 709 15:17:07  -601.146558c  -9.42  -4.08    +0.0000
iter: 710 15:17:10  -601.146560c  -9.43  -4.08    +0.0000
iter: 711 15:17:14  -601.146563c  -9.43  -4.08    +0.0000
iter: 712 15:17:18  -601.146565c  -9.44  -4.09    +0.0000
iter: 713 15:17:22  -601.146567c  -9.44  -4.09    +0.0000
iter: 714 15:17:25  -601.146570c  -9.45  -4.09    +0.0000
iter: 715 15:17:29  -601.146572c  -9.46  -4.10    +0.0000
iter: 716 15:17:33  -601.146574c  -9.46  -4.10    +0.0000
iter: 717 15:17:36  -601.146576c  -9.47  -4.11    +0.0000
iter: 718 15:17:40  -601.146579c  -9.48  -4.11    +0.0000
iter: 719 15:17:44  -601.146581c  -9.48  -4.11    +0.0000
iter: 720 15:17:48  -601.146583c  -9.49  -4.12    +0.0000
iter: 721 15:17:51  -601.146585c  -9.50  -4.12    +0.0000
iter: 722 15:17:55  -601.146587c  -9.50  -4.12    +0.0000
iter: 723 15:17:59  -601.146589c  -9.51  -4.13    +0.0000
iter: 724 15:18:02  -601.146591c  -9.52  -4.13    +0.0000
iter: 725 15:18:06  -601.146593c  -9.52  -4.13    +0.0000
iter: 726 15:18:10  -601.146595c  -9.53  -4.14    +0.0000
iter: 727 15:18:13  -601.146597c  -9.53  -4.14    +0.0000
iter: 728 15:18:17  -601.146599c  -9.54  -4.15    +0.0000
iter: 729 15:18:21  -601.146601c  -9.55  -4.15    +0.0000
iter: 730 15:18:25  -601.146602c  -9.55  -4.15    +0.0000
iter: 731 15:18:28  -601.146604c  -9.56  -4.16    +0.0000
iter: 732 15:18:32  -601.146606c  -9.57  -4.16    +0.0000
iter: 733 15:18:36  -601.146608c  -9.57  -4.16    +0.0000
iter: 734 15:18:39  -601.146610c  -9.58  -4.17    +0.0000
iter: 735 15:18:43  -601.146611c  -9.58  -4.17    +0.0000
iter: 736 15:18:47  -601.146613c  -9.59  -4.17    +0.0000
iter: 737 15:18:51  -601.146615c  -9.60  -4.18    +0.0000
iter: 738 15:18:54  -601.146616c  -9.61  -4.18    +0.0000
iter: 739 15:18:58  -601.146618c  -9.61  -4.19    +0.0000
iter: 740 15:19:02  -601.146620c  -9.62  -4.19    +0.0000
iter: 741 15:19:05  -601.146621c  -9.62  -4.19    +0.0000
iter: 742 15:19:09  -601.146623c  -9.63  -4.20    +0.0000
iter: 743 15:19:13  -601.146624c  -9.64  -4.20    +0.0000
iter: 744 15:19:17  -601.146626c  -9.64  -4.20    +0.0000
iter: 745 15:19:20  -601.146628c  -9.65  -4.21    +0.0000
iter: 746 15:19:24  -601.146629c  -9.66  -4.21    +0.0000
iter: 747 15:19:28  -601.146631c  -9.66  -4.22    +0.0000
iter: 748 15:19:31  -601.146632c  -9.67  -4.22    +0.0000
iter: 749 15:19:35  -601.146633c  -9.67  -4.22    +0.0000
iter: 750 15:19:39  -601.146635c  -9.68  -4.23    +0.0000
iter: 751 15:19:43  -601.146636c  -9.69  -4.23    +0.0000
iter: 752 15:19:46  -601.146638c  -9.69  -4.23    +0.0000
iter: 753 15:19:50  -601.146639c  -9.70  -4.24    +0.0000
iter: 754 15:19:54  -601.146640c  -9.71  -4.24    +0.0000
iter: 755 15:19:57  -601.146642c  -9.71  -4.24    +0.0000
iter: 756 15:20:01  -601.146643c  -9.72  -4.25    +0.0000
iter: 757 15:20:05  -601.146644c  -9.72  -4.25    +0.0000
iter: 758 15:20:09  -601.146646c  -9.73  -4.26    +0.0000
iter: 759 15:20:12  -601.146647c  -9.74  -4.26    +0.0000
iter: 760 15:20:16  -601.146648c  -9.75  -4.26    +0.0000
iter: 761 15:20:20  -601.146650c  -9.75  -4.27    +0.0000
iter: 762 15:20:23  -601.146651c  -9.76  -4.27    +0.0000
iter: 763 15:20:27  -601.146652c  -9.76  -4.27    +0.0000
iter: 764 15:20:31  -601.146653c  -9.77  -4.28    +0.0000
iter: 765 15:20:34  -601.146654c  -9.78  -4.28    +0.0000
iter: 766 15:20:38  -601.146656c  -9.78  -4.28    +0.0000
iter: 767 15:20:42  -601.146657c  -9.79  -4.29    +0.0000
iter: 768 15:20:46  -601.146658c  -9.80  -4.29    +0.0000
iter: 769 15:20:49  -601.146659c  -9.80  -4.29    +0.0000
iter: 770 15:20:53  -601.146660c  -9.81  -4.30    +0.0000
iter: 771 15:20:57  -601.146661c  -9.81  -4.30    +0.0000
iter: 772 15:21:01  -601.146662c  -9.82  -4.31    +0.0000
iter: 773 15:21:04  -601.146663c  -9.83  -4.31    +0.0000
iter: 774 15:21:08  -601.146664c  -9.83  -4.31    +0.0000
iter: 775 15:21:12  -601.146666c  -9.84  -4.32    +0.0000
iter: 776 15:21:15  -601.146667c  -9.85  -4.32    +0.0000
iter: 777 15:21:19  -601.146668c  -9.85  -4.32    +0.0000
iter: 778 15:21:23  -601.146669c  -9.86  -4.33    +0.0000
iter: 779 15:21:26  -601.146670c  -9.86  -4.33    +0.0000
iter: 780 15:21:30  -601.146671c  -9.87  -4.33    +0.0000
iter: 781 15:21:34  -601.146672c  -9.88  -4.34    +0.0000
iter: 782 15:21:38  -601.146673c  -9.89  -4.34    +0.0000
iter: 783 15:21:41  -601.146673c  -9.89  -4.35    +0.0000
iter: 784 15:21:45  -601.146674c  -9.90  -4.35    +0.0000
iter: 785 15:21:49  -601.146675c  -9.90  -4.35    +0.0000
iter: 786 15:21:52  -601.146676c  -9.91  -4.36    +0.0000
iter: 787 15:21:56  -601.146677c  -9.92  -4.36    +0.0000
iter: 788 15:22:00  -601.146678c  -9.92  -4.36    +0.0000
iter: 789 15:22:04  -601.146679c  -9.93  -4.37    +0.0000
iter: 790 15:22:07  -601.146680c  -9.94  -4.37    +0.0000
iter: 791 15:22:11  -601.146681c  -9.94  -4.37    +0.0000
iter: 792 15:22:15  -601.146682c  -9.95  -4.38    +0.0000
iter: 793 15:22:18  -601.146682c  -9.95  -4.38    +0.0000
iter: 794 15:22:22  -601.146683c  -9.96  -4.38    +0.0000
iter: 795 15:22:26  -601.146684c  -9.97  -4.39    +0.0000
iter: 796 15:22:30  -601.146685c  -9.97  -4.39    +0.0000
iter: 797 15:22:33  -601.146686c  -9.98  -4.40    +0.0000
iter: 798 15:22:37  -601.146687c  -9.99  -4.40    +0.0000
iter: 799 15:22:41  -601.146687c  -9.99  -4.40    +0.0000
iter: 800 15:22:44  -601.146688c -10.00  -4.41    +0.0000
iter: 801 15:22:48  -601.146689c -10.00c -4.41    +0.0000
iter: 802 15:22:52  -601.146690c -10.01c -4.41    +0.0000
iter: 803 15:22:56  -601.146690c -10.02c -4.42    +0.0000
iter: 804 15:22:59  -601.146691c -10.02c -4.42    +0.0000
iter: 805 15:23:03  -601.146692c -10.03c -4.42    +0.0000
iter: 806 15:23:07  -601.146693c -10.04c -4.43    +0.0000
iter: 807 15:23:10  -601.146693c -10.04c -4.43    +0.0000
iter: 808 15:23:14  -601.146694c -10.05c -4.43    +0.0000
iter: 809 15:23:18  -601.146695c -10.06c -4.44    +0.0000
iter: 810 15:23:21  -601.146695c -10.06c -4.44    +0.0000
iter: 811 15:23:25  -601.146696c -10.07c -4.45    +0.0000
iter: 812 15:23:29  -601.146697c -10.07c -4.45    +0.0000
iter: 813 15:23:33  -601.146697c -10.08c -4.45    +0.0000
iter: 814 15:23:36  -601.146698c -10.09c -4.46    +0.0000
iter: 815 15:23:40  -601.146699c -10.09c -4.46    +0.0000
iter: 816 15:23:44  -601.146699c -10.10c -4.46    +0.0000
iter: 817 15:23:47  -601.146700c -10.11c -4.47    +0.0000
iter: 818 15:23:51  -601.146701c -10.11c -4.47    +0.0000
iter: 819 15:23:55  -601.146701c -10.12c -4.47    +0.0000
iter: 820 15:23:59  -601.146702c -10.13c -4.48    +0.0000
iter: 821 15:24:02  -601.146703c -10.13c -4.48    +0.0000
iter: 822 15:24:06  -601.146703c -10.14c -4.48    +0.0000
iter: 823 15:24:10  -601.146704c -10.14c -4.49    +0.0000
iter: 824 15:24:14  -601.146704c -10.15c -4.49    +0.0000
iter: 825 15:24:18  -601.146705c -10.16c -4.50    +0.0000
iter: 826 15:24:21  -601.146705c -10.16c -4.50    +0.0000
iter: 827 15:24:25  -601.146706c -10.17c -4.50    +0.0000
iter: 828 15:24:29  -601.146707c -10.18c -4.51    +0.0000
iter: 829 15:24:33  -601.146707c -10.18c -4.51    +0.0000
iter: 830 15:24:36  -601.146708c -10.19c -4.51    +0.0000
iter: 831 15:24:40  -601.146708c -10.19c -4.52    +0.0000
iter: 832 15:24:44  -601.146709c -10.20c -4.52    +0.0000
iter: 833 15:24:47  -601.146709c -10.21c -4.52    +0.0000
iter: 834 15:24:51  -601.146710c -10.21c -4.53    +0.0000
iter: 835 15:24:55  -601.146710c -10.22c -4.53    +0.0000
iter: 836 15:24:59  -601.146711c -10.23c -4.53    +0.0000
iter: 837 15:25:02  -601.146711c -10.23c -4.54    +0.0000
iter: 838 15:25:06  -601.146712c -10.24c -4.54    +0.0000
iter: 839 15:25:10  -601.146712c -10.24c -4.55    +0.0000
iter: 840 15:25:13  -601.146713c -10.25c -4.55    +0.0000
iter: 841 15:25:17  -601.146713c -10.26c -4.55    +0.0000
iter: 842 15:25:21  -601.146714c -10.26c -4.56    +0.0000
iter: 843 15:25:24  -601.146714c -10.27c -4.56    +0.0000
iter: 844 15:25:28  -601.146715c -10.28c -4.56    +0.0000
iter: 845 15:25:32  -601.146715c -10.28c -4.57    +0.0000
iter: 846 15:25:36  -601.146716c -10.29c -4.57    +0.0000
iter: 847 15:25:39  -601.146716c -10.29c -4.57    +0.0000
iter: 848 15:25:43  -601.146717c -10.30c -4.58    +0.0000
iter: 849 15:25:47  -601.146717c -10.31c -4.58    +0.0000
iter: 850 15:25:50  -601.146718c -10.31c -4.58    +0.0000
iter: 851 15:25:54  -601.146718c -10.32c -4.59    +0.0000
iter: 852 15:25:58  -601.146718c -10.33c -4.59    +0.0000
iter: 853 15:26:02  -601.146719c -10.33c -4.59    +0.0000
iter: 854 15:26:05  -601.146719c -10.34c -4.60    +0.0000
iter: 855 15:26:09  -601.146720c -10.35c -4.60    +0.0000
iter: 856 15:26:13  -601.146720c -10.35c -4.61    +0.0000
iter: 857 15:26:16  -601.146721c -10.36c -4.61    +0.0000
iter: 858 15:26:20  -601.146721c -10.36c -4.61    +0.0000
iter: 859 15:26:24  -601.146721c -10.37c -4.62    +0.0000
iter: 860 15:26:28  -601.146722c -10.38c -4.62    +0.0000
iter: 861 15:26:31  -601.146722c -10.38c -4.62    +0.0000
iter: 862 15:26:35  -601.146722c -10.39c -4.63    +0.0000
iter: 863 15:26:39  -601.146723c -10.40c -4.63    +0.0000
iter: 864 15:26:42  -601.146723c -10.40c -4.63    +0.0000
iter: 865 15:26:46  -601.146724c -10.41c -4.64    +0.0000
iter: 866 15:26:50  -601.146724c -10.41c -4.64    +0.0000
iter: 867 15:26:54  -601.146724c -10.42c -4.64    +0.0000
iter: 868 15:26:57  -601.146725c -10.43c -4.65    +0.0000
iter: 869 15:27:01  -601.146725c -10.43c -4.65    +0.0000
iter: 870 15:27:05  -601.146725c -10.44c -4.65    +0.0000
iter: 871 15:27:08  -601.146726c -10.45c -4.66    +0.0000
iter: 872 15:27:12  -601.146726c -10.45c -4.66    +0.0000
iter: 873 15:27:16  -601.146727c -10.46c -4.66    +0.0000
iter: 874 15:27:19  -601.146727c -10.47c -4.67    +0.0000
iter: 875 15:27:23  -601.146727c -10.47c -4.67    +0.0000
iter: 876 15:27:27  -601.146728c -10.48c -4.68    +0.0000
iter: 877 15:27:31  -601.146728c -10.48c -4.68    +0.0000
iter: 878 15:27:34  -601.146728c -10.49c -4.68    +0.0000
iter: 879 15:27:38  -601.146729c -10.50c -4.69    +0.0000
iter: 880 15:27:42  -601.146729c -10.50c -4.69    +0.0000
iter: 881 15:27:45  -601.146729c -10.51c -4.69    +0.0000
iter: 882 15:27:49  -601.146729c -10.52c -4.70    +0.0000
iter: 883 15:27:53  -601.146730c -10.52c -4.70    +0.0000
iter: 884 15:27:57  -601.146730c -10.53c -4.70    +0.0000
iter: 885 15:28:00  -601.146730c -10.53c -4.71    +0.0000
iter: 886 15:28:04  -601.146731c -10.54c -4.71    +0.0000
iter: 887 15:28:08  -601.146731c -10.55c -4.71    +0.0000
iter: 888 15:28:11  -601.146731c -10.55c -4.72    +0.0000
iter: 889 15:28:15  -601.146732c -10.56c -4.72    +0.0000
iter: 890 15:28:19  -601.146732c -10.57c -4.72    +0.0000
iter: 891 15:28:23  -601.146732c -10.57c -4.73    +0.0000
iter: 892 15:28:26  -601.146732c -10.58c -4.73    +0.0000
iter: 893 15:28:30  -601.146733c -10.58c -4.73    +0.0000
iter: 894 15:28:34  -601.146733c -10.59c -4.74    +0.0000
iter: 895 15:28:37  -601.146733c -10.60c -4.74    +0.0000
iter: 896 15:28:41  -601.146734c -10.60c -4.75    +0.0000
iter: 897 15:28:45  -601.146734c -10.61c -4.75    +0.0000
iter: 898 15:28:48  -601.146734c -10.62c -4.75    +0.0000
iter: 899 15:28:52  -601.146734c -10.62c -4.76    +0.0000
iter: 900 15:28:56  -601.146735c -10.63c -4.76    +0.0000
iter: 901 15:29:00  -601.146735c -10.63c -4.76    +0.0000
iter: 902 15:29:03  -601.146735c -10.64c -4.77    +0.0000
iter: 903 15:29:07  -601.146735c -10.65c -4.77    +0.0000
iter: 904 15:29:11  -601.146736c -10.65c -4.77    +0.0000
iter: 905 15:29:14  -601.146736c -10.66c -4.78    +0.0000
iter: 906 15:29:18  -601.146736c -10.67c -4.78    +0.0000
iter: 907 15:29:22  -601.146736c -10.67c -4.78    +0.0000
iter: 908 15:29:26  -601.146737c -10.68c -4.79    +0.0000
iter: 909 15:29:29  -601.146737c -10.68c -4.79    +0.0000
iter: 910 15:29:33  -601.146737c -10.69c -4.79    +0.0000
iter: 911 15:29:37  -601.146737c -10.70c -4.80    +0.0000
iter: 912 15:29:40  -601.146738c -10.70c -4.80    +0.0000
iter: 913 15:29:44  -601.146738c -10.71c -4.80    +0.0000
iter: 914 15:29:48  -601.146738c -10.72c -4.81    +0.0000
iter: 915 15:29:52  -601.146738c -10.72c -4.81    +0.0000
iter: 916 15:29:55  -601.146739c -10.73c -4.81    +0.0000
iter: 917 15:29:59  -601.146739c -10.73c -4.82    +0.0000
iter: 918 15:30:03  -601.146739c -10.74c -4.82    +0.0000
iter: 919 15:30:06  -601.146739c -10.74c -4.83    +0.0000
iter: 920 15:30:10  -601.146739c -10.75c -4.83    +0.0000
iter: 921 15:30:14  -601.146740c -10.76c -4.83    +0.0000
iter: 922 15:30:17  -601.146740c -10.77c -4.84    +0.0000
iter: 923 15:30:21  -601.146740c -10.77c -4.84    +0.0000
iter: 924 15:30:25  -601.146740c -10.78c -4.84    +0.0000
iter: 925 15:30:29  -601.146740c -10.78c -4.85    +0.0000
iter: 926 15:30:32  -601.146741c -10.79c -4.85    +0.0000
iter: 927 15:30:36  -601.146741c -10.79c -4.85    +0.0000
iter: 928 15:30:40  -601.146741c -10.80c -4.86    +0.0000
iter: 929 15:30:43  -601.146741c -10.81c -4.86    +0.0000
iter: 930 15:30:47  -601.146741c -10.82c -4.86    +0.0000
iter: 931 15:30:51  -601.146742c -10.82c -4.87    +0.0000
iter: 932 15:30:55  -601.146742c -10.83c -4.87    +0.0000
iter: 933 15:30:58  -601.146742c -10.83c -4.87    +0.0000
iter: 934 15:31:02  -601.146742c -10.84c -4.88    +0.0000
iter: 935 15:31:06  -601.146742c -10.84c -4.88    +0.0000
iter: 936 15:31:09  -601.146743c -10.85c -4.88    +0.0000
iter: 937 15:31:13  -601.146743c -10.86c -4.89    +0.0000
iter: 938 15:31:17  -601.146743c -10.86c -4.89    +0.0000
iter: 939 15:31:21  -601.146743c -10.87c -4.89    +0.0000
iter: 940 15:31:24  -601.146743c -10.88c -4.90    +0.0000
iter: 941 15:31:28  -601.146744c -10.88c -4.90    +0.0000
iter: 942 15:31:32  -601.146744c -10.89c -4.90    +0.0000
iter: 943 15:31:35  -601.146744c -10.89c -4.91    +0.0000
iter: 944 15:31:39  -601.146744c -10.90c -4.91    +0.0000
iter: 945 15:31:43  -601.146744c -10.91c -4.91    +0.0000
iter: 946 15:31:46  -601.146744c -10.91c -4.92    +0.0000
iter: 947 15:31:50  -601.146745c -10.92c -4.92    +0.0000
iter: 948 15:31:54  -601.146745c -10.93c -4.93    +0.0000
iter: 949 15:31:58  -601.146745c -10.93c -4.93    +0.0000
iter: 950 15:32:01  -601.146745c -10.94c -4.93    +0.0000
iter: 951 15:32:05  -601.146745c -10.94c -4.94    +0.0000
iter: 952 15:32:09  -601.146745c -10.95c -4.94    +0.0000
iter: 953 15:32:12  -601.146746c -10.96c -4.94    +0.0000
iter: 954 15:32:16  -601.146746c -10.96c -4.95    +0.0000
iter: 955 15:32:20  -601.146746c -10.97c -4.95    +0.0000
iter: 956 15:32:24  -601.146746c -10.98c -4.95    +0.0000
iter: 957 15:32:27  -601.146746c -10.98c -4.96    +0.0000
iter: 958 15:32:31  -601.146746c -10.99c -4.96    +0.0000
iter: 959 15:32:35  -601.146746c -10.99c -4.96    +0.0000
iter: 960 15:32:38  -601.146747c -11.00c -4.97    +0.0000
iter: 961 15:32:42  -601.146747c -11.01c -4.97    +0.0000
iter: 962 15:32:46  -601.146747c -11.01c -4.97    +0.0000
iter: 963 15:32:50  -601.146747c -11.02c -4.98    +0.0000
iter: 964 15:32:53  -601.146747c -11.03c -4.98    +0.0000
iter: 965 15:32:57  -601.146747c -11.03c -4.98    +0.0000
iter: 966 15:33:01  -601.146747c -11.04c -4.99    +0.0000
iter: 967 15:33:04  -601.146748c -11.04c -4.99    +0.0000
iter: 968 15:33:08  -601.146748c -11.05c -4.99    +0.0000
iter: 969 15:33:12  -601.146748c -11.05c -5.00    +0.0000
iter: 970 15:33:15  -601.146748c -11.06c -5.00c   +0.0000

Converged after 970 iterations.

Dipole moment: (52.394430, -54.480249, -0.102443) |e|*Ang

Total magnetic moment: (0.000000, 0.000000, 0.000000)
Local magnetic moments:
   0 Ti ( 0.000000,  0.000000, -0.000000)
   1 Ti ( 0.000000,  0.000000, -0.000000)
   2 Ti ( 0.000000,  0.000000, -0.000000)
   3 Ti ( 0.000000,  0.000000, -0.000000)
   4 Ti ( 0.000000,  0.000000, -0.000000)
   5 Ti ( 0.000000,  0.000000, -0.000000)
   6 Ti ( 0.000000,  0.000000, -0.000000)
   7 Ti ( 0.000000,  0.000000, -0.000000)
   8 Ti ( 0.000000,  0.000000, -0.000000)
   9 Ti ( 0.000000,  0.000000, -0.000000)
  10 Ti ( 0.000000,  0.000000,  0.000000)
  11 Ti ( 0.000000,  0.000000,  0.000000)
  12 Ti ( 0.000000,  0.000000,  0.000000)
  13 Ti ( 0.000000,  0.000000,  0.000000)
  14 Ti ( 0.000000,  0.000000,  0.000000)
  15 Ti ( 0.000000,  0.000000,  0.000000)
  16 Ti ( 0.000000,  0.000000,  0.000000)
  17 Ti ( 0.000000,  0.000000, -0.000000)
  18 Ti ( 0.000000,  0.000000,  0.000000)
  19 Ti ( 0.000000,  0.000000,  0.000000)
  20 Ti ( 0.000000,  0.000000,  0.000000)
  21 Ti ( 0.000000,  0.000000,  0.000000)
  22 Ti ( 0.000000,  0.000000, -0.000000)
  23 Ti ( 0.000000,  0.000000,  0.000000)
  24 O  ( 0.000000,  0.000000,  0.000000)
  25 O  ( 0.000000,  0.000000, -0.000000)
  26 O  ( 0.000000,  0.000000,  0.000000)
  27 O  ( 0.000000,  0.000000,  0.000000)
  28 O  ( 0.000000,  0.000000,  0.000000)
  29 O  ( 0.000000,  0.000000,  0.000000)
  30 O  ( 0.000000,  0.000000,  0.000000)
  31 O  ( 0.000000,  0.000000,  0.000000)
  32 O  ( 0.000000,  0.000000,  0.000000)
  33 O  ( 0.000000,  0.000000,  0.000000)
  34 O  ( 0.000000,  0.000000,  0.000000)
  35 O  ( 0.000000,  0.000000,  0.000000)
  36 O  ( 0.000000,  0.000000,  0.000000)
  37 O  ( 0.000000,  0.000000, -0.000000)
  38 O  ( 0.000000,  0.000000, -0.000000)
  39 O  ( 0.000000,  0.000000, -0.000000)
  40 O  ( 0.000000,  0.000000, -0.000000)
  41 O  ( 0.000000,  0.000000,  0.000000)
  42 O  ( 0.000000,  0.000000, -0.000000)
  43 O  ( 0.000000,  0.000000,  0.000000)
  44 O  ( 0.000000,  0.000000, -0.000000)
  45 O  ( 0.000000,  0.000000, -0.000000)
  46 O  ( 0.000000,  0.000000, -0.000000)
  47 O  ( 0.000000,  0.000000, -0.000000)
  48 O  ( 0.000000,  0.000000, -0.000000)
  49 O  ( 0.000000,  0.000000, -0.000000)
  50 O  ( 0.000000,  0.000000, -0.000000)
  51 O  ( 0.000000,  0.000000, -0.000000)
  52 O  ( 0.000000,  0.000000, -0.000000)
  53 O  ( 0.000000,  0.000000, -0.000000)
  54 O  ( 0.000000,  0.000000, -0.000000)
  55 O  ( 0.000000,  0.000000,  0.000000)
  56 O  ( 0.000000,  0.000000, -0.000000)
  57 O  ( 0.000000,  0.000000, -0.000000)
  58 O  ( 0.000000,  0.000000, -0.000000)
  59 O  ( 0.000000,  0.000000, -0.000000)
  60 O  ( 0.000000,  0.000000,  0.000000)
  61 O  ( 0.000000,  0.000000,  0.000000)
  62 O  ( 0.000000,  0.000000,  0.000000)
  63 O  ( 0.000000,  0.000000,  0.000000)
  64 O  ( 0.000000,  0.000000,  0.000000)
  65 O  ( 0.000000,  0.000000,  0.000000)
  66 O  ( 0.000000,  0.000000,  0.000000)
  67 O  ( 0.000000,  0.000000,  0.000000)
  68 O  ( 0.000000,  0.000000,  0.000000)
  69 O  ( 0.000000,  0.000000,  0.000000)
  70 O  ( 0.000000,  0.000000,  0.000000)
  71 O  ( 0.000000,  0.000000,  0.000000)
  72 Au ( 0.000000,  0.000000, -0.000000)
  73 Au ( 0.000000,  0.000000,  0.000000)
  74 Au ( 0.000000,  0.000000,  0.000000)
  75 Au ( 0.000000,  0.000000,  0.000000)

Energy contributions relative to reference atoms: (reference = -2721730.337652)

Kinetic:       +537.794551
Potential:     -727.454988
External:       -72.192282
XC:            -382.498688
Entropy (-ST):   -0.001389
Local:          +43.205354
SIC:             +0.000000
--------------------------
Free energy:   -601.147443
Extrapolated:  -601.146748

Dipole-layer corrected work functions: 4.469146, 4.703366 eV

Spin contamination: 0.000000 electrons
                   Up                     Down
 Band  Eigenvalues  Occupancy  Eigenvalues  Occupancy
    0    -65.95193    1.00000    -65.95193    1.00000
    1    -65.94422    1.00000    -65.94422    1.00000
    2    -65.93911    1.00000    -65.93911    1.00000
    3    -65.93668    1.00000    -65.93668    1.00000
    4    -65.80716    1.00000    -65.80716    1.00000
    5    -65.73345    1.00000    -65.73345    1.00000
    6    -65.64236    1.00000    -65.64236    1.00000
    7    -65.63924    1.00000    -65.63924    1.00000
    8    -65.63294    1.00000    -65.63294    1.00000
    9    -65.63012    1.00000    -65.63012    1.00000
   10    -65.61021    1.00000    -65.61021    1.00000
   11    -65.60384    1.00000    -65.60384    1.00000
   12    -65.59224    1.00000    -65.59224    1.00000
   13    -65.55749    1.00000    -65.55749    1.00000
   14    -65.55140    1.00000    -65.55140    1.00000
   15    -65.49772    1.00000    -65.49772    1.00000
   16    -65.47635    1.00000    -65.47635    1.00000
   17    -65.46936    1.00000    -65.46936    1.00000
   18    -65.35882    1.00000    -65.35882    1.00000
   19    -65.32028    1.00000    -65.32028    1.00000
   20    -65.21485    1.00000    -65.21485    1.00000
   21    -65.20134    1.00000    -65.20134    1.00000
   22    -65.19380    1.00000    -65.19380    1.00000
   23    -65.19088    1.00000    -65.19088    1.00000
   24    -42.27367    1.00000    -42.27367    1.00000
   25    -42.26475    1.00000    -42.26475    1.00000
   26    -42.25887    1.00000    -42.25887    1.00000
   27    -42.25588    1.00000    -42.25588    1.00000
   28    -42.12649    1.00000    -42.12649    1.00000
   29    -42.11761    1.00000    -42.11761    1.00000
   30    -42.08786    1.00000    -42.08786    1.00000
   31    -42.05705    1.00000    -42.05705    1.00000
   32    -42.04799    1.00000    -42.04799    1.00000
   33    -41.98301    1.00000    -41.98301    1.00000
   34    -41.95363    1.00000    -41.95363    1.00000
   35    -41.94190    1.00000    -41.94190    1.00000
   36    -41.93908    1.00000    -41.93908    1.00000
   37    -41.93457    1.00000    -41.93457    1.00000
   38    -41.92355    1.00000    -41.92355    1.00000
   39    -41.92274    1.00000    -41.92274    1.00000
   40    -41.91790    1.00000    -41.91790    1.00000
   41    -41.91573    1.00000    -41.91573    1.00000
   42    -41.91081    1.00000    -41.91081    1.00000
   43    -41.90018    1.00000    -41.90018    1.00000
   44    -41.89391    1.00000    -41.89391    1.00000
   45    -41.88842    1.00000    -41.88842    1.00000
   46    -41.87266    1.00000    -41.87266    1.00000
   47    -41.86640    1.00000    -41.86640    1.00000
   48    -41.84862    1.00000    -41.84862    1.00000
   49    -41.83229    1.00000    -41.83229    1.00000
   50    -41.81665    1.00000    -41.81665    1.00000
   51    -41.81593    1.00000    -41.81593    1.00000
   52    -41.80219    1.00000    -41.80219    1.00000
   53    -41.79433    1.00000    -41.79433    1.00000
   54    -41.79101    1.00000    -41.79101    1.00000
   55    -41.77071    1.00000    -41.77071    1.00000
   56    -41.76738    1.00000    -41.76738    1.00000
   57    -41.76157    1.00000    -41.76157    1.00000
   58    -41.75175    1.00000    -41.75175    1.00000
   59    -41.73710    1.00000    -41.73710    1.00000
   60    -41.73411    1.00000    -41.73411    1.00000
   61    -41.72226    1.00000    -41.72226    1.00000
   62    -41.71951    1.00000    -41.71951    1.00000
   63    -41.71662    1.00000    -41.71662    1.00000
   64    -41.70857    1.00000    -41.70857    1.00000
   65    -41.69711    1.00000    -41.69711    1.00000
   66    -41.69421    1.00000    -41.69421    1.00000
   67    -41.68761    1.00000    -41.68761    1.00000
   68    -41.68164    1.00000    -41.68164    1.00000
   69    -41.67120    1.00000    -41.67120    1.00000
   70    -41.66238    1.00000    -41.66238    1.00000
   71    -41.65418    1.00000    -41.65418    1.00000
   72    -41.65311    1.00000    -41.65311    1.00000
   73    -41.64217    1.00000    -41.64217    1.00000
   74    -41.63699    1.00000    -41.63699    1.00000
   75    -41.62364    1.00000    -41.62364    1.00000
   76    -41.59371    1.00000    -41.59371    1.00000
   77    -41.57776    1.00000    -41.57776    1.00000
   78    -41.52034    1.00000    -41.52034    1.00000
   79    -41.51557    1.00000    -41.51557    1.00000
   80    -41.48357    1.00000    -41.48357    1.00000
   81    -41.45127    1.00000    -41.45127    1.00000
   82    -41.44073    1.00000    -41.44073    1.00000
   83    -41.44004    1.00000    -41.44004    1.00000
   84    -41.42688    1.00000    -41.42688    1.00000
   85    -41.42319    1.00000    -41.42319    1.00000
   86    -41.41276    1.00000    -41.41276    1.00000
   87    -41.41033    1.00000    -41.41033    1.00000
   88    -41.40447    1.00000    -41.40447    1.00000
   89    -41.40439    1.00000    -41.40439    1.00000
   90    -41.36841    1.00000    -41.36841    1.00000
   91    -41.35399    1.00000    -41.35399    1.00000
   92    -41.29090    1.00000    -41.29090    1.00000
   93    -41.27537    1.00000    -41.27537    1.00000
   94    -41.26751    1.00000    -41.26751    1.00000
   95    -41.26390    1.00000    -41.26390    1.00000
   96    -24.64953    1.00000    -24.64953    1.00000
   97    -24.44659    1.00000    -24.44659    1.00000
   98    -24.31837    1.00000    -24.31837    1.00000
   99    -24.28968    1.00000    -24.28968    1.00000
  100    -24.22863    1.00000    -24.22863    1.00000
  101    -24.18873    1.00000    -24.18873    1.00000
  102    -24.11502    1.00000    -24.11502    1.00000
  103    -24.04222    1.00000    -24.04222    1.00000
  104    -23.98553    1.00000    -23.98553    1.00000
  105    -23.86937    1.00000    -23.86937    1.00000
  106    -23.81997    1.00000    -23.81997    1.00000
  107    -23.75646    1.00000    -23.75646    1.00000
  108    -23.67728    1.00000    -23.67728    1.00000
  109    -23.55482    1.00000    -23.55482    1.00000
  110    -23.51844    1.00000    -23.51844    1.00000
  111    -23.50571    1.00000    -23.50571    1.00000
  112    -23.48986    1.00000    -23.48986    1.00000
  113    -23.47532    1.00000    -23.47532    1.00000
  114    -23.41754    1.00000    -23.41754    1.00000
  115    -23.38503    1.00000    -23.38503    1.00000
  116    -23.36653    1.00000    -23.36653    1.00000
  117    -23.34600    1.00000    -23.34600    1.00000
  118    -23.33368    1.00000    -23.33368    1.00000
  119    -23.32350    1.00000    -23.32350    1.00000
  120    -23.29910    1.00000    -23.29910    1.00000
  121    -23.28288    1.00000    -23.28288    1.00000
  122    -23.26622    1.00000    -23.26622    1.00000
  123    -23.26549    1.00000    -23.26549    1.00000
  124    -23.20317    1.00000    -23.20317    1.00000
  125    -23.18378    1.00000    -23.18378    1.00000
  126    -23.18216    1.00000    -23.18216    1.00000
  127    -23.17452    1.00000    -23.17452    1.00000
  128    -23.16941    1.00000    -23.16941    1.00000
  129    -23.16629    1.00000    -23.16629    1.00000
  130    -23.15849    1.00000    -23.15849    1.00000
  131    -23.14413    1.00000    -23.14413    1.00000
  132    -23.12635    1.00000    -23.12635    1.00000
  133    -23.12401    1.00000    -23.12401    1.00000
  134    -23.09362    1.00000    -23.09362    1.00000
  135    -22.98634    1.00000    -22.98634    1.00000
  136    -22.96755    1.00000    -22.96755    1.00000
  137    -22.78185    1.00000    -22.78185    1.00000
  138    -22.67738    1.00000    -22.67738    1.00000
  139    -22.59109    1.00000    -22.59109    1.00000
  140    -21.81405    1.00000    -21.81405    1.00000
  141    -21.77276    1.00000    -21.77276    1.00000
  142    -21.76647    1.00000    -21.76647    1.00000
  143    -21.75648    1.00000    -21.75648    1.00000
  144    -11.76843    1.00000    -11.76843    1.00000
  145    -11.65746    1.00000    -11.65746    1.00000
  146    -11.64875    1.00000    -11.64875    1.00000
  147    -11.58820    1.00000    -11.58820    1.00000
  148    -11.56997    1.00000    -11.56997    1.00000
  149    -11.55085    1.00000    -11.55085    1.00000
  150    -11.48645    1.00000    -11.48645    1.00000
  151    -11.47600    1.00000    -11.47600    1.00000
  152    -11.46121    1.00000    -11.46121    1.00000
  153    -11.41553    1.00000    -11.41553    1.00000
  154    -11.40100    1.00000    -11.40100    1.00000
  155    -11.35783    1.00000    -11.35783    1.00000
  156    -11.34715    1.00000    -11.34715    1.00000
  157    -11.30646    1.00000    -11.30646    1.00000
  158    -11.27164    1.00000    -11.27164    1.00000
  159    -11.23248    1.00000    -11.23248    1.00000
  160    -11.21614    1.00000    -11.21614    1.00000
  161    -11.19166    1.00000    -11.19166    1.00000
  162    -11.17033    1.00000    -11.17033    1.00000
  163    -11.10072    1.00000    -11.10072    1.00000
  164    -11.04187    1.00000    -11.04187    1.00000
  165    -10.96148    1.00000    -10.96148    1.00000
  166    -10.95725    1.00000    -10.95725    1.00000
  167    -10.92826    1.00000    -10.92826    1.00000
  168    -10.92310    1.00000    -10.92310    1.00000
  169    -10.90374    1.00000    -10.90374    1.00000
  170    -10.86927    1.00000    -10.86927    1.00000
  171    -10.85260    1.00000    -10.85260    1.00000
  172    -10.83200    1.00000    -10.83200    1.00000
  173    -10.82598    1.00000    -10.82598    1.00000
  174    -10.81862    1.00000    -10.81862    1.00000
  175    -10.78225    1.00000    -10.78225    1.00000
  176    -10.77048    1.00000    -10.77048    1.00000
  177    -10.75901    1.00000    -10.75901    1.00000
  178    -10.74603    1.00000    -10.74603    1.00000
  179    -10.72682    1.00000    -10.72682    1.00000
  180    -10.71244    1.00000    -10.71244    1.00000
  181    -10.69931    1.00000    -10.69931    1.00000
  182    -10.68844    1.00000    -10.68844    1.00000
  183    -10.65288    1.00000    -10.65288    1.00000
  184    -10.64269    1.00000    -10.64269    1.00000
  185    -10.60134    1.00000    -10.60134    1.00000
  186    -10.57274    1.00000    -10.57274    1.00000
  187    -10.55999    1.00000    -10.55999    1.00000
  188    -10.50556    1.00000    -10.50556    1.00000
  189    -10.46751    1.00000    -10.46751    1.00000
  190    -10.38944    1.00000    -10.38944    1.00000
  191    -10.35557    1.00000    -10.35557    1.00000
  192    -10.32098    1.00000    -10.32098    1.00000
  193    -10.26279    1.00000    -10.26279    1.00000
  194    -10.18228    1.00000    -10.18228    1.00000
  195    -10.16731    1.00000    -10.16731    1.00000
  196    -10.15527    1.00000    -10.15527    1.00000
  197    -10.08741    1.00000    -10.08741    1.00000
  198     -9.98319    1.00000     -9.98319    1.00000
  199     -9.94213    1.00000     -9.94213    1.00000
  200     -9.91017    1.00000     -9.91017    1.00000
  201     -9.87390    1.00000     -9.87390    1.00000
  202     -9.79810    1.00000     -9.79810    1.00000
  203     -9.79507    1.00000     -9.79507    1.00000
  204     -9.73271    1.00000     -9.73271    1.00000
  205     -9.71634    1.00000     -9.71634    1.00000
  206     -9.65673    1.00000     -9.65673    1.00000
  207     -9.60717    1.00000     -9.60717    1.00000
  208     -9.56740    1.00000     -9.56740    1.00000
  209     -9.55248    1.00000     -9.55248    1.00000
  210     -9.54372    1.00000     -9.54372    1.00000
  211     -9.51866    1.00000     -9.51866    1.00000
  212     -9.47572    1.00000     -9.47572    1.00000
  213     -9.46144    1.00000     -9.46144    1.00000
  214     -9.39755    1.00000     -9.39755    1.00000
  215     -9.35900    1.00000     -9.35900    1.00000
  216     -9.32425    1.00000     -9.32425    1.00000
  217     -9.28200    1.00000     -9.28200    1.00000
  218     -9.27944    1.00000     -9.27944    1.00000
  219     -9.26700    1.00000     -9.26700    1.00000
  220     -9.23185    1.00000     -9.23185    1.00000
  221     -9.21706    1.00000     -9.21706    1.00000
  222     -9.18203    1.00000     -9.18203    1.00000
  223     -9.15356    1.00000     -9.15356    1.00000
  224     -9.10710    1.00000     -9.10710    1.00000
  225     -9.09936    1.00000     -9.09936    1.00000
  226     -9.08709    1.00000     -9.08709    1.00000
  227     -9.06679    1.00000     -9.06679    1.00000
  228     -9.01949    1.00000     -9.01949    1.00000
  229     -8.99534    1.00000     -8.99534    1.00000
  230     -8.99151    1.00000     -8.99151    1.00000
  231     -8.96314    1.00000     -8.96314    1.00000
  232     -8.95463    1.00000     -8.95463    1.00000
  233     -8.93420    1.00000     -8.93420    1.00000
  234     -8.86710    1.00000     -8.86710    1.00000
  235     -8.80291    1.00000     -8.80291    1.00000
  236     -8.78834    1.00000     -8.78834    1.00000
  237     -8.75693    1.00000     -8.75693    1.00000
  238     -8.72047    1.00000     -8.72047    1.00000
  239     -8.70678    1.00000     -8.70678    1.00000
  240     -8.69976    1.00000     -8.69976    1.00000
  241     -8.63775    1.00000     -8.63775    1.00000
  242     -8.63289    1.00000     -8.63289    1.00000
  243     -8.59604    1.00000     -8.59604    1.00000
  244     -8.56539    1.00000     -8.56539    1.00000
  245     -8.46939    1.00000     -8.46939    1.00000
  246     -8.46028    1.00000     -8.46028    1.00000
  247     -8.38308    1.00000     -8.38308    1.00000
  248     -8.35168    1.00000     -8.35168    1.00000
  249     -8.27490    1.00000     -8.27490    1.00000
  250     -8.26240    1.00000     -8.26240    1.00000
  251     -8.23462    1.00000     -8.23462    1.00000
  252     -8.21060    1.00000     -8.21060    1.00000
  253     -8.20260    1.00000     -8.20260    1.00000
  254     -8.17477    1.00000     -8.17477    1.00000
  255     -8.15409    1.00000     -8.15409    1.00000
  256     -8.13269    1.00000     -8.13269    1.00000
  257     -8.12526    1.00000     -8.12526    1.00000
  258     -8.11009    1.00000     -8.11009    1.00000
  259     -8.09547    1.00000     -8.09547    1.00000
  260     -8.05488    1.00000     -8.05488    1.00000
  261     -8.01457    1.00000     -8.01457    1.00000
  262     -8.00377    1.00000     -8.00377    1.00000
  263     -7.97557    1.00000     -7.97557    1.00000
  264     -7.94215    1.00000     -7.94215    1.00000
  265     -7.93616    1.00000     -7.93616    1.00000
  266     -7.91335    1.00000     -7.91335    1.00000
  267     -7.88163    1.00000     -7.88163    1.00000
  268     -7.85608    1.00000     -7.85608    1.00000
  269     -7.84738    1.00000     -7.84738    1.00000
  270     -7.82914    1.00000     -7.82914    1.00000
  271     -7.80423    1.00000     -7.80423    1.00000
  272     -7.79790    1.00000     -7.79790    1.00000
  273     -7.74678    1.00000     -7.74678    1.00000
  274     -7.72470    1.00000     -7.72470    1.00000
  275     -7.69501    1.00000     -7.69501    1.00000
  276     -7.66735    1.00000     -7.66735    1.00000
  277     -7.63734    1.00000     -7.63734    1.00000
  278     -7.61201    1.00000     -7.61201    1.00000
  279     -7.60180    1.00000     -7.60180    1.00000
  280     -7.56402    1.00000     -7.56402    1.00000
  281     -7.54728    1.00000     -7.54728    1.00000
  282     -7.46911    1.00000     -7.46911    1.00000
  283     -7.44480    1.00000     -7.44480    1.00000
  284     -7.40314    1.00000     -7.40314    1.00000
  285     -7.38848    1.00000     -7.38848    1.00000
  286     -7.29649    1.00000     -7.29649    1.00000
  287     -7.23355    1.00000     -7.23355    1.00000
  288     -7.19181    1.00000     -7.19181    1.00000
  289     -7.13989    1.00000     -7.13989    1.00000
  290     -7.12552    1.00000     -7.12552    1.00000
  291     -7.11645    1.00000     -7.11645    1.00000
  292     -7.09217    1.00000     -7.09217    1.00000
  293     -7.07027    1.00000     -7.07027    1.00000
  294     -6.90403    1.00000     -6.90403    1.00000
  295     -6.87061    1.00000     -6.87061    1.00000
  296     -6.85961    1.00000     -6.85961    1.00000
  297     -6.84453    1.00000     -6.84453    1.00000
  298     -6.76653    1.00000     -6.76653    1.00000
  299     -6.75524    1.00000     -6.75524    1.00000
  300     -6.74923    1.00000     -6.74923    1.00000
  301     -6.58058    1.00000     -6.58058    1.00000
  302     -6.54220    1.00000     -6.54220    1.00000
  303     -6.49419    1.00000     -6.49419    1.00000
  304     -6.41563    1.00000     -6.41563    1.00000
  305     -6.37703    1.00000     -6.37703    1.00000
  306     -6.34945    1.00000     -6.34945    1.00000
  307     -6.28959    1.00000     -6.28959    1.00000
  308     -5.69668    0.99998     -5.69668    0.99998
  309     -5.37954    0.99964     -5.37954    0.99964
  310     -3.78026    0.00032     -3.78026    0.00032
  311     -3.56341    0.00004     -3.56341    0.00004
  312     -3.42884    0.00001     -3.42884    0.00001
  313     -3.37379    0.00001     -3.37379    0.00001
  314     -3.32847    0.00000     -3.32847    0.00000
  315     -3.22700    0.00000     -3.22700    0.00000
  316     -3.17063    0.00000     -3.17063    0.00000
  317     -3.15757    0.00000     -3.15757    0.00000
  318     -3.14303    0.00000     -3.14303    0.00000
  319     -3.04177    0.00000     -3.04177    0.00000
  320     -2.94003    0.00000     -2.94003    0.00000
  321     -2.88369    0.00000     -2.88369    0.00000
  322     -2.83771    0.00000     -2.83771    0.00000
  323     -2.81557    0.00000     -2.81557    0.00000
  324     -2.77569    0.00000     -2.77569    0.00000
  325     -2.76294    0.00000     -2.76294    0.00000
  326     -2.70769    0.00000     -2.70769    0.00000
  327     -2.67106    0.00000     -2.67106    0.00000
  328     -2.66355    0.00000     -2.66355    0.00000
  329     -2.63827    0.00000     -2.63827    0.00000
  330     -2.62249    0.00000     -2.62249    0.00000
  331     -2.60814    0.00000     -2.60814    0.00000
  332     -2.58026    0.00000     -2.58026    0.00000
  333     -2.55756    0.00000     -2.55756    0.00000
  334     -2.52137    0.00000     -2.52137    0.00000
  335     -2.49656    0.00000     -2.49656    0.00000
  336     -2.47443    0.00000     -2.47443    0.00000
  337     -2.45013    0.00000     -2.45013    0.00000
  338     -2.43551    0.00000     -2.43551    0.00000
  339     -2.43194    0.00000     -2.43194    0.00000
  340     -2.42348    0.00000     -2.42348    0.00000
  341     -2.41401    0.00000     -2.41401    0.00000
  342     -2.39296    0.00000     -2.39296    0.00000
  343     -2.37976    0.00000     -2.37976    0.00000
  344     -2.36702    0.00000     -2.36702    0.00000
  345     -2.36040    0.00000     -2.36040    0.00000
  346     -2.34376    0.00000     -2.34376    0.00000
  347     -2.32677    0.00000     -2.32677    0.00000
  348     -2.30384    0.00000     -2.30384    0.00000
  349     -2.29975    0.00000     -2.29975    0.00000
  350     -2.23098    0.00000     -2.23098    0.00000
  351     -2.21713    0.00000     -2.21713    0.00000
  352     -2.20092    0.00000     -2.20092    0.00000
  353     -2.18733    0.00000     -2.18733    0.00000
  354     -2.16945    0.00000     -2.16945    0.00000
  355     -2.15278    0.00000     -2.15278    0.00000
  356     -2.07058    0.00000     -2.07058    0.00000
  357     -2.03741    0.00000     -2.03741    0.00000
  358     -2.01490    0.00000     -2.01490    0.00000
  359     -2.01064    0.00000     -2.01064    0.00000
  360     -1.97620    0.00000     -1.97620    0.00000
  361     -1.96857    0.00000     -1.96857    0.00000
  362     -1.95840    0.00000     -1.95840    0.00000
  363     -1.95409    0.00000     -1.95409    0.00000
  364     -1.93360    0.00000     -1.93360    0.00000
  365     -1.92619    0.00000     -1.92619    0.00000
  366     -1.92061    0.00000     -1.92061    0.00000
  367     -1.90939    0.00000     -1.90939    0.00000
  368     -1.89896    0.00000     -1.89896    0.00000
  369     -1.86011    0.00000     -1.86011    0.00000
  370     -1.81934    0.00000     -1.81934    0.00000
  371     -1.81056    0.00000     -1.81056    0.00000
  372     -1.80261    0.00000     -1.80261    0.00000
  373     -1.76560    0.00000     -1.76560    0.00000
  374     -1.71110    0.00000     -1.71110    0.00000
  375     -1.69819    0.00000     -1.69819    0.00000

Fermi level: -4.58626

Gap: 1.599 eV
Transition (v -> c):
  (s=1, k=0, n=309, [0.00, 0.00, 0.00]) -> (s=0, k=0, n=310, [0.00, 0.00, 0.00])
No difference between direct/indirect transitions
System changes: positions 

Initializing position-dependent things.

Density initialized from wave functions
      .-------------------------.  
     /|                         |  
    / |                         |  
   /  |                         |  
  /   |                         |  
 *    |                         |  
 |    |                         |  
 |    |                         |  
 |    |                         |  
 |    |                         |  
 |    |                         |  
 |    |                         |  
 |    |                         |  
 |    |                         |  
 |    |        Au   OAu         |  
 |    |      O          Ti      |  
 |    O  Au      Ti     O    O  |  
 |    |   Ti   Au O   O         |  
 | O  |   O    O      Ti     Ti |  
 |    | Ti     Ti     O    O    |  
 |    |     O       O      Ti   |  
 |   O|Ti     O      O          |  
 |    |O    O      Ti     Ti    |  
 |  Ti|    Ti          O  O   O |  
 |    |  O  O   O O    TiO      |  
 |  O |         TiO         O Ti|  
 |    | OTiO   Ti    OTi        |  
 |    |       O     O O    O O  |  
 |    | Oi   O O           Ti   |  
 |    O      Ti     Ti     O    |  
 |   Ti          O      O       |  
 |    |   O                     |  
 |    |                         |  
 |    |                         |  
 |    |                         |  
 |    .-------------------------.  
 |   /                         /   
 |  /                         /    
 | /                         /     
 |/                         /      
 *-------------------------*       

Positions:
   0 Ti     1.771742    0.000000    8.228379    ( 0.0000,  0.0000,  0.0000)
   1 Ti     6.989192    1.896200    8.228379    ( 0.0000,  0.0000,  0.0000)
   2 Ti     1.771742    3.792400    8.228379    ( 0.0000,  0.0000,  0.0000)
   3 Ti     6.989192    5.688600    8.228379    ( 0.0000,  0.0000,  0.0000)
   4 Ti     4.725027    0.000000    9.111586    ( 0.0000,  0.0000,  0.0000)
   5 Ti     9.942477    1.896200    9.111586    ( 0.0000,  0.0000,  0.0000)
   6 Ti     4.725027    3.792400    9.111586    ( 0.0000,  0.0000,  0.0000)
   7 Ti     9.942477    5.688600    9.111586    ( 0.0000,  0.0000,  0.0000)
   8 Ti     3.149983    0.000000   11.761552    ( 0.0000,  0.0000,  0.0000)
   9 Ti     8.367433    1.896200   11.761552    ( 0.0000,  0.0000,  0.0000)
  10 Ti     3.149983    3.792400   11.761552    ( 0.0000,  0.0000,  0.0000)
  11 Ti     8.367433    5.688600   11.761552    ( 0.0000,  0.0000,  0.0000)
  12 Ti     6.103269    0.000000   12.644759    ( 0.0000,  0.0000,  0.0000)
  13 Ti     0.885819    1.896200   12.644759    ( 0.0000,  0.0000,  0.0000)
  14 Ti     6.103269    3.792400   12.644759    ( 0.0000,  0.0000,  0.0000)
  15 Ti     0.885819    5.688600   12.644759    ( 0.0000,  0.0000,  0.0000)
  16 Ti     4.482233   -0.001033   15.342543    ( 0.0000,  0.0000,  0.0000)
  17 Ti     9.753045    1.900753   15.389207    ( 0.0000,  0.0000,  0.0000)
  18 Ti     4.499047    3.797034   15.348687    ( 0.0000,  0.0000,  0.0000)
  19 Ti     9.736627    5.671166   15.407809    ( 0.0000,  0.0000,  0.0000)
  20 Ti     7.365001   -0.008670   16.091347    ( 0.0000,  0.0000,  0.0000)
  21 Ti     2.124206    1.919615   16.196452    ( 0.0000,  0.0000,  0.0000)
  22 Ti     7.324862    3.785370   16.124124    ( 0.0000,  0.0000,  0.0000)
  23 Ti     2.104658    5.692197   16.109406    ( 0.0000,  0.0000,  0.0000)
  24 O      3.638859    0.000000    7.500000    ( 0.0000,  0.0000,  0.0000)
  25 O      8.856309    1.896200    7.500000    ( 0.0000,  0.0000,  0.0000)
  26 O      3.638859    3.792400    7.500000    ( 0.0000,  0.0000,  0.0000)
  27 O      8.856309    5.688600    7.500000    ( 0.0000,  0.0000,  0.0000)
  28 O      6.592144    0.000000    8.383207    ( 0.0000,  0.0000,  0.0000)
  29 O      1.374694    1.896200    8.383207    ( 0.0000,  0.0000,  0.0000)
  30 O      6.592144    3.792400    8.383207    ( 0.0000,  0.0000,  0.0000)
  31 O      1.374694    5.688600    8.383207    ( 0.0000,  0.0000,  0.0000)
  32 O     10.339421    0.000000    8.956758    ( 0.0000,  0.0000,  0.0000)
  33 O      5.121971    1.896200    8.956758    ( 0.0000,  0.0000,  0.0000)
  34 O     10.339421    3.792400    8.956758    ( 0.0000,  0.0000,  0.0000)
  35 O      5.121971    5.688600    8.956758    ( 0.0000,  0.0000,  0.0000)
  36 O      2.857911    0.000000    9.839966    ( 0.0000,  0.0000,  0.0000)
  37 O      8.075361    1.896200    9.839966    ( 0.0000,  0.0000,  0.0000)
  38 O      2.857911    3.792400    9.839966    ( 0.0000,  0.0000,  0.0000)
  39 O      8.075361    5.688600    9.839966    ( 0.0000,  0.0000,  0.0000)
  40 O      5.017100    0.000000   11.033173    ( 0.0000,  0.0000,  0.0000)
  41 O     10.234550    1.896200   11.033173    ( 0.0000,  0.0000,  0.0000)
  42 O      5.017100    3.792400   11.033173    ( 0.0000,  0.0000,  0.0000)
  43 O     10.234550    5.688600   11.033173    ( 0.0000,  0.0000,  0.0000)
  44 O      7.970490    0.000000   11.916380    ( 0.0000,  0.0000,  0.0000)
  45 O      2.753040    1.896200   11.916380    ( 0.0000,  0.0000,  0.0000)
  46 O      7.970490    3.792400   11.916380    ( 0.0000,  0.0000,  0.0000)
  47 O      2.753040    5.688600   11.916380    ( 0.0000,  0.0000,  0.0000)
  48 O      1.282867    0.000000   12.489931    ( 0.0000,  0.0000,  0.0000)
  49 O      6.500317    1.896200   12.489931    ( 0.0000,  0.0000,  0.0000)
  50 O      1.282867    3.792400   12.489931    ( 0.0000,  0.0000,  0.0000)
  51 O      6.500317    5.688600   12.489931    ( 0.0000,  0.0000,  0.0000)
  52 O      4.236152    0.000000   13.373138    ( 0.0000,  0.0000,  0.0000)
  53 O      9.453603    1.896200   13.373138    ( 0.0000,  0.0000,  0.0000)
  54 O      4.236152    3.792400   13.373138    ( 0.0000,  0.0000,  0.0000)
  55 O      9.453603    5.688600   13.373138    ( 0.0000,  0.0000,  0.0000)
  56 O      6.412072   -0.010033   14.556610    ( 0.0000,  0.0000,  0.0000)
  57 O      1.198823    1.897930   14.569774    ( 0.0000,  0.0000,  0.0000)
  58 O      6.447668    3.793171   14.532625    ( 0.0000,  0.0000,  0.0000)
  59 O      1.199187    5.689336   14.547629    ( 0.0000,  0.0000,  0.0000)
  60 O      4.033722    1.891518   15.421462    ( 0.0000,  0.0000,  0.0000)
  61 O      9.263384   -0.007385   15.453502    ( 0.0000,  0.0000,  0.0000)
  62 O      4.056182    5.703956   15.417797    ( 0.0000,  0.0000,  0.0000)
  63 O      9.276983    3.794598   15.462247    ( 0.0000,  0.0000,  0.0000)
  64 O      2.642742   -0.013555   16.279518    ( 0.0000,  0.0000,  0.0000)
  65 O      7.840025    1.892632   16.276827    ( 0.0000,  0.0000,  0.0000)
  66 O      2.638424    3.815752   16.259314    ( 0.0000,  0.0000,  0.0000)
  67 O      7.851442    5.687213   16.316677    ( 0.0000,  0.0000,  0.0000)
  68 O      5.664333   -0.017638   16.912131    ( 0.0000,  0.0000,  0.0000)
  69 O      0.405331    1.895786   16.891848    ( 0.0000,  0.0000,  0.0000)
  70 O      0.447526    5.688107   16.892737    ( 0.0000,  0.0000,  0.0000)
  71 O      5.620240    3.815240   16.822627    ( 0.0000,  0.0000,  0.0000)
  72 Au     5.402004    1.459542   18.435638    ( 0.0000,  0.0000,  0.0000)
  73 Au     7.227773    3.254817   19.494175    ( 0.0000,  0.0000,  0.0000)
  74 Au     2.680675    1.867315   18.895591    ( 0.0000,  0.0000,  0.0000)
  75 Au     4.579183    3.616569   19.675117    ( 0.0000,  0.0000,  0.0000)

Unit cell:
           periodic     x           y           z      points  spacing
  1. axis:    yes   10.434900    0.000000    0.000000    52     0.2007
  2. axis:    yes    0.000000    7.584800    0.000000    36     0.2107
  3. axis:    no     0.000000    0.000000   28.826383   144     0.2002

  Lengths:  10.434900   7.584800  28.826383
  Angles:   90.000000  90.000000  90.000000

Effective grid spacing dv^(1/3) = 0.2038

     iter     time        total  log10-change:  magmom
                         energy   eigst   dens
iter:   1 15:33:22  -731.350725   -3.91           -0.0000
iter:   2 15:33:26  -731.347756   -4.51  -3.44    -0.0000
iter:   3 15:33:29  -731.345951   -4.94  -3.43    -0.0000
iter:   4 15:33:33  -731.344216   -5.35  -3.44    -0.0000
iter:   5 15:33:37  -731.342640   -5.68  -3.45    -0.0000
iter:   6 15:33:41  -731.341071   -6.04  -3.46    -0.0000
iter:   7 15:33:44  -731.339755   -6.27  -3.48    -0.0000
iter:   8 15:33:48  -731.338613   -6.39  -3.49    -0.0000
iter:   9 15:33:52  -731.337606   -6.40  -3.50    -0.0000
iter:  10 15:33:56  -731.336536   -6.40  -3.51    -0.0000
iter:  11 15:33:59  -731.335657   -6.39  -3.53    -0.0000
iter:  12 15:34:03  -731.334902   -6.38  -3.54    -0.0000
iter:  13 15:34:07  -731.334057   -6.39  -3.55    -0.0000
iter:  14 15:34:10  -731.333378   -6.41  -3.56    -0.0000
iter:  15 15:34:14  -731.332806   -6.42  -3.57    -0.0000
iter:  16 15:34:18  -731.332312   -6.45  -3.58    -0.0000
iter:  17 15:34:22  -731.331698   -6.48  -3.59    -0.0000
iter:  18 15:34:25  -731.331215   -6.53  -3.60    -0.0000
iter:  19 15:34:29  -731.330821   -6.54  -3.61    -0.0000
iter:  20 15:34:33  -731.330300   -6.60  -3.62    -0.0000
iter:  21 15:34:37  -731.330090   -6.63  -3.63    -0.0000
iter:  22 15:34:40  -731.329706c  -6.67  -3.64    -0.0000
iter:  23 15:34:44  -731.329406   -6.71  -3.64    -0.0000
iter:  24 15:34:48  -731.328982   -6.77  -3.65    -0.0000
iter:  25 15:34:51  -731.328852c  -6.80  -3.66    -0.0000
iter:  26 15:34:55  -731.328554c  -6.84  -3.67    -0.0000
iter:  27 15:34:59  -731.328325c  -6.89  -3.68    -0.0000
iter:  28 15:35:03  -731.328153c  -6.91  -3.68    -0.0000
iter:  29 15:35:06  -731.328023c  -6.96  -3.69    -0.0000
iter:  30 15:35:10  -731.327742c  -7.02  -3.70    -0.0000
iter:  31 15:35:14  -731.327714c  -7.04  -3.71    -0.0000
iter:  32 15:35:18  -731.327522c  -7.09  -3.71    -0.0000
iter:  33 15:35:21  -731.327377c  -7.14  -3.72    -0.0000
iter:  34 15:35:25  -731.327276c  -7.16  -3.73    -0.0000
iter:  35 15:35:29  -731.327211c  -7.20  -3.74    -0.0000
iter:  36 15:35:32  -731.327171c  -7.22  -3.74    -0.0000
iter:  37 15:35:36  -731.326977c  -7.31  -3.75    -0.0000
iter:  38 15:35:40  -731.327005c  -7.30  -3.76    -0.0000
iter:  39 15:35:43  -731.326877c  -7.38  -3.76    -0.0000
iter:  40 15:35:47  -731.326780c  -7.42  -3.77    -0.0000
iter:  41 15:35:51  -731.326717c  -7.45  -3.78    -0.0000
iter:  42 15:35:55  -731.326684c  -7.48  -3.78    -0.0000
iter:  43 15:35:58  -731.326675c  -7.50  -3.79    -0.0000
iter:  44 15:36:02  -731.326684c  -7.53  -3.79    -0.0000
iter:  45 15:36:06  -731.326708c  -7.56  -3.80    -0.0000
iter:  46 15:36:09  -731.326744c  -7.59  -3.81    -0.0000
iter:  47 15:36:13  -731.326791c  -7.62  -3.81    -0.0000
iter:  48 15:36:17  -731.326845c  -7.65  -3.82    -0.0000
iter:  49 15:36:21  -731.326905c  -7.69  -3.82    -0.0000
iter:  50 15:36:24  -731.326971c  -7.72  -3.83    -0.0000
iter:  51 15:36:28  -731.327042c  -7.76  -3.84    -0.0000
iter:  52 15:36:32  -731.326966c  -7.85  -3.84    -0.0000
iter:  53 15:36:35  -731.326913c  -7.91  -3.85    -0.0000
iter:  54 15:36:39  -731.326880c  -7.94  -3.85    -0.0000
iter:  55 15:36:43  -731.326866c  -7.97  -3.86    -0.0000
iter:  56 15:36:47  -731.326871c  -7.99  -3.87    -0.0000
iter:  57 15:36:50  -731.326891c  -8.02  -3.87    -0.0000
iter:  58 15:36:54  -731.326923c  -8.04  -3.88    -0.0000
iter:  59 15:36:58  -731.326966c  -8.07  -3.88    -0.0000
iter:  60 15:37:01  -731.327017c  -8.09  -3.89    -0.0000
iter:  61 15:37:05  -731.327075c  -8.12  -3.89    -0.0000
iter:  62 15:37:09  -731.327140c  -8.14  -3.90    -0.0000
iter:  63 15:37:13  -731.327209c  -8.16  -3.91    -0.0000
iter:  64 15:37:16  -731.327282c  -8.18  -3.91    -0.0000
iter:  65 15:37:20  -731.327358c  -8.21  -3.92    -0.0000
iter:  66 15:37:24  -731.327437c  -8.24  -3.92    -0.0000
iter:  67 15:37:28  -731.327518c  -8.27  -3.93    -0.0000
iter:  68 15:37:32  -731.327601c  -8.29  -3.93    -0.0000
iter:  69 15:37:35  -731.327686c  -8.32  -3.94    -0.0000
iter:  70 15:37:39  -731.327771c  -8.35  -3.94    -0.0000
iter:  71 15:37:43  -731.327857c  -8.38  -3.95    -0.0000
iter:  72 15:37:47  -731.327943c  -8.41  -3.95    -0.0000
iter:  73 15:37:50  -731.328030c  -8.44  -3.96    -0.0000
iter:  74 15:37:54  -731.328117c  -8.46  -3.96    -0.0000
iter:  75 15:37:58  -731.328203c  -8.49  -3.97    -0.0000
iter:  76 15:38:01  -731.328290c  -8.52  -3.98    -0.0000
iter:  77 15:38:05  -731.328375c  -8.54  -3.98    -0.0000
iter:  78 15:38:09  -731.328461c  -8.57  -3.99    -0.0000
iter:  79 15:38:13  -731.328546c  -8.60  -3.99    -0.0000
iter:  80 15:38:16  -731.328630c  -8.62  -4.00    -0.0000
iter:  81 15:38:20  -731.328713c  -8.65  -4.00    -0.0000
iter:  82 15:38:24  -731.328796c  -8.68  -4.01    -0.0000
iter:  83 15:38:27  -731.328878c  -8.70  -4.01    -0.0000
iter:  84 15:38:31  -731.328959c  -8.73  -4.02    -0.0000
iter:  85 15:38:35  -731.329039c  -8.75  -4.02    -0.0000
iter:  86 15:38:38  -731.329118c  -8.78  -4.03    -0.0000
iter:  87 15:38:42  -731.329196c  -8.81  -4.03    -0.0000
iter:  88 15:38:46  -731.329273c  -8.83  -4.04    -0.0000
iter:  89 15:38:50  -731.329349c  -8.86  -4.04    -0.0000
iter:  90 15:38:53  -731.329424c  -8.88  -4.05    -0.0000
iter:  91 15:38:57  -731.329498c  -8.90  -4.06    -0.0000
iter:  92 15:39:01  -731.329571c  -8.93  -4.06    -0.0000
iter:  93 15:39:04  -731.329643c  -8.95  -4.07    -0.0000
iter:  94 15:39:08  -731.329714c  -8.97  -4.07    -0.0000
iter:  95 15:39:12  -731.329784c  -8.99  -4.08    -0.0000
iter:  96 15:39:16  -731.329853c  -9.01  -4.08    -0.0000
iter:  97 15:39:19  -731.329921c  -9.04  -4.09    -0.0000
iter:  98 15:39:23  -731.329988c  -9.06  -4.09    -0.0000
iter:  99 15:39:27  -731.330054c  -9.08  -4.10    -0.0000
iter: 100 15:39:30  -731.330119c  -9.10  -4.10    -0.0000
iter: 101 15:39:34  -731.330183c  -9.11  -4.11    -0.0000
iter: 102 15:39:38  -731.330245c  -9.14  -4.11    -0.0000
iter: 103 15:39:42  -731.330307c  -9.15  -4.12    -0.0000
iter: 104 15:39:45  -731.330368c  -9.17  -4.13    -0.0000
iter: 105 15:39:49  -731.330428c  -9.19  -4.13    -0.0000
iter: 106 15:39:53  -731.330408c  -9.26  -4.14    -0.0000
iter: 107 15:39:56  -731.330506c  -9.23  -4.14    -0.0000
iter: 108 15:40:00  -731.330488c  -9.30  -4.15    -0.0000
iter: 109 15:40:04  -731.330586c  -9.26  -4.15    -0.0000
iter: 110 15:40:08  -731.330572c  -9.33  -4.16    -0.0000
iter: 111 15:40:11  -731.330591c  -9.36  -4.16    -0.0000
iter: 112 15:40:15  -731.330614c  -9.36  -4.17    -0.0000
iter: 113 15:40:19  -731.330637c  -9.38  -4.17    -0.0000
iter: 114 15:40:22  -731.330662c  -9.38  -4.18    -0.0000
iter: 115 15:40:26  -731.330688c  -9.41  -4.19    -0.0000
iter: 116 15:40:30  -731.330714c  -9.41  -4.19    -0.0000
iter: 117 15:40:33  -731.330742c  -9.43  -4.20    -0.0000
iter: 118 15:40:37  -731.330772c  -9.44  -4.20    -0.0000
iter: 119 15:40:41  -731.330802c  -9.46  -4.21    -0.0000
iter: 120 15:40:45  -731.330833c  -9.47  -4.21    -0.0000
iter: 121 15:40:48  -731.330865c  -9.49  -4.22    -0.0000
iter: 122 15:40:52  -731.330898c  -9.50  -4.22    -0.0000
iter: 123 15:40:56  -731.330931c  -9.52  -4.23    -0.0000
iter: 124 15:40:59  -731.330965c  -9.53  -4.23    -0.0000
iter: 125 15:41:03  -731.330999c  -9.54  -4.24    -0.0000
iter: 126 15:41:07  -731.331034c  -9.55  -4.24    -0.0000
iter: 127 15:41:11  -731.331069c  -9.57  -4.25    -0.0000
iter: 128 15:41:14  -731.331105c  -9.58  -4.26    -0.0000
iter: 129 15:41:18  -731.331140c  -9.59  -4.26    -0.0000
iter: 130 15:41:22  -731.331176c  -9.60  -4.27    -0.0000
iter: 131 15:41:25  -731.331212c  -9.62  -4.27    -0.0000
iter: 132 15:41:29  -731.331248c  -9.63  -4.28    -0.0000
iter: 133 15:41:33  -731.331284c  -9.64  -4.28    -0.0000
iter: 134 15:41:36  -731.331320c  -9.66  -4.29    -0.0000
iter: 135 15:41:40  -731.331356c  -9.67  -4.29    -0.0000
iter: 136 15:41:44  -731.331392c  -9.68  -4.30    -0.0000
iter: 137 15:41:48  -731.331428c  -9.70  -4.30    -0.0000
iter: 138 15:41:51  -731.331463c  -9.71  -4.31    -0.0000
iter: 139 15:41:55  -731.331499c  -9.73  -4.31    -0.0000
iter: 140 15:41:59  -731.331534c  -9.74  -4.32    -0.0000
iter: 141 15:42:02  -731.331570c  -9.75  -4.32    -0.0000
iter: 142 15:42:06  -731.331605c  -9.77  -4.33    -0.0000
iter: 143 15:42:10  -731.331639c  -9.78  -4.34    -0.0000
iter: 144 15:42:14  -731.331674c  -9.80  -4.34    -0.0000
iter: 145 15:42:17  -731.331708c  -9.81  -4.35    -0.0000
iter: 146 15:42:21  -731.331742c  -9.82  -4.35    -0.0000
iter: 147 15:42:25  -731.331776c  -9.84  -4.36    -0.0000
iter: 148 15:42:28  -731.331809c  -9.85  -4.36    -0.0000
iter: 149 15:42:32  -731.331842c  -9.87  -4.37    -0.0000
iter: 150 15:42:36  -731.331875c  -9.88  -4.37    -0.0000
iter: 151 15:42:40  -731.331908c  -9.89  -4.38    -0.0000
iter: 152 15:42:43  -731.331940c  -9.91  -4.38    -0.0000
iter: 153 15:42:47  -731.331972c  -9.92  -4.39    -0.0000
iter: 154 15:42:51  -731.332003c  -9.93  -4.39    -0.0000
iter: 155 15:42:54  -731.332035c  -9.95  -4.40    -0.0000
iter: 156 15:42:58  -731.332066c  -9.96  -4.40    -0.0000
iter: 157 15:43:02  -731.332096c  -9.97  -4.41    -0.0000
iter: 158 15:43:05  -731.332126c  -9.99  -4.41    -0.0000
iter: 159 15:43:09  -731.332156c -10.00  -4.42    -0.0000
iter: 160 15:43:13  -731.332186c -10.01c -4.42    -0.0000
iter: 161 15:43:17  -731.332215c -10.02c -4.43    -0.0000
iter: 162 15:43:20  -731.332244c -10.04c -4.44    -0.0000
iter: 163 15:43:24  -731.332272c -10.05c -4.44    -0.0000
iter: 164 15:43:28  -731.332300c -10.06c -4.45    -0.0000
iter: 165 15:43:31  -731.332328c -10.07c -4.45    -0.0000
iter: 166 15:43:35  -731.332355c -10.09c -4.46    -0.0000
iter: 167 15:43:39  -731.332382c -10.10c -4.46    -0.0000
iter: 168 15:43:43  -731.332409c -10.11c -4.47    -0.0000
iter: 169 15:43:46  -731.332436c -10.13c -4.47    -0.0000
iter: 170 15:43:50  -731.332462c -10.14c -4.48    -0.0000
iter: 171 15:43:54  -731.332487c -10.15c -4.48    -0.0000
iter: 172 15:43:57  -731.332513c -10.17c -4.49    -0.0000
iter: 173 15:44:01  -731.332538c -10.18c -4.49    -0.0000
iter: 174 15:44:05  -731.332562c -10.19c -4.50    -0.0000
iter: 175 15:44:09  -731.332587c -10.20c -4.50    -0.0000
iter: 176 15:44:12  -731.332611c -10.22c -4.51    -0.0000
iter: 177 15:44:16  -731.332635c -10.23c -4.51    -0.0000
iter: 178 15:44:20  -731.332658c -10.25c -4.52    -0.0000
iter: 179 15:44:23  -731.332681c -10.26c -4.52    -0.0000
iter: 180 15:44:27  -731.332704c -10.27c -4.53    -0.0000
iter: 181 15:44:31  -731.332726c -10.28c -4.53    -0.0000
iter: 182 15:44:34  -731.332749c -10.30c -4.54    -0.0000
iter: 183 15:44:38  -731.332771c -10.31c -4.54    -0.0000
iter: 184 15:44:42  -731.332792c -10.32c -4.55    -0.0000
iter: 185 15:44:46  -731.332813c -10.34c -4.55    -0.0000
iter: 186 15:44:49  -731.332834c -10.35c -4.56    -0.0000
iter: 187 15:44:53  -731.332855c -10.36c -4.56    -0.0000
iter: 188 15:44:57  -731.332876c -10.37c -4.57    -0.0000
iter: 189 15:45:00  -731.332896c -10.39c -4.58    -0.0000
iter: 190 15:45:04  -731.332916c -10.40c -4.58    -0.0000
iter: 191 15:45:08  -731.332935c -10.41c -4.59    -0.0000
iter: 192 15:45:11  -731.332955c -10.42c -4.59    -0.0000
iter: 193 15:45:15  -731.332974c -10.44c -4.60    -0.0000
iter: 194 15:45:19  -731.332993c -10.45c -4.60    -0.0000
iter: 195 15:45:23  -731.333011c -10.46c -4.61    -0.0000
iter: 196 15:45:26  -731.333030c -10.47c -4.61    -0.0000
iter: 197 15:45:30  -731.333048c -10.48c -4.62    -0.0000
iter: 198 15:45:34  -731.333066c -10.50c -4.62    -0.0000
iter: 199 15:45:37  -731.333083c -10.51c -4.63    -0.0000
iter: 200 15:45:41  -731.333101c -10.52c -4.63    -0.0000
iter: 201 15:45:45  -731.333118c -10.53c -4.64    -0.0000
iter: 202 15:45:48  -731.333135c -10.55c -4.64    -0.0000
iter: 203 15:45:52  -731.333152c -10.56c -4.65    -0.0000
iter: 204 15:45:56  -731.333168c -10.57c -4.65    -0.0000
iter: 205 15:46:00  -731.333184c -10.58c -4.66    -0.0000
iter: 206 15:46:03  -731.333200c -10.59c -4.66    -0.0000
iter: 207 15:46:07  -731.333216c -10.60c -4.67    -0.0000
iter: 208 15:46:11  -731.333232c -10.62c -4.67    -0.0000
iter: 209 15:46:14  -731.333247c -10.63c -4.68    -0.0000
iter: 210 15:46:18  -731.333263c -10.64c -4.68    -0.0000
iter: 211 15:46:22  -731.333278c -10.65c -4.69    -0.0000
iter: 212 15:46:26  -731.333292c -10.66c -4.69    -0.0000
iter: 213 15:46:29  -731.333307c -10.68c -4.70    -0.0000
iter: 214 15:46:33  -731.333321c -10.69c -4.70    -0.0000
iter: 215 15:46:37  -731.333336c -10.70c -4.71    -0.0000
iter: 216 15:46:40  -731.333350c -10.71c -4.71    -0.0000
iter: 217 15:46:44  -731.333364c -10.72c -4.72    -0.0000
iter: 218 15:46:48  -731.333377c -10.73c -4.72    -0.0000
iter: 219 15:46:52  -731.333391c -10.75c -4.73    -0.0000
iter: 220 15:46:55  -731.333404c -10.76c -4.73    -0.0000
iter: 221 15:46:59  -731.333417c -10.77c -4.74    -0.0000
iter: 222 15:47:03  -731.333430c -10.78c -4.74    -0.0000
iter: 223 15:47:06  -731.333443c -10.79c -4.75    -0.0000
iter: 224 15:47:10  -731.333456c -10.80c -4.75    -0.0000
iter: 225 15:47:14  -731.333468c -10.82c -4.76    -0.0000
iter: 226 15:47:17  -731.333481c -10.83c -4.76    -0.0000
iter: 227 15:47:21  -731.333493c -10.84c -4.77    -0.0000
iter: 228 15:47:25  -731.333505c -10.85c -4.77    -0.0000
iter: 229 15:47:29  -731.333517c -10.86c -4.78    -0.0000
iter: 230 15:47:32  -731.333528c -10.87c -4.78    -0.0000
iter: 231 15:47:36  -731.333540c -10.88c -4.79    -0.0000
iter: 232 15:47:40  -731.333551c -10.89c -4.79    -0.0000
iter: 233 15:47:43  -731.333562c -10.90c -4.80    -0.0000
iter: 234 15:47:47  -731.333574c -10.92c -4.80    -0.0000
iter: 235 15:47:51  -731.333585c -10.93c -4.81    -0.0000
iter: 236 15:47:54  -731.333595c -10.94c -4.81    -0.0000
iter: 237 15:47:58  -731.333606c -10.95c -4.82    -0.0000
iter: 238 15:48:02  -731.333617c -10.96c -4.82    -0.0000
iter: 239 15:48:06  -731.333627c -10.97c -4.82    -0.0000
iter: 240 15:48:09  -731.333637c -10.98c -4.83    -0.0000
iter: 241 15:48:13  -731.333647c -10.99c -4.83    -0.0000
iter: 242 15:48:17  -731.333657c -11.00c -4.84    -0.0000
iter: 243 15:48:20  -731.333667c -11.02c -4.84    -0.0000
iter: 244 15:48:24  -731.333677c -11.03c -4.85    -0.0000
iter: 245 15:48:28  -731.333686c -11.04c -4.85    -0.0000
iter: 246 15:48:31  -731.333696c -11.05c -4.86    -0.0000
iter: 247 15:48:35  -731.333705c -11.06c -4.86    -0.0000
iter: 248 15:48:39  -731.333714c -11.07c -4.87    -0.0000
iter: 249 15:48:43  -731.333724c -11.08c -4.87    -0.0000
iter: 250 15:48:46  -731.333733c -11.09c -4.88    -0.0000
iter: 251 15:48:50  -731.333741c -11.10c -4.88    -0.0000
iter: 252 15:48:54  -731.333750c -11.11c -4.89    -0.0000
iter: 253 15:48:58  -731.333759c -11.12c -4.89    -0.0000
iter: 254 15:49:02  -731.333767c -11.13c -4.90    -0.0000
iter: 255 15:49:06  -731.333776c -11.15c -4.90    -0.0000
iter: 256 15:49:09  -731.333784c -11.16c -4.91    -0.0000
iter: 257 15:49:13  -731.333792c -11.17c -4.91    -0.0000
iter: 258 15:49:17  -731.333800c -11.18c -4.92    -0.0000
iter: 259 15:49:20  -731.333808c -11.19c -4.92    +0.0000
iter: 260 15:49:24  -731.333816c -11.20c -4.93    +0.0000
iter: 261 15:49:28  -731.333824c -11.21c -4.93    -0.0000
iter: 262 15:49:31  -731.333832c -11.22c -4.94    -0.0000
iter: 263 15:49:35  -731.333839c -11.23c -4.94    -0.0000
iter: 264 15:49:39  -731.333847c -11.24c -4.95    -0.0000
iter: 265 15:49:43  -731.333854c -11.25c -4.95    -0.0000
iter: 266 15:49:46  -731.333861c -11.26c -4.95    -0.0000
iter: 267 15:49:50  -731.333868c -11.27c -4.96    -0.0000
iter: 268 15:49:54  -731.333876c -11.28c -4.96    -0.0000
iter: 269 15:49:57  -731.333883c -11.29c -4.97    -0.0000
iter: 270 15:50:01  -731.333889c -11.30c -4.97    -0.0000
iter: 271 15:50:05  -731.333896c -11.31c -4.98    -0.0000
iter: 272 15:50:08  -731.333903c -11.32c -4.98    -0.0000
iter: 273 15:50:12  -731.333910c -11.33c -4.99    -0.0000
iter: 274 15:50:16  -731.333916c -11.34c -4.99    -0.0000
iter: 275 15:50:20  -731.333923c -11.36c -5.00    -0.0000
iter: 276 15:50:23  -731.333929c -11.37c -5.00c   +0.0000

Converged after 276 iterations.

Dipole moment: (52.396531, -54.536514, 0.008432) |e|*Ang

Total magnetic moment: (0.000000, 0.000000, 0.000000)
Local magnetic moments:
   0 Ti ( 0.000000,  0.000000, -0.000000)
   1 Ti ( 0.000000,  0.000000,  0.000000)
   2 Ti ( 0.000000,  0.000000,  0.000000)
   3 Ti ( 0.000000,  0.000000, -0.000000)
   4 Ti ( 0.000000,  0.000000,  0.000000)
   5 Ti ( 0.000000,  0.000000,  0.000000)
   6 Ti ( 0.000000,  0.000000,  0.000000)
   7 Ti ( 0.000000,  0.000000, -0.000000)
   8 Ti ( 0.000000,  0.000000, -0.000000)
   9 Ti ( 0.000000,  0.000000,  0.000000)
  10 Ti ( 0.000000,  0.000000, -0.000000)
  11 Ti ( 0.000000,  0.000000, -0.000000)
  12 Ti ( 0.000000,  0.000000,  0.000000)
  13 Ti ( 0.000000,  0.000000,  0.000000)
  14 Ti ( 0.000000,  0.000000, -0.000000)
  15 Ti ( 0.000000,  0.000000,  0.000000)
  16 Ti ( 0.000000,  0.000000,  0.000000)
  17 Ti ( 0.000000,  0.000000, -0.000000)
  18 Ti ( 0.000000,  0.000000,  0.000000)
  19 Ti ( 0.000000,  0.000000,  0.000000)
  20 Ti ( 0.000000,  0.000000, -0.000000)
  21 Ti ( 0.000000,  0.000000,  0.000000)
  22 Ti ( 0.000000,  0.000000, -0.000000)
  23 Ti ( 0.000000,  0.000000, -0.000000)
  24 O  ( 0.000000,  0.000000, -0.000000)
  25 O  ( 0.000000,  0.000000, -0.000000)
  26 O  ( 0.000000,  0.000000, -0.000000)
  27 O  ( 0.000000,  0.000000,  0.000000)
  28 O  ( 0.000000,  0.000000,  0.000000)
  29 O  ( 0.000000,  0.000000,  0.000000)
  30 O  ( 0.000000,  0.000000, -0.000000)
  31 O  ( 0.000000,  0.000000,  0.000000)
  32 O  ( 0.000000,  0.000000,  0.000000)
  33 O  ( 0.000000,  0.000000, -0.000000)
  34 O  ( 0.000000,  0.000000, -0.000000)
  35 O  ( 0.000000,  0.000000,  0.000000)
  36 O  ( 0.000000,  0.000000, -0.000000)
  37 O  ( 0.000000,  0.000000, -0.000000)
  38 O  ( 0.000000,  0.000000, -0.000000)
  39 O  ( 0.000000,  0.000000, -0.000000)
  40 O  ( 0.000000,  0.000000, -0.000000)
  41 O  ( 0.000000,  0.000000,  0.000000)
  42 O  ( 0.000000,  0.000000,  0.000000)
  43 O  ( 0.000000,  0.000000,  0.000000)
  44 O  ( 0.000000,  0.000000,  0.000000)
  45 O  ( 0.000000,  0.000000,  0.000000)
  46 O  ( 0.000000,  0.000000, -0.000000)
  47 O  ( 0.000000,  0.000000, -0.000000)
  48 O  ( 0.000000,  0.000000, -0.000000)
  49 O  ( 0.000000,  0.000000, -0.000000)
  50 O  ( 0.000000,  0.000000, -0.000000)
  51 O  ( 0.000000,  0.000000, -0.000000)
  52 O  ( 0.000000,  0.000000,  0.000000)
  53 O  ( 0.000000,  0.000000,  0.000000)
  54 O  ( 0.000000,  0.000000,  0.000000)
  55 O  ( 0.000000,  0.000000, -0.000000)
  56 O  ( 0.000000,  0.000000, -0.000000)
  57 O  ( 0.000000,  0.000000, -0.000000)
  58 O  ( 0.000000,  0.000000,  0.000000)
  59 O  ( 0.000000,  0.000000, -0.000000)
  60 O  ( 0.000000,  0.000000,  0.000000)
  61 O  ( 0.000000,  0.000000, -0.000000)
  62 O  ( 0.000000,  0.000000, -0.000000)
  63 O  ( 0.000000,  0.000000,  0.000000)
  64 O  ( 0.000000,  0.000000,  0.000000)
  65 O  ( 0.000000,  0.000000,  0.000000)
  66 O  ( 0.000000,  0.000000, -0.000000)
  67 O  ( 0.000000,  0.000000,  0.000000)
  68 O  ( 0.000000,  0.000000,  0.000000)
  69 O  ( 0.000000,  0.000000,  0.000000)
  70 O  ( 0.000000,  0.000000,  0.000000)
  71 O  ( 0.000000,  0.000000, -0.000000)
  72 Au ( 0.000000,  0.000000,  0.000000)
  73 Au ( 0.000000,  0.000000, -0.000000)
  74 Au ( 0.000000,  0.000000, -0.000000)
  75 Au ( 0.000000,  0.000000, -0.000000)

Energy contributions relative to reference atoms: (reference = -2721730.337652)

Kinetic:       +535.805459
Potential:     -725.479770
External:      -202.404091
XC:            -382.454665
Entropy (-ST):   -0.001873
Local:          +43.200074
SIC:             +0.000000
--------------------------
Free energy:   -731.334865
Extrapolated:  -731.333929

Dipole-layer corrected work functions: 4.336786, 4.317508 eV

Spin contamination: 0.000000 electrons
                   Up                     Down
 Band  Eigenvalues  Occupancy  Eigenvalues  Occupancy
    0    -65.82481    1.00000    -65.82481    1.00000
    1    -65.81720    1.00000    -65.81720    1.00000
    2    -65.81229    1.00000    -65.81229    1.00000
    3    -65.80963    1.00000    -65.80963    1.00000
    4    -65.67497    1.00000    -65.67497    1.00000
    5    -65.60593    1.00000    -65.60593    1.00000
    6    -65.51709    1.00000    -65.51709    1.00000
    7    -65.51273    1.00000    -65.51273    1.00000
    8    -65.50575    1.00000    -65.50575    1.00000
    9    -65.50114    1.00000    -65.50114    1.00000
   10    -65.49225    1.00000    -65.49225    1.00000
   11    -65.47618    1.00000    -65.47618    1.00000
   12    -65.46530    1.00000    -65.46530    1.00000
   13    -65.43245    1.00000    -65.43245    1.00000
   14    -65.42460    1.00000    -65.42460    1.00000
   15    -65.37175    1.00000    -65.37175    1.00000
   16    -65.35064    1.00000    -65.35064    1.00000
   17    -65.34349    1.00000    -65.34349    1.00000
   18    -65.24390    1.00000    -65.24390    1.00000
   19    -65.17902    1.00000    -65.17902    1.00000
   20    -65.08796    1.00000    -65.08796    1.00000
   21    -65.07462    1.00000    -65.07462    1.00000
   22    -65.06747    1.00000    -65.06747    1.00000
   23    -65.06408    1.00000    -65.06408    1.00000
   24    -42.14659    1.00000    -42.14659    1.00000
   25    -42.13778    1.00000    -42.13778    1.00000
   26    -42.13212    1.00000    -42.13212    1.00000
   27    -42.12888    1.00000    -42.12888    1.00000
   28    -41.99955    1.00000    -41.99955    1.00000
   29    -41.99080    1.00000    -41.99080    1.00000
   30    -41.95549    1.00000    -41.95549    1.00000
   31    -41.93011    1.00000    -41.93011    1.00000
   32    -41.92116    1.00000    -41.92116    1.00000
   33    -41.85327    1.00000    -41.85327    1.00000
   34    -41.82624    1.00000    -41.82624    1.00000
   35    -41.81480    1.00000    -41.81480    1.00000
   36    -41.80775    1.00000    -41.80775    1.00000
   37    -41.80677    1.00000    -41.80677    1.00000
   38    -41.79889    1.00000    -41.79889    1.00000
   39    -41.79644    1.00000    -41.79644    1.00000
   40    -41.79306    1.00000    -41.79306    1.00000
   41    -41.78878    1.00000    -41.78878    1.00000
   42    -41.78373    1.00000    -41.78373    1.00000
   43    -41.77389    1.00000    -41.77389    1.00000
   44    -41.76761    1.00000    -41.76761    1.00000
   45    -41.75941    1.00000    -41.75941    1.00000
   46    -41.74706    1.00000    -41.74706    1.00000
   47    -41.73949    1.00000    -41.73949    1.00000
   48    -41.72271    1.00000    -41.72271    1.00000
   49    -41.70944    1.00000    -41.70944    1.00000
   50    -41.69144    1.00000    -41.69144    1.00000
   51    -41.68867    1.00000    -41.68867    1.00000
   52    -41.67778    1.00000    -41.67778    1.00000
   53    -41.66868    1.00000    -41.66868    1.00000
   54    -41.66409    1.00000    -41.66409    1.00000
   55    -41.64501    1.00000    -41.64501    1.00000
   56    -41.63871    1.00000    -41.63871    1.00000
   57    -41.63803    1.00000    -41.63803    1.00000
   58    -41.62734    1.00000    -41.62734    1.00000
   59    -41.61286    1.00000    -41.61286    1.00000
   60    -41.60748    1.00000    -41.60748    1.00000
   61    -41.59604    1.00000    -41.59604    1.00000
   62    -41.59266    1.00000    -41.59266    1.00000
   63    -41.59103    1.00000    -41.59103    1.00000
   64    -41.58298    1.00000    -41.58298    1.00000
   65    -41.57591    1.00000    -41.57591    1.00000
   66    -41.56788    1.00000    -41.56788    1.00000
   67    -41.56585    1.00000    -41.56585    1.00000
   68    -41.55632    1.00000    -41.55632    1.00000
   69    -41.54545    1.00000    -41.54545    1.00000
   70    -41.53630    1.00000    -41.53630    1.00000
   71    -41.52919    1.00000    -41.52919    1.00000
   72    -41.52764    1.00000    -41.52764    1.00000
   73    -41.51686    1.00000    -41.51686    1.00000
   74    -41.51004    1.00000    -41.51004    1.00000
   75    -41.49844    1.00000    -41.49844    1.00000
   76    -41.46764    1.00000    -41.46764    1.00000
   77    -41.45199    1.00000    -41.45199    1.00000
   78    -41.39215    1.00000    -41.39215    1.00000
   79    -41.37627    1.00000    -41.37627    1.00000
   80    -41.35959    1.00000    -41.35959    1.00000
   81    -41.33559    1.00000    -41.33559    1.00000
   82    -41.31322    1.00000    -41.31322    1.00000
   83    -41.31288    1.00000    -41.31288    1.00000
   84    -41.30024    1.00000    -41.30024    1.00000
   85    -41.29648    1.00000    -41.29648    1.00000
   86    -41.28636    1.00000    -41.28636    1.00000
   87    -41.28353    1.00000    -41.28353    1.00000
   88    -41.27790    1.00000    -41.27790    1.00000
   89    -41.26951    1.00000    -41.26951    1.00000
   90    -41.24166    1.00000    -41.24166    1.00000
   91    -41.22745    1.00000    -41.22745    1.00000
   92    -41.16395    1.00000    -41.16395    1.00000
   93    -41.14860    1.00000    -41.14860    1.00000
   94    -41.14114    1.00000    -41.14114    1.00000
   95    -41.13705    1.00000    -41.13705    1.00000
   96    -24.52383    1.00000    -24.52383    1.00000
   97    -24.32035    1.00000    -24.32035    1.00000
   98    -24.19299    1.00000    -24.19299    1.00000
   99    -24.16315    1.00000    -24.16315    1.00000
  100    -24.10363    1.00000    -24.10363    1.00000
  101    -24.06537    1.00000    -24.06537    1.00000
  102    -23.99185    1.00000    -23.99185    1.00000
  103    -23.92016    1.00000    -23.92016    1.00000
  104    -23.86282    1.00000    -23.86282    1.00000
  105    -23.74282    1.00000    -23.74282    1.00000
  106    -23.69568    1.00000    -23.69568    1.00000
  107    -23.63084    1.00000    -23.63084    1.00000
  108    -23.54922    1.00000    -23.54922    1.00000
  109    -23.42851    1.00000    -23.42851    1.00000
  110    -23.39173    1.00000    -23.39173    1.00000
  111    -23.37370    1.00000    -23.37370    1.00000
  112    -23.36168    1.00000    -23.36168    1.00000
  113    -23.34892    1.00000    -23.34892    1.00000
  114    -23.29111    1.00000    -23.29111    1.00000
  115    -23.25865    1.00000    -23.25865    1.00000
  116    -23.24032    1.00000    -23.24032    1.00000
  117    -23.21996    1.00000    -23.21996    1.00000
  118    -23.20808    1.00000    -23.20808    1.00000
  119    -23.19800    1.00000    -23.19800    1.00000
  120    -23.17998    1.00000    -23.17998    1.00000
  121    -23.15717    1.00000    -23.15717    1.00000
  122    -23.14386    1.00000    -23.14386    1.00000
  123    -23.13961    1.00000    -23.13961    1.00000
  124    -23.08408    1.00000    -23.08408    1.00000
  125    -23.06088    1.00000    -23.06088    1.00000
  126    -23.05877    1.00000    -23.05877    1.00000
  127    -23.05412    1.00000    -23.05412    1.00000
  128    -23.04589    1.00000    -23.04589    1.00000
  129    -23.04268    1.00000    -23.04268    1.00000
  130    -23.03583    1.00000    -23.03583    1.00000
  131    -23.02007    1.00000    -23.02007    1.00000
  132    -23.00113    1.00000    -23.00113    1.00000
  133    -22.99794    1.00000    -22.99794    1.00000
  134    -22.97023    1.00000    -22.97023    1.00000
  135    -22.86391    1.00000    -22.86391    1.00000
  136    -22.84201    1.00000    -22.84201    1.00000
  137    -22.66806    1.00000    -22.66806    1.00000
  138    -22.57200    1.00000    -22.57200    1.00000
  139    -22.47241    1.00000    -22.47241    1.00000
  140    -21.68756    1.00000    -21.68756    1.00000
  141    -21.64629    1.00000    -21.64629    1.00000
  142    -21.63998    1.00000    -21.63998    1.00000
  143    -21.63009    1.00000    -21.63009    1.00000
  144    -11.63130    1.00000    -11.63130    1.00000
  145    -11.53160    1.00000    -11.53160    1.00000
  146    -11.52164    1.00000    -11.52164    1.00000
  147    -11.45812    1.00000    -11.45812    1.00000
  148    -11.44403    1.00000    -11.44403    1.00000
  149    -11.42554    1.00000    -11.42554    1.00000
  150    -11.36040    1.00000    -11.36040    1.00000
  151    -11.34979    1.00000    -11.34979    1.00000
  152    -11.33469    1.00000    -11.33469    1.00000
  153    -11.29118    1.00000    -11.29118    1.00000
  154    -11.27577    1.00000    -11.27577    1.00000
  155    -11.23159    1.00000    -11.23159    1.00000
  156    -11.22239    1.00000    -11.22239    1.00000
  157    -11.17715    1.00000    -11.17715    1.00000
  158    -11.14728    1.00000    -11.14728    1.00000
  159    -11.10687    1.00000    -11.10687    1.00000
  160    -11.08846    1.00000    -11.08846    1.00000
  161    -11.06919    1.00000    -11.06919    1.00000
  162    -11.04470    1.00000    -11.04470    1.00000
  163    -10.97645    1.00000    -10.97645    1.00000
  164    -10.91762    1.00000    -10.91762    1.00000
  165    -10.83676    1.00000    -10.83676    1.00000
  166    -10.83065    1.00000    -10.83065    1.00000
  167    -10.80163    1.00000    -10.80163    1.00000
  168    -10.79647    1.00000    -10.79647    1.00000
  169    -10.77646    1.00000    -10.77646    1.00000
  170    -10.74074    1.00000    -10.74074    1.00000
  171    -10.72656    1.00000    -10.72656    1.00000
  172    -10.70482    1.00000    -10.70482    1.00000
  173    -10.69972    1.00000    -10.69972    1.00000
  174    -10.69146    1.00000    -10.69146    1.00000
  175    -10.65562    1.00000    -10.65562    1.00000
  176    -10.64371    1.00000    -10.64371    1.00000
  177    -10.63227    1.00000    -10.63227    1.00000
  178    -10.62080    1.00000    -10.62080    1.00000
  179    -10.60083    1.00000    -10.60083    1.00000
  180    -10.58917    1.00000    -10.58917    1.00000
  181    -10.57997    1.00000    -10.57997    1.00000
  182    -10.56322    1.00000    -10.56322    1.00000
  183    -10.53216    1.00000    -10.53216    1.00000
  184    -10.51871    1.00000    -10.51871    1.00000
  185    -10.47724    1.00000    -10.47724    1.00000
  186    -10.44857    1.00000    -10.44857    1.00000
  187    -10.42751    1.00000    -10.42751    1.00000
  188    -10.37963    1.00000    -10.37963    1.00000
  189    -10.33728    1.00000    -10.33728    1.00000
  190    -10.26228    1.00000    -10.26228    1.00000
  191    -10.22762    1.00000    -10.22762    1.00000
  192    -10.18549    1.00000    -10.18549    1.00000
  193    -10.13405    1.00000    -10.13405    1.00000
  194    -10.05687    1.00000    -10.05687    1.00000
  195    -10.04145    1.00000    -10.04145    1.00000
  196    -10.02925    1.00000    -10.02925    1.00000
  197     -9.95646    1.00000     -9.95646    1.00000
  198     -9.85978    1.00000     -9.85978    1.00000
  199     -9.81370    1.00000     -9.81370    1.00000
  200     -9.78521    1.00000     -9.78521    1.00000
  201     -9.74514    1.00000     -9.74514    1.00000
  202     -9.66967    1.00000     -9.66967    1.00000
  203     -9.66572    1.00000     -9.66572    1.00000
  204     -9.61052    1.00000     -9.61052    1.00000
  205     -9.59193    1.00000     -9.59193    1.00000
  206     -9.52167    1.00000     -9.52167    1.00000
  207     -9.48090    1.00000     -9.48090    1.00000
  208     -9.44351    1.00000     -9.44351    1.00000
  209     -9.42295    1.00000     -9.42295    1.00000
  210     -9.41559    1.00000     -9.41559    1.00000
  211     -9.39292    1.00000     -9.39292    1.00000
  212     -9.34776    1.00000     -9.34776    1.00000
  213     -9.33328    1.00000     -9.33328    1.00000
  214     -9.24692    1.00000     -9.24692    1.00000
  215     -9.23015    1.00000     -9.23015    1.00000
  216     -9.16315    1.00000     -9.16315    1.00000
  217     -9.15135    1.00000     -9.15135    1.00000
  218     -9.13966    1.00000     -9.13966    1.00000
  219     -9.12104    1.00000     -9.12104    1.00000
  220     -9.10531    1.00000     -9.10531    1.00000
  221     -9.08406    1.00000     -9.08406    1.00000
  222     -9.04963    1.00000     -9.04963    1.00000
  223     -9.00241    1.00000     -9.00241    1.00000
  224     -8.97481    1.00000     -8.97481    1.00000
  225     -8.97038    1.00000     -8.97038    1.00000
  226     -8.95809    1.00000     -8.95809    1.00000
  227     -8.91580    1.00000     -8.91580    1.00000
  228     -8.89337    1.00000     -8.89337    1.00000
  229     -8.86863    1.00000     -8.86863    1.00000
  230     -8.85371    1.00000     -8.85371    1.00000
  231     -8.83920    1.00000     -8.83920    1.00000
  232     -8.82157    1.00000     -8.82157    1.00000
  233     -8.78031    1.00000     -8.78031    1.00000
  234     -8.73571    1.00000     -8.73571    1.00000
  235     -8.67147    1.00000     -8.67147    1.00000
  236     -8.64239    1.00000     -8.64239    1.00000
  237     -8.62804    1.00000     -8.62804    1.00000
  238     -8.58987    1.00000     -8.58987    1.00000
  239     -8.56821    1.00000     -8.56821    1.00000
  240     -8.54484    1.00000     -8.54484    1.00000
  241     -8.50437    1.00000     -8.50437    1.00000
  242     -8.46629    1.00000     -8.46629    1.00000
  243     -8.43717    1.00000     -8.43717    1.00000
  244     -8.37139    1.00000     -8.37139    1.00000
  245     -8.34089    1.00000     -8.34089    1.00000
  246     -8.31745    1.00000     -8.31745    1.00000
  247     -8.25728    1.00000     -8.25728    1.00000
  248     -8.21787    1.00000     -8.21787    1.00000
  249     -8.13606    1.00000     -8.13606    1.00000
  250     -8.11100    1.00000     -8.11100    1.00000
  251     -8.08516    1.00000     -8.08516    1.00000
  252     -8.08108    1.00000     -8.08108    1.00000
  253     -8.05354    1.00000     -8.05354    1.00000
  254     -8.04071    1.00000     -8.04071    1.00000
  255     -8.01438    1.00000     -8.01438    1.00000
  256     -8.00200    1.00000     -8.00200    1.00000
  257     -7.98687    1.00000     -7.98687    1.00000
  258     -7.98130    1.00000     -7.98130    1.00000
  259     -7.95486    1.00000     -7.95486    1.00000
  260     -7.91716    1.00000     -7.91716    1.00000
  261     -7.87553    1.00000     -7.87553    1.00000
  262     -7.85639    1.00000     -7.85639    1.00000
  263     -7.81604    1.00000     -7.81604    1.00000
  264     -7.80720    1.00000     -7.80720    1.00000
  265     -7.79431    1.00000     -7.79431    1.00000
  266     -7.77578    1.00000     -7.77578    1.00000
  267     -7.73373    1.00000     -7.73373    1.00000
  268     -7.73040    1.00000     -7.73040    1.00000
  269     -7.71061    1.00000     -7.71061    1.00000
  270     -7.68908    1.00000     -7.68908    1.00000
  271     -7.68081    1.00000     -7.68081    1.00000
  272     -7.64920    1.00000     -7.64920    1.00000
  273     -7.60930    1.00000     -7.60930    1.00000
  274     -7.59386    1.00000     -7.59386    1.00000
  275     -7.55508    1.00000     -7.55508    1.00000
  276     -7.51183    1.00000     -7.51183    1.00000
  277     -7.48170    1.00000     -7.48170    1.00000
  278     -7.45194    1.00000     -7.45194    1.00000
  279     -7.41200    1.00000     -7.41200    1.00000
  280     -7.36221    1.00000     -7.36221    1.00000
  281     -7.33295    1.00000     -7.33295    1.00000
  282     -7.32155    1.00000     -7.32155    1.00000
  283     -7.29909    1.00000     -7.29909    1.00000
  284     -7.27283    1.00000     -7.27283    1.00000
  285     -7.25866    1.00000     -7.25866    1.00000
  286     -7.13686    1.00000     -7.13686    1.00000
  287     -7.11063    1.00000     -7.11063    1.00000
  288     -7.01287    1.00000     -7.01287    1.00000
  289     -7.00141    1.00000     -7.00141    1.00000
  290     -6.99193    1.00000     -6.99193    1.00000
  291     -6.96693    1.00000     -6.96693    1.00000
  292     -6.91210    1.00000     -6.91210    1.00000
  293     -6.78306    1.00000     -6.78306    1.00000
  294     -6.77625    1.00000     -6.77625    1.00000
  295     -6.73267    1.00000     -6.73267    1.00000
  296     -6.63950    1.00000     -6.63950    1.00000
  297     -6.62844    1.00000     -6.62844    1.00000
  298     -6.57301    1.00000     -6.57301    1.00000
  299     -6.54976    1.00000     -6.54976    1.00000
  300     -6.46425    1.00000     -6.46425    1.00000
  301     -6.28496    1.00000     -6.28496    1.00000
  302     -6.25162    1.00000     -6.25162    1.00000
  303     -6.20755    1.00000     -6.20755    1.00000
  304     -6.12097    1.00000     -6.12097    1.00000
  305     -6.08530    1.00000     -6.08530    1.00000
  306     -6.05170    1.00000     -6.05170    1.00000
  307     -5.99566    1.00000     -5.99566    1.00000
  308     -5.40260    0.99998     -5.40260    0.99998
  309     -5.09065    0.99952     -5.09065    0.99952
  310     -3.51267    0.00029     -3.51267    0.00029
  311     -3.43655    0.00014     -3.43655    0.00014
  312     -3.30201    0.00004     -3.30201    0.00004
  313     -3.24716    0.00002     -3.24716    0.00002
  314     -3.20189    0.00001     -3.20189    0.00001
  315     -3.04471    0.00000     -3.04471    0.00000
  316     -3.03276    0.00000     -3.03276    0.00000
  317     -3.01866    0.00000     -3.01866    0.00000
  318     -2.97712    0.00000     -2.97712    0.00000
  319     -2.91553    0.00000     -2.91553    0.00000
  320     -2.81521    0.00000     -2.81521    0.00000
  321     -2.75774    0.00000     -2.75774    0.00000
  322     -2.71088    0.00000     -2.71088    0.00000
  323     -2.69024    0.00000     -2.69024    0.00000
  324     -2.65006    0.00000     -2.65006    0.00000
  325     -2.63751    0.00000     -2.63751    0.00000
  326     -2.57616    0.00000     -2.57616    0.00000
  327     -2.54408    0.00000     -2.54408    0.00000
  328     -2.53370    0.00000     -2.53370    0.00000
  329     -2.51119    0.00000     -2.51119    0.00000
  330     -2.49649    0.00000     -2.49649    0.00000
  331     -2.48174    0.00000     -2.48174    0.00000
  332     -2.45326    0.00000     -2.45326    0.00000
  333     -2.43067    0.00000     -2.43067    0.00000
  334     -2.38051    0.00000     -2.38051    0.00000
  335     -2.36747    0.00000     -2.36747    0.00000
  336     -2.34701    0.00000     -2.34701    0.00000
  337     -2.32282    0.00000     -2.32282    0.00000
  338     -2.30554    0.00000     -2.30554    0.00000
  339     -2.29901    0.00000     -2.29901    0.00000
  340     -2.29304    0.00000     -2.29304    0.00000
  341     -2.28550    0.00000     -2.28550    0.00000
  342     -2.26886    0.00000     -2.26886    0.00000
  343     -2.25298    0.00000     -2.25298    0.00000
  344     -2.23852    0.00000     -2.23852    0.00000
  345     -2.23346    0.00000     -2.23346    0.00000
  346     -2.21798    0.00000     -2.21798    0.00000
  347     -2.19246    0.00000     -2.19246    0.00000
  348     -2.17810    0.00000     -2.17810    0.00000
  349     -2.17311    0.00000     -2.17311    0.00000
  350     -2.10140    0.00000     -2.10140    0.00000
  351     -2.08942    0.00000     -2.08942    0.00000
  352     -2.07581    0.00000     -2.07581    0.00000
  353     -2.06071    0.00000     -2.06071    0.00000
  354     -2.04180    0.00000     -2.04180    0.00000
  355     -2.02471    0.00000     -2.02471    0.00000
  356     -1.94024    0.00000     -1.94024    0.00000
  357     -1.91300    0.00000     -1.91300    0.00000
  358     -1.88732    0.00000     -1.88732    0.00000
  359     -1.87978    0.00000     -1.87978    0.00000
  360     -1.84697    0.00000     -1.84697    0.00000
  361     -1.83637    0.00000     -1.83637    0.00000
  362     -1.83001    0.00000     -1.83001    0.00000
  363     -1.82462    0.00000     -1.82462    0.00000
  364     -1.80457    0.00000     -1.80457    0.00000
  365     -1.79859    0.00000     -1.79859    0.00000
  366     -1.79096    0.00000     -1.79096    0.00000
  367     -1.77664    0.00000     -1.77664    0.00000
  368     -1.76917    0.00000     -1.76917    0.00000
  369     -1.73616    0.00000     -1.73616    0.00000
  370     -1.69379    0.00000     -1.69379    0.00000
  371     -1.68404    0.00000     -1.68404    0.00000
  372     -1.67711    0.00000     -1.67711    0.00000
  373     -1.63724    0.00000     -1.63724    0.00000
  374     -1.58355    0.00000     -1.58355    0.00000
  375     -1.57218    0.00000     -1.57218    0.00000

Fermi level: -4.32715

Gap: 1.578 eV
Transition (v -> c):
  (s=0, k=0, n=309, [0.00, 0.00, 0.00]) -> (s=1, k=0, n=310, [0.00, 0.00, 0.00])
No difference between direct/indirect transitions
System changes: positions 

Initializing position-dependent things.

Density initialized from wave functions
      .-------------------------.  
     /|                         |  
    / |                         |  
   /  |                         |  
  /   |                         |  
 *    |                         |  
 |    |                         |  
 |    |                         |  
 |    |                         |  
 |    |                         |  
 |    |                         |  
 |    |                         |  
 |    |                         |  
 |    |                         |  
 |    |        Au   OAu         |  
 |    |      O          Ti      |  
 |    O  Au      Ti     O    O  |  
 |    |   Ti   Au O   O         |  
 | O  |   O    O      Ti     Ti |  
 |    | Ti     Ti     O    O    |  
 |    |     O       O      Ti   |  
 |   O|Ti     O      O          |  
 |    |O    O      Ti     Ti    |  
 |  Ti|    Ti          O  O   O |  
 |    |  O  O   O O    TiO      |  
 |  O |         TiO         O Ti|  
 |    | OTiO   Ti    OTi        |  
 |    |       O     O O    O O  |  
 |    | Oi   O O           Ti   |  
 |    O      Ti     Ti     O    |  
 |   Ti          O      O       |  
 |    |   O                     |  
 |    |                         |  
 |    |                         |  
 |    |                         |  
 |    .-------------------------.  
 |   /                         /   
 |  /                         /    
 | /                         /     
 |/                         /      
 *-------------------------*       

Positions:
   0 Ti     1.771742    0.000000    8.228379    ( 0.0000,  0.0000,  0.0000)
   1 Ti     6.989192    1.896200    8.228379    ( 0.0000,  0.0000,  0.0000)
   2 Ti     1.771742    3.792400    8.228379    ( 0.0000,  0.0000,  0.0000)
   3 Ti     6.989192    5.688600    8.228379    ( 0.0000,  0.0000,  0.0000)
   4 Ti     4.725027    0.000000    9.111586    ( 0.0000,  0.0000,  0.0000)
   5 Ti     9.942477    1.896200    9.111586    ( 0.0000,  0.0000,  0.0000)
   6 Ti     4.725027    3.792400    9.111586    ( 0.0000,  0.0000,  0.0000)
   7 Ti     9.942477    5.688600    9.111586    ( 0.0000,  0.0000,  0.0000)
   8 Ti     3.149983    0.000000   11.761552    ( 0.0000,  0.0000,  0.0000)
   9 Ti     8.367433    1.896200   11.761552    ( 0.0000,  0.0000,  0.0000)
  10 Ti     3.149983    3.792400   11.761552    ( 0.0000,  0.0000,  0.0000)
  11 Ti     8.367433    5.688600   11.761552    ( 0.0000,  0.0000,  0.0000)
  12 Ti     6.103269    0.000000   12.644759    ( 0.0000,  0.0000,  0.0000)
  13 Ti     0.885819    1.896200   12.644759    ( 0.0000,  0.0000,  0.0000)
  14 Ti     6.103269    3.792400   12.644759    ( 0.0000,  0.0000,  0.0000)
  15 Ti     0.885819    5.688600   12.644759    ( 0.0000,  0.0000,  0.0000)
  16 Ti     4.482233   -0.001033   15.342543    ( 0.0000,  0.0000,  0.0000)
  17 Ti     9.753045    1.900753   15.389207    ( 0.0000,  0.0000,  0.0000)
  18 Ti     4.499047    3.797034   15.348687    ( 0.0000,  0.0000,  0.0000)
  19 Ti     9.736627    5.671166   15.407809    ( 0.0000,  0.0000,  0.0000)
  20 Ti     7.365001   -0.008670   16.091347    ( 0.0000,  0.0000,  0.0000)
  21 Ti     2.124206    1.919615   16.196452    ( 0.0000,  0.0000,  0.0000)
  22 Ti     7.324862    3.785370   16.124124    ( 0.0000,  0.0000,  0.0000)
  23 Ti     2.104658    5.692197   16.109406    ( 0.0000,  0.0000,  0.0000)
  24 O      3.638859    0.000000    7.500000    ( 0.0000,  0.0000,  0.0000)
  25 O      8.856309    1.896200    7.500000    ( 0.0000,  0.0000,  0.0000)
  26 O      3.638859    3.792400    7.500000    ( 0.0000,  0.0000,  0.0000)
  27 O      8.856309    5.688600    7.500000    ( 0.0000,  0.0000,  0.0000)
  28 O      6.592144    0.000000    8.383207    ( 0.0000,  0.0000,  0.0000)
  29 O      1.374694    1.896200    8.383207    ( 0.0000,  0.0000,  0.0000)
  30 O      6.592144    3.792400    8.383207    ( 0.0000,  0.0000,  0.0000)
  31 O      1.374694    5.688600    8.383207    ( 0.0000,  0.0000,  0.0000)
  32 O     10.339421    0.000000    8.956758    ( 0.0000,  0.0000,  0.0000)
  33 O      5.121971    1.896200    8.956758    ( 0.0000,  0.0000,  0.0000)
  34 O     10.339421    3.792400    8.956758    ( 0.0000,  0.0000,  0.0000)
  35 O      5.121971    5.688600    8.956758    ( 0.0000,  0.0000,  0.0000)
  36 O      2.857911    0.000000    9.839966    ( 0.0000,  0.0000,  0.0000)
  37 O      8.075361    1.896200    9.839966    ( 0.0000,  0.0000,  0.0000)
  38 O      2.857911    3.792400    9.839966    ( 0.0000,  0.0000,  0.0000)
  39 O      8.075361    5.688600    9.839966    ( 0.0000,  0.0000,  0.0000)
  40 O      5.017100    0.000000   11.033173    ( 0.0000,  0.0000,  0.0000)
  41 O     10.234550    1.896200   11.033173    ( 0.0000,  0.0000,  0.0000)
  42 O      5.017100    3.792400   11.033173    ( 0.0000,  0.0000,  0.0000)
  43 O     10.234550    5.688600   11.033173    ( 0.0000,  0.0000,  0.0000)
  44 O      7.970490    0.000000   11.916380    ( 0.0000,  0.0000,  0.0000)
  45 O      2.753040    1.896200   11.916380    ( 0.0000,  0.0000,  0.0000)
  46 O      7.970490    3.792400   11.916380    ( 0.0000,  0.0000,  0.0000)
  47 O      2.753040    5.688600   11.916380    ( 0.0000,  0.0000,  0.0000)
  48 O      1.282867    0.000000   12.489931    ( 0.0000,  0.0000,  0.0000)
  49 O      6.500317    1.896200   12.489931    ( 0.0000,  0.0000,  0.0000)
  50 O      1.282867    3.792400   12.489931    ( 0.0000,  0.0000,  0.0000)
  51 O      6.500317    5.688600   12.489931    ( 0.0000,  0.0000,  0.0000)
  52 O      4.236152    0.000000   13.373138    ( 0.0000,  0.0000,  0.0000)
  53 O      9.453603    1.896200   13.373138    ( 0.0000,  0.0000,  0.0000)
  54 O      4.236152    3.792400   13.373138    ( 0.0000,  0.0000,  0.0000)
  55 O      9.453603    5.688600   13.373138    ( 0.0000,  0.0000,  0.0000)
  56 O      6.412072   -0.010033   14.556610    ( 0.0000,  0.0000,  0.0000)
  57 O      1.198823    1.897930   14.569774    ( 0.0000,  0.0000,  0.0000)
  58 O      6.447668    3.793171   14.532625    ( 0.0000,  0.0000,  0.0000)
  59 O      1.199187    5.689336   14.547629    ( 0.0000,  0.0000,  0.0000)
  60 O      4.033722    1.891518   15.421462    ( 0.0000,  0.0000,  0.0000)
  61 O      9.263384   -0.007385   15.453502    ( 0.0000,  0.0000,  0.0000)
  62 O      4.056182    5.703956   15.417797    ( 0.0000,  0.0000,  0.0000)
  63 O      9.276983    3.794598   15.462247    ( 0.0000,  0.0000,  0.0000)
  64 O      2.642742   -0.013555   16.279518    ( 0.0000,  0.0000,  0.0000)
  65 O      7.840025    1.892632   16.276827    ( 0.0000,  0.0000,  0.0000)
  66 O      2.638424    3.815752   16.259314    ( 0.0000,  0.0000,  0.0000)
  67 O      7.851442    5.687213   16.316677    ( 0.0000,  0.0000,  0.0000)
  68 O      5.664333   -0.017638   16.912131    ( 0.0000,  0.0000,  0.0000)
  69 O      0.405331    1.895786   16.891848    ( 0.0000,  0.0000,  0.0000)
  70 O      0.447526    5.688107   16.892737    ( 0.0000,  0.0000,  0.0000)
  71 O      5.620240    3.815240   16.822627    ( 0.0000,  0.0000,  0.0000)
  72 Au     5.402004    1.459542   18.435638    ( 0.0000,  0.0000,  0.0000)
  73 Au     7.227773    3.254817   19.494175    ( 0.0000,  0.0000,  0.0000)
  74 Au     2.680675    1.867315   18.895591    ( 0.0000,  0.0000,  0.0000)
  75 Au     4.579183    3.616569   19.675117    ( 0.0000,  0.0000,  0.0000)

Unit cell:
           periodic     x           y           z      points  spacing
  1. axis:    yes   10.434900    0.000000    0.000000    52     0.2007
  2. axis:    yes    0.000000    7.584800    0.000000    36     0.2107
  3. axis:    no     0.000000    0.000000   28.826383   144     0.2002

  Lengths:  10.434900   7.584800  28.826383
  Angles:   90.000000  90.000000  90.000000

Effective grid spacing dv^(1/3) = 0.2038

     iter     time        total  log10-change:  magmom
                         energy   eigst   dens
iter:   1 15:50:30  -614.178006   -4.00           -0.0000
iter:   2 15:50:33  -614.180299   -4.59  -3.50    -0.0000
iter:   3 15:50:37  -614.180092   -5.06  -3.49    -0.0000
iter:   4 15:50:41  -614.179439   -5.52  -3.50    -0.0000
iter:   5 15:50:45  -614.179054   -5.86  -3.51    -0.0000
iter:   6 15:50:48  -614.178551   -6.25  -3.52    -0.0000
iter:   7 15:50:52  -614.178006   -6.45  -3.53    -0.0000
iter:   8 15:50:56  -614.177451   -6.57  -3.54    -0.0000
iter:   9 15:51:00  -614.176903   -6.59  -3.56    -0.0000
iter:  10 15:51:03  -614.176584   -6.60  -3.57    -0.0000
iter:  11 15:51:07  -614.176174   -6.59  -3.58    -0.0000
iter:  12 15:51:11  -614.175736   -6.59  -3.59    -0.0000
iter:  13 15:51:14  -614.175297   -6.59  -3.60    -0.0000
iter:  14 15:51:18  -614.175080   -6.62  -3.61    -0.0000
iter:  15 15:51:22  -614.174779c  -6.65  -3.62    -0.0000
iter:  16 15:51:26  -614.174445   -6.67  -3.63    -0.0000
iter:  17 15:51:29  -614.174103   -6.70  -3.64    -0.0000
iter:  18 15:51:33  -614.173975c  -6.74  -3.65    -0.0000
iter:  19 15:51:37  -614.173770c  -6.78  -3.66    -0.0000
iter:  20 15:51:40  -614.173525c  -6.80  -3.67    -0.0000
iter:  21 15:51:44  -614.173263c  -6.84  -3.68    -0.0000
iter:  22 15:51:48  -614.172997c  -6.86  -3.68    -0.0000
iter:  23 15:51:52  -614.172938c  -6.92  -3.69    -0.0000
iter:  24 15:51:55  -614.172816c  -6.96  -3.70    -0.0000
iter:  25 15:51:59  -614.172651c  -6.98  -3.71    -0.0000
iter:  26 15:52:03  -614.172464c  -7.02  -3.72    -0.0000
iter:  27 15:52:07  -614.172267c  -7.05  -3.72    -0.0000
iter:  28 15:52:10  -614.172267c  -7.12  -3.73    -0.0000
iter:  29 15:52:14  -614.172008c  -7.13  -3.74    -0.0000
iter:  30 15:52:18  -614.171960c  -7.19  -3.75    -0.0000
iter:  31 15:52:21  -614.171878c  -7.23  -3.75    -0.0000
iter:  32 15:52:25  -614.171766c  -7.25  -3.76    -0.0000
iter:  33 15:52:29  -614.171635c  -7.29  -3.77    -0.0000
iter:  34 15:52:32  -614.171492c  -7.32  -3.77    -0.0000
iter:  35 15:52:36  -614.171536c  -7.39  -3.78    -0.0000
iter:  36 15:52:40  -614.171345c  -7.39  -3.79    -0.0000
iter:  37 15:52:44  -614.171342c  -7.46  -3.79    -0.0000
iter:  38 15:52:47  -614.171315c  -7.51  -3.80    -0.0000
iter:  39 15:52:51  -614.171261c  -7.53  -3.81    -0.0000
iter:  40 15:52:55  -614.171185c  -7.56  -3.81    -0.0000
iter:  41 15:52:59  -614.171093c  -7.58  -3.82    -0.0000
iter:  42 15:53:02  -614.170990c  -7.61  -3.83    -0.0000
iter:  43 15:53:06  -614.170879c  -7.63  -3.83    -0.0000
iter:  44 15:53:10  -614.170764c  -7.67  -3.84    -0.0000
iter:  45 15:53:13  -614.170645c  -7.69  -3.84    -0.0000
iter:  46 15:53:17  -614.170524c  -7.73  -3.85    -0.0000
iter:  47 15:53:21  -614.170403c  -7.76  -3.86    -0.0000
iter:  48 15:53:24  -614.170281c  -7.79  -3.86    -0.0000
iter:  49 15:53:28  -614.170160c  -7.83  -3.87    -0.0000
iter:  50 15:53:32  -614.170039c  -7.86  -3.87    -0.0000
iter:  51 15:53:36  -614.170077c  -7.95  -3.88    -0.0000
iter:  52 15:53:39  -614.170093c  -8.01  -3.88    -0.0000
iter:  53 15:53:43  -614.170092c  -8.03  -3.89    -0.0000
iter:  54 15:53:47  -614.170074c  -8.07  -3.90    -0.0000
iter:  55 15:53:50  -614.170042c  -8.08  -3.90    -0.0000
iter:  56 15:53:54  -614.169998c  -8.11  -3.91    -0.0000
iter:  57 15:53:58  -614.169943c  -8.13  -3.91    -0.0000
iter:  58 15:54:02  -614.169882c  -8.16  -3.92    -0.0000
iter:  59 15:54:05  -614.169814c  -8.17  -3.92    -0.0000
iter:  60 15:54:09  -614.169741c  -8.20  -3.93    -0.0000
iter:  61 15:54:13  -614.169665c  -8.21  -3.94    -0.0000
iter:  62 15:54:16  -614.169586c  -8.24  -3.94    -0.0000
iter:  63 15:54:20  -614.169505c  -8.27  -3.95    -0.0000
iter:  64 15:54:24  -614.169423c  -8.30  -3.95    -0.0000
iter:  65 15:54:28  -614.169340c  -8.32  -3.96    -0.0000
iter:  66 15:54:31  -614.169256c  -8.35  -3.96    -0.0000
iter:  67 15:54:35  -614.169172c  -8.38  -3.97    -0.0000
iter:  68 15:54:39  -614.169088c  -8.41  -3.97    -0.0000
iter:  69 15:54:42  -614.169004c  -8.44  -3.98    -0.0000
iter:  70 15:54:46  -614.168921c  -8.46  -3.98    -0.0000
iter:  71 15:54:50  -614.168839c  -8.49  -3.99    -0.0000
iter:  72 15:54:54  -614.168757c  -8.52  -3.99    -0.0000
iter:  73 15:54:57  -614.168676c  -8.55  -4.00    -0.0000
iter:  74 15:55:01  -614.168597c  -8.57  -4.00    -0.0000
iter:  75 15:55:05  -614.168518c  -8.60  -4.01    -0.0000
iter:  76 15:55:08  -614.168441c  -8.62  -4.02    -0.0000
iter:  77 15:55:12  -614.168365c  -8.65  -4.02    -0.0000
iter:  78 15:55:16  -614.168290c  -8.67  -4.03    -0.0000
iter:  79 15:55:19  -614.168216c  -8.70  -4.03    -0.0000
iter:  80 15:55:23  -614.168144c  -8.72  -4.04    -0.0000
iter:  81 15:55:27  -614.168073c  -8.75  -4.04    -0.0000
iter:  82 15:55:31  -614.168003c  -8.77  -4.05    -0.0000
iter:  83 15:55:34  -614.167935c  -8.80  -4.05    -0.0000
iter:  84 15:55:38  -614.167868c  -8.82  -4.06    -0.0000
iter:  85 15:55:42  -614.167802c  -8.85  -4.06    -0.0000
iter:  86 15:55:45  -614.167738c  -8.87  -4.07    -0.0000
iter:  87 15:55:49  -614.167675c  -8.89  -4.07    -0.0000
iter:  88 15:55:53  -614.167613c  -8.92  -4.08    -0.0000
iter:  89 15:55:57  -614.167553c  -8.94  -4.08    -0.0000
iter:  90 15:56:00  -614.167494c  -8.96  -4.09    -0.0000
iter:  91 15:56:04  -614.167436c  -8.99  -4.09    -0.0000
iter:  92 15:56:08  -614.167379c  -9.01  -4.10    -0.0000
iter:  93 15:56:11  -614.167324c  -9.04  -4.10    -0.0000
iter:  94 15:56:15  -614.167269c  -9.06  -4.11    -0.0000
iter:  95 15:56:19  -614.167216c  -9.08  -4.12    -0.0000
iter:  96 15:56:22  -614.167164c  -9.10  -4.12    -0.0000
iter:  97 15:56:26  -614.167113c  -9.12  -4.13    -0.0000
iter:  98 15:56:30  -614.167063c  -9.14  -4.13    -0.0000
iter:  99 15:56:34  -614.167015c  -9.16  -4.14    -0.0000
iter: 100 15:56:37  -614.166967c  -9.18  -4.14    -0.0000
iter: 101 15:56:41  -614.166920c  -9.20  -4.15    -0.0000
iter: 102 15:56:45  -614.166875c  -9.22  -4.15    -0.0000
iter: 103 15:56:48  -614.166830c  -9.24  -4.16    -0.0000
iter: 104 15:56:52  -614.166786c  -9.26  -4.16    -0.0000
iter: 105 15:56:56  -614.166819c  -9.33  -4.17    -0.0000
iter: 106 15:57:00  -614.166741c  -9.30  -4.17    -0.0000
iter: 107 15:57:03  -614.166771c  -9.36  -4.18    -0.0000
iter: 108 15:57:07  -614.166694c  -9.33  -4.18    -0.0000
iter: 109 15:57:11  -614.166720c  -9.40  -4.19    -0.0000
iter: 110 15:57:14  -614.166717c  -9.43  -4.20    -0.0000
iter: 111 15:57:18  -614.166710c  -9.43  -4.20    -0.0000
iter: 112 15:57:22  -614.166703c  -9.45  -4.21    -0.0000
iter: 113 15:57:25  -614.166694c  -9.45  -4.21    -0.0000
iter: 114 15:57:29  -614.166684c  -9.47  -4.22    -0.0000
iter: 115 15:57:33  -614.166673c  -9.48  -4.22    -0.0000
iter: 116 15:57:37  -614.166660c  -9.50  -4.23    -0.0000
iter: 117 15:57:40  -614.166646c  -9.51  -4.23    -0.0000
iter: 118 15:57:44  -614.166632c  -9.53  -4.24    -0.0000
iter: 119 15:57:48  -614.166616c  -9.54  -4.25    -0.0000
iter: 120 15:57:51  -614.166599c  -9.56  -4.25    -0.0000
iter: 121 15:57:55  -614.166581c  -9.57  -4.26    -0.0000
iter: 122 15:57:59  -614.166563c  -9.58  -4.26    -0.0000
iter: 123 15:58:03  -614.166544c  -9.60  -4.27    -0.0000
iter: 124 15:58:06  -614.166524c  -9.61  -4.27    -0.0000
iter: 125 15:58:10  -614.166504c  -9.62  -4.28    -0.0000
iter: 126 15:58:14  -614.166484c  -9.63  -4.28    -0.0000
iter: 127 15:58:17  -614.166463c  -9.65  -4.29    -0.0000
iter: 128 15:58:21  -614.166442c  -9.66  -4.29    -0.0000
iter: 129 15:58:25  -614.166420c  -9.67  -4.30    -0.0000
iter: 130 15:58:28  -614.166399c  -9.68  -4.30    -0.0000
iter: 131 15:58:32  -614.166377c  -9.70  -4.31    -0.0000
iter: 132 15:58:36  -614.166355c  -9.71  -4.32    -0.0000
iter: 133 15:58:40  -614.166333c  -9.72  -4.32    -0.0000
iter: 134 15:58:43  -614.166311c  -9.74  -4.33    -0.0000
iter: 135 15:58:47  -614.166288c  -9.75  -4.33    -0.0000
iter: 136 15:58:51  -614.166266c  -9.76  -4.34    -0.0000
iter: 137 15:58:54  -614.166244c  -9.78  -4.34    -0.0000
iter: 138 15:58:58  -614.166222c  -9.79  -4.35    -0.0000
iter: 139 15:59:02  -614.166200c  -9.81  -4.35    -0.0000
iter: 140 15:59:05  -614.166178c  -9.82  -4.36    -0.0000
iter: 141 15:59:09  -614.166156c  -9.83  -4.36    -0.0000
iter: 142 15:59:13  -614.166134c  -9.85  -4.37    +0.0000
iter: 143 15:59:17  -614.166112c  -9.86  -4.37    +0.0000
iter: 144 15:59:20  -614.166091c  -9.88  -4.38    +0.0000
iter: 145 15:59:24  -614.166069c  -9.89  -4.38    +0.0000
iter: 146 15:59:28  -614.166048c  -9.90  -4.39    +0.0000
iter: 147 15:59:31  -614.166027c  -9.92  -4.39    +0.0000
iter: 148 15:59:35  -614.166006c  -9.93  -4.40    +0.0000
iter: 149 15:59:39  -614.165985c  -9.94  -4.41    +0.0000
iter: 150 15:59:43  -614.165965c  -9.96  -4.41    +0.0000
iter: 151 15:59:46  -614.165944c  -9.97  -4.42    +0.0000
iter: 152 15:59:50  -614.165924c  -9.98  -4.42    +0.0000
iter: 153 15:59:54  -614.165904c -10.00  -4.43    +0.0000
iter: 154 15:59:57  -614.165885c -10.01c -4.43    +0.0000
iter: 155 16:00:01  -614.165865c -10.02c -4.44    +0.0000
iter: 156 16:00:05  -614.165846c -10.04c -4.44    +0.0000
iter: 157 16:00:09  -614.165827c -10.05c -4.45    +0.0000
iter: 158 16:00:12  -614.165808c -10.06c -4.45    +0.0000
iter: 159 16:00:16  -614.165790c -10.07c -4.46    +0.0000
iter: 160 16:00:20  -614.165771c -10.09c -4.46    +0.0000
iter: 161 16:00:23  -614.165753c -10.10c -4.47    +0.0000
iter: 162 16:00:27  -614.165735c -10.11c -4.47    +0.0000
iter: 163 16:00:31  -614.165718c -10.13c -4.48    +0.0000
iter: 164 16:00:34  -614.165700c -10.14c -4.48    +0.0000
iter: 165 16:00:38  -614.165683c -10.15c -4.49    +0.0000
iter: 166 16:00:42  -614.165666c -10.16c -4.49    +0.0000
iter: 167 16:00:46  -614.165650c -10.18c -4.50    +0.0000
iter: 168 16:00:49  -614.165633c -10.19c -4.50    +0.0000
iter: 169 16:00:53  -614.165617c -10.20c -4.51    +0.0000
iter: 170 16:00:57  -614.165601c -10.22c -4.52    +0.0000
iter: 171 16:01:00  -614.165585c -10.23c -4.52    +0.0000
iter: 172 16:01:04  -614.165570c -10.24c -4.53    +0.0000
iter: 173 16:01:08  -614.165555c -10.25c -4.53    +0.0000
iter: 174 16:01:11  -614.165539c -10.27c -4.54    +0.0000
iter: 175 16:01:15  -614.165525c -10.28c -4.54    +0.0000
iter: 176 16:01:19  -614.165510c -10.29c -4.55    +0.0000
iter: 177 16:01:23  -614.165496c -10.31c -4.55    +0.0000
iter: 178 16:01:26  -614.165481c -10.32c -4.56    +0.0000
iter: 179 16:01:30  -614.165467c -10.33c -4.56    +0.0000
iter: 180 16:01:34  -614.165453c -10.35c -4.57    +0.0000
iter: 181 16:01:38  -614.165440c -10.36c -4.57    +0.0000
iter: 182 16:01:42  -614.165426c -10.37c -4.58    +0.0000
iter: 183 16:01:45  -614.165413c -10.38c -4.58    +0.0000
iter: 184 16:01:49  -614.165400c -10.40c -4.59    +0.0000
iter: 185 16:01:53  -614.165387c -10.41c -4.59    +0.0000
iter: 186 16:01:57  -614.165375c -10.42c -4.60    +0.0000
iter: 187 16:02:00  -614.165362c -10.43c -4.60    +0.0000
iter: 188 16:02:04  -614.165350c -10.45c -4.61    +0.0000
iter: 189 16:02:08  -614.165338c -10.46c -4.61    +0.0000
iter: 190 16:02:11  -614.165326c -10.47c -4.62    +0.0000
iter: 191 16:02:15  -614.165314c -10.48c -4.62    +0.0000
iter: 192 16:02:19  -614.165303c -10.50c -4.63    +0.0000
iter: 193 16:02:23  -614.165291c -10.51c -4.63    +0.0000
iter: 194 16:02:26  -614.165280c -10.52c -4.64    +0.0000
iter: 195 16:02:30  -614.165269c -10.53c -4.64    +0.0000
iter: 196 16:02:34  -614.165258c -10.55c -4.65    +0.0000
iter: 197 16:02:37  -614.165247c -10.56c -4.65    +0.0000
iter: 198 16:02:41  -614.165237c -10.57c -4.66    +0.0000
iter: 199 16:02:45  -614.165226c -10.58c -4.66    +0.0000
iter: 200 16:02:49  -614.165216c -10.59c -4.67    +0.0000
iter: 201 16:02:52  -614.165206c -10.61c -4.67    +0.0000
iter: 202 16:02:56  -614.165196c -10.62c -4.68    +0.0000
iter: 203 16:03:00  -614.165186c -10.63c -4.68    +0.0000
iter: 204 16:03:03  -614.165176c -10.64c -4.69    +0.0000
iter: 205 16:03:07  -614.165166c -10.65c -4.70    +0.0000
iter: 206 16:03:11  -614.165157c -10.67c -4.70    +0.0000
iter: 207 16:03:15  -614.165147c -10.68c -4.71    +0.0000
iter: 208 16:03:18  -614.165138c -10.69c -4.71    +0.0000
iter: 209 16:03:22  -614.165129c -10.70c -4.72    +0.0000
iter: 210 16:03:26  -614.165120c -10.71c -4.72    +0.0000
iter: 211 16:03:29  -614.165111c -10.72c -4.73    +0.0000
iter: 212 16:03:33  -614.165103c -10.74c -4.73    +0.0000
iter: 213 16:03:37  -614.165094c -10.75c -4.74    +0.0000
iter: 214 16:03:41  -614.165086c -10.76c -4.74    +0.0000
iter: 215 16:03:44  -614.165077c -10.77c -4.75    +0.0000
iter: 216 16:03:48  -614.165069c -10.78c -4.75    +0.0000
iter: 217 16:03:52  -614.165061c -10.79c -4.76    +0.0000
iter: 218 16:03:55  -614.165053c -10.81c -4.76    +0.0000
iter: 219 16:03:59  -614.165045c -10.82c -4.77    +0.0000
iter: 220 16:04:03  -614.165037c -10.83c -4.77    +0.0000
iter: 221 16:04:06  -614.165029c -10.84c -4.78    +0.0000
iter: 222 16:04:10  -614.165022c -10.85c -4.78    +0.0000
iter: 223 16:04:14  -614.165014c -10.86c -4.79    +0.0000
iter: 224 16:04:18  -614.165007c -10.88c -4.79    +0.0000
iter: 225 16:04:21  -614.165000c -10.89c -4.80    +0.0000
iter: 226 16:04:25  -614.164993c -10.90c -4.80    +0.0000
iter: 227 16:04:29  -614.164985c -10.91c -4.81    +0.0000
iter: 228 16:04:32  -614.164978c -10.92c -4.81    +0.0000
iter: 229 16:04:36  -614.164972c -10.93c -4.82    +0.0000
iter: 230 16:04:40  -614.164965c -10.94c -4.82    +0.0000
iter: 231 16:04:43  -614.164958c -10.96c -4.83    +0.0000
iter: 232 16:04:47  -614.164951c -10.97c -4.83    +0.0000
iter: 233 16:04:51  -614.164945c -10.98c -4.83    +0.0000
iter: 234 16:04:55  -614.164939c -10.99c -4.84    +0.0000
iter: 235 16:04:58  -614.164932c -11.00c -4.84    +0.0000
iter: 236 16:05:02  -614.164926c -11.01c -4.85    +0.0000
iter: 237 16:05:06  -614.164920c -11.02c -4.85    +0.0000
iter: 238 16:05:09  -614.164914c -11.03c -4.86    +0.0000
iter: 239 16:05:13  -614.164908c -11.04c -4.86    +0.0000
iter: 240 16:05:17  -614.164902c -11.06c -4.87    +0.0000
iter: 241 16:05:21  -614.164896c -11.07c -4.87    +0.0000
iter: 242 16:05:24  -614.164890c -11.08c -4.88    +0.0000
iter: 243 16:05:28  -614.164884c -11.09c -4.88    +0.0000
iter: 244 16:05:32  -614.164879c -11.10c -4.89    +0.0000
iter: 245 16:05:35  -614.164873c -11.11c -4.89    +0.0000
iter: 246 16:05:39  -614.164868c -11.12c -4.90    +0.0000
iter: 247 16:05:43  -614.164862c -11.13c -4.90    +0.0000
iter: 248 16:05:46  -614.164857c -11.14c -4.91    +0.0000
iter: 249 16:05:50  -614.164852c -11.16c -4.91    +0.0000
iter: 250 16:05:54  -614.164847c -11.17c -4.92    +0.0000
iter: 251 16:05:58  -614.164842c -11.18c -4.92    +0.0000
iter: 252 16:06:01  -614.164836c -11.19c -4.93    +0.0000
iter: 253 16:06:05  -614.164832c -11.20c -4.93    +0.0000
iter: 254 16:06:09  -614.164827c -11.21c -4.94    +0.0000
iter: 255 16:06:12  -614.164822c -11.22c -4.94    +0.0000
iter: 256 16:06:16  -614.164817c -11.23c -4.95    +0.0000
iter: 257 16:06:20  -614.164812c -11.24c -4.95    +0.0000
iter: 258 16:06:24  -614.164808c -11.25c -4.96    +0.0000
iter: 259 16:06:27  -614.164803c -11.27c -4.96    +0.0000
iter: 260 16:06:31  -614.164799c -11.28c -4.97    +0.0000
iter: 261 16:06:35  -614.164794c -11.29c -4.97    +0.0000
iter: 262 16:06:38  -614.164790c -11.30c -4.98    +0.0000
iter: 263 16:06:42  -614.164785c -11.31c -4.98    +0.0000
iter: 264 16:06:46  -614.164781c -11.32c -4.99    +0.0000
iter: 265 16:06:49  -614.164777c -11.33c -4.99    +0.0000
iter: 266 16:06:53  -614.164773c -11.34c -5.00    +0.0000
iter: 267 16:06:57  -614.164769c -11.35c -5.00    +0.0000
iter: 268 16:07:01  -614.164765c -11.36c -5.00c   +0.0000

Converged after 268 iterations.

Dipole moment: (52.394187, -54.486804, -0.091085) |e|*Ang

Total magnetic moment: (0.000000, 0.000000, 0.000000)
Local magnetic moments:
   0 Ti ( 0.000000,  0.000000,  0.000000)
   1 Ti ( 0.000000,  0.000000,  0.000000)
   2 Ti ( 0.000000,  0.000000, -0.000000)
   3 Ti ( 0.000000,  0.000000,  0.000000)
   4 Ti ( 0.000000,  0.000000,  0.000000)
   5 Ti ( 0.000000,  0.000000,  0.000000)
   6 Ti ( 0.000000,  0.000000, -0.000000)
   7 Ti ( 0.000000,  0.000000,  0.000000)
   8 Ti ( 0.000000,  0.000000,  0.000000)
   9 Ti ( 0.000000,  0.000000, -0.000000)
  10 Ti ( 0.000000,  0.000000,  0.000000)
  11 Ti ( 0.000000,  0.000000,  0.000000)
  12 Ti ( 0.000000,  0.000000,  0.000000)
  13 Ti ( 0.000000,  0.000000,  0.000000)
  14 Ti ( 0.000000,  0.000000,  0.000000)
  15 Ti ( 0.000000,  0.000000,  0.000000)
  16 Ti ( 0.000000,  0.000000,  0.000000)
  17 Ti ( 0.000000,  0.000000,  0.000000)
  18 Ti ( 0.000000,  0.000000,  0.000000)
  19 Ti ( 0.000000,  0.000000, -0.000000)
  20 Ti ( 0.000000,  0.000000, -0.000000)
  21 Ti ( 0.000000,  0.000000,  0.000000)
  22 Ti ( 0.000000,  0.000000,  0.000000)
  23 Ti ( 0.000000,  0.000000, -0.000000)
  24 O  ( 0.000000,  0.000000, -0.000000)
  25 O  ( 0.000000,  0.000000, -0.000000)
  26 O  ( 0.000000,  0.000000, -0.000000)
  27 O  ( 0.000000,  0.000000, -0.000000)
  28 O  ( 0.000000,  0.000000, -0.000000)
  29 O  ( 0.000000,  0.000000, -0.000000)
  30 O  ( 0.000000,  0.000000,  0.000000)
  31 O  ( 0.000000,  0.000000,  0.000000)
  32 O  ( 0.000000,  0.000000,  0.000000)
  33 O  ( 0.000000,  0.000000, -0.000000)
  34 O  ( 0.000000,  0.000000, -0.000000)
  35 O  ( 0.000000,  0.000000, -0.000000)
  36 O  ( 0.000000,  0.000000, -0.000000)
  37 O  ( 0.000000,  0.000000, -0.000000)
  38 O  ( 0.000000,  0.000000, -0.000000)
  39 O  ( 0.000000,  0.000000,  0.000000)
  40 O  ( 0.000000,  0.000000, -0.000000)
  41 O  ( 0.000000,  0.000000,  0.000000)
  42 O  ( 0.000000,  0.000000,  0.000000)
  43 O  ( 0.000000,  0.000000, -0.000000)
  44 O  ( 0.000000,  0.000000,  0.000000)
  45 O  ( 0.000000,  0.000000,  0.000000)
  46 O  ( 0.000000,  0.000000,  0.000000)
  47 O  ( 0.000000,  0.000000, -0.000000)
  48 O  ( 0.000000,  0.000000, -0.000000)
  49 O  ( 0.000000,  0.000000, -0.000000)
  50 O  ( 0.000000,  0.000000, -0.000000)
  51 O  ( 0.000000,  0.000000, -0.000000)
  52 O  ( 0.000000,  0.000000,  0.000000)
  53 O  ( 0.000000,  0.000000, -0.000000)
  54 O  ( 0.000000,  0.000000, -0.000000)
  55 O  ( 0.000000,  0.000000, -0.000000)
  56 O  ( 0.000000,  0.000000, -0.000000)
  57 O  ( 0.000000,  0.000000, -0.000000)
  58 O  ( 0.000000,  0.000000, -0.000000)
  59 O  ( 0.000000,  0.000000,  0.000000)
  60 O  ( 0.000000,  0.000000,  0.000000)
  61 O  ( 0.000000,  0.000000,  0.000000)
  62 O  ( 0.000000,  0.000000, -0.000000)
  63 O  ( 0.000000,  0.000000, -0.000000)
  64 O  ( 0.000000,  0.000000,  0.000000)
  65 O  ( 0.000000,  0.000000,  0.000000)
  66 O  ( 0.000000,  0.000000,  0.000000)
  67 O  ( 0.000000,  0.000000,  0.000000)
  68 O  ( 0.000000,  0.000000,  0.000000)
  69 O  ( 0.000000,  0.000000, -0.000000)
  70 O  ( 0.000000,  0.000000,  0.000000)
  71 O  ( 0.000000,  0.000000, -0.000000)
  72 Au ( 0.000000,  0.000000, -0.000000)
  73 Au ( 0.000000,  0.000000,  0.000000)
  74 Au ( 0.000000,  0.000000, -0.000000)
  75 Au ( 0.000000,  0.000000, -0.000000)

Energy contributions relative to reference atoms: (reference = -2721730.337652)

Kinetic:       +537.711124
Potential:     -727.350728
External:       -85.211866
XC:            -382.511936
Entropy (-ST):   -0.001418
Local:          +43.199351
SIC:             +0.000000
--------------------------
Free energy:   -614.165474
Extrapolated:  -614.164765

Dipole-layer corrected work functions: 4.455169, 4.663420 eV

Spin contamination: 0.000000 electrons
                   Up                     Down
 Band  Eigenvalues  Occupancy  Eigenvalues  Occupancy
    0    -65.93818    1.00000    -65.93818    1.00000
    1    -65.93049    1.00000    -65.93049    1.00000
    2    -65.92538    1.00000    -65.92538    1.00000
    3    -65.92294    1.00000    -65.92294    1.00000
    4    -65.79316    1.00000    -65.79316    1.00000
    5    -65.71988    1.00000    -65.71988    1.00000
    6    -65.62897    1.00000    -65.62897    1.00000
    7    -65.62577    1.00000    -65.62577    1.00000
    8    -65.61886    1.00000    -65.61886    1.00000
    9    -65.61667    1.00000    -65.61667    1.00000
   10    -65.59773    1.00000    -65.59773    1.00000
   11    -65.59028    1.00000    -65.59028    1.00000
   12    -65.57874    1.00000    -65.57874    1.00000
   13    -65.54414    1.00000    -65.54414    1.00000
   14    -65.53791    1.00000    -65.53791    1.00000
   15    -65.48425    1.00000    -65.48425    1.00000
   16    -65.46290    1.00000    -65.46290    1.00000
   17    -65.45581    1.00000    -65.45581    1.00000
   18    -65.34634    1.00000    -65.34634    1.00000
   19    -65.30506    1.00000    -65.30506    1.00000
   20    -65.20129    1.00000    -65.20129    1.00000
   21    -65.18779    1.00000    -65.18779    1.00000
   22    -65.18029    1.00000    -65.18029    1.00000
   23    -65.17733    1.00000    -65.17733    1.00000
   24    -42.25998    1.00000    -42.25998    1.00000
   25    -42.25107    1.00000    -42.25107    1.00000
   26    -42.24521    1.00000    -42.24521    1.00000
   27    -42.24219    1.00000    -42.24219    1.00000
   28    -42.11289    1.00000    -42.11289    1.00000
   29    -42.10402    1.00000    -42.10402    1.00000
   30    -42.07385    1.00000    -42.07385    1.00000
   31    -42.04344    1.00000    -42.04344    1.00000
   32    -42.03439    1.00000    -42.03439    1.00000
   33    -41.96920    1.00000    -41.96920    1.00000
   34    -41.93999    1.00000    -41.93999    1.00000
   35    -41.92819    1.00000    -41.92819    1.00000
   36    -41.92515    1.00000    -41.92515    1.00000
   37    -41.92073    1.00000    -41.92073    1.00000
   38    -41.90970    1.00000    -41.90970    1.00000
   39    -41.90945    1.00000    -41.90945    1.00000
   40    -41.90473    1.00000    -41.90473    1.00000
   41    -41.90191    1.00000    -41.90191    1.00000
   42    -41.89696    1.00000    -41.89696    1.00000
   43    -41.88671    1.00000    -41.88671    1.00000
   44    -41.88042    1.00000    -41.88042    1.00000
   45    -41.87470    1.00000    -41.87470    1.00000
   46    -41.85926    1.00000    -41.85926    1.00000
   47    -41.85289    1.00000    -41.85289    1.00000
   48    -41.83516    1.00000    -41.83516    1.00000
   49    -41.81915    1.00000    -41.81915    1.00000
   50    -41.80306    1.00000    -41.80306    1.00000
   51    -41.80250    1.00000    -41.80250    1.00000
   52    -41.78881    1.00000    -41.78881    1.00000
   53    -41.78094    1.00000    -41.78094    1.00000
   54    -41.77749    1.00000    -41.77749    1.00000
   55    -41.75724    1.00000    -41.75724    1.00000
   56    -41.75375    1.00000    -41.75375    1.00000
   57    -41.74831    1.00000    -41.74831    1.00000
   58    -41.73849    1.00000    -41.73849    1.00000
   59    -41.72377    1.00000    -41.72377    1.00000
   60    -41.72065    1.00000    -41.72065    1.00000
   61    -41.70881    1.00000    -41.70881    1.00000
   62    -41.70600    1.00000    -41.70600    1.00000
   63    -41.70321    1.00000    -41.70321    1.00000
   64    -41.69511    1.00000    -41.69511    1.00000
   65    -41.68402    1.00000    -41.68402    1.00000
   66    -41.68076    1.00000    -41.68076    1.00000
   67    -41.67437    1.00000    -41.67437    1.00000
   68    -41.66849    1.00000    -41.66849    1.00000
   69    -41.65780    1.00000    -41.65780    1.00000
   70    -41.64896    1.00000    -41.64896    1.00000
   71    -41.64081    1.00000    -41.64081    1.00000
   72    -41.63969    1.00000    -41.63969    1.00000
   73    -41.62879    1.00000    -41.62879    1.00000
   74    -41.62346    1.00000    -41.62346    1.00000
   75    -41.61025    1.00000    -41.61025    1.00000
   76    -41.58025    1.00000    -41.58025    1.00000
   77    -41.56428    1.00000    -41.56428    1.00000
   78    -41.50569    1.00000    -41.50569    1.00000
   79    -41.50121    1.00000    -41.50121    1.00000
   80    -41.47006    1.00000    -41.47006    1.00000
   81    -41.43870    1.00000    -41.43870    1.00000
   82    -41.42728    1.00000    -41.42728    1.00000
   83    -41.42651    1.00000    -41.42651    1.00000
   84    -41.41337    1.00000    -41.41337    1.00000
   85    -41.40968    1.00000    -41.40968    1.00000
   86    -41.39926    1.00000    -41.39926    1.00000
   87    -41.39680    1.00000    -41.39680    1.00000
   88    -41.39095    1.00000    -41.39095    1.00000
   89    -41.38994    1.00000    -41.38994    1.00000
   90    -41.35490    1.00000    -41.35490    1.00000
   91    -41.34050    1.00000    -41.34050    1.00000
   92    -41.27728    1.00000    -41.27728    1.00000
   93    -41.26177    1.00000    -41.26177    1.00000
   94    -41.25394    1.00000    -41.25394    1.00000
   95    -41.25030    1.00000    -41.25030    1.00000
   96    -24.63623    1.00000    -24.63623    1.00000
   97    -24.43321    1.00000    -24.43321    1.00000
   98    -24.30509    1.00000    -24.30509    1.00000
   99    -24.27628    1.00000    -24.27628    1.00000
  100    -24.21541    1.00000    -24.21541    1.00000
  101    -24.17566    1.00000    -24.17566    1.00000
  102    -24.10197    1.00000    -24.10197    1.00000
  103    -24.02922    1.00000    -24.02922    1.00000
  104    -23.97250    1.00000    -23.97250    1.00000
  105    -23.85602    1.00000    -23.85602    1.00000
  106    -23.80682    1.00000    -23.80682    1.00000
  107    -23.74320    1.00000    -23.74320    1.00000
  108    -23.66383    1.00000    -23.66383    1.00000
  109    -23.54149    1.00000    -23.54149    1.00000
  110    -23.50501    1.00000    -23.50501    1.00000
  111    -23.49174    1.00000    -23.49174    1.00000
  112    -23.47637    1.00000    -23.47637    1.00000
  113    -23.46198    1.00000    -23.46198    1.00000
  114    -23.40419    1.00000    -23.40419    1.00000
  115    -23.37169    1.00000    -23.37169    1.00000
  116    -23.35321    1.00000    -23.35321    1.00000
  117    -23.33271    1.00000    -23.33271    1.00000
  118    -23.32041    1.00000    -23.32041    1.00000
  119    -23.31023    1.00000    -23.31023    1.00000
  120    -23.28634    1.00000    -23.28634    1.00000
  121    -23.26961    1.00000    -23.26961    1.00000
  122    -23.25319    1.00000    -23.25319    1.00000
  123    -23.25220    1.00000    -23.25220    1.00000
  124    -23.19038    1.00000    -23.19038    1.00000
  125    -23.17068    1.00000    -23.17068    1.00000
  126    -23.16901    1.00000    -23.16901    1.00000
  127    -23.16164    1.00000    -23.16164    1.00000
  128    -23.15629    1.00000    -23.15629    1.00000
  129    -23.15320    1.00000    -23.15320    1.00000
  130    -23.14542    1.00000    -23.14542    1.00000
  131    -23.13101    1.00000    -23.13101    1.00000
  132    -23.11311    1.00000    -23.11311    1.00000
  133    -23.11070    1.00000    -23.11070    1.00000
  134    -23.08052    1.00000    -23.08052    1.00000
  135    -22.97333    1.00000    -22.97333    1.00000
  136    -22.95431    1.00000    -22.95431    1.00000
  137    -22.76968    1.00000    -22.76968    1.00000
  138    -22.66587    1.00000    -22.66587    1.00000
  139    -22.57843    1.00000    -22.57843    1.00000
  140    -21.80078    1.00000    -21.80078    1.00000
  141    -21.75948    1.00000    -21.75948    1.00000
  142    -21.75319    1.00000    -21.75319    1.00000
  143    -21.74321    1.00000    -21.74321    1.00000
  144    -11.75395    1.00000    -11.75395    1.00000
  145    -11.64413    1.00000    -11.64413    1.00000
  146    -11.63531    1.00000    -11.63531    1.00000
  147    -11.57438    1.00000    -11.57438    1.00000
  148    -11.55673    1.00000    -11.55673    1.00000
  149    -11.53763    1.00000    -11.53763    1.00000
  150    -11.47312    1.00000    -11.47312    1.00000
  151    -11.46268    1.00000    -11.46268    1.00000
  152    -11.44788    1.00000    -11.44788    1.00000
  153    -11.40234    1.00000    -11.40234    1.00000
  154    -11.38776    1.00000    -11.38776    1.00000
  155    -11.34446    1.00000    -11.34446    1.00000
  156    -11.33396    1.00000    -11.33396    1.00000
  157    -11.29283    1.00000    -11.29283    1.00000
  158    -11.25848    1.00000    -11.25848    1.00000
  159    -11.21926    1.00000    -11.21926    1.00000
  160    -11.20259    1.00000    -11.20259    1.00000
  161    -11.17861    1.00000    -11.17861    1.00000
  162    -11.15707    1.00000    -11.15707    1.00000
  163    -11.08756    1.00000    -11.08756    1.00000
  164    -11.02874    1.00000    -11.02874    1.00000
  165    -10.94830    1.00000    -10.94830    1.00000
  166    -10.94378    1.00000    -10.94378    1.00000
  167    -10.91500    1.00000    -10.91500    1.00000
  168    -10.90963    1.00000    -10.90963    1.00000
  169    -10.89035    1.00000    -10.89035    1.00000
  170    -10.85574    1.00000    -10.85574    1.00000
  171    -10.83924    1.00000    -10.83924    1.00000
  172    -10.81859    1.00000    -10.81859    1.00000
  173    -10.81262    1.00000    -10.81262    1.00000
  174    -10.80527    1.00000    -10.80527    1.00000
  175    -10.76895    1.00000    -10.76895    1.00000
  176    -10.75714    1.00000    -10.75714    1.00000
  177    -10.74570    1.00000    -10.74570    1.00000
  178    -10.73286    1.00000    -10.73286    1.00000
  179    -10.71354    1.00000    -10.71354    1.00000
  180    -10.69933    1.00000    -10.69933    1.00000
  181    -10.68647    1.00000    -10.68647    1.00000
  182    -10.67519    1.00000    -10.67519    1.00000
  183    -10.63989    1.00000    -10.63989    1.00000
  184    -10.62956    1.00000    -10.62956    1.00000
  185    -10.58819    1.00000    -10.58819    1.00000
  186    -10.55961    1.00000    -10.55961    1.00000
  187    -10.54606    1.00000    -10.54606    1.00000
  188    -10.49223    1.00000    -10.49223    1.00000
  189    -10.45382    1.00000    -10.45382    1.00000
  190    -10.37604    1.00000    -10.37604    1.00000
  191    -10.34201    1.00000    -10.34201    1.00000
  192    -10.30678    1.00000    -10.30678    1.00000
  193    -10.24921    1.00000    -10.24921    1.00000
  194    -10.16904    1.00000    -10.16904    1.00000
  195    -10.15401    1.00000    -10.15401    1.00000
  196    -10.14199    1.00000    -10.14199    1.00000
  197    -10.07357    1.00000    -10.07357    1.00000
  198     -9.97004    1.00000     -9.97004    1.00000
  199     -9.92851    1.00000     -9.92851    1.00000
  200     -9.89702    1.00000     -9.89702    1.00000
  201     -9.86025    1.00000     -9.86025    1.00000
  202     -9.78450    1.00000     -9.78450    1.00000
  203     -9.78134    1.00000     -9.78134    1.00000
  204     -9.71977    1.00000     -9.71977    1.00000
  205     -9.70320    1.00000     -9.70320    1.00000
  206     -9.64243    1.00000     -9.64243    1.00000
  207     -9.59379    1.00000     -9.59379    1.00000
  208     -9.55424    1.00000     -9.55424    1.00000
  209     -9.53869    1.00000     -9.53869    1.00000
  210     -9.53021    1.00000     -9.53021    1.00000
  211     -9.50543    1.00000     -9.50543    1.00000
  212     -9.46214    1.00000     -9.46214    1.00000
  213     -9.44784    1.00000     -9.44784    1.00000
  214     -9.38121    1.00000     -9.38121    1.00000
  215     -9.34511    1.00000     -9.34511    1.00000
  216     -9.30456    1.00000     -9.30456    1.00000
  217     -9.26766    1.00000     -9.26766    1.00000
  218     -9.26559    1.00000     -9.26559    1.00000
  219     -9.25284    1.00000     -9.25284    1.00000
  220     -9.21852    1.00000     -9.21852    1.00000
  221     -9.20354    1.00000     -9.20354    1.00000
  222     -9.16831    1.00000     -9.16831    1.00000
  223     -9.13845    1.00000     -9.13845    1.00000
  224     -9.09256    1.00000     -9.09256    1.00000
  225     -9.08586    1.00000     -9.08586    1.00000
  226     -9.07350    1.00000     -9.07350    1.00000
  227     -9.05165    1.00000     -9.05165    1.00000
  228     -9.00613    1.00000     -9.00613    1.00000
  229     -8.98201    1.00000     -8.98201    1.00000
  230     -8.97671    1.00000     -8.97671    1.00000
  231     -8.94990    1.00000     -8.94990    1.00000
  232     -8.94053    1.00000     -8.94053    1.00000
  233     -8.91863    1.00000     -8.91863    1.00000
  234     -8.85311    1.00000     -8.85311    1.00000
  235     -8.78899    1.00000     -8.78899    1.00000
  236     -8.77240    1.00000     -8.77240    1.00000
  237     -8.74346    1.00000     -8.74346    1.00000
  238     -8.70656    1.00000     -8.70656    1.00000
  239     -8.68926    1.00000     -8.68926    1.00000
  240     -8.68572    1.00000     -8.68572    1.00000
  241     -8.62275    1.00000     -8.62275    1.00000
  242     -8.61229    1.00000     -8.61229    1.00000
  243     -8.58065    1.00000     -8.58065    1.00000
  244     -8.54937    1.00000     -8.54937    1.00000
  245     -8.45577    1.00000     -8.45577    1.00000
  246     -8.44632    1.00000     -8.44632    1.00000
  247     -8.36951    1.00000     -8.36951    1.00000
  248     -8.33757    1.00000     -8.33757    1.00000
  249     -8.25612    1.00000     -8.25612    1.00000
  250     -8.24889    1.00000     -8.24889    1.00000
  251     -8.21739    1.00000     -8.21739    1.00000
  252     -8.19696    1.00000     -8.19696    1.00000
  253     -8.18900    1.00000     -8.18900    1.00000
  254     -8.16057    1.00000     -8.16057    1.00000
  255     -8.13885    1.00000     -8.13885    1.00000
  256     -8.11846    1.00000     -8.11846    1.00000
  257     -8.11114    1.00000     -8.11114    1.00000
  258     -8.09629    1.00000     -8.09629    1.00000
  259     -8.08001    1.00000     -8.08001    1.00000
  260     -8.04066    1.00000     -8.04066    1.00000
  261     -7.99818    1.00000     -7.99818    1.00000
  262     -7.99015    1.00000     -7.99015    1.00000
  263     -7.95618    1.00000     -7.95618    1.00000
  264     -7.92878    1.00000     -7.92878    1.00000
  265     -7.92263    1.00000     -7.92263    1.00000
  266     -7.89952    1.00000     -7.89952    1.00000
  267     -7.86727    1.00000     -7.86727    1.00000
  268     -7.84265    1.00000     -7.84265    1.00000
  269     -7.83257    1.00000     -7.83257    1.00000
  270     -7.81457    1.00000     -7.81457    1.00000
  271     -7.79120    1.00000     -7.79120    1.00000
  272     -7.78328    1.00000     -7.78328    1.00000
  273     -7.73148    1.00000     -7.73148    1.00000
  274     -7.71090    1.00000     -7.71090    1.00000
  275     -7.68081    1.00000     -7.68081    1.00000
  276     -7.64718    1.00000     -7.64718    1.00000
  277     -7.61568    1.00000     -7.61568    1.00000
  278     -7.59385    1.00000     -7.59385    1.00000
  279     -7.58749    1.00000     -7.58749    1.00000
  280     -7.54747    1.00000     -7.54747    1.00000
  281     -7.52519    1.00000     -7.52519    1.00000
  282     -7.45541    1.00000     -7.45541    1.00000
  283     -7.43125    1.00000     -7.43125    1.00000
  284     -7.38942    1.00000     -7.38942    1.00000
  285     -7.37498    1.00000     -7.37498    1.00000
  286     -7.28093    1.00000     -7.28093    1.00000
  287     -7.22038    1.00000     -7.22038    1.00000
  288     -7.16559    1.00000     -7.16559    1.00000
  289     -7.12650    1.00000     -7.12650    1.00000
  290     -7.11188    1.00000     -7.11188    1.00000
  291     -7.10281    1.00000     -7.10281    1.00000
  292     -7.07872    1.00000     -7.07872    1.00000
  293     -7.04171    1.00000     -7.04171    1.00000
  294     -6.89055    1.00000     -6.89055    1.00000
  295     -6.84642    1.00000     -6.84642    1.00000
  296     -6.84043    1.00000     -6.84043    1.00000
  297     -6.81521    1.00000     -6.81521    1.00000
  298     -6.75287    1.00000     -6.75287    1.00000
  299     -6.74163    1.00000     -6.74163    1.00000
  300     -6.72108    1.00000     -6.72108    1.00000
  301     -6.55101    1.00000     -6.55101    1.00000
  302     -6.51310    1.00000     -6.51310    1.00000
  303     -6.46550    1.00000     -6.46550    1.00000
  304     -6.38615    1.00000     -6.38615    1.00000
  305     -6.34774    1.00000     -6.34774    1.00000
  306     -6.31969    1.00000     -6.31969    1.00000
  307     -6.26011    1.00000     -6.26011    1.00000
  308     -5.66714    0.99998     -5.66714    0.99998
  309     -5.35058    0.99963     -5.35058    0.99963
  310     -3.75317    0.00032     -3.75317    0.00032
  311     -3.54961    0.00004     -3.54961    0.00004
  312     -3.41503    0.00001     -3.41503    0.00001
  313     -3.36055    0.00001     -3.36055    0.00001
  314     -3.31509    0.00000     -3.31509    0.00000
  315     -3.20179    0.00000     -3.20179    0.00000
  316     -3.15743    0.00000     -3.15743    0.00000
  317     -3.14430    0.00000     -3.14430    0.00000
  318     -3.12924    0.00000     -3.12924    0.00000
  319     -3.02800    0.00000     -3.02800    0.00000
  320     -2.92639    0.00000     -2.92639    0.00000
  321     -2.87013    0.00000     -2.87013    0.00000
  322     -2.82373    0.00000     -2.82373    0.00000
  323     -2.80206    0.00000     -2.80206    0.00000
  324     -2.76202    0.00000     -2.76202    0.00000
  325     -2.74936    0.00000     -2.74936    0.00000
  326     -2.69374    0.00000     -2.69374    0.00000
  327     -2.65719    0.00000     -2.65719    0.00000
  328     -2.64953    0.00000     -2.64953    0.00000
  329     -2.62456    0.00000     -2.62456    0.00000
  330     -2.60883    0.00000     -2.60883    0.00000
  331     -2.59437    0.00000     -2.59437    0.00000
  332     -2.56639    0.00000     -2.56639    0.00000
  333     -2.54375    0.00000     -2.54375    0.00000
  334     -2.50652    0.00000     -2.50652    0.00000
  335     -2.48249    0.00000     -2.48249    0.00000
  336     -2.46053    0.00000     -2.46053    0.00000
  337     -2.43611    0.00000     -2.43611    0.00000
  338     -2.42141    0.00000     -2.42141    0.00000
  339     -2.41770    0.00000     -2.41770    0.00000
  340     -2.40952    0.00000     -2.40952    0.00000
  341     -2.40018    0.00000     -2.40018    0.00000
  342     -2.37952    0.00000     -2.37952    0.00000
  343     -2.36593    0.00000     -2.36593    0.00000
  344     -2.35314    0.00000     -2.35314    0.00000
  345     -2.34666    0.00000     -2.34666    0.00000
  346     -2.33010    0.00000     -2.33010    0.00000
  347     -2.31241    0.00000     -2.31241    0.00000
  348     -2.29011    0.00000     -2.29011    0.00000
  349     -2.28615    0.00000     -2.28615    0.00000
  350     -2.21692    0.00000     -2.21692    0.00000
  351     -2.20334    0.00000     -2.20334    0.00000
  352     -2.18751    0.00000     -2.18751    0.00000
  353     -2.17351    0.00000     -2.17351    0.00000
  354     -2.15562    0.00000     -2.15562    0.00000
  355     -2.13896    0.00000     -2.13896    0.00000
  356     -2.05670    0.00000     -2.05670    0.00000
  357     -2.02403    0.00000     -2.02403    0.00000
  358     -2.00092    0.00000     -2.00092    0.00000
  359     -1.99664    0.00000     -1.99664    0.00000
  360     -1.96202    0.00000     -1.96202    0.00000
  361     -1.95434    0.00000     -1.95434    0.00000
  362     -1.94440    0.00000     -1.94440    0.00000
  363     -1.94024    0.00000     -1.94024    0.00000
  364     -1.91952    0.00000     -1.91952    0.00000
  365     -1.91225    0.00000     -1.91225    0.00000
  366     -1.90698    0.00000     -1.90698    0.00000
  367     -1.89534    0.00000     -1.89534    0.00000
  368     -1.88516    0.00000     -1.88516    0.00000
  369     -1.84662    0.00000     -1.84662    0.00000
  370     -1.80579    0.00000     -1.80579    0.00000
  371     -1.79745    0.00000     -1.79745    0.00000
  372     -1.78906    0.00000     -1.78906    0.00000
  373     -1.75184    0.00000     -1.75184    0.00000
  374     -1.69746    0.00000     -1.69746    0.00000
  375     -1.68477    0.00000     -1.68477    0.00000

Fermi level: -4.55929

Gap: 1.597 eV
Transition (v -> c):
  (s=0, k=0, n=309, [0.00, 0.00, 0.00]) -> (s=1, k=0, n=310, [0.00, 0.00, 0.00])
No difference between direct/indirect transitions
System changes: positions 

Initializing position-dependent things.

Density initialized from wave functions
      .-------------------------.  
     /|                         |  
    / |                         |  
   /  |                         |  
  /   |                         |  
 *    |                         |  
 |    |                         |  
 |    |                         |  
 |    |                         |  
 |    |                         |  
 |    |                         |  
 |    |                         |  
 |    |                         |  
 |    |                         |  
 |    |        Au   OAu         |  
 |    |      O          Ti      |  
 |    O  Au      Ti     O    O  |  
 |    |   Ti   Au O   O         |  
 | O  |   O    O      Ti     Ti |  
 |    | Ti     Ti     O    O    |  
 |    |     O       O      Ti   |  
 |   O|Ti     O      O          |  
 |    |O    O      Ti     Ti    |  
 |  Ti|    Ti          O  O   O |  
 |    |  O  O   O O    TiO      |  
 |  O |         TiO         O Ti|  
 |    | OTiO   Ti    OTi        |  
 |    |       O     O O    O O  |  
 |    | Oi   O O           Ti   |  
 |    O      Ti     Ti     O    |  
 |   Ti          O      O       |  
 |    |   O                     |  
 |    |                         |  
 |    |                         |  
 |    |                         |  
 |    .-------------------------.  
 |   /                         /   
 |  /                         /    
 | /                         /     
 |/                         /      
 *-------------------------*       

Positions:
   0 Ti     1.771742    0.000000    8.228379    ( 0.0000,  0.0000,  0.0000)
   1 Ti     6.989192    1.896200    8.228379    ( 0.0000,  0.0000,  0.0000)
   2 Ti     1.771742    3.792400    8.228379    ( 0.0000,  0.0000,  0.0000)
   3 Ti     6.989192    5.688600    8.228379    ( 0.0000,  0.0000,  0.0000)
   4 Ti     4.725027    0.000000    9.111586    ( 0.0000,  0.0000,  0.0000)
   5 Ti     9.942477    1.896200    9.111586    ( 0.0000,  0.0000,  0.0000)
   6 Ti     4.725027    3.792400    9.111586    ( 0.0000,  0.0000,  0.0000)
   7 Ti     9.942477    5.688600    9.111586    ( 0.0000,  0.0000,  0.0000)
   8 Ti     3.149983    0.000000   11.761552    ( 0.0000,  0.0000,  0.0000)
   9 Ti     8.367433    1.896200   11.761552    ( 0.0000,  0.0000,  0.0000)
  10 Ti     3.149983    3.792400   11.761552    ( 0.0000,  0.0000,  0.0000)
  11 Ti     8.367433    5.688600   11.761552    ( 0.0000,  0.0000,  0.0000)
  12 Ti     6.103269    0.000000   12.644759    ( 0.0000,  0.0000,  0.0000)
  13 Ti     0.885819    1.896200   12.644759    ( 0.0000,  0.0000,  0.0000)
  14 Ti     6.103269    3.792400   12.644759    ( 0.0000,  0.0000,  0.0000)
  15 Ti     0.885819    5.688600   12.644759    ( 0.0000,  0.0000,  0.0000)
  16 Ti     4.482233   -0.001033   15.342543    ( 0.0000,  0.0000,  0.0000)
  17 Ti     9.753045    1.900753   15.389207    ( 0.0000,  0.0000,  0.0000)
  18 Ti     4.499047    3.797034   15.348687    ( 0.0000,  0.0000,  0.0000)
  19 Ti     9.736627    5.671166   15.407809    ( 0.0000,  0.0000,  0.0000)
  20 Ti     7.365001   -0.008670   16.091347    ( 0.0000,  0.0000,  0.0000)
  21 Ti     2.124206    1.919615   16.196452    ( 0.0000,  0.0000,  0.0000)
  22 Ti     7.324862    3.785370   16.124124    ( 0.0000,  0.0000,  0.0000)
  23 Ti     2.104658    5.692197   16.109406    ( 0.0000,  0.0000,  0.0000)
  24 O      3.638859    0.000000    7.500000    ( 0.0000,  0.0000,  0.0000)
  25 O      8.856309    1.896200    7.500000    ( 0.0000,  0.0000,  0.0000)
  26 O      3.638859    3.792400    7.500000    ( 0.0000,  0.0000,  0.0000)
  27 O      8.856309    5.688600    7.500000    ( 0.0000,  0.0000,  0.0000)
  28 O      6.592144    0.000000    8.383207    ( 0.0000,  0.0000,  0.0000)
  29 O      1.374694    1.896200    8.383207    ( 0.0000,  0.0000,  0.0000)
  30 O      6.592144    3.792400    8.383207    ( 0.0000,  0.0000,  0.0000)
  31 O      1.374694    5.688600    8.383207    ( 0.0000,  0.0000,  0.0000)
  32 O     10.339421    0.000000    8.956758    ( 0.0000,  0.0000,  0.0000)
  33 O      5.121971    1.896200    8.956758    ( 0.0000,  0.0000,  0.0000)
  34 O     10.339421    3.792400    8.956758    ( 0.0000,  0.0000,  0.0000)
  35 O      5.121971    5.688600    8.956758    ( 0.0000,  0.0000,  0.0000)
  36 O      2.857911    0.000000    9.839966    ( 0.0000,  0.0000,  0.0000)
  37 O      8.075361    1.896200    9.839966    ( 0.0000,  0.0000,  0.0000)
  38 O      2.857911    3.792400    9.839966    ( 0.0000,  0.0000,  0.0000)
  39 O      8.075361    5.688600    9.839966    ( 0.0000,  0.0000,  0.0000)
  40 O      5.017100    0.000000   11.033173    ( 0.0000,  0.0000,  0.0000)
  41 O     10.234550    1.896200   11.033173    ( 0.0000,  0.0000,  0.0000)
  42 O      5.017100    3.792400   11.033173    ( 0.0000,  0.0000,  0.0000)
  43 O     10.234550    5.688600   11.033173    ( 0.0000,  0.0000,  0.0000)
  44 O      7.970490    0.000000   11.916380    ( 0.0000,  0.0000,  0.0000)
  45 O      2.753040    1.896200   11.916380    ( 0.0000,  0.0000,  0.0000)
  46 O      7.970490    3.792400   11.916380    ( 0.0000,  0.0000,  0.0000)
  47 O      2.753040    5.688600   11.916380    ( 0.0000,  0.0000,  0.0000)
  48 O      1.282867    0.000000   12.489931    ( 0.0000,  0.0000,  0.0000)
  49 O      6.500317    1.896200   12.489931    ( 0.0000,  0.0000,  0.0000)
  50 O      1.282867    3.792400   12.489931    ( 0.0000,  0.0000,  0.0000)
  51 O      6.500317    5.688600   12.489931    ( 0.0000,  0.0000,  0.0000)
  52 O      4.236152    0.000000   13.373138    ( 0.0000,  0.0000,  0.0000)
  53 O      9.453603    1.896200   13.373138    ( 0.0000,  0.0000,  0.0000)
  54 O      4.236152    3.792400   13.373138    ( 0.0000,  0.0000,  0.0000)
  55 O      9.453603    5.688600   13.373138    ( 0.0000,  0.0000,  0.0000)
  56 O      6.412072   -0.010033   14.556610    ( 0.0000,  0.0000,  0.0000)
  57 O      1.198823    1.897930   14.569774    ( 0.0000,  0.0000,  0.0000)
  58 O      6.447668    3.793171   14.532625    ( 0.0000,  0.0000,  0.0000)
  59 O      1.199187    5.689336   14.547629    ( 0.0000,  0.0000,  0.0000)
  60 O      4.033722    1.891518   15.421462    ( 0.0000,  0.0000,  0.0000)
  61 O      9.263384   -0.007385   15.453502    ( 0.0000,  0.0000,  0.0000)
  62 O      4.056182    5.703956   15.417797    ( 0.0000,  0.0000,  0.0000)
  63 O      9.276983    3.794598   15.462247    ( 0.0000,  0.0000,  0.0000)
  64 O      2.642742   -0.013555   16.279518    ( 0.0000,  0.0000,  0.0000)
  65 O      7.840025    1.892632   16.276827    ( 0.0000,  0.0000,  0.0000)
  66 O      2.638424    3.815752   16.259314    ( 0.0000,  0.0000,  0.0000)
  67 O      7.851442    5.687213   16.316677    ( 0.0000,  0.0000,  0.0000)
  68 O      5.664333   -0.017638   16.912131    ( 0.0000,  0.0000,  0.0000)
  69 O      0.405331    1.895786   16.891848    ( 0.0000,  0.0000,  0.0000)
  70 O      0.447526    5.688107   16.892737    ( 0.0000,  0.0000,  0.0000)
  71 O      5.620240    3.815240   16.822627    ( 0.0000,  0.0000,  0.0000)
  72 Au     5.402004    1.459542   18.435638    ( 0.0000,  0.0000,  0.0000)
  73 Au     7.227773    3.254817   19.494175    ( 0.0000,  0.0000,  0.0000)
  74 Au     2.680675    1.867315   18.895591    ( 0.0000,  0.0000,  0.0000)
  75 Au     4.579183    3.616569   19.675117    ( 0.0000,  0.0000,  0.0000)

Unit cell:
           periodic     x           y           z      points  spacing
  1. axis:    yes   10.434900    0.000000    0.000000    52     0.2007
  2. axis:    yes    0.000000    7.584800    0.000000    36     0.2107
  3. axis:    no     0.000000    0.000000   28.826383   144     0.2002

  Lengths:  10.434900   7.584800  28.826383
  Angles:   90.000000  90.000000  90.000000

Effective grid spacing dv^(1/3) = 0.2038

     iter     time        total  log10-change:  magmom
                         energy   eigst   dens
iter:   1 16:07:07  -635.815500   -5.50           +0.0000
iter:   2 16:07:11  -635.814970   -6.06  -4.22    +0.0000
iter:   3 16:07:14  -635.814480   -6.50  -4.21    +0.0000
iter:   4 16:07:18  -635.814090   -6.91  -4.22    +0.0000
iter:   5 16:07:22  -635.813785   -7.21  -4.23    +0.0000
iter:   6 16:07:26  -635.813547c  -7.61  -4.24    +0.0000
iter:   7 16:07:29  -635.813362c  -7.84  -4.25    +0.0000
iter:   8 16:07:33  -635.813216c  -8.03  -4.26    +0.0000
iter:   9 16:07:37  -635.813103c  -8.06  -4.27    +0.0000
iter:  10 16:07:40  -635.813016c  -8.06  -4.28    +0.0000
iter:  11 16:07:44  -635.812837c  -8.09  -4.30    +0.0000
iter:  12 16:07:48  -635.812799c  -8.05  -4.31    +0.0000
iter:  13 16:07:52  -635.812666c  -8.07  -4.32    +0.0000
iter:  14 16:07:55  -635.812552c  -8.11  -4.33    +0.0000
iter:  15 16:07:59  -635.812460c  -8.10  -4.34    +0.0000
iter:  16 16:08:03  -635.812390c  -8.12  -4.35    +0.0000
iter:  17 16:08:07  -635.812338c  -8.13  -4.36    +0.0000
iter:  18 16:08:10  -635.812302c  -8.16  -4.37    +0.0000
iter:  19 16:08:14  -635.812280c  -8.18  -4.37    +0.0000
iter:  20 16:08:18  -635.812269c  -8.22  -4.38    +0.0000
iter:  21 16:08:21  -635.812268c  -8.24  -4.39    +0.0000
iter:  22 16:08:25  -635.812275c  -8.28  -4.40    -0.0000
iter:  23 16:08:29  -635.812288c  -8.31  -4.41    -0.0000
iter:  24 16:08:33  -635.812307c  -8.34  -4.42    -0.0000
iter:  25 16:08:36  -635.812330c  -8.38  -4.43    -0.0000
iter:  26 16:08:40  -635.812357c  -8.41  -4.43    -0.0000
iter:  27 16:08:44  -635.812388c  -8.45  -4.44    -0.0000
iter:  28 16:08:47  -635.812420c  -8.48  -4.45    -0.0000
iter:  29 16:08:51  -635.812455c  -8.52  -4.46    -0.0000
iter:  30 16:08:55  -635.812492c  -8.56  -4.46    -0.0000
iter:  31 16:08:59  -635.812529c  -8.60  -4.47    -0.0000
iter:  32 16:09:02  -635.812568c  -8.63  -4.48    -0.0000
iter:  33 16:09:06  -635.812607c  -8.67  -4.48    -0.0000
iter:  34 16:09:10  -635.812647c  -8.71  -4.49    -0.0000
iter:  35 16:09:13  -635.812687c  -8.75  -4.50    -0.0000
iter:  36 16:09:17  -635.812727c  -8.79  -4.50    -0.0000
iter:  37 16:09:21  -635.812767c  -8.84  -4.51    -0.0000
iter:  38 16:09:25  -635.812807c  -8.87  -4.51    -0.0000
iter:  39 16:09:28  -635.812847c  -8.92  -4.52    -0.0000
iter:  40 16:09:32  -635.812886c  -8.95  -4.53    -0.0000
iter:  41 16:09:36  -635.812924c  -8.99  -4.53    -0.0000
iter:  42 16:09:39  -635.812962c  -9.02  -4.54    -0.0000
iter:  43 16:09:43  -635.813000c  -9.06  -4.54    -0.0000
iter:  44 16:09:47  -635.813037c  -9.09  -4.55    -0.0000
iter:  45 16:09:51  -635.813073c  -9.13  -4.56    -0.0000
iter:  46 16:09:54  -635.813109c  -9.16  -4.56    -0.0000
iter:  47 16:09:58  -635.813144c  -9.19  -4.57    -0.0000
iter:  48 16:10:02  -635.813178c  -9.22  -4.57    -0.0000
iter:  49 16:10:05  -635.813144c  -9.35  -4.58    -0.0000
iter:  50 16:10:09  -635.813199c  -9.34  -4.59    -0.0000
iter:  51 16:10:13  -635.813170c  -9.44  -4.59    -0.0000
iter:  52 16:10:16  -635.813160c  -9.52  -4.60    -0.0000
iter:  53 16:10:20  -635.813153c  -9.54  -4.60    -0.0000
iter:  54 16:10:24  -635.813149c  -9.57  -4.61    -0.0000
iter:  55 16:10:28  -635.813147c  -9.59  -4.62    -0.0000
iter:  56 16:10:31  -635.813148c  -9.62  -4.62    -0.0000
iter:  57 16:10:35  -635.813151c  -9.64  -4.63    -0.0000
iter:  58 16:10:39  -635.813156c  -9.67  -4.64    -0.0000
iter:  59 16:10:42  -635.813163c  -9.69  -4.64    -0.0000
iter:  60 16:10:46  -635.813172c  -9.72  -4.65    -0.0000
iter:  61 16:10:50  -635.813182c  -9.74  -4.65    -0.0000
iter:  62 16:10:54  -635.813194c  -9.77  -4.66    -0.0000
iter:  63 16:10:57  -635.813207c  -9.79  -4.66    -0.0000
iter:  64 16:11:01  -635.813221c  -9.81  -4.67    -0.0000
iter:  65 16:11:05  -635.813236c  -9.84  -4.68    -0.0000
iter:  66 16:11:09  -635.813252c  -9.86  -4.68    -0.0000
iter:  67 16:11:12  -635.813268c  -9.89  -4.69    -0.0000
iter:  68 16:11:16  -635.813285c  -9.91  -4.69    -0.0000
iter:  69 16:11:20  -635.813303c  -9.93  -4.70    -0.0000
iter:  70 16:11:23  -635.813321c  -9.95  -4.70    -0.0000
iter:  71 16:11:27  -635.813339c  -9.98  -4.71    -0.0000
iter:  72 16:11:31  -635.813358c -10.00  -4.72    -0.0000
iter:  73 16:11:34  -635.813377c -10.02c -4.72    -0.0000
iter:  74 16:11:38  -635.813396c -10.04c -4.73    -0.0000
iter:  75 16:11:42  -635.813415c -10.06c -4.73    -0.0000
iter:  76 16:11:46  -635.813434c -10.08c -4.74    -0.0000
iter:  77 16:11:49  -635.813453c -10.11c -4.74    -0.0000
iter:  78 16:11:53  -635.813472c -10.13c -4.75    -0.0000
iter:  79 16:11:57  -635.813492c -10.15c -4.75    -0.0000
iter:  80 16:12:00  -635.813511c -10.17c -4.76    -0.0000
iter:  81 16:12:04  -635.813530c -10.19c -4.76    -0.0000
iter:  82 16:12:08  -635.813549c -10.22c -4.77    -0.0000
iter:  83 16:12:12  -635.813567c -10.24c -4.77    -0.0000
iter:  84 16:12:15  -635.813586c -10.26c -4.78    -0.0000
iter:  85 16:12:19  -635.813605c -10.28c -4.78    -0.0000
iter:  86 16:12:23  -635.813623c -10.30c -4.79    -0.0000
iter:  87 16:12:26  -635.813641c -10.32c -4.79    -0.0000
iter:  88 16:12:30  -635.813659c -10.35c -4.80    -0.0000
iter:  89 16:12:34  -635.813677c -10.37c -4.81    -0.0000
iter:  90 16:12:38  -635.813694c -10.39c -4.81    -0.0000
iter:  91 16:12:41  -635.813711c -10.41c -4.82    -0.0000
iter:  92 16:12:45  -635.813728c -10.44c -4.82    -0.0000
iter:  93 16:12:49  -635.813745c -10.46c -4.83    -0.0000
iter:  94 16:12:52  -635.813762c -10.48c -4.83    -0.0000
iter:  95 16:12:56  -635.813778c -10.50c -4.84    -0.0000
iter:  96 16:13:00  -635.813794c -10.52c -4.84    -0.0000
iter:  97 16:13:04  -635.813810c -10.54c -4.85    -0.0000
iter:  98 16:13:07  -635.813825c -10.56c -4.85    -0.0000
iter:  99 16:13:11  -635.813840c -10.59c -4.86    -0.0000
iter: 100 16:13:15  -635.813855c -10.61c -4.86    -0.0000
iter: 101 16:13:18  -635.813870c -10.63c -4.87    -0.0000
iter: 102 16:13:22  -635.813885c -10.65c -4.87    -0.0000
iter: 103 16:13:26  -635.813899c -10.67c -4.88    -0.0000
iter: 104 16:13:30  -635.813913c -10.68c -4.88    -0.0000
iter: 105 16:13:33  -635.813927c -10.71c -4.89    -0.0000
iter: 106 16:13:37  -635.813940c -10.72c -4.90    -0.0000
iter: 107 16:13:41  -635.813953c -10.74c -4.90    -0.0000
iter: 108 16:13:44  -635.813966c -10.76c -4.91    -0.0000
iter: 109 16:13:48  -635.813979c -10.78c -4.91    -0.0000
iter: 110 16:13:52  -635.813992c -10.80c -4.92    -0.0000
iter: 111 16:13:56  -635.814004c -10.82c -4.92    -0.0000
iter: 112 16:13:59  -635.814016c -10.83c -4.93    -0.0000
iter: 113 16:14:03  -635.814028c -10.85c -4.93    -0.0000
iter: 114 16:14:07  -635.814040c -10.87c -4.94    -0.0000
iter: 115 16:14:10  -635.814051c -10.89c -4.94    -0.0000
iter: 116 16:14:14  -635.814063c -10.90c -4.95    -0.0000
iter: 117 16:14:18  -635.814074c -10.92c -4.95    -0.0000
iter: 118 16:14:22  -635.814084c -10.94c -4.96    -0.0000
iter: 119 16:14:26  -635.814095c -10.95c -4.97    -0.0000
iter: 120 16:14:30  -635.814106c -10.97c -4.97    -0.0000
iter: 121 16:14:33  -635.814116c -10.99c -4.98    -0.0000
iter: 122 16:14:37  -635.814126c -11.00c -4.98    -0.0000
iter: 123 16:14:41  -635.814136c -11.02c -4.99    -0.0000
iter: 124 16:14:44  -635.814146c -11.03c -4.99    -0.0000
iter: 125 16:14:48  -635.814155c -11.05c -5.00    -0.0000
iter: 126 16:14:52  -635.814164c -11.06c -5.00c   -0.0000

Converged after 126 iterations.

Dipole moment: (52.395086, -54.494138, -0.073557) |e|*Ang

Total magnetic moment: (0.000000, 0.000000, -0.000000)
Local magnetic moments:
   0 Ti ( 0.000000,  0.000000,  0.000000)
   1 Ti ( 0.000000,  0.000000,  0.000000)
   2 Ti ( 0.000000,  0.000000, -0.000000)
   3 Ti ( 0.000000,  0.000000, -0.000000)
   4 Ti ( 0.000000,  0.000000, -0.000000)
   5 Ti ( 0.000000,  0.000000,  0.000000)
   6 Ti ( 0.000000,  0.000000, -0.000000)
   7 Ti ( 0.000000,  0.000000, -0.000000)
   8 Ti ( 0.000000,  0.000000,  0.000000)
   9 Ti ( 0.000000,  0.000000, -0.000000)
  10 Ti ( 0.000000,  0.000000,  0.000000)
  11 Ti ( 0.000000,  0.000000,  0.000000)
  12 Ti ( 0.000000,  0.000000, -0.000000)
  13 Ti ( 0.000000,  0.000000, -0.000000)
  14 Ti ( 0.000000,  0.000000,  0.000000)
  15 Ti ( 0.000000,  0.000000, -0.000000)
  16 Ti ( 0.000000,  0.000000,  0.000000)
  17 Ti ( 0.000000,  0.000000,  0.000000)
  18 Ti ( 0.000000,  0.000000, -0.000000)
  19 Ti ( 0.000000,  0.000000,  0.000000)
  20 Ti ( 0.000000,  0.000000,  0.000000)
  21 Ti ( 0.000000,  0.000000,  0.000000)
  22 Ti ( 0.000000,  0.000000,  0.000000)
  23 Ti ( 0.000000,  0.000000,  0.000000)
  24 O  ( 0.000000,  0.000000, -0.000000)
  25 O  ( 0.000000,  0.000000, -0.000000)
  26 O  ( 0.000000,  0.000000,  0.000000)
  27 O  ( 0.000000,  0.000000,  0.000000)
  28 O  ( 0.000000,  0.000000,  0.000000)
  29 O  ( 0.000000,  0.000000, -0.000000)
  30 O  ( 0.000000,  0.000000,  0.000000)
  31 O  ( 0.000000,  0.000000, -0.000000)
  32 O  ( 0.000000,  0.000000, -0.000000)
  33 O  ( 0.000000,  0.000000, -0.000000)
  34 O  ( 0.000000,  0.000000, -0.000000)
  35 O  ( 0.000000,  0.000000, -0.000000)
  36 O  ( 0.000000,  0.000000,  0.000000)
  37 O  ( 0.000000,  0.000000,  0.000000)
  38 O  ( 0.000000,  0.000000, -0.000000)
  39 O  ( 0.000000,  0.000000, -0.000000)
  40 O  ( 0.000000,  0.000000, -0.000000)
  41 O  ( 0.000000,  0.000000, -0.000000)
  42 O  ( 0.000000,  0.000000,  0.000000)
  43 O  ( 0.000000,  0.000000,  0.000000)
  44 O  ( 0.000000,  0.000000, -0.000000)
  45 O  ( 0.000000,  0.000000,  0.000000)
  46 O  ( 0.000000,  0.000000, -0.000000)
  47 O  ( 0.000000,  0.000000, -0.000000)
  48 O  ( 0.000000,  0.000000,  0.000000)
  49 O  ( 0.000000,  0.000000, -0.000000)
  50 O  ( 0.000000,  0.000000,  0.000000)
  51 O  ( 0.000000,  0.000000, -0.000000)
  52 O  ( 0.000000,  0.000000,  0.000000)
  53 O  ( 0.000000,  0.000000,  0.000000)
  54 O  ( 0.000000,  0.000000, -0.000000)
  55 O  ( 0.000000,  0.000000, -0.000000)
  56 O  ( 0.000000,  0.000000,  0.000000)
  57 O  ( 0.000000,  0.000000,  0.000000)
  58 O  ( 0.000000,  0.000000, -0.000000)
  59 O  ( 0.000000,  0.000000, -0.000000)
  60 O  ( 0.000000,  0.000000,  0.000000)
  61 O  ( 0.000000,  0.000000, -0.000000)
  62 O  ( 0.000000,  0.000000, -0.000000)
  63 O  ( 0.000000,  0.000000, -0.000000)
  64 O  ( 0.000000,  0.000000, -0.000000)
  65 O  ( 0.000000,  0.000000, -0.000000)
  66 O  ( 0.000000,  0.000000,  0.000000)
  67 O  ( 0.000000,  0.000000, -0.000000)
  68 O  ( 0.000000,  0.000000, -0.000000)
  69 O  ( 0.000000,  0.000000, -0.000000)
  70 O  ( 0.000000,  0.000000,  0.000000)
  71 O  ( 0.000000,  0.000000, -0.000000)
  72 Au ( 0.000000,  0.000000,  0.000000)
  73 Au ( 0.000000,  0.000000,  0.000000)
  74 Au ( 0.000000,  0.000000,  0.000000)
  75 Au ( 0.000000,  0.000000,  0.000000)

Energy contributions relative to reference atoms: (reference = -2721730.337652)

Kinetic:       +537.237391
Potential:     -726.886353
External:      -106.864002
XC:            -382.500535
Entropy (-ST):   -0.001480
Local:          +43.200074
SIC:             +0.000000
--------------------------
Free energy:   -635.814904
Extrapolated:  -635.814164

Dipole-layer corrected work functions: 4.431233, 4.599410 eV

Spin contamination: 0.000000 electrons
                   Up                     Down
 Band  Eigenvalues  Occupancy  Eigenvalues  Occupancy
    0    -65.91911    1.00000    -65.91911    1.00000
    1    -65.91143    1.00000    -65.91143    1.00000
    2    -65.90636    1.00000    -65.90636    1.00000
    3    -65.90387    1.00000    -65.90387    1.00000
    4    -65.77302    1.00000    -65.77302    1.00000
    5    -65.70065    1.00000    -65.70065    1.00000
    6    -65.61012    1.00000    -65.61012    1.00000
    7    -65.60672    1.00000    -65.60672    1.00000
    8    -65.59901    1.00000    -65.59901    1.00000
    9    -65.59737    1.00000    -65.59737    1.00000
   10    -65.58085    1.00000    -65.58085    1.00000
   11    -65.57099    1.00000    -65.57099    1.00000
   12    -65.55962    1.00000    -65.55962    1.00000
   13    -65.52539    1.00000    -65.52539    1.00000
   14    -65.51880    1.00000    -65.51880    1.00000
   15    -65.46536    1.00000    -65.46536    1.00000
   16    -65.44403    1.00000    -65.44403    1.00000
   17    -65.43690    1.00000    -65.43690    1.00000
   18    -65.32945    1.00000    -65.32945    1.00000
   19    -65.28389    1.00000    -65.28389    1.00000
   20    -65.18221    1.00000    -65.18221    1.00000
   21    -65.16874    1.00000    -65.16874    1.00000
   22    -65.16131    1.00000    -65.16131    1.00000
   23    -65.15826    1.00000    -65.15826    1.00000
   24    -42.24091    1.00000    -42.24091    1.00000
   25    -42.23201    1.00000    -42.23201    1.00000
   26    -42.22619    1.00000    -42.22619    1.00000
   27    -42.22313    1.00000    -42.22313    1.00000
   28    -42.09382    1.00000    -42.09382    1.00000
   29    -42.08497    1.00000    -42.08497    1.00000
   30    -42.05371    1.00000    -42.05371    1.00000
   31    -42.02438    1.00000    -42.02438    1.00000
   32    -42.01535    1.00000    -42.01535    1.00000
   33    -41.94958    1.00000    -41.94958    1.00000
   34    -41.92072    1.00000    -41.92072    1.00000
   35    -41.90883    1.00000    -41.90883    1.00000
   36    -41.90521    1.00000    -41.90521    1.00000
   37    -41.90165    1.00000    -41.90165    1.00000
   38    -41.89086    1.00000    -41.89086    1.00000
   39    -41.89064    1.00000    -41.89064    1.00000
   40    -41.88622    1.00000    -41.88622    1.00000
   41    -41.88288    1.00000    -41.88288    1.00000
   42    -41.87790    1.00000    -41.87790    1.00000
   43    -41.86771    1.00000    -41.86771    1.00000
   44    -41.86149    1.00000    -41.86149    1.00000
   45    -41.85524    1.00000    -41.85524    1.00000
   46    -41.84039    1.00000    -41.84039    1.00000
   47    -41.83377    1.00000    -41.83377    1.00000
   48    -41.81627    1.00000    -41.81627    1.00000
   49    -41.80078    1.00000    -41.80078    1.00000
   50    -41.78400    1.00000    -41.78400    1.00000
   51    -41.78353    1.00000    -41.78353    1.00000
   52    -41.77020    1.00000    -41.77020    1.00000
   53    -41.76213    1.00000    -41.76213    1.00000
   54    -41.75839    1.00000    -41.75839    1.00000
   55    -41.73824    1.00000    -41.73824    1.00000
   56    -41.73434    1.00000    -41.73434    1.00000
   57    -41.72978    1.00000    -41.72978    1.00000
   58    -41.71988    1.00000    -41.71988    1.00000
   59    -41.70520    1.00000    -41.70520    1.00000
   60    -41.70157    1.00000    -41.70157    1.00000
   61    -41.68984    1.00000    -41.68984    1.00000
   62    -41.68689    1.00000    -41.68689    1.00000
   63    -41.68434    1.00000    -41.68434    1.00000
   64    -41.67629    1.00000    -41.67629    1.00000
   65    -41.66592    1.00000    -41.66592    1.00000
   66    -41.66175    1.00000    -41.66175    1.00000
   67    -41.65610    1.00000    -41.65610    1.00000
   68    -41.65010    1.00000    -41.65010    1.00000
   69    -41.63892    1.00000    -41.63892    1.00000
   70    -41.62999    1.00000    -41.62999    1.00000
   71    -41.62207    1.00000    -41.62207    1.00000
   72    -41.62087    1.00000    -41.62087    1.00000
   73    -41.60998    1.00000    -41.60998    1.00000
   74    -41.60433    1.00000    -41.60433    1.00000
   75    -41.59147    1.00000    -41.59147    1.00000
   76    -41.56130    1.00000    -41.56130    1.00000
   77    -41.54541    1.00000    -41.54541    1.00000
   78    -41.48612    1.00000    -41.48612    1.00000
   79    -41.48093    1.00000    -41.48093    1.00000
   80    -41.45134    1.00000    -41.45134    1.00000
   81    -41.42163    1.00000    -41.42163    1.00000
   82    -41.40848    1.00000    -41.40848    1.00000
   83    -41.40743    1.00000    -41.40743    1.00000
   84    -41.39433    1.00000    -41.39433    1.00000
   85    -41.39062    1.00000    -41.39062    1.00000
   86    -41.38027    1.00000    -41.38027    1.00000
   87    -41.37773    1.00000    -41.37773    1.00000
   88    -41.37192    1.00000    -41.37192    1.00000
   89    -41.36962    1.00000    -41.36962    1.00000
   90    -41.33583    1.00000    -41.33583    1.00000
   91    -41.32147    1.00000    -41.32147    1.00000
   92    -41.25820    1.00000    -41.25820    1.00000
   93    -41.24271    1.00000    -41.24271    1.00000
   94    -41.23496    1.00000    -41.23496    1.00000
   95    -41.23123    1.00000    -41.23123    1.00000
   96    -24.61733    1.00000    -24.61733    1.00000
   97    -24.41423    1.00000    -24.41423    1.00000
   98    -24.28625    1.00000    -24.28625    1.00000
   99    -24.25725    1.00000    -24.25725    1.00000
  100    -24.19663    1.00000    -24.19663    1.00000
  101    -24.15722    1.00000    -24.15722    1.00000
  102    -24.08354    1.00000    -24.08354    1.00000
  103    -24.01098    1.00000    -24.01098    1.00000
  104    -23.95422    1.00000    -23.95422    1.00000
  105    -23.83697    1.00000    -23.83697    1.00000
  106    -23.78818    1.00000    -23.78818    1.00000
  107    -23.72431    1.00000    -23.72431    1.00000
  108    -23.64442    1.00000    -23.64442    1.00000
  109    -23.52247    1.00000    -23.52247    1.00000
  110    -23.48594    1.00000    -23.48594    1.00000
  111    -23.47157    1.00000    -23.47157    1.00000
  112    -23.45709    1.00000    -23.45709    1.00000
  113    -23.44295    1.00000    -23.44295    1.00000
  114    -23.38516    1.00000    -23.38516    1.00000
  115    -23.35266    1.00000    -23.35266    1.00000
  116    -23.33421    1.00000    -23.33421    1.00000
  117    -23.31373    1.00000    -23.31373    1.00000
  118    -23.30152    1.00000    -23.30152    1.00000
  119    -23.29136    1.00000    -23.29136    1.00000
  120    -23.26874    1.00000    -23.26874    1.00000
  121    -23.25072    1.00000    -23.25072    1.00000
  122    -23.23494    1.00000    -23.23494    1.00000
  123    -23.23326    1.00000    -23.23326    1.00000
  124    -23.17272    1.00000    -23.17272    1.00000
  125    -23.15227    1.00000    -23.15227    1.00000
  126    -23.15052    1.00000    -23.15052    1.00000
  127    -23.14380    1.00000    -23.14380    1.00000
  128    -23.13782    1.00000    -23.13782    1.00000
  129    -23.13480    1.00000    -23.13480    1.00000
  130    -23.12717    1.00000    -23.12717    1.00000
  131    -23.11252    1.00000    -23.11252    1.00000
  132    -23.09432    1.00000    -23.09432    1.00000
  133    -23.09173    1.00000    -23.09173    1.00000
  134    -23.06208    1.00000    -23.06208    1.00000
  135    -22.95503    1.00000    -22.95503    1.00000
  136    -22.93543    1.00000    -22.93543    1.00000
  137    -22.75292    1.00000    -22.75292    1.00000
  138    -22.65088    1.00000    -22.65088    1.00000
  139    -22.56085    1.00000    -22.56085    1.00000
  140    -21.78174    1.00000    -21.78174    1.00000
  141    -21.74045    1.00000    -21.74045    1.00000
  142    -21.73415    1.00000    -21.73415    1.00000
  143    -21.72419    1.00000    -21.72419    1.00000
  144    -11.73286    1.00000    -11.73286    1.00000
  145    -11.62521    1.00000    -11.62521    1.00000
  146    -11.61616    1.00000    -11.61616    1.00000
  147    -11.55451    1.00000    -11.55451    1.00000
  148    -11.53782    1.00000    -11.53782    1.00000
  149    -11.51885    1.00000    -11.51885    1.00000
  150    -11.45413    1.00000    -11.45413    1.00000
  151    -11.44368    1.00000    -11.44368    1.00000
  152    -11.42879    1.00000    -11.42879    1.00000
  153    -11.38368    1.00000    -11.38368    1.00000
  154    -11.36895    1.00000    -11.36895    1.00000
  155    -11.32542    1.00000    -11.32542    1.00000
  156    -11.31524    1.00000    -11.31524    1.00000
  157    -11.27326    1.00000    -11.27326    1.00000
  158    -11.23984    1.00000    -11.23984    1.00000
  159    -11.20035    1.00000    -11.20035    1.00000
  160    -11.18322    1.00000    -11.18322    1.00000
  161    -11.16038    1.00000    -11.16038    1.00000
  162    -11.13836    1.00000    -11.13836    1.00000
  163    -11.06897    1.00000    -11.06897    1.00000
  164    -11.01011    1.00000    -11.01011    1.00000
  165    -10.92956    1.00000    -10.92956    1.00000
  166    -10.92475    1.00000    -10.92475    1.00000
  167    -10.89589    1.00000    -10.89589    1.00000
  168    -10.89059    1.00000    -10.89059    1.00000
  169    -10.87112    1.00000    -10.87112    1.00000
  170    -10.83628    1.00000    -10.83628    1.00000
  171    -10.82028    1.00000    -10.82028    1.00000
  172    -10.79941    1.00000    -10.79941    1.00000
  173    -10.79362    1.00000    -10.79362    1.00000
  174    -10.78610    1.00000    -10.78610    1.00000
  175    -10.74985    1.00000    -10.74985    1.00000
  176    -10.73801    1.00000    -10.73801    1.00000
  177    -10.72659    1.00000    -10.72659    1.00000
  178    -10.71402    1.00000    -10.71402    1.00000
  179    -10.69455    1.00000    -10.69455    1.00000
  180    -10.68091    1.00000    -10.68091    1.00000
  181    -10.66884    1.00000    -10.66884    1.00000
  182    -10.65645    1.00000    -10.65645    1.00000
  183    -10.62204    1.00000    -10.62204    1.00000
  184    -10.61104    1.00000    -10.61104    1.00000
  185    -10.56956    1.00000    -10.56956    1.00000
  186    -10.54105    1.00000    -10.54105    1.00000
  187    -10.52601    1.00000    -10.52601    1.00000
  188    -10.47325    1.00000    -10.47325    1.00000
  189    -10.43412    1.00000    -10.43412    1.00000
  190    -10.35684    1.00000    -10.35684    1.00000
  191    -10.32267    1.00000    -10.32267    1.00000
  192    -10.28612    1.00000    -10.28612    1.00000
  193    -10.22975    1.00000    -10.22975    1.00000
  194    -10.15016    1.00000    -10.15016    1.00000
  195    -10.13509    1.00000    -10.13509    1.00000
  196    -10.12302    1.00000    -10.12302    1.00000
  197    -10.05374    1.00000    -10.05374    1.00000
  198     -9.95159    1.00000     -9.95159    1.00000
  199     -9.90899    1.00000     -9.90899    1.00000
  200     -9.87827    1.00000     -9.87827    1.00000
  201     -9.84070    1.00000     -9.84070    1.00000
  202     -9.76500    1.00000     -9.76500    1.00000
  203     -9.76161    1.00000     -9.76161    1.00000
  204     -9.70159    1.00000     -9.70159    1.00000
  205     -9.68454    1.00000     -9.68454    1.00000
  206     -9.62172    1.00000     -9.62172    1.00000
  207     -9.57475    1.00000     -9.57475    1.00000
  208     -9.53569    1.00000     -9.53569    1.00000
  209     -9.51899    1.00000     -9.51899    1.00000
  210     -9.51082    1.00000     -9.51082    1.00000
  211     -9.48654    1.00000     -9.48654    1.00000
  212     -9.44276    1.00000     -9.44276    1.00000
  213     -9.42847    1.00000     -9.42847    1.00000
  214     -9.35701    1.00000     -9.35701    1.00000
  215     -9.32546    1.00000     -9.32546    1.00000
  216     -9.27511    1.00000     -9.27511    1.00000
  217     -9.24722    1.00000     -9.24722    1.00000
  218     -9.24504    1.00000     -9.24504    1.00000
  219     -9.23171    1.00000     -9.23171    1.00000
  220     -9.19947    1.00000     -9.19947    1.00000
  221     -9.18403    1.00000     -9.18403    1.00000
  222     -9.14847    1.00000     -9.14847    1.00000
  223     -9.11578    1.00000     -9.11578    1.00000
  224     -9.07182    1.00000     -9.07182    1.00000
  225     -9.06678    1.00000     -9.06678    1.00000
  226     -9.05414    1.00000     -9.05414    1.00000
  227     -9.02898    1.00000     -9.02898    1.00000
  228     -8.98716    1.00000     -8.98716    1.00000
  229     -8.96292    1.00000     -8.96292    1.00000
  230     -8.95521    1.00000     -8.95521    1.00000
  231     -8.93135    1.00000     -8.93135    1.00000
  232     -8.92031    1.00000     -8.92031    1.00000
  233     -8.89533    1.00000     -8.89533    1.00000
  234     -8.83309    1.00000     -8.83309    1.00000
  235     -8.76907    1.00000     -8.76907    1.00000
  236     -8.74906    1.00000     -8.74906    1.00000
  237     -8.72422    1.00000     -8.72422    1.00000
  238     -8.68663    1.00000     -8.68663    1.00000
  239     -8.66639    1.00000     -8.66639    1.00000
  240     -8.66248    1.00000     -8.66248    1.00000
  241     -8.60182    1.00000     -8.60182    1.00000
  242     -8.58056    1.00000     -8.58056    1.00000
  243     -8.55706    1.00000     -8.55706    1.00000
  244     -8.52322    1.00000     -8.52322    1.00000
  245     -8.43638    1.00000     -8.43638    1.00000
  246     -8.42602    1.00000     -8.42602    1.00000
  247     -8.35052    1.00000     -8.35052    1.00000
  248     -8.31724    1.00000     -8.31724    1.00000
  249     -8.23038    1.00000     -8.23038    1.00000
  250     -8.22781    1.00000     -8.22781    1.00000
  251     -8.19071    1.00000     -8.19071    1.00000
  252     -8.17721    1.00000     -8.17721    1.00000
  253     -8.16958    1.00000     -8.16958    1.00000
  254     -8.14027    1.00000     -8.14027    1.00000
  255     -8.11703    1.00000     -8.11703    1.00000
  256     -8.09826    1.00000     -8.09826    1.00000
  257     -8.09055    1.00000     -8.09055    1.00000
  258     -8.07688    1.00000     -8.07688    1.00000
  259     -8.05748    1.00000     -8.05748    1.00000
  260     -8.02009    1.00000     -8.02009    1.00000
  261     -7.97421    1.00000     -7.97421    1.00000
  262     -7.97049    1.00000     -7.97049    1.00000
  263     -7.92525    1.00000     -7.92525    1.00000
  264     -7.90977    1.00000     -7.90977    1.00000
  265     -7.90323    1.00000     -7.90323    1.00000
  266     -7.87951    1.00000     -7.87951    1.00000
  267     -7.84604    1.00000     -7.84604    1.00000
  268     -7.82363    1.00000     -7.82363    1.00000
  269     -7.81146    1.00000     -7.81146    1.00000
  270     -7.79304    1.00000     -7.79304    1.00000
  271     -7.77306    1.00000     -7.77306    1.00000
  272     -7.76165    1.00000     -7.76165    1.00000
  273     -7.70956    1.00000     -7.70956    1.00000
  274     -7.69120    1.00000     -7.69120    1.00000
  275     -7.66015    1.00000     -7.66015    1.00000
  276     -7.61866    1.00000     -7.61866    1.00000
  277     -7.58291    1.00000     -7.58291    1.00000
  278     -7.57014    1.00000     -7.57014    1.00000
  279     -7.56115    1.00000     -7.56115    1.00000
  280     -7.52052    1.00000     -7.52052    1.00000
  281     -7.48780    1.00000     -7.48780    1.00000
  282     -7.43563    1.00000     -7.43563    1.00000
  283     -7.41179    1.00000     -7.41179    1.00000
  284     -7.36971    1.00000     -7.36971    1.00000
  285     -7.35572    1.00000     -7.35572    1.00000
  286     -7.25750    1.00000     -7.25750    1.00000
  287     -7.20204    1.00000     -7.20204    1.00000
  288     -7.12372    1.00000     -7.12372    1.00000
  289     -7.10716    1.00000     -7.10716    1.00000
  290     -7.09172    1.00000     -7.09172    1.00000
  291     -7.08228    1.00000     -7.08228    1.00000
  292     -7.05924    1.00000     -7.05924    1.00000
  293     -6.99408    1.00000     -6.99408    1.00000
  294     -6.87143    1.00000     -6.87143    1.00000
  295     -6.82705    1.00000     -6.82705    1.00000
  296     -6.79122    1.00000     -6.79122    1.00000
  297     -6.76629    1.00000     -6.76629    1.00000
  298     -6.73367    1.00000     -6.73367    1.00000
  299     -6.72255    1.00000     -6.72255    1.00000
  300     -6.67393    1.00000     -6.67393    1.00000
  301     -6.50191    1.00000     -6.50191    1.00000
  302     -6.46489    1.00000     -6.46489    1.00000
  303     -6.41799    1.00000     -6.41799    1.00000
  304     -6.33723    1.00000     -6.33723    1.00000
  305     -6.29928    1.00000     -6.29928    1.00000
  306     -6.27022    1.00000     -6.27022    1.00000
  307     -6.21129    1.00000     -6.21129    1.00000
  308     -5.61825    0.99998     -5.61825    0.99998
  309     -5.30254    0.99962     -5.30254    0.99962
  310     -3.70843    0.00031     -3.70843    0.00031
  311     -3.53059    0.00005     -3.53059    0.00005
  312     -3.39601    0.00001     -3.39601    0.00001
  313     -3.34145    0.00001     -3.34145    0.00001
  314     -3.29605    0.00001     -3.29605    0.00001
  315     -3.16152    0.00000     -3.16152    0.00000
  316     -3.13808    0.00000     -3.13808    0.00000
  317     -3.12483    0.00000     -3.12483    0.00000
  318     -3.11010    0.00000     -3.11010    0.00000
  319     -3.00915    0.00000     -3.00915    0.00000
  320     -2.90777    0.00000     -2.90777    0.00000
  321     -2.85111    0.00000     -2.85111    0.00000
  322     -2.80474    0.00000     -2.80474    0.00000
  323     -2.78316    0.00000     -2.78316    0.00000
  324     -2.74319    0.00000     -2.74319    0.00000
  325     -2.73055    0.00000     -2.73055    0.00000
  326     -2.67377    0.00000     -2.67377    0.00000
  327     -2.63818    0.00000     -2.63818    0.00000
  328     -2.63009    0.00000     -2.63009    0.00000
  329     -2.60561    0.00000     -2.60561    0.00000
  330     -2.58996    0.00000     -2.58996    0.00000
  331     -2.57546    0.00000     -2.57546    0.00000
  332     -2.54737    0.00000     -2.54737    0.00000
  333     -2.52469    0.00000     -2.52469    0.00000
  334     -2.48470    0.00000     -2.48470    0.00000
  335     -2.46315    0.00000     -2.46315    0.00000
  336     -2.44142    0.00000     -2.44142    0.00000
  337     -2.41706    0.00000     -2.41706    0.00000
  338     -2.40117    0.00000     -2.40117    0.00000
  339     -2.39767    0.00000     -2.39767    0.00000
  340     -2.38995    0.00000     -2.38995    0.00000
  341     -2.38106    0.00000     -2.38106    0.00000
  342     -2.36098    0.00000     -2.36098    0.00000
  343     -2.34695    0.00000     -2.34695    0.00000
  344     -2.33378    0.00000     -2.33378    0.00000
  345     -2.32762    0.00000     -2.32762    0.00000
  346     -2.31134    0.00000     -2.31134    0.00000
  347     -2.29204    0.00000     -2.29204    0.00000
  348     -2.27135    0.00000     -2.27135    0.00000
  349     -2.26716    0.00000     -2.26716    0.00000
  350     -2.19744    0.00000     -2.19744    0.00000
  351     -2.18419    0.00000     -2.18419    0.00000
  352     -2.16880    0.00000     -2.16880    0.00000
  353     -2.15458    0.00000     -2.15458    0.00000
  354     -2.13648    0.00000     -2.13648    0.00000
  355     -2.11973    0.00000     -2.11973    0.00000
  356     -2.03686    0.00000     -2.03686    0.00000
  357     -2.00535    0.00000     -2.00535    0.00000
  358     -1.98130    0.00000     -1.98130    0.00000
  359     -1.97693    0.00000     -1.97693    0.00000
  360     -1.94238    0.00000     -1.94238    0.00000
  361     -1.93419    0.00000     -1.93419    0.00000
  362     -1.92522    0.00000     -1.92522    0.00000
  363     -1.92082    0.00000     -1.92082    0.00000
  364     -1.90004    0.00000     -1.90004    0.00000
  365     -1.89295    0.00000     -1.89295    0.00000
  366     -1.88787    0.00000     -1.88787    0.00000
  367     -1.87551    0.00000     -1.87551    0.00000
  368     -1.86584    0.00000     -1.86584    0.00000
  369     -1.82815    0.00000     -1.82815    0.00000
  370     -1.78703    0.00000     -1.78703    0.00000
  371     -1.77835    0.00000     -1.77835    0.00000
  372     -1.77035    0.00000     -1.77035    0.00000
  373     -1.73265    0.00000     -1.73265    0.00000
  374     -1.67824    0.00000     -1.67824    0.00000
  375     -1.66591    0.00000     -1.66591    0.00000

Fermi level: -4.51532

Gap: 1.594 eV
Transition (v -> c):
  (s=1, k=0, n=309, [0.00, 0.00, 0.00]) -> (s=0, k=0, n=310, [0.00, 0.00, 0.00])
No difference between direct/indirect transitions

Forces in eV/Ang:
  0 Ti    4.04658    0.00099    0.97288
  1 Ti    4.09960    0.00448    0.98477
  2 Ti    4.06558   -0.00095    0.98068
  3 Ti    4.09611   -0.00450    0.98380
  4 Ti   -1.95596    0.00066   -1.59702
  5 Ti   -1.96819    0.00363   -1.50798
  6 Ti   -1.95844   -0.00079   -1.53874
  7 Ti   -1.96852   -0.00366   -1.51830
  8 Ti    0.41263    0.02484   -0.02454
  9 Ti    0.72467    0.05000    0.28056
 10 Ti    0.55484   -0.02378    0.11457
 11 Ti    0.70361   -0.05094    0.26989
 12 Ti   -0.68722   -0.00552   -0.81212
 13 Ti   -0.92369    0.01609    0.00515
 14 Ti   -0.76148    0.00422   -0.65194
 15 Ti   -1.07458   -0.01149   -0.61691
 16 Ti   -0.05545    0.10952    0.12969
 17 Ti   -0.26833   -0.02410   -0.26516
 18 Ti   -0.23355    0.00279   -0.28649
 19 Ti   -0.22364    0.07590   -0.25505
 20 Ti    0.82646    0.08081    1.06617
 21 Ti    0.84156   -0.13541    0.92474
 22 Ti    1.08157    0.03698    1.12965
 23 Ti    1.18046    0.02539    0.83685
 24 O    -1.93560   -0.00010    0.56890
 25 O    -1.94927   -0.00050    0.55030
 26 O    -1.94349    0.00005    0.55697
 27 O    -1.94785    0.00053    0.55247
 28 O     0.22434   -0.00122   -1.18162
 29 O     0.24395   -0.00620   -1.18933
 30 O     0.23037    0.00122   -1.18609
 31 O     0.24279    0.00619   -1.18844
 32 O     0.50648   -0.00221   -0.20818
 33 O     0.48640   -0.01161   -0.19305
 34 O     0.50234    0.00225   -0.20746
 35 O     0.48718    0.01151   -0.19328
 36 O    -1.09664   -0.00181   -0.24658
 37 O    -1.12800   -0.00491   -0.33322
 38 O    -1.11246    0.00205   -0.28562
 39 O    -1.12486    0.00474   -0.32646
 40 O     0.13967   -0.00232    0.30784
 41 O     0.12512   -0.00314    0.13679
 42 O     0.09960   -0.00074    0.16639
 43 O     0.13657    0.00432    0.16257
 44 O    -0.24077   -0.00294    0.03059
 45 O    -0.09032   -0.03569   -0.01233
 46 O    -0.17981    0.00283   -0.03709
 47 O    -0.10391    0.03622    0.00911
 48 O     0.09320   -0.03281    0.07545
 49 O    -0.03322   -0.11616    0.12517
 50 O     0.06619    0.03714    0.07526
 51 O    -0.02468    0.10002    0.10165
 52 O     0.05743    0.01434    0.59946
 53 O     0.01388   -0.00844    0.49718
 54 O     0.07208    0.01713    0.32319
 55 O     0.07983   -0.00772    0.70202
 56 O    -0.47503    0.00049   -0.49611
 57 O    -0.24954   -0.00540   -0.34297
 58 O    -0.41844    0.00137   -0.48131
 59 O    -0.43821   -0.00363   -0.50336
 60 O    -0.04395    0.00833   -0.08472
 61 O    -0.03023   -0.01570   -0.05968
 62 O    -0.13207   -0.06583    0.02424
 63 O    -0.18607   -0.04817   -0.01417
 64 O     0.03929   -0.02520   -0.03109
 65 O     0.14919   -0.12812   -0.06301
 66 O     0.08091    0.13248   -0.05289
 67 O     0.10878    0.03534    0.02330
 68 O    -0.14656   -0.40555   -0.04883
 69 O    -0.22161   -0.00843    0.63941
 70 O    -0.26286    0.01014    0.66691
 71 O    -0.20268    0.03094    0.57911
 72 Au   -0.01509    0.33658    0.59517
 73 Au    0.02579    0.01550   -0.00851
 74 Au   -0.01511    0.02609    0.18167
 75 Au    0.03532   -0.06737    0.16381

Timing:                                      incl.     excl.
-------------------------------------------------------------------
Density initialized from wave functions:     0.032     0.032   0.0% |
 Symmetrize density:                         0.000     0.000   0.0% |
Forces:                                      0.899     0.899   0.0% |
Hamiltonian:                                 2.577     0.175   0.0% |
 Atomic:                                     0.001     0.001   0.0% |
  XC Correction:                             0.000     0.000   0.0% |
 Calculate atomic Hamiltonians:              0.001     0.001   0.0% |
 Communicate:                                0.327     0.327   0.0% |
 Hartree integrate/restrict:                 0.004     0.004   0.0% |
 Initialize Hamiltonian:                     0.000     0.000   0.0% |
 Poisson:                                    2.013     2.013   0.0% |
 XC 3D grid:                                 0.055     0.055   0.0% |
 vbar:                                       0.001     0.001   0.0% |
LCAO initialization:                         1.369     0.389   0.0% |
 LCAO eigensolver:                           0.766     0.002   0.0% |
  Calculate projections:                     0.000     0.000   0.0% |
  DenseAtomicCorrection:                     0.000     0.000   0.0% |
  Distribute overlap matrix:                 0.391     0.391   0.0% |
  Orbital Layouts:                           0.371     0.371   0.0% |
  Potential matrix:                          0.002     0.002   0.0% |
 LCAO to grid:                               0.003     0.003   0.0% |
 Set positions (LCAO WFS):                   0.211     0.070   0.0% |
  Basic WFS set positions:                   0.003     0.003   0.0% |
  Basis functions set positions:             0.000     0.000   0.0% |
  P tci:                                     0.001     0.001   0.0% |
  ST tci:                                    0.028     0.028   0.0% |
  mktci:                                     0.110     0.110   0.0% |
Redistribute:                                0.001     0.001   0.0% |
SCF-cycle:                                9729.286     3.093   0.0% |
 Davidson:                                9451.341  2167.213  22.2% |--------|
  Apply hamiltonian:                       460.903   460.903   4.7% |-|
  Subspace diag:                           733.949     0.602   0.0% |
   calc_h_matrix:                          344.235   149.943   1.5% ||
    Apply hamiltonian:                     194.291   194.291   2.0% ||
   diagonalize:                            178.818   178.818   1.8% ||
   rotate_psi:                             210.295   210.295   2.2% ||
  calc. matrices:                         3097.026  1577.578  16.2% |-----|
   Apply hamiltonian:                     1519.448  1519.448  15.6% |-----|
  diagonalize:                            2139.238  2139.238  21.9% |--------|
  rotate_psi:                              853.012   853.012   8.7% |--|
 Density:                                   28.753     0.037   0.0% |
  Atomic density matrices:                  11.009    11.009   0.1% |
  Mix:                                       4.827     4.827   0.0% |
  Multipole moments:                         0.249     0.249   0.0% |
  Pseudo density:                           12.630    12.606   0.1% |
   Symmetrize density:                       0.024     0.024   0.0% |
 Hamiltonian:                              242.803     4.045   0.0% |
  Atomic:                                    0.428     0.421   0.0% |
   XC Correction:                            0.007     0.007   0.0% |
  Calculate atomic Hamiltonians:             0.510     0.510   0.0% |
  Communicate:                             172.678   172.678   1.8% ||
  Hartree integrate/restrict:                1.602     1.602   0.0% |
  Poisson:                                  34.918    34.918   0.4% |
  XC 3D grid:                               28.194    28.194   0.3% |
  vbar:                                      0.429     0.429   0.0% |
 Orthonormalize:                             3.296     0.001   0.0% |
  calc_s_matrix:                             0.152     0.152   0.0% |
  inverse-cholesky:                          2.915     2.915   0.0% |
  projections:                               0.000     0.000   0.0% |
  rotate_psi_s:                              0.227     0.227   0.0% |
Set symmetry:                                0.000     0.000   0.0% |
Other:                                      30.780    30.780   0.3% |
-------------------------------------------------------------------
Total:                                              9764.945 100.0%

Memory usage: 621.91 MiB
Date: Thu Jun 12 16:15:14 2025
