# Supplementary material for: Real-Space Constrained Density Functional Theory Investigation of Site-Specific, Interfacial Charge Recombination Dynamics Across the Au Nanoparticle/TiO2 Heterojunction
Source: J Phys Chem Lett. 2026 Jan 6;17(2):570–8. doi: 10.1021/acs.jpclett.5c02905 (PMC12814526; doi:10.1021/acs.jpclett.5c02905)
Supplement: Supplementary file 3 [file jz5c02905_si_003.zip › Site-Specific-Charge-Recombination-Dynamics-With-CDFT-main/AuTiO2/4Au/PBE+U+D3/HB/Ti/0.80/neHB.txt]

(0	24.119851000445777)
(1	24.120856909327117)
(2	24.120362574286858)
(3	24.12073472315241)
(4	24.85371574589877)
(5	24.854351830749145)
(6	24.85436374604268)
(7	24.854234434195348)
(8	24.77543914462985)
(9	24.78595063948017)
(10	24.778357398305552)
(11	24.78741016341185)
(12	24.77531331516848)
(13	24.77834106876215)
(14	24.808742421222227)
(15	24.797661134889445)
(16	24.602392175621013)
(17	24.62798828801121)
(18	24.662457602439236)
(19	24.57731711948077)
(20	24.500626741547002)
(21	24.442321626629028)
(22	24.50431472279174)
(23	24.5133472579732)
(24	7.190188690148446)
(25	7.190780442966549)
(26	7.1906153345517385)
(27	7.190697065192083)
(28	6.6119449473047)
(29	6.611952627042219)
(30	6.611911968023962)
(31	6.611967030221234)
(32	6.616090272379137)
(33	6.616259057287203)
(34	6.6160727927683665)
(35	6.616265084127145)
(36	6.605884339593933)
(37	6.6063488892977436)
(38	6.60613217021867)
(39	6.606295185055082)
(40	6.614826373915232)
(41	6.615863316343065)
(42	6.615923380190767)
(43	6.6157173802073075)
(44	6.614767575586779)
(45	6.615004783723105)
(46	6.615101849228348)
(47	6.6151904269795425)
(48	6.615339037268417)
(49	6.615892999624184)
(50	6.615352827209909)
(51	6.616178589535467)
(52	6.651885860100116)
(53	6.7029376959031675)
(54	6.661826342183341)
(55	6.715770559494143)
(56	6.514526948496263)
(57	6.583143313010552)
(58	6.533803951886022)
(59	6.508024758257884)
(60	6.68754179366441)
(61	6.656001437240015)
(62	6.667413692978901)
(63	6.6549835101391395)
(64	6.7462469288964435)
(65	6.756434540566962)
(66	6.708602876776994)
(67	6.742426917199048)
(68	6.758643836080299)
(69	6.895081515734925)
(70	6.883054481533257)
(71	6.863419401705851)
(72	79.14331468635024)
(73	79.01643597318717)
(74	78.94392975643251)
(75	78.90007382554464)
