# Supplementary material for: Real-Space Constrained Density Functional Theory Investigation of Site-Specific, Interfacial Charge Recombination Dynamics Across the Au Nanoparticle/TiO2 Heterojunction
Source: J Phys Chem Lett. 2026 Jan 6;17(2):570–8. doi: 10.1021/acs.jpclett.5c02905 (PMC12814526; doi:10.1021/acs.jpclett.5c02905)
Supplement: Supplementary file 3 [file jz5c02905_si_003.zip › Site-Specific-Charge-Recombination-Dynamics-With-CDFT-main/AuTiO2/4Au/PBE+U+D3/HB/Ti/0.84/HB.txt]

  ___ ___ ___ _ _ _  
 |   |   |_  | | | | 
 | | | | | . | | | | 
 |__ |  _|___|_____|  24.6.0
 |___|_|             

User:   dmglenna@nid007113
Date:   Thu Jun 12 13:38:23 2025
Arch:   x86_64
Pid:    1461940
CWD:    /pscratch/sd/d/dmglenna/PHD/ED/AuTiO2/3L/4Au/PBE+U+D3/HB/Ti/0.84
Python: 3.12.9
gpaw:   /global/u1/d/dmglenna/gpaw/gpaw (f5c548012a)
_gpaw:  /global/u1/d/dmglenna/gpaw/_gpaw.cpython-312-x86_64-linux-gnu.so
ase:    /global/common/software/m4517/gpaw_gc/lib/python3.12/site-packages/ase (version 3.25.0)
numpy:  /global/common/software/m4517/gpaw_gc/lib/python3.12/site-packages/numpy (version 1.26.4)
scipy:  /global/common/software/m4517/gpaw_gc/lib/python3.12/site-packages/scipy (version 1.15.3)
libxc:  6.2.2
units:  Angstrom and eV
cores: 128
OpenMP: False
OMP_NUM_THREADS: 1

Input parameters:
  convergence: {density: 1e-05,
                eigenstates: 1e-10,
                energy: 1e-06}
  eigensolver: {name: dav,
                niter: 3}
  h: 0.2
  maxiter: 1500
  mixer: {backend: pulay,
          beta: 0.01,
          beta_m: 0.01,
          method: difference,
          nmaxold: 1,
          nmaxold_m: 8,
          weight: 100.0,
          weight_m: 100.0}
  mode: fd
  occupations: {fixmagmom: False,
                name: fermi-dirac,
                width: 0.1}
  poissonsolver: {dipolelayer: xy,
                  eps: 2e-10,
                  name: fd,
                  nn: 3,
                  relax: GS}
  setups: {Ti: :d,7.0}
  spinpol: True
  symmetry: off
  xc: PBE

System changes: positions, numbers, cell, pbc, initial_charges, initial_magmoms 

Initialize ...

species:
  Ti:
    name: Titanium
    id: d282db07e62ae71292040bf25b25ccdd
    Z: 22.0
    valence: 12
    core: 10
    charge: 0.0
    Hubbard: {U: 7.0,  # eV
              l: 2,
              scale: True}
    file: /global/common/software/m4517/setups/gpaw-setups-0.9.20000/Ti.PBE.gz
    compensation charges: {type: gauss,
                           rc: 0.38,
                           lmax: 2}
    cutoffs: {filter: 2.23,
              core: 1.02}
    projectors:
      #              energy  rcut
      - 3s(2.00)   -62.623   1.270
      - 4s(2.00)    -4.466   1.270
      - 3p(6.00)   -38.862   1.058
      - 4p(0.00)    -1.466   1.058
      - 3d(2.00)    -4.258   1.058
      -  d          22.953   1.058
  
    # Using partial waves for Ti as LCAO basis

  O:
    name: Oxygen
    id: 32ecd46bf208036f09c70b0ec9a88b78
    Z: 8.0
    valence: 6
    core: 2
    charge: 0.0
    file: /global/common/software/m4517/setups/gpaw-setups-0.9.20000/O.PBE.gz
    compensation charges: {type: gauss,
                           rc: 0.21,
                           lmax: 2}
    cutoffs: {filter: 1.17,
              core: 0.83}
    projectors:
      #              energy  rcut
      - 2s(2.00)   -23.961   0.688
      - 2p(4.00)    -9.029   0.598
      -  s           3.251   0.688
      -  p          18.182   0.598
      -  d           0.000   0.619
  
    # Using partial waves for O as LCAO basis

  Au:
    name: Gold
    id: b12133f335f6ca0d89c4b1ccaa844e9a
    Z: 79.0
    valence: 11
    core: 68
    charge: 0.0
    file: /global/common/software/m4517/setups/gpaw-setups-0.9.20000/Au.PBE.gz
    compensation charges: {type: gauss,
                           rc: 0.42,
                           lmax: 2}
    cutoffs: {filter: 2.33,
              core: 2.81}
    projectors:
      #              energy  rcut
      - 6s(1.00)    -5.728   1.323
      - 6p(0.00)    -0.775   1.323
      - 5d(10.00)    -6.891   1.323
      -  s          21.484   1.323
      -  p          26.436   1.323
      -  d          20.321   1.323
  
    # Using partial waves for Au as LCAO basis

Reference energy: -2721730.337652  # eV

Spin-polarized calculation.
Magnetic moment: 0.000000

Convergence criteria:
 Maximum [total energy] change in last 3 cyles: 1e-06 eV / valence electron
 Maximum integral of absolute [dens]ity change: 1e-05 electrons / valence electron
 Maximum integral of absolute [eigenst]ate change: 1e-10 eV^2 / valence electron
 Maximum number of scf [iter]ations: 1500
 (Square brackets indicate name in SCF output, whereas a 'c' in
 the SCF output indicates the quantity has converged.)

Symmetries present (total): 1

  ( 1  0  0)
  ( 0  1  0)
  ( 0  0  1)

1 k-point (Gamma)
1 k-point in the irreducible part of the Brillouin zone
       k-points in crystal coordinates                weights
   0:     0.00000000    0.00000000    0.00000000          1/1

Wave functions: Uniform real-space grid
  Kinetic energy operator: 6*3+1=19 point O(h^6) finite-difference Laplacian
  ScaLapack parameters: grid=1x1, blocksize=None
  Wavefunction extrapolation:
    Improved wavefunction reuse through dual PAW basis 

Occupation numbers: Fermi-Dirac:
  width: 0.1000  # eV
 

Eigensolver
   Davidson(niter=3) 

Densities:
  Coarse grid: 52*36*144 grid
  Fine grid: 104*72*288 grid
  Total Charge: 0.000000 

Density mixing:
  Method: difference
  Backend: pulay
  Linear mixing parameter: 0.01
  old densities: 1
  Damping of long wavelength oscillations: 100 

Hamiltonian:
  XC and Coulomb potentials evaluated on a 104*72*288 grid
  Using the PBE Exchange-Correlation functional
  Interpolation: tri-quintic (5. degree polynomial)
  Poisson solver: Gauss-Seidel solver with 4 multi-grid levels
    Coarsest grid: 13 x 9 x 36 points
    Warning: Coarse grid has more than 24 points.
             More multi-grid levels recommended.
    Stencil: 6*3+1=19 point O(h^6) finite-difference Laplacian
    Max iterations: 1000
    Tolerance: 2.000000e-10

Dipole correction along z-axis 

XC parameters: PBE with 2 nearest neighbor stencil

Memory estimate:
  Process memory now: 127.89 MiB
  Calculator: 30.06 MiB
    Density: 2.05 MiB
      Arrays: 0.53 MiB
      Localized functions: 1.26 MiB
      Mixer: 0.26 MiB
    Hamiltonian: 0.78 MiB
      Arrays: 0.39 MiB
      XC: 0.00 MiB
      Poisson: 0.29 MiB
      vbar: 0.09 MiB
    Wavefunctions: 27.23 MiB
      Arrays psit_nG: 10.74 MiB
      Eigensolver: 16.24 MiB
      Projections: 0.05 MiB
      Projectors: 0.20 MiB

Total number of cores used: 128
Domain decomposition: 4 x 2 x 16

Number of atoms: 76
Number of atomic orbitals: 540
Number of bands in calculation: 376
Number of valence electrons: 620
Bands to converge: occupied

... initialized

Initializing position-dependent things.

Density initialized from atomic densities
Creating initial wave functions:
  376 bands from LCAO basis set

      .-------------------------.  
     /|                         |  
    / |                         |  
   /  |                         |  
  /   |                         |  
 *    |                         |  
 |    |                         |  
 |    |                         |  
 |    |                         |  
 |    |                         |  
 |    |                         |  
 |    |                         |  
 |    |                         |  
 |    |                         |  
 |    |        Au   OAu         |  
 |    |      O          Ti      |  
 |    O  Au      Ti     O    O  |  
 |    |   Ti   Au O   O         |  
 | O  |   O    O      Ti     Ti |  
 |    | Ti     Ti     O    O    |  
 |    |     O       O      Ti   |  
 |   O|Ti     O      O          |  
 |    |O    O      Ti     Ti    |  
 |  Ti|    Ti          O  O   O |  
 |    |  O  O   O O    TiO      |  
 |  O |         TiO         O Ti|  
 |    | OTiO   Ti    OTi        |  
 |    |       O     O O    O O  |  
 |    | Oi   O O           Ti   |  
 |    O      Ti     Ti     O    |  
 |   Ti          O      O       |  
 |    |   O                     |  
 |    |                         |  
 |    |                         |  
 |    |                         |  
 |    .-------------------------.  
 |   /                         /   
 |  /                         /    
 | /                         /     
 |/                         /      
 *-------------------------*       

Positions:
   0 Ti     1.771742    0.000000    8.228379    ( 0.0000,  0.0000,  0.0000)
   1 Ti     6.989192    1.896200    8.228379    ( 0.0000,  0.0000,  0.0000)
   2 Ti     1.771742    3.792400    8.228379    ( 0.0000,  0.0000,  0.0000)
   3 Ti     6.989192    5.688600    8.228379    ( 0.0000,  0.0000,  0.0000)
   4 Ti     4.725027    0.000000    9.111586    ( 0.0000,  0.0000,  0.0000)
   5 Ti     9.942477    1.896200    9.111586    ( 0.0000,  0.0000,  0.0000)
   6 Ti     4.725027    3.792400    9.111586    ( 0.0000,  0.0000,  0.0000)
   7 Ti     9.942477    5.688600    9.111586    ( 0.0000,  0.0000,  0.0000)
   8 Ti     3.149983    0.000000   11.761552    ( 0.0000,  0.0000,  0.0000)
   9 Ti     8.367433    1.896200   11.761552    ( 0.0000,  0.0000,  0.0000)
  10 Ti     3.149983    3.792400   11.761552    ( 0.0000,  0.0000,  0.0000)
  11 Ti     8.367433    5.688600   11.761552    ( 0.0000,  0.0000,  0.0000)
  12 Ti     6.103269    0.000000   12.644759    ( 0.0000,  0.0000,  0.0000)
  13 Ti     0.885819    1.896200   12.644759    ( 0.0000,  0.0000,  0.0000)
  14 Ti     6.103269    3.792400   12.644759    ( 0.0000,  0.0000,  0.0000)
  15 Ti     0.885819    5.688600   12.644759    ( 0.0000,  0.0000,  0.0000)
  16 Ti     4.482233   -0.001033   15.342543    ( 0.0000,  0.0000,  0.0000)
  17 Ti     9.753045    1.900753   15.389207    ( 0.0000,  0.0000,  0.0000)
  18 Ti     4.499047    3.797034   15.348687    ( 0.0000,  0.0000,  0.0000)
  19 Ti     9.736627    5.671166   15.407809    ( 0.0000,  0.0000,  0.0000)
  20 Ti     7.365001   -0.008670   16.091347    ( 0.0000,  0.0000,  0.0000)
  21 Ti     2.124206    1.919615   16.196452    ( 0.0000,  0.0000,  0.0000)
  22 Ti     7.324862    3.785370   16.124124    ( 0.0000,  0.0000,  0.0000)
  23 Ti     2.104658    5.692197   16.109406    ( 0.0000,  0.0000,  0.0000)
  24 O      3.638859    0.000000    7.500000    ( 0.0000,  0.0000,  0.0000)
  25 O      8.856309    1.896200    7.500000    ( 0.0000,  0.0000,  0.0000)
  26 O      3.638859    3.792400    7.500000    ( 0.0000,  0.0000,  0.0000)
  27 O      8.856309    5.688600    7.500000    ( 0.0000,  0.0000,  0.0000)
  28 O      6.592144    0.000000    8.383207    ( 0.0000,  0.0000,  0.0000)
  29 O      1.374694    1.896200    8.383207    ( 0.0000,  0.0000,  0.0000)
  30 O      6.592144    3.792400    8.383207    ( 0.0000,  0.0000,  0.0000)
  31 O      1.374694    5.688600    8.383207    ( 0.0000,  0.0000,  0.0000)
  32 O     10.339421    0.000000    8.956758    ( 0.0000,  0.0000,  0.0000)
  33 O      5.121971    1.896200    8.956758    ( 0.0000,  0.0000,  0.0000)
  34 O     10.339421    3.792400    8.956758    ( 0.0000,  0.0000,  0.0000)
  35 O      5.121971    5.688600    8.956758    ( 0.0000,  0.0000,  0.0000)
  36 O      2.857911    0.000000    9.839966    ( 0.0000,  0.0000,  0.0000)
  37 O      8.075361    1.896200    9.839966    ( 0.0000,  0.0000,  0.0000)
  38 O      2.857911    3.792400    9.839966    ( 0.0000,  0.0000,  0.0000)
  39 O      8.075361    5.688600    9.839966    ( 0.0000,  0.0000,  0.0000)
  40 O      5.017100    0.000000   11.033173    ( 0.0000,  0.0000,  0.0000)
  41 O     10.234550    1.896200   11.033173    ( 0.0000,  0.0000,  0.0000)
  42 O      5.017100    3.792400   11.033173    ( 0.0000,  0.0000,  0.0000)
  43 O     10.234550    5.688600   11.033173    ( 0.0000,  0.0000,  0.0000)
  44 O      7.970490    0.000000   11.916380    ( 0.0000,  0.0000,  0.0000)
  45 O      2.753040    1.896200   11.916380    ( 0.0000,  0.0000,  0.0000)
  46 O      7.970490    3.792400   11.916380    ( 0.0000,  0.0000,  0.0000)
  47 O      2.753040    5.688600   11.916380    ( 0.0000,  0.0000,  0.0000)
  48 O      1.282867    0.000000   12.489931    ( 0.0000,  0.0000,  0.0000)
  49 O      6.500317    1.896200   12.489931    ( 0.0000,  0.0000,  0.0000)
  50 O      1.282867    3.792400   12.489931    ( 0.0000,  0.0000,  0.0000)
  51 O      6.500317    5.688600   12.489931    ( 0.0000,  0.0000,  0.0000)
  52 O      4.236152    0.000000   13.373138    ( 0.0000,  0.0000,  0.0000)
  53 O      9.453603    1.896200   13.373138    ( 0.0000,  0.0000,  0.0000)
  54 O      4.236152    3.792400   13.373138    ( 0.0000,  0.0000,  0.0000)
  55 O      9.453603    5.688600   13.373138    ( 0.0000,  0.0000,  0.0000)
  56 O      6.412072   -0.010033   14.556610    ( 0.0000,  0.0000,  0.0000)
  57 O      1.198823    1.897930   14.569774    ( 0.0000,  0.0000,  0.0000)
  58 O      6.447668    3.793171   14.532625    ( 0.0000,  0.0000,  0.0000)
  59 O      1.199187    5.689336   14.547629    ( 0.0000,  0.0000,  0.0000)
  60 O      4.033722    1.891518   15.421462    ( 0.0000,  0.0000,  0.0000)
  61 O      9.263384   -0.007385   15.453502    ( 0.0000,  0.0000,  0.0000)
  62 O      4.056182    5.703956   15.417797    ( 0.0000,  0.0000,  0.0000)
  63 O      9.276983    3.794598   15.462247    ( 0.0000,  0.0000,  0.0000)
  64 O      2.642742   -0.013555   16.279518    ( 0.0000,  0.0000,  0.0000)
  65 O      7.840025    1.892632   16.276827    ( 0.0000,  0.0000,  0.0000)
  66 O      2.638424    3.815752   16.259314    ( 0.0000,  0.0000,  0.0000)
  67 O      7.851442    5.687213   16.316677    ( 0.0000,  0.0000,  0.0000)
  68 O      5.664333   -0.017638   16.912131    ( 0.0000,  0.0000,  0.0000)
  69 O      0.405331    1.895786   16.891848    ( 0.0000,  0.0000,  0.0000)
  70 O      0.447526    5.688107   16.892737    ( 0.0000,  0.0000,  0.0000)
  71 O      5.620240    3.815240   16.822627    ( 0.0000,  0.0000,  0.0000)
  72 Au     5.402004    1.459542   18.435638    ( 0.0000,  0.0000,  0.0000)
  73 Au     7.227773    3.254817   19.494175    ( 0.0000,  0.0000,  0.0000)
  74 Au     2.680675    1.867315   18.895591    ( 0.0000,  0.0000,  0.0000)
  75 Au     4.579183    3.616569   19.675117    ( 0.0000,  0.0000,  0.0000)

Unit cell:
           periodic     x           y           z      points  spacing
  1. axis:    yes   10.434900    0.000000    0.000000    52     0.2007
  2. axis:    yes    0.000000    7.584800    0.000000    36     0.2107
  3. axis:    no     0.000000    0.000000   28.826383   144     0.2002

  Lengths:  10.434900   7.584800  28.826383
  Angles:   90.000000  90.000000  90.000000

Effective grid spacing dv^(1/3) = 0.2038

     iter     time        total  log10-change:  magmom
                         energy   eigst   dens
iter:   1 13:38:31  -691.908141                   +0.0000
iter:   2 13:38:35  -682.372551   -1.08  -0.87    -0.0000
iter:   3 13:38:39  -672.670873   -1.75  -0.88    +0.0000
iter:   4 13:38:43  -663.442495   -2.27  -0.89    +0.0000
iter:   5 13:38:47  -654.732906   -2.44  -0.90    +0.0000
iter:   6 13:38:51  -646.523402   -2.47  -0.91    +0.0000
iter:   7 13:38:55  -638.787170   -2.44  -0.92    -0.0000
iter:   8 13:38:58  -631.501808   -2.44  -0.93    -0.0000
iter:   9 13:39:02  -624.643184   -2.40  -0.94    -0.0000
iter:  10 13:39:06  -618.191566   -2.40  -0.95    -0.0000
iter:  11 13:39:10  -612.124540   -2.38  -0.96    -0.0000
iter:  12 13:39:14  -606.424108   -2.39  -0.97    +0.0000
iter:  13 13:39:18  -601.069753   -2.37  -0.98    -0.0000
iter:  14 13:39:22  -596.044616   -2.40  -1.00    -0.0000
iter:  15 13:39:26  -591.330166   -2.39  -1.01    -0.0000
iter:  16 13:39:30  -586.910557   -2.41  -1.02    -0.0000
iter:  17 13:39:33  -582.769095   -2.41  -1.03    +0.0000
iter:  18 13:39:37  -578.891068   -2.43  -1.04    +0.0000
iter:  19 13:39:41  -575.261345   -2.44  -1.05    -0.0000
iter:  20 13:39:45  -571.866415   -2.46  -1.06    -0.0000
iter:  21 13:39:49  -568.692640   -2.47  -1.07    -0.0000
iter:  22 13:39:53  -565.727427   -2.49  -1.08    -0.0000
iter:  23 13:39:57  -562.958627   -2.50  -1.09    +0.0000
iter:  24 13:40:00  -560.374716   -2.53  -1.10    -0.0000
iter:  25 13:40:04  -557.964766   -2.54  -1.11    -0.0000
iter:  26 13:40:08  -555.718384   -2.56  -1.12    +0.0000
iter:  27 13:40:12  -553.625500   -2.58  -1.13    +0.0000
iter:  28 13:40:16  -551.676897   -2.60  -1.14    +0.0000
iter:  29 13:40:20  -549.863607   -2.62  -1.15    -0.0000
iter:  30 13:40:24  -548.177065   -2.64  -1.16    -0.0000
iter:  31 13:40:27  -546.609434   -2.66  -1.17    +0.0000
iter:  32 13:40:31  -545.153096   -2.68  -1.18    +0.0000
iter:  33 13:40:35  -543.800782   -2.70  -1.19    +0.0000
iter:  34 13:40:39  -542.545888   -2.72  -1.20    +0.0000
iter:  35 13:40:43  -541.382003   -2.74  -1.21    +0.0000
iter:  36 13:40:47  -540.302971   -2.76  -1.22    +0.0000
iter:  37 13:40:51  -539.303306   -2.78  -1.23    +0.0000
iter:  38 13:40:54  -538.377617   -2.81  -1.24    +0.0000
iter:  39 13:40:58  -537.520761   -2.83  -1.25    +0.0000
iter:  40 13:41:02  -536.728189   -2.85  -1.26    +0.0000
iter:  41 13:41:06  -535.995430   -2.88  -1.27    +0.0000
iter:  42 13:41:10  -535.318187   -2.90  -1.28    +0.0000
iter:  43 13:41:14  -534.692747   -2.93  -1.29    +0.0000
iter:  44 13:41:17  -534.115407   -2.95  -1.30    +0.0000
iter:  45 13:41:21  -533.582615   -2.98  -1.31    +0.0000
iter:  46 13:41:25  -533.091356   -3.00  -1.31    +0.0000
iter:  47 13:41:29  -532.638599   -3.03  -1.32    +0.0000
iter:  48 13:41:33  -532.221405   -3.06  -1.33    +0.0000
iter:  49 13:41:37  -531.837368   -3.08  -1.34    +0.0000
iter:  50 13:41:40  -531.484004   -3.11  -1.35    +0.0000
iter:  51 13:41:44  -531.158908   -3.14  -1.35    +0.0000
iter:  52 13:41:48  -530.860166   -3.16  -1.36    +0.0000
iter:  53 13:41:52  -530.585769   -3.19  -1.37    +0.0000
iter:  54 13:41:56  -530.333737   -3.22  -1.37    +0.0000
iter:  55 13:42:00  -530.102581   -3.25  -1.38    +0.0000
iter:  56 13:42:03  -529.890672   -3.28  -1.39    +0.0000
iter:  57 13:42:07  -529.696393   -3.31  -1.39    +0.0000
iter:  58 13:42:11  -529.518595   -3.34  -1.40    +0.0000
iter:  59 13:42:15  -529.355967   -3.37  -1.41    +0.0000
iter:  60 13:42:19  -529.207179   -3.40  -1.41    +0.0000
iter:  61 13:42:23  -529.071369   -3.42  -1.42    +0.0000
iter:  62 13:42:26  -528.947480   -3.46  -1.42    +0.0000
iter:  63 13:42:30  -528.834418   -3.49  -1.43    +0.0000
iter:  64 13:42:34  -528.731550   -3.52  -1.43    +0.0000
iter:  65 13:42:38  -528.638028   -3.55  -1.44    +0.0000
iter:  66 13:42:42  -528.553101   -3.58  -1.44    +0.0000
iter:  67 13:42:45  -528.475931   -3.61  -1.45    +0.0000
iter:  68 13:42:49  -528.406122   -3.64  -1.46    +0.0000
iter:  69 13:42:53  -528.343040   -3.67  -1.46    -0.0000
iter:  70 13:42:57  -528.285974   -3.70  -1.47    -0.0000
iter:  71 13:43:01  -528.234673   -3.73  -1.47    -0.0000
iter:  72 13:43:04  -528.188620   -3.76  -1.48    -0.0000
iter:  73 13:43:08  -528.147211   -3.79  -1.48    -0.0000
iter:  74 13:43:12  -528.110310   -3.83  -1.49    -0.0000
iter:  75 13:43:16  -528.077498   -3.86  -1.49    -0.0000
iter:  76 13:43:20  -528.048429   -3.89  -1.50    -0.0000
iter:  77 13:43:23  -528.022617   -3.92  -1.50    -0.0000
iter:  78 13:43:27  -528.000044   -3.95  -1.51    -0.0000
iter:  79 13:43:31  -527.980390   -3.98  -1.51    -0.0000
iter:  80 13:43:35  -527.963402   -4.01  -1.52    -0.0000
iter:  81 13:43:39  -527.948669   -4.04  -1.52    -0.0000
iter:  82 13:43:42  -527.936451   -4.07  -1.52    -0.0000
iter:  83 13:43:46  -527.926035   -4.11  -1.53    -0.0000
iter:  84 13:43:50  -527.917572   -4.14  -1.53    -0.0000
iter:  85 13:43:54  -527.910653   -4.17  -1.54    -0.0000
iter:  86 13:43:58  -527.905612   -4.20  -1.54    -0.0000
iter:  87 13:44:01  -527.901758   -4.23  -1.55    -0.0000
iter:  88 13:44:05  -527.899306   -4.26  -1.55    -0.0000
iter:  89 13:44:09  -527.898084   -4.29  -1.56    -0.0000
iter:  90 13:44:13  -527.897772   -4.32  -1.56    -0.0000
iter:  91 13:44:17  -527.898780   -4.35  -1.57    -0.0000
iter:  92 13:44:20  -527.900439   -4.37  -1.57    -0.0000
iter:  93 13:44:24  -527.903021   -4.40  -1.58    -0.0000
iter:  94 13:44:28  -527.906392   -4.43  -1.58    -0.0000
iter:  95 13:44:32  -527.910470   -4.46  -1.58    -0.0000
iter:  96 13:44:36  -527.914975   -4.49  -1.59    -0.0000
iter:  97 13:44:39  -527.920376   -4.52  -1.59    -0.0000
iter:  98 13:44:43  -527.926016   -4.54  -1.60    -0.0000
iter:  99 13:44:47  -527.932215   -4.57  -1.60    -0.0000
iter: 100 13:44:51  -527.938866   -4.60  -1.61    -0.0000
iter: 101 13:44:54  -527.945914   -4.62  -1.61    -0.0000
iter: 102 13:44:58  -527.953315   -4.65  -1.62    -0.0000
iter: 103 13:45:02  -527.960809   -4.68  -1.62    -0.0000
iter: 104 13:45:06  -527.968692   -4.70  -1.63    -0.0000
iter: 105 13:45:10  -527.977081   -4.73  -1.63    -0.0000
iter: 106 13:45:13  -527.985381   -4.75  -1.63    -0.0000
iter: 107 13:45:17  -527.993960   -4.78  -1.64    -0.0000
iter: 108 13:45:21  -528.002734   -4.80  -1.64    -0.0000
iter: 109 13:45:25  -528.011669   -4.82  -1.65    -0.0000
iter: 110 13:45:29  -528.020504   -4.85  -1.65    -0.0000
iter: 111 13:45:32  -528.029812   -4.87  -1.66    -0.0000
iter: 112 13:45:36  -528.038899   -4.89  -1.66    -0.0000
iter: 113 13:45:40  -528.048400   -4.92  -1.67    -0.0000
iter: 114 13:45:44  -528.057653   -4.94  -1.67    -0.0000
iter: 115 13:45:47  -528.067051   -4.96  -1.67    -0.0000
iter: 116 13:45:51  -528.076516   -4.98  -1.68    -0.0000
iter: 117 13:45:55  -528.086023   -5.00  -1.68    -0.0000
iter: 118 13:45:59  -528.095559   -5.02  -1.69    -0.0000
iter: 119 13:46:03  -528.105110   -5.04  -1.69    -0.0000
iter: 120 13:46:06  -528.114667   -5.06  -1.70    -0.0000
iter: 121 13:46:10  -528.123976   -5.08  -1.70    -0.0000
iter: 122 13:46:14  -528.133643   -5.10  -1.71    -0.0000
iter: 123 13:46:18  -528.142961   -5.12  -1.71    -0.0000
iter: 124 13:46:21  -528.152352   -5.13  -1.71    -0.0000
iter: 125 13:46:25  -528.161743   -5.15  -1.72    -0.0000
iter: 126 13:46:29  -528.171114   -5.17  -1.72    -0.0000
iter: 127 13:46:33  -528.180452   -5.19  -1.73    -0.0000
iter: 128 13:46:37  -528.189753   -5.20  -1.73    -0.0000
iter: 129 13:46:40  -528.199010   -5.22  -1.74    -0.0000
iter: 130 13:46:44  -528.208218   -5.23  -1.74    -0.0000
iter: 131 13:46:48  -528.217375   -5.25  -1.74    -0.0000
iter: 132 13:46:52  -528.226475   -5.27  -1.75    -0.0000
iter: 133 13:46:56  -528.235517   -5.28  -1.75    -0.0000
iter: 134 13:46:59  -528.244496   -5.29  -1.76    -0.0000
iter: 135 13:47:03  -528.253166   -5.31  -1.76    -0.0000
iter: 136 13:47:07  -528.262131   -5.32  -1.77    -0.0000
iter: 137 13:47:11  -528.270704   -5.34  -1.77    -0.0000
iter: 138 13:47:14  -528.279294   -5.35  -1.78    -0.0000
iter: 139 13:47:18  -528.288093   -5.36  -1.78    -0.0000
iter: 140 13:47:22  -528.296478   -5.38  -1.78    -0.0000
iter: 141 13:47:26  -528.304865   -5.39  -1.79    -0.0000
iter: 142 13:47:30  -528.313205   -5.40  -1.79    -0.0000
iter: 143 13:47:33  -528.321479   -5.42  -1.80    -0.0000
iter: 144 13:47:37  -528.329684   -5.43  -1.80    -0.0000
iter: 145 13:47:41  -528.337815   -5.44  -1.81    -0.0000
iter: 146 13:47:45  -528.345871   -5.45  -1.81    -0.0000
iter: 147 13:47:48  -528.353851   -5.46  -1.81    -0.0000
iter: 148 13:47:52  -528.361754   -5.47  -1.82    -0.0000
iter: 149 13:47:56  -528.369579   -5.49  -1.82    +0.0000
iter: 150 13:48:00  -528.377326   -5.50  -1.83    -0.0000
iter: 151 13:48:04  -528.384994   -5.51  -1.83    -0.0000
iter: 152 13:48:07  -528.392583   -5.52  -1.84    -0.0000
iter: 153 13:48:11  -528.400093   -5.53  -1.84    -0.0000
iter: 154 13:48:15  -528.407524   -5.54  -1.85    -0.0000
iter: 155 13:48:19  -528.414781   -5.55  -1.85    -0.0000
iter: 156 13:48:22  -528.422015   -5.56  -1.85    -0.0000
iter: 157 13:48:26  -528.429148   -5.57  -1.86    -0.0000
iter: 158 13:48:30  -528.436243   -5.58  -1.86    -0.0000
iter: 159 13:48:34  -528.443227   -5.59  -1.87    -0.0000
iter: 160 13:48:37  -528.450170   -5.60  -1.87    -0.0000
iter: 161 13:48:41  -528.457002   -5.61  -1.88    -0.0000
iter: 162 13:48:45  -528.463686   -5.62  -1.88    -0.0000
iter: 163 13:48:49  -528.470324   -5.63  -1.88    -0.0000
iter: 164 13:48:53  -528.476900   -5.64  -1.89    -0.0000
iter: 165 13:48:56  -528.483407   -5.65  -1.89    -0.0000
iter: 166 13:49:00  -528.489842   -5.66  -1.90    -0.0000
iter: 167 13:49:04  -528.496205   -5.67  -1.90    -0.0000
iter: 168 13:49:08  -528.502495   -5.68  -1.91    -0.0000
iter: 169 13:49:11  -528.508713   -5.69  -1.91    -0.0000
iter: 170 13:49:15  -528.514858   -5.70  -1.91    -0.0000
iter: 171 13:49:19  -528.520931   -5.71  -1.92    -0.0000
iter: 172 13:49:23  -528.526932   -5.71  -1.92    -0.0000
iter: 173 13:49:26  -528.532861   -5.72  -1.93    -0.0000
iter: 174 13:49:30  -528.538720   -5.73  -1.93    -0.0000
iter: 175 13:49:34  -528.544508   -5.74  -1.94    -0.0000
iter: 176 13:49:38  -528.550226   -5.75  -1.94    -0.0000
iter: 177 13:49:42  -528.555874   -5.76  -1.95    -0.0000
iter: 178 13:49:45  -528.561453   -5.77  -1.95    -0.0000
iter: 179 13:49:49  -528.566964   -5.78  -1.95    -0.0000
iter: 180 13:49:53  -528.572406   -5.78  -1.96    -0.0000
iter: 181 13:49:57  -528.577781   -5.79  -1.96    -0.0000
iter: 182 13:50:01  -528.583088   -5.80  -1.97    -0.0000
iter: 183 13:50:05  -528.588329   -5.81  -1.97    -0.0000
iter: 184 13:50:08  -528.593504   -5.82  -1.98    -0.0000
iter: 185 13:50:12  -528.598613   -5.83  -1.98    -0.0000
iter: 186 13:50:16  -528.603657   -5.84  -1.98    -0.0000
iter: 187 13:50:20  -528.608637   -5.84  -1.99    -0.0000
iter: 188 13:50:23  -528.613553   -5.85  -1.99    -0.0000
iter: 189 13:50:27  -528.618406   -5.86  -2.00    -0.0000
iter: 190 13:50:31  -528.623197   -5.87  -2.00    -0.0000
iter: 191 13:50:35  -528.627925   -5.88  -2.01    -0.0000
iter: 192 13:50:39  -528.632592   -5.88  -2.01    -0.0000
iter: 193 13:50:42  -528.637198   -5.89  -2.01    -0.0000
iter: 194 13:50:46  -528.641743   -5.90  -2.02    -0.0000
iter: 195 13:50:50  -528.646230   -5.91  -2.02    -0.0000
iter: 196 13:50:54  -528.650657   -5.92  -2.03    -0.0000
iter: 197 13:50:57  -528.655025   -5.93  -2.03    -0.0000
iter: 198 13:51:01  -528.659336   -5.93  -2.04    -0.0000
iter: 199 13:51:05  -528.663590   -5.94  -2.04    -0.0000
iter: 200 13:51:09  -528.667787   -5.95  -2.04    -0.0000
iter: 201 13:51:13  -528.671928   -5.96  -2.05    -0.0000
iter: 202 13:51:16  -528.676014   -5.96  -2.05    -0.0000
iter: 203 13:51:20  -528.680045   -5.97  -2.06    -0.0000
iter: 204 13:51:24  -528.684022   -5.98  -2.06    -0.0000
iter: 205 13:51:28  -528.687945   -5.99  -2.07    -0.0000
iter: 206 13:51:31  -528.691815   -6.00  -2.07    -0.0000
iter: 207 13:51:35  -528.695633   -6.00  -2.07    -0.0000
iter: 208 13:51:39  -528.699399   -6.01  -2.08    -0.0000
iter: 209 13:51:43  -528.703115   -6.02  -2.08    -0.0000
iter: 210 13:51:47  -528.706779   -6.03  -2.09    -0.0000
iter: 211 13:51:50  -528.710393   -6.04  -2.09    -0.0000
iter: 212 13:51:54  -528.713959   -6.04  -2.10    -0.0000
iter: 213 13:51:58  -528.717475   -6.05  -2.10    -0.0000
iter: 214 13:52:02  -528.720943   -6.06  -2.10    -0.0000
iter: 215 13:52:06  -528.724364   -6.07  -2.11    -0.0000
iter: 216 13:52:09  -528.727737   -6.07  -2.11    -0.0000
iter: 217 13:52:13  -528.731064   -6.08  -2.12    -0.0000
iter: 218 13:52:17  -528.734345   -6.09  -2.12    -0.0000
iter: 219 13:52:21  -528.737580   -6.10  -2.13    -0.0000
iter: 220 13:52:24  -528.740771   -6.10  -2.13    -0.0000
iter: 221 13:52:28  -528.743918   -6.11  -2.13    -0.0000
iter: 222 13:52:32  -528.747021   -6.12  -2.14    -0.0000
iter: 223 13:52:36  -528.750080   -6.13  -2.14    -0.0000
iter: 224 13:52:40  -528.753097   -6.13  -2.15    -0.0000
iter: 225 13:52:43  -528.756072   -6.14  -2.15    -0.0000
iter: 226 13:52:47  -528.759006   -6.15  -2.16    -0.0000
iter: 227 13:52:51  -528.761898   -6.16  -2.16    -0.0000
iter: 228 13:52:55  -528.764750   -6.16  -2.16    -0.0000
iter: 229 13:52:58  -528.767562   -6.17  -2.17    -0.0000
iter: 230 13:53:02  -528.770334   -6.18  -2.17    -0.0000
iter: 231 13:53:06  -528.773068   -6.19  -2.18    -0.0000
iter: 232 13:53:10  -528.775763   -6.19  -2.18    -0.0000
iter: 233 13:53:14  -528.778420   -6.20  -2.19    -0.0000
iter: 234 13:53:17  -528.781039   -6.21  -2.19    -0.0000
iter: 235 13:53:21  -528.783622   -6.22  -2.19    -0.0000
iter: 236 13:53:25  -528.786168   -6.22  -2.20    -0.0000
iter: 237 13:53:29  -528.788678   -6.23  -2.20    -0.0000
iter: 238 13:53:32  -528.791152   -6.24  -2.21    -0.0000
iter: 239 13:53:36  -528.793592   -6.24  -2.21    -0.0000
iter: 240 13:53:40  -528.795996   -6.25  -2.22    -0.0000
iter: 241 13:53:44  -528.798367   -6.26  -2.22    -0.0000
iter: 242 13:53:48  -528.800704   -6.27  -2.22    -0.0000
iter: 243 13:53:51  -528.803008   -6.27  -2.23    -0.0000
iter: 244 13:53:55  -528.805278   -6.28  -2.23    -0.0000
iter: 245 13:53:59  -528.807517   -6.29  -2.24    -0.0000
iter: 246 13:54:03  -528.809723   -6.30  -2.24    -0.0000
iter: 247 13:54:06  -528.811898   -6.30  -2.25    -0.0000
iter: 248 13:54:10  -528.814042   -6.31  -2.25    -0.0000
iter: 249 13:54:14  -528.816155   -6.32  -2.25    -0.0000
iter: 250 13:54:18  -528.818238   -6.33  -2.26    -0.0000
iter: 251 13:54:22  -528.820291   -6.33  -2.26    -0.0000
iter: 252 13:54:25  -528.822315   -6.34  -2.27    -0.0000
iter: 253 13:54:29  -528.824309   -6.35  -2.27    -0.0000
iter: 254 13:54:33  -528.826275   -6.36  -2.27    -0.0000
iter: 255 13:54:37  -528.828683   -6.36  -2.28    -0.0000
iter: 256 13:54:40  -528.830535   -6.37  -2.28    -0.0000
iter: 257 13:54:44  -528.832375   -6.38  -2.29    -0.0000
iter: 258 13:54:48  -528.834196   -6.39  -2.29    -0.0000
iter: 259 13:54:52  -528.835995   -6.39  -2.30    -0.0000
iter: 260 13:54:56  -528.837770   -6.40  -2.30    -0.0000
iter: 261 13:54:59  -528.839521   -6.40  -2.30    -0.0000
iter: 262 13:55:03  -528.841248   -6.41  -2.31    -0.0000
iter: 263 13:55:07  -528.842950   -6.42  -2.31    -0.0000
iter: 264 13:55:11  -528.844629   -6.43  -2.32    -0.0000
iter: 265 13:55:14  -528.846283   -6.43  -2.32    -0.0000
iter: 266 13:55:18  -528.847915   -6.44  -2.33    -0.0000
iter: 267 13:55:22  -528.849523   -6.45  -2.33    -0.0000
iter: 268 13:55:26  -528.851108   -6.46  -2.33    -0.0000
iter: 269 13:55:29  -528.852671   -6.46  -2.34    -0.0000
iter: 270 13:55:33  -528.854211   -6.47  -2.34    -0.0000
iter: 271 13:55:37  -528.855730   -6.48  -2.35    -0.0000
iter: 272 13:55:41  -528.857227   -6.49  -2.35    -0.0000
iter: 273 13:55:45  -528.858703   -6.49  -2.35    -0.0000
iter: 274 13:55:48  -528.860158   -6.50  -2.36    -0.0000
iter: 275 13:55:52  -528.861592   -6.51  -2.36    -0.0000
iter: 276 13:55:56  -528.863006   -6.51  -2.37    -0.0000
iter: 277 13:56:00  -528.864400   -6.52  -2.37    -0.0000
iter: 278 13:56:03  -528.865773   -6.53  -2.38    -0.0000
iter: 279 13:56:07  -528.867128   -6.53  -2.38    -0.0000
iter: 280 13:56:11  -528.868463   -6.54  -2.38    -0.0000
iter: 281 13:56:15  -528.869778   -6.55  -2.39    -0.0000
iter: 282 13:56:18  -528.871076   -6.56  -2.39    -0.0000
iter: 283 13:56:22  -528.872354   -6.56  -2.40    -0.0000
iter: 284 13:56:26  -528.873614   -6.57  -2.40    -0.0000
iter: 285 13:56:30  -528.874857   -6.58  -2.41    -0.0000
iter: 286 13:56:34  -528.876081   -6.59  -2.41    -0.0000
iter: 287 13:56:37  -528.877288   -6.59  -2.41    -0.0000
iter: 288 13:56:41  -528.878478   -6.60  -2.42    -0.0000
iter: 289 13:56:45  -528.879650   -6.61  -2.42    -0.0000
iter: 290 13:56:49  -528.880806   -6.61  -2.43    -0.0000
iter: 291 13:56:52  -528.881945   -6.62  -2.43    -0.0000
iter: 292 13:56:56  -528.883067   -6.63  -2.43    -0.0000
iter: 293 13:57:00  -528.884174   -6.63  -2.44    -0.0000
iter: 294 13:57:04  -528.885265   -6.64  -2.44    -0.0000
iter: 295 13:57:08  -528.886339   -6.65  -2.45    -0.0000
iter: 296 13:57:11  -528.887399   -6.66  -2.45    -0.0000
iter: 297 13:57:15  -528.888443   -6.66  -2.46    -0.0000
iter: 298 13:57:19  -528.889472   -6.67  -2.46    -0.0000
iter: 299 13:57:23  -528.890486   -6.68  -2.46    -0.0000
iter: 300 13:57:27  -528.891485   -6.68  -2.47    -0.0000
iter: 301 13:57:30  -528.892470   -6.69  -2.47    -0.0000
iter: 302 13:57:34  -528.893440   -6.70  -2.48    -0.0000
iter: 303 13:57:38  -528.894397   -6.70  -2.48    -0.0000
iter: 304 13:57:42  -528.895339   -6.71  -2.48    -0.0000
iter: 305 13:57:45  -528.896268   -6.72  -2.49    -0.0000
iter: 306 13:57:49  -528.897183   -6.73  -2.49    -0.0000
iter: 307 13:57:53  -528.898085   -6.73  -2.50    -0.0000
iter: 308 13:57:57  -528.898974   -6.74  -2.50    -0.0000
iter: 309 13:58:01  -528.899850   -6.75  -2.51    -0.0000
iter: 310 13:58:04  -528.900713   -6.76  -2.51    -0.0000
iter: 311 13:58:08  -528.901564   -6.76  -2.51    -0.0000
iter: 312 13:58:12  -528.902402   -6.77  -2.52    -0.0000
iter: 313 13:58:16  -528.903228   -6.78  -2.52    -0.0000
iter: 314 13:58:19  -528.904042   -6.78  -2.53    -0.0000
iter: 315 13:58:23  -528.904843   -6.79  -2.53    -0.0000
iter: 316 13:58:27  -528.905634   -6.80  -2.53    -0.0000
iter: 317 13:58:31  -528.906412   -6.80  -2.54    -0.0000
iter: 318 13:58:35  -528.907179   -6.81  -2.54    -0.0000
iter: 319 13:58:38  -528.907935   -6.82  -2.55    -0.0000
iter: 320 13:58:42  -528.908680   -6.83  -2.55    -0.0000
iter: 321 13:58:46  -528.909414   -6.83  -2.56    -0.0000
iter: 322 13:58:50  -528.910137   -6.84  -2.56    -0.0000
iter: 323 13:58:53  -528.910849   -6.85  -2.56    -0.0000
iter: 324 13:58:57  -528.911551   -6.85  -2.57    -0.0000
iter: 325 13:59:01  -528.912243   -6.86  -2.57    -0.0000
iter: 326 13:59:05  -528.912924   -6.87  -2.58    -0.0000
iter: 327 13:59:09  -528.913596   -6.87  -2.58    -0.0000
iter: 328 13:59:12  -528.914257   -6.88  -2.58    -0.0000
iter: 329 13:59:16  -528.914909   -6.89  -2.59    -0.0000
iter: 330 13:59:20  -528.915551   -6.90  -2.59    -0.0000
iter: 331 13:59:24  -528.916184   -6.90  -2.60    -0.0000
iter: 332 13:59:27  -528.916808   -6.91  -2.60    -0.0000
iter: 333 13:59:31  -528.917422   -6.92  -2.61    -0.0000
iter: 334 13:59:35  -528.918027   -6.92  -2.61    -0.0000
iter: 335 13:59:39  -528.918623   -6.93  -2.61    -0.0000
iter: 336 13:59:43  -528.919210   -6.94  -2.62    -0.0000
iter: 337 13:59:46  -528.919789   -6.94  -2.62    -0.0000
iter: 338 13:59:50  -528.920359   -6.95  -2.63    -0.0000
iter: 339 13:59:54  -528.920921   -6.96  -2.63    -0.0000
iter: 340 13:59:58  -528.921474   -6.97  -2.63    -0.0000
iter: 341 14:00:01  -528.922019   -6.97  -2.64    -0.0000
iter: 342 14:00:05  -528.922556   -6.98  -2.64    -0.0000
iter: 343 14:00:09  -528.923086   -6.99  -2.65    -0.0000
iter: 344 14:00:13  -528.923607   -6.99  -2.65    -0.0000
iter: 345 14:00:17  -528.924121   -7.00  -2.66    -0.0000
iter: 346 14:00:20  -528.924627   -7.01  -2.66    -0.0000
iter: 347 14:00:24  -528.925125   -7.01  -2.66    -0.0000
iter: 348 14:00:28  -528.925616   -7.02  -2.67    -0.0000
iter: 349 14:00:32  -528.926100   -7.03  -2.67    -0.0000
iter: 350 14:00:35  -528.926577   -7.04  -2.68    -0.0000
iter: 351 14:00:39  -528.927046   -7.04  -2.68    -0.0000
iter: 352 14:00:43  -528.927509   -7.05  -2.68    -0.0000
iter: 353 14:00:47  -528.927964   -7.06  -2.69    -0.0000
iter: 354 14:00:50  -528.928413   -7.06  -2.69    -0.0000
iter: 355 14:00:54  -528.928856   -7.07  -2.70    -0.0000
iter: 356 14:00:58  -528.929291   -7.08  -2.70    -0.0000
iter: 357 14:01:02  -528.929721   -7.08  -2.70    -0.0000
iter: 358 14:01:06  -528.930143   -7.09  -2.71    -0.0000
iter: 359 14:01:09  -528.930560   -7.10  -2.71    -0.0000
iter: 360 14:01:13  -528.930970   -7.10  -2.72    -0.0000
iter: 361 14:01:17  -528.931375   -7.11  -2.72    -0.0000
iter: 362 14:01:21  -528.931773   -7.12  -2.73    -0.0000
iter: 363 14:01:24  -528.932165   -7.13  -2.73    -0.0000
iter: 364 14:01:28  -528.932552   -7.13  -2.73    -0.0000
iter: 365 14:01:32  -528.932933   -7.14  -2.74    -0.0000
iter: 366 14:01:36  -528.933308   -7.15  -2.74    -0.0000
iter: 367 14:01:40  -528.933677   -7.15  -2.75    -0.0000
iter: 368 14:01:43  -528.934041   -7.16  -2.75    -0.0000
iter: 369 14:01:47  -528.934400   -7.17  -2.75    -0.0000
iter: 370 14:01:51  -528.934753   -7.17  -2.76    -0.0000
iter: 371 14:01:55  -528.935101   -7.18  -2.76    -0.0000
iter: 372 14:01:58  -528.935444   -7.19  -2.77    -0.0000
iter: 373 14:02:02  -528.935781   -7.19  -2.77    -0.0000
iter: 374 14:02:06  -528.936114   -7.20  -2.77    -0.0000
iter: 375 14:02:10  -528.936442   -7.21  -2.78    -0.0000
iter: 376 14:02:13  -528.936765   -7.22  -2.78    -0.0000
iter: 377 14:02:17  -528.937083   -7.22  -2.79    -0.0000
iter: 378 14:02:21  -528.937396   -7.23  -2.79    -0.0000
iter: 379 14:02:25  -528.937705   -7.24  -2.79    -0.0000
iter: 380 14:02:29  -528.938009c  -7.24  -2.80    -0.0000
iter: 381 14:02:32  -528.938308c  -7.25  -2.80    -0.0000
iter: 382 14:02:36  -528.938603c  -7.26  -2.81    -0.0000
iter: 383 14:02:40  -528.938894c  -7.26  -2.81    -0.0000
iter: 384 14:02:44  -528.939180c  -7.27  -2.82    -0.0000
iter: 385 14:02:47  -528.939462c  -7.28  -2.82    -0.0000
iter: 386 14:02:51  -528.939740c  -7.28  -2.82    -0.0000
iter: 387 14:02:55  -528.940014c  -7.29  -2.83    -0.0000
iter: 388 14:02:59  -528.940283c  -7.30  -2.83    -0.0000
iter: 389 14:03:03  -528.940549c  -7.31  -2.84    -0.0000
iter: 390 14:03:07  -528.940810c  -7.31  -2.84    -0.0000
iter: 391 14:03:11  -528.941068c  -7.32  -2.84    -0.0000
iter: 392 14:03:14  -528.941322c  -7.33  -2.85    -0.0000
iter: 393 14:03:18  -528.941572c  -7.33  -2.85    -0.0000
iter: 394 14:03:22  -528.941818c  -7.34  -2.86    -0.0000
iter: 395 14:03:26  -528.942061c  -7.35  -2.86    -0.0000
iter: 396 14:03:29  -528.942300c  -7.35  -2.86    -0.0000
iter: 397 14:03:33  -528.942535c  -7.36  -2.87    -0.0000
iter: 398 14:03:37  -528.942767c  -7.37  -2.87    -0.0000
iter: 399 14:03:41  -528.942996c  -7.37  -2.88    -0.0000
iter: 400 14:03:45  -528.943221c  -7.38  -2.88    -0.0000
iter: 401 14:03:48  -528.943443c  -7.39  -2.88    -0.0000
iter: 402 14:03:52  -528.943661c  -7.39  -2.89    -0.0000
iter: 403 14:03:56  -528.943876c  -7.40  -2.89    -0.0000
iter: 404 14:04:00  -528.944088c  -7.41  -2.90    -0.0000
iter: 405 14:04:03  -528.944297c  -7.42  -2.90    -0.0000
iter: 406 14:04:07  -528.944503c  -7.42  -2.90    -0.0000
iter: 407 14:04:11  -528.944705c  -7.43  -2.91    -0.0000
iter: 408 14:04:15  -528.944905c  -7.44  -2.91    -0.0000
iter: 409 14:04:19  -528.945101c  -7.44  -2.92    -0.0000
iter: 410 14:04:22  -528.945295c  -7.45  -2.92    -0.0000
iter: 411 14:04:26  -528.945486c  -7.46  -2.93    -0.0000
iter: 412 14:04:30  -528.945674c  -7.46  -2.93    -0.0000
iter: 413 14:04:34  -528.945859c  -7.47  -2.93    -0.0000
iter: 414 14:04:37  -528.946041c  -7.48  -2.94    -0.0000
iter: 415 14:04:41  -528.946221c  -7.48  -2.94    -0.0000
iter: 416 14:04:45  -528.946398c  -7.49  -2.95    -0.0000
iter: 417 14:04:49  -528.946572c  -7.50  -2.95    -0.0000
iter: 418 14:04:53  -528.946744c  -7.50  -2.95    -0.0000
iter: 419 14:04:56  -528.946913c  -7.51  -2.96    -0.0000
iter: 420 14:05:00  -528.947079c  -7.52  -2.96    -0.0000
iter: 421 14:05:04  -528.947244c  -7.53  -2.97    -0.0000
iter: 422 14:05:08  -528.947405c  -7.53  -2.97    -0.0000
iter: 423 14:05:11  -528.947565c  -7.54  -2.97    -0.0000
iter: 424 14:05:15  -528.947721c  -7.55  -2.98    -0.0000
iter: 425 14:05:19  -528.947876c  -7.55  -2.98    -0.0000
iter: 426 14:05:23  -528.948028c  -7.56  -2.99    -0.0000
iter: 427 14:05:27  -528.948178c  -7.57  -2.99    -0.0000
iter: 428 14:05:30  -528.948326c  -7.57  -2.99    -0.0000
iter: 429 14:05:34  -528.948471c  -7.58  -3.00    -0.0000
iter: 430 14:05:38  -528.948615c  -7.59  -3.00    -0.0000
iter: 431 14:05:42  -528.948756c  -7.59  -3.01    -0.0000
iter: 432 14:05:45  -528.948895c  -7.60  -3.01    -0.0000
iter: 433 14:05:49  -528.949032c  -7.61  -3.01    -0.0000
iter: 434 14:05:53  -528.949167c  -7.61  -3.02    -0.0000
iter: 435 14:05:57  -528.949300c  -7.62  -3.02    -0.0000
iter: 436 14:06:00  -528.949431c  -7.63  -3.03    -0.0000
iter: 437 14:06:04  -528.949560c  -7.63  -3.03    -0.0000
iter: 438 14:06:08  -528.949687c  -7.64  -3.03    -0.0000
iter: 439 14:06:12  -528.949812c  -7.65  -3.04    -0.0000
iter: 440 14:06:16  -528.949936c  -7.65  -3.04    -0.0000
iter: 441 14:06:19  -528.950057c  -7.66  -3.05    -0.0000
iter: 442 14:06:23  -528.950177c  -7.67  -3.05    -0.0000
iter: 443 14:06:27  -528.950295c  -7.68  -3.05    -0.0000
iter: 444 14:06:31  -528.950411c  -7.68  -3.06    -0.0000
iter: 445 14:06:34  -528.950525c  -7.69  -3.06    -0.0000
iter: 446 14:06:38  -528.950638c  -7.70  -3.07    -0.0000
iter: 447 14:06:42  -528.950749c  -7.70  -3.07    -0.0000
iter: 448 14:06:46  -528.950858c  -7.71  -3.07    -0.0000
iter: 449 14:06:50  -528.950966c  -7.72  -3.08    -0.0000
iter: 450 14:06:53  -528.951072c  -7.72  -3.08    -0.0000
iter: 451 14:06:57  -528.951177c  -7.73  -3.09    -0.0000
iter: 452 14:07:01  -528.951280c  -7.74  -3.09    -0.0000
iter: 453 14:07:05  -528.951381c  -7.74  -3.09    -0.0000
iter: 454 14:07:08  -528.951481c  -7.75  -3.10    -0.0000
iter: 455 14:07:12  -528.951580c  -7.76  -3.10    -0.0000
iter: 456 14:07:16  -528.951677c  -7.76  -3.11    -0.0000
iter: 457 14:07:20  -528.951772c  -7.77  -3.11    -0.0000
iter: 458 14:07:24  -528.951866c  -7.78  -3.11    -0.0000
iter: 459 14:07:27  -528.951959c  -7.78  -3.12    -0.0000
iter: 460 14:07:31  -528.952050c  -7.79  -3.12    -0.0000
iter: 461 14:07:35  -528.952140c  -7.80  -3.13    -0.0000
iter: 462 14:07:39  -528.952229c  -7.80  -3.13    -0.0000
iter: 463 14:07:42  -528.952316c  -7.81  -3.13    -0.0000
iter: 464 14:07:46  -528.952402c  -7.82  -3.14    -0.0000
iter: 465 14:07:50  -528.952487c  -7.82  -3.14    -0.0000
iter: 466 14:07:54  -528.952570c  -7.83  -3.15    -0.0000
iter: 467 14:07:58  -528.952652c  -7.84  -3.15    -0.0000
iter: 468 14:08:01  -528.952733c  -7.84  -3.15    -0.0000
iter: 469 14:08:05  -528.952813c  -7.85  -3.16    -0.0000
iter: 470 14:08:09  -528.952892c  -7.86  -3.16    -0.0000
iter: 471 14:08:13  -528.952969c  -7.87  -3.17    -0.0000
iter: 472 14:08:16  -528.953045c  -7.87  -3.17    -0.0000
iter: 473 14:08:20  -528.953120c  -7.88  -3.17    -0.0000
iter: 474 14:08:24  -528.953194c  -7.88  -3.18    -0.0000
iter: 475 14:08:28  -528.953267c  -7.89  -3.18    -0.0000
iter: 476 14:08:32  -528.953339c  -7.90  -3.19    -0.0000
iter: 477 14:08:35  -528.953410c  -7.91  -3.19    -0.0000
iter: 478 14:08:39  -528.953480c  -7.91  -3.19    -0.0000
iter: 479 14:08:43  -528.953548c  -7.92  -3.20    -0.0000
iter: 480 14:08:47  -528.953616c  -7.92  -3.20    -0.0000
iter: 481 14:08:50  -528.953682c  -7.93  -3.21    -0.0000
iter: 482 14:08:54  -528.953748c  -7.94  -3.21    -0.0000
iter: 483 14:08:58  -528.953813c  -7.95  -3.21    -0.0000
iter: 484 14:09:02  -528.953876c  -7.95  -3.22    -0.0000
iter: 485 14:09:06  -528.953939c  -7.96  -3.22    -0.0000
iter: 486 14:09:09  -528.954001c  -7.96  -3.23    -0.0000
iter: 487 14:09:13  -528.954062c  -7.97  -3.23    -0.0000
iter: 488 14:09:17  -528.954122c  -7.98  -3.23    -0.0000
iter: 489 14:09:21  -528.954181c  -7.99  -3.24    -0.0000
iter: 490 14:09:24  -528.954239c  -7.99  -3.24    -0.0000
iter: 491 14:09:28  -528.954296c  -8.00  -3.25    -0.0000
iter: 492 14:09:32  -528.954353c  -8.00  -3.25    -0.0000
iter: 493 14:09:36  -528.954409c  -8.01  -3.25    -0.0000
iter: 494 14:09:39  -528.954463c  -8.02  -3.26    -0.0000
iter: 495 14:09:43  -528.954517c  -8.03  -3.26    -0.0000
iter: 496 14:09:47  -528.954571c  -8.03  -3.27    -0.0000
iter: 497 14:09:51  -528.954623c  -8.04  -3.27    -0.0000
iter: 498 14:09:55  -528.954675c  -8.04  -3.27    -0.0000
iter: 499 14:09:58  -528.954726c  -8.05  -3.28    -0.0000
iter: 500 14:10:02  -528.954776c  -8.06  -3.28    -0.0000
iter: 501 14:10:06  -528.954825c  -8.06  -3.28    -0.0000
iter: 502 14:10:10  -528.954874c  -8.07  -3.29    -0.0000
iter: 503 14:10:13  -528.954922c  -8.08  -3.29    -0.0000
iter: 504 14:10:17  -528.955132c  -8.08  -3.30    -0.0000
iter: 505 14:10:21  -528.955012c  -8.09  -3.30    -0.0000
iter: 506 14:10:25  -528.955217c  -8.10  -3.30    -0.0000
iter: 507 14:10:29  -528.955102c  -8.11  -3.31    -0.0000
iter: 508 14:10:32  -528.955300c  -8.11  -3.31    -0.0000
iter: 509 14:10:36  -528.955190c  -8.12  -3.32    -0.0000
iter: 510 14:10:40  -528.955381c  -8.12  -3.32    -0.0000
iter: 511 14:10:44  -528.955275c  -8.13  -3.32    -0.0000
iter: 512 14:10:47  -528.955459c  -8.14  -3.33    -0.0000
iter: 513 14:10:51  -528.955501c  -8.14  -3.33    -0.0000
iter: 514 14:10:55  -528.955536c  -8.15  -3.34    -0.0000
iter: 515 14:10:59  -528.955572c  -8.16  -3.34    -0.0000
iter: 516 14:11:02  -528.955608c  -8.16  -3.34    -0.0000
iter: 517 14:11:06  -528.955643c  -8.17  -3.35    -0.0000
iter: 518 14:11:10  -528.955678c  -8.18  -3.35    -0.0000
iter: 519 14:11:14  -528.955713c  -8.18  -3.36    -0.0000
iter: 520 14:11:18  -528.955747c  -8.19  -3.36    -0.0000
iter: 521 14:11:21  -528.955781c  -8.20  -3.36    -0.0000
iter: 522 14:11:25  -528.955814c  -8.20  -3.37    -0.0000
iter: 523 14:11:29  -528.955847c  -8.21  -3.37    -0.0000
iter: 524 14:11:33  -528.955879c  -8.22  -3.38    -0.0000
iter: 525 14:11:36  -528.955911c  -8.22  -3.38    -0.0000
iter: 526 14:11:40  -528.955942c  -8.23  -3.38    -0.0000
iter: 527 14:11:44  -528.955973c  -8.24  -3.39    -0.0000
iter: 528 14:11:48  -528.956003c  -8.24  -3.39    -0.0000
iter: 529 14:11:51  -528.956033c  -8.25  -3.39    -0.0000
iter: 530 14:11:55  -528.956062c  -8.26  -3.40    -0.0000
iter: 531 14:11:59  -528.956091c  -8.26  -3.40    -0.0000
iter: 532 14:12:03  -528.956120c  -8.27  -3.41    -0.0000
iter: 533 14:12:07  -528.956148c  -8.28  -3.41    -0.0000
iter: 534 14:12:10  -528.956175c  -8.28  -3.41    -0.0000
iter: 535 14:12:14  -528.956202c  -8.29  -3.42    -0.0000
iter: 536 14:12:18  -528.956229c  -8.30  -3.42    -0.0000
iter: 537 14:12:22  -528.956256c  -8.30  -3.43    -0.0000
iter: 538 14:12:25  -528.956282c  -8.31  -3.43    -0.0000
iter: 539 14:12:29  -528.956307c  -8.32  -3.43    -0.0000
iter: 540 14:12:33  -528.956333c  -8.32  -3.44    -0.0000
iter: 541 14:12:37  -528.956358c  -8.33  -3.44    -0.0000
iter: 542 14:12:40  -528.956382c  -8.34  -3.45    -0.0000
iter: 543 14:12:44  -528.956406c  -8.34  -3.45    -0.0000
iter: 544 14:12:48  -528.956430c  -8.35  -3.45    -0.0000
iter: 545 14:12:52  -528.956453c  -8.36  -3.46    -0.0000
iter: 546 14:12:56  -528.956477c  -8.36  -3.46    -0.0000
iter: 547 14:12:59  -528.956499c  -8.37  -3.46    -0.0000
iter: 548 14:13:03  -528.956522c  -8.38  -3.47    -0.0000
iter: 549 14:13:07  -528.956544c  -8.38  -3.47    -0.0000
iter: 550 14:13:11  -528.956566c  -8.39  -3.48    -0.0000
iter: 551 14:13:14  -528.956587c  -8.40  -3.48    -0.0000
iter: 552 14:13:18  -528.956608c  -8.40  -3.48    -0.0000
iter: 553 14:13:22  -528.956629c  -8.41  -3.49    -0.0000
iter: 554 14:13:26  -528.956650c  -8.42  -3.49    -0.0000
iter: 555 14:13:30  -528.956670c  -8.42  -3.50    -0.0000
iter: 556 14:13:33  -528.956690c  -8.43  -3.50    -0.0000
iter: 557 14:13:37  -528.956710c  -8.44  -3.50    -0.0000
iter: 558 14:13:41  -528.956729c  -8.44  -3.51    -0.0000
iter: 559 14:13:45  -528.956748c  -8.45  -3.51    -0.0000
iter: 560 14:13:48  -528.956767c  -8.45  -3.51    -0.0000
iter: 561 14:13:52  -528.956786c  -8.46  -3.52    -0.0000
iter: 562 14:13:56  -528.956804c  -8.47  -3.52    -0.0000
iter: 563 14:14:00  -528.956822c  -8.47  -3.53    -0.0000
iter: 564 14:14:04  -528.956840c  -8.48  -3.53    -0.0000
iter: 565 14:14:07  -528.956858c  -8.49  -3.53    -0.0000
iter: 566 14:14:11  -528.956875c  -8.49  -3.54    -0.0000
iter: 567 14:14:15  -528.956892c  -8.50  -3.54    -0.0000
iter: 568 14:14:19  -528.956909c  -8.51  -3.55    -0.0000
iter: 569 14:14:22  -528.956926c  -8.51  -3.55    -0.0000
iter: 570 14:14:26  -528.956942c  -8.52  -3.55    -0.0000
iter: 571 14:14:30  -528.956958c  -8.53  -3.56    -0.0000
iter: 572 14:14:34  -528.956974c  -8.53  -3.56    -0.0000
iter: 573 14:14:37  -528.956990c  -8.54  -3.56    -0.0000
iter: 574 14:14:41  -528.957005c  -8.55  -3.57    -0.0000
iter: 575 14:14:45  -528.957021c  -8.55  -3.57    -0.0000
iter: 576 14:14:49  -528.957036c  -8.56  -3.58    -0.0000
iter: 577 14:14:52  -528.957051c  -8.57  -3.58    -0.0000
iter: 578 14:14:56  -528.957065c  -8.57  -3.58    -0.0000
iter: 579 14:15:00  -528.957080c  -8.58  -3.59    -0.0000
iter: 580 14:15:04  -528.957094c  -8.59  -3.59    -0.0000
iter: 581 14:15:08  -528.957108c  -8.59  -3.60    -0.0000
iter: 582 14:15:11  -528.957122c  -8.60  -3.60    -0.0000
iter: 583 14:15:15  -528.957135c  -8.61  -3.60    -0.0000
iter: 584 14:15:19  -528.957149c  -8.61  -3.61    -0.0000
iter: 585 14:15:23  -528.957162c  -8.62  -3.61    -0.0000
iter: 586 14:15:27  -528.957175c  -8.62  -3.61    -0.0000
iter: 587 14:15:31  -528.957188c  -8.63  -3.62    -0.0000
iter: 588 14:15:34  -528.957201c  -8.64  -3.62    -0.0000
iter: 589 14:15:38  -528.957213c  -8.64  -3.63    -0.0000
iter: 590 14:15:42  -528.957226c  -8.65  -3.63    -0.0000
iter: 591 14:15:46  -528.957238c  -8.66  -3.63    -0.0000
iter: 592 14:15:50  -528.957250c  -8.66  -3.64    -0.0000
iter: 593 14:15:53  -528.957262c  -8.67  -3.64    -0.0000
iter: 594 14:15:57  -528.957273c  -8.68  -3.65    -0.0000
iter: 595 14:16:01  -528.957285c  -8.68  -3.65    -0.0000
iter: 596 14:16:05  -528.957296c  -8.69  -3.65    -0.0000
iter: 597 14:16:08  -528.957307c  -8.70  -3.66    -0.0000
iter: 598 14:16:12  -528.957318c  -8.70  -3.66    -0.0000
iter: 599 14:16:16  -528.957329c  -8.71  -3.66    -0.0000
iter: 600 14:16:20  -528.957340c  -8.72  -3.67    -0.0000
iter: 601 14:16:23  -528.957351c  -8.72  -3.67    -0.0000
iter: 602 14:16:27  -528.957361c  -8.73  -3.68    -0.0000
iter: 603 14:16:31  -528.957371c  -8.74  -3.68    -0.0000
iter: 604 14:16:35  -528.957382c  -8.74  -3.68    -0.0000
iter: 605 14:16:38  -528.957392c  -8.75  -3.69    -0.0000
iter: 606 14:16:42  -528.957401c  -8.75  -3.69    -0.0000
iter: 607 14:16:46  -528.957411c  -8.76  -3.69    -0.0000
iter: 608 14:16:50  -528.957421c  -8.77  -3.70    -0.0000
iter: 609 14:16:54  -528.957430c  -8.77  -3.70    -0.0000
iter: 610 14:16:57  -528.957440c  -8.78  -3.71    -0.0000
iter: 611 14:17:01  -528.957449c  -8.79  -3.71    -0.0000
iter: 612 14:17:05  -528.957458c  -8.79  -3.71    -0.0000
iter: 613 14:17:09  -528.957467c  -8.80  -3.72    -0.0000
iter: 614 14:17:12  -528.957476c  -8.81  -3.72    -0.0000
iter: 615 14:17:16  -528.957484c  -8.81  -3.72    -0.0000
iter: 616 14:17:20  -528.957493c  -8.82  -3.73    -0.0000
iter: 617 14:17:24  -528.957501c  -8.83  -3.73    -0.0000
iter: 618 14:17:27  -528.957510c  -8.83  -3.74    -0.0000
iter: 619 14:17:31  -528.957518c  -8.84  -3.74    -0.0000
iter: 620 14:17:35  -528.957526c  -8.85  -3.74    -0.0000
iter: 621 14:17:39  -528.957534c  -8.85  -3.75    -0.0000
iter: 622 14:17:43  -528.957542c  -8.86  -3.75    -0.0000
iter: 623 14:17:46  -528.957550c  -8.87  -3.76    -0.0000
iter: 624 14:17:50  -528.957557c  -8.87  -3.76    -0.0000
iter: 625 14:17:54  -528.957565c  -8.88  -3.76    -0.0000
iter: 626 14:17:58  -528.957572c  -8.88  -3.77    -0.0000
iter: 627 14:18:01  -528.957580c  -8.89  -3.77    -0.0000
iter: 628 14:18:05  -528.957587c  -8.90  -3.77    -0.0000
iter: 629 14:18:09  -528.957594c  -8.90  -3.78    -0.0000
iter: 630 14:18:13  -528.957601c  -8.91  -3.78    -0.0000
iter: 631 14:18:16  -528.957608c  -8.92  -3.79    -0.0000
iter: 632 14:18:20  -528.957615c  -8.92  -3.79    -0.0000
iter: 633 14:18:24  -528.957621c  -8.93  -3.79    -0.0000
iter: 634 14:18:28  -528.957628c  -8.94  -3.80    -0.0000
iter: 635 14:18:31  -528.957635c  -8.94  -3.80    -0.0000
iter: 636 14:18:35  -528.957641c  -8.95  -3.80    -0.0000
iter: 637 14:18:39  -528.957647c  -8.96  -3.81    -0.0000
iter: 638 14:18:43  -528.957654c  -8.96  -3.81    -0.0000
iter: 639 14:18:47  -528.957660c  -8.97  -3.82    -0.0000
iter: 640 14:18:50  -528.957666c  -8.97  -3.82    -0.0000
iter: 641 14:18:54  -528.957672c  -8.98  -3.82    -0.0000
iter: 642 14:18:58  -528.957678c  -8.99  -3.83    -0.0000
iter: 643 14:19:02  -528.957684c  -9.00  -3.83    -0.0000
iter: 644 14:19:05  -528.957690c  -9.00  -3.83    -0.0000
iter: 645 14:19:09  -528.957695c  -9.01  -3.84    -0.0000
iter: 646 14:19:13  -528.957701c  -9.01  -3.84    -0.0000
iter: 647 14:19:17  -528.957707c  -9.02  -3.85    -0.0000
iter: 648 14:19:20  -528.957712c  -9.03  -3.85    -0.0000
iter: 649 14:19:24  -528.957717c  -9.03  -3.85    -0.0000
iter: 650 14:19:28  -528.957723c  -9.04  -3.86    -0.0000
iter: 651 14:19:32  -528.957728c  -9.05  -3.86    -0.0000
iter: 652 14:19:35  -528.957733c  -9.05  -3.86    -0.0000
iter: 653 14:19:39  -528.957738c  -9.06  -3.87    -0.0000
iter: 654 14:19:43  -528.957743c  -9.07  -3.87    -0.0000
iter: 655 14:19:47  -528.957748c  -9.07  -3.88    -0.0000
iter: 656 14:19:51  -528.957753c  -9.08  -3.88    -0.0000
iter: 657 14:19:54  -528.957758c  -9.09  -3.88    -0.0000
iter: 658 14:19:58  -528.957763c  -9.09  -3.89    -0.0000
iter: 659 14:20:02  -528.957767c  -9.10  -3.89    -0.0000
iter: 660 14:20:06  -528.957772c  -9.10  -3.89    -0.0000
iter: 661 14:20:09  -528.957776c  -9.11  -3.90    -0.0000
iter: 662 14:20:13  -528.957781c  -9.12  -3.90    -0.0000
iter: 663 14:20:17  -528.957785c  -9.13  -3.91    -0.0000
iter: 664 14:20:21  -528.957790c  -9.13  -3.91    -0.0000
iter: 665 14:20:24  -528.957794c  -9.14  -3.91    -0.0000
iter: 666 14:20:28  -528.957798c  -9.14  -3.92    -0.0000
iter: 667 14:20:32  -528.957802c  -9.15  -3.92    -0.0000
iter: 668 14:20:36  -528.957807c  -9.16  -3.92    -0.0000
iter: 669 14:20:40  -528.957811c  -9.16  -3.93    -0.0000
iter: 670 14:20:43  -528.957815c  -9.17  -3.93    -0.0000
iter: 671 14:20:47  -528.957819c  -9.18  -3.94    -0.0000
iter: 672 14:20:51  -528.957823c  -9.18  -3.94    -0.0000
iter: 673 14:20:55  -528.957826c  -9.19  -3.94    -0.0000
iter: 674 14:20:58  -528.957830c  -9.19  -3.95    -0.0000
iter: 675 14:21:02  -528.957834c  -9.20  -3.95    -0.0000
iter: 676 14:21:06  -528.957838c  -9.21  -3.95    -0.0000
iter: 677 14:21:10  -528.957841c  -9.22  -3.96    -0.0000
iter: 678 14:21:13  -528.957845c  -9.22  -3.96    -0.0000
iter: 679 14:21:17  -528.957848c  -9.23  -3.97    -0.0000
iter: 680 14:21:21  -528.957852c  -9.23  -3.97    -0.0000
iter: 681 14:21:25  -528.957855c  -9.24  -3.97    -0.0000
iter: 682 14:21:29  -528.957859c  -9.25  -3.98    -0.0000
iter: 683 14:21:32  -528.957862c  -9.25  -3.98    -0.0000
iter: 684 14:21:36  -528.957865c  -9.26  -3.98    -0.0000
iter: 685 14:21:40  -528.957869c  -9.27  -3.99    -0.0000
iter: 686 14:21:44  -528.957872c  -9.27  -3.99    -0.0000
iter: 687 14:21:47  -528.957875c  -9.28  -3.99    -0.0000
iter: 688 14:21:51  -528.957878c  -9.29  -4.00    -0.0000
iter: 689 14:21:55  -528.957881c  -9.29  -4.00    -0.0000
iter: 690 14:21:59  -528.957884c  -9.30  -4.01    -0.0000
iter: 691 14:22:03  -528.957887c  -9.31  -4.01    -0.0000
iter: 692 14:22:06  -528.957890c  -9.31  -4.01    -0.0000
iter: 693 14:22:10  -528.957893c  -9.32  -4.02    -0.0000
iter: 694 14:22:14  -528.957896c  -9.32  -4.02    -0.0000
iter: 695 14:22:18  -528.957899c  -9.33  -4.02    -0.0000
iter: 696 14:22:21  -528.957902c  -9.34  -4.03    -0.0000
iter: 697 14:22:25  -528.957905c  -9.35  -4.03    -0.0000
iter: 698 14:22:29  -528.957907c  -9.35  -4.04    -0.0000
iter: 699 14:22:33  -528.957910c  -9.36  -4.04    -0.0000
iter: 700 14:22:36  -528.957913c  -9.36  -4.04    -0.0000
iter: 701 14:22:40  -528.957915c  -9.37  -4.05    -0.0000
iter: 702 14:22:44  -528.957918c  -9.38  -4.05    -0.0000
iter: 703 14:22:48  -528.957920c  -9.38  -4.05    -0.0000
iter: 704 14:22:52  -528.957923c  -9.39  -4.06    -0.0000
iter: 705 14:22:55  -528.957925c  -9.40  -4.06    -0.0000
iter: 706 14:22:59  -528.957928c  -9.40  -4.07    -0.0000
iter: 707 14:23:03  -528.957930c  -9.41  -4.07    -0.0000
iter: 708 14:23:07  -528.957933c  -9.41  -4.07    -0.0000
iter: 709 14:23:10  -528.957935c  -9.42  -4.08    -0.0000
iter: 710 14:23:14  -528.957937c  -9.43  -4.08    -0.0000
iter: 711 14:23:18  -528.957940c  -9.43  -4.08    -0.0000
iter: 712 14:23:22  -528.957942c  -9.44  -4.09    -0.0000
iter: 713 14:23:25  -528.957944c  -9.45  -4.09    -0.0000
iter: 714 14:23:29  -528.957946c  -9.45  -4.09    -0.0000
iter: 715 14:23:33  -528.957948c  -9.46  -4.10    -0.0000
iter: 716 14:23:37  -528.957951c  -9.46  -4.10    -0.0000
iter: 717 14:23:41  -528.957953c  -9.47  -4.11    -0.0000
iter: 718 14:23:44  -528.957955c  -9.48  -4.11    -0.0000
iter: 719 14:23:48  -528.957957c  -9.49  -4.11    -0.0000
iter: 720 14:23:52  -528.957959c  -9.49  -4.12    -0.0000
iter: 721 14:23:56  -528.957961c  -9.50  -4.12    -0.0000
iter: 722 14:23:59  -528.957963c  -9.50  -4.12    -0.0000
iter: 723 14:24:03  -528.957965c  -9.51  -4.13    -0.0000
iter: 724 14:24:07  -528.957967c  -9.52  -4.13    -0.0000
iter: 725 14:24:11  -528.957969c  -9.52  -4.13    -0.0000
iter: 726 14:24:15  -528.957970c  -9.53  -4.14    -0.0000
iter: 727 14:24:18  -528.957972c  -9.54  -4.14    -0.0000
iter: 728 14:24:22  -528.957974c  -9.54  -4.15    -0.0000
iter: 729 14:24:26  -528.957976c  -9.55  -4.15    -0.0000
iter: 730 14:24:30  -528.957978c  -9.55  -4.15    -0.0000
iter: 731 14:24:33  -528.957979c  -9.56  -4.16    -0.0000
iter: 732 14:24:37  -528.957981c  -9.57  -4.16    -0.0000
iter: 733 14:24:41  -528.957983c  -9.58  -4.16    -0.0000
iter: 734 14:24:45  -528.957985c  -9.58  -4.17    -0.0000
iter: 735 14:24:48  -528.957986c  -9.59  -4.17    -0.0000
iter: 736 14:24:52  -528.957988c  -9.59  -4.18    -0.0000
iter: 737 14:24:56  -528.957989c  -9.60  -4.18    -0.0000
iter: 738 14:25:00  -528.957991c  -9.60  -4.18    -0.0000
iter: 739 14:25:04  -528.957993c  -9.61  -4.19    -0.0000
iter: 740 14:25:07  -528.957994c  -9.62  -4.19    -0.0000
iter: 741 14:25:11  -528.957996c  -9.63  -4.19    -0.0000
iter: 742 14:25:15  -528.957997c  -9.63  -4.20    -0.0000
iter: 743 14:25:19  -528.957999c  -9.64  -4.20    -0.0000
iter: 744 14:25:22  -528.958000c  -9.64  -4.20    -0.0000
iter: 745 14:25:26  -528.958002c  -9.65  -4.21    -0.0000
iter: 746 14:25:30  -528.958003c  -9.66  -4.21    -0.0000
iter: 747 14:25:34  -528.958004c  -9.66  -4.22    -0.0000
iter: 748 14:25:37  -528.958006c  -9.67  -4.22    -0.0000
iter: 749 14:25:41  -528.958007c  -9.68  -4.22    -0.0000
iter: 750 14:25:45  -528.958009c  -9.68  -4.23    -0.0000
iter: 751 14:25:49  -528.958010c  -9.69  -4.23    -0.0000
iter: 752 14:25:53  -528.958011c  -9.69  -4.23    -0.0000
iter: 753 14:25:56  -528.958013c  -9.70  -4.24    -0.0000
iter: 754 14:26:00  -528.958014c  -9.71  -4.24    -0.0000
iter: 755 14:26:04  -528.958015c  -9.72  -4.24    -0.0000
iter: 756 14:26:08  -528.958016c  -9.72  -4.25    -0.0000
iter: 757 14:26:11  -528.958018c  -9.73  -4.25    -0.0000
iter: 758 14:26:15  -528.958019c  -9.73  -4.26    -0.0000
iter: 759 14:26:19  -528.958020c  -9.74  -4.26    -0.0000
iter: 760 14:26:23  -528.958021c  -9.74  -4.26    -0.0000
iter: 761 14:26:27  -528.958022c  -9.75  -4.27    -0.0000
iter: 762 14:26:30  -528.958024c  -9.76  -4.27    -0.0000
iter: 763 14:26:34  -528.958025c  -9.77  -4.27    -0.0000
iter: 764 14:26:38  -528.958026c  -9.77  -4.28    -0.0000
iter: 765 14:26:42  -528.958027c  -9.78  -4.28    -0.0000
iter: 766 14:26:45  -528.958028c  -9.78  -4.28    -0.0000
iter: 767 14:26:49  -528.958029c  -9.79  -4.29    -0.0000
iter: 768 14:26:53  -528.958030c  -9.79  -4.29    -0.0000
iter: 769 14:26:57  -528.958031c  -9.80  -4.30    -0.0000
iter: 770 14:27:01  -528.958032c  -9.81  -4.30    -0.0000
iter: 771 14:27:04  -528.958033c  -9.82  -4.30    -0.0000
iter: 772 14:27:08  -528.958034c  -9.82  -4.31    -0.0000
iter: 773 14:27:12  -528.958035c  -9.83  -4.31    -0.0000
iter: 774 14:27:16  -528.958036c  -9.83  -4.31    -0.0000
iter: 775 14:27:19  -528.958037c  -9.84  -4.32    -0.0000
iter: 776 14:27:23  -528.958038c  -9.85  -4.32    -0.0000
iter: 777 14:27:27  -528.958039c  -9.86  -4.32    -0.0000
iter: 778 14:27:31  -528.958040c  -9.86  -4.33    -0.0000
iter: 779 14:27:35  -528.958041c  -9.87  -4.33    -0.0000
iter: 780 14:27:39  -528.958042c  -9.87  -4.33    -0.0000
iter: 781 14:27:42  -528.958043c  -9.88  -4.34    -0.0000
iter: 782 14:27:46  -528.958044c  -9.88  -4.34    -0.0000
iter: 783 14:27:50  -528.958045c  -9.89  -4.35    -0.0000
iter: 784 14:27:54  -528.958046c  -9.90  -4.35    -0.0000
iter: 785 14:27:58  -528.958047c  -9.91  -4.35    -0.0000
iter: 786 14:28:01  -528.958047c  -9.91  -4.36    -0.0000
iter: 787 14:28:05  -528.958048c  -9.92  -4.36    -0.0000
iter: 788 14:28:09  -528.958049c  -9.92  -4.36    -0.0000
iter: 789 14:28:13  -528.958050c  -9.93  -4.37    -0.0000
iter: 790 14:28:16  -528.958051c  -9.93  -4.37    -0.0000
iter: 791 14:28:20  -528.958052c  -9.94  -4.37    -0.0000
iter: 792 14:28:24  -528.958052c  -9.95  -4.38    -0.0000
iter: 793 14:28:28  -528.958053c  -9.96  -4.38    -0.0000
iter: 794 14:28:31  -528.958054c  -9.96  -4.39    -0.0000
iter: 795 14:28:35  -528.958055c  -9.97  -4.39    -0.0000
iter: 796 14:28:39  -528.958055c  -9.97  -4.39    -0.0000
iter: 797 14:28:43  -528.958056c  -9.98  -4.40    -0.0000
iter: 798 14:28:47  -528.958057c  -9.99  -4.40    -0.0000
iter: 799 14:28:50  -528.958058c  -9.99  -4.40    -0.0000
iter: 800 14:28:54  -528.958058c -10.00  -4.41    -0.0000
iter: 801 14:28:58  -528.958059c -10.01c -4.41    -0.0000
iter: 802 14:29:02  -528.958060c -10.01c -4.41    -0.0000
iter: 803 14:29:05  -528.958061c -10.02c -4.42    -0.0000
iter: 804 14:29:09  -528.958061c -10.02c -4.42    -0.0000
iter: 805 14:29:13  -528.958062c -10.03c -4.42    -0.0000
iter: 806 14:29:17  -528.958063c -10.04c -4.43    -0.0000
iter: 807 14:29:20  -528.958063c -10.05c -4.43    -0.0000
iter: 808 14:29:24  -528.958064c -10.05c -4.44    -0.0000
iter: 809 14:29:28  -528.958065c -10.06c -4.44    -0.0000
iter: 810 14:29:32  -528.958065c -10.06c -4.44    -0.0000
iter: 811 14:29:36  -528.958066c -10.07c -4.45    -0.0000
iter: 812 14:29:39  -528.958066c -10.07c -4.45    -0.0000
iter: 813 14:29:43  -528.958067c -10.08c -4.45    -0.0000
iter: 814 14:29:47  -528.958068c -10.09c -4.46    -0.0000
iter: 815 14:29:51  -528.958068c -10.10c -4.46    -0.0000
iter: 816 14:29:54  -528.958069c -10.10c -4.46    -0.0000
iter: 817 14:29:58  -528.958069c -10.11c -4.47    -0.0000
iter: 818 14:30:02  -528.958070c -10.11c -4.47    -0.0000
iter: 819 14:30:06  -528.958071c -10.12c -4.47    -0.0000
iter: 820 14:30:09  -528.958071c -10.12c -4.48    -0.0000
iter: 821 14:30:13  -528.958072c -10.13c -4.48    -0.0000
iter: 822 14:30:17  -528.958072c -10.14c -4.49    -0.0000
iter: 823 14:30:21  -528.958073c -10.15c -4.49    -0.0000
iter: 824 14:30:25  -528.958073c -10.15c -4.49    -0.0000
iter: 825 14:30:28  -528.958074c -10.16c -4.50    -0.0000
iter: 826 14:30:32  -528.958074c -10.16c -4.50    -0.0000
iter: 827 14:30:36  -528.958075c -10.17c -4.50    -0.0000
iter: 828 14:30:40  -528.958075c -10.18c -4.51    -0.0000
iter: 829 14:30:43  -528.958076c -10.18c -4.51    -0.0000
iter: 830 14:30:47  -528.958076c -10.19c -4.51    -0.0000
iter: 831 14:30:51  -528.958077c -10.20c -4.52    -0.0000
iter: 832 14:30:55  -528.958077c -10.20c -4.52    -0.0000
iter: 833 14:30:59  -528.958078c -10.21c -4.52    -0.0000
iter: 834 14:31:02  -528.958078c -10.21c -4.53    -0.0000
iter: 835 14:31:06  -528.958079c -10.22c -4.53    -0.0000
iter: 836 14:31:10  -528.958079c -10.23c -4.53    -0.0000
iter: 837 14:31:14  -528.958080c -10.23c -4.54    -0.0000
iter: 838 14:31:17  -528.958080c -10.24c -4.54    -0.0000
iter: 839 14:31:21  -528.958081c -10.25c -4.55    -0.0000
iter: 840 14:31:25  -528.958081c -10.25c -4.55    -0.0000
iter: 841 14:31:29  -528.958082c -10.26c -4.55    -0.0000
iter: 842 14:31:32  -528.958082c -10.26c -4.56    -0.0000
iter: 843 14:31:36  -528.958082c -10.27c -4.56    -0.0000
iter: 844 14:31:40  -528.958083c -10.28c -4.56    -0.0000
iter: 845 14:31:44  -528.958083c -10.28c -4.57    -0.0000
iter: 846 14:31:48  -528.958084c -10.29c -4.57    -0.0000
iter: 847 14:31:51  -528.958084c -10.30c -4.57    -0.0000
iter: 848 14:31:55  -528.958084c -10.30c -4.58    -0.0000
iter: 849 14:31:59  -528.958085c -10.31c -4.58    -0.0000
iter: 850 14:32:03  -528.958085c -10.31c -4.58    -0.0000
iter: 851 14:32:06  -528.958086c -10.32c -4.59    -0.0000
iter: 852 14:32:10  -528.958086c -10.33c -4.59    -0.0000
iter: 853 14:32:14  -528.958086c -10.33c -4.59    -0.0000
iter: 854 14:32:18  -528.958087c -10.34c -4.60    -0.0000
iter: 855 14:32:21  -528.958087c -10.35c -4.60    -0.0000
iter: 856 14:32:25  -528.958088c -10.35c -4.61    -0.0000
iter: 857 14:32:29  -528.958088c -10.36c -4.61    -0.0000
iter: 858 14:32:33  -528.958088c -10.36c -4.61    -0.0000
iter: 859 14:32:36  -528.958089c -10.37c -4.62    -0.0000
iter: 860 14:32:40  -528.958089c -10.38c -4.62    -0.0000
iter: 861 14:32:44  -528.958089c -10.39c -4.62    -0.0000
iter: 862 14:32:48  -528.958090c -10.39c -4.63    -0.0000
iter: 863 14:32:52  -528.958090c -10.40c -4.63    -0.0000
iter: 864 14:32:55  -528.958090c -10.40c -4.63    -0.0000
iter: 865 14:32:59  -528.958091c -10.41c -4.64    -0.0000
iter: 866 14:33:03  -528.958091c -10.41c -4.64    -0.0000
iter: 867 14:33:07  -528.958091c -10.42c -4.64    -0.0000
iter: 868 14:33:10  -528.958092c -10.43c -4.65    -0.0000
iter: 869 14:33:14  -528.958092c -10.44c -4.65    -0.0000
iter: 870 14:33:18  -528.958092c -10.44c -4.65    -0.0000
iter: 871 14:33:22  -528.958093c -10.45c -4.66    -0.0000
iter: 872 14:33:26  -528.958093c -10.45c -4.66    -0.0000
iter: 873 14:33:29  -528.958093c -10.46c -4.67    -0.0000
iter: 874 14:33:33  -528.958094c -10.46c -4.67    -0.0000
iter: 875 14:33:37  -528.958094c -10.47c -4.67    -0.0000
iter: 876 14:33:41  -528.958094c -10.48c -4.68    -0.0000
iter: 877 14:33:44  -528.958094c -10.49c -4.68    -0.0000
iter: 878 14:33:48  -528.958095c -10.49c -4.68    -0.0000
iter: 879 14:33:52  -528.958095c -10.50c -4.69    -0.0000
iter: 880 14:33:56  -528.958095c -10.50c -4.69    -0.0000
iter: 881 14:33:59  -528.958096c -10.51c -4.69    -0.0000
iter: 882 14:34:03  -528.958096c -10.52c -4.70    -0.0000
iter: 883 14:34:07  -528.958096c -10.52c -4.70    -0.0000
iter: 884 14:34:11  -528.958096c -10.53c -4.70    -0.0000
iter: 885 14:34:15  -528.958097c -10.54c -4.71    -0.0000
iter: 886 14:34:18  -528.958097c -10.54c -4.71    -0.0000
iter: 887 14:34:22  -528.958097c -10.55c -4.71    -0.0000
iter: 888 14:34:26  -528.958097c -10.55c -4.72    -0.0000
iter: 889 14:34:30  -528.958098c -10.56c -4.72    -0.0000
iter: 890 14:34:33  -528.958098c -10.57c -4.72    -0.0000
iter: 891 14:34:37  -528.958098c -10.57c -4.73    -0.0000
iter: 892 14:34:41  -528.958098c -10.58c -4.73    -0.0000
iter: 893 14:34:45  -528.958099c -10.59c -4.74    -0.0000
iter: 894 14:34:49  -528.958099c -10.59c -4.74    -0.0000
iter: 895 14:34:52  -528.958099c -10.60c -4.74    -0.0000
iter: 896 14:34:56  -528.958099c -10.60c -4.75    -0.0000
iter: 897 14:35:00  -528.958100c -10.61c -4.75    -0.0000
iter: 898 14:35:04  -528.958100c -10.62c -4.75    -0.0000
iter: 899 14:35:07  -528.958100c -10.62c -4.76    -0.0000
iter: 900 14:35:11  -528.958100c -10.63c -4.76    -0.0000
iter: 901 14:35:15  -528.958101c -10.64c -4.76    -0.0000
iter: 902 14:35:19  -528.958101c -10.64c -4.77    -0.0000
iter: 903 14:35:22  -528.958101c -10.65c -4.77    -0.0000
iter: 904 14:35:26  -528.958101c -10.65c -4.77    -0.0000
iter: 905 14:35:30  -528.958101c -10.66c -4.78    -0.0000
iter: 906 14:35:34  -528.958102c -10.66c -4.78    -0.0000
iter: 907 14:35:38  -528.958102c -10.67c -4.78    -0.0000
iter: 908 14:35:41  -528.958102c -10.68c -4.79    -0.0000
iter: 909 14:35:45  -528.958102c -10.69c -4.79    -0.0000
iter: 910 14:35:49  -528.958103c -10.69c -4.79    -0.0000
iter: 911 14:35:53  -528.958103c -10.70c -4.80    -0.0000
iter: 912 14:35:56  -528.958103c -10.70c -4.80    -0.0000
iter: 913 14:36:00  -528.958103c -10.71c -4.80    -0.0000
iter: 914 14:36:04  -528.958103c -10.71c -4.81    -0.0000
iter: 915 14:36:08  -528.958104c -10.72c -4.81    -0.0000
iter: 916 14:36:11  -528.958104c -10.73c -4.82    -0.0000
iter: 917 14:36:15  -528.958104c -10.74c -4.82    -0.0000
iter: 918 14:36:19  -528.958104c -10.74c -4.82    -0.0000
iter: 919 14:36:23  -528.958104c -10.75c -4.83    -0.0000
iter: 920 14:36:27  -528.958104c -10.75c -4.83    -0.0000
iter: 921 14:36:30  -528.958105c -10.76c -4.83    -0.0000
iter: 922 14:36:34  -528.958105c -10.76c -4.84    -0.0000
iter: 923 14:36:38  -528.958105c -10.77c -4.84    -0.0000
iter: 924 14:36:42  -528.958105c -10.78c -4.84    -0.0000
iter: 925 14:36:45  -528.958105c -10.79c -4.85    -0.0000
iter: 926 14:36:49  -528.958106c -10.79c -4.85    -0.0000
iter: 927 14:36:53  -528.958106c -10.80c -4.85    -0.0000
iter: 928 14:36:57  -528.958106c -10.80c -4.86    -0.0000
iter: 929 14:37:00  -528.958106c -10.81c -4.86    -0.0000
iter: 930 14:37:04  -528.958106c -10.81c -4.86    -0.0000
iter: 931 14:37:08  -528.958106c -10.82c -4.87    -0.0000
iter: 932 14:37:12  -528.958107c -10.83c -4.87    -0.0000
iter: 933 14:37:15  -528.958107c -10.83c -4.87    -0.0000
iter: 934 14:37:19  -528.958107c -10.84c -4.88    -0.0000
iter: 935 14:37:23  -528.958107c -10.85c -4.88    -0.0000
iter: 936 14:37:27  -528.958107c -10.85c -4.88    -0.0000
iter: 937 14:37:31  -528.958107c -10.86c -4.89    -0.0000
iter: 938 14:37:34  -528.958108c -10.86c -4.89    -0.0000
iter: 939 14:37:38  -528.958108c -10.87c -4.89    -0.0000
iter: 940 14:37:42  -528.958108c -10.88c -4.90    -0.0000
iter: 941 14:37:46  -528.958108c -10.88c -4.90    -0.0000
iter: 942 14:37:49  -528.958108c -10.89c -4.90    -0.0000
iter: 943 14:37:53  -528.958108c -10.90c -4.91    -0.0000
iter: 944 14:37:57  -528.958108c -10.90c -4.91    -0.0000
iter: 945 14:38:01  -528.958109c -10.91c -4.92    -0.0000
iter: 946 14:38:04  -528.958109c -10.91c -4.92    -0.0000
iter: 947 14:38:08  -528.958109c -10.92c -4.92    -0.0000
iter: 948 14:38:12  -528.958109c -10.93c -4.93    -0.0000
iter: 949 14:38:16  -528.958109c -10.93c -4.93    -0.0000
iter: 950 14:38:20  -528.958109c -10.94c -4.93    -0.0000
iter: 951 14:38:24  -528.958109c -10.95c -4.94    -0.0000
iter: 952 14:38:27  -528.958110c -10.95c -4.94    -0.0000
iter: 953 14:38:31  -528.958110c -10.96c -4.94    -0.0000
iter: 954 14:38:35  -528.958110c -10.96c -4.95    -0.0000
iter: 955 14:38:39  -528.958110c -10.97c -4.95    -0.0000
iter: 956 14:38:42  -528.958110c -10.98c -4.95    -0.0000
iter: 957 14:38:46  -528.958110c -10.98c -4.96    -0.0000
iter: 958 14:38:50  -528.958110c -10.99c -4.96    -0.0000
iter: 959 14:38:54  -528.958110c -11.00c -4.96    -0.0000
iter: 960 14:38:57  -528.958111c -11.00c -4.97    -0.0000
iter: 961 14:39:01  -528.958111c -11.01c -4.97    -0.0000
iter: 962 14:39:05  -528.958111c -11.01c -4.97    -0.0000
iter: 963 14:39:09  -528.958111c -11.02c -4.98    -0.0000
iter: 964 14:39:13  -528.958111c -11.02c -4.98    -0.0000
iter: 965 14:39:16  -528.958111c -11.03c -4.98    -0.0000
iter: 966 14:39:20  -528.958111c -11.04c -4.99    -0.0000
iter: 967 14:39:24  -528.958111c -11.05c -4.99    -0.0000
iter: 968 14:39:28  -528.958112c -11.05c -4.99    -0.0000
iter: 969 14:39:31  -528.958112c -11.06c -5.00    -0.0000
iter: 970 14:39:35  -528.958112c -11.06c -5.00c   -0.0000

Converged after 970 iterations.

Dipole moment: (52.392992, -54.448985, -0.163198) |e|*Ang

Total magnetic moment: (0.000000, 0.000000, -0.000000)
Local magnetic moments:
   0 Ti ( 0.000000,  0.000000,  0.000000)
   1 Ti ( 0.000000,  0.000000, -0.000000)
   2 Ti ( 0.000000,  0.000000,  0.000000)
   3 Ti ( 0.000000,  0.000000, -0.000000)
   4 Ti ( 0.000000,  0.000000, -0.000000)
   5 Ti ( 0.000000,  0.000000, -0.000000)
   6 Ti ( 0.000000,  0.000000, -0.000000)
   7 Ti ( 0.000000,  0.000000, -0.000000)
   8 Ti ( 0.000000,  0.000000, -0.000000)
   9 Ti ( 0.000000,  0.000000, -0.000000)
  10 Ti ( 0.000000,  0.000000,  0.000000)
  11 Ti ( 0.000000,  0.000000,  0.000000)
  12 Ti ( 0.000000,  0.000000, -0.000000)
  13 Ti ( 0.000000,  0.000000, -0.000000)
  14 Ti ( 0.000000,  0.000000, -0.000000)
  15 Ti ( 0.000000,  0.000000, -0.000000)
  16 Ti ( 0.000000,  0.000000,  0.000000)
  17 Ti ( 0.000000,  0.000000, -0.000000)
  18 Ti ( 0.000000,  0.000000, -0.000000)
  19 Ti ( 0.000000,  0.000000, -0.000000)
  20 Ti ( 0.000000,  0.000000,  0.000000)
  21 Ti ( 0.000000,  0.000000,  0.000000)
  22 Ti ( 0.000000,  0.000000, -0.000000)
  23 Ti ( 0.000000,  0.000000,  0.000000)
  24 O  ( 0.000000,  0.000000,  0.000000)
  25 O  ( 0.000000,  0.000000, -0.000000)
  26 O  ( 0.000000,  0.000000, -0.000000)
  27 O  ( 0.000000,  0.000000, -0.000000)
  28 O  ( 0.000000,  0.000000,  0.000000)
  29 O  ( 0.000000,  0.000000, -0.000000)
  30 O  ( 0.000000,  0.000000,  0.000000)
  31 O  ( 0.000000,  0.000000, -0.000000)
  32 O  ( 0.000000,  0.000000, -0.000000)
  33 O  ( 0.000000,  0.000000,  0.000000)
  34 O  ( 0.000000,  0.000000, -0.000000)
  35 O  ( 0.000000,  0.000000,  0.000000)
  36 O  ( 0.000000,  0.000000, -0.000000)
  37 O  ( 0.000000,  0.000000,  0.000000)
  38 O  ( 0.000000,  0.000000, -0.000000)
  39 O  ( 0.000000,  0.000000,  0.000000)
  40 O  ( 0.000000,  0.000000, -0.000000)
  41 O  ( 0.000000,  0.000000,  0.000000)
  42 O  ( 0.000000,  0.000000, -0.000000)
  43 O  ( 0.000000,  0.000000,  0.000000)
  44 O  ( 0.000000,  0.000000, -0.000000)
  45 O  ( 0.000000,  0.000000, -0.000000)
  46 O  ( 0.000000,  0.000000,  0.000000)
  47 O  ( 0.000000,  0.000000,  0.000000)
  48 O  ( 0.000000,  0.000000, -0.000000)
  49 O  ( 0.000000,  0.000000,  0.000000)
  50 O  ( 0.000000,  0.000000,  0.000000)
  51 O  ( 0.000000,  0.000000,  0.000000)
  52 O  ( 0.000000,  0.000000, -0.000000)
  53 O  ( 0.000000,  0.000000,  0.000000)
  54 O  ( 0.000000,  0.000000, -0.000000)
  55 O  ( 0.000000,  0.000000, -0.000000)
  56 O  ( 0.000000,  0.000000, -0.000000)
  57 O  ( 0.000000,  0.000000, -0.000000)
  58 O  ( 0.000000,  0.000000,  0.000000)
  59 O  ( 0.000000,  0.000000, -0.000000)
  60 O  ( 0.000000,  0.000000,  0.000000)
  61 O  ( 0.000000,  0.000000,  0.000000)
  62 O  ( 0.000000,  0.000000, -0.000000)
  63 O  ( 0.000000,  0.000000,  0.000000)
  64 O  ( 0.000000,  0.000000, -0.000000)
  65 O  ( 0.000000,  0.000000,  0.000000)
  66 O  ( 0.000000,  0.000000, -0.000000)
  67 O  ( 0.000000,  0.000000,  0.000000)
  68 O  ( 0.000000,  0.000000,  0.000000)
  69 O  ( 0.000000,  0.000000,  0.000000)
  70 O  ( 0.000000,  0.000000,  0.000000)
  71 O  ( 0.000000,  0.000000, -0.000000)
  72 Au ( 0.000000,  0.000000, -0.000000)
  73 Au ( 0.000000,  0.000000, -0.000000)
  74 Au ( 0.000000,  0.000000, -0.000000)
  75 Au ( 0.000000,  0.000000, -0.000000)

Energy contributions relative to reference atoms: (reference = -2721730.337652)

Kinetic:       +538.868740
Potential:     -728.501957
External:        +0.000000
XC:            -382.529732
Entropy (-ST):   -0.001262
Local:          +43.205468
SIC:             +0.000000
--------------------------
Free energy:   -528.958743
Extrapolated:  -528.958112

Dipole-layer corrected work functions: 4.551918, 4.925045 eV

Spin contamination: 0.000000 electrons
                   Up                     Down
 Band  Eigenvalues  Occupancy  Eigenvalues  Occupancy
    0    -66.02145    1.00000    -66.02145    1.00000
    1    -66.01369    1.00000    -66.01369    1.00000
    2    -66.00848    1.00000    -66.00848    1.00000
    3    -66.00617    1.00000    -66.00617    1.00000
    4    -65.87996    1.00000    -65.87996    1.00000
    5    -65.80350    1.00000    -65.80350    1.00000
    6    -65.71140    1.00000    -65.71140    1.00000
    7    -65.70870    1.00000    -65.70870    1.00000
    8    -65.70660    1.00000    -65.70660    1.00000
    9    -65.69889    1.00000    -65.69889    1.00000
   10    -65.67411    1.00000    -65.67411    1.00000
   11    -65.67294    1.00000    -65.67294    1.00000
   12    -65.66185    1.00000    -65.66185    1.00000
   13    -65.62616    1.00000    -65.62616    1.00000
   14    -65.62102    1.00000    -65.62102    1.00000
   15    -65.56689    1.00000    -65.56689    1.00000
   16    -65.54545    1.00000    -65.54545    1.00000
   17    -65.53867    1.00000    -65.53867    1.00000
   18    -65.42211    1.00000    -65.42211    1.00000
   19    -65.39746    1.00000    -65.39746    1.00000
   20    -65.28440    1.00000    -65.28440    1.00000
   21    -65.27080    1.00000    -65.27080    1.00000
   22    -65.26306    1.00000    -65.26306    1.00000
   23    -65.26038    1.00000    -65.26038    1.00000
   24    -42.34320    1.00000    -42.34320    1.00000
   25    -42.33422    1.00000    -42.33422    1.00000
   26    -42.32824    1.00000    -42.32824    1.00000
   27    -42.32537    1.00000    -42.32537    1.00000
   28    -42.19599    1.00000    -42.19599    1.00000
   29    -42.18705    1.00000    -42.18705    1.00000
   30    -42.16070    1.00000    -42.16070    1.00000
   31    -42.12655    1.00000    -42.12655    1.00000
   32    -42.11743    1.00000    -42.11743    1.00000
   33    -42.05444    1.00000    -42.05444    1.00000
   34    -42.02426    1.00000    -42.02426    1.00000
   35    -42.01331    1.00000    -42.01331    1.00000
   36    -42.01082    1.00000    -42.01082    1.00000
   37    -42.00407    1.00000    -42.00407    1.00000
   38    -41.99302    1.00000    -41.99302    1.00000
   39    -41.99161    1.00000    -41.99161    1.00000
   40    -41.98539    1.00000    -41.98539    1.00000
   41    -41.98451    1.00000    -41.98451    1.00000
   42    -41.98026    1.00000    -41.98026    1.00000
   43    -41.96957    1.00000    -41.96957    1.00000
   44    -41.96331    1.00000    -41.96331    1.00000
   45    -41.95919    1.00000    -41.95919    1.00000
   46    -41.94168    1.00000    -41.94168    1.00000
   47    -41.93608    1.00000    -41.93608    1.00000
   48    -41.91778    1.00000    -41.91778    1.00000
   49    -41.89979    1.00000    -41.89979    1.00000
   50    -41.88703    1.00000    -41.88703    1.00000
   51    -41.88486    1.00000    -41.88486    1.00000
   52    -41.87102    1.00000    -41.87102    1.00000
   53    -41.86314    1.00000    -41.86314    1.00000
   54    -41.86067    1.00000    -41.86067    1.00000
   55    -41.84054    1.00000    -41.84054    1.00000
   56    -41.83752    1.00000    -41.83752    1.00000
   57    -41.82987    1.00000    -41.82987    1.00000
   58    -41.81990    1.00000    -41.81990    1.00000
   59    -41.80545    1.00000    -41.80545    1.00000
   60    -41.80358    1.00000    -41.80358    1.00000
   61    -41.79153    1.00000    -41.79153    1.00000
   62    -41.78918    1.00000    -41.78918    1.00000
   63    -41.78569    1.00000    -41.78569    1.00000
   64    -41.77766    1.00000    -41.77766    1.00000
   65    -41.76441    1.00000    -41.76441    1.00000
   66    -41.76331    1.00000    -41.76331    1.00000
   67    -41.75635    1.00000    -41.75635    1.00000
   68    -41.74740    1.00000    -41.74740    1.00000
   69    -41.74007    1.00000    -41.74007    1.00000
   70    -41.73162    1.00000    -41.73162    1.00000
   71    -41.72286    1.00000    -41.72286    1.00000
   72    -41.72208    1.00000    -41.72208    1.00000
   73    -41.71098    1.00000    -41.71098    1.00000
   74    -41.70670    1.00000    -41.70670    1.00000
   75    -41.69243    1.00000    -41.69243    1.00000
   76    -41.66301    1.00000    -41.66301    1.00000
   77    -41.64686    1.00000    -41.64686    1.00000
   78    -41.59693    1.00000    -41.59693    1.00000
   79    -41.58566    1.00000    -41.58566    1.00000
   80    -41.55356    1.00000    -41.55356    1.00000
   81    -41.51508    1.00000    -41.51508    1.00000
   82    -41.50957    1.00000    -41.50957    1.00000
   83    -41.50859    1.00000    -41.50859    1.00000
   84    -41.49632    1.00000    -41.49632    1.00000
   85    -41.49267    1.00000    -41.49267    1.00000
   86    -41.48207    1.00000    -41.48207    1.00000
   87    -41.47992    1.00000    -41.47992    1.00000
   88    -41.47811    1.00000    -41.47811    1.00000
   89    -41.47383    1.00000    -41.47383    1.00000
   90    -41.43790    1.00000    -41.43790    1.00000
   91    -41.42338    1.00000    -41.42338    1.00000
   92    -41.36046    1.00000    -41.36046    1.00000
   93    -41.34482    1.00000    -41.34482    1.00000
   94    -41.33676    1.00000    -41.33676    1.00000
   95    -41.33340    1.00000    -41.33340    1.00000
   96    -24.71872    1.00000    -24.71872    1.00000
   97    -24.51605    1.00000    -24.51605    1.00000
   98    -24.38740    1.00000    -24.38740    1.00000
   99    -24.35918    1.00000    -24.35918    1.00000
  100    -24.29748    1.00000    -24.29748    1.00000
  101    -24.25659    1.00000    -24.25659    1.00000
  102    -24.18281    1.00000    -24.18281    1.00000
  103    -24.10973    1.00000    -24.10973    1.00000
  104    -24.05298    1.00000    -24.05298    1.00000
  105    -23.93893    1.00000    -23.93893    1.00000
  106    -23.88834    1.00000    -23.88834    1.00000
  107    -23.82559    1.00000    -23.82559    1.00000
  108    -23.74785    1.00000    -23.74785    1.00000
  109    -23.62425    1.00000    -23.62425    1.00000
  110    -23.58813    1.00000    -23.58813    1.00000
  111    -23.57948    1.00000    -23.57948    1.00000
  112    -23.55984    1.00000    -23.55984    1.00000
  113    -23.54473    1.00000    -23.54473    1.00000
  114    -23.48695    1.00000    -23.48695    1.00000
  115    -23.45454    1.00000    -23.45454    1.00000
  116    -23.43590    1.00000    -23.43590    1.00000
  117    -23.41530    1.00000    -23.41530    1.00000
  118    -23.40278    1.00000    -23.40278    1.00000
  119    -23.39257    1.00000    -23.39257    1.00000
  120    -23.36491    1.00000    -23.36491    1.00000
  121    -23.35187    1.00000    -23.35187    1.00000
  122    -23.33481    1.00000    -23.33481    1.00000
  123    -23.33359    1.00000    -23.33359    1.00000
  124    -23.26925    1.00000    -23.26925    1.00000
  125    -23.25173    1.00000    -23.25173    1.00000
  126    -23.25033    1.00000    -23.25033    1.00000
  127    -23.24105    1.00000    -23.24105    1.00000
  128    -23.23742    1.00000    -23.23742    1.00000
  129    -23.23388    1.00000    -23.23388    1.00000
  130    -23.22605    1.00000    -23.22605    1.00000
  131    -23.21192    1.00000    -23.21192    1.00000
  132    -23.19512    1.00000    -23.19512    1.00000
  133    -23.19332    1.00000    -23.19332    1.00000
  134    -23.16152    1.00000    -23.16152    1.00000
  135    -23.05389    1.00000    -23.05389    1.00000
  136    -23.03651    1.00000    -23.03651    1.00000
  137    -22.84495    1.00000    -22.84495    1.00000
  138    -22.73580    1.00000    -22.73580    1.00000
  139    -22.65673    1.00000    -22.65673    1.00000
  140    -21.88351    1.00000    -21.88351    1.00000
  141    -21.84221    1.00000    -21.84221    1.00000
  142    -21.83593    1.00000    -21.83593    1.00000
  143    -21.82589    1.00000    -21.82589    1.00000
  144    -11.84532    1.00000    -11.84532    1.00000
  145    -11.72659    1.00000    -11.72659    1.00000
  146    -11.71859    1.00000    -11.71859    1.00000
  147    -11.66111    1.00000    -11.66111    1.00000
  148    -11.63891    1.00000    -11.63891    1.00000
  149    -11.61949    1.00000    -11.61949    1.00000
  150    -11.55594    1.00000    -11.55594    1.00000
  151    -11.54537    1.00000    -11.54537    1.00000
  152    -11.53090    1.00000    -11.53090    1.00000
  153    -11.48415    1.00000    -11.48415    1.00000
  154    -11.46984    1.00000    -11.46984    1.00000
  155    -11.42777    1.00000    -11.42777    1.00000
  156    -11.41583    1.00000    -11.41583    1.00000
  157    -11.37779    1.00000    -11.37779    1.00000
  158    -11.34010    1.00000    -11.34010    1.00000
  159    -11.30160    1.00000    -11.30160    1.00000
  160    -11.28733    1.00000    -11.28733    1.00000
  161    -11.25913    1.00000    -11.25913    1.00000
  162    -11.23898    1.00000    -11.23898    1.00000
  163    -11.16921    1.00000    -11.16921    1.00000
  164    -11.11027    1.00000    -11.11027    1.00000
  165    -11.03031    1.00000    -11.03031    1.00000
  166    -11.02667    1.00000    -11.02667    1.00000
  167    -10.99808    1.00000    -10.99808    1.00000
  168    -10.99254    1.00000    -10.99254    1.00000
  169    -10.97400    1.00000    -10.97400    1.00000
  170    -10.94043    1.00000    -10.94043    1.00000
  171    -10.92188    1.00000    -10.92188    1.00000
  172    -10.90210    1.00000    -10.90210    1.00000
  173    -10.89537    1.00000    -10.89537    1.00000
  174    -10.88852    1.00000    -10.88852    1.00000
  175    -10.85191    1.00000    -10.85191    1.00000
  176    -10.84053    1.00000    -10.84053    1.00000
  177    -10.82879    1.00000    -10.82879    1.00000
  178    -10.81498    1.00000    -10.81498    1.00000
  179    -10.79633    1.00000    -10.79633    1.00000
  180    -10.78039    1.00000    -10.78039    1.00000
  181    -10.76547    1.00000    -10.76547    1.00000
  182    -10.75720    1.00000    -10.75720    1.00000
  183    -10.71951    1.00000    -10.71951    1.00000
  184    -10.71111    1.00000    -10.71111    1.00000
  185    -10.67010    1.00000    -10.67010    1.00000
  186    -10.64108    1.00000    -10.64108    1.00000
  187    -10.63309    1.00000    -10.63309    1.00000
  188    -10.57526    1.00000    -10.57526    1.00000
  189    -10.53911    1.00000    -10.53911    1.00000
  190    -10.45978    1.00000    -10.45978    1.00000
  191    -10.42639    1.00000    -10.42639    1.00000
  192    -10.39571    1.00000    -10.39571    1.00000
  193    -10.33410    1.00000    -10.33410    1.00000
  194    -10.25179    1.00000    -10.25179    1.00000
  195    -10.23671    1.00000    -10.23671    1.00000
  196    -10.22454    1.00000    -10.22454    1.00000
  197    -10.16004    1.00000    -10.16004    1.00000
  198    -10.05174    1.00000    -10.05174    1.00000
  199    -10.01431    1.00000    -10.01431    1.00000
  200     -9.97894    1.00000     -9.97894    1.00000
  201     -9.94629    1.00000     -9.94629    1.00000
  202     -9.87109    1.00000     -9.87109    1.00000
  203     -9.86767    1.00000     -9.86767    1.00000
  204     -9.80037    1.00000     -9.80037    1.00000
  205     -9.78502    1.00000     -9.78502    1.00000
  206     -9.73246    1.00000     -9.73246    1.00000
  207     -9.67730    1.00000     -9.67730    1.00000
  208     -9.63579    1.00000     -9.63579    1.00000
  209     -9.62578    1.00000     -9.62578    1.00000
  210     -9.61469    1.00000     -9.61469    1.00000
  211     -9.58785    1.00000     -9.58785    1.00000
  212     -9.54732    1.00000     -9.54732    1.00000
  213     -9.53259    1.00000     -9.53259    1.00000
  214     -9.48815    1.00000     -9.48815    1.00000
  215     -9.44589    1.00000     -9.44589    1.00000
  216     -9.42205    1.00000     -9.42205    1.00000
  217     -9.35795    1.00000     -9.35795    1.00000
  218     -9.35043    1.00000     -9.35043    1.00000
  219     -9.33864    1.00000     -9.33864    1.00000
  220     -9.30135    1.00000     -9.30135    1.00000
  221     -9.28697    1.00000     -9.28697    1.00000
  222     -9.25346    1.00000     -9.25346    1.00000
  223     -9.23156    1.00000     -9.23156    1.00000
  224     -9.18605    1.00000     -9.18605    1.00000
  225     -9.16953    1.00000     -9.16953    1.00000
  226     -9.15761    1.00000     -9.15761    1.00000
  227     -9.14399    1.00000     -9.14399    1.00000
  228     -9.08882    1.00000     -9.08882    1.00000
  229     -9.07225    1.00000     -9.07225    1.00000
  230     -9.06481    1.00000     -9.06481    1.00000
  231     -9.03193    1.00000     -9.03193    1.00000
  232     -9.02851    1.00000     -9.02851    1.00000
  233     -9.01538    1.00000     -9.01538    1.00000
  234     -8.94178    1.00000     -8.94178    1.00000
  235     -8.87755    1.00000     -8.87755    1.00000
  236     -8.87496    1.00000     -8.87496    1.00000
  237     -8.82700    1.00000     -8.82700    1.00000
  238     -8.81251    1.00000     -8.81251    1.00000
  239     -8.79340    1.00000     -8.79340    1.00000
  240     -8.77216    1.00000     -8.77216    1.00000
  241     -8.74248    1.00000     -8.74248    1.00000
  242     -8.71701    1.00000     -8.71701    1.00000
  243     -8.67358    1.00000     -8.67358    1.00000
  244     -8.64216    1.00000     -8.64216    1.00000
  245     -8.54078    1.00000     -8.54078    1.00000
  246     -8.53230    1.00000     -8.53230    1.00000
  247     -8.45575    1.00000     -8.45575    1.00000
  248     -8.42698    1.00000     -8.42698    1.00000
  249     -8.38333    1.00000     -8.38333    1.00000
  250     -8.33459    1.00000     -8.33459    1.00000
  251     -8.31999    1.00000     -8.31999    1.00000
  252     -8.28147    1.00000     -8.28147    1.00000
  253     -8.27443    1.00000     -8.27443    1.00000
  254     -8.25090    1.00000     -8.25090    1.00000
  255     -8.23906    1.00000     -8.23906    1.00000
  256     -8.20912    1.00000     -8.20912    1.00000
  257     -8.19827    1.00000     -8.19827    1.00000
  258     -8.18606    1.00000     -8.18606    1.00000
  259     -8.17384    1.00000     -8.17384    1.00000
  260     -8.12972    1.00000     -8.12972    1.00000
  261     -8.10554    1.00000     -8.10554    1.00000
  262     -8.07496    1.00000     -8.07496    1.00000
  263     -8.06791    1.00000     -8.06791    1.00000
  264     -8.01167    1.00000     -8.01167    1.00000
  265     -8.00699    1.00000     -8.00699    1.00000
  266     -7.98515    1.00000     -7.98515    1.00000
  267     -7.95527    1.00000     -7.95527    1.00000
  268     -7.93428    1.00000     -7.93428    1.00000
  269     -7.92383    1.00000     -7.92383    1.00000
  270     -7.90309    1.00000     -7.90309    1.00000
  271     -7.87745    1.00000     -7.87745    1.00000
  272     -7.86964    1.00000     -7.86964    1.00000
  273     -7.83257    1.00000     -7.83257    1.00000
  274     -7.80488    1.00000     -7.80488    1.00000
  275     -7.78842    1.00000     -7.78842    1.00000
  276     -7.76860    1.00000     -7.76860    1.00000
  277     -7.75623    1.00000     -7.75623    1.00000
  278     -7.70507    1.00000     -7.70507    1.00000
  279     -7.67302    1.00000     -7.67302    1.00000
  280     -7.65972    1.00000     -7.65972    1.00000
  281     -7.63478    1.00000     -7.63478    1.00000
  282     -7.54051    1.00000     -7.54051    1.00000
  283     -7.51512    1.00000     -7.51512    1.00000
  284     -7.47587    1.00000     -7.47587    1.00000
  285     -7.45910    1.00000     -7.45910    1.00000
  286     -7.37678    1.00000     -7.37678    1.00000
  287     -7.33814    1.00000     -7.33814    1.00000
  288     -7.30065    1.00000     -7.30065    1.00000
  289     -7.23235    1.00000     -7.23235    1.00000
  290     -7.20780    1.00000     -7.20780    1.00000
  291     -7.19532    1.00000     -7.19532    1.00000
  292     -7.18692    1.00000     -7.18692    1.00000
  293     -7.16187    1.00000     -7.16187    1.00000
  294     -7.03602    1.00000     -7.03602    1.00000
  295     -7.00910    1.00000     -7.00910    1.00000
  296     -6.97355    1.00000     -6.97355    1.00000
  297     -6.92882    1.00000     -6.92882    1.00000
  298     -6.90859    1.00000     -6.90859    1.00000
  299     -6.83551    1.00000     -6.83551    1.00000
  300     -6.82437    1.00000     -6.82437    1.00000
  301     -6.74499    1.00000     -6.74499    1.00000
  302     -6.70373    1.00000     -6.70373    1.00000
  303     -6.65331    1.00000     -6.65331    1.00000
  304     -6.57923    1.00000     -6.57923    1.00000
  305     -6.54014    1.00000     -6.54014    1.00000
  306     -6.51470    1.00000     -6.51470    1.00000
  307     -6.45346    1.00000     -6.45346    1.00000
  308     -5.86102    0.99999     -5.86102    0.99999
  309     -5.54086    0.99967     -5.54086    0.99967
  310     -3.93221    0.00031     -3.93221    0.00031
  311     -3.63284    0.00002     -3.63284    0.00002
  312     -3.49824    0.00000     -3.49824    0.00000
  313     -3.44365    0.00000     -3.44365    0.00000
  314     -3.39791    0.00000     -3.39791    0.00000
  315     -3.36906    0.00000     -3.36906    0.00000
  316     -3.24029    0.00000     -3.24029    0.00000
  317     -3.22731    0.00000     -3.22731    0.00000
  318     -3.21236    0.00000     -3.21236    0.00000
  319     -3.11106    0.00000     -3.11106    0.00000
  320     -3.00857    0.00000     -3.00857    0.00000
  321     -2.95280    0.00000     -2.95280    0.00000
  322     -2.90706    0.00000     -2.90706    0.00000
  323     -2.88439    0.00000     -2.88439    0.00000
  324     -2.84498    0.00000     -2.84498    0.00000
  325     -2.83183    0.00000     -2.83183    0.00000
  326     -2.78005    0.00000     -2.78005    0.00000
  327     -2.74056    0.00000     -2.74056    0.00000
  328     -2.73459    0.00000     -2.73459    0.00000
  329     -2.70785    0.00000     -2.70785    0.00000
  330     -2.69165    0.00000     -2.69165    0.00000
  331     -2.67751    0.00000     -2.67751    0.00000
  332     -2.65039    0.00000     -2.65039    0.00000
  333     -2.62768    0.00000     -2.62768    0.00000
  334     -2.59921    0.00000     -2.59921    0.00000
  335     -2.56717    0.00000     -2.56717    0.00000
  336     -2.54417    0.00000     -2.54417    0.00000
  337     -2.51976    0.00000     -2.51976    0.00000
  338     -2.51067    0.00000     -2.51067    0.00000
  339     -2.50342    0.00000     -2.50342    0.00000
  340     -2.49434    0.00000     -2.49434    0.00000
  341     -2.48349    0.00000     -2.48349    0.00000
  342     -2.46111    0.00000     -2.46111    0.00000
  343     -2.44925    0.00000     -2.44925    0.00000
  344     -2.43757    0.00000     -2.43757    0.00000
  345     -2.42998    0.00000     -2.42998    0.00000
  346     -2.41270    0.00000     -2.41270    0.00000
  347     -2.40005    0.00000     -2.40005    0.00000
  348     -2.37282    0.00000     -2.37282    0.00000
  349     -2.36909    0.00000     -2.36909    0.00000
  350     -2.30211    0.00000     -2.30211    0.00000
  351     -2.28706    0.00000     -2.28706    0.00000
  352     -2.26982    0.00000     -2.26982    0.00000
  353     -2.25671    0.00000     -2.25671    0.00000
  354     -2.23938    0.00000     -2.23938    0.00000
  355     -2.22293    0.00000     -2.22293    0.00000
  356     -2.14282    0.00000     -2.14282    0.00000
  357     -2.10590    0.00000     -2.10590    0.00000
  358     -2.09007    0.00000     -2.09007    0.00000
  359     -2.08052    0.00000     -2.08052    0.00000
  360     -2.04877    0.00000     -2.04877    0.00000
  361     -2.04074    0.00000     -2.04074    0.00000
  362     -2.02890    0.00000     -2.02890    0.00000
  363     -2.02450    0.00000     -2.02450    0.00000
  364     -2.00464    0.00000     -2.00464    0.00000
  365     -1.99646    0.00000     -1.99646    0.00000
  366     -1.98961    0.00000     -1.98961    0.00000
  367     -1.98079    0.00000     -1.98079    0.00000
  368     -1.96905    0.00000     -1.96905    0.00000
  369     -1.92813    0.00000     -1.92813    0.00000
  370     -1.88827    0.00000     -1.88827    0.00000
  371     -1.88017    0.00000     -1.88017    0.00000
  372     -1.87148    0.00000     -1.87148    0.00000
  373     -1.83599    0.00000     -1.83599    0.00000
  374     -1.78174    0.00000     -1.78174    0.00000
  375     -1.76718    0.00000     -1.76718    0.00000

Fermi level: -4.73848

Gap: 1.609 eV
Transition (v -> c):
  (s=0, k=0, n=309, [0.00, 0.00, 0.00]) -> (s=1, k=0, n=310, [0.00, 0.00, 0.00])
No difference between direct/indirect transitions
Input parameters:
  external: {constraints: [0.25],
             difference: False,
             n_charge_regions: 1,
             name: CDFTPotential,
             regions: [[72, 73, 74, 75]]}

Initialize ...

species:
  Ti:
    name: Titanium
    id: d282db07e62ae71292040bf25b25ccdd
    Z: 22.0
    valence: 12
    core: 10
    charge: 0.0
    Hubbard: {U: 7.0,  # eV
              l: 2,
              scale: True}
    file: /global/common/software/m4517/setups/gpaw-setups-0.9.20000/Ti.PBE.gz
    compensation charges: {type: gauss,
                           rc: 0.38,
                           lmax: 2}
    cutoffs: {filter: 2.23,
              core: 1.02}
    projectors:
      #              energy  rcut
      - 3s(2.00)   -62.623   1.270
      - 4s(2.00)    -4.466   1.270
      - 3p(6.00)   -38.862   1.058
      - 4p(0.00)    -1.466   1.058
      - 3d(2.00)    -4.258   1.058
      -  d          22.953   1.058
  
    # Using partial waves for Ti as LCAO basis

  O:
    name: Oxygen
    id: 32ecd46bf208036f09c70b0ec9a88b78
    Z: 8.0
    valence: 6
    core: 2
    charge: 0.0
    file: /global/common/software/m4517/setups/gpaw-setups-0.9.20000/O.PBE.gz
    compensation charges: {type: gauss,
                           rc: 0.21,
                           lmax: 2}
    cutoffs: {filter: 1.17,
              core: 0.83}
    projectors:
      #              energy  rcut
      - 2s(2.00)   -23.961   0.688
      - 2p(4.00)    -9.029   0.598
      -  s           3.251   0.688
      -  p          18.182   0.598
      -  d           0.000   0.619
  
    # Using partial waves for O as LCAO basis

  Au:
    name: Gold
    id: b12133f335f6ca0d89c4b1ccaa844e9a
    Z: 79.0
    valence: 11
    core: 68
    charge: 0.0
    file: /global/common/software/m4517/setups/gpaw-setups-0.9.20000/Au.PBE.gz
    compensation charges: {type: gauss,
                           rc: 0.42,
                           lmax: 2}
    cutoffs: {filter: 2.33,
              core: 2.81}
    projectors:
      #              energy  rcut
      - 6s(1.00)    -5.728   1.323
      - 6p(0.00)    -0.775   1.323
      - 5d(10.00)    -6.891   1.323
      -  s          21.484   1.323
      -  p          26.436   1.323
      -  d          20.321   1.323
  
    # Using partial waves for Au as LCAO basis

Reference energy: -2721730.337652  # eV

Spin-polarized calculation.
Magnetic moment: 0.000000

Convergence criteria:
 Maximum [total energy] change in last 3 cyles: 1e-06 eV / valence electron
 Maximum integral of absolute [dens]ity change: 1e-05 electrons / valence electron
 Maximum integral of absolute [eigenst]ate change: 1e-10 eV^2 / valence electron
 Maximum number of scf [iter]ations: 1500
 (Square brackets indicate name in SCF output, whereas a 'c' in
 the SCF output indicates the quantity has converged.)

Symmetries present (total): 1

  ( 1  0  0)
  ( 0  1  0)
  ( 0  0  1)

1 k-point (Gamma)
1 k-point in the irreducible part of the Brillouin zone
       k-points in crystal coordinates                weights
   0:     0.00000000    0.00000000    0.00000000          1/1

Wave functions: Uniform real-space grid
  Kinetic energy operator: 6*3+1=19 point O(h^6) finite-difference Laplacian
  ScaLapack parameters: grid=1x1, blocksize=None
  Wavefunction extrapolation:
    Improved wavefunction reuse through dual PAW basis 

Occupation numbers: Fermi-Dirac:
  width: 0.1000  # eV
 

Eigensolver
   Davidson(niter=3) 

Densities:
  Coarse grid: 52*36*144 grid
  Fine grid: 104*72*288 grid
  Total Charge: 0.000000 

Density mixing:
  Method: difference
  Backend: pulay
  Linear mixing parameter: 0.01
  old densities: 1
  Damping of long wavelength oscillations: 100 

Hamiltonian:
  XC and Coulomb potentials evaluated on a 104*72*288 grid
  Using the PBE Exchange-Correlation functional
  External potential:
    CDFTPotential
  Interpolation: tri-quintic (5. degree polynomial)
  Poisson solver: Gauss-Seidel solver with 4 multi-grid levels
    Coarsest grid: 13 x 9 x 36 points
    Warning: Coarse grid has more than 24 points.
             More multi-grid levels recommended.
    Stencil: 6*3+1=19 point O(h^6) finite-difference Laplacian
    Max iterations: 1000
    Tolerance: 2.000000e-10

Dipole correction along z-axis 

XC parameters: PBE with 2 nearest neighbor stencil

Memory estimate:
  Process memory now: 224.99 MiB
  Calculator: 30.06 MiB
    Density: 2.05 MiB
      Arrays: 0.53 MiB
      Localized functions: 1.26 MiB
      Mixer: 0.26 MiB
    Hamiltonian: 0.78 MiB
      Arrays: 0.39 MiB
      XC: 0.00 MiB
      Poisson: 0.29 MiB
      vbar: 0.09 MiB
    Wavefunctions: 27.23 MiB
      Arrays psit_nG: 10.74 MiB
      Eigensolver: 16.24 MiB
      Projections: 0.05 MiB
      Projectors: 0.20 MiB

Total number of cores used: 128
Domain decomposition: 4 x 2 x 16

Number of atoms: 76
Number of atomic orbitals: 540
Number of bands in calculation: 376
Number of valence electrons: 620
Bands to converge: occupied

... initialized

Initializing position-dependent things.

Density initialized from atomic densities
Creating initial wave functions:
  376 bands from LCAO basis set

      .-------------------------.  
     /|                         |  
    / |                         |  
   /  |                         |  
  /   |                         |  
 *    |                         |  
 |    |                         |  
 |    |                         |  
 |    |                         |  
 |    |                         |  
 |    |                         |  
 |    |                         |  
 |    |                         |  
 |    |                         |  
 |    |        Au   OAu         |  
 |    |      O          Ti      |  
 |    O  Au      Ti     O    O  |  
 |    |   Ti   Au O   O         |  
 | O  |   O    O      Ti     Ti |  
 |    | Ti     Ti     O    O    |  
 |    |     O       O      Ti   |  
 |   O|Ti     O      O          |  
 |    |O    O      Ti     Ti    |  
 |  Ti|    Ti          O  O   O |  
 |    |  O  O   O O    TiO      |  
 |  O |         TiO         O Ti|  
 |    | OTiO   Ti    OTi        |  
 |    |       O     O O    O O  |  
 |    | Oi   O O           Ti   |  
 |    O      Ti     Ti     O    |  
 |   Ti          O      O       |  
 |    |   O                     |  
 |    |                         |  
 |    |                         |  
 |    |                         |  
 |    .-------------------------.  
 |   /                         /   
 |  /                         /    
 | /                         /     
 |/                         /      
 *-------------------------*       

Positions:
   0 Ti     1.771742    0.000000    8.228379    ( 0.0000,  0.0000,  0.0000)
   1 Ti     6.989192    1.896200    8.228379    ( 0.0000,  0.0000,  0.0000)
   2 Ti     1.771742    3.792400    8.228379    ( 0.0000,  0.0000,  0.0000)
   3 Ti     6.989192    5.688600    8.228379    ( 0.0000,  0.0000,  0.0000)
   4 Ti     4.725027    0.000000    9.111586    ( 0.0000,  0.0000,  0.0000)
   5 Ti     9.942477    1.896200    9.111586    ( 0.0000,  0.0000,  0.0000)
   6 Ti     4.725027    3.792400    9.111586    ( 0.0000,  0.0000,  0.0000)
   7 Ti     9.942477    5.688600    9.111586    ( 0.0000,  0.0000,  0.0000)
   8 Ti     3.149983    0.000000   11.761552    ( 0.0000,  0.0000,  0.0000)
   9 Ti     8.367433    1.896200   11.761552    ( 0.0000,  0.0000,  0.0000)
  10 Ti     3.149983    3.792400   11.761552    ( 0.0000,  0.0000,  0.0000)
  11 Ti     8.367433    5.688600   11.761552    ( 0.0000,  0.0000,  0.0000)
  12 Ti     6.103269    0.000000   12.644759    ( 0.0000,  0.0000,  0.0000)
  13 Ti     0.885819    1.896200   12.644759    ( 0.0000,  0.0000,  0.0000)
  14 Ti     6.103269    3.792400   12.644759    ( 0.0000,  0.0000,  0.0000)
  15 Ti     0.885819    5.688600   12.644759    ( 0.0000,  0.0000,  0.0000)
  16 Ti     4.482233   -0.001033   15.342543    ( 0.0000,  0.0000,  0.0000)
  17 Ti     9.753045    1.900753   15.389207    ( 0.0000,  0.0000,  0.0000)
  18 Ti     4.499047    3.797034   15.348687    ( 0.0000,  0.0000,  0.0000)
  19 Ti     9.736627    5.671166   15.407809    ( 0.0000,  0.0000,  0.0000)
  20 Ti     7.365001   -0.008670   16.091347    ( 0.0000,  0.0000,  0.0000)
  21 Ti     2.124206    1.919615   16.196452    ( 0.0000,  0.0000,  0.0000)
  22 Ti     7.324862    3.785370   16.124124    ( 0.0000,  0.0000,  0.0000)
  23 Ti     2.104658    5.692197   16.109406    ( 0.0000,  0.0000,  0.0000)
  24 O      3.638859    0.000000    7.500000    ( 0.0000,  0.0000,  0.0000)
  25 O      8.856309    1.896200    7.500000    ( 0.0000,  0.0000,  0.0000)
  26 O      3.638859    3.792400    7.500000    ( 0.0000,  0.0000,  0.0000)
  27 O      8.856309    5.688600    7.500000    ( 0.0000,  0.0000,  0.0000)
  28 O      6.592144    0.000000    8.383207    ( 0.0000,  0.0000,  0.0000)
  29 O      1.374694    1.896200    8.383207    ( 0.0000,  0.0000,  0.0000)
  30 O      6.592144    3.792400    8.383207    ( 0.0000,  0.0000,  0.0000)
  31 O      1.374694    5.688600    8.383207    ( 0.0000,  0.0000,  0.0000)
  32 O     10.339421    0.000000    8.956758    ( 0.0000,  0.0000,  0.0000)
  33 O      5.121971    1.896200    8.956758    ( 0.0000,  0.0000,  0.0000)
  34 O     10.339421    3.792400    8.956758    ( 0.0000,  0.0000,  0.0000)
  35 O      5.121971    5.688600    8.956758    ( 0.0000,  0.0000,  0.0000)
  36 O      2.857911    0.000000    9.839966    ( 0.0000,  0.0000,  0.0000)
  37 O      8.075361    1.896200    9.839966    ( 0.0000,  0.0000,  0.0000)
  38 O      2.857911    3.792400    9.839966    ( 0.0000,  0.0000,  0.0000)
  39 O      8.075361    5.688600    9.839966    ( 0.0000,  0.0000,  0.0000)
  40 O      5.017100    0.000000   11.033173    ( 0.0000,  0.0000,  0.0000)
  41 O     10.234550    1.896200   11.033173    ( 0.0000,  0.0000,  0.0000)
  42 O      5.017100    3.792400   11.033173    ( 0.0000,  0.0000,  0.0000)
  43 O     10.234550    5.688600   11.033173    ( 0.0000,  0.0000,  0.0000)
  44 O      7.970490    0.000000   11.916380    ( 0.0000,  0.0000,  0.0000)
  45 O      2.753040    1.896200   11.916380    ( 0.0000,  0.0000,  0.0000)
  46 O      7.970490    3.792400   11.916380    ( 0.0000,  0.0000,  0.0000)
  47 O      2.753040    5.688600   11.916380    ( 0.0000,  0.0000,  0.0000)
  48 O      1.282867    0.000000   12.489931    ( 0.0000,  0.0000,  0.0000)
  49 O      6.500317    1.896200   12.489931    ( 0.0000,  0.0000,  0.0000)
  50 O      1.282867    3.792400   12.489931    ( 0.0000,  0.0000,  0.0000)
  51 O      6.500317    5.688600   12.489931    ( 0.0000,  0.0000,  0.0000)
  52 O      4.236152    0.000000   13.373138    ( 0.0000,  0.0000,  0.0000)
  53 O      9.453603    1.896200   13.373138    ( 0.0000,  0.0000,  0.0000)
  54 O      4.236152    3.792400   13.373138    ( 0.0000,  0.0000,  0.0000)
  55 O      9.453603    5.688600   13.373138    ( 0.0000,  0.0000,  0.0000)
  56 O      6.412072   -0.010033   14.556610    ( 0.0000,  0.0000,  0.0000)
  57 O      1.198823    1.897930   14.569774    ( 0.0000,  0.0000,  0.0000)
  58 O      6.447668    3.793171   14.532625    ( 0.0000,  0.0000,  0.0000)
  59 O      1.199187    5.689336   14.547629    ( 0.0000,  0.0000,  0.0000)
  60 O      4.033722    1.891518   15.421462    ( 0.0000,  0.0000,  0.0000)
  61 O      9.263384   -0.007385   15.453502    ( 0.0000,  0.0000,  0.0000)
  62 O      4.056182    5.703956   15.417797    ( 0.0000,  0.0000,  0.0000)
  63 O      9.276983    3.794598   15.462247    ( 0.0000,  0.0000,  0.0000)
  64 O      2.642742   -0.013555   16.279518    ( 0.0000,  0.0000,  0.0000)
  65 O      7.840025    1.892632   16.276827    ( 0.0000,  0.0000,  0.0000)
  66 O      2.638424    3.815752   16.259314    ( 0.0000,  0.0000,  0.0000)
  67 O      7.851442    5.687213   16.316677    ( 0.0000,  0.0000,  0.0000)
  68 O      5.664333   -0.017638   16.912131    ( 0.0000,  0.0000,  0.0000)
  69 O      0.405331    1.895786   16.891848    ( 0.0000,  0.0000,  0.0000)
  70 O      0.447526    5.688107   16.892737    ( 0.0000,  0.0000,  0.0000)
  71 O      5.620240    3.815240   16.822627    ( 0.0000,  0.0000,  0.0000)
  72 Au     5.402004    1.459542   18.435638    ( 0.0000,  0.0000,  0.0000)
  73 Au     7.227773    3.254817   19.494175    ( 0.0000,  0.0000,  0.0000)
  74 Au     2.680675    1.867315   18.895591    ( 0.0000,  0.0000,  0.0000)
  75 Au     4.579183    3.616569   19.675117    ( 0.0000,  0.0000,  0.0000)

Unit cell:
           periodic     x           y           z      points  spacing
  1. axis:    yes   10.434900    0.000000    0.000000    52     0.2007
  2. axis:    yes    0.000000    7.584800    0.000000    36     0.2107
  3. axis:    no     0.000000    0.000000   28.826383   144     0.2002

  Lengths:  10.434900   7.584800  28.826383
  Angles:   90.000000  90.000000  90.000000

Effective grid spacing dv^(1/3) = 0.2038

     iter     time        total  log10-change:  magmom
                         energy   eigst   dens
iter:   1 14:39:42  -764.388595                   +0.0000
iter:   2 14:39:46  -754.841948   -1.08  -0.87    -0.0000
iter:   3 14:39:50  -745.128122   -1.75  -0.88    -0.0000
iter:   4 14:39:54  -735.887965   -2.27  -0.89    -0.0000
iter:   5 14:39:58  -727.167307   -2.44  -0.90    +0.0000
iter:   6 14:40:02  -718.947398   -2.47  -0.91    -0.0000
iter:   7 14:40:06  -711.201492   -2.44  -0.92    -0.0000
iter:   8 14:40:10  -703.907101   -2.43  -0.93    +0.0000
iter:   9 14:40:14  -697.040113   -2.40  -0.94    -0.0000
iter:  10 14:40:18  -690.580546   -2.40  -0.95    -0.0000
iter:  11 14:40:22  -684.506075   -2.38  -0.96    +0.0000
iter:  12 14:40:25  -678.798659   -2.39  -0.97    -0.0000
iter:  13 14:40:29  -673.437731   -2.37  -0.98    +0.0000
iter:  14 14:40:33  -668.406396   -2.40  -1.00    +0.0000
iter:  15 14:40:37  -663.686099   -2.39  -1.01    -0.0000
iter:  16 14:40:41  -659.260950   -2.41  -1.02    +0.0000
iter:  17 14:40:45  -655.114250   -2.41  -1.03    -0.0000
iter:  18 14:40:49  -651.231240   -2.43  -1.04    -0.0000
iter:  19 14:40:52  -647.596797   -2.44  -1.05    -0.0000
iter:  20 14:40:56  -644.197364   -2.46  -1.06    -0.0000
iter:  21 14:41:00  -641.019314   -2.47  -1.07    +0.0000
iter:  22 14:41:04  -638.050019   -2.49  -1.08    +0.0000
iter:  23 14:41:08  -635.277334   -2.51  -1.09    +0.0000
iter:  24 14:41:12  -632.689707   -2.53  -1.10    +0.0000
iter:  25 14:41:15  -630.276213   -2.54  -1.11    +0.0000
iter:  26 14:41:19  -628.026331   -2.56  -1.12    +0.0000
iter:  27 14:41:23  -625.930262   -2.58  -1.13    +0.0000
iter:  28 14:41:27  -623.978569   -2.60  -1.14    +0.0000
iter:  29 14:41:31  -622.162207   -2.62  -1.15    +0.0000
iter:  30 14:41:35  -620.472872   -2.64  -1.16    +0.0000
iter:  31 14:41:38  -618.902525   -2.66  -1.17    +0.0000
iter:  32 14:41:42  -617.443457   -2.68  -1.18    -0.0000
iter:  33 14:41:46  -616.088684   -2.70  -1.19    -0.0000
iter:  34 14:41:50  -614.831384   -2.72  -1.20    -0.0000
iter:  35 14:41:54  -613.665064   -2.74  -1.21    -0.0000
iter:  36 14:41:57  -612.583856   -2.76  -1.22    -0.0000
iter:  37 14:42:01  -611.582058   -2.78  -1.23    +0.0000
iter:  38 14:42:05  -610.654189   -2.81  -1.24    +0.0000
iter:  39 14:42:09  -609.795409   -2.83  -1.25    +0.0000
iter:  40 14:42:13  -609.000822   -2.85  -1.26    +0.0000
iter:  41 14:42:17  -608.266176   -2.88  -1.27    -0.0000
iter:  42 14:42:20  -607.587252   -2.90  -1.28    -0.0000
iter:  43 14:42:24  -606.960021   -2.93  -1.29    -0.0000
iter:  44 14:42:28  -606.381004   -2.95  -1.30    -0.0000
iter:  45 14:42:32  -605.846739   -2.98  -1.31    -0.0000
iter:  46 14:42:36  -605.353879   -3.00  -1.31    -0.0000
iter:  47 14:42:40  -604.899631   -3.03  -1.32    -0.0000
iter:  48 14:42:43  -604.481145   -3.06  -1.33    -0.0000
iter:  49 14:42:47  -604.095676   -3.08  -1.34    -0.0000
iter:  50 14:42:51  -603.740984   -3.11  -1.35    -0.0000
iter:  51 14:42:55  -603.414756   -3.13  -1.35    -0.0000
iter:  52 14:42:59  -603.114731   -3.16  -1.36    -0.0000
iter:  53 14:43:02  -602.839149   -3.19  -1.37    -0.0000
iter:  54 14:43:06  -602.586129   -3.22  -1.37    -0.0000
iter:  55 14:43:10  -602.353823   -3.25  -1.38    -0.0000
iter:  56 14:43:14  -602.140856   -3.28  -1.39    -0.0000
iter:  57 14:43:18  -601.945715   -3.31  -1.39    -0.0000
iter:  58 14:43:21  -601.766881   -3.34  -1.40    -0.0000
iter:  59 14:43:25  -601.603307   -3.36  -1.41    -0.0000
iter:  60 14:43:29  -601.453769   -3.40  -1.41    -0.0000
iter:  61 14:43:33  -601.317024   -3.42  -1.42    +0.0000
iter:  62 14:43:37  -601.192286   -3.46  -1.42    -0.0000
iter:  63 14:43:40  -601.078574   -3.48  -1.43    -0.0000
iter:  64 14:43:44  -600.974857   -3.52  -1.43    -0.0000
iter:  65 14:43:48  -600.880572   -3.55  -1.44    -0.0000
iter:  66 14:43:52  -600.794923   -3.58  -1.44    -0.0000
iter:  67 14:43:56  -600.717060   -3.61  -1.45    -0.0000
iter:  68 14:43:59  -600.646589   -3.64  -1.46    -0.0000
iter:  69 14:44:03  -600.582872   -3.67  -1.46    +0.0000
iter:  70 14:44:07  -600.525358   -3.70  -1.47    -0.0000
iter:  71 14:44:11  -600.473385   -3.73  -1.47    -0.0000
iter:  72 14:44:14  -600.426737   -3.76  -1.48    -0.0000
iter:  73 14:44:18  -600.384937   -3.79  -1.48    -0.0000
iter:  74 14:44:22  -600.347411   -3.83  -1.49    -0.0000
iter:  75 14:44:26  -600.314053   -3.86  -1.49    -0.0000
iter:  76 14:44:30  -600.284471   -3.89  -1.50    -0.0000
iter:  77 14:44:33  -600.258346   -3.92  -1.50    -0.0000
iter:  78 14:44:37  -600.235212   -3.95  -1.51    -0.0000
iter:  79 14:44:41  -600.215076   -3.98  -1.51    -0.0000
iter:  80 14:44:45  -600.197635   -4.01  -1.52    -0.0000
iter:  81 14:44:49  -600.182655   -4.04  -1.52    -0.0000
iter:  82 14:44:52  -600.169743   -4.07  -1.52    -0.0000
iter:  83 14:44:56  -600.158987   -4.11  -1.53    -0.0000
iter:  84 14:45:00  -600.150149   -4.14  -1.53    -0.0000
iter:  85 14:45:04  -600.143058   -4.17  -1.54    -0.0000
iter:  86 14:45:07  -600.137561   -4.20  -1.54    -0.0000
iter:  87 14:45:11  -600.133330   -4.23  -1.55    -0.0000
iter:  88 14:45:15  -600.130525   -4.26  -1.55    -0.0000
iter:  89 14:45:19  -600.128965   -4.29  -1.56    -0.0000
iter:  90 14:45:22  -600.128533   -4.32  -1.56    -0.0000
iter:  91 14:45:26  -600.128922c  -4.35  -1.57    -0.0000
iter:  92 14:45:30  -600.130547   -4.37  -1.57    -0.0000
iter:  93 14:45:34  -600.132752   -4.40  -1.58    -0.0000
iter:  94 14:45:37  -600.135814   -4.43  -1.58    -0.0000
iter:  95 14:45:41  -600.139603   -4.46  -1.58    -0.0000
iter:  96 14:45:45  -600.144042   -4.49  -1.59    -0.0000
iter:  97 14:45:49  -600.148859   -4.52  -1.59    -0.0000
iter:  98 14:45:53  -600.154310   -4.54  -1.60    -0.0000
iter:  99 14:45:56  -600.160484   -4.57  -1.60    -0.0000
iter: 100 14:46:00  -600.166798   -4.60  -1.61    -0.0000
iter: 101 14:46:04  -600.173582   -4.62  -1.61    -0.0000
iter: 102 14:46:08  -600.180740   -4.65  -1.62    -0.0000
iter: 103 14:46:11  -600.188001   -4.68  -1.62    -0.0000
iter: 104 14:46:15  -600.195886   -4.70  -1.63    -0.0000
iter: 105 14:46:19  -600.203729   -4.73  -1.63    -0.0000
iter: 106 14:46:23  -600.211890   -4.75  -1.63    -0.0000
iter: 107 14:46:27  -600.220281   -4.78  -1.64    -0.0000
iter: 108 14:46:30  -600.228863   -4.80  -1.64    -0.0000
iter: 109 14:46:34  -600.237608   -4.82  -1.65    -0.0000
iter: 110 14:46:38  -600.246496   -4.85  -1.65    -0.0000
iter: 111 14:46:42  -600.255504   -4.87  -1.66    -0.0000
iter: 112 14:46:45  -600.264384   -4.89  -1.66    -0.0000
iter: 113 14:46:49  -600.273698   -4.92  -1.67    -0.0000
iter: 114 14:46:53  -600.282772   -4.94  -1.67    -0.0000
iter: 115 14:46:57  -600.291997   -4.96  -1.67    -0.0000
iter: 116 14:47:00  -600.301296   -4.98  -1.68    -0.0000
iter: 117 14:47:04  -600.310643   -5.00  -1.68    -0.0000
iter: 118 14:47:08  -600.320021   -5.02  -1.69    -0.0000
iter: 119 14:47:12  -600.329420   -5.04  -1.69    -0.0000
iter: 120 14:47:15  -600.338830   -5.06  -1.70    -0.0000
iter: 121 14:47:19  -600.348240   -5.08  -1.70    -0.0000
iter: 122 14:47:23  -600.357399   -5.10  -1.71    -0.0000
iter: 123 14:47:27  -600.366910   -5.12  -1.71    -0.0000
iter: 124 14:47:30  -600.376071   -5.13  -1.71    -0.0000
iter: 125 14:47:34  -600.385302   -5.15  -1.72    -0.0000
iter: 126 14:47:38  -600.394530   -5.17  -1.72    -0.0000
iter: 127 14:47:42  -600.403735   -5.19  -1.73    -0.0000
iter: 128 14:47:45  -600.412907   -5.20  -1.73    -0.0000
iter: 129 14:47:49  -600.422040   -5.22  -1.74    -0.0000
iter: 130 14:47:53  -600.431127   -5.23  -1.74    -0.0000
iter: 131 14:47:57  -600.440166   -5.25  -1.74    -0.0000
iter: 132 14:48:01  -600.449151   -5.26  -1.75    -0.0000
iter: 133 14:48:04  -600.458081   -5.28  -1.75    -0.0000
iter: 134 14:48:08  -600.466951   -5.29  -1.76    -0.0000
iter: 135 14:48:12  -600.475513   -5.31  -1.76    -0.0000
iter: 136 14:48:16  -600.484374   -5.32  -1.77    -0.0000
iter: 137 14:48:19  -600.492844   -5.34  -1.77    -0.0000
iter: 138 14:48:23  -600.501584   -5.35  -1.78    -0.0000
iter: 139 14:48:27  -600.509930   -5.36  -1.78    -0.0000
iter: 140 14:48:31  -600.518287   -5.38  -1.78    -0.0000
iter: 141 14:48:34  -600.526602   -5.39  -1.79    -0.0000
iter: 142 14:48:38  -600.534858   -5.40  -1.79    -0.0000
iter: 143 14:48:42  -600.543047   -5.41  -1.80    -0.0000
iter: 144 14:48:46  -600.551166   -5.43  -1.80    -0.0000
iter: 145 14:48:49  -600.559212   -5.44  -1.81    -0.0000
iter: 146 14:48:53  -600.567185   -5.45  -1.81    -0.0000
iter: 147 14:48:57  -600.575084   -5.46  -1.81    -0.0000
iter: 148 14:49:01  -600.582908   -5.47  -1.82    -0.0000
iter: 149 14:49:04  -600.590655   -5.49  -1.82    -0.0000
iter: 150 14:49:08  -600.598325   -5.50  -1.83    -0.0000
iter: 151 14:49:12  -600.605919   -5.51  -1.83    -0.0000
iter: 152 14:49:16  -600.613435   -5.52  -1.84    -0.0000
iter: 153 14:49:19  -600.620873   -5.53  -1.84    -0.0000
iter: 154 14:49:23  -600.628233   -5.54  -1.85    -0.0000
iter: 155 14:49:27  -600.635515   -5.55  -1.85    -0.0000
iter: 156 14:49:31  -600.642624   -5.56  -1.85    -0.0000
iter: 157 14:49:34  -600.649713   -5.57  -1.86    -0.0000
iter: 158 14:49:38  -600.656701   -5.58  -1.86    -0.0000
iter: 159 14:49:42  -600.663653   -5.59  -1.87    -0.0000
iter: 160 14:49:46  -600.670494   -5.60  -1.87    -0.0000
iter: 161 14:49:49  -600.677298   -5.61  -1.88    -0.0000
iter: 162 14:49:53  -600.683989   -5.62  -1.88    -0.0000
iter: 163 14:49:57  -600.690536   -5.63  -1.88    -0.0000
iter: 164 14:50:01  -600.697038   -5.64  -1.89    -0.0000
iter: 165 14:50:04  -600.703479   -5.65  -1.89    -0.0000
iter: 166 14:50:08  -600.709853   -5.66  -1.90    -0.0000
iter: 167 14:50:12  -600.716156   -5.67  -1.90    -0.0000
iter: 168 14:50:16  -600.722388   -5.68  -1.91    -0.0000
iter: 169 14:50:19  -600.728549   -5.69  -1.91    -0.0000
iter: 170 14:50:23  -600.734639   -5.69  -1.91    -0.0000
iter: 171 14:50:27  -600.740658   -5.71  -1.92    -0.0000
iter: 172 14:50:31  -600.746606   -5.71  -1.92    -0.0000
iter: 173 14:50:34  -600.752484   -5.72  -1.93    -0.0000
iter: 174 14:50:38  -600.758292   -5.73  -1.93    -0.0000
iter: 175 14:50:42  -600.764030   -5.74  -1.94    -0.0000
iter: 176 14:50:46  -600.769699   -5.75  -1.94    -0.0000
iter: 177 14:50:49  -600.775299   -5.76  -1.95    -0.0000
iter: 178 14:50:53  -600.780831   -5.76  -1.95    -0.0000
iter: 179 14:50:57  -600.786295   -5.78  -1.95    -0.0000
iter: 180 14:51:01  -600.791691   -5.78  -1.96    +0.0000
iter: 181 14:51:04  -600.797021   -5.79  -1.96    +0.0000
iter: 182 14:51:08  -600.802285   -5.80  -1.97    +0.0000
iter: 183 14:51:12  -600.807483   -5.81  -1.97    +0.0000
iter: 184 14:51:16  -600.812615   -5.82  -1.98    +0.0000
iter: 185 14:51:19  -600.817683   -5.83  -1.98    -0.0000
iter: 186 14:51:23  -600.822686   -5.83  -1.98    -0.0000
iter: 187 14:51:27  -600.827626   -5.84  -1.99    -0.0000
iter: 188 14:51:31  -600.832503   -5.85  -1.99    -0.0000
iter: 189 14:51:34  -600.837317   -5.86  -2.00    -0.0000
iter: 190 14:51:38  -600.842070   -5.87  -2.00    -0.0000
iter: 191 14:51:42  -600.846761   -5.88  -2.01    +0.0000
iter: 192 14:51:46  -600.851391   -5.88  -2.01    -0.0000
iter: 193 14:51:49  -600.855961   -5.89  -2.01    +0.0000
iter: 194 14:51:53  -600.860471   -5.90  -2.02    +0.0000
iter: 195 14:51:57  -600.864922   -5.91  -2.02    +0.0000
iter: 196 14:52:01  -600.869315   -5.92  -2.03    +0.0000
iter: 197 14:52:04  -600.873650   -5.92  -2.03    +0.0000
iter: 198 14:52:08  -600.877928   -5.93  -2.04    +0.0000
iter: 199 14:52:12  -600.882149   -5.94  -2.04    +0.0000
iter: 200 14:52:16  -600.886314   -5.95  -2.04    +0.0000
iter: 201 14:52:20  -600.890423   -5.96  -2.05    +0.0000
iter: 202 14:52:24  -600.894478   -5.96  -2.05    +0.0000
iter: 203 14:52:27  -600.898479   -5.97  -2.06    +0.0000
iter: 204 14:52:31  -600.902425   -5.98  -2.06    +0.0000
iter: 205 14:52:35  -600.906319   -5.99  -2.07    +0.0000
iter: 206 14:52:39  -600.910160   -6.00  -2.07    +0.0000
iter: 207 14:52:42  -600.913950   -6.00  -2.07    +0.0000
iter: 208 14:52:46  -600.917687   -6.01  -2.08    +0.0000
iter: 209 14:52:50  -600.921375   -6.02  -2.08    +0.0000
iter: 210 14:52:54  -600.925012   -6.03  -2.09    +0.0000
iter: 211 14:52:57  -600.928600   -6.03  -2.09    +0.0000
iter: 212 14:53:01  -600.932138   -6.04  -2.10    +0.0000
iter: 213 14:53:05  -600.935628   -6.05  -2.10    +0.0000
iter: 214 14:53:09  -600.939071   -6.06  -2.10    +0.0000
iter: 215 14:53:12  -600.942466   -6.07  -2.11    +0.0000
iter: 216 14:53:16  -600.945814   -6.07  -2.11    +0.0000
iter: 217 14:53:20  -600.949117   -6.08  -2.12    +0.0000
iter: 218 14:53:24  -600.952373   -6.09  -2.12    +0.0000
iter: 219 14:53:27  -600.955585   -6.10  -2.13    +0.0000
iter: 220 14:53:31  -600.958753   -6.10  -2.13    +0.0000
iter: 221 14:53:35  -600.961876   -6.11  -2.13    +0.0000
iter: 222 14:53:39  -600.964956   -6.12  -2.14    +0.0000
iter: 223 14:53:42  -600.967993   -6.13  -2.14    +0.0000
iter: 224 14:53:46  -600.970988   -6.13  -2.15    +0.0000
iter: 225 14:53:50  -600.973941   -6.14  -2.15    +0.0000
iter: 226 14:53:54  -600.976853   -6.15  -2.16    +0.0000
iter: 227 14:53:57  -600.979724   -6.16  -2.16    +0.0000
iter: 228 14:54:01  -600.982555   -6.16  -2.16    +0.0000
iter: 229 14:54:05  -600.985347   -6.17  -2.17    +0.0000
iter: 230 14:54:09  -600.988099   -6.18  -2.17    +0.0000
iter: 231 14:54:12  -600.990812   -6.18  -2.18    +0.0000
iter: 232 14:54:16  -600.993487   -6.19  -2.18    +0.0000
iter: 233 14:54:20  -600.996125   -6.20  -2.19    +0.0000
iter: 234 14:54:24  -600.998725   -6.21  -2.19    +0.0000
iter: 235 14:54:27  -601.001289   -6.21  -2.19    +0.0000
iter: 236 14:54:31  -601.003816   -6.22  -2.20    +0.0000
iter: 237 14:54:35  -601.006308   -6.23  -2.20    +0.0000
iter: 238 14:54:39  -601.008764   -6.24  -2.21    +0.0000
iter: 239 14:54:42  -601.011186   -6.24  -2.21    +0.0000
iter: 240 14:54:46  -601.013573   -6.25  -2.22    +0.0000
iter: 241 14:54:50  -601.015926   -6.26  -2.22    +0.0000
iter: 242 14:54:54  -601.018246   -6.27  -2.22    +0.0000
iter: 243 14:54:57  -601.020533   -6.27  -2.23    +0.0000
iter: 244 14:55:01  -601.022787   -6.28  -2.23    +0.0000
iter: 245 14:55:05  -601.025009   -6.29  -2.24    +0.0000
iter: 246 14:55:09  -601.027199   -6.30  -2.24    +0.0000
iter: 247 14:55:12  -601.029358   -6.30  -2.24    +0.0000
iter: 248 14:55:16  -601.031486   -6.31  -2.25    +0.0000
iter: 249 14:55:20  -601.033584   -6.32  -2.25    +0.0000
iter: 250 14:55:24  -601.035651   -6.32  -2.26    +0.0000
iter: 251 14:55:27  -601.037689   -6.33  -2.26    +0.0000
iter: 252 14:55:31  -601.039698   -6.34  -2.27    +0.0000
iter: 253 14:55:35  -601.041678   -6.35  -2.27    +0.0000
iter: 254 14:55:39  -601.043629   -6.35  -2.27    +0.0000
iter: 255 14:55:42  -601.046022   -6.36  -2.28    +0.0000
iter: 256 14:55:46  -601.047859   -6.37  -2.28    +0.0000
iter: 257 14:55:50  -601.049685   -6.37  -2.29    +0.0000
iter: 258 14:55:54  -601.051491   -6.38  -2.29    +0.0000
iter: 259 14:55:57  -601.053276   -6.39  -2.30    +0.0000
iter: 260 14:56:01  -601.055038   -6.40  -2.30    +0.0000
iter: 261 14:56:05  -601.056775   -6.40  -2.30    +0.0000
iter: 262 14:56:09  -601.058489   -6.41  -2.31    +0.0000
iter: 263 14:56:12  -601.060178   -6.42  -2.31    +0.0000
iter: 264 14:56:16  -601.061844   -6.43  -2.32    +0.0000
iter: 265 14:56:20  -601.063486   -6.43  -2.32    +0.0000
iter: 266 14:56:24  -601.065104   -6.44  -2.33    +0.0000
iter: 267 14:56:27  -601.066700   -6.45  -2.33    +0.0000
iter: 268 14:56:31  -601.068273   -6.45  -2.33    +0.0000
iter: 269 14:56:35  -601.069824   -6.46  -2.34    +0.0000
iter: 270 14:56:39  -601.071353   -6.47  -2.34    +0.0000
iter: 271 14:56:42  -601.072860   -6.48  -2.35    +0.0000
iter: 272 14:56:46  -601.074346   -6.48  -2.35    +0.0000
iter: 273 14:56:50  -601.075810   -6.49  -2.35    +0.0000
iter: 274 14:56:54  -601.077254   -6.50  -2.36    +0.0000
iter: 275 14:56:57  -601.078677   -6.50  -2.36    +0.0000
iter: 276 14:57:01  -601.080080   -6.51  -2.37    +0.0000
iter: 277 14:57:05  -601.081463   -6.52  -2.37    +0.0000
iter: 278 14:57:09  -601.082826   -6.53  -2.38    +0.0000
iter: 279 14:57:12  -601.084170   -6.53  -2.38    +0.0000
iter: 280 14:57:16  -601.085495   -6.54  -2.38    +0.0000
iter: 281 14:57:20  -601.086801   -6.55  -2.39    +0.0000
iter: 282 14:57:24  -601.088088   -6.56  -2.39    +0.0000
iter: 283 14:57:27  -601.089357   -6.56  -2.40    +0.0000
iter: 284 14:57:31  -601.090607   -6.57  -2.40    +0.0000
iter: 285 14:57:35  -601.091840   -6.58  -2.41    +0.0000
iter: 286 14:57:39  -601.093055   -6.58  -2.41    +0.0000
iter: 287 14:57:42  -601.094253   -6.59  -2.41    +0.0000
iter: 288 14:57:46  -601.095433   -6.60  -2.42    +0.0000
iter: 289 14:57:50  -601.096596   -6.60  -2.42    +0.0000
iter: 290 14:57:54  -601.097743   -6.61  -2.43    +0.0000
iter: 291 14:57:57  -601.098873   -6.62  -2.43    +0.0000
iter: 292 14:58:01  -601.099987   -6.63  -2.43    +0.0000
iter: 293 14:58:05  -601.101085   -6.63  -2.44    +0.0000
iter: 294 14:58:09  -601.102167   -6.64  -2.44    +0.0000
iter: 295 14:58:12  -601.103234   -6.65  -2.45    +0.0000
iter: 296 14:58:16  -601.104285   -6.65  -2.45    +0.0000
iter: 297 14:58:20  -601.105321   -6.66  -2.46    +0.0000
iter: 298 14:58:24  -601.106342   -6.67  -2.46    +0.0000
iter: 299 14:58:27  -601.107348   -6.68  -2.46    +0.0000
iter: 300 14:58:31  -601.108339   -6.68  -2.47    +0.0000
iter: 301 14:58:35  -601.109316   -6.69  -2.47    +0.0000
iter: 302 14:58:39  -601.110279   -6.70  -2.48    +0.0000
iter: 303 14:58:42  -601.111228   -6.70  -2.48    +0.0000
iter: 304 14:58:46  -601.112163   -6.71  -2.48    +0.0000
iter: 305 14:58:50  -601.113085   -6.72  -2.49    +0.0000
iter: 306 14:58:54  -601.113993   -6.73  -2.49    +0.0000
iter: 307 14:58:57  -601.114888   -6.73  -2.50    +0.0000
iter: 308 14:59:01  -601.115770   -6.74  -2.50    +0.0000
iter: 309 14:59:05  -601.116639   -6.75  -2.51    +0.0000
iter: 310 14:59:09  -601.117495   -6.75  -2.51    +0.0000
iter: 311 14:59:12  -601.118339   -6.76  -2.51    +0.0000
iter: 312 14:59:16  -601.119170   -6.77  -2.52    +0.0000
iter: 313 14:59:20  -601.119990   -6.77  -2.52    +0.0000
iter: 314 14:59:24  -601.120797   -6.78  -2.53    +0.0000
iter: 315 14:59:27  -601.121592   -6.79  -2.53    +0.0000
iter: 316 14:59:31  -601.122376   -6.80  -2.53    +0.0000
iter: 317 14:59:35  -601.123149   -6.80  -2.54    +0.0000
iter: 318 14:59:39  -601.123910   -6.81  -2.54    +0.0000
iter: 319 14:59:42  -601.124659   -6.82  -2.55    +0.0000
iter: 320 14:59:46  -601.125398   -6.82  -2.55    +0.0000
iter: 321 14:59:50  -601.126126   -6.83  -2.56    +0.0000
iter: 322 14:59:54  -601.126844   -6.84  -2.56    +0.0000
iter: 323 14:59:57  -601.127550   -6.84  -2.56    +0.0000
iter: 324 15:00:01  -601.128247   -6.85  -2.57    +0.0000
iter: 325 15:00:05  -601.128933   -6.86  -2.57    +0.0000
iter: 326 15:00:09  -601.129609   -6.86  -2.58    +0.0000
iter: 327 15:00:12  -601.130275   -6.87  -2.58    +0.0000
iter: 328 15:00:16  -601.130931   -6.88  -2.58    +0.0000
iter: 329 15:00:20  -601.131577   -6.89  -2.59    +0.0000
iter: 330 15:00:24  -601.132214   -6.89  -2.59    +0.0000
iter: 331 15:00:27  -601.132842   -6.90  -2.60    +0.0000
iter: 332 15:00:31  -601.133460   -6.91  -2.60    +0.0000
iter: 333 15:00:35  -601.134069   -6.91  -2.61    +0.0000
iter: 334 15:00:39  -601.134669   -6.92  -2.61    +0.0000
iter: 335 15:00:42  -601.135261   -6.93  -2.61    +0.0000
iter: 336 15:00:46  -601.135843   -6.93  -2.62    +0.0000
iter: 337 15:00:50  -601.136417   -6.94  -2.62    +0.0000
iter: 338 15:00:54  -601.136983   -6.95  -2.63    +0.0000
iter: 339 15:00:57  -601.137540   -6.96  -2.63    +0.0000
iter: 340 15:01:01  -601.138088   -6.96  -2.63    +0.0000
iter: 341 15:01:05  -601.138629   -6.97  -2.64    +0.0000
iter: 342 15:01:09  -601.139162   -6.98  -2.64    +0.0000
iter: 343 15:01:12  -601.139687   -6.98  -2.65    +0.0000
iter: 344 15:01:16  -601.140204   -6.99  -2.65    +0.0000
iter: 345 15:01:20  -601.140713   -7.00  -2.66    +0.0000
iter: 346 15:01:24  -601.141215   -7.00  -2.66    +0.0000
iter: 347 15:01:27  -601.141709   -7.01  -2.66    +0.0000
iter: 348 15:01:31  -601.142196   -7.02  -2.67    +0.0000
iter: 349 15:01:35  -601.142676   -7.03  -2.67    +0.0000
iter: 350 15:01:39  -601.143148   -7.03  -2.68    +0.0000
iter: 351 15:01:42  -601.143614   -7.04  -2.68    +0.0000
iter: 352 15:01:46  -601.144073   -7.05  -2.68    +0.0000
iter: 353 15:01:50  -601.144525   -7.05  -2.69    +0.0000
iter: 354 15:01:54  -601.144970   -7.06  -2.69    +0.0000
iter: 355 15:01:57  -601.145408   -7.07  -2.70    +0.0000
iter: 356 15:02:01  -601.145840   -7.07  -2.70    +0.0000
iter: 357 15:02:05  -601.146266   -7.08  -2.70    +0.0000
iter: 358 15:02:09  -601.146685   -7.09  -2.71    +0.0000
iter: 359 15:02:12  -601.147098   -7.10  -2.71    +0.0000
iter: 360 15:02:16  -601.147505   -7.10  -2.72    +0.0000
iter: 361 15:02:20  -601.147906   -7.11  -2.72    +0.0000
iter: 362 15:02:24  -601.148301   -7.12  -2.73    +0.0000
iter: 363 15:02:27  -601.148690   -7.12  -2.73    +0.0000
iter: 364 15:02:31  -601.149073   -7.13  -2.73    +0.0000
iter: 365 15:02:35  -601.149451   -7.14  -2.74    +0.0000
iter: 366 15:02:39  -601.149823   -7.14  -2.74    +0.0000
iter: 367 15:02:42  -601.150189   -7.15  -2.75    +0.0000
iter: 368 15:02:46  -601.150550   -7.16  -2.75    +0.0000
iter: 369 15:02:50  -601.150905   -7.16  -2.75    +0.0000
iter: 370 15:02:54  -601.151255   -7.17  -2.76    +0.0000
iter: 371 15:02:57  -601.151600   -7.18  -2.76    +0.0000
iter: 372 15:03:01  -601.151940   -7.18  -2.77    +0.0000
iter: 373 15:03:05  -601.152275   -7.19  -2.77    +0.0000
iter: 374 15:03:09  -601.152605   -7.20  -2.77    +0.0000
iter: 375 15:03:12  -601.152930   -7.21  -2.78    +0.0000
iter: 376 15:03:16  -601.153250   -7.21  -2.78    +0.0000
iter: 377 15:03:20  -601.153565   -7.22  -2.79    +0.0000
iter: 378 15:03:24  -601.153876   -7.23  -2.79    +0.0000
iter: 379 15:03:27  -601.154182c  -7.23  -2.79    +0.0000
iter: 380 15:03:31  -601.154483c  -7.24  -2.80    +0.0000
iter: 381 15:03:35  -601.154780c  -7.25  -2.80    +0.0000
iter: 382 15:03:39  -601.155072c  -7.25  -2.81    +0.0000
iter: 383 15:03:42  -601.155360c  -7.26  -2.81    +0.0000
iter: 384 15:03:46  -601.155644c  -7.27  -2.82    +0.0000
iter: 385 15:03:50  -601.155924c  -7.28  -2.82    +0.0000
iter: 386 15:03:54  -601.156199c  -7.28  -2.82    +0.0000
iter: 387 15:03:57  -601.156470c  -7.29  -2.83    +0.0000
iter: 388 15:04:01  -601.156738c  -7.30  -2.83    +0.0000
iter: 389 15:04:05  -601.157001c  -7.30  -2.84    +0.0000
iter: 390 15:04:09  -601.157260c  -7.31  -2.84    +0.0000
iter: 391 15:04:12  -601.157516c  -7.32  -2.84    +0.0000
iter: 392 15:04:16  -601.157767c  -7.32  -2.85    +0.0000
iter: 393 15:04:20  -601.158015c  -7.33  -2.85    +0.0000
iter: 394 15:04:24  -601.158259c  -7.34  -2.86    +0.0000
iter: 395 15:04:28  -601.158500c  -7.34  -2.86    +0.0000
iter: 396 15:04:32  -601.158737c  -7.35  -2.86    +0.0000
iter: 397 15:04:35  -601.158970c  -7.36  -2.87    +0.0000
iter: 398 15:04:39  -601.159200c  -7.36  -2.87    +0.0000
iter: 399 15:04:43  -601.159427c  -7.37  -2.88    +0.0000
iter: 400 15:04:47  -601.159650c  -7.38  -2.88    +0.0000
iter: 401 15:04:50  -601.159870c  -7.39  -2.88    +0.0000
iter: 402 15:04:54  -601.160086c  -7.39  -2.89    +0.0000
iter: 403 15:04:58  -601.160299c  -7.40  -2.89    +0.0000
iter: 404 15:05:02  -601.160510c  -7.41  -2.90    +0.0000
iter: 405 15:05:05  -601.160716c  -7.41  -2.90    +0.0000
iter: 406 15:05:09  -601.160920c  -7.42  -2.90    +0.0000
iter: 407 15:05:13  -601.161121c  -7.43  -2.91    +0.0000
iter: 408 15:05:17  -601.161319c  -7.43  -2.91    +0.0000
iter: 409 15:05:20  -601.161514c  -7.44  -2.92    +0.0000
iter: 410 15:05:24  -601.161706c  -7.45  -2.92    +0.0000
iter: 411 15:05:28  -601.161895c  -7.45  -2.93    +0.0000
iter: 412 15:05:32  -601.162081c  -7.46  -2.93    +0.0000
iter: 413 15:05:35  -601.162265c  -7.47  -2.93    +0.0000
iter: 414 15:05:39  -601.162445c  -7.47  -2.94    +0.0000
iter: 415 15:05:43  -601.162623c  -7.48  -2.94    +0.0000
iter: 416 15:05:47  -601.162799c  -7.49  -2.95    +0.0000
iter: 417 15:05:50  -601.162972c  -7.50  -2.95    +0.0000
iter: 418 15:05:54  -601.163142c  -7.50  -2.95    +0.0000
iter: 419 15:05:58  -601.163309c  -7.51  -2.96    +0.0000
iter: 420 15:06:02  -601.163475c  -7.52  -2.96    +0.0000
iter: 421 15:06:05  -601.163637c  -7.52  -2.97    +0.0000
iter: 422 15:06:09  -601.163798c  -7.53  -2.97    +0.0000
iter: 423 15:06:13  -601.163955c  -7.54  -2.97    +0.0000
iter: 424 15:06:17  -601.164111c  -7.54  -2.98    +0.0000
iter: 425 15:06:20  -601.164264c  -7.55  -2.98    +0.0000
iter: 426 15:06:24  -601.164415c  -7.56  -2.99    +0.0000
iter: 427 15:06:28  -601.164564c  -7.56  -2.99    +0.0000
iter: 428 15:06:32  -601.164710c  -7.57  -2.99    +0.0000
iter: 429 15:06:35  -601.164854c  -7.58  -3.00    +0.0000
iter: 430 15:06:39  -601.164997c  -7.58  -3.00    +0.0000
iter: 431 15:06:43  -601.165137c  -7.59  -3.01    +0.0000
iter: 432 15:06:47  -601.165274c  -7.60  -3.01    +0.0000
iter: 433 15:06:50  -601.165410c  -7.60  -3.01    +0.0000
iter: 434 15:06:54  -601.165544c  -7.61  -3.02    +0.0000
iter: 435 15:06:58  -601.165676c  -7.62  -3.02    +0.0000
iter: 436 15:07:02  -601.165806c  -7.63  -3.03    +0.0000
iter: 437 15:07:05  -601.165934c  -7.63  -3.03    +0.0000
iter: 438 15:07:09  -601.166060c  -7.64  -3.03    +0.0000
iter: 439 15:07:13  -601.166184c  -7.65  -3.04    +0.0000
iter: 440 15:07:17  -601.166306c  -7.65  -3.04    +0.0000
iter: 441 15:07:20  -601.166426c  -7.66  -3.05    +0.0000
iter: 442 15:07:24  -601.166545c  -7.67  -3.05    +0.0000
iter: 443 15:07:28  -601.166662c  -7.67  -3.05    +0.0000
iter: 444 15:07:32  -601.166777c  -7.68  -3.06    +0.0000
iter: 445 15:07:35  -601.166891c  -7.69  -3.06    +0.0000
iter: 446 15:07:39  -601.167002c  -7.69  -3.07    +0.0000
iter: 447 15:07:43  -601.167112c  -7.70  -3.07    +0.0000
iter: 448 15:07:47  -601.167221c  -7.71  -3.07    +0.0000
iter: 449 15:07:50  -601.167328c  -7.71  -3.08    +0.0000
iter: 450 15:07:54  -601.167433c  -7.72  -3.08    +0.0000
iter: 451 15:07:58  -601.167536c  -7.73  -3.09    +0.0000
iter: 452 15:08:02  -601.167639c  -7.73  -3.09    +0.0000
iter: 453 15:08:05  -601.167739c  -7.74  -3.09    +0.0000
iter: 454 15:08:09  -601.167838c  -7.75  -3.10    +0.0000
iter: 455 15:08:13  -601.167936c  -7.75  -3.10    +0.0000
iter: 456 15:08:17  -601.168032c  -7.76  -3.11    +0.0000
iter: 457 15:08:20  -601.168127c  -7.77  -3.11    +0.0000
iter: 458 15:08:24  -601.168220c  -7.78  -3.11    +0.0000
iter: 459 15:08:28  -601.168312c  -7.78  -3.12    +0.0000
iter: 460 15:08:32  -601.168403c  -7.79  -3.12    +0.0000
iter: 461 15:08:35  -601.168492c  -7.80  -3.13    +0.0000
iter: 462 15:08:39  -601.168580c  -7.80  -3.13    +0.0000
iter: 463 15:08:43  -601.168666c  -7.81  -3.13    +0.0000
iter: 464 15:08:47  -601.168752c  -7.82  -3.14    +0.0000
iter: 465 15:08:50  -601.168836c  -7.82  -3.14    +0.0000
iter: 466 15:08:54  -601.168918c  -7.83  -3.15    +0.0000
iter: 467 15:08:58  -601.169000c  -7.84  -3.15    +0.0000
iter: 468 15:09:02  -601.169080c  -7.84  -3.15    +0.0000
iter: 469 15:09:05  -601.169159c  -7.85  -3.16    +0.0000
iter: 470 15:09:09  -601.169237c  -7.86  -3.16    +0.0000
iter: 471 15:09:13  -601.169314c  -7.86  -3.17    +0.0000
iter: 472 15:09:17  -601.169390c  -7.87  -3.17    +0.0000
iter: 473 15:09:20  -601.169464c  -7.88  -3.17    +0.0000
iter: 474 15:09:24  -601.169538c  -7.88  -3.18    +0.0000
iter: 475 15:09:28  -601.169610c  -7.89  -3.18    +0.0000
iter: 476 15:09:32  -601.169681c  -7.90  -3.19    +0.0000
iter: 477 15:09:35  -601.169751c  -7.90  -3.19    +0.0000
iter: 478 15:09:39  -601.169820c  -7.91  -3.19    +0.0000
iter: 479 15:09:43  -601.169889c  -7.92  -3.20    +0.0000
iter: 480 15:09:47  -601.169956c  -7.93  -3.20    +0.0000
iter: 481 15:09:50  -601.170022c  -7.93  -3.21    +0.0000
iter: 482 15:09:54  -601.170087c  -7.94  -3.21    +0.0000
iter: 483 15:09:58  -601.170151c  -7.95  -3.21    +0.0000
iter: 484 15:10:02  -601.170214c  -7.95  -3.22    +0.0000
iter: 485 15:10:05  -601.170277c  -7.96  -3.22    +0.0000
iter: 486 15:10:09  -601.170338c  -7.97  -3.23    +0.0000
iter: 487 15:10:13  -601.170398c  -7.97  -3.23    +0.0000
iter: 488 15:10:17  -601.170458c  -7.98  -3.23    +0.0000
iter: 489 15:10:20  -601.170516c  -7.99  -3.24    +0.0000
iter: 490 15:10:24  -601.170574c  -7.99  -3.24    +0.0000
iter: 491 15:10:28  -601.170631c  -8.00  -3.25    +0.0000
iter: 492 15:10:32  -601.170687c  -8.01  -3.25    +0.0000
iter: 493 15:10:35  -601.170742c  -8.01  -3.25    +0.0000
iter: 494 15:10:39  -601.170797c  -8.02  -3.26    +0.0000
iter: 495 15:10:43  -601.170851c  -8.03  -3.26    +0.0000
iter: 496 15:10:47  -601.170903c  -8.03  -3.27    +0.0000
iter: 497 15:10:50  -601.170955c  -8.04  -3.27    +0.0000
iter: 498 15:10:54  -601.171007c  -8.05  -3.27    +0.0000
iter: 499 15:10:58  -601.171057c  -8.05  -3.28    +0.0000
iter: 500 15:11:02  -601.171107c  -8.06  -3.28    +0.0000
iter: 501 15:11:05  -601.171156c  -8.07  -3.28    +0.0000
iter: 502 15:11:09  -601.171204c  -8.07  -3.29    +0.0000
iter: 503 15:11:13  -601.171252c  -8.08  -3.29    +0.0000
iter: 504 15:11:17  -601.171462c  -8.08  -3.30    +0.0000
iter: 505 15:11:20  -601.171342c  -8.10  -3.30    +0.0000
iter: 506 15:11:24  -601.171546c  -8.10  -3.30    +0.0000
iter: 507 15:11:28  -601.171431c  -8.11  -3.31    +0.0000
iter: 508 15:11:32  -601.171628c  -8.11  -3.31    +0.0000
iter: 509 15:11:35  -601.171518c  -8.12  -3.32    +0.0000
iter: 510 15:11:39  -601.171708c  -8.12  -3.32    +0.0000
iter: 511 15:11:43  -601.171603c  -8.14  -3.32    +0.0000
iter: 512 15:11:47  -601.171786c  -8.14  -3.33    +0.0000
iter: 513 15:11:50  -601.171828c  -8.14  -3.33    +0.0000
iter: 514 15:11:54  -601.171863c  -8.15  -3.34    +0.0000
iter: 515 15:11:58  -601.171898c  -8.16  -3.34    +0.0000
iter: 516 15:12:02  -601.171934c  -8.16  -3.34    +0.0000
iter: 517 15:12:05  -601.171969c  -8.17  -3.35    +0.0000
iter: 518 15:12:09  -601.172004c  -8.18  -3.35    +0.0000
iter: 519 15:12:13  -601.172038c  -8.18  -3.36    +0.0000
iter: 520 15:12:17  -601.172072c  -8.19  -3.36    +0.0000
iter: 521 15:12:20  -601.172106c  -8.20  -3.36    +0.0000
iter: 522 15:12:24  -601.172139c  -8.20  -3.37    +0.0000
iter: 523 15:12:28  -601.172171c  -8.21  -3.37    +0.0000
iter: 524 15:12:32  -601.172203c  -8.22  -3.37    +0.0000
iter: 525 15:12:35  -601.172234c  -8.22  -3.38    +0.0000
iter: 526 15:12:39  -601.172266c  -8.23  -3.38    +0.0000
iter: 527 15:12:43  -601.172296c  -8.24  -3.39    +0.0000
iter: 528 15:12:47  -601.172326c  -8.24  -3.39    +0.0000
iter: 529 15:12:50  -601.172356c  -8.25  -3.39    +0.0000
iter: 530 15:12:54  -601.172385c  -8.26  -3.40    +0.0000
iter: 531 15:12:58  -601.172414c  -8.26  -3.40    +0.0000
iter: 532 15:13:02  -601.172442c  -8.27  -3.41    +0.0000
iter: 533 15:13:05  -601.172470c  -8.28  -3.41    +0.0000
iter: 534 15:13:09  -601.172497c  -8.28  -3.41    +0.0000
iter: 535 15:13:13  -601.172525c  -8.29  -3.42    +0.0000
iter: 536 15:13:17  -601.172551c  -8.30  -3.42    +0.0000
iter: 537 15:13:20  -601.172578c  -8.30  -3.43    +0.0000
iter: 538 15:13:24  -601.172603c  -8.31  -3.43    +0.0000
iter: 539 15:13:28  -601.172629c  -8.32  -3.43    +0.0000
iter: 540 15:13:32  -601.172654c  -8.32  -3.44    +0.0000
iter: 541 15:13:35  -601.172679c  -8.33  -3.44    +0.0000
iter: 542 15:13:39  -601.172703c  -8.34  -3.44    +0.0000
iter: 543 15:13:43  -601.172727c  -8.34  -3.45    +0.0000
iter: 544 15:13:46  -601.172751c  -8.35  -3.45    +0.0000
iter: 545 15:13:50  -601.172774c  -8.36  -3.46    +0.0000
iter: 546 15:13:54  -601.172797c  -8.36  -3.46    +0.0000
iter: 547 15:13:58  -601.172820c  -8.37  -3.46    +0.0000
iter: 548 15:14:01  -601.172842c  -8.38  -3.47    +0.0000
iter: 549 15:14:05  -601.172864c  -8.38  -3.47    +0.0000
iter: 550 15:14:09  -601.172886c  -8.39  -3.48    +0.0000
iter: 551 15:14:13  -601.172908c  -8.40  -3.48    +0.0000
iter: 552 15:14:16  -601.172929c  -8.40  -3.48    +0.0000
iter: 553 15:14:20  -601.172950c  -8.41  -3.49    +0.0000
iter: 554 15:14:24  -601.172970c  -8.42  -3.49    +0.0000
iter: 555 15:14:28  -601.172990c  -8.42  -3.50    +0.0000
iter: 556 15:14:31  -601.173010c  -8.43  -3.50    +0.0000
iter: 557 15:14:35  -601.173030c  -8.44  -3.50    +0.0000
iter: 558 15:14:39  -601.173049c  -8.44  -3.51    +0.0000
iter: 559 15:14:43  -601.173068c  -8.45  -3.51    +0.0000
iter: 560 15:14:46  -601.173087c  -8.45  -3.51    +0.0000
iter: 561 15:14:50  -601.173106c  -8.46  -3.52    +0.0000
iter: 562 15:14:54  -601.173124c  -8.47  -3.52    +0.0000
iter: 563 15:14:58  -601.173142c  -8.48  -3.53    +0.0000
iter: 564 15:15:01  -601.173160c  -8.48  -3.53    +0.0000
iter: 565 15:15:05  -601.173177c  -8.49  -3.53    +0.0000
iter: 566 15:15:09  -601.173195c  -8.49  -3.54    +0.0000
iter: 567 15:15:13  -601.173212c  -8.50  -3.54    +0.0000
iter: 568 15:15:16  -601.173229c  -8.51  -3.55    +0.0000
iter: 569 15:15:20  -601.173245c  -8.51  -3.55    +0.0000
iter: 570 15:15:24  -601.173262c  -8.52  -3.55    +0.0000
iter: 571 15:15:28  -601.173278c  -8.53  -3.56    +0.0000
iter: 572 15:15:31  -601.173294c  -8.53  -3.56    +0.0000
iter: 573 15:15:35  -601.173309c  -8.54  -3.56    +0.0000
iter: 574 15:15:39  -601.173325c  -8.55  -3.57    +0.0000
iter: 575 15:15:43  -601.173340c  -8.55  -3.57    +0.0000
iter: 576 15:15:46  -601.173355c  -8.56  -3.58    +0.0000
iter: 577 15:15:50  -601.173370c  -8.57  -3.58    +0.0000
iter: 578 15:15:54  -601.173385c  -8.57  -3.58    +0.0000
iter: 579 15:15:57  -601.173399c  -8.58  -3.59    +0.0000
iter: 580 15:16:01  -601.173413c  -8.59  -3.59    +0.0000
iter: 581 15:16:05  -601.173427c  -8.59  -3.60    +0.0000
iter: 582 15:16:09  -601.173441c  -8.60  -3.60    +0.0000
iter: 583 15:16:13  -601.173455c  -8.61  -3.60    +0.0000
iter: 584 15:16:17  -601.173468c  -8.61  -3.61    +0.0000
iter: 585 15:16:20  -601.173482c  -8.62  -3.61    +0.0000
iter: 586 15:16:24  -601.173495c  -8.63  -3.61    +0.0000
iter: 587 15:16:28  -601.173508c  -8.63  -3.62    +0.0000
iter: 588 15:16:32  -601.173520c  -8.64  -3.62    +0.0000
iter: 589 15:16:35  -601.173533c  -8.64  -3.63    +0.0000
iter: 590 15:16:39  -601.173545c  -8.65  -3.63    +0.0000
iter: 591 15:16:43  -601.173557c  -8.66  -3.63    +0.0000
iter: 592 15:16:47  -601.173569c  -8.66  -3.64    +0.0000
iter: 593 15:16:50  -601.173581c  -8.67  -3.64    +0.0000
iter: 594 15:16:54  -601.173593c  -8.68  -3.64    +0.0000
iter: 595 15:16:58  -601.173605c  -8.68  -3.65    +0.0000
iter: 596 15:17:02  -601.173616c  -8.69  -3.65    +0.0000
iter: 597 15:17:05  -601.173627c  -8.70  -3.66    +0.0000
iter: 598 15:17:09  -601.173638c  -8.70  -3.66    +0.0000
iter: 599 15:17:13  -601.173649c  -8.71  -3.66    +0.0000
iter: 600 15:17:17  -601.173660c  -8.72  -3.67    +0.0000
iter: 601 15:17:20  -601.173671c  -8.72  -3.67    +0.0000
iter: 602 15:17:24  -601.173681c  -8.73  -3.68    +0.0000
iter: 603 15:17:28  -601.173691c  -8.74  -3.68    +0.0000
iter: 604 15:17:32  -601.173702c  -8.74  -3.68    +0.0000
iter: 605 15:17:35  -601.173712c  -8.75  -3.69    +0.0000
iter: 606 15:17:39  -601.173722c  -8.76  -3.69    +0.0000
iter: 607 15:17:43  -601.173731c  -8.76  -3.69    +0.0000
iter: 608 15:17:47  -601.173741c  -8.77  -3.70    +0.0000
iter: 609 15:17:50  -601.173751c  -8.77  -3.70    +0.0000
iter: 610 15:17:54  -601.173760c  -8.78  -3.71    +0.0000
iter: 611 15:17:58  -601.173769c  -8.79  -3.71    +0.0000
iter: 612 15:18:02  -601.173778c  -8.80  -3.71    +0.0000
iter: 613 15:18:05  -601.173787c  -8.80  -3.72    +0.0000
iter: 614 15:18:09  -601.173796c  -8.81  -3.72    +0.0000
iter: 615 15:18:13  -601.173805c  -8.81  -3.72    +0.0000
iter: 616 15:18:17  -601.173814c  -8.82  -3.73    +0.0000
iter: 617 15:18:20  -601.173822c  -8.83  -3.73    +0.0000
iter: 618 15:18:24  -601.173830c  -8.83  -3.74    +0.0000
iter: 619 15:18:28  -601.173839c  -8.84  -3.74    +0.0000
iter: 620 15:18:32  -601.173847c  -8.85  -3.74    +0.0000
iter: 621 15:18:35  -601.173855c  -8.85  -3.75    +0.0000
iter: 622 15:18:39  -601.173863c  -8.86  -3.75    +0.0000
iter: 623 15:18:43  -601.173871c  -8.87  -3.76    +0.0000
iter: 624 15:18:46  -601.173878c  -8.87  -3.76    +0.0000
iter: 625 15:18:50  -601.173886c  -8.88  -3.76    +0.0000
iter: 626 15:18:54  -601.173894c  -8.89  -3.77    +0.0000
iter: 627 15:18:58  -601.173901c  -8.89  -3.77    +0.0000
iter: 628 15:19:01  -601.173908c  -8.90  -3.77    +0.0000
iter: 629 15:19:05  -601.173915c  -8.90  -3.78    +0.0000
iter: 630 15:19:09  -601.173923c  -8.91  -3.78    +0.0000
iter: 631 15:19:13  -601.173930c  -8.92  -3.79    +0.0000
iter: 632 15:19:16  -601.173937c  -8.93  -3.79    +0.0000
iter: 633 15:19:20  -601.173943c  -8.93  -3.79    +0.0000
iter: 634 15:19:24  -601.173950c  -8.94  -3.80    +0.0000
iter: 635 15:19:28  -601.173957c  -8.94  -3.80    +0.0000
iter: 636 15:19:31  -601.173963c  -8.95  -3.80    +0.0000
iter: 637 15:19:35  -601.173970c  -8.96  -3.81    +0.0000
iter: 638 15:19:39  -601.173976c  -8.96  -3.81    +0.0000
iter: 639 15:19:43  -601.173982c  -8.97  -3.82    +0.0000
iter: 640 15:19:46  -601.173988c  -8.98  -3.82    +0.0000
iter: 641 15:19:50  -601.173995c  -8.98  -3.82    +0.0000
iter: 642 15:19:54  -601.174001c  -8.99  -3.83    +0.0000
iter: 643 15:19:58  -601.174007c  -8.99  -3.83    +0.0000
iter: 644 15:20:01  -601.174012c  -9.00  -3.83    +0.0000
iter: 645 15:20:05  -601.174018c  -9.01  -3.84    +0.0000
iter: 646 15:20:09  -601.174024c  -9.02  -3.84    +0.0000
iter: 647 15:20:13  -601.174029c  -9.02  -3.85    +0.0000
iter: 648 15:20:16  -601.174035c  -9.03  -3.85    +0.0000
iter: 649 15:20:20  -601.174040c  -9.03  -3.85    +0.0000
iter: 650 15:20:24  -601.174046c  -9.04  -3.86    +0.0000
iter: 651 15:20:28  -601.174051c  -9.05  -3.86    +0.0000
iter: 652 15:20:31  -601.174056c  -9.05  -3.86    +0.0000
iter: 653 15:20:35  -601.174062c  -9.06  -3.87    +0.0000
iter: 654 15:20:39  -601.174067c  -9.07  -3.87    +0.0000
iter: 655 15:20:43  -601.174072c  -9.07  -3.88    +0.0000
iter: 656 15:20:46  -601.174077c  -9.08  -3.88    +0.0000
iter: 657 15:20:50  -601.174082c  -9.09  -3.88    +0.0000
iter: 658 15:20:54  -601.174086c  -9.09  -3.89    +0.0000
iter: 659 15:20:58  -601.174091c  -9.10  -3.89    +0.0000
iter: 660 15:21:01  -601.174096c  -9.11  -3.89    +0.0000
iter: 661 15:21:05  -601.174101c  -9.11  -3.90    +0.0000
iter: 662 15:21:09  -601.174105c  -9.12  -3.90    +0.0000
iter: 663 15:21:13  -601.174110c  -9.12  -3.91    +0.0000
iter: 664 15:21:16  -601.174114c  -9.13  -3.91    +0.0000
iter: 665 15:21:20  -601.174118c  -9.14  -3.91    +0.0000
iter: 666 15:21:24  -601.174123c  -9.14  -3.92    +0.0000
iter: 667 15:21:28  -601.174127c  -9.15  -3.92    +0.0000
iter: 668 15:21:31  -601.174131c  -9.16  -3.92    +0.0000
iter: 669 15:21:35  -601.174135c  -9.16  -3.93    +0.0000
iter: 670 15:21:39  -601.174140c  -9.17  -3.93    +0.0000
iter: 671 15:21:43  -601.174144c  -9.18  -3.94    +0.0000
iter: 672 15:21:46  -601.174148c  -9.18  -3.94    +0.0000
iter: 673 15:21:50  -601.174151c  -9.19  -3.94    +0.0000
iter: 674 15:21:54  -601.174155c  -9.20  -3.95    +0.0000
iter: 675 15:21:58  -601.174159c  -9.20  -3.95    +0.0000
iter: 676 15:22:01  -601.174163c  -9.21  -3.95    +0.0000
iter: 677 15:22:05  -601.174167c  -9.21  -3.96    +0.0000
iter: 678 15:22:09  -601.174170c  -9.22  -3.96    +0.0000
iter: 679 15:22:12  -601.174174c  -9.23  -3.97    +0.0000
iter: 680 15:22:16  -601.174178c  -9.23  -3.97    +0.0000
iter: 681 15:22:20  -601.174181c  -9.24  -3.97    +0.0000
iter: 682 15:22:24  -601.174185c  -9.25  -3.98    +0.0000
iter: 683 15:22:27  -601.174188c  -9.25  -3.98    +0.0000
iter: 684 15:22:31  -601.174191c  -9.26  -3.98    +0.0000
iter: 685 15:22:35  -601.174195c  -9.27  -3.99    +0.0000
iter: 686 15:22:39  -601.174198c  -9.27  -3.99    +0.0000
iter: 687 15:22:42  -601.174201c  -9.28  -3.99    +0.0000
iter: 688 15:22:46  -601.174205c  -9.29  -4.00    +0.0000
iter: 689 15:22:50  -601.174208c  -9.29  -4.00    +0.0000
iter: 690 15:22:54  -601.174211c  -9.30  -4.01    +0.0000
iter: 691 15:22:57  -601.174214c  -9.30  -4.01    +0.0000
iter: 692 15:23:01  -601.174217c  -9.31  -4.01    +0.0000
iter: 693 15:23:05  -601.174220c  -9.32  -4.02    +0.0000
iter: 694 15:23:09  -601.174223c  -9.32  -4.02    +0.0000
iter: 695 15:23:12  -601.174226c  -9.33  -4.02    +0.0000
iter: 696 15:23:16  -601.174229c  -9.34  -4.03    +0.0000
iter: 697 15:23:20  -601.174232c  -9.34  -4.03    +0.0000
iter: 698 15:23:24  -601.174235c  -9.35  -4.04    +0.0000
iter: 699 15:23:27  -601.174237c  -9.36  -4.04    +0.0000
iter: 700 15:23:31  -601.174240c  -9.36  -4.04    +0.0000
iter: 701 15:23:35  -601.174243c  -9.37  -4.05    +0.0000
iter: 702 15:23:39  -601.174245c  -9.38  -4.05    +0.0000
iter: 703 15:23:42  -601.174248c  -9.38  -4.05    +0.0000
iter: 704 15:23:46  -601.174251c  -9.39  -4.06    +0.0000
iter: 705 15:23:50  -601.174253c  -9.39  -4.06    +0.0000
iter: 706 15:23:54  -601.174256c  -9.40  -4.06    +0.0000
iter: 707 15:23:57  -601.174258c  -9.41  -4.07    +0.0000
iter: 708 15:24:01  -601.174261c  -9.42  -4.07    +0.0000
iter: 709 15:24:05  -601.174263c  -9.42  -4.08    +0.0000
iter: 710 15:24:08  -601.174266c  -9.43  -4.08    +0.0000
iter: 711 15:24:12  -601.174268c  -9.43  -4.08    +0.0000
iter: 712 15:24:16  -601.174270c  -9.44  -4.09    +0.0000
iter: 713 15:24:20  -601.174273c  -9.45  -4.09    +0.0000
iter: 714 15:24:23  -601.174275c  -9.45  -4.09    +0.0000
iter: 715 15:24:27  -601.174277c  -9.46  -4.10    +0.0000
iter: 716 15:24:31  -601.174279c  -9.47  -4.10    +0.0000
iter: 717 15:24:35  -601.174281c  -9.47  -4.11    +0.0000
iter: 718 15:24:38  -601.174284c  -9.48  -4.11    +0.0000
iter: 719 15:24:42  -601.174286c  -9.48  -4.11    +0.0000
iter: 720 15:24:46  -601.174288c  -9.49  -4.12    +0.0000
iter: 721 15:24:50  -601.174290c  -9.50  -4.12    +0.0000
iter: 722 15:24:53  -601.174292c  -9.50  -4.12    +0.0000
iter: 723 15:24:57  -601.174294c  -9.51  -4.13    +0.0000
iter: 724 15:25:01  -601.174296c  -9.52  -4.13    +0.0000
iter: 725 15:25:05  -601.174298c  -9.52  -4.13    +0.0000
iter: 726 15:25:08  -601.174300c  -9.53  -4.14    +0.0000
iter: 727 15:25:12  -601.174302c  -9.54  -4.14    +0.0000
iter: 728 15:25:16  -601.174304c  -9.54  -4.15    +0.0000
iter: 729 15:25:20  -601.174306c  -9.55  -4.15    +0.0000
iter: 730 15:25:23  -601.174308c  -9.56  -4.15    +0.0000
iter: 731 15:25:27  -601.174309c  -9.56  -4.16    +0.0000
iter: 732 15:25:31  -601.174311c  -9.57  -4.16    +0.0000
iter: 733 15:25:35  -601.174313c  -9.57  -4.16    +0.0000
iter: 734 15:25:38  -601.174315c  -9.58  -4.17    +0.0000
iter: 735 15:25:42  -601.174316c  -9.59  -4.17    +0.0000
iter: 736 15:25:46  -601.174318c  -9.59  -4.17    +0.0000
iter: 737 15:25:50  -601.174320c  -9.60  -4.18    +0.0000
iter: 738 15:25:53  -601.174321c  -9.61  -4.18    +0.0000
iter: 739 15:25:57  -601.174323c  -9.61  -4.19    +0.0000
iter: 740 15:26:01  -601.174325c  -9.62  -4.19    +0.0000
iter: 741 15:26:05  -601.174326c  -9.62  -4.19    +0.0000
iter: 742 15:26:08  -601.174328c  -9.63  -4.20    +0.0000
iter: 743 15:26:12  -601.174330c  -9.64  -4.20    +0.0000
iter: 744 15:26:16  -601.174331c  -9.65  -4.20    +0.0000
iter: 745 15:26:20  -601.174333c  -9.65  -4.21    +0.0000
iter: 746 15:26:23  -601.174334c  -9.66  -4.21    +0.0000
iter: 747 15:26:27  -601.174336c  -9.66  -4.22    +0.0000
iter: 748 15:26:31  -601.174337c  -9.67  -4.22    +0.0000
iter: 749 15:26:35  -601.174339c  -9.68  -4.22    +0.0000
iter: 750 15:26:38  -601.174340c  -9.68  -4.23    +0.0000
iter: 751 15:26:42  -601.174341c  -9.69  -4.23    +0.0000
iter: 752 15:26:46  -601.174343c  -9.70  -4.23    +0.0000
iter: 753 15:26:49  -601.174344c  -9.70  -4.24    +0.0000
iter: 754 15:26:53  -601.174346c  -9.71  -4.24    +0.0000
iter: 755 15:26:57  -601.174347c  -9.71  -4.24    +0.0000
iter: 756 15:27:01  -601.174348c  -9.72  -4.25    +0.0000
iter: 757 15:27:04  -601.174349c  -9.73  -4.25    +0.0000
iter: 758 15:27:08  -601.174351c  -9.73  -4.26    +0.0000
iter: 759 15:27:12  -601.174352c  -9.74  -4.26    +0.0000
iter: 760 15:27:16  -601.174353c  -9.75  -4.26    +0.0000
iter: 761 15:27:19  -601.174355c  -9.75  -4.27    +0.0000
iter: 762 15:27:23  -601.174356c  -9.76  -4.27    +0.0000
iter: 763 15:27:27  -601.174357c  -9.76  -4.27    +0.0000
iter: 764 15:27:31  -601.174358c  -9.77  -4.28    +0.0000
iter: 765 15:27:34  -601.174359c  -9.78  -4.28    +0.0000
iter: 766 15:27:38  -601.174361c  -9.79  -4.28    +0.0000
iter: 767 15:27:42  -601.174362c  -9.79  -4.29    +0.0000
iter: 768 15:27:46  -601.174363c  -9.80  -4.29    +0.0000
iter: 769 15:27:49  -601.174364c  -9.80  -4.29    +0.0000
iter: 770 15:27:53  -601.174365c  -9.81  -4.30    +0.0000
iter: 771 15:27:57  -601.174366c  -9.82  -4.30    +0.0000
iter: 772 15:28:01  -601.174367c  -9.82  -4.31    +0.0000
iter: 773 15:28:04  -601.174368c  -9.83  -4.31    +0.0000
iter: 774 15:28:08  -601.174370c  -9.84  -4.31    +0.0000
iter: 775 15:28:12  -601.174371c  -9.84  -4.32    +0.0000
iter: 776 15:28:16  -601.174372c  -9.85  -4.32    +0.0000
iter: 777 15:28:19  -601.174373c  -9.85  -4.32    +0.0000
iter: 778 15:28:23  -601.174374c  -9.86  -4.33    +0.0000
iter: 779 15:28:27  -601.174375c  -9.87  -4.33    +0.0000
iter: 780 15:28:31  -601.174376c  -9.87  -4.33    +0.0000
iter: 781 15:28:35  -601.174377c  -9.88  -4.34    +0.0000
iter: 782 15:28:39  -601.174378c  -9.89  -4.34    +0.0000
iter: 783 15:28:42  -601.174379c  -9.89  -4.35    +0.0000
iter: 784 15:28:46  -601.174379c  -9.90  -4.35    +0.0000
iter: 785 15:28:50  -601.174380c  -9.90  -4.35    +0.0000
iter: 786 15:28:53  -601.174381c  -9.91  -4.36    +0.0000
iter: 787 15:28:57  -601.174382c  -9.92  -4.36    +0.0000
iter: 788 15:29:01  -601.174383c  -9.92  -4.36    +0.0000
iter: 789 15:29:05  -601.174384c  -9.93  -4.37    +0.0000
iter: 790 15:29:08  -601.174385c  -9.94  -4.37    +0.0000
iter: 791 15:29:12  -601.174386c  -9.94  -4.37    +0.0000
iter: 792 15:29:16  -601.174387c  -9.95  -4.38    +0.0000
iter: 793 15:29:20  -601.174387c  -9.95  -4.38    +0.0000
iter: 794 15:29:23  -601.174388c  -9.96  -4.38    +0.0000
iter: 795 15:29:27  -601.174389c  -9.97  -4.39    +0.0000
iter: 796 15:29:31  -601.174390c  -9.97  -4.39    +0.0000
iter: 797 15:29:35  -601.174391c  -9.98  -4.40    +0.0000
iter: 798 15:29:38  -601.174392c  -9.99  -4.40    +0.0000
iter: 799 15:29:42  -601.174392c  -9.99  -4.40    +0.0000
iter: 800 15:29:46  -601.174393c -10.00  -4.41    +0.0000
iter: 801 15:29:50  -601.174394c -10.01c -4.41    +0.0000
iter: 802 15:29:53  -601.174395c -10.01c -4.41    +0.0000
iter: 803 15:29:57  -601.174395c -10.02c -4.42    +0.0000
iter: 804 15:30:01  -601.174396c -10.03c -4.42    +0.0000
iter: 805 15:30:05  -601.174397c -10.03c -4.42    +0.0000
iter: 806 15:30:08  -601.174398c -10.04c -4.43    +0.0000
iter: 807 15:30:12  -601.174398c -10.04c -4.43    +0.0000
iter: 808 15:30:16  -601.174399c -10.05c -4.43    +0.0000
iter: 809 15:30:20  -601.174400c -10.06c -4.44    +0.0000
iter: 810 15:30:23  -601.174400c -10.06c -4.44    +0.0000
iter: 811 15:30:27  -601.174401c -10.07c -4.45    +0.0000
iter: 812 15:30:31  -601.174402c -10.08c -4.45    +0.0000
iter: 813 15:30:34  -601.174402c -10.08c -4.45    +0.0000
iter: 814 15:30:38  -601.174403c -10.09c -4.46    +0.0000
iter: 815 15:30:42  -601.174404c -10.09c -4.46    +0.0000
iter: 816 15:30:46  -601.174404c -10.10c -4.46    +0.0000
iter: 817 15:30:49  -601.174405c -10.11c -4.47    +0.0000
iter: 818 15:30:53  -601.174406c -10.11c -4.47    +0.0000
iter: 819 15:30:57  -601.174406c -10.12c -4.47    +0.0000
iter: 820 15:31:01  -601.174407c -10.13c -4.48    +0.0000
iter: 821 15:31:04  -601.174408c -10.13c -4.48    +0.0000
iter: 822 15:31:08  -601.174408c -10.14c -4.48    +0.0000
iter: 823 15:31:12  -601.174409c -10.14c -4.49    +0.0000
iter: 824 15:31:16  -601.174409c -10.15c -4.49    +0.0000
iter: 825 15:31:19  -601.174410c -10.16c -4.50    +0.0000
iter: 826 15:31:23  -601.174410c -10.16c -4.50    +0.0000
iter: 827 15:31:27  -601.174411c -10.17c -4.50    +0.0000
iter: 828 15:31:31  -601.174412c -10.18c -4.51    +0.0000
iter: 829 15:31:34  -601.174412c -10.18c -4.51    +0.0000
iter: 830 15:31:38  -601.174413c -10.19c -4.51    +0.0000
iter: 831 15:31:42  -601.174413c -10.19c -4.52    +0.0000
iter: 832 15:31:46  -601.174414c -10.20c -4.52    +0.0000
iter: 833 15:31:49  -601.174414c -10.21c -4.52    +0.0000
iter: 834 15:31:53  -601.174415c -10.21c -4.53    +0.0000
iter: 835 15:31:57  -601.174415c -10.22c -4.53    +0.0000
iter: 836 15:32:01  -601.174416c -10.23c -4.53    +0.0000
iter: 837 15:32:04  -601.174416c -10.23c -4.54    +0.0000
iter: 838 15:32:08  -601.174417c -10.24c -4.54    +0.0000
iter: 839 15:32:12  -601.174417c -10.24c -4.55    +0.0000
iter: 840 15:32:16  -601.174418c -10.25c -4.55    +0.0000
iter: 841 15:32:19  -601.174418c -10.26c -4.55    +0.0000
iter: 842 15:32:23  -601.174419c -10.26c -4.56    +0.0000
iter: 843 15:32:27  -601.174419c -10.27c -4.56    +0.0000
iter: 844 15:32:31  -601.174420c -10.28c -4.56    +0.0000
iter: 845 15:32:34  -601.174420c -10.28c -4.57    +0.0000
iter: 846 15:32:38  -601.174421c -10.29c -4.57    +0.0000
iter: 847 15:32:42  -601.174421c -10.29c -4.57    +0.0000
iter: 848 15:32:46  -601.174422c -10.30c -4.58    +0.0000
iter: 849 15:32:49  -601.174422c -10.31c -4.58    +0.0000
iter: 850 15:32:53  -601.174423c -10.31c -4.58    +0.0000
iter: 851 15:32:57  -601.174423c -10.32c -4.59    +0.0000
iter: 852 15:33:01  -601.174423c -10.33c -4.59    +0.0000
iter: 853 15:33:04  -601.174424c -10.33c -4.59    +0.0000
iter: 854 15:33:08  -601.174424c -10.34c -4.60    +0.0000
iter: 855 15:33:12  -601.174425c -10.35c -4.60    +0.0000
iter: 856 15:33:15  -601.174425c -10.35c -4.61    +0.0000
iter: 857 15:33:19  -601.174426c -10.36c -4.61    +0.0000
iter: 858 15:33:23  -601.174426c -10.36c -4.61    +0.0000
iter: 859 15:33:27  -601.174426c -10.37c -4.62    +0.0000
iter: 860 15:33:30  -601.174427c -10.38c -4.62    +0.0000
iter: 861 15:33:34  -601.174427c -10.38c -4.62    +0.0000
iter: 862 15:33:38  -601.174428c -10.39c -4.63    +0.0000
iter: 863 15:33:42  -601.174428c -10.40c -4.63    +0.0000
iter: 864 15:33:45  -601.174428c -10.40c -4.63    +0.0000
iter: 865 15:33:49  -601.174429c -10.41c -4.64    +0.0000
iter: 866 15:33:53  -601.174429c -10.41c -4.64    +0.0000
iter: 867 15:33:57  -601.174429c -10.42c -4.64    +0.0000
iter: 868 15:34:00  -601.174430c -10.43c -4.65    +0.0000
iter: 869 15:34:04  -601.174430c -10.43c -4.65    +0.0000
iter: 870 15:34:08  -601.174431c -10.44c -4.65    +0.0000
iter: 871 15:34:12  -601.174431c -10.45c -4.66    +0.0000
iter: 872 15:34:15  -601.174431c -10.45c -4.66    +0.0000
iter: 873 15:34:19  -601.174432c -10.46c -4.66    +0.0000
iter: 874 15:34:23  -601.174432c -10.46c -4.67    +0.0000
iter: 875 15:34:27  -601.174432c -10.47c -4.67    +0.0000
iter: 876 15:34:30  -601.174433c -10.48c -4.68    +0.0000
iter: 877 15:34:34  -601.174433c -10.48c -4.68    +0.0000
iter: 878 15:34:38  -601.174433c -10.49c -4.68    +0.0000
iter: 879 15:34:42  -601.174434c -10.50c -4.69    +0.0000
iter: 880 15:34:45  -601.174434c -10.50c -4.69    +0.0000
iter: 881 15:34:49  -601.174434c -10.51c -4.69    +0.0000
iter: 882 15:34:53  -601.174435c -10.51c -4.70    +0.0000
iter: 883 15:34:57  -601.174435c -10.52c -4.70    +0.0000
iter: 884 15:35:00  -601.174435c -10.53c -4.70    +0.0000
iter: 885 15:35:04  -601.174435c -10.53c -4.71    +0.0000
iter: 886 15:35:08  -601.174436c -10.54c -4.71    +0.0000
iter: 887 15:35:12  -601.174436c -10.55c -4.71    +0.0000
iter: 888 15:35:15  -601.174436c -10.55c -4.72    +0.0000
iter: 889 15:35:19  -601.174437c -10.56c -4.72    +0.0000
iter: 890 15:35:23  -601.174437c -10.56c -4.72    +0.0000
iter: 891 15:35:26  -601.174437c -10.57c -4.73    +0.0000
iter: 892 15:35:30  -601.174438c -10.58c -4.73    +0.0000
iter: 893 15:35:34  -601.174438c -10.58c -4.73    +0.0000
iter: 894 15:35:38  -601.174438c -10.59c -4.74    +0.0000
iter: 895 15:35:41  -601.174438c -10.60c -4.74    +0.0000
iter: 896 15:35:45  -601.174439c -10.60c -4.75    +0.0000
iter: 897 15:35:49  -601.174439c -10.61c -4.75    +0.0000
iter: 898 15:35:53  -601.174439c -10.61c -4.75    +0.0000
iter: 899 15:35:56  -601.174439c -10.62c -4.76    +0.0000
iter: 900 15:36:00  -601.174440c -10.63c -4.76    +0.0000
iter: 901 15:36:04  -601.174440c -10.63c -4.76    +0.0000
iter: 902 15:36:08  -601.174440c -10.64c -4.77    +0.0000
iter: 903 15:36:11  -601.174440c -10.65c -4.77    +0.0000
iter: 904 15:36:15  -601.174441c -10.65c -4.77    +0.0000
iter: 905 15:36:19  -601.174441c -10.66c -4.78    +0.0000
iter: 906 15:36:23  -601.174441c -10.66c -4.78    +0.0000
iter: 907 15:36:26  -601.174441c -10.67c -4.78    +0.0000
iter: 908 15:36:30  -601.174442c -10.68c -4.79    +0.0000
iter: 909 15:36:34  -601.174442c -10.68c -4.79    +0.0000
iter: 910 15:36:38  -601.174442c -10.69c -4.79    +0.0000
iter: 911 15:36:41  -601.174442c -10.70c -4.80    +0.0000
iter: 912 15:36:45  -601.174443c -10.70c -4.80    +0.0000
iter: 913 15:36:49  -601.174443c -10.71c -4.80    +0.0000
iter: 914 15:36:53  -601.174443c -10.71c -4.81    +0.0000
iter: 915 15:36:56  -601.174443c -10.72c -4.81    +0.0000
iter: 916 15:37:00  -601.174444c -10.73c -4.81    +0.0000
iter: 917 15:37:04  -601.174444c -10.73c -4.82    +0.0000
iter: 918 15:37:08  -601.174444c -10.74c -4.82    +0.0000
iter: 919 15:37:11  -601.174444c -10.75c -4.83    +0.0000
iter: 920 15:37:15  -601.174444c -10.75c -4.83    +0.0000
iter: 921 15:37:19  -601.174445c -10.76c -4.83    +0.0000
iter: 922 15:37:23  -601.174445c -10.76c -4.84    +0.0000
iter: 923 15:37:26  -601.174445c -10.77c -4.84    +0.0000
iter: 924 15:37:30  -601.174445c -10.78c -4.84    +0.0000
iter: 925 15:37:34  -601.174445c -10.78c -4.85    +0.0000
iter: 926 15:37:38  -601.174446c -10.79c -4.85    +0.0000
iter: 927 15:37:41  -601.174446c -10.80c -4.85    +0.0000
iter: 928 15:37:45  -601.174446c -10.80c -4.86    +0.0000
iter: 929 15:37:49  -601.174446c -10.81c -4.86    +0.0000
iter: 930 15:37:53  -601.174446c -10.81c -4.86    +0.0000
iter: 931 15:37:56  -601.174447c -10.82c -4.87    +0.0000
iter: 932 15:38:00  -601.174447c -10.83c -4.87    +0.0000
iter: 933 15:38:04  -601.174447c -10.83c -4.87    +0.0000
iter: 934 15:38:07  -601.174447c -10.84c -4.88    +0.0000
iter: 935 15:38:11  -601.174447c -10.85c -4.88    +0.0000
iter: 936 15:38:15  -601.174448c -10.85c -4.88    +0.0000
iter: 937 15:38:19  -601.174448c -10.86c -4.89    +0.0000
iter: 938 15:38:22  -601.174448c -10.86c -4.89    +0.0000
iter: 939 15:38:26  -601.174448c -10.87c -4.89    +0.0000
iter: 940 15:38:30  -601.174448c -10.88c -4.90    +0.0000
iter: 941 15:38:34  -601.174449c -10.88c -4.90    +0.0000
iter: 942 15:38:38  -601.174449c -10.89c -4.90    +0.0000
iter: 943 15:38:41  -601.174449c -10.89c -4.91    +0.0000
iter: 944 15:38:45  -601.174449c -10.90c -4.91    +0.0000
iter: 945 15:38:49  -601.174449c -10.91c -4.91    +0.0000
iter: 946 15:38:53  -601.174449c -10.91c -4.92    +0.0000
iter: 947 15:38:56  -601.174450c -10.92c -4.92    +0.0000
iter: 948 15:39:00  -601.174450c -10.93c -4.93    +0.0000
iter: 949 15:39:04  -601.174450c -10.93c -4.93    +0.0000
iter: 950 15:39:08  -601.174450c -10.94c -4.93    +0.0000
iter: 951 15:39:11  -601.174450c -10.94c -4.94    +0.0000
iter: 952 15:39:15  -601.174450c -10.95c -4.94    +0.0000
iter: 953 15:39:19  -601.174451c -10.96c -4.94    +0.0000
iter: 954 15:39:22  -601.174451c -10.96c -4.95    +0.0000
iter: 955 15:39:26  -601.174451c -10.97c -4.95    +0.0000
iter: 956 15:39:30  -601.174451c -10.98c -4.95    +0.0000
iter: 957 15:39:34  -601.174451c -10.98c -4.96    +0.0000
iter: 958 15:39:37  -601.174451c -10.99c -4.96    +0.0000
iter: 959 15:39:41  -601.174451c -10.99c -4.96    +0.0000
iter: 960 15:39:45  -601.174452c -11.00c -4.97    +0.0000
iter: 961 15:39:49  -601.174452c -11.01c -4.97    +0.0000
iter: 962 15:39:52  -601.174452c -11.01c -4.97    +0.0000
iter: 963 15:39:56  -601.174452c -11.02c -4.98    +0.0000
iter: 964 15:40:00  -601.174452c -11.03c -4.98    +0.0000
iter: 965 15:40:04  -601.174452c -11.03c -4.98    +0.0000
iter: 966 15:40:07  -601.174452c -11.04c -4.99    +0.0000
iter: 967 15:40:11  -601.174453c -11.04c -4.99    +0.0000
iter: 968 15:40:15  -601.174453c -11.05c -4.99    +0.0000
iter: 969 15:40:19  -601.174453c -11.06c -5.00    +0.0000
iter: 970 15:40:22  -601.174453c -11.06c -5.00c   +0.0000

Converged after 970 iterations.

Dipole moment: (52.394357, -54.480270, -0.102117) |e|*Ang

Total magnetic moment: (0.000000, 0.000000, 0.000000)
Local magnetic moments:
   0 Ti ( 0.000000,  0.000000,  0.000000)
   1 Ti ( 0.000000,  0.000000, -0.000000)
   2 Ti ( 0.000000,  0.000000, -0.000000)
   3 Ti ( 0.000000,  0.000000, -0.000000)
   4 Ti ( 0.000000,  0.000000,  0.000000)
   5 Ti ( 0.000000,  0.000000,  0.000000)
   6 Ti ( 0.000000,  0.000000, -0.000000)
   7 Ti ( 0.000000,  0.000000, -0.000000)
   8 Ti ( 0.000000,  0.000000,  0.000000)
   9 Ti ( 0.000000,  0.000000, -0.000000)
  10 Ti ( 0.000000,  0.000000, -0.000000)
  11 Ti ( 0.000000,  0.000000, -0.000000)
  12 Ti ( 0.000000,  0.000000, -0.000000)
  13 Ti ( 0.000000,  0.000000, -0.000000)
  14 Ti ( 0.000000,  0.000000, -0.000000)
  15 Ti ( 0.000000,  0.000000, -0.000000)
  16 Ti ( 0.000000,  0.000000, -0.000000)
  17 Ti ( 0.000000,  0.000000,  0.000000)
  18 Ti ( 0.000000,  0.000000,  0.000000)
  19 Ti ( 0.000000,  0.000000,  0.000000)
  20 Ti ( 0.000000,  0.000000,  0.000000)
  21 Ti ( 0.000000,  0.000000,  0.000000)
  22 Ti ( 0.000000,  0.000000, -0.000000)
  23 Ti ( 0.000000,  0.000000,  0.000000)
  24 O  ( 0.000000,  0.000000,  0.000000)
  25 O  ( 0.000000,  0.000000, -0.000000)
  26 O  ( 0.000000,  0.000000, -0.000000)
  27 O  ( 0.000000,  0.000000, -0.000000)
  28 O  ( 0.000000,  0.000000,  0.000000)
  29 O  ( 0.000000,  0.000000, -0.000000)
  30 O  ( 0.000000,  0.000000,  0.000000)
  31 O  ( 0.000000,  0.000000, -0.000000)
  32 O  ( 0.000000,  0.000000, -0.000000)
  33 O  ( 0.000000,  0.000000,  0.000000)
  34 O  ( 0.000000,  0.000000, -0.000000)
  35 O  ( 0.000000,  0.000000,  0.000000)
  36 O  ( 0.000000,  0.000000, -0.000000)
  37 O  ( 0.000000,  0.000000,  0.000000)
  38 O  ( 0.000000,  0.000000,  0.000000)
  39 O  ( 0.000000,  0.000000, -0.000000)
  40 O  ( 0.000000,  0.000000, -0.000000)
  41 O  ( 0.000000,  0.000000, -0.000000)
  42 O  ( 0.000000,  0.000000,  0.000000)
  43 O  ( 0.000000,  0.000000,  0.000000)
  44 O  ( 0.000000,  0.000000,  0.000000)
  45 O  ( 0.000000,  0.000000, -0.000000)
  46 O  ( 0.000000,  0.000000,  0.000000)
  47 O  ( 0.000000,  0.000000, -0.000000)
  48 O  ( 0.000000,  0.000000,  0.000000)
  49 O  ( 0.000000,  0.000000,  0.000000)
  50 O  ( 0.000000,  0.000000,  0.000000)
  51 O  ( 0.000000,  0.000000,  0.000000)
  52 O  ( 0.000000,  0.000000,  0.000000)
  53 O  ( 0.000000,  0.000000,  0.000000)
  54 O  ( 0.000000,  0.000000, -0.000000)
  55 O  ( 0.000000,  0.000000,  0.000000)
  56 O  ( 0.000000,  0.000000, -0.000000)
  57 O  ( 0.000000,  0.000000,  0.000000)
  58 O  ( 0.000000,  0.000000, -0.000000)
  59 O  ( 0.000000,  0.000000,  0.000000)
  60 O  ( 0.000000,  0.000000,  0.000000)
  61 O  ( 0.000000,  0.000000,  0.000000)
  62 O  ( 0.000000,  0.000000, -0.000000)
  63 O  ( 0.000000,  0.000000,  0.000000)
  64 O  ( 0.000000,  0.000000,  0.000000)
  65 O  ( 0.000000,  0.000000, -0.000000)
  66 O  ( 0.000000,  0.000000, -0.000000)
  67 O  ( 0.000000,  0.000000, -0.000000)
  68 O  ( 0.000000,  0.000000,  0.000000)
  69 O  ( 0.000000,  0.000000, -0.000000)
  70 O  ( 0.000000,  0.000000, -0.000000)
  71 O  ( 0.000000,  0.000000,  0.000000)
  72 Au ( 0.000000,  0.000000,  0.000000)
  73 Au ( 0.000000,  0.000000, -0.000000)
  74 Au ( 0.000000,  0.000000, -0.000000)
  75 Au ( 0.000000,  0.000000, -0.000000)

Energy contributions relative to reference atoms: (reference = -2721730.337652)

Kinetic:       +537.645437
Potential:     -727.323064
External:       -72.219997
XC:            -382.481869
Entropy (-ST):   -0.001387
Local:          +43.205734
SIC:             +0.000000
--------------------------
Free energy:   -601.175147
Extrapolated:  -601.174453

Dipole-layer corrected work functions: 4.470527, 4.704001 eV

Spin contamination: 0.000000 electrons
                   Up                     Down
 Band  Eigenvalues  Occupancy  Eigenvalues  Occupancy
    0    -65.95156    1.00000    -65.95156    1.00000
    1    -65.94385    1.00000    -65.94385    1.00000
    2    -65.93873    1.00000    -65.93873    1.00000
    3    -65.93631    1.00000    -65.93631    1.00000
    4    -65.80689    1.00000    -65.80689    1.00000
    5    -65.73309    1.00000    -65.73309    1.00000
    6    -65.64198    1.00000    -65.64198    1.00000
    7    -65.63886    1.00000    -65.63886    1.00000
    8    -65.63264    1.00000    -65.63264    1.00000
    9    -65.62975    1.00000    -65.62975    1.00000
   10    -65.60975    1.00000    -65.60975    1.00000
   11    -65.60347    1.00000    -65.60347    1.00000
   12    -65.59186    1.00000    -65.59186    1.00000
   13    -65.55711    1.00000    -65.55711    1.00000
   14    -65.55103    1.00000    -65.55103    1.00000
   15    -65.49732    1.00000    -65.49732    1.00000
   16    -65.47596    1.00000    -65.47596    1.00000
   17    -65.46897    1.00000    -65.46897    1.00000
   18    -65.35835    1.00000    -65.35835    1.00000
   19    -65.31989    1.00000    -65.31989    1.00000
   20    -65.21448    1.00000    -65.21448    1.00000
   21    -65.20097    1.00000    -65.20097    1.00000
   22    -65.19343    1.00000    -65.19343    1.00000
   23    -65.19051    1.00000    -65.19051    1.00000
   24    -42.27330    1.00000    -42.27330    1.00000
   25    -42.26438    1.00000    -42.26438    1.00000
   26    -42.25850    1.00000    -42.25850    1.00000
   27    -42.25551    1.00000    -42.25551    1.00000
   28    -42.12612    1.00000    -42.12612    1.00000
   29    -42.11724    1.00000    -42.11724    1.00000
   30    -42.08756    1.00000    -42.08756    1.00000
   31    -42.05668    1.00000    -42.05668    1.00000
   32    -42.04762    1.00000    -42.04762    1.00000
   33    -41.98269    1.00000    -41.98269    1.00000
   34    -41.95328    1.00000    -41.95328    1.00000
   35    -41.94156    1.00000    -41.94156    1.00000
   36    -41.93878    1.00000    -41.93878    1.00000
   37    -41.93420    1.00000    -41.93420    1.00000
   38    -41.92317    1.00000    -41.92317    1.00000
   39    -41.92236    1.00000    -41.92236    1.00000
   40    -41.91751    1.00000    -41.91751    1.00000
   41    -41.91535    1.00000    -41.91535    1.00000
   42    -41.91043    1.00000    -41.91043    1.00000
   43    -41.89980    1.00000    -41.89980    1.00000
   44    -41.89351    1.00000    -41.89351    1.00000
   45    -41.88808    1.00000    -41.88808    1.00000
   46    -41.87228    1.00000    -41.87228    1.00000
   47    -41.86602    1.00000    -41.86602    1.00000
   48    -41.84822    1.00000    -41.84822    1.00000
   49    -41.83189    1.00000    -41.83189    1.00000
   50    -41.81628    1.00000    -41.81628    1.00000
   51    -41.81554    1.00000    -41.81554    1.00000
   52    -41.80180    1.00000    -41.80180    1.00000
   53    -41.79394    1.00000    -41.79394    1.00000
   54    -41.79064    1.00000    -41.79064    1.00000
   55    -41.77034    1.00000    -41.77034    1.00000
   56    -41.76702    1.00000    -41.76702    1.00000
   57    -41.76117    1.00000    -41.76117    1.00000
   58    -41.75136    1.00000    -41.75136    1.00000
   59    -41.73670    1.00000    -41.73670    1.00000
   60    -41.73374    1.00000    -41.73374    1.00000
   61    -41.72188    1.00000    -41.72188    1.00000
   62    -41.71914    1.00000    -41.71914    1.00000
   63    -41.71623    1.00000    -41.71623    1.00000
   64    -41.70818    1.00000    -41.70818    1.00000
   65    -41.69670    1.00000    -41.69670    1.00000
   66    -41.69383    1.00000    -41.69383    1.00000
   67    -41.68721    1.00000    -41.68721    1.00000
   68    -41.68122    1.00000    -41.68122    1.00000
   69    -41.67082    1.00000    -41.67082    1.00000
   70    -41.66200    1.00000    -41.66200    1.00000
   71    -41.65379    1.00000    -41.65379    1.00000
   72    -41.65274    1.00000    -41.65274    1.00000
   73    -41.64178    1.00000    -41.64178    1.00000
   74    -41.63661    1.00000    -41.63661    1.00000
   75    -41.62325    1.00000    -41.62325    1.00000
   76    -41.59331    1.00000    -41.59331    1.00000
   77    -41.57736    1.00000    -41.57736    1.00000
   78    -41.51994    1.00000    -41.51994    1.00000
   79    -41.51517    1.00000    -41.51517    1.00000
   80    -41.48314    1.00000    -41.48314    1.00000
   81    -41.45080    1.00000    -41.45080    1.00000
   82    -41.44029    1.00000    -41.44029    1.00000
   83    -41.43967    1.00000    -41.43967    1.00000
   84    -41.42651    1.00000    -41.42651    1.00000
   85    -41.42282    1.00000    -41.42282    1.00000
   86    -41.41239    1.00000    -41.41239    1.00000
   87    -41.40996    1.00000    -41.40996    1.00000
   88    -41.40409    1.00000    -41.40409    1.00000
   89    -41.40400    1.00000    -41.40400    1.00000
   90    -41.36804    1.00000    -41.36804    1.00000
   91    -41.35362    1.00000    -41.35362    1.00000
   92    -41.29053    1.00000    -41.29053    1.00000
   93    -41.27499    1.00000    -41.27499    1.00000
   94    -41.26713    1.00000    -41.26713    1.00000
   95    -41.26353    1.00000    -41.26353    1.00000
   96    -24.64916    1.00000    -24.64916    1.00000
   97    -24.44622    1.00000    -24.44622    1.00000
   98    -24.31799    1.00000    -24.31799    1.00000
   99    -24.28931    1.00000    -24.28931    1.00000
  100    -24.22826    1.00000    -24.22826    1.00000
  101    -24.18833    1.00000    -24.18833    1.00000
  102    -24.11462    1.00000    -24.11462    1.00000
  103    -24.04180    1.00000    -24.04180    1.00000
  104    -23.98511    1.00000    -23.98511    1.00000
  105    -23.86900    1.00000    -23.86900    1.00000
  106    -23.81958    1.00000    -23.81958    1.00000
  107    -23.75608    1.00000    -23.75608    1.00000
  108    -23.67692    1.00000    -23.67692    1.00000
  109    -23.55445    1.00000    -23.55445    1.00000
  110    -23.51808    1.00000    -23.51808    1.00000
  111    -23.50558    1.00000    -23.50558    1.00000
  112    -23.48953    1.00000    -23.48953    1.00000
  113    -23.47494    1.00000    -23.47494    1.00000
  114    -23.41717    1.00000    -23.41717    1.00000
  115    -23.38467    1.00000    -23.38467    1.00000
  116    -23.36615    1.00000    -23.36615    1.00000
  117    -23.34562    1.00000    -23.34562    1.00000
  118    -23.33330    1.00000    -23.33330    1.00000
  119    -23.32312    1.00000    -23.32312    1.00000
  120    -23.29865    1.00000    -23.29865    1.00000
  121    -23.28250    1.00000    -23.28250    1.00000
  122    -23.26581    1.00000    -23.26581    1.00000
  123    -23.26511    1.00000    -23.26511    1.00000
  124    -23.20272    1.00000    -23.20272    1.00000
  125    -23.18338    1.00000    -23.18338    1.00000
  126    -23.18177    1.00000    -23.18177    1.00000
  127    -23.17409    1.00000    -23.17409    1.00000
  128    -23.16901    1.00000    -23.16901    1.00000
  129    -23.16589    1.00000    -23.16589    1.00000
  130    -23.15808    1.00000    -23.15808    1.00000
  131    -23.14373    1.00000    -23.14373    1.00000
  132    -23.12596    1.00000    -23.12596    1.00000
  133    -23.12364    1.00000    -23.12364    1.00000
  134    -23.09321    1.00000    -23.09321    1.00000
  135    -22.98593    1.00000    -22.98593    1.00000
  136    -22.96716    1.00000    -22.96716    1.00000
  137    -22.78144    1.00000    -22.78144    1.00000
  138    -22.67687    1.00000    -22.67687    1.00000
  139    -22.59066    1.00000    -22.59066    1.00000
  140    -21.81368    1.00000    -21.81368    1.00000
  141    -21.77239    1.00000    -21.77239    1.00000
  142    -21.76610    1.00000    -21.76610    1.00000
  143    -21.75611    1.00000    -21.75611    1.00000
  144    -11.76821    1.00000    -11.76821    1.00000
  145    -11.65709    1.00000    -11.65709    1.00000
  146    -11.64838    1.00000    -11.64838    1.00000
  147    -11.58790    1.00000    -11.58790    1.00000
  148    -11.56959    1.00000    -11.56959    1.00000
  149    -11.55047    1.00000    -11.55047    1.00000
  150    -11.48607    1.00000    -11.48607    1.00000
  151    -11.47563    1.00000    -11.47563    1.00000
  152    -11.46084    1.00000    -11.46084    1.00000
  153    -11.41515    1.00000    -11.41515    1.00000
  154    -11.40061    1.00000    -11.40061    1.00000
  155    -11.35747    1.00000    -11.35747    1.00000
  156    -11.34676    1.00000    -11.34676    1.00000
  157    -11.30613    1.00000    -11.30613    1.00000
  158    -11.27125    1.00000    -11.27125    1.00000
  159    -11.23210    1.00000    -11.23210    1.00000
  160    -11.21580    1.00000    -11.21580    1.00000
  161    -11.19125    1.00000    -11.19125    1.00000
  162    -11.16995    1.00000    -11.16995    1.00000
  163    -11.10033    1.00000    -11.10033    1.00000
  164    -11.04148    1.00000    -11.04148    1.00000
  165    -10.96111    1.00000    -10.96111    1.00000
  166    -10.95687    1.00000    -10.95687    1.00000
  167    -10.92789    1.00000    -10.92789    1.00000
  168    -10.92273    1.00000    -10.92273    1.00000
  169    -10.90338    1.00000    -10.90338    1.00000
  170    -10.86894    1.00000    -10.86894    1.00000
  171    -10.85223    1.00000    -10.85223    1.00000
  172    -10.83164    1.00000    -10.83164    1.00000
  173    -10.82560    1.00000    -10.82560    1.00000
  174    -10.81826    1.00000    -10.81826    1.00000
  175    -10.78188    1.00000    -10.78188    1.00000
  176    -10.77012    1.00000    -10.77012    1.00000
  177    -10.75865    1.00000    -10.75865    1.00000
  178    -10.74564    1.00000    -10.74564    1.00000
  179    -10.72645    1.00000    -10.72645    1.00000
  180    -10.71203    1.00000    -10.71203    1.00000
  181    -10.69886    1.00000    -10.69886    1.00000
  182    -10.68805    1.00000    -10.68805    1.00000
  183    -10.65243    1.00000    -10.65243    1.00000
  184    -10.64229    1.00000    -10.64229    1.00000
  185    -10.60095    1.00000    -10.60095    1.00000
  186    -10.57234    1.00000    -10.57234    1.00000
  187    -10.55969    1.00000    -10.55969    1.00000
  188    -10.50521    1.00000    -10.50521    1.00000
  189    -10.46717    1.00000    -10.46717    1.00000
  190    -10.38909    1.00000    -10.38909    1.00000
  191    -10.35522    1.00000    -10.35522    1.00000
  192    -10.32077    1.00000    -10.32077    1.00000
  193    -10.26246    1.00000    -10.26246    1.00000
  194    -10.18192    1.00000    -10.18192    1.00000
  195    -10.16694    1.00000    -10.16694    1.00000
  196    -10.15489    1.00000    -10.15489    1.00000
  197    -10.08714    1.00000    -10.08714    1.00000
  198     -9.98283    1.00000     -9.98283    1.00000
  199     -9.94180    1.00000     -9.94180    1.00000
  200     -9.90979    1.00000     -9.90979    1.00000
  201     -9.87362    1.00000     -9.87362    1.00000
  202     -9.79781    1.00000     -9.79781    1.00000
  203     -9.79477    1.00000     -9.79477    1.00000
  204     -9.73235    1.00000     -9.73235    1.00000
  205     -9.71596    1.00000     -9.71596    1.00000
  206     -9.65651    1.00000     -9.65651    1.00000
  207     -9.60683    1.00000     -9.60683    1.00000
  208     -9.56703    1.00000     -9.56703    1.00000
  209     -9.55217    1.00000     -9.55217    1.00000
  210     -9.54337    1.00000     -9.54337    1.00000
  211     -9.51829    1.00000     -9.51829    1.00000
  212     -9.47537    1.00000     -9.47537    1.00000
  213     -9.46108    1.00000     -9.46108    1.00000
  214     -9.39741    1.00000     -9.39741    1.00000
  215     -9.35871    1.00000     -9.35871    1.00000
  216     -9.32434    1.00000     -9.32434    1.00000
  217     -9.28169    1.00000     -9.28169    1.00000
  218     -9.27911    1.00000     -9.27911    1.00000
  219     -9.26667    1.00000     -9.26667    1.00000
  220     -9.23148    1.00000     -9.23148    1.00000
  221     -9.21669    1.00000     -9.21669    1.00000
  222     -9.18169    1.00000     -9.18169    1.00000
  223     -9.15331    1.00000     -9.15331    1.00000
  224     -9.10684    1.00000     -9.10684    1.00000
  225     -9.09901    1.00000     -9.09901    1.00000
  226     -9.08675    1.00000     -9.08675    1.00000
  227     -9.06657    1.00000     -9.06657    1.00000
  228     -9.01911    1.00000     -9.01911    1.00000
  229     -8.99497    1.00000     -8.99497    1.00000
  230     -8.99129    1.00000     -8.99129    1.00000
  231     -8.96276    1.00000     -8.96276    1.00000
  232     -8.95433    1.00000     -8.95433    1.00000
  233     -8.93401    1.00000     -8.93401    1.00000
  234     -8.86681    1.00000     -8.86681    1.00000
  235     -8.80259    1.00000     -8.80259    1.00000
  236     -8.78817    1.00000     -8.78817    1.00000
  237     -8.75657    1.00000     -8.75657    1.00000
  238     -8.72015    1.00000     -8.72015    1.00000
  239     -8.70676    1.00000     -8.70676    1.00000
  240     -8.69943    1.00000     -8.69943    1.00000
  241     -8.63759    1.00000     -8.63759    1.00000
  242     -8.63300    1.00000     -8.63300    1.00000
  243     -8.59581    1.00000     -8.59581    1.00000
  244     -8.56519    1.00000     -8.56519    1.00000
  245     -8.46904    1.00000     -8.46904    1.00000
  246     -8.45995    1.00000     -8.45995    1.00000
  247     -8.38271    1.00000     -8.38271    1.00000
  248     -8.35138    1.00000     -8.35138    1.00000
  249     -8.27489    1.00000     -8.27489    1.00000
  250     -8.26204    1.00000     -8.26204    1.00000
  251     -8.23455    1.00000     -8.23455    1.00000
  252     -8.21025    1.00000     -8.21025    1.00000
  253     -8.20222    1.00000     -8.20222    1.00000
  254     -8.17450    1.00000     -8.17450    1.00000
  255     -8.15387    1.00000     -8.15387    1.00000
  256     -8.13239    1.00000     -8.13239    1.00000
  257     -8.12494    1.00000     -8.12494    1.00000
  258     -8.10976    1.00000     -8.10976    1.00000
  259     -8.09528    1.00000     -8.09528    1.00000
  260     -8.05457    1.00000     -8.05457    1.00000
  261     -8.01443    1.00000     -8.01443    1.00000
  262     -8.00342    1.00000     -8.00342    1.00000
  263     -7.97560    1.00000     -7.97560    1.00000
  264     -7.94177    1.00000     -7.94177    1.00000
  265     -7.93581    1.00000     -7.93581    1.00000
  266     -7.91302    1.00000     -7.91302    1.00000
  267     -7.88132    1.00000     -7.88132    1.00000
  268     -7.85572    1.00000     -7.85572    1.00000
  269     -7.84712    1.00000     -7.84712    1.00000
  270     -7.82885    1.00000     -7.82885    1.00000
  271     -7.80384    1.00000     -7.80384    1.00000
  272     -7.79763    1.00000     -7.79763    1.00000
  273     -7.74658    1.00000     -7.74658    1.00000
  274     -7.72436    1.00000     -7.72436    1.00000
  275     -7.69470    1.00000     -7.69470    1.00000
  276     -7.66750    1.00000     -7.66750    1.00000
  277     -7.63761    1.00000     -7.63761    1.00000
  278     -7.61200    1.00000     -7.61200    1.00000
  279     -7.60146    1.00000     -7.60146    1.00000
  280     -7.56390    1.00000     -7.56390    1.00000
  281     -7.54749    1.00000     -7.54749    1.00000
  282     -7.46876    1.00000     -7.46876    1.00000
  283     -7.44445    1.00000     -7.44445    1.00000
  284     -7.40280    1.00000     -7.40280    1.00000
  285     -7.38811    1.00000     -7.38811    1.00000
  286     -7.29628    1.00000     -7.29628    1.00000
  287     -7.23315    1.00000     -7.23315    1.00000
  288     -7.19242    1.00000     -7.19242    1.00000
  289     -7.13953    1.00000     -7.13953    1.00000
  290     -7.12518    1.00000     -7.12518    1.00000
  291     -7.11610    1.00000     -7.11610    1.00000
  292     -7.09182    1.00000     -7.09182    1.00000
  293     -7.07104    1.00000     -7.07104    1.00000
  294     -6.90367    1.00000     -6.90367    1.00000
  295     -6.87141    1.00000     -6.87141    1.00000
  296     -6.85928    1.00000     -6.85928    1.00000
  297     -6.84534    1.00000     -6.84534    1.00000
  298     -6.76619    1.00000     -6.76619    1.00000
  299     -6.75494    1.00000     -6.75494    1.00000
  300     -6.74992    1.00000     -6.74992    1.00000
  301     -6.58140    1.00000     -6.58140    1.00000
  302     -6.54292    1.00000     -6.54292    1.00000
  303     -6.49492    1.00000     -6.49492    1.00000
  304     -6.41647    1.00000     -6.41647    1.00000
  305     -6.37777    1.00000     -6.37777    1.00000
  306     -6.35031    1.00000     -6.35031    1.00000
  307     -6.29036    1.00000     -6.29036    1.00000
  308     -5.69748    0.99998     -5.69748    0.99998
  309     -5.38069    0.99964     -5.38069    0.99964
  310     -3.78136    0.00032     -3.78136    0.00032
  311     -3.56304    0.00004     -3.56304    0.00004
  312     -3.42847    0.00001     -3.42847    0.00001
  313     -3.37342    0.00001     -3.37342    0.00001
  314     -3.32809    0.00000     -3.32809    0.00000
  315     -3.22787    0.00000     -3.22787    0.00000
  316     -3.17027    0.00000     -3.17027    0.00000
  317     -3.15721    0.00000     -3.15721    0.00000
  318     -3.14265    0.00000     -3.14265    0.00000
  319     -3.04138    0.00000     -3.04138    0.00000
  320     -2.93964    0.00000     -2.93964    0.00000
  321     -2.88337    0.00000     -2.88337    0.00000
  322     -2.83734    0.00000     -2.83734    0.00000
  323     -2.81525    0.00000     -2.81525    0.00000
  324     -2.77533    0.00000     -2.77533    0.00000
  325     -2.76258    0.00000     -2.76258    0.00000
  326     -2.70739    0.00000     -2.70739    0.00000
  327     -2.67069    0.00000     -2.67069    0.00000
  328     -2.66321    0.00000     -2.66321    0.00000
  329     -2.63788    0.00000     -2.63788    0.00000
  330     -2.62210    0.00000     -2.62210    0.00000
  331     -2.60776    0.00000     -2.60776    0.00000
  332     -2.57990    0.00000     -2.57990    0.00000
  333     -2.55721    0.00000     -2.55721    0.00000
  334     -2.52113    0.00000     -2.52113    0.00000
  335     -2.49619    0.00000     -2.49619    0.00000
  336     -2.47406    0.00000     -2.47406    0.00000
  337     -2.44976    0.00000     -2.44976    0.00000
  338     -2.43522    0.00000     -2.43522    0.00000
  339     -2.43161    0.00000     -2.43161    0.00000
  340     -2.42314    0.00000     -2.42314    0.00000
  341     -2.41364    0.00000     -2.41364    0.00000
  342     -2.39256    0.00000     -2.39256    0.00000
  343     -2.37938    0.00000     -2.37938    0.00000
  344     -2.36667    0.00000     -2.36667    0.00000
  345     -2.36002    0.00000     -2.36002    0.00000
  346     -2.34338    0.00000     -2.34338    0.00000
  347     -2.32650    0.00000     -2.32650    0.00000
  348     -2.30346    0.00000     -2.30346    0.00000
  349     -2.29938    0.00000     -2.29938    0.00000
  350     -2.23064    0.00000     -2.23064    0.00000
  351     -2.21676    0.00000     -2.21676    0.00000
  352     -2.20056    0.00000     -2.20056    0.00000
  353     -2.18695    0.00000     -2.18695    0.00000
  354     -2.16909    0.00000     -2.16909    0.00000
  355     -2.15242    0.00000     -2.15242    0.00000
  356     -2.07033    0.00000     -2.07033    0.00000
  357     -2.03709    0.00000     -2.03709    0.00000
  358     -2.01458    0.00000     -2.01458    0.00000
  359     -2.01029    0.00000     -2.01029    0.00000
  360     -1.97588    0.00000     -1.97588    0.00000
  361     -1.96830    0.00000     -1.96830    0.00000
  362     -1.95803    0.00000     -1.95803    0.00000
  363     -1.95374    0.00000     -1.95374    0.00000
  364     -1.93326    0.00000     -1.93326    0.00000
  365     -1.92584    0.00000     -1.92584    0.00000
  366     -1.92023    0.00000     -1.92023    0.00000
  367     -1.90905    0.00000     -1.90905    0.00000
  368     -1.89860    0.00000     -1.89860    0.00000
  369     -1.85972    0.00000     -1.85972    0.00000
  370     -1.81895    0.00000     -1.81895    0.00000
  371     -1.81022    0.00000     -1.81022    0.00000
  372     -1.80221    0.00000     -1.80221    0.00000
  373     -1.76524    0.00000     -1.76524    0.00000
  374     -1.71077    0.00000     -1.71077    0.00000
  375     -1.69782    0.00000     -1.69782    0.00000

Fermi level: -4.58726

Gap: 1.599 eV
Transition (v -> c):
  (s=1, k=0, n=309, [0.00, 0.00, 0.00]) -> (s=1, k=0, n=310, [0.00, 0.00, 0.00])
No difference between direct/indirect transitions
System changes: positions 

Initializing position-dependent things.

Density initialized from wave functions
      .-------------------------.  
     /|                         |  
    / |                         |  
   /  |                         |  
  /   |                         |  
 *    |                         |  
 |    |                         |  
 |    |                         |  
 |    |                         |  
 |    |                         |  
 |    |                         |  
 |    |                         |  
 |    |                         |  
 |    |                         |  
 |    |        Au   OAu         |  
 |    |      O          Ti      |  
 |    O  Au      Ti     O    O  |  
 |    |   Ti   Au O   O         |  
 | O  |   O    O      Ti     Ti |  
 |    | Ti     Ti     O    O    |  
 |    |     O       O      Ti   |  
 |   O|Ti     O      O          |  
 |    |O    O      Ti     Ti    |  
 |  Ti|    Ti          O  O   O |  
 |    |  O  O   O O    TiO      |  
 |  O |         TiO         O Ti|  
 |    | OTiO   Ti    OTi        |  
 |    |       O     O O    O O  |  
 |    | Oi   O O           Ti   |  
 |    O      Ti     Ti     O    |  
 |   Ti          O      O       |  
 |    |   O                     |  
 |    |                         |  
 |    |                         |  
 |    |                         |  
 |    .-------------------------.  
 |   /                         /   
 |  /                         /    
 | /                         /     
 |/                         /      
 *-------------------------*       

Positions:
   0 Ti     1.771742    0.000000    8.228379    ( 0.0000,  0.0000,  0.0000)
   1 Ti     6.989192    1.896200    8.228379    ( 0.0000,  0.0000,  0.0000)
   2 Ti     1.771742    3.792400    8.228379    ( 0.0000,  0.0000,  0.0000)
   3 Ti     6.989192    5.688600    8.228379    ( 0.0000,  0.0000,  0.0000)
   4 Ti     4.725027    0.000000    9.111586    ( 0.0000,  0.0000,  0.0000)
   5 Ti     9.942477    1.896200    9.111586    ( 0.0000,  0.0000,  0.0000)
   6 Ti     4.725027    3.792400    9.111586    ( 0.0000,  0.0000,  0.0000)
   7 Ti     9.942477    5.688600    9.111586    ( 0.0000,  0.0000,  0.0000)
   8 Ti     3.149983    0.000000   11.761552    ( 0.0000,  0.0000,  0.0000)
   9 Ti     8.367433    1.896200   11.761552    ( 0.0000,  0.0000,  0.0000)
  10 Ti     3.149983    3.792400   11.761552    ( 0.0000,  0.0000,  0.0000)
  11 Ti     8.367433    5.688600   11.761552    ( 0.0000,  0.0000,  0.0000)
  12 Ti     6.103269    0.000000   12.644759    ( 0.0000,  0.0000,  0.0000)
  13 Ti     0.885819    1.896200   12.644759    ( 0.0000,  0.0000,  0.0000)
  14 Ti     6.103269    3.792400   12.644759    ( 0.0000,  0.0000,  0.0000)
  15 Ti     0.885819    5.688600   12.644759    ( 0.0000,  0.0000,  0.0000)
  16 Ti     4.482233   -0.001033   15.342543    ( 0.0000,  0.0000,  0.0000)
  17 Ti     9.753045    1.900753   15.389207    ( 0.0000,  0.0000,  0.0000)
  18 Ti     4.499047    3.797034   15.348687    ( 0.0000,  0.0000,  0.0000)
  19 Ti     9.736627    5.671166   15.407809    ( 0.0000,  0.0000,  0.0000)
  20 Ti     7.365001   -0.008670   16.091347    ( 0.0000,  0.0000,  0.0000)
  21 Ti     2.124206    1.919615   16.196452    ( 0.0000,  0.0000,  0.0000)
  22 Ti     7.324862    3.785370   16.124124    ( 0.0000,  0.0000,  0.0000)
  23 Ti     2.104658    5.692197   16.109406    ( 0.0000,  0.0000,  0.0000)
  24 O      3.638859    0.000000    7.500000    ( 0.0000,  0.0000,  0.0000)
  25 O      8.856309    1.896200    7.500000    ( 0.0000,  0.0000,  0.0000)
  26 O      3.638859    3.792400    7.500000    ( 0.0000,  0.0000,  0.0000)
  27 O      8.856309    5.688600    7.500000    ( 0.0000,  0.0000,  0.0000)
  28 O      6.592144    0.000000    8.383207    ( 0.0000,  0.0000,  0.0000)
  29 O      1.374694    1.896200    8.383207    ( 0.0000,  0.0000,  0.0000)
  30 O      6.592144    3.792400    8.383207    ( 0.0000,  0.0000,  0.0000)
  31 O      1.374694    5.688600    8.383207    ( 0.0000,  0.0000,  0.0000)
  32 O     10.339421    0.000000    8.956758    ( 0.0000,  0.0000,  0.0000)
  33 O      5.121971    1.896200    8.956758    ( 0.0000,  0.0000,  0.0000)
  34 O     10.339421    3.792400    8.956758    ( 0.0000,  0.0000,  0.0000)
  35 O      5.121971    5.688600    8.956758    ( 0.0000,  0.0000,  0.0000)
  36 O      2.857911    0.000000    9.839966    ( 0.0000,  0.0000,  0.0000)
  37 O      8.075361    1.896200    9.839966    ( 0.0000,  0.0000,  0.0000)
  38 O      2.857911    3.792400    9.839966    ( 0.0000,  0.0000,  0.0000)
  39 O      8.075361    5.688600    9.839966    ( 0.0000,  0.0000,  0.0000)
  40 O      5.017100    0.000000   11.033173    ( 0.0000,  0.0000,  0.0000)
  41 O     10.234550    1.896200   11.033173    ( 0.0000,  0.0000,  0.0000)
  42 O      5.017100    3.792400   11.033173    ( 0.0000,  0.0000,  0.0000)
  43 O     10.234550    5.688600   11.033173    ( 0.0000,  0.0000,  0.0000)
  44 O      7.970490    0.000000   11.916380    ( 0.0000,  0.0000,  0.0000)
  45 O      2.753040    1.896200   11.916380    ( 0.0000,  0.0000,  0.0000)
  46 O      7.970490    3.792400   11.916380    ( 0.0000,  0.0000,  0.0000)
  47 O      2.753040    5.688600   11.916380    ( 0.0000,  0.0000,  0.0000)
  48 O      1.282867    0.000000   12.489931    ( 0.0000,  0.0000,  0.0000)
  49 O      6.500317    1.896200   12.489931    ( 0.0000,  0.0000,  0.0000)
  50 O      1.282867    3.792400   12.489931    ( 0.0000,  0.0000,  0.0000)
  51 O      6.500317    5.688600   12.489931    ( 0.0000,  0.0000,  0.0000)
  52 O      4.236152    0.000000   13.373138    ( 0.0000,  0.0000,  0.0000)
  53 O      9.453603    1.896200   13.373138    ( 0.0000,  0.0000,  0.0000)
  54 O      4.236152    3.792400   13.373138    ( 0.0000,  0.0000,  0.0000)
  55 O      9.453603    5.688600   13.373138    ( 0.0000,  0.0000,  0.0000)
  56 O      6.412072   -0.010033   14.556610    ( 0.0000,  0.0000,  0.0000)
  57 O      1.198823    1.897930   14.569774    ( 0.0000,  0.0000,  0.0000)
  58 O      6.447668    3.793171   14.532625    ( 0.0000,  0.0000,  0.0000)
  59 O      1.199187    5.689336   14.547629    ( 0.0000,  0.0000,  0.0000)
  60 O      4.033722    1.891518   15.421462    ( 0.0000,  0.0000,  0.0000)
  61 O      9.263384   -0.007385   15.453502    ( 0.0000,  0.0000,  0.0000)
  62 O      4.056182    5.703956   15.417797    ( 0.0000,  0.0000,  0.0000)
  63 O      9.276983    3.794598   15.462247    ( 0.0000,  0.0000,  0.0000)
  64 O      2.642742   -0.013555   16.279518    ( 0.0000,  0.0000,  0.0000)
  65 O      7.840025    1.892632   16.276827    ( 0.0000,  0.0000,  0.0000)
  66 O      2.638424    3.815752   16.259314    ( 0.0000,  0.0000,  0.0000)
  67 O      7.851442    5.687213   16.316677    ( 0.0000,  0.0000,  0.0000)
  68 O      5.664333   -0.017638   16.912131    ( 0.0000,  0.0000,  0.0000)
  69 O      0.405331    1.895786   16.891848    ( 0.0000,  0.0000,  0.0000)
  70 O      0.447526    5.688107   16.892737    ( 0.0000,  0.0000,  0.0000)
  71 O      5.620240    3.815240   16.822627    ( 0.0000,  0.0000,  0.0000)
  72 Au     5.402004    1.459542   18.435638    ( 0.0000,  0.0000,  0.0000)
  73 Au     7.227773    3.254817   19.494175    ( 0.0000,  0.0000,  0.0000)
  74 Au     2.680675    1.867315   18.895591    ( 0.0000,  0.0000,  0.0000)
  75 Au     4.579183    3.616569   19.675117    ( 0.0000,  0.0000,  0.0000)

Unit cell:
           periodic     x           y           z      points  spacing
  1. axis:    yes   10.434900    0.000000    0.000000    52     0.2007
  2. axis:    yes    0.000000    7.584800    0.000000    36     0.2107
  3. axis:    no     0.000000    0.000000   28.826383   144     0.2002

  Lengths:  10.434900   7.584800  28.826383
  Angles:   90.000000  90.000000  90.000000

Effective grid spacing dv^(1/3) = 0.2038

     iter     time        total  log10-change:  magmom
                         energy   eigst   dens
iter:   1 15:40:29  -312.428745   -3.21           +0.0000
iter:   2 15:40:33  -312.429114   -3.90  -3.12    +0.0000
iter:   3 15:40:37  -312.424147   -4.44  -3.11    +0.0000
iter:   4 15:40:40  -312.418832   -4.89  -3.12    +0.0000
iter:   5 15:40:44  -312.414009   -5.27  -3.13    +0.0000
iter:   6 15:40:48  -312.409041   -5.63  -3.14    +0.0000
iter:   7 15:40:52  -312.404692   -5.80  -3.15    +0.0000
iter:   8 15:40:56  -312.400489   -5.90  -3.17    +0.0000
iter:   9 15:40:59  -312.396757   -5.92  -3.18    +0.0000
iter:  10 15:41:03  -312.393119   -5.94  -3.19    +0.0000
iter:  11 15:41:07  -312.389682   -5.94  -3.20    +0.0000
iter:  12 15:41:11  -312.386689   -5.97  -3.21    +0.0000
iter:  13 15:41:15  -312.383758   -5.98  -3.22    +0.0000
iter:  14 15:41:18  -312.380984   -6.00  -3.23    +0.0000
iter:  15 15:41:22  -312.378607   -6.03  -3.24    +0.0000
iter:  16 15:41:26  -312.376256   -6.07  -3.25    +0.0000
iter:  17 15:41:30  -312.374254   -6.10  -3.26    +0.0000
iter:  18 15:41:33  -312.372241   -6.14  -3.27    +0.0000
iter:  19 15:41:37  -312.370314   -6.16  -3.28    +0.0000
iter:  20 15:41:41  -312.368727   -6.21  -3.29    +0.0000
iter:  21 15:41:45  -312.367111   -6.24  -3.30    +0.0000
iter:  22 15:41:49  -312.365554   -6.27  -3.31    +0.0000
iter:  23 15:41:52  -312.364311   -6.31  -3.32    +0.0000
iter:  24 15:41:56  -312.363021   -6.35  -3.32    +0.0000
iter:  25 15:42:00  -312.361765   -6.37  -3.33    +0.0000
iter:  26 15:42:04  -312.360568   -6.41  -3.34    +0.0000
iter:  27 15:42:07  -312.359663   -6.46  -3.35    +0.0000
iter:  28 15:42:11  -312.358701   -6.50  -3.36    +0.0000
iter:  29 15:42:15  -312.357753   -6.52  -3.36    +0.0000
iter:  30 15:42:19  -312.357074   -6.58  -3.37    +0.0000
iter:  31 15:42:22  -312.356324   -6.61  -3.38    +0.0000
iter:  32 15:42:26  -312.355570   -6.63  -3.38    +0.0000
iter:  33 15:42:30  -312.354836   -6.66  -3.39    +0.0000
iter:  34 15:42:34  -312.354364   -6.71  -3.40    +0.0000
iter:  35 15:42:37  -312.353589   -6.73  -3.41    +0.0000
iter:  36 15:42:41  -312.353126   -6.78  -3.41    +0.0000
iter:  37 15:42:45  -312.352622   -6.82  -3.42    +0.0000
iter:  38 15:42:49  -312.352113   -6.83  -3.42    +0.0000
iter:  39 15:42:53  -312.351838   -6.89  -3.43    +0.0000
iter:  40 15:42:56  -312.351493c  -6.92  -3.44    +0.0000
iter:  41 15:43:00  -312.351118   -6.94  -3.44    +0.0000
iter:  42 15:43:04  -312.350737   -6.97  -3.45    +0.0000
iter:  43 15:43:08  -312.350361   -6.99  -3.46    +0.0000
iter:  44 15:43:11  -312.350219c  -7.05  -3.46    +0.0000
iter:  45 15:43:15  -312.349790c  -7.06  -3.47    +0.0000
iter:  46 15:43:19  -312.349621c  -7.11  -3.47    +0.0000
iter:  47 15:43:23  -312.349416c  -7.14  -3.48    +0.0000
iter:  48 15:43:26  -312.349188c  -7.16  -3.49    +0.0000
iter:  49 15:43:30  -312.348952c  -7.19  -3.49    +0.0000
iter:  50 15:43:34  -312.348932c  -7.25  -3.50    +0.0000
iter:  51 15:43:37  -312.348640c  -7.25  -3.50    +0.0000
iter:  52 15:43:41  -312.348581c  -7.30  -3.51    +0.0000
iter:  53 15:43:45  -312.348492c  -7.34  -3.51    +0.0000
iter:  54 15:43:49  -312.348376c  -7.35  -3.52    +0.0000
iter:  55 15:43:53  -312.348244c  -7.39  -3.53    +0.0000
iter:  56 15:43:56  -312.348105c  -7.40  -3.53    +0.0000
iter:  57 15:44:00  -312.347963c  -7.44  -3.54    +0.0000
iter:  58 15:44:04  -312.347822c  -7.46  -3.54    +0.0000
iter:  59 15:44:08  -312.347888c  -7.52  -3.55    +0.0000
iter:  60 15:44:11  -312.347712c  -7.52  -3.55    +0.0000
iter:  61 15:44:15  -312.347743c  -7.58  -3.56    +0.0000
iter:  62 15:44:19  -312.347754c  -7.62  -3.56    +0.0000
iter:  63 15:44:22  -312.347740c  -7.63  -3.57    +0.0000
iter:  64 15:44:26  -312.347708c  -7.66  -3.58    +0.0000
iter:  65 15:44:30  -312.347663c  -7.68  -3.58    +0.0000
iter:  66 15:44:34  -312.347609c  -7.70  -3.59    +0.0000
iter:  67 15:44:37  -312.347551c  -7.72  -3.59    +0.0000
iter:  68 15:44:41  -312.347491c  -7.74  -3.60    +0.0000
iter:  69 15:44:45  -312.347429c  -7.76  -3.60    +0.0000
iter:  70 15:44:49  -312.347367c  -7.79  -3.61    +0.0000
iter:  71 15:44:52  -312.347307c  -7.81  -3.61    +0.0000
iter:  72 15:44:56  -312.347248c  -7.84  -3.62    +0.0000
iter:  73 15:45:00  -312.347192c  -7.86  -3.62    +0.0000
iter:  74 15:45:04  -312.347137c  -7.89  -3.63    +0.0000
iter:  75 15:45:07  -312.347086c  -7.91  -3.63    +0.0000
iter:  76 15:45:11  -312.347037c  -7.94  -3.64    +0.0000
iter:  77 15:45:15  -312.346991c  -7.96  -3.64    +0.0000
iter:  78 15:45:19  -312.347113c  -8.03  -3.65    +0.0000
iter:  79 15:45:22  -312.347211c  -8.07  -3.65    +0.0000
iter:  80 15:45:26  -312.347295c  -8.09  -3.66    +0.0000
iter:  81 15:45:30  -312.347362c  -8.11  -3.67    +0.0000
iter:  82 15:45:34  -312.347415c  -8.13  -3.67    +0.0000
iter:  83 15:45:37  -312.347456c  -8.15  -3.68    +0.0000
iter:  84 15:45:41  -312.347489c  -8.17  -3.68    +0.0000
iter:  85 15:45:45  -312.347514c  -8.19  -3.69    +0.0000
iter:  86 15:45:49  -312.347534c  -8.20  -3.69    +0.0000
iter:  87 15:45:52  -312.347549c  -8.22  -3.70    +0.0000
iter:  88 15:45:56  -312.347561c  -8.23  -3.70    +0.0000
iter:  89 15:46:00  -312.347570c  -8.25  -3.71    +0.0000
iter:  90 15:46:04  -312.347577c  -8.27  -3.71    +0.0000
iter:  91 15:46:07  -312.347583c  -8.29  -3.72    +0.0000
iter:  92 15:46:11  -312.347588c  -8.31  -3.72    +0.0000
iter:  93 15:46:15  -312.347592c  -8.32  -3.73    +0.0000
iter:  94 15:46:19  -312.347596c  -8.34  -3.73    +0.0000
iter:  95 15:46:22  -312.347599c  -8.36  -3.74    +0.0000
iter:  96 15:46:26  -312.347603c  -8.38  -3.74    +0.0000
iter:  97 15:46:30  -312.347607c  -8.40  -3.75    +0.0000
iter:  98 15:46:33  -312.347611c  -8.42  -3.75    +0.0000
iter:  99 15:46:37  -312.347616c  -8.44  -3.76    +0.0000
iter: 100 15:46:41  -312.347621c  -8.46  -3.76    +0.0000
iter: 101 15:46:45  -312.347626c  -8.48  -3.77    +0.0000
iter: 102 15:46:48  -312.347633c  -8.49  -3.78    +0.0000
iter: 103 15:46:52  -312.347640c  -8.51  -3.78    +0.0000
iter: 104 15:46:56  -312.347647c  -8.53  -3.79    +0.0000
iter: 105 15:47:00  -312.347656c  -8.55  -3.79    +0.0000
iter: 106 15:47:03  -312.347665c  -8.57  -3.80    +0.0000
iter: 107 15:47:07  -312.347675c  -8.58  -3.80    +0.0000
iter: 108 15:47:11  -312.347685c  -8.60  -3.81    +0.0000
iter: 109 15:47:15  -312.347697c  -8.62  -3.81    +0.0000
iter: 110 15:47:18  -312.347709c  -8.63  -3.82    +0.0000
iter: 111 15:47:22  -312.347722c  -8.65  -3.82    +0.0000
iter: 112 15:47:26  -312.347735c  -8.67  -3.83    +0.0000
iter: 113 15:47:30  -312.347750c  -8.69  -3.83    +0.0000
iter: 114 15:47:33  -312.347765c  -8.70  -3.84    +0.0000
iter: 115 15:47:37  -312.347780c  -8.72  -3.84    +0.0000
iter: 116 15:47:41  -312.347797c  -8.73  -3.85    +0.0000
iter: 117 15:47:45  -312.347813c  -8.75  -3.85    +0.0000
iter: 118 15:47:48  -312.347831c  -8.77  -3.86    +0.0000
iter: 119 15:47:52  -312.347849c  -8.78  -3.86    +0.0000
iter: 120 15:47:56  -312.347868c  -8.80  -3.87    +0.0000
iter: 121 15:48:00  -312.347887c  -8.82  -3.88    +0.0000
iter: 122 15:48:03  -312.347906c  -8.83  -3.88    +0.0000
iter: 123 15:48:07  -312.347927c  -8.85  -3.89    +0.0000
iter: 124 15:48:11  -312.347947c  -8.86  -3.89    +0.0000
iter: 125 15:48:15  -312.347968c  -8.88  -3.90    +0.0000
iter: 126 15:48:18  -312.347989c  -8.89  -3.90    +0.0000
iter: 127 15:48:22  -312.348011c  -8.91  -3.91    +0.0000
iter: 128 15:48:26  -312.348033c  -8.92  -3.91    +0.0000
iter: 129 15:48:30  -312.348056c  -8.94  -3.92    +0.0000
iter: 130 15:48:33  -312.348079c  -8.95  -3.92    +0.0000
iter: 131 15:48:37  -312.348102c  -8.97  -3.93    +0.0000
iter: 132 15:48:41  -312.348125c  -8.98  -3.93    +0.0000
iter: 133 15:48:44  -312.348149c  -9.00  -3.94    +0.0000
iter: 134 15:48:48  -312.348173c  -9.01  -3.94    +0.0000
iter: 135 15:48:52  -312.348197c  -9.02  -3.95    +0.0000
iter: 136 15:48:56  -312.348221c  -9.04  -3.95    +0.0000
iter: 137 15:48:59  -312.348246c  -9.05  -3.96    +0.0000
iter: 138 15:49:03  -312.348270c  -9.07  -3.97    +0.0000
iter: 139 15:49:07  -312.348295c  -9.08  -3.97    +0.0000
iter: 140 15:49:11  -312.348320c  -9.09  -3.98    +0.0000
iter: 141 15:49:14  -312.348345c  -9.11  -3.98    +0.0000
iter: 142 15:49:18  -312.348370c  -9.12  -3.99    +0.0000
iter: 143 15:49:22  -312.348396c  -9.13  -3.99    +0.0000
iter: 144 15:49:26  -312.348421c  -9.15  -4.00    +0.0000
iter: 145 15:49:29  -312.348446c  -9.16  -4.00    +0.0000
iter: 146 15:49:33  -312.348472c  -9.18  -4.01    +0.0000
iter: 147 15:49:37  -312.348497c  -9.19  -4.01    +0.0000
iter: 148 15:49:41  -312.348523c  -9.20  -4.02    +0.0000
iter: 149 15:49:44  -312.348549c  -9.22  -4.02    +0.0000
iter: 150 15:49:48  -312.348574c  -9.23  -4.03    +0.0000
iter: 151 15:49:52  -312.348600c  -9.24  -4.03    +0.0000
iter: 152 15:49:56  -312.348625c  -9.26  -4.04    +0.0000
iter: 153 15:49:59  -312.348712c  -9.32  -4.04    +0.0000
iter: 154 15:50:03  -312.348712c  -9.25  -4.05    +0.0000
iter: 155 15:50:07  -312.348795c  -9.35  -4.06    +0.0000
iter: 156 15:50:11  -312.348793c  -9.28  -4.06    +0.0000
iter: 157 15:50:14  -312.348873c  -9.38  -4.07    +0.0000
iter: 158 15:50:18  -312.348869c  -9.32  -4.07    +0.0000
iter: 159 15:50:22  -312.348944c  -9.41  -4.08    +0.0000
iter: 160 15:50:25  -312.348999c  -9.40  -4.08    +0.0000
iter: 161 15:50:29  -312.349051c  -9.40  -4.09    +0.0000
iter: 162 15:50:33  -312.349102c  -9.41  -4.09    +0.0000
iter: 163 15:50:37  -312.349151c  -9.41  -4.10    +0.0000
iter: 164 15:50:40  -312.349198c  -9.43  -4.10    +0.0000
iter: 165 15:50:44  -312.349243c  -9.44  -4.11    +0.0000
iter: 166 15:50:48  -312.349287c  -9.45  -4.11    +0.0000
iter: 167 15:50:52  -312.349329c  -9.46  -4.12    +0.0000
iter: 168 15:50:55  -312.349369c  -9.48  -4.12    +0.0000
iter: 169 15:50:59  -312.349408c  -9.49  -4.13    +0.0000
iter: 170 15:51:03  -312.349446c  -9.50  -4.13    +0.0000
iter: 171 15:51:07  -312.349482c  -9.51  -4.14    +0.0000
iter: 172 15:51:10  -312.349516c  -9.53  -4.14    +0.0000
iter: 173 15:51:14  -312.349550c  -9.54  -4.15    +0.0000
iter: 174 15:51:18  -312.349582c  -9.55  -4.16    +0.0000
iter: 175 15:51:22  -312.349613c  -9.56  -4.16    +0.0000
iter: 176 15:51:25  -312.349644c  -9.57  -4.17    +0.0000
iter: 177 15:51:29  -312.349673c  -9.58  -4.17    +0.0000
iter: 178 15:51:33  -312.349701c  -9.59  -4.18    +0.0000
iter: 179 15:51:37  -312.349729c  -9.61  -4.18    +0.0000
iter: 180 15:51:40  -312.349756c  -9.62  -4.19    +0.0000
iter: 181 15:51:44  -312.349782c  -9.63  -4.19    +0.0000
iter: 182 15:51:48  -312.349807c  -9.64  -4.20    +0.0000
iter: 183 15:51:52  -312.349831c  -9.65  -4.20    +0.0000
iter: 184 15:51:55  -312.349855c  -9.67  -4.21    +0.0000
iter: 185 15:51:59  -312.349879c  -9.68  -4.21    +0.0000
iter: 186 15:52:03  -312.349901c  -9.69  -4.22    +0.0000
iter: 187 15:52:06  -312.349923c  -9.70  -4.22    +0.0000
iter: 188 15:52:10  -312.349945c  -9.72  -4.23    +0.0000
iter: 189 15:52:14  -312.349966c  -9.73  -4.23    +0.0000
iter: 190 15:52:18  -312.349987c  -9.74  -4.24    +0.0000
iter: 191 15:52:21  -312.350007c  -9.75  -4.24    +0.0000
iter: 192 15:52:25  -312.350026c  -9.76  -4.25    +0.0000
iter: 193 15:52:29  -312.350046c  -9.77  -4.25    +0.0000
iter: 194 15:52:33  -312.350065c  -9.79  -4.26    +0.0000
iter: 195 15:52:37  -312.350083c  -9.80  -4.26    +0.0000
iter: 196 15:52:41  -312.350101c  -9.81  -4.27    +0.0000
iter: 197 15:52:44  -312.350119c  -9.82  -4.27    +0.0000
iter: 198 15:52:48  -312.350136c  -9.83  -4.28    +0.0000
iter: 199 15:52:52  -312.350153c  -9.84  -4.28    +0.0000
iter: 200 15:52:56  -312.350170c  -9.86  -4.29    +0.0000
iter: 201 15:52:59  -312.350187c  -9.87  -4.29    +0.0000
iter: 202 15:53:03  -312.350203c  -9.88  -4.30    +0.0000
iter: 203 15:53:07  -312.350219c  -9.89  -4.30    +0.0000
iter: 204 15:53:11  -312.350234c  -9.90  -4.31    +0.0000
iter: 205 15:53:14  -312.350250c  -9.91  -4.31    +0.0000
iter: 206 15:53:18  -312.350265c  -9.93  -4.32    +0.0000
iter: 207 15:53:22  -312.350280c  -9.94  -4.32    +0.0000
iter: 208 15:53:26  -312.350295c  -9.95  -4.33    +0.0000
iter: 209 15:53:29  -312.350309c  -9.96  -4.33    +0.0000
iter: 210 15:53:33  -312.350323c  -9.97  -4.34    +0.0000
iter: 211 15:53:37  -312.350337c  -9.98  -4.34    +0.0000
iter: 212 15:53:40  -312.350351c  -9.99  -4.35    +0.0000
iter: 213 15:53:44  -312.350365c -10.01c -4.35    +0.0000
iter: 214 15:53:48  -312.350378c -10.02c -4.36    +0.0000
iter: 215 15:53:52  -312.350391c -10.03c -4.36    +0.0000
iter: 216 15:53:55  -312.350404c -10.04c -4.37    +0.0000
iter: 217 15:53:59  -312.350417c -10.05c -4.37    +0.0000
iter: 218 15:54:03  -312.350430c -10.06c -4.38    +0.0000
iter: 219 15:54:07  -312.350443c -10.07c -4.38    +0.0000
iter: 220 15:54:10  -312.350455c -10.09c -4.39    +0.0000
iter: 221 15:54:14  -312.350467c -10.10c -4.39    +0.0000
iter: 222 15:54:18  -312.350479c -10.11c -4.40    +0.0000
iter: 223 15:54:22  -312.350491c -10.12c -4.40    +0.0000
iter: 224 15:54:25  -312.350503c -10.13c -4.41    +0.0000
iter: 225 15:54:29  -312.350514c -10.14c -4.41    +0.0000
iter: 226 15:54:33  -312.350526c -10.15c -4.42    +0.0000
iter: 227 15:54:37  -312.350537c -10.16c -4.42    +0.0000
iter: 228 15:54:40  -312.350548c -10.18c -4.43    +0.0000
iter: 229 15:54:44  -312.350559c -10.19c -4.43    +0.0000
iter: 230 15:54:48  -312.350570c -10.20c -4.44    +0.0000
iter: 231 15:54:52  -312.350581c -10.21c -4.44    +0.0000
iter: 232 15:54:55  -312.350591c -10.22c -4.45    +0.0000
iter: 233 15:54:59  -312.350602c -10.23c -4.45    +0.0000
iter: 234 15:55:03  -312.350612c -10.24c -4.46    +0.0000
iter: 235 15:55:07  -312.350622c -10.25c -4.46    +0.0000
iter: 236 15:55:10  -312.350632c -10.27c -4.47    +0.0000
iter: 237 15:55:14  -312.350642c -10.28c -4.47    +0.0000
iter: 238 15:55:18  -312.350652c -10.29c -4.48    +0.0000
iter: 239 15:55:22  -312.350662c -10.30c -4.48    +0.0000
iter: 240 15:55:25  -312.350672c -10.31c -4.49    +0.0000
iter: 241 15:55:29  -312.350681c -10.32c -4.49    +0.0000
iter: 242 15:55:33  -312.350690c -10.33c -4.50    +0.0000
iter: 243 15:55:36  -312.350700c -10.34c -4.50    +0.0000
iter: 244 15:55:40  -312.350709c -10.36c -4.51    +0.0000
iter: 245 15:55:44  -312.350718c -10.37c -4.51    +0.0000
iter: 246 15:55:48  -312.350727c -10.38c -4.52    +0.0000
iter: 247 15:55:51  -312.350735c -10.39c -4.52    +0.0000
iter: 248 15:55:55  -312.350744c -10.40c -4.53    +0.0000
iter: 249 15:55:59  -312.350753c -10.41c -4.53    +0.0000
iter: 250 15:56:03  -312.350761c -10.42c -4.54    +0.0000
iter: 251 15:56:06  -312.350769c -10.43c -4.54    +0.0000
iter: 252 15:56:10  -312.350778c -10.44c -4.54    +0.0000
iter: 253 15:56:14  -312.350786c -10.45c -4.55    +0.0000
iter: 254 15:56:18  -312.350794c -10.46c -4.55    +0.0000
iter: 255 15:56:21  -312.350802c -10.47c -4.56    +0.0000
iter: 256 15:56:25  -312.350809c -10.49c -4.56    +0.0000
iter: 257 15:56:29  -312.350817c -10.50c -4.57    +0.0000
iter: 258 15:56:32  -312.350825c -10.51c -4.57    +0.0000
iter: 259 15:56:36  -312.350832c -10.52c -4.58    +0.0000
iter: 260 15:56:40  -312.350840c -10.53c -4.58    +0.0000
iter: 261 15:56:44  -312.350847c -10.54c -4.59    +0.0000
iter: 262 15:56:47  -312.350854c -10.55c -4.59    +0.0000
iter: 263 15:56:51  -312.350861c -10.56c -4.60    +0.0000
iter: 264 15:56:55  -312.350868c -10.57c -4.60    +0.0000
iter: 265 15:56:59  -312.350875c -10.58c -4.61    +0.0000
iter: 266 15:57:02  -312.350882c -10.59c -4.61    +0.0000
iter: 267 15:57:06  -312.350889c -10.60c -4.62    +0.0000
iter: 268 15:57:10  -312.350896c -10.61c -4.62    +0.0000
iter: 269 15:57:14  -312.350902c -10.62c -4.63    +0.0000
iter: 270 15:57:17  -312.350909c -10.63c -4.63    +0.0000
iter: 271 15:57:21  -312.350915c -10.64c -4.64    +0.0000
iter: 272 15:57:25  -312.350921c -10.65c -4.64    +0.0000
iter: 273 15:57:29  -312.350928c -10.66c -4.65    +0.0000
iter: 274 15:57:32  -312.350934c -10.67c -4.65    +0.0000
iter: 275 15:57:36  -312.350940c -10.68c -4.65    +0.0000
iter: 276 15:57:40  -312.350946c -10.70c -4.66    +0.0000
iter: 277 15:57:43  -312.350952c -10.71c -4.66    +0.0000
iter: 278 15:57:47  -312.350958c -10.72c -4.67    +0.0000
iter: 279 15:57:51  -312.350964c -10.73c -4.67    +0.0000
iter: 280 15:57:55  -312.350969c -10.74c -4.68    +0.0000
iter: 281 15:57:58  -312.350975c -10.75c -4.68    +0.0000
iter: 282 15:58:02  -312.350980c -10.76c -4.69    +0.0000
iter: 283 15:58:06  -312.350986c -10.77c -4.69    +0.0000
iter: 284 15:58:10  -312.350991c -10.78c -4.70    +0.0000
iter: 285 15:58:13  -312.350997c -10.79c -4.70    +0.0000
iter: 286 15:58:17  -312.351002c -10.80c -4.71    +0.0000
iter: 287 15:58:21  -312.351007c -10.81c -4.71    +0.0000
iter: 288 15:58:25  -312.351012c -10.82c -4.72    +0.0000
iter: 289 15:58:28  -312.351017c -10.83c -4.72    +0.0000
iter: 290 15:58:32  -312.351022c -10.84c -4.72    +0.0000
iter: 291 15:58:36  -312.351027c -10.85c -4.73    +0.0000
iter: 292 15:58:40  -312.351032c -10.86c -4.73    +0.0000
iter: 293 15:58:43  -312.351037c -10.87c -4.74    +0.0000
iter: 294 15:58:47  -312.351042c -10.88c -4.74    +0.0000
iter: 295 15:58:51  -312.351047c -10.89c -4.75    +0.0000
iter: 296 15:58:55  -312.351051c -10.90c -4.75    +0.0000
iter: 297 15:58:58  -312.351056c -10.91c -4.76    +0.0000
iter: 298 15:59:02  -312.351060c -10.92c -4.76    +0.0000
iter: 299 15:59:06  -312.351065c -10.93c -4.77    +0.0000
iter: 300 15:59:10  -312.351069c -10.94c -4.77    +0.0000
iter: 301 15:59:13  -312.351074c -10.95c -4.78    +0.0000
iter: 302 15:59:17  -312.351078c -10.96c -4.78    +0.0000
iter: 303 15:59:21  -312.351082c -10.97c -4.79    +0.0000
iter: 304 15:59:25  -312.351086c -10.98c -4.79    +0.0000
iter: 305 15:59:28  -312.351090c -10.99c -4.79    +0.0000
iter: 306 15:59:32  -312.351094c -11.00c -4.80    +0.0000
iter: 307 15:59:36  -312.351099c -11.01c -4.80    +0.0000
iter: 308 15:59:39  -312.351102c -11.02c -4.81    +0.0000
iter: 309 15:59:43  -312.351106c -11.03c -4.81    +0.0000
iter: 310 15:59:47  -312.351110c -11.04c -4.82    +0.0000
iter: 311 15:59:51  -312.351114c -11.05c -4.82    +0.0000
iter: 312 15:59:54  -312.351118c -11.06c -4.83    +0.0000
iter: 313 15:59:58  -312.351122c -11.07c -4.83    +0.0000
iter: 314 16:00:02  -312.351125c -11.08c -4.84    +0.0000
iter: 315 16:00:06  -312.351129c -11.08c -4.84    +0.0000
iter: 316 16:00:09  -312.351133c -11.09c -4.85    +0.0000
iter: 317 16:00:13  -312.351136c -11.10c -4.85    +0.0000
iter: 318 16:00:17  -312.351140c -11.11c -4.85    +0.0000
iter: 319 16:00:21  -312.351143c -11.12c -4.86    +0.0000
iter: 320 16:00:24  -312.351147c -11.13c -4.86    +0.0000
iter: 321 16:00:28  -312.351150c -11.14c -4.87    +0.0000
iter: 322 16:00:32  -312.351153c -11.15c -4.87    +0.0000
iter: 323 16:00:36  -312.351157c -11.16c -4.88    +0.0000
iter: 324 16:00:39  -312.351160c -11.17c -4.88    +0.0000
iter: 325 16:00:43  -312.351163c -11.18c -4.89    +0.0000
iter: 326 16:00:47  -312.351166c -11.19c -4.89    +0.0000
iter: 327 16:00:51  -312.351170c -11.20c -4.90    +0.0000
iter: 328 16:00:54  -312.351173c -11.21c -4.90    +0.0000
iter: 329 16:00:58  -312.351176c -11.22c -4.90    +0.0000
iter: 330 16:01:02  -312.351179c -11.23c -4.91    +0.0000
iter: 331 16:01:06  -312.351182c -11.24c -4.91    +0.0000
iter: 332 16:01:09  -312.351185c -11.25c -4.92    +0.0000
iter: 333 16:01:13  -312.351188c -11.26c -4.92    +0.0000
iter: 334 16:01:17  -312.351191c -11.26c -4.93    +0.0000
iter: 335 16:01:20  -312.351194c -11.27c -4.93    +0.0000
iter: 336 16:01:24  -312.351196c -11.28c -4.94    +0.0000
iter: 337 16:01:28  -312.351199c -11.29c -4.94    +0.0000
iter: 338 16:01:32  -312.351202c -11.30c -4.94    +0.0000
iter: 339 16:01:35  -312.351205c -11.31c -4.95    +0.0000
iter: 340 16:01:39  -312.351207c -11.32c -4.95    +0.0000
iter: 341 16:01:43  -312.351210c -11.33c -4.96    +0.0000
iter: 342 16:01:47  -312.351213c -11.34c -4.96    +0.0000
iter: 343 16:01:50  -312.351215c -11.35c -4.97    +0.0000
iter: 344 16:01:54  -312.351218c -11.36c -4.97    +0.0000
iter: 345 16:01:58  -312.351221c -11.37c -4.98    +0.0000
iter: 346 16:02:02  -312.351223c -11.37c -4.98    +0.0000
iter: 347 16:02:05  -312.351226c -11.38c -4.99    +0.0000
iter: 348 16:02:09  -312.351228c -11.39c -4.99    +0.0000
iter: 349 16:02:13  -312.351230c -11.40c -4.99    +0.0000
iter: 350 16:02:17  -312.351233c -11.41c -5.00    +0.0000
iter: 351 16:02:20  -312.351235c -11.42c -5.00c   +0.0000

Converged after 351 iterations.

Dipole moment: (52.387292, -54.357822, -0.343465) |e|*Ang

Total magnetic moment: (0.000000, 0.000000, 0.000000)
Local magnetic moments:
   0 Ti ( 0.000000,  0.000000,  0.000000)
   1 Ti ( 0.000000,  0.000000, -0.000000)
   2 Ti ( 0.000000,  0.000000, -0.000000)
   3 Ti ( 0.000000,  0.000000, -0.000000)
   4 Ti ( 0.000000,  0.000000,  0.000000)
   5 Ti ( 0.000000,  0.000000,  0.000000)
   6 Ti ( 0.000000,  0.000000, -0.000000)
   7 Ti ( 0.000000,  0.000000, -0.000000)
   8 Ti ( 0.000000,  0.000000, -0.000000)
   9 Ti ( 0.000000,  0.000000,  0.000000)
  10 Ti ( 0.000000,  0.000000, -0.000000)
  11 Ti ( 0.000000,  0.000000,  0.000000)
  12 Ti ( 0.000000,  0.000000,  0.000000)
  13 Ti ( 0.000000,  0.000000,  0.000000)
  14 Ti ( 0.000000,  0.000000,  0.000000)
  15 Ti ( 0.000000,  0.000000,  0.000000)
  16 Ti ( 0.000000,  0.000000,  0.000000)
  17 Ti ( 0.000000,  0.000000, -0.000000)
  18 Ti ( 0.000000,  0.000000, -0.000000)
  19 Ti ( 0.000000,  0.000000,  0.000000)
  20 Ti ( 0.000000,  0.000000,  0.000000)
  21 Ti ( 0.000000,  0.000000,  0.000000)
  22 Ti ( 0.000000,  0.000000,  0.000000)
  23 Ti ( 0.000000,  0.000000, -0.000000)
  24 O  ( 0.000000,  0.000000,  0.000000)
  25 O  ( 0.000000,  0.000000,  0.000000)
  26 O  ( 0.000000,  0.000000, -0.000000)
  27 O  ( 0.000000,  0.000000,  0.000000)
  28 O  ( 0.000000,  0.000000,  0.000000)
  29 O  ( 0.000000,  0.000000, -0.000000)
  30 O  ( 0.000000,  0.000000,  0.000000)
  31 O  ( 0.000000,  0.000000, -0.000000)
  32 O  ( 0.000000,  0.000000, -0.000000)
  33 O  ( 0.000000,  0.000000, -0.000000)
  34 O  ( 0.000000,  0.000000,  0.000000)
  35 O  ( 0.000000,  0.000000,  0.000000)
  36 O  ( 0.000000,  0.000000,  0.000000)
  37 O  ( 0.000000,  0.000000,  0.000000)
  38 O  ( 0.000000,  0.000000,  0.000000)
  39 O  ( 0.000000,  0.000000,  0.000000)
  40 O  ( 0.000000,  0.000000,  0.000000)
  41 O  ( 0.000000,  0.000000, -0.000000)
  42 O  ( 0.000000,  0.000000, -0.000000)
  43 O  ( 0.000000,  0.000000, -0.000000)
  44 O  ( 0.000000,  0.000000,  0.000000)
  45 O  ( 0.000000,  0.000000, -0.000000)
  46 O  ( 0.000000,  0.000000,  0.000000)
  47 O  ( 0.000000,  0.000000,  0.000000)
  48 O  ( 0.000000,  0.000000,  0.000000)
  49 O  ( 0.000000,  0.000000,  0.000000)
  50 O  ( 0.000000,  0.000000, -0.000000)
  51 O  ( 0.000000,  0.000000, -0.000000)
  52 O  ( 0.000000,  0.000000, -0.000000)
  53 O  ( 0.000000,  0.000000,  0.000000)
  54 O  ( 0.000000,  0.000000, -0.000000)
  55 O  ( 0.000000,  0.000000,  0.000000)
  56 O  ( 0.000000,  0.000000, -0.000000)
  57 O  ( 0.000000,  0.000000, -0.000000)
  58 O  ( 0.000000,  0.000000,  0.000000)
  59 O  ( 0.000000,  0.000000,  0.000000)
  60 O  ( 0.000000,  0.000000,  0.000000)
  61 O  ( 0.000000,  0.000000, -0.000000)
  62 O  ( 0.000000,  0.000000, -0.000000)
  63 O  ( 0.000000,  0.000000, -0.000000)
  64 O  ( 0.000000,  0.000000, -0.000000)
  65 O  ( 0.000000,  0.000000,  0.000000)
  66 O  ( 0.000000,  0.000000, -0.000000)
  67 O  ( 0.000000,  0.000000, -0.000000)
  68 O  ( 0.000000,  0.000000, -0.000000)
  69 O  ( 0.000000,  0.000000,  0.000000)
  70 O  ( 0.000000,  0.000000, -0.000000)
  71 O  ( 0.000000,  0.000000, -0.000000)
  72 Au ( 0.000000,  0.000000, -0.000000)
  73 Au ( 0.000000,  0.000000, -0.000000)
  74 Au ( 0.000000,  0.000000,  0.000000)
  75 Au ( 0.000000,  0.000000,  0.000000)

Energy contributions relative to reference atoms: (reference = -2721730.337652)

Kinetic:       +542.594397
Potential:     -732.042837
External:      +216.576353
XC:            -382.676819
Entropy (-ST):   -0.001103
Local:          +43.198222
SIC:             +0.000000
--------------------------
Free energy:   -312.351787
Extrapolated:  -312.351235

Dipole-layer corrected work functions: 4.816621, 5.601898 eV

Spin contamination: 0.000000 electrons
                   Up                     Down
 Band  Eigenvalues  Occupancy  Eigenvalues  Occupancy
    0    -66.22703    1.00000    -66.22703    1.00000
    1    -66.21910    1.00000    -66.21910    1.00000
    2    -66.21367    1.00000    -66.21367    1.00000
    3    -66.21162    1.00000    -66.21162    1.00000
    4    -66.09606    1.00000    -66.09606    1.00000
    5    -66.01109    1.00000    -66.01109    1.00000
    6    -65.92547    1.00000    -65.92547    1.00000
    7    -65.91654    1.00000    -65.91654    1.00000
    8    -65.91451    1.00000    -65.91451    1.00000
    9    -65.90189    1.00000    -65.90189    1.00000
   10    -65.88196    1.00000    -65.88196    1.00000
   11    -65.86795    1.00000    -65.86795    1.00000
   12    -65.85858    1.00000    -65.85858    1.00000
   13    -65.82966    1.00000    -65.82966    1.00000
   14    -65.82732    1.00000    -65.82732    1.00000
   15    -65.77155    1.00000    -65.77155    1.00000
   16    -65.75026    1.00000    -65.75026    1.00000
   17    -65.74439    1.00000    -65.74439    1.00000
   18    -65.62364    1.00000    -65.62364    1.00000
   19    -65.60998    1.00000    -65.60998    1.00000
   20    -65.49031    1.00000    -65.49031    1.00000
   21    -65.47643    1.00000    -65.47643    1.00000
   22    -65.46813    1.00000    -65.46813    1.00000
   23    -65.46608    1.00000    -65.46608    1.00000
   24    -42.54887    1.00000    -42.54887    1.00000
   25    -42.53968    1.00000    -42.53968    1.00000
   26    -42.53347    1.00000    -42.53347    1.00000
   27    -42.53086    1.00000    -42.53086    1.00000
   28    -42.40160    1.00000    -42.40160    1.00000
   29    -42.39251    1.00000    -42.39251    1.00000
   30    -42.37676    1.00000    -42.37676    1.00000
   31    -42.33215    1.00000    -42.33215    1.00000
   32    -42.32289    1.00000    -42.32289    1.00000
   33    -42.26656    1.00000    -42.26656    1.00000
   34    -42.23625    1.00000    -42.23625    1.00000
   35    -42.22524    1.00000    -42.22524    1.00000
   36    -42.22255    1.00000    -42.22255    1.00000
   37    -42.20947    1.00000    -42.20947    1.00000
   38    -42.19834    1.00000    -42.19834    1.00000
   39    -42.19753    1.00000    -42.19753    1.00000
   40    -42.19042    1.00000    -42.19042    1.00000
   41    -42.18561    1.00000    -42.18561    1.00000
   42    -42.18048    1.00000    -42.18048    1.00000
   43    -42.17561    1.00000    -42.17561    1.00000
   44    -42.17036    1.00000    -42.17036    1.00000
   45    -42.16623    1.00000    -42.16623    1.00000
   46    -42.14631    1.00000    -42.14631    1.00000
   47    -42.14245    1.00000    -42.14245    1.00000
   48    -42.12259    1.00000    -42.12259    1.00000
   49    -42.10013    1.00000    -42.10013    1.00000
   50    -42.09631    1.00000    -42.09631    1.00000
   51    -42.08962    1.00000    -42.08962    1.00000
   52    -42.07726    1.00000    -42.07726    1.00000
   53    -42.06830    1.00000    -42.06830    1.00000
   54    -42.06593    1.00000    -42.06593    1.00000
   55    -42.04849    1.00000    -42.04849    1.00000
   56    -42.04343    1.00000    -42.04343    1.00000
   57    -42.03373    1.00000    -42.03373    1.00000
   58    -42.02217    1.00000    -42.02217    1.00000
   59    -42.01036    1.00000    -42.01036    1.00000
   60    -42.00708    1.00000    -42.00708    1.00000
   61    -41.99645    1.00000    -41.99645    1.00000
   62    -41.99531    1.00000    -41.99531    1.00000
   63    -41.99050    1.00000    -41.99050    1.00000
   64    -41.98281    1.00000    -41.98281    1.00000
   65    -41.96947    1.00000    -41.96947    1.00000
   66    -41.96615    1.00000    -41.96615    1.00000
   67    -41.95665    1.00000    -41.95665    1.00000
   68    -41.94621    1.00000    -41.94621    1.00000
   69    -41.93714    1.00000    -41.93714    1.00000
   70    -41.93599    1.00000    -41.93599    1.00000
   71    -41.92646    1.00000    -41.92646    1.00000
   72    -41.92545    1.00000    -41.92545    1.00000
   73    -41.91494    1.00000    -41.91494    1.00000
   74    -41.91299    1.00000    -41.91299    1.00000
   75    -41.89619    1.00000    -41.89619    1.00000
   76    -41.86856    1.00000    -41.86856    1.00000
   77    -41.85148    1.00000    -41.85148    1.00000
   78    -41.82312    1.00000    -41.82312    1.00000
   79    -41.79110    1.00000    -41.79110    1.00000
   80    -41.76509    1.00000    -41.76509    1.00000
   81    -41.71545    1.00000    -41.71545    1.00000
   82    -41.70746    1.00000    -41.70746    1.00000
   83    -41.70192    1.00000    -41.70192    1.00000
   84    -41.70055    1.00000    -41.70055    1.00000
   85    -41.69839    1.00000    -41.69839    1.00000
   86    -41.69525    1.00000    -41.69525    1.00000
   87    -41.68727    1.00000    -41.68727    1.00000
   88    -41.68552    1.00000    -41.68552    1.00000
   89    -41.67927    1.00000    -41.67927    1.00000
   90    -41.64367    1.00000    -41.64367    1.00000
   91    -41.62882    1.00000    -41.62882    1.00000
   92    -41.56635    1.00000    -41.56635    1.00000
   93    -41.55038    1.00000    -41.55038    1.00000
   94    -41.54177    1.00000    -41.54177    1.00000
   95    -41.53904    1.00000    -41.53904    1.00000
   96    -24.92415    1.00000    -24.92415    1.00000
   97    -24.72234    1.00000    -24.72234    1.00000
   98    -24.59237    1.00000    -24.59237    1.00000
   99    -24.56523    1.00000    -24.56523    1.00000
  100    -24.50197    1.00000    -24.50197    1.00000
  101    -24.45775    1.00000    -24.45775    1.00000
  102    -24.38395    1.00000    -24.38395    1.00000
  103    -24.31111    1.00000    -24.31111    1.00000
  104    -24.25263    1.00000    -24.25263    1.00000
  105    -24.14516    1.00000    -24.14516    1.00000
  106    -24.09123    1.00000    -24.09123    1.00000
  107    -24.03086    1.00000    -24.03086    1.00000
  108    -23.95787    1.00000    -23.95787    1.00000
  109    -23.83030    1.00000    -23.83030    1.00000
  110    -23.80304    1.00000    -23.80304    1.00000
  111    -23.79305    1.00000    -23.79305    1.00000
  112    -23.76625    1.00000    -23.76625    1.00000
  113    -23.75048    1.00000    -23.75048    1.00000
  114    -23.69265    1.00000    -23.69265    1.00000
  115    -23.66075    1.00000    -23.66075    1.00000
  116    -23.64161    1.00000    -23.64161    1.00000
  117    -23.62084    1.00000    -23.62084    1.00000
  118    -23.60780    1.00000    -23.60780    1.00000
  119    -23.59761    1.00000    -23.59761    1.00000
  120    -23.56285    1.00000    -23.56285    1.00000
  121    -23.55408    1.00000    -23.55408    1.00000
  122    -23.54014    1.00000    -23.54014    1.00000
  123    -23.53405    1.00000    -23.53405    1.00000
  124    -23.46785    1.00000    -23.46785    1.00000
  125    -23.45494    1.00000    -23.45494    1.00000
  126    -23.45124    1.00000    -23.45124    1.00000
  127    -23.44077    1.00000    -23.44077    1.00000
  128    -23.43859    1.00000    -23.43859    1.00000
  129    -23.43321    1.00000    -23.43321    1.00000
  130    -23.42632    1.00000    -23.42632    1.00000
  131    -23.41116    1.00000    -23.41116    1.00000
  132    -23.39889    1.00000    -23.39889    1.00000
  133    -23.39859    1.00000    -23.39859    1.00000
  134    -23.36286    1.00000    -23.36286    1.00000
  135    -23.25527    1.00000    -23.25527    1.00000
  136    -23.24029    1.00000    -23.24029    1.00000
  137    -23.03349    1.00000    -23.03349    1.00000
  138    -22.91050    1.00000    -22.91050    1.00000
  139    -22.85161    1.00000    -22.85161    1.00000
  140    -22.08939    1.00000    -22.08939    1.00000
  141    -22.04807    1.00000    -22.04807    1.00000
  142    -22.04180    1.00000    -22.04180    1.00000
  143    -22.03162    1.00000    -22.03162    1.00000
  144    -12.08189    1.00000    -12.08189    1.00000
  145    -11.93154    1.00000    -11.93154    1.00000
  146    -11.92597    1.00000    -11.92597    1.00000
  147    -11.88164    1.00000    -11.88164    1.00000
  148    -11.84291    1.00000    -11.84291    1.00000
  149    -11.82223    1.00000    -11.82223    1.00000
  150    -11.76276    1.00000    -11.76276    1.00000
  151    -11.75099    1.00000    -11.75099    1.00000
  152    -11.73806    1.00000    -11.73806    1.00000
  153    -11.68874    1.00000    -11.68874    1.00000
  154    -11.67393    1.00000    -11.67393    1.00000
  155    -11.63851    1.00000    -11.63851    1.00000
  156    -11.61957    1.00000    -11.61957    1.00000
  157    -11.58901    1.00000    -11.58901    1.00000
  158    -11.54344    1.00000    -11.54344    1.00000
  159    -11.50725    1.00000    -11.50725    1.00000
  160    -11.50027    1.00000    -11.50027    1.00000
  161    -11.45949    1.00000    -11.45949    1.00000
  162    -11.44112    1.00000    -11.44112    1.00000
  163    -11.37276    1.00000    -11.37276    1.00000
  164    -11.31331    1.00000    -11.31331    1.00000
  165    -11.23583    1.00000    -11.23583    1.00000
  166    -11.23229    1.00000    -11.23229    1.00000
  167    -11.20616    1.00000    -11.20616    1.00000
  168    -11.19817    1.00000    -11.19817    1.00000
  169    -11.18364    1.00000    -11.18364    1.00000
  170    -11.15321    1.00000    -11.15321    1.00000
  171    -11.12727    1.00000    -11.12727    1.00000
  172    -11.11043    1.00000    -11.11043    1.00000
  173    -11.10104    1.00000    -11.10104    1.00000
  174    -11.09559    1.00000    -11.09559    1.00000
  175    -11.05860    1.00000    -11.05860    1.00000
  176    -11.04989    1.00000    -11.04989    1.00000
  177    -11.03575    1.00000    -11.03575    1.00000
  178    -11.01988    1.00000    -11.01988    1.00000
  179    -11.00338    1.00000    -11.00338    1.00000
  180    -10.98225    1.00000    -10.98225    1.00000
  181    -10.96752    1.00000    -10.96752    1.00000
  182    -10.95592    1.00000    -10.95592    1.00000
  183    -10.91777    1.00000    -10.91777    1.00000
  184    -10.91428    1.00000    -10.91428    1.00000
  185    -10.87762    1.00000    -10.87762    1.00000
  186    -10.85089    1.00000    -10.85089    1.00000
  187    -10.84206    1.00000    -10.84206    1.00000
  188    -10.78453    1.00000    -10.78453    1.00000
  189    -10.75120    1.00000    -10.75120    1.00000
  190    -10.67165    1.00000    -10.67165    1.00000
  191    -10.63969    1.00000    -10.63969    1.00000
  192    -10.61577    1.00000    -10.61577    1.00000
  193    -10.54796    1.00000    -10.54796    1.00000
  194    -10.46088    1.00000    -10.46088    1.00000
  195    -10.44349    1.00000    -10.44349    1.00000
  196    -10.43000    1.00000    -10.43000    1.00000
  197    -10.37822    1.00000    -10.37822    1.00000
  198    -10.25954    1.00000    -10.25954    1.00000
  199    -10.24026    1.00000    -10.24026    1.00000
  200    -10.18313    1.00000    -10.18313    1.00000
  201    -10.16795    1.00000    -10.16795    1.00000
  202    -10.11766    1.00000    -10.11766    1.00000
  203    -10.08397    1.00000    -10.08397    1.00000
  204    -10.00521    1.00000    -10.00521    1.00000
  205     -9.99022    1.00000     -9.99022    1.00000
  206     -9.96133    1.00000     -9.96133    1.00000
  207     -9.90342    1.00000     -9.90342    1.00000
  208     -9.86914    1.00000     -9.86914    1.00000
  209     -9.84008    1.00000     -9.84008    1.00000
  210     -9.82676    1.00000     -9.82676    1.00000
  211     -9.79384    1.00000     -9.79384    1.00000
  212     -9.79151    1.00000     -9.79151    1.00000
  213     -9.76887    1.00000     -9.76887    1.00000
  214     -9.74472    1.00000     -9.74472    1.00000
  215     -9.72963    1.00000     -9.72963    1.00000
  216     -9.63444    1.00000     -9.63444    1.00000
  217     -9.57967    1.00000     -9.57967    1.00000
  218     -9.55950    1.00000     -9.55950    1.00000
  219     -9.54586    1.00000     -9.54586    1.00000
  220     -9.50773    1.00000     -9.50773    1.00000
  221     -9.49391    1.00000     -9.49391    1.00000
  222     -9.46661    1.00000     -9.46661    1.00000
  223     -9.45593    1.00000     -9.45593    1.00000
  224     -9.43301    1.00000     -9.43301    1.00000
  225     -9.40714    1.00000     -9.40714    1.00000
  226     -9.37332    1.00000     -9.37332    1.00000
  227     -9.35870    1.00000     -9.35870    1.00000
  228     -9.34621    1.00000     -9.34621    1.00000
  229     -9.29394    1.00000     -9.29394    1.00000
  230     -9.27162    1.00000     -9.27162    1.00000
  231     -9.26520    1.00000     -9.26520    1.00000
  232     -9.25390    1.00000     -9.25390    1.00000
  233     -9.23405    1.00000     -9.23405    1.00000
  234     -9.20840    1.00000     -9.20840    1.00000
  235     -9.15917    1.00000     -9.15917    1.00000
  236     -9.11797    1.00000     -9.11797    1.00000
  237     -9.09255    1.00000     -9.09255    1.00000
  238     -9.03726    1.00000     -9.03726    1.00000
  239     -9.01905    1.00000     -9.01905    1.00000
  240     -8.99142    1.00000     -8.99142    1.00000
  241     -8.98508    1.00000     -8.98508    1.00000
  242     -8.96637    1.00000     -8.96637    1.00000
  243     -8.88507    1.00000     -8.88507    1.00000
  244     -8.85198    1.00000     -8.85198    1.00000
  245     -8.77583    1.00000     -8.77583    1.00000
  246     -8.76264    1.00000     -8.76264    1.00000
  247     -8.73676    1.00000     -8.73676    1.00000
  248     -8.65697    1.00000     -8.65697    1.00000
  249     -8.64420    1.00000     -8.64420    1.00000
  250     -8.61099    1.00000     -8.61099    1.00000
  251     -8.55096    1.00000     -8.55096    1.00000
  252     -8.53296    1.00000     -8.53296    1.00000
  253     -8.50467    1.00000     -8.50467    1.00000
  254     -8.48926    1.00000     -8.48926    1.00000
  255     -8.47072    1.00000     -8.47072    1.00000
  256     -8.46221    1.00000     -8.46221    1.00000
  257     -8.42469    1.00000     -8.42469    1.00000
  258     -8.40086    1.00000     -8.40086    1.00000
  259     -8.39079    1.00000     -8.39079    1.00000
  260     -8.37133    1.00000     -8.37133    1.00000
  261     -8.32401    1.00000     -8.32401    1.00000
  262     -8.29796    1.00000     -8.29796    1.00000
  263     -8.28675    1.00000     -8.28675    1.00000
  264     -8.25716    1.00000     -8.25716    1.00000
  265     -8.25020    1.00000     -8.25020    1.00000
  266     -8.21768    1.00000     -8.21768    1.00000
  267     -8.21271    1.00000     -8.21271    1.00000
  268     -8.19427    1.00000     -8.19427    1.00000
  269     -8.17034    1.00000     -8.17034    1.00000
  270     -8.16349    1.00000     -8.16349    1.00000
  271     -8.12524    1.00000     -8.12524    1.00000
  272     -8.10827    1.00000     -8.10827    1.00000
  273     -8.08167    1.00000     -8.08167    1.00000
  274     -8.06648    1.00000     -8.06648    1.00000
  275     -8.04867    1.00000     -8.04867    1.00000
  276     -8.00171    1.00000     -8.00171    1.00000
  277     -7.97915    1.00000     -7.97915    1.00000
  278     -7.95175    1.00000     -7.95175    1.00000
  279     -7.90642    1.00000     -7.90642    1.00000
  280     -7.86778    1.00000     -7.86778    1.00000
  281     -7.84934    1.00000     -7.84934    1.00000
  282     -7.79389    1.00000     -7.79389    1.00000
  283     -7.73933    1.00000     -7.73933    1.00000
  284     -7.72537    1.00000     -7.72537    1.00000
  285     -7.71324    1.00000     -7.71324    1.00000
  286     -7.67491    1.00000     -7.67491    1.00000
  287     -7.64532    1.00000     -7.64532    1.00000
  288     -7.60257    1.00000     -7.60257    1.00000
  289     -7.53986    1.00000     -7.53986    1.00000
  290     -7.50248    1.00000     -7.50248    1.00000
  291     -7.48629    1.00000     -7.48629    1.00000
  292     -7.41584    1.00000     -7.41584    1.00000
  293     -7.40458    1.00000     -7.40458    1.00000
  294     -7.39595    1.00000     -7.39595    1.00000
  295     -7.37873    1.00000     -7.37873    1.00000
  296     -7.36171    1.00000     -7.36171    1.00000
  297     -7.23408    1.00000     -7.23408    1.00000
  298     -7.18877    1.00000     -7.18877    1.00000
  299     -7.18056    1.00000     -7.18056    1.00000
  300     -7.13666    1.00000     -7.13666    1.00000
  301     -7.12386    1.00000     -7.12386    1.00000
  302     -7.06323    1.00000     -7.06323    1.00000
  303     -7.04129    1.00000     -7.04129    1.00000
  304     -7.03283    1.00000     -7.03283    1.00000
  305     -7.02981    1.00000     -7.02981    1.00000
  306     -7.00073    1.00000     -7.00073    1.00000
  307     -6.94389    1.00000     -6.94389    1.00000
  308     -6.35532    0.99999     -6.35532    0.99999
  309     -6.02442    0.99971     -6.02442    0.99971
  310     -4.39684    0.00030     -4.39684    0.00030
  311     -3.83979    0.00000     -3.83979    0.00000
  312     -3.81446    0.00000     -3.81446    0.00000
  313     -3.70323    0.00000     -3.70323    0.00000
  314     -3.64845    0.00000     -3.64845    0.00000
  315     -3.60362    0.00000     -3.60362    0.00000
  316     -3.44649    0.00000     -3.44649    0.00000
  317     -3.43340    0.00000     -3.43340    0.00000
  318     -3.41691    0.00000     -3.41691    0.00000
  319     -3.31623    0.00000     -3.31623    0.00000
  320     -3.21173    0.00000     -3.21173    0.00000
  321     -3.15768    0.00000     -3.15768    0.00000
  322     -3.11252    0.00000     -3.11252    0.00000
  323     -3.08970    0.00000     -3.08970    0.00000
  324     -3.05183    0.00000     -3.05183    0.00000
  325     -3.03559    0.00000     -3.03559    0.00000
  326     -2.99945    0.00000     -2.99945    0.00000
  327     -2.94632    0.00000     -2.94632    0.00000
  328     -2.94392    0.00000     -2.94392    0.00000
  329     -2.91369    0.00000     -2.91369    0.00000
  330     -2.89662    0.00000     -2.89662    0.00000
  331     -2.88318    0.00000     -2.88318    0.00000
  332     -2.86497    0.00000     -2.86497    0.00000
  333     -2.84457    0.00000     -2.84457    0.00000
  334     -2.82346    0.00000     -2.82346    0.00000
  335     -2.77553    0.00000     -2.77553    0.00000
  336     -2.75095    0.00000     -2.75095    0.00000
  337     -2.74035    0.00000     -2.74035    0.00000
  338     -2.72545    0.00000     -2.72545    0.00000
  339     -2.71365    0.00000     -2.71365    0.00000
  340     -2.70194    0.00000     -2.70194    0.00000
  341     -2.68819    0.00000     -2.68819    0.00000
  342     -2.66340    0.00000     -2.66340    0.00000
  343     -2.65478    0.00000     -2.65478    0.00000
  344     -2.64660    0.00000     -2.64660    0.00000
  345     -2.63582    0.00000     -2.63582    0.00000
  346     -2.61745    0.00000     -2.61745    0.00000
  347     -2.61300    0.00000     -2.61300    0.00000
  348     -2.57696    0.00000     -2.57696    0.00000
  349     -2.57415    0.00000     -2.57415    0.00000
  350     -2.51283    0.00000     -2.51283    0.00000
  351     -2.49406    0.00000     -2.49406    0.00000
  352     -2.47484    0.00000     -2.47484    0.00000
  353     -2.46167    0.00000     -2.46167    0.00000
  354     -2.44564    0.00000     -2.44564    0.00000
  355     -2.43094    0.00000     -2.43094    0.00000
  356     -2.36073    0.00000     -2.36073    0.00000
  357     -2.32574    0.00000     -2.32574    0.00000
  358     -2.30920    0.00000     -2.30920    0.00000
  359     -2.28568    0.00000     -2.28568    0.00000
  360     -2.26240    0.00000     -2.26240    0.00000
  361     -2.25000    0.00000     -2.25000    0.00000
  362     -2.23733    0.00000     -2.23733    0.00000
  363     -2.23110    0.00000     -2.23110    0.00000
  364     -2.21239    0.00000     -2.21239    0.00000
  365     -2.20244    0.00000     -2.20244    0.00000
  366     -2.19340    0.00000     -2.19340    0.00000
  367     -2.18950    0.00000     -2.18950    0.00000
  368     -2.17513    0.00000     -2.17513    0.00000
  369     -2.12971    0.00000     -2.12971    0.00000
  370     -2.09266    0.00000     -2.09266    0.00000
  371     -2.08687    0.00000     -2.08687    0.00000
  372     -2.07527    0.00000     -2.07527    0.00000
  373     -2.04385    0.00000     -2.04385    0.00000
  374     -1.99430    0.00000     -1.99430    0.00000
  375     -1.97145    0.00000     -1.97145    0.00000

Fermi level: -5.20926

Gap: 1.628 eV
Transition (v -> c):
  (s=0, k=0, n=309, [0.00, 0.00, 0.00]) -> (s=1, k=0, n=310, [0.00, 0.00, 0.00])
No difference between direct/indirect transitions
System changes: positions 

Initializing position-dependent things.

Density initialized from wave functions
      .-------------------------.  
     /|                         |  
    / |                         |  
   /  |                         |  
  /   |                         |  
 *    |                         |  
 |    |                         |  
 |    |                         |  
 |    |                         |  
 |    |                         |  
 |    |                         |  
 |    |                         |  
 |    |                         |  
 |    |                         |  
 |    |        Au   OAu         |  
 |    |      O          Ti      |  
 |    O  Au      Ti     O    O  |  
 |    |   Ti   Au O   O         |  
 | O  |   O    O      Ti     Ti |  
 |    | Ti     Ti     O    O    |  
 |    |     O       O      Ti   |  
 |   O|Ti     O      O          |  
 |    |O    O      Ti     Ti    |  
 |  Ti|    Ti          O  O   O |  
 |    |  O  O   O O    TiO      |  
 |  O |         TiO         O Ti|  
 |    | OTiO   Ti    OTi        |  
 |    |       O     O O    O O  |  
 |    | Oi   O O           Ti   |  
 |    O      Ti     Ti     O    |  
 |   Ti          O      O       |  
 |    |   O                     |  
 |    |                         |  
 |    |                         |  
 |    |                         |  
 |    .-------------------------.  
 |   /                         /   
 |  /                         /    
 | /                         /     
 |/                         /      
 *-------------------------*       

Positions:
   0 Ti     1.771742    0.000000    8.228379    ( 0.0000,  0.0000,  0.0000)
   1 Ti     6.989192    1.896200    8.228379    ( 0.0000,  0.0000,  0.0000)
   2 Ti     1.771742    3.792400    8.228379    ( 0.0000,  0.0000,  0.0000)
   3 Ti     6.989192    5.688600    8.228379    ( 0.0000,  0.0000,  0.0000)
   4 Ti     4.725027    0.000000    9.111586    ( 0.0000,  0.0000,  0.0000)
   5 Ti     9.942477    1.896200    9.111586    ( 0.0000,  0.0000,  0.0000)
   6 Ti     4.725027    3.792400    9.111586    ( 0.0000,  0.0000,  0.0000)
   7 Ti     9.942477    5.688600    9.111586    ( 0.0000,  0.0000,  0.0000)
   8 Ti     3.149983    0.000000   11.761552    ( 0.0000,  0.0000,  0.0000)
   9 Ti     8.367433    1.896200   11.761552    ( 0.0000,  0.0000,  0.0000)
  10 Ti     3.149983    3.792400   11.761552    ( 0.0000,  0.0000,  0.0000)
  11 Ti     8.367433    5.688600   11.761552    ( 0.0000,  0.0000,  0.0000)
  12 Ti     6.103269    0.000000   12.644759    ( 0.0000,  0.0000,  0.0000)
  13 Ti     0.885819    1.896200   12.644759    ( 0.0000,  0.0000,  0.0000)
  14 Ti     6.103269    3.792400   12.644759    ( 0.0000,  0.0000,  0.0000)
  15 Ti     0.885819    5.688600   12.644759    ( 0.0000,  0.0000,  0.0000)
  16 Ti     4.482233   -0.001033   15.342543    ( 0.0000,  0.0000,  0.0000)
  17 Ti     9.753045    1.900753   15.389207    ( 0.0000,  0.0000,  0.0000)
  18 Ti     4.499047    3.797034   15.348687    ( 0.0000,  0.0000,  0.0000)
  19 Ti     9.736627    5.671166   15.407809    ( 0.0000,  0.0000,  0.0000)
  20 Ti     7.365001   -0.008670   16.091347    ( 0.0000,  0.0000,  0.0000)
  21 Ti     2.124206    1.919615   16.196452    ( 0.0000,  0.0000,  0.0000)
  22 Ti     7.324862    3.785370   16.124124    ( 0.0000,  0.0000,  0.0000)
  23 Ti     2.104658    5.692197   16.109406    ( 0.0000,  0.0000,  0.0000)
  24 O      3.638859    0.000000    7.500000    ( 0.0000,  0.0000,  0.0000)
  25 O      8.856309    1.896200    7.500000    ( 0.0000,  0.0000,  0.0000)
  26 O      3.638859    3.792400    7.500000    ( 0.0000,  0.0000,  0.0000)
  27 O      8.856309    5.688600    7.500000    ( 0.0000,  0.0000,  0.0000)
  28 O      6.592144    0.000000    8.383207    ( 0.0000,  0.0000,  0.0000)
  29 O      1.374694    1.896200    8.383207    ( 0.0000,  0.0000,  0.0000)
  30 O      6.592144    3.792400    8.383207    ( 0.0000,  0.0000,  0.0000)
  31 O      1.374694    5.688600    8.383207    ( 0.0000,  0.0000,  0.0000)
  32 O     10.339421    0.000000    8.956758    ( 0.0000,  0.0000,  0.0000)
  33 O      5.121971    1.896200    8.956758    ( 0.0000,  0.0000,  0.0000)
  34 O     10.339421    3.792400    8.956758    ( 0.0000,  0.0000,  0.0000)
  35 O      5.121971    5.688600    8.956758    ( 0.0000,  0.0000,  0.0000)
  36 O      2.857911    0.000000    9.839966    ( 0.0000,  0.0000,  0.0000)
  37 O      8.075361    1.896200    9.839966    ( 0.0000,  0.0000,  0.0000)
  38 O      2.857911    3.792400    9.839966    ( 0.0000,  0.0000,  0.0000)
  39 O      8.075361    5.688600    9.839966    ( 0.0000,  0.0000,  0.0000)
  40 O      5.017100    0.000000   11.033173    ( 0.0000,  0.0000,  0.0000)
  41 O     10.234550    1.896200   11.033173    ( 0.0000,  0.0000,  0.0000)
  42 O      5.017100    3.792400   11.033173    ( 0.0000,  0.0000,  0.0000)
  43 O     10.234550    5.688600   11.033173    ( 0.0000,  0.0000,  0.0000)
  44 O      7.970490    0.000000   11.916380    ( 0.0000,  0.0000,  0.0000)
  45 O      2.753040    1.896200   11.916380    ( 0.0000,  0.0000,  0.0000)
  46 O      7.970490    3.792400   11.916380    ( 0.0000,  0.0000,  0.0000)
  47 O      2.753040    5.688600   11.916380    ( 0.0000,  0.0000,  0.0000)
  48 O      1.282867    0.000000   12.489931    ( 0.0000,  0.0000,  0.0000)
  49 O      6.500317    1.896200   12.489931    ( 0.0000,  0.0000,  0.0000)
  50 O      1.282867    3.792400   12.489931    ( 0.0000,  0.0000,  0.0000)
  51 O      6.500317    5.688600   12.489931    ( 0.0000,  0.0000,  0.0000)
  52 O      4.236152    0.000000   13.373138    ( 0.0000,  0.0000,  0.0000)
  53 O      9.453603    1.896200   13.373138    ( 0.0000,  0.0000,  0.0000)
  54 O      4.236152    3.792400   13.373138    ( 0.0000,  0.0000,  0.0000)
  55 O      9.453603    5.688600   13.373138    ( 0.0000,  0.0000,  0.0000)
  56 O      6.412072   -0.010033   14.556610    ( 0.0000,  0.0000,  0.0000)
  57 O      1.198823    1.897930   14.569774    ( 0.0000,  0.0000,  0.0000)
  58 O      6.447668    3.793171   14.532625    ( 0.0000,  0.0000,  0.0000)
  59 O      1.199187    5.689336   14.547629    ( 0.0000,  0.0000,  0.0000)
  60 O      4.033722    1.891518   15.421462    ( 0.0000,  0.0000,  0.0000)
  61 O      9.263384   -0.007385   15.453502    ( 0.0000,  0.0000,  0.0000)
  62 O      4.056182    5.703956   15.417797    ( 0.0000,  0.0000,  0.0000)
  63 O      9.276983    3.794598   15.462247    ( 0.0000,  0.0000,  0.0000)
  64 O      2.642742   -0.013555   16.279518    ( 0.0000,  0.0000,  0.0000)
  65 O      7.840025    1.892632   16.276827    ( 0.0000,  0.0000,  0.0000)
  66 O      2.638424    3.815752   16.259314    ( 0.0000,  0.0000,  0.0000)
  67 O      7.851442    5.687213   16.316677    ( 0.0000,  0.0000,  0.0000)
  68 O      5.664333   -0.017638   16.912131    ( 0.0000,  0.0000,  0.0000)
  69 O      0.405331    1.895786   16.891848    ( 0.0000,  0.0000,  0.0000)
  70 O      0.447526    5.688107   16.892737    ( 0.0000,  0.0000,  0.0000)
  71 O      5.620240    3.815240   16.822627    ( 0.0000,  0.0000,  0.0000)
  72 Au     5.402004    1.459542   18.435638    ( 0.0000,  0.0000,  0.0000)
  73 Au     7.227773    3.254817   19.494175    ( 0.0000,  0.0000,  0.0000)
  74 Au     2.680675    1.867315   18.895591    ( 0.0000,  0.0000,  0.0000)
  75 Au     4.579183    3.616569   19.675117    ( 0.0000,  0.0000,  0.0000)

Unit cell:
           periodic     x           y           z      points  spacing
  1. axis:    yes   10.434900    0.000000    0.000000    52     0.2007
  2. axis:    yes    0.000000    7.584800    0.000000    36     0.2107
  3. axis:    no     0.000000    0.000000   28.826383   144     0.2002

  Lengths:  10.434900   7.584800  28.826383
  Angles:   90.000000  90.000000  90.000000

Effective grid spacing dv^(1/3) = 0.2038

     iter     time        total  log10-change:  magmom
                         energy   eigst   dens
iter:   1 16:02:27  -357.297904   -4.93           +0.0000
iter:   2 16:02:31  -357.296952   -5.58  -3.92    +0.0000
iter:   3 16:02:34  -357.296116   -6.04  -3.91    +0.0000
iter:   4 16:02:38  -357.295456   -6.47  -3.92    +0.0000
iter:   5 16:02:42  -357.295119   -6.81  -3.93    +0.0000
iter:   6 16:02:46  -357.294896c  -7.19  -3.94    +0.0000
iter:   7 16:02:49  -357.294732c  -7.39  -3.95    +0.0000
iter:   8 16:02:53  -357.294612c  -7.50  -3.96    +0.0000
iter:   9 16:02:57  -357.294527c  -7.50  -3.98    +0.0000
iter:  10 16:03:01  -357.294470c  -7.50  -3.99    +0.0000
iter:  11 16:03:04  -357.294437c  -7.49  -4.00    +0.0000
iter:  12 16:03:08  -357.294248c  -7.53  -4.01    +0.0000
iter:  13 16:03:12  -357.294285c  -7.53  -4.02    +0.0000
iter:  14 16:03:16  -357.294163c  -7.56  -4.03    +0.0000
iter:  15 16:03:19  -357.294072c  -7.59  -4.04    +0.0000
iter:  16 16:03:23  -357.294016c  -7.61  -4.05    +0.0000
iter:  17 16:03:27  -357.293990c  -7.63  -4.06    +0.0000
iter:  18 16:03:31  -357.293986c  -7.66  -4.07    +0.0000
iter:  19 16:03:34  -357.293999c  -7.69  -4.08    +0.0000
iter:  20 16:03:38  -357.294026c  -7.71  -4.09    +0.0000
iter:  21 16:03:42  -357.294063c  -7.75  -4.10    +0.0000
iter:  22 16:03:46  -357.294108c  -7.78  -4.11    +0.0000
iter:  23 16:03:49  -357.294159c  -7.82  -4.12    +0.0000
iter:  24 16:03:53  -357.294214c  -7.85  -4.13    +0.0000
iter:  25 16:03:57  -357.294273c  -7.89  -4.13    +0.0000
iter:  26 16:04:01  -357.294334c  -7.93  -4.14    +0.0000
iter:  27 16:04:04  -357.294247c  -8.03  -4.15    +0.0000
iter:  28 16:04:08  -357.294180c  -8.09  -4.16    +0.0000
iter:  29 16:04:12  -357.294133c  -8.11  -4.16    +0.0000
iter:  30 16:04:16  -357.294105c  -8.14  -4.17    +0.0000
iter:  31 16:04:19  -357.294093c  -8.15  -4.18    +0.0000
iter:  32 16:04:23  -357.294096c  -8.18  -4.19    +0.0000
iter:  33 16:04:27  -357.294110c  -8.21  -4.19    +0.0000
iter:  34 16:04:31  -357.294133c  -8.24  -4.20    +0.0000
iter:  35 16:04:34  -357.294163c  -8.27  -4.21    +0.0000
iter:  36 16:04:38  -357.294199c  -8.30  -4.21    +0.0000
iter:  37 16:04:42  -357.294240c  -8.33  -4.22    +0.0000
iter:  38 16:04:46  -357.294284c  -8.37  -4.23    +0.0000
iter:  39 16:04:49  -357.294330c  -8.40  -4.23    +0.0000
iter:  40 16:04:53  -357.294378c  -8.44  -4.24    +0.0000
iter:  41 16:04:57  -357.294428c  -8.47  -4.25    +0.0000
iter:  42 16:05:01  -357.294479c  -8.51  -4.25    +0.0000
iter:  43 16:05:05  -357.294530c  -8.54  -4.26    +0.0000
iter:  44 16:05:09  -357.294582c  -8.58  -4.26    +0.0000
iter:  45 16:05:12  -357.294633c  -8.61  -4.27    +0.0000
iter:  46 16:05:16  -357.294684c  -8.64  -4.28    +0.0000
iter:  47 16:05:20  -357.294734c  -8.67  -4.28    +0.0000
iter:  48 16:05:24  -357.294784c  -8.71  -4.29    +0.0000
iter:  49 16:05:27  -357.294833c  -8.74  -4.29    +0.0000
iter:  50 16:05:31  -357.294881c  -8.77  -4.30    +0.0000
iter:  51 16:05:35  -357.294928c  -8.80  -4.31    +0.0000
iter:  52 16:05:39  -357.294974c  -8.83  -4.31    +0.0000
iter:  53 16:05:42  -357.295019c  -8.86  -4.32    +0.0000
iter:  54 16:05:46  -357.295063c  -8.89  -4.32    +0.0000
iter:  55 16:05:50  -357.295105c  -8.92  -4.33    +0.0000
iter:  56 16:05:54  -357.295146c  -8.95  -4.33    +0.0000
iter:  57 16:05:57  -357.295186c  -8.98  -4.34    +0.0000
iter:  58 16:06:01  -357.295225c  -9.01  -4.34    +0.0000
iter:  59 16:06:05  -357.295262c  -9.04  -4.35    +0.0000
iter:  60 16:06:09  -357.295298c  -9.08  -4.35    +0.0000
iter:  61 16:06:12  -357.295333c  -9.11  -4.36    +0.0000
iter:  62 16:06:16  -357.295367c  -9.14  -4.37    +0.0000
iter:  63 16:06:20  -357.295399c  -9.18  -4.37    +0.0000
iter:  64 16:06:24  -357.295430c  -9.21  -4.38    +0.0000
iter:  65 16:06:27  -357.295460c  -9.24  -4.38    +0.0000
iter:  66 16:06:31  -357.295489c  -9.27  -4.39    +0.0000
iter:  67 16:06:35  -357.295517c  -9.30  -4.39    +0.0000
iter:  68 16:06:39  -357.295544c  -9.34  -4.40    +0.0000
iter:  69 16:06:42  -357.295569c  -9.37  -4.40    +0.0000
iter:  70 16:06:46  -357.295524c  -9.47  -4.41    +0.0000
iter:  71 16:06:50  -357.295571c  -9.45  -4.41    +0.0000
iter:  72 16:06:54  -357.295529c  -9.53  -4.42    +0.0000
iter:  73 16:06:57  -357.295507c  -9.58  -4.43    +0.0000
iter:  74 16:07:01  -357.295489c  -9.58  -4.43    +0.0000
iter:  75 16:07:05  -357.295472c  -9.60  -4.44    +0.0000
iter:  76 16:07:09  -357.295458c  -9.61  -4.44    +0.0000
iter:  77 16:07:12  -357.295445c  -9.64  -4.45    +0.0000
iter:  78 16:07:16  -357.295434c  -9.65  -4.45    +0.0000
iter:  79 16:07:20  -357.295426c  -9.68  -4.46    +0.0000
iter:  80 16:07:24  -357.295419c  -9.70  -4.46    +0.0000
iter:  81 16:07:27  -357.295414c  -9.72  -4.47    +0.0000
iter:  82 16:07:31  -357.295410c  -9.74  -4.48    +0.0000
iter:  83 16:07:35  -357.295407c  -9.76  -4.48    +0.0000
iter:  84 16:07:39  -357.295406c  -9.78  -4.49    +0.0000
iter:  85 16:07:42  -357.295406c  -9.80  -4.49    +0.0000
iter:  86 16:07:46  -357.295407c  -9.82  -4.50    +0.0000
iter:  87 16:07:50  -357.295408c  -9.83  -4.50    +0.0000
iter:  88 16:07:54  -357.295410c  -9.85  -4.51    +0.0000
iter:  89 16:07:57  -357.295413c  -9.87  -4.51    +0.0000
iter:  90 16:08:01  -357.295417c  -9.89  -4.52    +0.0000
iter:  91 16:08:05  -357.295421c  -9.91  -4.52    +0.0000
iter:  92 16:08:08  -357.295425c  -9.92  -4.53    +0.0000
iter:  93 16:08:12  -357.295430c  -9.94  -4.53    +0.0000
iter:  94 16:08:16  -357.295435c  -9.96  -4.54    +0.0000
iter:  95 16:08:20  -357.295440c  -9.97  -4.55    +0.0000
iter:  96 16:08:23  -357.295446c  -9.99  -4.55    +0.0000
iter:  97 16:08:27  -357.295451c -10.00c -4.56    +0.0000
iter:  98 16:08:31  -357.295457c -10.02c -4.56    +0.0000
iter:  99 16:08:35  -357.295463c -10.03c -4.57    +0.0000
iter: 100 16:08:38  -357.295469c -10.05c -4.57    +0.0000
iter: 101 16:08:42  -357.295475c -10.07c -4.58    +0.0000
iter: 102 16:08:46  -357.295481c -10.08c -4.58    +0.0000
iter: 103 16:08:50  -357.295488c -10.10c -4.59    +0.0000
iter: 104 16:08:53  -357.295494c -10.12c -4.59    +0.0000
iter: 105 16:08:57  -357.295500c -10.13c -4.60    +0.0000
iter: 106 16:09:01  -357.295506c -10.15c -4.60    +0.0000
iter: 107 16:09:05  -357.295512c -10.17c -4.61    +0.0000
iter: 108 16:09:08  -357.295518c -10.19c -4.61    +0.0000
iter: 109 16:09:12  -357.295524c -10.21c -4.62    +0.0000
iter: 110 16:09:16  -357.295530c -10.22c -4.62    +0.0000
iter: 111 16:09:20  -357.295536c -10.24c -4.63    +0.0000
iter: 112 16:09:23  -357.295542c -10.26c -4.63    +0.0000
iter: 113 16:09:27  -357.295547c -10.27c -4.64    +0.0000
iter: 114 16:09:31  -357.295553c -10.29c -4.65    +0.0000
iter: 115 16:09:35  -357.295558c -10.31c -4.65    +0.0000
iter: 116 16:09:38  -357.295563c -10.32c -4.66    +0.0000
iter: 117 16:09:42  -357.295569c -10.34c -4.66    +0.0000
iter: 118 16:09:46  -357.295574c -10.36c -4.67    +0.0000
iter: 119 16:09:50  -357.295579c -10.37c -4.67    +0.0000
iter: 120 16:09:53  -357.295583c -10.39c -4.68    +0.0000
iter: 121 16:09:57  -357.295588c -10.41c -4.68    +0.0000
iter: 122 16:10:01  -357.295592c -10.42c -4.69    +0.0000
iter: 123 16:10:05  -357.295597c -10.44c -4.69    +0.0000
iter: 124 16:10:08  -357.295601c -10.45c -4.70    +0.0000
iter: 125 16:10:12  -357.295605c -10.47c -4.70    +0.0000
iter: 126 16:10:16  -357.295609c -10.48c -4.71    +0.0000
iter: 127 16:10:20  -357.295613c -10.50c -4.71    +0.0000
iter: 128 16:10:23  -357.295617c -10.51c -4.72    +0.0000
iter: 129 16:10:27  -357.295620c -10.53c -4.73    +0.0000
iter: 130 16:10:31  -357.295624c -10.55c -4.73    +0.0000
iter: 131 16:10:35  -357.295627c -10.56c -4.74    -0.0000
iter: 132 16:10:38  -357.295630c -10.58c -4.74    -0.0000
iter: 133 16:10:42  -357.295633c -10.59c -4.75    +0.0000
iter: 134 16:10:46  -357.295636c -10.61c -4.75    +0.0000
iter: 135 16:10:50  -357.295639c -10.62c -4.76    +0.0000
iter: 136 16:10:53  -357.295642c -10.64c -4.76    +0.0000
iter: 137 16:10:57  -357.295645c -10.66c -4.77    +0.0000
iter: 138 16:11:01  -357.295647c -10.67c -4.77    +0.0000
iter: 139 16:11:05  -357.295649c -10.69c -4.78    +0.0000
iter: 140 16:11:08  -357.295652c -10.70c -4.78    +0.0000
iter: 141 16:11:12  -357.295654c -10.71c -4.79    +0.0000
iter: 142 16:11:16  -357.295656c -10.73c -4.79    +0.0000
iter: 143 16:11:20  -357.295658c -10.74c -4.80    +0.0000
iter: 144 16:11:23  -357.295660c -10.76c -4.81    +0.0000
iter: 145 16:11:27  -357.295662c -10.77c -4.81    +0.0000
iter: 146 16:11:31  -357.295664c -10.79c -4.82    +0.0000
iter: 147 16:11:35  -357.295665c -10.80c -4.82    -0.0000
iter: 148 16:11:38  -357.295667c -10.82c -4.83    -0.0000
iter: 149 16:11:42  -357.295668c -10.83c -4.83    -0.0000
iter: 150 16:11:46  -357.295670c -10.84c -4.84    -0.0000
iter: 151 16:11:50  -357.295671c -10.86c -4.84    -0.0000
iter: 152 16:11:53  -357.295673c -10.87c -4.85    -0.0000
iter: 153 16:11:57  -357.295674c -10.89c -4.85    -0.0000
iter: 154 16:12:01  -357.295675c -10.90c -4.86    -0.0000
iter: 155 16:12:05  -357.295676c -10.91c -4.86    -0.0000
iter: 156 16:12:08  -357.295677c -10.93c -4.87    -0.0000
iter: 157 16:12:12  -357.295678c -10.94c -4.88    -0.0000
iter: 158 16:12:16  -357.295679c -10.95c -4.88    -0.0000
iter: 159 16:12:20  -357.295680c -10.97c -4.89    -0.0000
iter: 160 16:12:23  -357.295681c -10.98c -4.89    -0.0000
iter: 161 16:12:27  -357.295682c -10.99c -4.90    -0.0000
iter: 162 16:12:31  -357.295682c -11.01c -4.90    -0.0000
iter: 163 16:12:35  -357.295683c -11.02c -4.91    +0.0000
iter: 164 16:12:38  -357.295684c -11.03c -4.91    -0.0000
iter: 165 16:12:42  -357.295684c -11.05c -4.92    -0.0000
iter: 166 16:12:46  -357.295685c -11.06c -4.92    -0.0000
iter: 167 16:12:50  -357.295685c -11.07c -4.93    -0.0000
iter: 168 16:12:53  -357.295686c -11.09c -4.93    -0.0000
iter: 169 16:12:57  -357.295686c -11.10c -4.94    -0.0000
iter: 170 16:13:01  -357.295687c -11.11c -4.94    -0.0000
iter: 171 16:13:05  -357.295687c -11.13c -4.95    -0.0000
iter: 172 16:13:08  -357.295687c -11.14c -4.95    -0.0000
iter: 173 16:13:12  -357.295688c -11.15c -4.96    -0.0000
iter: 174 16:13:16  -357.295688c -11.17c -4.97    -0.0000
iter: 175 16:13:20  -357.295688c -11.18c -4.97    -0.0000
iter: 176 16:13:23  -357.295688c -11.19c -4.98    -0.0000
iter: 177 16:13:27  -357.295689c -11.20c -4.98    -0.0000
iter: 178 16:13:31  -357.295689c -11.22c -4.99    -0.0000
iter: 179 16:13:35  -357.295689c -11.23c -4.99    -0.0000
iter: 180 16:13:38  -357.295689c -11.24c -5.00    -0.0000
iter: 181 16:13:42  -357.295689c -11.25c -5.00c   -0.0000

Converged after 181 iterations.

Dipole moment: (52.388990, -54.374715, -0.307009) |e|*Ang

Total magnetic moment: (0.000000, 0.000000, -0.000000)
Local magnetic moments:
   0 Ti ( 0.000000,  0.000000, -0.000000)
   1 Ti ( 0.000000,  0.000000,  0.000000)
   2 Ti ( 0.000000,  0.000000,  0.000000)
   3 Ti ( 0.000000,  0.000000, -0.000000)
   4 Ti ( 0.000000,  0.000000,  0.000000)
   5 Ti ( 0.000000,  0.000000, -0.000000)
   6 Ti ( 0.000000,  0.000000, -0.000000)
   7 Ti ( 0.000000,  0.000000, -0.000000)
   8 Ti ( 0.000000,  0.000000, -0.000000)
   9 Ti ( 0.000000,  0.000000,  0.000000)
  10 Ti ( 0.000000,  0.000000, -0.000000)
  11 Ti ( 0.000000,  0.000000, -0.000000)
  12 Ti ( 0.000000,  0.000000,  0.000000)
  13 Ti ( 0.000000,  0.000000,  0.000000)
  14 Ti ( 0.000000,  0.000000, -0.000000)
  15 Ti ( 0.000000,  0.000000, -0.000000)
  16 Ti ( 0.000000,  0.000000,  0.000000)
  17 Ti ( 0.000000,  0.000000, -0.000000)
  18 Ti ( 0.000000,  0.000000,  0.000000)
  19 Ti ( 0.000000,  0.000000, -0.000000)
  20 Ti ( 0.000000,  0.000000,  0.000000)
  21 Ti ( 0.000000,  0.000000,  0.000000)
  22 Ti ( 0.000000,  0.000000,  0.000000)
  23 Ti ( 0.000000,  0.000000, -0.000000)
  24 O  ( 0.000000,  0.000000, -0.000000)
  25 O  ( 0.000000,  0.000000,  0.000000)
  26 O  ( 0.000000,  0.000000, -0.000000)
  27 O  ( 0.000000,  0.000000,  0.000000)
  28 O  ( 0.000000,  0.000000,  0.000000)
  29 O  ( 0.000000,  0.000000, -0.000000)
  30 O  ( 0.000000,  0.000000, -0.000000)
  31 O  ( 0.000000,  0.000000,  0.000000)
  32 O  ( 0.000000,  0.000000,  0.000000)
  33 O  ( 0.000000,  0.000000,  0.000000)
  34 O  ( 0.000000,  0.000000,  0.000000)
  35 O  ( 0.000000,  0.000000,  0.000000)
  36 O  ( 0.000000,  0.000000,  0.000000)
  37 O  ( 0.000000,  0.000000, -0.000000)
  38 O  ( 0.000000,  0.000000,  0.000000)
  39 O  ( 0.000000,  0.000000,  0.000000)
  40 O  ( 0.000000,  0.000000,  0.000000)
  41 O  ( 0.000000,  0.000000,  0.000000)
  42 O  ( 0.000000,  0.000000,  0.000000)
  43 O  ( 0.000000,  0.000000,  0.000000)
  44 O  ( 0.000000,  0.000000,  0.000000)
  45 O  ( 0.000000,  0.000000,  0.000000)
  46 O  ( 0.000000,  0.000000, -0.000000)
  47 O  ( 0.000000,  0.000000,  0.000000)
  48 O  ( 0.000000,  0.000000, -0.000000)
  49 O  ( 0.000000,  0.000000,  0.000000)
  50 O  ( 0.000000,  0.000000,  0.000000)
  51 O  ( 0.000000,  0.000000, -0.000000)
  52 O  ( 0.000000,  0.000000, -0.000000)
  53 O  ( 0.000000,  0.000000, -0.000000)
  54 O  ( 0.000000,  0.000000,  0.000000)
  55 O  ( 0.000000,  0.000000, -0.000000)
  56 O  ( 0.000000,  0.000000,  0.000000)
  57 O  ( 0.000000,  0.000000,  0.000000)
  58 O  ( 0.000000,  0.000000, -0.000000)
  59 O  ( 0.000000,  0.000000, -0.000000)
  60 O  ( 0.000000,  0.000000, -0.000000)
  61 O  ( 0.000000,  0.000000, -0.000000)
  62 O  ( 0.000000,  0.000000, -0.000000)
  63 O  ( 0.000000,  0.000000, -0.000000)
  64 O  ( 0.000000,  0.000000, -0.000000)
  65 O  ( 0.000000,  0.000000,  0.000000)
  66 O  ( 0.000000,  0.000000,  0.000000)
  67 O  ( 0.000000,  0.000000, -0.000000)
  68 O  ( 0.000000,  0.000000,  0.000000)
  69 O  ( 0.000000,  0.000000,  0.000000)
  70 O  ( 0.000000,  0.000000,  0.000000)
  71 O  ( 0.000000,  0.000000, -0.000000)
  72 Au ( 0.000000,  0.000000, -0.000000)
  73 Au ( 0.000000,  0.000000,  0.000000)
  74 Au ( 0.000000,  0.000000, -0.000000)
  75 Au ( 0.000000,  0.000000, -0.000000)

Energy contributions relative to reference atoms: (reference = -2721730.337652)

Kinetic:       +541.702170
Potential:     -731.186668
External:      +171.641806
XC:            -382.651758
Entropy (-ST):   -0.001121
Local:          +43.199322
SIC:             +0.000000
--------------------------
Free energy:   -357.296250
Extrapolated:  -357.295689

Dipole-layer corrected work functions: 4.759325, 5.461251 eV

Spin contamination: 0.000000 electrons
                   Up                     Down
 Band  Eigenvalues  Occupancy  Eigenvalues  Occupancy
    0    -66.18599    1.00000    -66.18599    1.00000
    1    -66.17809    1.00000    -66.17809    1.00000
    2    -66.17271    1.00000    -66.17271    1.00000
    3    -66.17060    1.00000    -66.17060    1.00000
    4    -66.05266    1.00000    -66.05266    1.00000
    5    -65.96965    1.00000    -65.96965    1.00000
    6    -65.88148    1.00000    -65.88148    1.00000
    7    -65.87557    1.00000    -65.87557    1.00000
    8    -65.87345    1.00000    -65.87345    1.00000
    9    -65.86151    1.00000    -65.86151    1.00000
   10    -65.84039    1.00000    -65.84039    1.00000
   11    -65.82689    1.00000    -65.82689    1.00000
   12    -65.82194    1.00000    -65.82194    1.00000
   13    -65.78911    1.00000    -65.78911    1.00000
   14    -65.78616    1.00000    -65.78616    1.00000
   15    -65.73075    1.00000    -65.73075    1.00000
   16    -65.70939    1.00000    -65.70939    1.00000
   17    -65.70333    1.00000    -65.70333    1.00000
   18    -65.57894    1.00000    -65.57894    1.00000
   19    -65.57267    1.00000    -65.57267    1.00000
   20    -65.44923    1.00000    -65.44923    1.00000
   21    -65.43541    1.00000    -65.43541    1.00000
   22    -65.42723    1.00000    -65.42723    1.00000
   23    -65.42505    1.00000    -65.42505    1.00000
   24    -42.50783    1.00000    -42.50783    1.00000
   25    -42.49868    1.00000    -42.49868    1.00000
   26    -42.49251    1.00000    -42.49251    1.00000
   27    -42.48986    1.00000    -42.48986    1.00000
   28    -42.36059    1.00000    -42.36059    1.00000
   29    -42.35153    1.00000    -42.35153    1.00000
   30    -42.33342    1.00000    -42.33342    1.00000
   31    -42.29114    1.00000    -42.29114    1.00000
   32    -42.28191    1.00000    -42.28191    1.00000
   33    -42.22409    1.00000    -42.22409    1.00000
   34    -42.19352    1.00000    -42.19352    1.00000
   35    -42.18313    1.00000    -42.18313    1.00000
   36    -42.18004    1.00000    -42.18004    1.00000
   37    -42.16844    1.00000    -42.16844    1.00000
   38    -42.15732    1.00000    -42.15732    1.00000
   39    -42.15637    1.00000    -42.15637    1.00000
   40    -42.14943    1.00000    -42.14943    1.00000
   41    -42.14462    1.00000    -42.14462    1.00000
   42    -42.14155    1.00000    -42.14155    1.00000
   43    -42.13441    1.00000    -42.13441    1.00000
   44    -42.12883    1.00000    -42.12883    1.00000
   45    -42.12541    1.00000    -42.12541    1.00000
   46    -42.10549    1.00000    -42.10549    1.00000
   47    -42.10129    1.00000    -42.10129    1.00000
   48    -42.08180    1.00000    -42.08180    1.00000
   49    -42.06019    1.00000    -42.06019    1.00000
   50    -42.05443    1.00000    -42.05443    1.00000
   51    -42.04878    1.00000    -42.04878    1.00000
   52    -42.03589    1.00000    -42.03589    1.00000
   53    -42.02718    1.00000    -42.02718    1.00000
   54    -42.02512    1.00000    -42.02512    1.00000
   55    -42.00700    1.00000    -42.00700    1.00000
   56    -42.00243    1.00000    -42.00243    1.00000
   57    -41.99298    1.00000    -41.99298    1.00000
   58    -41.98179    1.00000    -41.98179    1.00000
   59    -41.96921    1.00000    -41.96921    1.00000
   60    -41.96672    1.00000    -41.96672    1.00000
   61    -41.95561    1.00000    -41.95561    1.00000
   62    -41.95428    1.00000    -41.95428    1.00000
   63    -41.94966    1.00000    -41.94966    1.00000
   64    -41.94188    1.00000    -41.94188    1.00000
   65    -41.92847    1.00000    -41.92847    1.00000
   66    -41.92541    1.00000    -41.92541    1.00000
   67    -41.91762    1.00000    -41.91762    1.00000
   68    -41.90561    1.00000    -41.90561    1.00000
   69    -41.89845    1.00000    -41.89845    1.00000
   70    -41.89579    1.00000    -41.89579    1.00000
   71    -41.88589    1.00000    -41.88589    1.00000
   72    -41.88521    1.00000    -41.88521    1.00000
   73    -41.87424    1.00000    -41.87424    1.00000
   74    -41.87191    1.00000    -41.87191    1.00000
   75    -41.85558    1.00000    -41.85558    1.00000
   76    -41.82754    1.00000    -41.82754    1.00000
   77    -41.81069    1.00000    -41.81069    1.00000
   78    -41.77873    1.00000    -41.77873    1.00000
   79    -41.75004    1.00000    -41.75004    1.00000
   80    -41.72265    1.00000    -41.72265    1.00000
   81    -41.67439    1.00000    -41.67439    1.00000
   82    -41.66911    1.00000    -41.66911    1.00000
   83    -41.66306    1.00000    -41.66306    1.00000
   84    -41.66092    1.00000    -41.66092    1.00000
   85    -41.65736    1.00000    -41.65736    1.00000
   86    -41.65211    1.00000    -41.65211    1.00000
   87    -41.64635    1.00000    -41.64635    1.00000
   88    -41.64448    1.00000    -41.64448    1.00000
   89    -41.63830    1.00000    -41.63830    1.00000
   90    -41.60263    1.00000    -41.60263    1.00000
   91    -41.58786    1.00000    -41.58786    1.00000
   92    -41.52526    1.00000    -41.52526    1.00000
   93    -41.50937    1.00000    -41.50937    1.00000
   94    -41.50087    1.00000    -41.50087    1.00000
   95    -41.49801    1.00000    -41.49801    1.00000
   96    -24.88319    1.00000    -24.88319    1.00000
   97    -24.68118    1.00000    -24.68118    1.00000
   98    -24.55150    1.00000    -24.55150    1.00000
   99    -24.52415    1.00000    -24.52415    1.00000
  100    -24.46121    1.00000    -24.46121    1.00000
  101    -24.41778    1.00000    -24.41778    1.00000
  102    -24.34396    1.00000    -24.34396    1.00000
  103    -24.27093    1.00000    -24.27093    1.00000
  104    -24.21307    1.00000    -24.21307    1.00000
  105    -24.10405    1.00000    -24.10405    1.00000
  106    -24.05084    1.00000    -24.05084    1.00000
  107    -23.98993    1.00000    -23.98993    1.00000
  108    -23.91578    1.00000    -23.91578    1.00000
  109    -23.78919    1.00000    -23.78919    1.00000
  110    -23.75838    1.00000    -23.75838    1.00000
  111    -23.75171    1.00000    -23.75171    1.00000
  112    -23.72516    1.00000    -23.72516    1.00000
  113    -23.70948    1.00000    -23.70948    1.00000
  114    -23.65167    1.00000    -23.65167    1.00000
  115    -23.61965    1.00000    -23.61965    1.00000
  116    -23.60061    1.00000    -23.60061    1.00000
  117    -23.57988    1.00000    -23.57988    1.00000
  118    -23.56694    1.00000    -23.56694    1.00000
  119    -23.55674    1.00000    -23.55674    1.00000
  120    -23.52303    1.00000    -23.52303    1.00000
  121    -23.51439    1.00000    -23.51439    1.00000
  122    -23.49923    1.00000    -23.49923    1.00000
  123    -23.49420    1.00000    -23.49420    1.00000
  124    -23.42811    1.00000    -23.42811    1.00000
  125    -23.41432    1.00000    -23.41432    1.00000
  126    -23.41151    1.00000    -23.41151    1.00000
  127    -23.40076    1.00000    -23.40076    1.00000
  128    -23.39871    1.00000    -23.39871    1.00000
  129    -23.39381    1.00000    -23.39381    1.00000
  130    -23.38665    1.00000    -23.38665    1.00000
  131    -23.37183    1.00000    -23.37183    1.00000
  132    -23.35830    1.00000    -23.35830    1.00000
  133    -23.35781    1.00000    -23.35781    1.00000
  134    -23.32289    1.00000    -23.32289    1.00000
  135    -23.21507    1.00000    -23.21507    1.00000
  136    -23.19984    1.00000    -23.19984    1.00000
  137    -22.99606    1.00000    -22.99606    1.00000
  138    -22.87618    1.00000    -22.87618    1.00000
  139    -22.81311    1.00000    -22.81311    1.00000
  140    -22.04840    1.00000    -22.04840    1.00000
  141    -22.00708    1.00000    -22.00708    1.00000
  142    -22.00081    1.00000    -22.00081    1.00000
  143    -21.99066    1.00000    -21.99066    1.00000
  144    -12.03298    1.00000    -12.03298    1.00000
  145    -11.89068    1.00000    -11.89068    1.00000
  146    -11.88454    1.00000    -11.88454    1.00000
  147    -11.83702    1.00000    -11.83702    1.00000
  148    -11.80230    1.00000    -11.80230    1.00000
  149    -11.78197    1.00000    -11.78197    1.00000
  150    -11.72143    1.00000    -11.72143    1.00000
  151    -11.71002    1.00000    -11.71002    1.00000
  152    -11.69668    1.00000    -11.69668    1.00000
  153    -11.64785    1.00000    -11.64785    1.00000
  154    -11.63330    1.00000    -11.63330    1.00000
  155    -11.59597    1.00000    -11.59597    1.00000
  156    -11.57904    1.00000    -11.57904    1.00000
  157    -11.54701    1.00000    -11.54701    1.00000
  158    -11.50294    1.00000    -11.50294    1.00000
  159    -11.46612    1.00000    -11.46612    1.00000
  160    -11.45770    1.00000    -11.45770    1.00000
  161    -11.41969    1.00000    -11.41969    1.00000
  162    -11.40113    1.00000    -11.40113    1.00000
  163    -11.33226    1.00000    -11.33226    1.00000
  164    -11.27289    1.00000    -11.27289    1.00000
  165    -11.19466    1.00000    -11.19466    1.00000
  166    -11.19130    1.00000    -11.19130    1.00000
  167    -11.16453    1.00000    -11.16453    1.00000
  168    -11.15717    1.00000    -11.15717    1.00000
  169    -11.14167    1.00000    -11.14167    1.00000
  170    -11.11053    1.00000    -11.11053    1.00000
  171    -11.08633    1.00000    -11.08633    1.00000
  172    -11.06887    1.00000    -11.06887    1.00000
  173    -11.06005    1.00000    -11.06005    1.00000
  174    -11.05434    1.00000    -11.05434    1.00000
  175    -11.01740    1.00000    -11.01740    1.00000
  176    -11.00791    1.00000    -11.00791    1.00000
  177    -10.99453    1.00000    -10.99453    1.00000
  178    -10.97903    1.00000    -10.97903    1.00000
  179    -10.96201    1.00000    -10.96201    1.00000
  180    -10.94210    1.00000    -10.94210    1.00000
  181    -10.92672    1.00000    -10.92672    1.00000
  182    -10.91716    1.00000    -10.91716    1.00000
  183    -10.87842    1.00000    -10.87842    1.00000
  184    -10.87395    1.00000    -10.87395    1.00000
  185    -10.83562    1.00000    -10.83562    1.00000
  186    -10.80801    1.00000    -10.80801    1.00000
  187    -10.80187    1.00000    -10.80187    1.00000
  188    -10.74236    1.00000    -10.74236    1.00000
  189    -10.70890    1.00000    -10.70890    1.00000
  190    -10.62877    1.00000    -10.62877    1.00000
  191    -10.59659    1.00000    -10.59659    1.00000
  192    -10.57208    1.00000    -10.57208    1.00000
  193    -10.50492    1.00000    -10.50492    1.00000
  194    -10.41874    1.00000    -10.41874    1.00000
  195    -10.40216    1.00000    -10.40216    1.00000
  196    -10.38906    1.00000    -10.38906    1.00000
  197    -10.33419    1.00000    -10.33419    1.00000
  198    -10.21719    1.00000    -10.21719    1.00000
  199    -10.19301    1.00000    -10.19301    1.00000
  200    -10.14248    1.00000    -10.14248    1.00000
  201    -10.12273    1.00000    -10.12273    1.00000
  202    -10.06260    1.00000    -10.06260    1.00000
  203    -10.04048    1.00000    -10.04048    1.00000
  204     -9.96368    1.00000     -9.96368    1.00000
  205     -9.94920    1.00000     -9.94920    1.00000
  206     -9.91526    1.00000     -9.91526    1.00000
  207     -9.85196    1.00000     -9.85196    1.00000
  208     -9.81905    1.00000     -9.81905    1.00000
  209     -9.79912    1.00000     -9.79912    1.00000
  210     -9.78408    1.00000     -9.78408    1.00000
  211     -9.75255    1.00000     -9.75255    1.00000
  212     -9.73979    1.00000     -9.73979    1.00000
  213     -9.71285    1.00000     -9.71285    1.00000
  214     -9.70279    1.00000     -9.70279    1.00000
  215     -9.68250    1.00000     -9.68250    1.00000
  216     -9.59244    1.00000     -9.59244    1.00000
  217     -9.53587    1.00000     -9.53587    1.00000
  218     -9.51761    1.00000     -9.51761    1.00000
  219     -9.50440    1.00000     -9.50440    1.00000
  220     -9.46641    1.00000     -9.46641    1.00000
  221     -9.45199    1.00000     -9.45199    1.00000
  222     -9.42304    1.00000     -9.42304    1.00000
  223     -9.41068    1.00000     -9.41068    1.00000
  224     -9.38309    1.00000     -9.38309    1.00000
  225     -9.34826    1.00000     -9.34826    1.00000
  226     -9.32810    1.00000     -9.32810    1.00000
  227     -9.31634    1.00000     -9.31634    1.00000
  228     -9.29164    1.00000     -9.29164    1.00000
  229     -9.25296    1.00000     -9.25296    1.00000
  230     -9.23027    1.00000     -9.23027    1.00000
  231     -9.21216    1.00000     -9.21216    1.00000
  232     -9.20785    1.00000     -9.20785    1.00000
  233     -9.19271    1.00000     -9.19271    1.00000
  234     -9.15163    1.00000     -9.15163    1.00000
  235     -9.10366    1.00000     -9.10366    1.00000
  236     -9.06553    1.00000     -9.06553    1.00000
  237     -9.04834    1.00000     -9.04834    1.00000
  238     -8.99457    1.00000     -8.99457    1.00000
  239     -8.97316    1.00000     -8.97316    1.00000
  240     -8.94558    1.00000     -8.94558    1.00000
  241     -8.93999    1.00000     -8.93999    1.00000
  242     -8.91760    1.00000     -8.91760    1.00000
  243     -8.84331    1.00000     -8.84331    1.00000
  244     -8.81038    1.00000     -8.81038    1.00000
  245     -8.71784    1.00000     -8.71784    1.00000
  246     -8.71050    1.00000     -8.71050    1.00000
  247     -8.68635    1.00000     -8.68635    1.00000
  248     -8.61030    1.00000     -8.61030    1.00000
  249     -8.59431    1.00000     -8.59431    1.00000
  250     -8.54875    1.00000     -8.54875    1.00000
  251     -8.50110    1.00000     -8.50110    1.00000
  252     -8.48884    1.00000     -8.48884    1.00000
  253     -8.45045    1.00000     -8.45045    1.00000
  254     -8.44315    1.00000     -8.44315    1.00000
  255     -8.42466    1.00000     -8.42466    1.00000
  256     -8.41196    1.00000     -8.41196    1.00000
  257     -8.37912    1.00000     -8.37912    1.00000
  258     -8.35942    1.00000     -8.35942    1.00000
  259     -8.34593    1.00000     -8.34593    1.00000
  260     -8.32566    1.00000     -8.32566    1.00000
  261     -8.28303    1.00000     -8.28303    1.00000
  262     -8.25127    1.00000     -8.25127    1.00000
  263     -8.24230    1.00000     -8.24230    1.00000
  264     -8.18897    1.00000     -8.18897    1.00000
  265     -8.18399    1.00000     -8.18399    1.00000
  266     -8.16881    1.00000     -8.16881    1.00000
  267     -8.16363    1.00000     -8.16363    1.00000
  268     -8.14596    1.00000     -8.14596    1.00000
  269     -8.12444    1.00000     -8.12444    1.00000
  270     -8.10386    1.00000     -8.10386    1.00000
  271     -8.08187    1.00000     -8.08187    1.00000
  272     -8.06582    1.00000     -8.06582    1.00000
  273     -8.03686    1.00000     -8.03686    1.00000
  274     -8.02587    1.00000     -8.02587    1.00000
  275     -8.00061    1.00000     -8.00061    1.00000
  276     -7.95949    1.00000     -7.95949    1.00000
  277     -7.93618    1.00000     -7.93618    1.00000
  278     -7.90633    1.00000     -7.90633    1.00000
  279     -7.85757    1.00000     -7.85757    1.00000
  280     -7.82758    1.00000     -7.82758    1.00000
  281     -7.80508    1.00000     -7.80508    1.00000
  282     -7.72704    1.00000     -7.72704    1.00000
  283     -7.68757    1.00000     -7.68757    1.00000
  284     -7.68208    1.00000     -7.68208    1.00000
  285     -7.63925    1.00000     -7.63925    1.00000
  286     -7.62607    1.00000     -7.62607    1.00000
  287     -7.58694    1.00000     -7.58694    1.00000
  288     -7.55601    1.00000     -7.55601    1.00000
  289     -7.46707    1.00000     -7.46707    1.00000
  290     -7.42445    1.00000     -7.42445    1.00000
  291     -7.39884    1.00000     -7.39884    1.00000
  292     -7.37415    1.00000     -7.37415    1.00000
  293     -7.36053    1.00000     -7.36053    1.00000
  294     -7.35065    1.00000     -7.35065    1.00000
  295     -7.32702    1.00000     -7.32702    1.00000
  296     -7.28016    1.00000     -7.28016    1.00000
  297     -7.14006    1.00000     -7.14006    1.00000
  298     -7.13285    1.00000     -7.13285    1.00000
  299     -7.09564    1.00000     -7.09564    1.00000
  300     -7.08496    1.00000     -7.08496    1.00000
  301     -7.02912    1.00000     -7.02912    1.00000
  302     -6.99996    1.00000     -6.99996    1.00000
  303     -6.98892    1.00000     -6.98892    1.00000
  304     -6.96357    1.00000     -6.96357    1.00000
  305     -6.93042    1.00000     -6.93042    1.00000
  306     -6.90134    1.00000     -6.90134    1.00000
  307     -6.84226    1.00000     -6.84226    1.00000
  308     -6.25242    0.99999     -6.25242    0.99999
  309     -5.92383    0.99971     -5.92383    0.99971
  310     -4.29911    0.00030     -4.29911    0.00030
  311     -3.79748    0.00000     -3.79748    0.00000
  312     -3.72164    0.00000     -3.72164    0.00000
  313     -3.66219    0.00000     -3.66219    0.00000
  314     -3.60728    0.00000     -3.60728    0.00000
  315     -3.56263    0.00000     -3.56263    0.00000
  316     -3.40547    0.00000     -3.40547    0.00000
  317     -3.39241    0.00000     -3.39241    0.00000
  318     -3.37614    0.00000     -3.37614    0.00000
  319     -3.27534    0.00000     -3.27534    0.00000
  320     -3.17120    0.00000     -3.17120    0.00000
  321     -3.11661    0.00000     -3.11661    0.00000
  322     -3.07131    0.00000     -3.07131    0.00000
  323     -3.04827    0.00000     -3.04827    0.00000
  324     -3.01030    0.00000     -3.01030    0.00000
  325     -2.99496    0.00000     -2.99496    0.00000
  326     -2.95425    0.00000     -2.95425    0.00000
  327     -2.90522    0.00000     -2.90522    0.00000
  328     -2.90225    0.00000     -2.90225    0.00000
  329     -2.87267    0.00000     -2.87267    0.00000
  330     -2.85571    0.00000     -2.85571    0.00000
  331     -2.84208    0.00000     -2.84208    0.00000
  332     -2.82010    0.00000     -2.82010    0.00000
  333     -2.79970    0.00000     -2.79970    0.00000
  334     -2.78024    0.00000     -2.78024    0.00000
  335     -2.73398    0.00000     -2.73398    0.00000
  336     -2.70939    0.00000     -2.70939    0.00000
  337     -2.69382    0.00000     -2.69382    0.00000
  338     -2.68432    0.00000     -2.68432    0.00000
  339     -2.67167    0.00000     -2.67167    0.00000
  340     -2.66062    0.00000     -2.66062    0.00000
  341     -2.64738    0.00000     -2.64738    0.00000
  342     -2.62300    0.00000     -2.62300    0.00000
  343     -2.61377    0.00000     -2.61377    0.00000
  344     -2.60485    0.00000     -2.60485    0.00000
  345     -2.59475    0.00000     -2.59475    0.00000
  346     -2.57640    0.00000     -2.57640    0.00000
  347     -2.57108    0.00000     -2.57108    0.00000
  348     -2.53626    0.00000     -2.53626    0.00000
  349     -2.53326    0.00000     -2.53326    0.00000
  350     -2.47070    0.00000     -2.47070    0.00000
  351     -2.45270    0.00000     -2.45270    0.00000
  352     -2.43392    0.00000     -2.43392    0.00000
  353     -2.42083    0.00000     -2.42083    0.00000
  354     -2.40459    0.00000     -2.40459    0.00000
  355     -2.38930    0.00000     -2.38930    0.00000
  356     -2.31639    0.00000     -2.31639    0.00000
  357     -2.27782    0.00000     -2.27782    0.00000
  358     -2.26853    0.00000     -2.26853    0.00000
  359     -2.24470    0.00000     -2.24470    0.00000
  360     -2.22024    0.00000     -2.22024    0.00000
  361     -2.20830    0.00000     -2.20830    0.00000
  362     -2.19574    0.00000     -2.19574    0.00000
  363     -2.19005    0.00000     -2.19005    0.00000
  364     -2.17126    0.00000     -2.17126    0.00000
  365     -2.16140    0.00000     -2.16140    0.00000
  366     -2.15266    0.00000     -2.15266    0.00000
  367     -2.14811    0.00000     -2.14811    0.00000
  368     -2.13416    0.00000     -2.13416    0.00000
  369     -2.08953    0.00000     -2.08953    0.00000
  370     -2.05190    0.00000     -2.05190    0.00000
  371     -2.04564    0.00000     -2.04564    0.00000
  372     -2.03472    0.00000     -2.03472    0.00000
  373     -2.00252    0.00000     -2.00252    0.00000
  374     -1.95135    0.00000     -1.95135    0.00000
  375     -1.93078    0.00000     -1.93078    0.00000

Fermi level: -5.11029

Gap: 1.625 eV
Transition (v -> c):
  (s=0, k=0, n=309, [0.00, 0.00, 0.00]) -> (s=0, k=0, n=310, [0.00, 0.00, 0.00])
No difference between direct/indirect transitions

Forces in eV/Ang:
  0 Ti    4.04582    0.00060    0.97292
  1 Ti    4.09949    0.00459    0.98467
  2 Ti    4.06541   -0.00057    0.98097
  3 Ti    4.09765   -0.00462    0.98441
  4 Ti   -1.95590    0.00032   -1.59839
  5 Ti   -1.96828    0.00373   -1.50944
  6 Ti   -1.95855   -0.00045   -1.53863
  7 Ti   -1.96884   -0.00377   -1.51488
  8 Ti    0.40781    0.02144   -0.02778
  9 Ti    0.72347    0.05122    0.27949
 10 Ti    0.55393   -0.02050    0.11594
 11 Ti    0.71258   -0.05213    0.27970
 12 Ti   -0.68533   -0.00696   -0.82457
 13 Ti   -0.92722    0.01692   -0.00984
 14 Ti   -0.76142    0.00559   -0.64862
 15 Ti   -1.08007   -0.01229   -0.59335
 16 Ti   -0.17114    0.10714    0.03046
 17 Ti   -0.28926   -0.01849   -0.23888
 18 Ti   -0.24796    0.00555   -0.27070
 19 Ti   -0.19185    0.07053   -0.18945
 20 Ti    1.03935    0.05403    1.01175
 21 Ti    0.74300   -0.13052    0.71194
 22 Ti    1.09703    0.06172    1.02395
 23 Ti    1.13577    0.01807    0.93826
 24 O    -1.93534   -0.00006    0.56915
 25 O    -1.94922   -0.00051    0.55047
 26 O    -1.94341    0.00001    0.55688
 27 O    -1.94834    0.00055    0.55170
 28 O     0.22404   -0.00064   -1.18157
 29 O     0.24390   -0.00638   -1.18930
 30 O     0.23023    0.00064   -1.18616
 31 O     0.24325    0.00637   -1.18879
 32 O     0.50681   -0.00124   -0.20849
 33 O     0.48639   -0.01192   -0.19297
 34 O     0.50255    0.00127   -0.20774
 35 O     0.48679    0.01182   -0.19313
 36 O    -1.09616   -0.00149   -0.24564
 37 O    -1.12751   -0.00504   -0.33249
 38 O    -1.11238    0.00173   -0.28605
 39 O    -1.12589    0.00486   -0.32950
 40 O     0.14056   -0.00219    0.31116
 41 O     0.12748   -0.00323    0.14008
 42 O     0.10003   -0.00091    0.16632
 43 O     0.13509    0.00442    0.15589
 44 O    -0.24350    0.00020    0.03149
 45 O    -0.09169   -0.03694   -0.01137
 46 O    -0.18115   -0.00028   -0.03769
 47 O    -0.10038    0.03743    0.00694
 48 O     0.09507   -0.02499    0.07397
 49 O    -0.03330   -0.11889    0.12580
 50 O     0.06730    0.02935    0.07374
 51 O    -0.02700    0.10252    0.10193
 52 O     0.06150    0.01584    0.61177
 53 O     0.02136   -0.00915    0.49974
 54 O     0.07195    0.01547    0.32189
 55 O     0.07541   -0.00698    0.67973
 56 O    -0.48009   -0.00911   -0.46586
 57 O    -0.21747   -0.00383   -0.28994
 58 O    -0.41499    0.00352   -0.47213
 59 O    -0.43802   -0.00270   -0.53602
 60 O    -0.05218   -0.00898   -0.09806
 61 O    -0.05180    0.00283   -0.06865
 62 O    -0.11088   -0.04770    0.00785
 63 O    -0.19032   -0.06732   -0.02556
 64 O     0.04314    0.03292   -0.04505
 65 O     0.14440   -0.13369   -0.08044
 66 O     0.07716    0.08016   -0.07768
 67 O     0.08855    0.04546   -0.00699
 68 O    -0.31818    0.37286    0.86143
 69 O    -0.12266   -0.01218    0.64558
 70 O    -0.26162    0.01197    0.59036
 71 O    -0.18867   -0.04685    0.67342
 72 Au    0.10707   -0.35681   -0.19456
 73 Au    0.00383    0.00942    0.09415
 74 Au   -0.02806    0.04263    0.29409
 75 Au    0.04528   -0.08722    0.16580

Timing:                                      incl.     excl.
-------------------------------------------------------------------
Density initialized from wave functions:     0.022     0.022   0.0% |
 Symmetrize density:                         0.000     0.000   0.0% |
Forces:                                      0.897     0.897   0.0% |
Hamiltonian:                                 2.504     0.170   0.0% |
 Atomic:                                     0.001     0.001   0.0% |
  XC Correction:                             0.000     0.000   0.0% |
 Calculate atomic Hamiltonians:              0.001     0.001   0.0% |
 Communicate:                                0.260     0.260   0.0% |
 Hartree integrate/restrict:                 0.003     0.003   0.0% |
 Initialize Hamiltonian:                     0.000     0.000   0.0% |
 Poisson:                                    2.001     2.001   0.0% |
 XC 3D grid:                                 0.044     0.044   0.0% |
 vbar:                                       0.024     0.024   0.0% |
LCAO initialization:                         1.372     0.389   0.0% |
 LCAO eigensolver:                           0.772     0.001   0.0% |
  Calculate projections:                     0.000     0.000   0.0% |
  DenseAtomicCorrection:                     0.000     0.000   0.0% |
  Distribute overlap matrix:                 0.397     0.397   0.0% |
  Orbital Layouts:                           0.371     0.371   0.0% |
  Potential matrix:                          0.001     0.001   0.0% |
 LCAO to grid:                               0.003     0.003   0.0% |
 Set positions (LCAO WFS):                   0.208     0.067   0.0% |
  Basic WFS set positions:                   0.003     0.003   0.0% |
  Basis functions set positions:             0.000     0.000   0.0% |
  P tci:                                     0.001     0.001   0.0% |
  ST tci:                                    0.028     0.028   0.0% |
  mktci:                                     0.109     0.109   0.0% |
Redistribute:                                0.001     0.001   0.0% |
SCF-cycle:                                9308.581     2.931   0.0% |
 Davidson:                                9044.521  2117.940  22.7% |--------|
  Apply hamiltonian:                       443.333   443.333   4.7% |-|
  Subspace diag:                           700.418     0.571   0.0% |
   calc_h_matrix:                          329.086   145.298   1.6% ||
    Apply hamiltonian:                     183.788   183.788   2.0% ||
   diagonalize:                            170.579   170.579   1.8% ||
   rotate_psi:                             200.182   200.182   2.1% ||
  calc. matrices:                         2922.848  1499.485  16.1% |-----|
   Apply hamiltonian:                     1423.363  1423.363  15.2% |-----|
  diagonalize:                            2044.122  2044.122  21.9% |--------|
  rotate_psi:                              815.859   815.859   8.7% |--|
 Density:                                   27.268     0.036   0.0% |
  Atomic density matrices:                  10.649    10.649   0.1% |
  Mix:                                       4.588     4.588   0.0% |
  Multipole moments:                         0.232     0.232   0.0% |
  Pseudo density:                           11.764    11.739   0.1% |
   Symmetrize density:                       0.025     0.025   0.0% |
 Hamiltonian:                              230.802     3.723   0.0% |
  Atomic:                                    0.410     0.404   0.0% |
   XC Correction:                            0.006     0.006   0.0% |
  Calculate atomic Hamiltonians:             0.483     0.483   0.0% |
  Communicate:                             162.579   162.579   1.7% ||
  Hartree integrate/restrict:                1.633     1.633   0.0% |
  Poisson:                                  34.217    34.217   0.4% |
  XC 3D grid:                               27.330    27.330   0.3% |
  vbar:                                      0.427     0.427   0.0% |
 Orthonormalize:                             3.058     0.001   0.0% |
  calc_s_matrix:                             0.121     0.121   0.0% |
  inverse-cholesky:                          2.760     2.760   0.0% |
  projections:                               0.000     0.000   0.0% |
  rotate_psi_s:                              0.176     0.176   0.0% |
Set symmetry:                                0.000     0.000   0.0% |
Other:                                      28.913    28.913   0.3% |
-------------------------------------------------------------------
Total:                                              9342.290 100.0%

Memory usage: 623.64 MiB
Date: Thu Jun 12 16:14:06 2025
