# Supplementary material for: Real-Space Constrained Density Functional Theory Investigation of Site-Specific, Interfacial Charge Recombination Dynamics Across the Au Nanoparticle/TiO2 Heterojunction
Source: J Phys Chem Lett. 2026 Jan 6;17(2):570–8. doi: 10.1021/acs.jpclett.5c02905 (PMC12814526; doi:10.1021/acs.jpclett.5c02905)
Supplement: Supplementary file 3 [file jz5c02905_si_003.zip › Site-Specific-Charge-Recombination-Dynamics-With-CDFT-main/AuTiO2/4Au/PBE+U+D3/HB/Ti/0.84/neHB.txt]

(0	24.635938890985194)
(1	24.636978416378362)
(2	24.636487738962856)
(3	24.63690428536381)
(4	25.458061216168844)
(5	25.458721184644688)
(6	25.458766903295817)
(7	25.458653037718488)
(8	25.35381003487431)
(9	25.366763917961418)
(10	25.35728494848842)
(11	25.368972884217015)
(12	25.35068979704672)
(13	25.357552947855694)
(14	25.386618949098583)
(15	25.376100238439363)
(16	25.189068414961156)
(17	25.21497611620036)
(18	25.249699883362467)
(19	25.161287382158076)
(20	25.02822322758673)
(21	24.98695600936911)
(22	25.037899046105238)
(23	25.03640200203634)
(24	6.933725126058032)
(25	6.934275133693642)
(26	6.934134804804469)
(27	6.934230716390527)
(28	6.323574869346137)
(29	6.323582313315606)
(30	6.323542435602766)
(31	6.323593259540845)
(32	6.3281152480254015)
(33	6.328276538276288)
(34	6.328099720784721)
(35	6.328281425788964)
(36	6.318384937139406)
(37	6.318813136163008)
(38	6.31861942163009)
(39	6.31878430866346)
(40	6.326393900523103)
(41	6.32736661707421)
(42	6.3274346149599126)
(43	6.327325190202911)
(44	6.326401080163116)
(45	6.326635539592657)
(46	6.326782183851886)
(47	6.326773300415852)
(48	6.326947321162081)
(49	6.327363050296864)
(50	6.3269155747609975)
(51	6.327687857738741)
(52	6.361324059833685)
(53	6.409325095310746)
(54	6.37051965250261)
(55	6.421835910815574)
(56	6.234499487237839)
(57	6.2962997517255666)
(58	6.252845339396336)
(59	6.228819153577192)
(60	6.394136666784002)
(61	6.364150612956335)
(62	6.375696378892137)
(63	6.363730387435703)
(64	6.449167167732904)
(65	6.4596358273776655)
(66	6.413282159467565)
(67	6.445817143686423)
(68	6.53045306531588)
(69	6.638278276561017)
(70	6.626809138210039)
(71	6.613079419163006)
(72	79.12856214858978)
(73	79.02747284923208)
(74	78.93433247405308)
(75	78.9117615635953)
