# Supplementary material for: Real-Space Constrained Density Functional Theory Investigation of Site-Specific, Interfacial Charge Recombination Dynamics Across the Au Nanoparticle/TiO2 Heterojunction
Source: J Phys Chem Lett. 2026 Jan 6;17(2):570–8. doi: 10.1021/acs.jpclett.5c02905 (PMC12814526; doi:10.1021/acs.jpclett.5c02905)
Supplement: Supplementary file 3 [file jz5c02905_si_003.zip › Site-Specific-Charge-Recombination-Dynamics-With-CDFT-main/AuTiO2/4Au/PBE+U+D3/HB/Ti/0.86/ACF.dat]

    #         X           Y           Z       CHARGE      MIN DIST   ATOMIC VOL
 --------------------------------------------------------------------------------
    1    3.348107    0.000000   15.549383   19.536681     1.699113    97.957404
    2   13.207659    3.583299   15.549383   19.537298     1.699087    98.498211
    3    3.348107    7.166597   15.549383   19.537031     1.699113    98.288492
    4   13.207659   10.749896   15.549383   19.537282     1.699087    98.479470
    5    8.929007    0.000000   17.218402   19.501661     1.712675    46.911857
    6   18.788559    3.583299   17.218402   19.502118     1.712700    46.929705
    7    8.929007    7.166597   17.218402   19.501895     1.712674    46.920781
    8   18.788559   10.749896   17.218402   19.502036     1.712699    46.933275
    9    5.952605    0.000000   22.226112   19.478558     1.699608    46.646808
   10   15.812157    3.583299   22.226112   19.479697     1.699582    46.657517
   11    5.952605    7.166597   22.226112   19.478818     1.699607    46.645916
   12   15.812157   10.749896   22.226112   19.479795     1.699582    46.659302
   13   11.533507    0.000000   23.895131   19.473048     1.700340    46.573630
   14    1.673955    3.583299   23.895131   19.472161     1.700314    46.667334
   15   11.533507    7.166597   23.895131   19.471306     1.700340    46.424595
   16    1.673955   10.749896   23.895131   19.472283     1.700314    46.517407
   17    8.470193   -0.001952   28.993204   19.497450     1.705207    48.629766
   18   18.430584    3.591903   29.081387   19.513969     1.645216    48.951930
   19    8.501967    7.175354   29.004815   19.513219     1.648936    48.641367
   20   18.399558   10.716951   29.116539   19.513207     1.677814    49.071514
   21   13.917835   -0.016384   30.408239   19.532556     1.608200    59.972428
   22    4.014168    3.627547   30.606858   19.549729     1.656433    49.886294
   23   13.841983    7.153313   30.470178   19.537860     1.624616    54.216317
   24    3.977227   10.756693   30.442365   19.547211     1.617585    60.276743
   25    6.876447    0.000000   14.172946    9.168124     1.714748   859.181193
   26   16.735998    3.583299   14.172946    9.168913     1.714721   861.439909
   27    6.876447    7.166597   14.172946    9.168826     1.714748   860.062012
   28   16.735998   10.749896   14.172946    9.168849     1.714721   861.356021
   29   12.457347    0.000000   15.841965    9.290296     1.726341   187.778613
   30    2.597795    3.583299   15.841965    9.290105     1.715896   187.920508
   31   12.457347    7.166597   15.841965    9.290249     1.726336   187.811633
   32    2.597795   10.749896   15.841965    9.290147     1.715891   187.918723
   33   19.538674    0.000000   16.925820    9.267879     1.720161   109.144785
   34    9.679122    3.583299   16.925820    9.268297     1.720151   109.083208
   35   19.538674    7.166597   16.925820    9.267867     1.720156   109.127829
   36    9.679122   10.749896   16.925820    9.268320     1.720146   109.085885
   37    5.400669    0.000000   18.594841    9.229879     1.729884    94.017369
   38   15.260221    3.583299   18.594841    9.229809     1.729908    94.032540
   39    5.400669    7.166597   18.594841    9.229427     1.729884    94.008445
   40   15.260221   10.749896   18.594841    9.229928     1.729908    94.038787
   41    9.480945    0.000000   20.849675    9.260962     1.725319    94.438591
   42   19.340497    3.583299   20.849675    9.262719     1.725295    94.516232
   43    9.480945    7.166597   20.849675    9.263522     1.725319    94.494814
   44   19.340497   10.749896   20.849675    9.262599     1.725295    94.509985
   45   15.062043    0.000000   22.518695    9.261685     1.715671    94.702748
   46    5.202492    3.583299   22.518695    9.262680     1.715673    94.770572
   47   15.062043    7.166597   22.518695    9.261395     1.715666    94.549251
   48    5.202492   10.749896   22.518695    9.263140     1.715668    94.690254
   49    2.424267    0.000000   23.602549    9.265820     1.726137    95.243554
   50   12.283819    3.583299   23.602549    9.266293     1.726142    95.105229
   51    2.424267    7.166597   23.602549    9.265581     1.726132    95.141818
   52   12.283819   10.749896   23.602549    9.266016     1.726137    94.943701
   53    8.005167    0.000000   25.271568    9.255675     1.727481    95.281036
   54   17.864721    3.583299   25.271568    9.264688     1.727507    97.193493
   55    8.005167    7.166597   25.271568    9.267066     1.727481    95.933395
   56   17.864721   10.749896   25.271568    9.261685     1.727507    97.310400
   57   12.117060   -0.018960   27.508006    9.238343     1.573552    95.002601
   58    2.265447    3.586568   27.532883    9.252702     1.645182    96.391207
   59   12.184327    7.168054   27.462681    9.237952     1.598770    95.098982
   60    2.266135   10.751287   27.491035    9.235394     1.556193    94.487674
   61    7.622630    3.574451   29.142340    9.275459     1.738778    94.627784
   62   17.505259   -0.013956   29.202886    9.274330     1.753277   105.625972
   63    7.665073   10.778915   29.135414    9.273027     1.708945   102.801462
   64   17.530957    7.170751   29.219412    9.271847     1.713028   102.558723
   65    4.994059   -0.025615   30.763830    9.278226     1.751502   115.773683
   66   14.815500    3.576556   30.758745    9.286281     1.750484   113.440004
   67    4.985899    7.210726   30.725650    9.277432     1.733192   110.066655
   68   14.837075   10.747275   30.834051    9.283455     1.737664   139.337148
   69   10.704038   -0.033331   31.959296    9.128929     1.660803   119.081885
   70    0.765965    3.582516   31.920966    9.109905     1.596797   157.530028
   71    0.845702   10.748964   31.922646    9.123781     1.597759   227.825081
   72   10.620714    7.209759   31.790158    9.117797     1.590896   103.134334
   73   10.208308    2.758135   34.838307   78.754379     2.022633   345.012357
   74   13.658511    6.150713   36.838652   79.205906     2.472248  2305.425003
   75    5.065742    3.528714   35.707492   79.239201     2.411597  1079.998990
   76    8.653402    6.834325   37.180583   78.926284     2.351812  1890.938620
 --------------------------------------------------------------------------------
    VACUUM CHARGE:               0.0000
    VACUUM VOLUME:               0.0000
    NUMBER OF ELECTRONS:      1227.9959
