# Supplementary material for: Real-Space Constrained Density Functional Theory Investigation of Site-Specific, Interfacial Charge Recombination Dynamics Across the Au Nanoparticle/TiO2 Heterojunction
Source: J Phys Chem Lett. 2026 Jan 6;17(2):570–8. doi: 10.1021/acs.jpclett.5c02905 (PMC12814526; doi:10.1021/acs.jpclett.5c02905)
Supplement: Supplementary file 3 [file jz5c02905_si_003.zip › Site-Specific-Charge-Recombination-Dynamics-With-CDFT-main/AuTiO2/4Au/PBE+U+D3/HB/Ti/0.86/HB.txt]

  ___ ___ ___ _ _ _  
 |   |   |_  | | | | 
 | | | | | . | | | | 
 |__ |  _|___|_____|  24.6.0
 |___|_|             

User:   dmglenna@nid004497
Date:   Thu Jun 12 16:15:30 2025
Arch:   x86_64
Pid:    1521131
CWD:    /pscratch/sd/d/dmglenna/PHD/ED/AuTiO2/3L/4Au/PBE+U+D3/HB/Ti/0.86
Python: 3.12.9
gpaw:   /global/u1/d/dmglenna/gpaw/gpaw (f5c548012a)
_gpaw:  /global/u1/d/dmglenna/gpaw/_gpaw.cpython-312-x86_64-linux-gnu.so
ase:    /global/common/software/m4517/gpaw_gc/lib/python3.12/site-packages/ase (version 3.25.0)
numpy:  /global/common/software/m4517/gpaw_gc/lib/python3.12/site-packages/numpy (version 1.26.4)
scipy:  /global/common/software/m4517/gpaw_gc/lib/python3.12/site-packages/scipy (version 1.15.3)
libxc:  6.2.2
units:  Angstrom and eV
cores: 128
OpenMP: False
OMP_NUM_THREADS: 1

Input parameters:
  convergence: {density: 1e-05,
                eigenstates: 1e-10,
                energy: 1e-06}
  eigensolver: {name: dav,
                niter: 3}
  h: 0.2
  maxiter: 1500
  mixer: {backend: pulay,
          beta: 0.01,
          beta_m: 0.01,
          method: difference,
          nmaxold: 1,
          nmaxold_m: 8,
          weight: 100.0,
          weight_m: 100.0}
  mode: fd
  occupations: {fixmagmom: False,
                name: fermi-dirac,
                width: 0.1}
  poissonsolver: {dipolelayer: xy,
                  eps: 2e-10,
                  name: fd,
                  nn: 3,
                  relax: GS}
  setups: {Ti: :d,7.0}
  spinpol: True
  symmetry: off
  xc: PBE

System changes: positions, numbers, cell, pbc, initial_charges, initial_magmoms 

Initialize ...

species:
  Ti:
    name: Titanium
    id: d282db07e62ae71292040bf25b25ccdd
    Z: 22.0
    valence: 12
    core: 10
    charge: 0.0
    Hubbard: {U: 7.0,  # eV
              l: 2,
              scale: True}
    file: /global/common/software/m4517/setups/gpaw-setups-0.9.20000/Ti.PBE.gz
    compensation charges: {type: gauss,
                           rc: 0.38,
                           lmax: 2}
    cutoffs: {filter: 2.23,
              core: 1.02}
    projectors:
      #              energy  rcut
      - 3s(2.00)   -62.623   1.270
      - 4s(2.00)    -4.466   1.270
      - 3p(6.00)   -38.862   1.058
      - 4p(0.00)    -1.466   1.058
      - 3d(2.00)    -4.258   1.058
      -  d          22.953   1.058
  
    # Using partial waves for Ti as LCAO basis

  O:
    name: Oxygen
    id: 32ecd46bf208036f09c70b0ec9a88b78
    Z: 8.0
    valence: 6
    core: 2
    charge: 0.0
    file: /global/common/software/m4517/setups/gpaw-setups-0.9.20000/O.PBE.gz
    compensation charges: {type: gauss,
                           rc: 0.21,
                           lmax: 2}
    cutoffs: {filter: 1.17,
              core: 0.83}
    projectors:
      #              energy  rcut
      - 2s(2.00)   -23.961   0.688
      - 2p(4.00)    -9.029   0.598
      -  s           3.251   0.688
      -  p          18.182   0.598
      -  d           0.000   0.619
  
    # Using partial waves for O as LCAO basis

  Au:
    name: Gold
    id: b12133f335f6ca0d89c4b1ccaa844e9a
    Z: 79.0
    valence: 11
    core: 68
    charge: 0.0
    file: /global/common/software/m4517/setups/gpaw-setups-0.9.20000/Au.PBE.gz
    compensation charges: {type: gauss,
                           rc: 0.42,
                           lmax: 2}
    cutoffs: {filter: 2.33,
              core: 2.81}
    projectors:
      #              energy  rcut
      - 6s(1.00)    -5.728   1.323
      - 6p(0.00)    -0.775   1.323
      - 5d(10.00)    -6.891   1.323
      -  s          21.484   1.323
      -  p          26.436   1.323
      -  d          20.321   1.323
  
    # Using partial waves for Au as LCAO basis

Reference energy: -2721730.337652  # eV

Spin-polarized calculation.
Magnetic moment: 0.000000

Convergence criteria:
 Maximum [total energy] change in last 3 cyles: 1e-06 eV / valence electron
 Maximum integral of absolute [dens]ity change: 1e-05 electrons / valence electron
 Maximum integral of absolute [eigenst]ate change: 1e-10 eV^2 / valence electron
 Maximum number of scf [iter]ations: 1500
 (Square brackets indicate name in SCF output, whereas a 'c' in
 the SCF output indicates the quantity has converged.)

Symmetries present (total): 1

  ( 1  0  0)
  ( 0  1  0)
  ( 0  0  1)

1 k-point (Gamma)
1 k-point in the irreducible part of the Brillouin zone
       k-points in crystal coordinates                weights
   0:     0.00000000    0.00000000    0.00000000          1/1

Wave functions: Uniform real-space grid
  Kinetic energy operator: 6*3+1=19 point O(h^6) finite-difference Laplacian
  ScaLapack parameters: grid=1x1, blocksize=None
  Wavefunction extrapolation:
    Improved wavefunction reuse through dual PAW basis 

Occupation numbers: Fermi-Dirac:
  width: 0.1000  # eV
 

Eigensolver
   Davidson(niter=3) 

Densities:
  Coarse grid: 52*36*144 grid
  Fine grid: 104*72*288 grid
  Total Charge: 0.000000 

Density mixing:
  Method: difference
  Backend: pulay
  Linear mixing parameter: 0.01
  old densities: 1
  Damping of long wavelength oscillations: 100 

Hamiltonian:
  XC and Coulomb potentials evaluated on a 104*72*288 grid
  Using the PBE Exchange-Correlation functional
  Interpolation: tri-quintic (5. degree polynomial)
  Poisson solver: Gauss-Seidel solver with 4 multi-grid levels
    Coarsest grid: 13 x 9 x 36 points
    Warning: Coarse grid has more than 24 points.
             More multi-grid levels recommended.
    Stencil: 6*3+1=19 point O(h^6) finite-difference Laplacian
    Max iterations: 1000
    Tolerance: 2.000000e-10

Dipole correction along z-axis 

XC parameters: PBE with 2 nearest neighbor stencil

Memory estimate:
  Process memory now: 127.71 MiB
  Calculator: 30.06 MiB
    Density: 2.05 MiB
      Arrays: 0.53 MiB
      Localized functions: 1.26 MiB
      Mixer: 0.26 MiB
    Hamiltonian: 0.78 MiB
      Arrays: 0.39 MiB
      XC: 0.00 MiB
      Poisson: 0.29 MiB
      vbar: 0.09 MiB
    Wavefunctions: 27.23 MiB
      Arrays psit_nG: 10.74 MiB
      Eigensolver: 16.24 MiB
      Projections: 0.05 MiB
      Projectors: 0.20 MiB

Total number of cores used: 128
Domain decomposition: 4 x 2 x 16

Number of atoms: 76
Number of atomic orbitals: 540
Number of bands in calculation: 376
Number of valence electrons: 620
Bands to converge: occupied

... initialized

Initializing position-dependent things.

Density initialized from atomic densities
Creating initial wave functions:
  376 bands from LCAO basis set

      .-------------------------.  
     /|                         |  
    / |                         |  
   /  |                         |  
  /   |                         |  
 *    |                         |  
 |    |                         |  
 |    |                         |  
 |    |                         |  
 |    |                         |  
 |    |                         |  
 |    |                         |  
 |    |                         |  
 |    |                         |  
 |    |        Au   OAu         |  
 |    |      O          Ti      |  
 |    O  Au      Ti     O    O  |  
 |    |   Ti   Au O   O         |  
 | O  |   O    O      Ti     Ti |  
 |    | Ti     Ti     O    O    |  
 |    |     O       O      Ti   |  
 |   O|Ti     O      O          |  
 |    |O    O      Ti     Ti    |  
 |  Ti|    Ti          O  O   O |  
 |    |  O  O   O O    TiO      |  
 |  O |         TiO         O Ti|  
 |    | OTiO   Ti    OTi        |  
 |    |       O     O O    O O  |  
 |    | Oi   O O           Ti   |  
 |    O      Ti     Ti     O    |  
 |   Ti          O      O       |  
 |    |   O                     |  
 |    |                         |  
 |    |                         |  
 |    |                         |  
 |    .-------------------------.  
 |   /                         /   
 |  /                         /    
 | /                         /     
 |/                         /      
 *-------------------------*       

Positions:
   0 Ti     1.771742    0.000000    8.228379    ( 0.0000,  0.0000,  0.0000)
   1 Ti     6.989192    1.896200    8.228379    ( 0.0000,  0.0000,  0.0000)
   2 Ti     1.771742    3.792400    8.228379    ( 0.0000,  0.0000,  0.0000)
   3 Ti     6.989192    5.688600    8.228379    ( 0.0000,  0.0000,  0.0000)
   4 Ti     4.725027    0.000000    9.111586    ( 0.0000,  0.0000,  0.0000)
   5 Ti     9.942477    1.896200    9.111586    ( 0.0000,  0.0000,  0.0000)
   6 Ti     4.725027    3.792400    9.111586    ( 0.0000,  0.0000,  0.0000)
   7 Ti     9.942477    5.688600    9.111586    ( 0.0000,  0.0000,  0.0000)
   8 Ti     3.149983    0.000000   11.761552    ( 0.0000,  0.0000,  0.0000)
   9 Ti     8.367433    1.896200   11.761552    ( 0.0000,  0.0000,  0.0000)
  10 Ti     3.149983    3.792400   11.761552    ( 0.0000,  0.0000,  0.0000)
  11 Ti     8.367433    5.688600   11.761552    ( 0.0000,  0.0000,  0.0000)
  12 Ti     6.103269    0.000000   12.644759    ( 0.0000,  0.0000,  0.0000)
  13 Ti     0.885819    1.896200   12.644759    ( 0.0000,  0.0000,  0.0000)
  14 Ti     6.103269    3.792400   12.644759    ( 0.0000,  0.0000,  0.0000)
  15 Ti     0.885819    5.688600   12.644759    ( 0.0000,  0.0000,  0.0000)
  16 Ti     4.482233   -0.001033   15.342543    ( 0.0000,  0.0000,  0.0000)
  17 Ti     9.753045    1.900753   15.389207    ( 0.0000,  0.0000,  0.0000)
  18 Ti     4.499047    3.797034   15.348687    ( 0.0000,  0.0000,  0.0000)
  19 Ti     9.736627    5.671166   15.407809    ( 0.0000,  0.0000,  0.0000)
  20 Ti     7.365001   -0.008670   16.091347    ( 0.0000,  0.0000,  0.0000)
  21 Ti     2.124206    1.919615   16.196452    ( 0.0000,  0.0000,  0.0000)
  22 Ti     7.324862    3.785370   16.124124    ( 0.0000,  0.0000,  0.0000)
  23 Ti     2.104658    5.692197   16.109406    ( 0.0000,  0.0000,  0.0000)
  24 O      3.638859    0.000000    7.500000    ( 0.0000,  0.0000,  0.0000)
  25 O      8.856309    1.896200    7.500000    ( 0.0000,  0.0000,  0.0000)
  26 O      3.638859    3.792400    7.500000    ( 0.0000,  0.0000,  0.0000)
  27 O      8.856309    5.688600    7.500000    ( 0.0000,  0.0000,  0.0000)
  28 O      6.592144    0.000000    8.383207    ( 0.0000,  0.0000,  0.0000)
  29 O      1.374694    1.896200    8.383207    ( 0.0000,  0.0000,  0.0000)
  30 O      6.592144    3.792400    8.383207    ( 0.0000,  0.0000,  0.0000)
  31 O      1.374694    5.688600    8.383207    ( 0.0000,  0.0000,  0.0000)
  32 O     10.339421    0.000000    8.956758    ( 0.0000,  0.0000,  0.0000)
  33 O      5.121971    1.896200    8.956758    ( 0.0000,  0.0000,  0.0000)
  34 O     10.339421    3.792400    8.956758    ( 0.0000,  0.0000,  0.0000)
  35 O      5.121971    5.688600    8.956758    ( 0.0000,  0.0000,  0.0000)
  36 O      2.857911    0.000000    9.839966    ( 0.0000,  0.0000,  0.0000)
  37 O      8.075361    1.896200    9.839966    ( 0.0000,  0.0000,  0.0000)
  38 O      2.857911    3.792400    9.839966    ( 0.0000,  0.0000,  0.0000)
  39 O      8.075361    5.688600    9.839966    ( 0.0000,  0.0000,  0.0000)
  40 O      5.017100    0.000000   11.033173    ( 0.0000,  0.0000,  0.0000)
  41 O     10.234550    1.896200   11.033173    ( 0.0000,  0.0000,  0.0000)
  42 O      5.017100    3.792400   11.033173    ( 0.0000,  0.0000,  0.0000)
  43 O     10.234550    5.688600   11.033173    ( 0.0000,  0.0000,  0.0000)
  44 O      7.970490    0.000000   11.916380    ( 0.0000,  0.0000,  0.0000)
  45 O      2.753040    1.896200   11.916380    ( 0.0000,  0.0000,  0.0000)
  46 O      7.970490    3.792400   11.916380    ( 0.0000,  0.0000,  0.0000)
  47 O      2.753040    5.688600   11.916380    ( 0.0000,  0.0000,  0.0000)
  48 O      1.282867    0.000000   12.489931    ( 0.0000,  0.0000,  0.0000)
  49 O      6.500317    1.896200   12.489931    ( 0.0000,  0.0000,  0.0000)
  50 O      1.282867    3.792400   12.489931    ( 0.0000,  0.0000,  0.0000)
  51 O      6.500317    5.688600   12.489931    ( 0.0000,  0.0000,  0.0000)
  52 O      4.236152    0.000000   13.373138    ( 0.0000,  0.0000,  0.0000)
  53 O      9.453603    1.896200   13.373138    ( 0.0000,  0.0000,  0.0000)
  54 O      4.236152    3.792400   13.373138    ( 0.0000,  0.0000,  0.0000)
  55 O      9.453603    5.688600   13.373138    ( 0.0000,  0.0000,  0.0000)
  56 O      6.412072   -0.010033   14.556610    ( 0.0000,  0.0000,  0.0000)
  57 O      1.198823    1.897930   14.569774    ( 0.0000,  0.0000,  0.0000)
  58 O      6.447668    3.793171   14.532625    ( 0.0000,  0.0000,  0.0000)
  59 O      1.199187    5.689336   14.547629    ( 0.0000,  0.0000,  0.0000)
  60 O      4.033722    1.891518   15.421462    ( 0.0000,  0.0000,  0.0000)
  61 O      9.263384   -0.007385   15.453502    ( 0.0000,  0.0000,  0.0000)
  62 O      4.056182    5.703956   15.417797    ( 0.0000,  0.0000,  0.0000)
  63 O      9.276983    3.794598   15.462247    ( 0.0000,  0.0000,  0.0000)
  64 O      2.642742   -0.013555   16.279518    ( 0.0000,  0.0000,  0.0000)
  65 O      7.840025    1.892632   16.276827    ( 0.0000,  0.0000,  0.0000)
  66 O      2.638424    3.815752   16.259314    ( 0.0000,  0.0000,  0.0000)
  67 O      7.851442    5.687213   16.316677    ( 0.0000,  0.0000,  0.0000)
  68 O      5.664333   -0.017638   16.912131    ( 0.0000,  0.0000,  0.0000)
  69 O      0.405331    1.895786   16.891848    ( 0.0000,  0.0000,  0.0000)
  70 O      0.447526    5.688107   16.892737    ( 0.0000,  0.0000,  0.0000)
  71 O      5.620240    3.815240   16.822627    ( 0.0000,  0.0000,  0.0000)
  72 Au     5.402004    1.459542   18.435638    ( 0.0000,  0.0000,  0.0000)
  73 Au     7.227773    3.254817   19.494175    ( 0.0000,  0.0000,  0.0000)
  74 Au     2.680675    1.867315   18.895591    ( 0.0000,  0.0000,  0.0000)
  75 Au     4.579183    3.616569   19.675117    ( 0.0000,  0.0000,  0.0000)

Unit cell:
           periodic     x           y           z      points  spacing
  1. axis:    yes   10.434900    0.000000    0.000000    52     0.2007
  2. axis:    yes    0.000000    7.584800    0.000000    36     0.2107
  3. axis:    no     0.000000    0.000000   28.826383   144     0.2002

  Lengths:  10.434900   7.584800  28.826383
  Angles:   90.000000  90.000000  90.000000

Effective grid spacing dv^(1/3) = 0.2038

     iter     time        total  log10-change:  magmom
                         energy   eigst   dens
iter:   1 16:15:38  -691.908141                   +0.0000
iter:   2 16:15:42  -682.372551   -1.08  -0.87    -0.0000
iter:   3 16:15:46  -672.670873   -1.75  -0.88    +0.0000
iter:   4 16:15:50  -663.442495   -2.27  -0.89    +0.0000
iter:   5 16:15:54  -654.732906   -2.44  -0.90    +0.0000
iter:   6 16:15:57  -646.523402   -2.47  -0.91    +0.0000
iter:   7 16:16:01  -638.787170   -2.44  -0.92    -0.0000
iter:   8 16:16:05  -631.501808   -2.44  -0.93    -0.0000
iter:   9 16:16:09  -624.643184   -2.40  -0.94    -0.0000
iter:  10 16:16:13  -618.191566   -2.40  -0.95    -0.0000
iter:  11 16:16:16  -612.124540   -2.38  -0.96    -0.0000
iter:  12 16:16:20  -606.424108   -2.39  -0.97    +0.0000
iter:  13 16:16:24  -601.069753   -2.37  -0.98    -0.0000
iter:  14 16:16:28  -596.044616   -2.40  -1.00    -0.0000
iter:  15 16:16:32  -591.330166   -2.39  -1.01    -0.0000
iter:  16 16:16:35  -586.910557   -2.41  -1.02    -0.0000
iter:  17 16:16:39  -582.769095   -2.41  -1.03    +0.0000
iter:  18 16:16:43  -578.891068   -2.43  -1.04    +0.0000
iter:  19 16:16:47  -575.261345   -2.44  -1.05    -0.0000
iter:  20 16:16:51  -571.866415   -2.46  -1.06    -0.0000
iter:  21 16:16:54  -568.692640   -2.47  -1.07    -0.0000
iter:  22 16:16:58  -565.727427   -2.49  -1.08    -0.0000
iter:  23 16:17:02  -562.958627   -2.50  -1.09    +0.0000
iter:  24 16:17:06  -560.374716   -2.53  -1.10    -0.0000
iter:  25 16:17:10  -557.964766   -2.54  -1.11    -0.0000
iter:  26 16:17:13  -555.718384   -2.56  -1.12    +0.0000
iter:  27 16:17:17  -553.625500   -2.58  -1.13    +0.0000
iter:  28 16:17:21  -551.676897   -2.60  -1.14    +0.0000
iter:  29 16:17:25  -549.863607   -2.62  -1.15    -0.0000
iter:  30 16:17:29  -548.177065   -2.64  -1.16    -0.0000
iter:  31 16:17:32  -546.609434   -2.66  -1.17    +0.0000
iter:  32 16:17:36  -545.153096   -2.68  -1.18    +0.0000
iter:  33 16:17:40  -543.800782   -2.70  -1.19    +0.0000
iter:  34 16:17:44  -542.545888   -2.72  -1.20    +0.0000
iter:  35 16:17:47  -541.382003   -2.74  -1.21    +0.0000
iter:  36 16:17:51  -540.302971   -2.76  -1.22    +0.0000
iter:  37 16:17:55  -539.303306   -2.78  -1.23    +0.0000
iter:  38 16:17:59  -538.377617   -2.81  -1.24    +0.0000
iter:  39 16:18:03  -537.520761   -2.83  -1.25    +0.0000
iter:  40 16:18:06  -536.728189   -2.85  -1.26    +0.0000
iter:  41 16:18:10  -535.995430   -2.88  -1.27    +0.0000
iter:  42 16:18:14  -535.318187   -2.90  -1.28    +0.0000
iter:  43 16:18:18  -534.692747   -2.93  -1.29    +0.0000
iter:  44 16:18:21  -534.115407   -2.95  -1.30    +0.0000
iter:  45 16:18:25  -533.582615   -2.98  -1.31    +0.0000
iter:  46 16:18:29  -533.091356   -3.00  -1.31    +0.0000
iter:  47 16:18:33  -532.638599   -3.03  -1.32    +0.0000
iter:  48 16:18:36  -532.221405   -3.06  -1.33    +0.0000
iter:  49 16:18:40  -531.837368   -3.08  -1.34    +0.0000
iter:  50 16:18:44  -531.484004   -3.11  -1.35    +0.0000
iter:  51 16:18:48  -531.158908   -3.14  -1.35    +0.0000
iter:  52 16:18:51  -530.860166   -3.16  -1.36    +0.0000
iter:  53 16:18:55  -530.585769   -3.19  -1.37    +0.0000
iter:  54 16:18:59  -530.333737   -3.22  -1.37    +0.0000
iter:  55 16:19:03  -530.102581   -3.25  -1.38    +0.0000
iter:  56 16:19:06  -529.890672   -3.28  -1.39    +0.0000
iter:  57 16:19:10  -529.696393   -3.31  -1.39    +0.0000
iter:  58 16:19:14  -529.518595   -3.34  -1.40    +0.0000
iter:  59 16:19:18  -529.355967   -3.37  -1.41    +0.0000
iter:  60 16:19:21  -529.207179   -3.40  -1.41    +0.0000
iter:  61 16:19:25  -529.071369   -3.42  -1.42    +0.0000
iter:  62 16:19:29  -528.947480   -3.46  -1.42    +0.0000
iter:  63 16:19:33  -528.834418   -3.49  -1.43    +0.0000
iter:  64 16:19:36  -528.731550   -3.52  -1.43    +0.0000
iter:  65 16:19:40  -528.638028   -3.55  -1.44    +0.0000
iter:  66 16:19:44  -528.553101   -3.58  -1.44    +0.0000
iter:  67 16:19:48  -528.475931   -3.61  -1.45    +0.0000
iter:  68 16:19:51  -528.406122   -3.64  -1.46    +0.0000
iter:  69 16:19:55  -528.343040   -3.67  -1.46    -0.0000
iter:  70 16:19:59  -528.285974   -3.70  -1.47    -0.0000
iter:  71 16:20:03  -528.234673   -3.73  -1.47    -0.0000
iter:  72 16:20:06  -528.188620   -3.76  -1.48    -0.0000
iter:  73 16:20:10  -528.147211   -3.79  -1.48    -0.0000
iter:  74 16:20:14  -528.110310   -3.83  -1.49    -0.0000
iter:  75 16:20:17  -528.077498   -3.86  -1.49    -0.0000
iter:  76 16:20:21  -528.048429   -3.89  -1.50    -0.0000
iter:  77 16:20:25  -528.022617   -3.92  -1.50    -0.0000
iter:  78 16:20:29  -528.000044   -3.95  -1.51    -0.0000
iter:  79 16:20:32  -527.980390   -3.98  -1.51    -0.0000
iter:  80 16:20:36  -527.963402   -4.01  -1.52    -0.0000
iter:  81 16:20:40  -527.948669   -4.04  -1.52    -0.0000
iter:  82 16:20:44  -527.936451   -4.07  -1.52    -0.0000
iter:  83 16:20:47  -527.926035   -4.11  -1.53    -0.0000
iter:  84 16:20:51  -527.917572   -4.14  -1.53    -0.0000
iter:  85 16:20:55  -527.910653   -4.17  -1.54    -0.0000
iter:  86 16:20:58  -527.905612   -4.20  -1.54    -0.0000
iter:  87 16:21:02  -527.901758   -4.23  -1.55    -0.0000
iter:  88 16:21:06  -527.899306   -4.26  -1.55    -0.0000
iter:  89 16:21:10  -527.898084   -4.29  -1.56    -0.0000
iter:  90 16:21:13  -527.897772   -4.32  -1.56    -0.0000
iter:  91 16:21:17  -527.898780   -4.35  -1.57    -0.0000
iter:  92 16:21:21  -527.900439   -4.37  -1.57    -0.0000
iter:  93 16:21:24  -527.903021   -4.40  -1.58    -0.0000
iter:  94 16:21:28  -527.906392   -4.43  -1.58    -0.0000
iter:  95 16:21:32  -527.910470   -4.46  -1.58    -0.0000
iter:  96 16:21:36  -527.914975   -4.49  -1.59    -0.0000
iter:  97 16:21:39  -527.920376   -4.52  -1.59    -0.0000
iter:  98 16:21:43  -527.926016   -4.54  -1.60    -0.0000
iter:  99 16:21:47  -527.932215   -4.57  -1.60    -0.0000
iter: 100 16:21:50  -527.938866   -4.60  -1.61    -0.0000
iter: 101 16:21:54  -527.945914   -4.62  -1.61    -0.0000
iter: 102 16:21:58  -527.953315   -4.65  -1.62    -0.0000
iter: 103 16:22:02  -527.960809   -4.68  -1.62    -0.0000
iter: 104 16:22:05  -527.968692   -4.70  -1.63    -0.0000
iter: 105 16:22:09  -527.977081   -4.73  -1.63    -0.0000
iter: 106 16:22:13  -527.985381   -4.75  -1.63    -0.0000
iter: 107 16:22:16  -527.993960   -4.78  -1.64    -0.0000
iter: 108 16:22:20  -528.002734   -4.80  -1.64    -0.0000
iter: 109 16:22:24  -528.011669   -4.82  -1.65    -0.0000
iter: 110 16:22:28  -528.020504   -4.85  -1.65    -0.0000
iter: 111 16:22:31  -528.029812   -4.87  -1.66    -0.0000
iter: 112 16:22:35  -528.038899   -4.89  -1.66    -0.0000
iter: 113 16:22:39  -528.048400   -4.92  -1.67    -0.0000
iter: 114 16:22:42  -528.057653   -4.94  -1.67    -0.0000
iter: 115 16:22:46  -528.067051   -4.96  -1.67    -0.0000
iter: 116 16:22:50  -528.076516   -4.98  -1.68    -0.0000
iter: 117 16:22:54  -528.086023   -5.00  -1.68    -0.0000
iter: 118 16:22:57  -528.095559   -5.02  -1.69    -0.0000
iter: 119 16:23:01  -528.105110   -5.04  -1.69    -0.0000
iter: 120 16:23:05  -528.114667   -5.06  -1.70    -0.0000
iter: 121 16:23:08  -528.123976   -5.08  -1.70    -0.0000
iter: 122 16:23:12  -528.133643   -5.10  -1.71    -0.0000
iter: 123 16:23:16  -528.142961   -5.12  -1.71    -0.0000
iter: 124 16:23:19  -528.152352   -5.13  -1.71    -0.0000
iter: 125 16:23:23  -528.161743   -5.15  -1.72    -0.0000
iter: 126 16:23:27  -528.171114   -5.17  -1.72    -0.0000
iter: 127 16:23:31  -528.180452   -5.19  -1.73    -0.0000
iter: 128 16:23:34  -528.189753   -5.20  -1.73    -0.0000
iter: 129 16:23:38  -528.199010   -5.22  -1.74    -0.0000
iter: 130 16:23:42  -528.208218   -5.23  -1.74    -0.0000
iter: 131 16:23:45  -528.217375   -5.25  -1.74    -0.0000
iter: 132 16:23:49  -528.226475   -5.27  -1.75    -0.0000
iter: 133 16:23:53  -528.235517   -5.28  -1.75    -0.0000
iter: 134 16:23:57  -528.244496   -5.29  -1.76    -0.0000
iter: 135 16:24:00  -528.253166   -5.31  -1.76    -0.0000
iter: 136 16:24:04  -528.262131   -5.32  -1.77    -0.0000
iter: 137 16:24:08  -528.270704   -5.34  -1.77    -0.0000
iter: 138 16:24:11  -528.279294   -5.35  -1.78    -0.0000
iter: 139 16:24:15  -528.288093   -5.36  -1.78    -0.0000
iter: 140 16:24:19  -528.296478   -5.38  -1.78    -0.0000
iter: 141 16:24:22  -528.304865   -5.39  -1.79    -0.0000
iter: 142 16:24:26  -528.313205   -5.40  -1.79    -0.0000
iter: 143 16:24:30  -528.321479   -5.42  -1.80    -0.0000
iter: 144 16:24:34  -528.329684   -5.43  -1.80    -0.0000
iter: 145 16:24:37  -528.337815   -5.44  -1.81    -0.0000
iter: 146 16:24:41  -528.345871   -5.45  -1.81    -0.0000
iter: 147 16:24:45  -528.353851   -5.46  -1.81    -0.0000
iter: 148 16:24:48  -528.361754   -5.47  -1.82    -0.0000
iter: 149 16:24:52  -528.369579   -5.49  -1.82    +0.0000
iter: 150 16:24:56  -528.377326   -5.50  -1.83    -0.0000
iter: 151 16:24:59  -528.384994   -5.51  -1.83    -0.0000
iter: 152 16:25:03  -528.392583   -5.52  -1.84    -0.0000
iter: 153 16:25:07  -528.400093   -5.53  -1.84    -0.0000
iter: 154 16:25:11  -528.407524   -5.54  -1.85    -0.0000
iter: 155 16:25:14  -528.414781   -5.55  -1.85    -0.0000
iter: 156 16:25:18  -528.422015   -5.56  -1.85    -0.0000
iter: 157 16:25:22  -528.429148   -5.57  -1.86    -0.0000
iter: 158 16:25:25  -528.436243   -5.58  -1.86    -0.0000
iter: 159 16:25:29  -528.443227   -5.59  -1.87    -0.0000
iter: 160 16:25:33  -528.450170   -5.60  -1.87    -0.0000
iter: 161 16:25:36  -528.457002   -5.61  -1.88    -0.0000
iter: 162 16:25:40  -528.463686   -5.62  -1.88    -0.0000
iter: 163 16:25:44  -528.470324   -5.63  -1.88    -0.0000
iter: 164 16:25:48  -528.476900   -5.64  -1.89    -0.0000
iter: 165 16:25:51  -528.483407   -5.65  -1.89    -0.0000
iter: 166 16:25:55  -528.489842   -5.66  -1.90    -0.0000
iter: 167 16:25:59  -528.496205   -5.67  -1.90    -0.0000
iter: 168 16:26:02  -528.502495   -5.68  -1.91    -0.0000
iter: 169 16:26:06  -528.508713   -5.69  -1.91    -0.0000
iter: 170 16:26:10  -528.514858   -5.70  -1.91    -0.0000
iter: 171 16:26:13  -528.520931   -5.71  -1.92    -0.0000
iter: 172 16:26:17  -528.526932   -5.71  -1.92    -0.0000
iter: 173 16:26:21  -528.532861   -5.72  -1.93    -0.0000
iter: 174 16:26:25  -528.538720   -5.73  -1.93    -0.0000
iter: 175 16:26:28  -528.544508   -5.74  -1.94    -0.0000
iter: 176 16:26:32  -528.550226   -5.75  -1.94    -0.0000
iter: 177 16:26:36  -528.555874   -5.76  -1.95    -0.0000
iter: 178 16:26:39  -528.561453   -5.77  -1.95    -0.0000
iter: 179 16:26:43  -528.566964   -5.78  -1.95    -0.0000
iter: 180 16:26:47  -528.572406   -5.78  -1.96    -0.0000
iter: 181 16:26:50  -528.577781   -5.79  -1.96    -0.0000
iter: 182 16:26:54  -528.583088   -5.80  -1.97    -0.0000
iter: 183 16:26:58  -528.588329   -5.81  -1.97    -0.0000
iter: 184 16:27:02  -528.593504   -5.82  -1.98    -0.0000
iter: 185 16:27:05  -528.598613   -5.83  -1.98    -0.0000
iter: 186 16:27:09  -528.603657   -5.84  -1.98    -0.0000
iter: 187 16:27:13  -528.608637   -5.84  -1.99    -0.0000
iter: 188 16:27:17  -528.613553   -5.85  -1.99    -0.0000
iter: 189 16:27:21  -528.618406   -5.86  -2.00    -0.0000
iter: 190 16:27:24  -528.623197   -5.87  -2.00    -0.0000
iter: 191 16:27:28  -528.627925   -5.88  -2.01    -0.0000
iter: 192 16:27:32  -528.632592   -5.88  -2.01    -0.0000
iter: 193 16:27:35  -528.637198   -5.89  -2.01    -0.0000
iter: 194 16:27:39  -528.641743   -5.90  -2.02    -0.0000
iter: 195 16:27:43  -528.646230   -5.91  -2.02    -0.0000
iter: 196 16:27:47  -528.650657   -5.92  -2.03    -0.0000
iter: 197 16:27:50  -528.655025   -5.93  -2.03    -0.0000
iter: 198 16:27:54  -528.659336   -5.93  -2.04    -0.0000
iter: 199 16:27:58  -528.663590   -5.94  -2.04    -0.0000
iter: 200 16:28:01  -528.667787   -5.95  -2.04    -0.0000
iter: 201 16:28:05  -528.671928   -5.96  -2.05    -0.0000
iter: 202 16:28:09  -528.676014   -5.96  -2.05    -0.0000
iter: 203 16:28:12  -528.680045   -5.97  -2.06    -0.0000
iter: 204 16:28:16  -528.684022   -5.98  -2.06    -0.0000
iter: 205 16:28:20  -528.687945   -5.99  -2.07    -0.0000
iter: 206 16:28:24  -528.691815   -6.00  -2.07    -0.0000
iter: 207 16:28:27  -528.695633   -6.00  -2.07    -0.0000
iter: 208 16:28:31  -528.699399   -6.01  -2.08    -0.0000
iter: 209 16:28:35  -528.703115   -6.02  -2.08    -0.0000
iter: 210 16:28:38  -528.706779   -6.03  -2.09    -0.0000
iter: 211 16:28:42  -528.710393   -6.04  -2.09    -0.0000
iter: 212 16:28:46  -528.713959   -6.04  -2.10    -0.0000
iter: 213 16:28:49  -528.717475   -6.05  -2.10    -0.0000
iter: 214 16:28:53  -528.720943   -6.06  -2.10    -0.0000
iter: 215 16:28:57  -528.724364   -6.07  -2.11    -0.0000
iter: 216 16:29:01  -528.727737   -6.07  -2.11    -0.0000
iter: 217 16:29:04  -528.731064   -6.08  -2.12    -0.0000
iter: 218 16:29:08  -528.734345   -6.09  -2.12    -0.0000
iter: 219 16:29:12  -528.737580   -6.10  -2.13    -0.0000
iter: 220 16:29:15  -528.740771   -6.10  -2.13    -0.0000
iter: 221 16:29:19  -528.743918   -6.11  -2.13    -0.0000
iter: 222 16:29:23  -528.747021   -6.12  -2.14    -0.0000
iter: 223 16:29:26  -528.750080   -6.13  -2.14    -0.0000
iter: 224 16:29:30  -528.753097   -6.13  -2.15    -0.0000
iter: 225 16:29:34  -528.756072   -6.14  -2.15    -0.0000
iter: 226 16:29:38  -528.759006   -6.15  -2.16    -0.0000
iter: 227 16:29:41  -528.761898   -6.16  -2.16    -0.0000
iter: 228 16:29:45  -528.764750   -6.16  -2.16    -0.0000
iter: 229 16:29:49  -528.767562   -6.17  -2.17    -0.0000
iter: 230 16:29:52  -528.770334   -6.18  -2.17    -0.0000
iter: 231 16:29:56  -528.773068   -6.19  -2.18    -0.0000
iter: 232 16:30:00  -528.775763   -6.19  -2.18    -0.0000
iter: 233 16:30:03  -528.778420   -6.20  -2.19    -0.0000
iter: 234 16:30:07  -528.781039   -6.21  -2.19    -0.0000
iter: 235 16:30:11  -528.783622   -6.22  -2.19    -0.0000
iter: 236 16:30:15  -528.786168   -6.22  -2.20    -0.0000
iter: 237 16:30:18  -528.788678   -6.23  -2.20    -0.0000
iter: 238 16:30:22  -528.791152   -6.24  -2.21    -0.0000
iter: 239 16:30:26  -528.793592   -6.24  -2.21    -0.0000
iter: 240 16:30:29  -528.795996   -6.25  -2.22    -0.0000
iter: 241 16:30:33  -528.798367   -6.26  -2.22    -0.0000
iter: 242 16:30:37  -528.800704   -6.27  -2.22    -0.0000
iter: 243 16:30:40  -528.803008   -6.27  -2.23    -0.0000
iter: 244 16:30:44  -528.805278   -6.28  -2.23    -0.0000
iter: 245 16:30:48  -528.807517   -6.29  -2.24    -0.0000
iter: 246 16:30:52  -528.809723   -6.30  -2.24    -0.0000
iter: 247 16:30:55  -528.811898   -6.30  -2.25    -0.0000
iter: 248 16:30:59  -528.814042   -6.31  -2.25    -0.0000
iter: 249 16:31:03  -528.816155   -6.32  -2.25    -0.0000
iter: 250 16:31:06  -528.818238   -6.33  -2.26    -0.0000
iter: 251 16:31:10  -528.820291   -6.33  -2.26    -0.0000
iter: 252 16:31:14  -528.822315   -6.34  -2.27    -0.0000
iter: 253 16:31:17  -528.824309   -6.35  -2.27    -0.0000
iter: 254 16:31:21  -528.826275   -6.36  -2.27    -0.0000
iter: 255 16:31:25  -528.828683   -6.36  -2.28    -0.0000
iter: 256 16:31:29  -528.830535   -6.37  -2.28    -0.0000
iter: 257 16:31:32  -528.832375   -6.38  -2.29    -0.0000
iter: 258 16:31:36  -528.834196   -6.39  -2.29    -0.0000
iter: 259 16:31:40  -528.835995   -6.39  -2.30    -0.0000
iter: 260 16:31:43  -528.837770   -6.40  -2.30    -0.0000
iter: 261 16:31:47  -528.839521   -6.40  -2.30    -0.0000
iter: 262 16:31:51  -528.841248   -6.41  -2.31    -0.0000
iter: 263 16:31:54  -528.842950   -6.42  -2.31    -0.0000
iter: 264 16:31:58  -528.844629   -6.43  -2.32    -0.0000
iter: 265 16:32:02  -528.846283   -6.43  -2.32    -0.0000
iter: 266 16:32:05  -528.847915   -6.44  -2.33    -0.0000
iter: 267 16:32:09  -528.849523   -6.45  -2.33    -0.0000
iter: 268 16:32:13  -528.851108   -6.46  -2.33    -0.0000
iter: 269 16:32:17  -528.852671   -6.46  -2.34    -0.0000
iter: 270 16:32:20  -528.854211   -6.47  -2.34    -0.0000
iter: 271 16:32:24  -528.855730   -6.48  -2.35    -0.0000
iter: 272 16:32:28  -528.857227   -6.49  -2.35    -0.0000
iter: 273 16:32:31  -528.858703   -6.49  -2.35    -0.0000
iter: 274 16:32:35  -528.860158   -6.50  -2.36    -0.0000
iter: 275 16:32:39  -528.861592   -6.51  -2.36    -0.0000
iter: 276 16:32:42  -528.863006   -6.51  -2.37    -0.0000
iter: 277 16:32:46  -528.864400   -6.52  -2.37    -0.0000
iter: 278 16:32:50  -528.865773   -6.53  -2.38    -0.0000
iter: 279 16:32:54  -528.867128   -6.53  -2.38    -0.0000
iter: 280 16:32:57  -528.868463   -6.54  -2.38    -0.0000
iter: 281 16:33:01  -528.869778   -6.55  -2.39    -0.0000
iter: 282 16:33:05  -528.871076   -6.56  -2.39    -0.0000
iter: 283 16:33:08  -528.872354   -6.56  -2.40    -0.0000
iter: 284 16:33:12  -528.873614   -6.57  -2.40    -0.0000
iter: 285 16:33:16  -528.874857   -6.58  -2.41    -0.0000
iter: 286 16:33:19  -528.876081   -6.59  -2.41    -0.0000
iter: 287 16:33:23  -528.877288   -6.59  -2.41    -0.0000
iter: 288 16:33:27  -528.878478   -6.60  -2.42    -0.0000
iter: 289 16:33:30  -528.879650   -6.61  -2.42    -0.0000
iter: 290 16:33:34  -528.880806   -6.61  -2.43    -0.0000
iter: 291 16:33:38  -528.881945   -6.62  -2.43    -0.0000
iter: 292 16:33:42  -528.883067   -6.63  -2.43    -0.0000
iter: 293 16:33:45  -528.884174   -6.63  -2.44    -0.0000
iter: 294 16:33:49  -528.885265   -6.64  -2.44    -0.0000
iter: 295 16:33:53  -528.886339   -6.65  -2.45    -0.0000
iter: 296 16:33:56  -528.887399   -6.66  -2.45    -0.0000
iter: 297 16:34:00  -528.888443   -6.66  -2.46    -0.0000
iter: 298 16:34:04  -528.889472   -6.67  -2.46    -0.0000
iter: 299 16:34:08  -528.890486   -6.68  -2.46    -0.0000
iter: 300 16:34:11  -528.891485   -6.68  -2.47    -0.0000
iter: 301 16:34:15  -528.892470   -6.69  -2.47    -0.0000
iter: 302 16:34:19  -528.893440   -6.70  -2.48    -0.0000
iter: 303 16:34:22  -528.894397   -6.70  -2.48    -0.0000
iter: 304 16:34:26  -528.895339   -6.71  -2.48    -0.0000
iter: 305 16:34:30  -528.896268   -6.72  -2.49    -0.0000
iter: 306 16:34:34  -528.897183   -6.73  -2.49    -0.0000
iter: 307 16:34:37  -528.898085   -6.73  -2.50    -0.0000
iter: 308 16:34:41  -528.898974   -6.74  -2.50    -0.0000
iter: 309 16:34:45  -528.899850   -6.75  -2.51    -0.0000
iter: 310 16:34:48  -528.900713   -6.76  -2.51    -0.0000
iter: 311 16:34:52  -528.901564   -6.76  -2.51    -0.0000
iter: 312 16:34:56  -528.902402   -6.77  -2.52    -0.0000
iter: 313 16:34:59  -528.903228   -6.78  -2.52    -0.0000
iter: 314 16:35:03  -528.904042   -6.78  -2.53    -0.0000
iter: 315 16:35:07  -528.904843   -6.79  -2.53    -0.0000
iter: 316 16:35:10  -528.905634   -6.80  -2.53    -0.0000
iter: 317 16:35:14  -528.906412   -6.80  -2.54    -0.0000
iter: 318 16:35:18  -528.907179   -6.81  -2.54    -0.0000
iter: 319 16:35:22  -528.907935   -6.82  -2.55    -0.0000
iter: 320 16:35:25  -528.908680   -6.83  -2.55    -0.0000
iter: 321 16:35:29  -528.909414   -6.83  -2.56    -0.0000
iter: 322 16:35:33  -528.910137   -6.84  -2.56    -0.0000
iter: 323 16:35:36  -528.910849   -6.85  -2.56    -0.0000
iter: 324 16:35:40  -528.911551   -6.85  -2.57    -0.0000
iter: 325 16:35:44  -528.912243   -6.86  -2.57    -0.0000
iter: 326 16:35:47  -528.912924   -6.87  -2.58    -0.0000
iter: 327 16:35:51  -528.913596   -6.87  -2.58    -0.0000
iter: 328 16:35:55  -528.914257   -6.88  -2.58    -0.0000
iter: 329 16:35:59  -528.914909   -6.89  -2.59    -0.0000
iter: 330 16:36:02  -528.915551   -6.90  -2.59    -0.0000
iter: 331 16:36:06  -528.916184   -6.90  -2.60    -0.0000
iter: 332 16:36:10  -528.916808   -6.91  -2.60    -0.0000
iter: 333 16:36:13  -528.917422   -6.92  -2.61    -0.0000
iter: 334 16:36:17  -528.918027   -6.92  -2.61    -0.0000
iter: 335 16:36:21  -528.918623   -6.93  -2.61    -0.0000
iter: 336 16:36:24  -528.919210   -6.94  -2.62    -0.0000
iter: 337 16:36:28  -528.919789   -6.94  -2.62    -0.0000
iter: 338 16:36:32  -528.920359   -6.95  -2.63    -0.0000
iter: 339 16:36:36  -528.920921   -6.96  -2.63    -0.0000
iter: 340 16:36:39  -528.921474   -6.97  -2.63    -0.0000
iter: 341 16:36:43  -528.922019   -6.97  -2.64    -0.0000
iter: 342 16:36:47  -528.922556   -6.98  -2.64    -0.0000
iter: 343 16:36:50  -528.923086   -6.99  -2.65    -0.0000
iter: 344 16:36:54  -528.923607   -6.99  -2.65    -0.0000
iter: 345 16:36:58  -528.924121   -7.00  -2.66    -0.0000
iter: 346 16:37:01  -528.924627   -7.01  -2.66    -0.0000
iter: 347 16:37:05  -528.925125   -7.01  -2.66    -0.0000
iter: 348 16:37:09  -528.925616   -7.02  -2.67    -0.0000
iter: 349 16:37:13  -528.926100   -7.03  -2.67    -0.0000
iter: 350 16:37:16  -528.926577   -7.04  -2.68    -0.0000
iter: 351 16:37:20  -528.927046   -7.04  -2.68    -0.0000
iter: 352 16:37:24  -528.927509   -7.05  -2.68    -0.0000
iter: 353 16:37:27  -528.927964   -7.06  -2.69    -0.0000
iter: 354 16:37:31  -528.928413   -7.06  -2.69    -0.0000
iter: 355 16:37:35  -528.928856   -7.07  -2.70    -0.0000
iter: 356 16:37:38  -528.929291   -7.08  -2.70    -0.0000
iter: 357 16:37:42  -528.929721   -7.08  -2.70    -0.0000
iter: 358 16:37:46  -528.930143   -7.09  -2.71    -0.0000
iter: 359 16:37:49  -528.930560   -7.10  -2.71    -0.0000
iter: 360 16:37:53  -528.930970   -7.10  -2.72    -0.0000
iter: 361 16:37:57  -528.931375   -7.11  -2.72    -0.0000
iter: 362 16:38:01  -528.931773   -7.12  -2.73    -0.0000
iter: 363 16:38:04  -528.932165   -7.13  -2.73    -0.0000
iter: 364 16:38:08  -528.932552   -7.13  -2.73    -0.0000
iter: 365 16:38:12  -528.932933   -7.14  -2.74    -0.0000
iter: 366 16:38:15  -528.933308   -7.15  -2.74    -0.0000
iter: 367 16:38:19  -528.933677   -7.15  -2.75    -0.0000
iter: 368 16:38:23  -528.934041   -7.16  -2.75    -0.0000
iter: 369 16:38:27  -528.934400   -7.17  -2.75    -0.0000
iter: 370 16:38:31  -528.934753   -7.17  -2.76    -0.0000
iter: 371 16:38:34  -528.935101   -7.18  -2.76    -0.0000
iter: 372 16:38:38  -528.935444   -7.19  -2.77    -0.0000
iter: 373 16:38:42  -528.935781   -7.19  -2.77    -0.0000
iter: 374 16:38:45  -528.936114   -7.20  -2.77    -0.0000
iter: 375 16:38:49  -528.936442   -7.21  -2.78    -0.0000
iter: 376 16:38:53  -528.936765   -7.22  -2.78    -0.0000
iter: 377 16:38:57  -528.937083   -7.22  -2.79    -0.0000
iter: 378 16:39:00  -528.937396   -7.23  -2.79    -0.0000
iter: 379 16:39:04  -528.937705   -7.24  -2.79    -0.0000
iter: 380 16:39:08  -528.938009c  -7.24  -2.80    -0.0000
iter: 381 16:39:11  -528.938308c  -7.25  -2.80    -0.0000
iter: 382 16:39:15  -528.938603c  -7.26  -2.81    -0.0000
iter: 383 16:39:19  -528.938894c  -7.26  -2.81    -0.0000
iter: 384 16:39:22  -528.939180c  -7.27  -2.82    -0.0000
iter: 385 16:39:26  -528.939462c  -7.28  -2.82    -0.0000
iter: 386 16:39:30  -528.939740c  -7.28  -2.82    -0.0000
iter: 387 16:39:34  -528.940014c  -7.29  -2.83    -0.0000
iter: 388 16:39:37  -528.940283c  -7.30  -2.83    -0.0000
iter: 389 16:39:41  -528.940549c  -7.31  -2.84    -0.0000
iter: 390 16:39:45  -528.940810c  -7.31  -2.84    -0.0000
iter: 391 16:39:48  -528.941068c  -7.32  -2.84    -0.0000
iter: 392 16:39:52  -528.941322c  -7.33  -2.85    -0.0000
iter: 393 16:39:56  -528.941572c  -7.33  -2.85    -0.0000
iter: 394 16:39:59  -528.941818c  -7.34  -2.86    -0.0000
iter: 395 16:40:03  -528.942061c  -7.35  -2.86    -0.0000
iter: 396 16:40:07  -528.942300c  -7.35  -2.86    -0.0000
iter: 397 16:40:10  -528.942535c  -7.36  -2.87    -0.0000
iter: 398 16:40:14  -528.942767c  -7.37  -2.87    -0.0000
iter: 399 16:40:18  -528.942996c  -7.37  -2.88    -0.0000
iter: 400 16:40:22  -528.943221c  -7.38  -2.88    -0.0000
iter: 401 16:40:25  -528.943443c  -7.39  -2.88    -0.0000
iter: 402 16:40:29  -528.943661c  -7.39  -2.89    -0.0000
iter: 403 16:40:33  -528.943876c  -7.40  -2.89    -0.0000
iter: 404 16:40:36  -528.944088c  -7.41  -2.90    -0.0000
iter: 405 16:40:40  -528.944297c  -7.42  -2.90    -0.0000
iter: 406 16:40:44  -528.944503c  -7.42  -2.90    -0.0000
iter: 407 16:40:47  -528.944705c  -7.43  -2.91    -0.0000
iter: 408 16:40:51  -528.944905c  -7.44  -2.91    -0.0000
iter: 409 16:40:55  -528.945101c  -7.44  -2.92    -0.0000
iter: 410 16:40:59  -528.945295c  -7.45  -2.92    -0.0000
iter: 411 16:41:02  -528.945486c  -7.46  -2.93    -0.0000
iter: 412 16:41:06  -528.945674c  -7.46  -2.93    -0.0000
iter: 413 16:41:10  -528.945859c  -7.47  -2.93    -0.0000
iter: 414 16:41:13  -528.946041c  -7.48  -2.94    -0.0000
iter: 415 16:41:17  -528.946221c  -7.48  -2.94    -0.0000
iter: 416 16:41:21  -528.946398c  -7.49  -2.95    -0.0000
iter: 417 16:41:24  -528.946572c  -7.50  -2.95    -0.0000
iter: 418 16:41:28  -528.946744c  -7.50  -2.95    -0.0000
iter: 419 16:41:32  -528.946913c  -7.51  -2.96    -0.0000
iter: 420 16:41:35  -528.947079c  -7.52  -2.96    -0.0000
iter: 421 16:41:39  -528.947244c  -7.53  -2.97    -0.0000
iter: 422 16:41:43  -528.947405c  -7.53  -2.97    -0.0000
iter: 423 16:41:47  -528.947565c  -7.54  -2.97    -0.0000
iter: 424 16:41:50  -528.947721c  -7.55  -2.98    -0.0000
iter: 425 16:41:54  -528.947876c  -7.55  -2.98    -0.0000
iter: 426 16:41:58  -528.948028c  -7.56  -2.99    -0.0000
iter: 427 16:42:01  -528.948178c  -7.57  -2.99    -0.0000
iter: 428 16:42:05  -528.948326c  -7.57  -2.99    -0.0000
iter: 429 16:42:09  -528.948471c  -7.58  -3.00    -0.0000
iter: 430 16:42:12  -528.948615c  -7.59  -3.00    -0.0000
iter: 431 16:42:16  -528.948756c  -7.59  -3.01    -0.0000
iter: 432 16:42:20  -528.948895c  -7.60  -3.01    -0.0000
iter: 433 16:42:24  -528.949032c  -7.61  -3.01    -0.0000
iter: 434 16:42:27  -528.949167c  -7.61  -3.02    -0.0000
iter: 435 16:42:31  -528.949300c  -7.62  -3.02    -0.0000
iter: 436 16:42:35  -528.949431c  -7.63  -3.03    -0.0000
iter: 437 16:42:38  -528.949560c  -7.63  -3.03    -0.0000
iter: 438 16:42:42  -528.949687c  -7.64  -3.03    -0.0000
iter: 439 16:42:46  -528.949812c  -7.65  -3.04    -0.0000
iter: 440 16:42:49  -528.949936c  -7.65  -3.04    -0.0000
iter: 441 16:42:53  -528.950057c  -7.66  -3.05    -0.0000
iter: 442 16:42:57  -528.950177c  -7.67  -3.05    -0.0000
iter: 443 16:43:01  -528.950295c  -7.68  -3.05    -0.0000
iter: 444 16:43:04  -528.950411c  -7.68  -3.06    -0.0000
iter: 445 16:43:08  -528.950525c  -7.69  -3.06    -0.0000
iter: 446 16:43:12  -528.950638c  -7.70  -3.07    -0.0000
iter: 447 16:43:15  -528.950749c  -7.70  -3.07    -0.0000
iter: 448 16:43:19  -528.950858c  -7.71  -3.07    -0.0000
iter: 449 16:43:23  -528.950966c  -7.72  -3.08    -0.0000
iter: 450 16:43:26  -528.951072c  -7.72  -3.08    -0.0000
iter: 451 16:43:30  -528.951177c  -7.73  -3.09    -0.0000
iter: 452 16:43:34  -528.951280c  -7.74  -3.09    -0.0000
iter: 453 16:43:37  -528.951381c  -7.74  -3.09    -0.0000
iter: 454 16:43:41  -528.951481c  -7.75  -3.10    -0.0000
iter: 455 16:43:45  -528.951580c  -7.76  -3.10    -0.0000
iter: 456 16:43:49  -528.951677c  -7.76  -3.11    -0.0000
iter: 457 16:43:52  -528.951772c  -7.77  -3.11    -0.0000
iter: 458 16:43:56  -528.951866c  -7.78  -3.11    -0.0000
iter: 459 16:44:00  -528.951959c  -7.78  -3.12    -0.0000
iter: 460 16:44:03  -528.952050c  -7.79  -3.12    -0.0000
iter: 461 16:44:07  -528.952140c  -7.80  -3.13    -0.0000
iter: 462 16:44:11  -528.952229c  -7.80  -3.13    -0.0000
iter: 463 16:44:14  -528.952316c  -7.81  -3.13    -0.0000
iter: 464 16:44:18  -528.952402c  -7.82  -3.14    -0.0000
iter: 465 16:44:22  -528.952487c  -7.82  -3.14    -0.0000
iter: 466 16:44:25  -528.952570c  -7.83  -3.15    -0.0000
iter: 467 16:44:29  -528.952652c  -7.84  -3.15    -0.0000
iter: 468 16:44:33  -528.952733c  -7.84  -3.15    -0.0000
iter: 469 16:44:37  -528.952813c  -7.85  -3.16    -0.0000
iter: 470 16:44:40  -528.952892c  -7.86  -3.16    -0.0000
iter: 471 16:44:44  -528.952969c  -7.87  -3.17    -0.0000
iter: 472 16:44:48  -528.953045c  -7.87  -3.17    -0.0000
iter: 473 16:44:51  -528.953120c  -7.88  -3.17    -0.0000
iter: 474 16:44:55  -528.953194c  -7.88  -3.18    -0.0000
iter: 475 16:44:59  -528.953267c  -7.89  -3.18    -0.0000
iter: 476 16:45:02  -528.953339c  -7.90  -3.19    -0.0000
iter: 477 16:45:06  -528.953410c  -7.91  -3.19    -0.0000
iter: 478 16:45:10  -528.953480c  -7.91  -3.19    -0.0000
iter: 479 16:45:14  -528.953548c  -7.92  -3.20    -0.0000
iter: 480 16:45:17  -528.953616c  -7.92  -3.20    -0.0000
iter: 481 16:45:21  -528.953682c  -7.93  -3.21    -0.0000
iter: 482 16:45:25  -528.953748c  -7.94  -3.21    -0.0000
iter: 483 16:45:28  -528.953813c  -7.95  -3.21    -0.0000
iter: 484 16:45:32  -528.953876c  -7.95  -3.22    -0.0000
iter: 485 16:45:36  -528.953939c  -7.96  -3.22    -0.0000
iter: 486 16:45:39  -528.954001c  -7.96  -3.23    -0.0000
iter: 487 16:45:43  -528.954062c  -7.97  -3.23    -0.0000
iter: 488 16:45:47  -528.954122c  -7.98  -3.23    -0.0000
iter: 489 16:45:50  -528.954181c  -7.99  -3.24    -0.0000
iter: 490 16:45:54  -528.954239c  -7.99  -3.24    -0.0000
iter: 491 16:45:58  -528.954296c  -8.00  -3.25    -0.0000
iter: 492 16:46:02  -528.954353c  -8.00  -3.25    -0.0000
iter: 493 16:46:05  -528.954409c  -8.01  -3.25    -0.0000
iter: 494 16:46:09  -528.954463c  -8.02  -3.26    -0.0000
iter: 495 16:46:13  -528.954517c  -8.03  -3.26    -0.0000
iter: 496 16:46:16  -528.954571c  -8.03  -3.27    -0.0000
iter: 497 16:46:20  -528.954623c  -8.04  -3.27    -0.0000
iter: 498 16:46:24  -528.954675c  -8.04  -3.27    -0.0000
iter: 499 16:46:27  -528.954726c  -8.05  -3.28    -0.0000
iter: 500 16:46:31  -528.954776c  -8.06  -3.28    -0.0000
iter: 501 16:46:35  -528.954825c  -8.06  -3.28    -0.0000
iter: 502 16:46:39  -528.954874c  -8.07  -3.29    -0.0000
iter: 503 16:46:42  -528.954922c  -8.08  -3.29    -0.0000
iter: 504 16:46:46  -528.955132c  -8.08  -3.30    -0.0000
iter: 505 16:46:50  -528.955012c  -8.09  -3.30    -0.0000
iter: 506 16:46:53  -528.955217c  -8.10  -3.30    -0.0000
iter: 507 16:46:57  -528.955102c  -8.11  -3.31    -0.0000
iter: 508 16:47:01  -528.955300c  -8.11  -3.31    -0.0000
iter: 509 16:47:04  -528.955190c  -8.12  -3.32    -0.0000
iter: 510 16:47:08  -528.955381c  -8.12  -3.32    -0.0000
iter: 511 16:47:12  -528.955275c  -8.13  -3.32    -0.0000
iter: 512 16:47:15  -528.955459c  -8.14  -3.33    -0.0000
iter: 513 16:47:19  -528.955501c  -8.14  -3.33    -0.0000
iter: 514 16:47:23  -528.955536c  -8.15  -3.34    -0.0000
iter: 515 16:47:27  -528.955572c  -8.16  -3.34    -0.0000
iter: 516 16:47:30  -528.955608c  -8.16  -3.34    -0.0000
iter: 517 16:47:34  -528.955643c  -8.17  -3.35    -0.0000
iter: 518 16:47:38  -528.955678c  -8.18  -3.35    -0.0000
iter: 519 16:47:41  -528.955713c  -8.18  -3.36    -0.0000
iter: 520 16:47:45  -528.955747c  -8.19  -3.36    -0.0000
iter: 521 16:47:49  -528.955781c  -8.20  -3.36    -0.0000
iter: 522 16:47:52  -528.955814c  -8.20  -3.37    -0.0000
iter: 523 16:47:56  -528.955847c  -8.21  -3.37    -0.0000
iter: 524 16:48:00  -528.955879c  -8.22  -3.38    -0.0000
iter: 525 16:48:03  -528.955911c  -8.22  -3.38    -0.0000
iter: 526 16:48:07  -528.955942c  -8.23  -3.38    -0.0000
iter: 527 16:48:11  -528.955973c  -8.24  -3.39    -0.0000
iter: 528 16:48:15  -528.956003c  -8.24  -3.39    -0.0000
iter: 529 16:48:18  -528.956033c  -8.25  -3.39    -0.0000
iter: 530 16:48:22  -528.956062c  -8.26  -3.40    -0.0000
iter: 531 16:48:26  -528.956091c  -8.26  -3.40    -0.0000
iter: 532 16:48:29  -528.956120c  -8.27  -3.41    -0.0000
iter: 533 16:48:33  -528.956148c  -8.28  -3.41    -0.0000
iter: 534 16:48:37  -528.956175c  -8.28  -3.41    -0.0000
iter: 535 16:48:40  -528.956202c  -8.29  -3.42    -0.0000
iter: 536 16:48:44  -528.956229c  -8.30  -3.42    -0.0000
iter: 537 16:48:48  -528.956256c  -8.30  -3.43    -0.0000
iter: 538 16:48:52  -528.956282c  -8.31  -3.43    -0.0000
iter: 539 16:48:55  -528.956307c  -8.32  -3.43    -0.0000
iter: 540 16:48:59  -528.956333c  -8.32  -3.44    -0.0000
iter: 541 16:49:03  -528.956358c  -8.33  -3.44    -0.0000
iter: 542 16:49:06  -528.956382c  -8.34  -3.45    -0.0000
iter: 543 16:49:10  -528.956406c  -8.34  -3.45    -0.0000
iter: 544 16:49:14  -528.956430c  -8.35  -3.45    -0.0000
iter: 545 16:49:17  -528.956453c  -8.36  -3.46    -0.0000
iter: 546 16:49:21  -528.956477c  -8.36  -3.46    -0.0000
iter: 547 16:49:25  -528.956499c  -8.37  -3.46    -0.0000
iter: 548 16:49:28  -528.956522c  -8.38  -3.47    -0.0000
iter: 549 16:49:32  -528.956544c  -8.38  -3.47    -0.0000
iter: 550 16:49:36  -528.956566c  -8.39  -3.48    -0.0000
iter: 551 16:49:39  -528.956587c  -8.40  -3.48    -0.0000
iter: 552 16:49:43  -528.956608c  -8.40  -3.48    -0.0000
iter: 553 16:49:47  -528.956629c  -8.41  -3.49    -0.0000
iter: 554 16:49:51  -528.956650c  -8.42  -3.49    -0.0000
iter: 555 16:49:54  -528.956670c  -8.42  -3.50    -0.0000
iter: 556 16:49:58  -528.956690c  -8.43  -3.50    -0.0000
iter: 557 16:50:02  -528.956710c  -8.44  -3.50    -0.0000
iter: 558 16:50:05  -528.956729c  -8.44  -3.51    -0.0000
iter: 559 16:50:09  -528.956748c  -8.45  -3.51    -0.0000
iter: 560 16:50:13  -528.956767c  -8.45  -3.51    -0.0000
iter: 561 16:50:16  -528.956786c  -8.46  -3.52    -0.0000
iter: 562 16:50:20  -528.956804c  -8.47  -3.52    -0.0000
iter: 563 16:50:24  -528.956822c  -8.47  -3.53    -0.0000
iter: 564 16:50:27  -528.956840c  -8.48  -3.53    -0.0000
iter: 565 16:50:31  -528.956858c  -8.49  -3.53    -0.0000
iter: 566 16:50:35  -528.956875c  -8.49  -3.54    -0.0000
iter: 567 16:50:39  -528.956892c  -8.50  -3.54    -0.0000
iter: 568 16:50:42  -528.956909c  -8.51  -3.55    -0.0000
iter: 569 16:50:46  -528.956926c  -8.51  -3.55    -0.0000
iter: 570 16:50:50  -528.956942c  -8.52  -3.55    -0.0000
iter: 571 16:50:53  -528.956958c  -8.53  -3.56    -0.0000
iter: 572 16:50:57  -528.956974c  -8.53  -3.56    -0.0000
iter: 573 16:51:01  -528.956990c  -8.54  -3.56    -0.0000
iter: 574 16:51:04  -528.957005c  -8.55  -3.57    -0.0000
iter: 575 16:51:08  -528.957021c  -8.55  -3.57    -0.0000
iter: 576 16:51:12  -528.957036c  -8.56  -3.58    -0.0000
iter: 577 16:51:16  -528.957051c  -8.57  -3.58    -0.0000
iter: 578 16:51:20  -528.957065c  -8.57  -3.58    -0.0000
iter: 579 16:51:23  -528.957080c  -8.58  -3.59    -0.0000
iter: 580 16:51:27  -528.957094c  -8.59  -3.59    -0.0000
iter: 581 16:51:31  -528.957108c  -8.59  -3.60    -0.0000
iter: 582 16:51:34  -528.957122c  -8.60  -3.60    -0.0000
iter: 583 16:51:38  -528.957135c  -8.61  -3.60    -0.0000
iter: 584 16:51:42  -528.957149c  -8.61  -3.61    -0.0000
iter: 585 16:51:46  -528.957162c  -8.62  -3.61    -0.0000
iter: 586 16:51:49  -528.957175c  -8.62  -3.61    -0.0000
iter: 587 16:51:53  -528.957188c  -8.63  -3.62    -0.0000
iter: 588 16:51:57  -528.957201c  -8.64  -3.62    -0.0000
iter: 589 16:52:00  -528.957213c  -8.64  -3.63    -0.0000
iter: 590 16:52:04  -528.957226c  -8.65  -3.63    -0.0000
iter: 591 16:52:08  -528.957238c  -8.66  -3.63    -0.0000
iter: 592 16:52:11  -528.957250c  -8.66  -3.64    -0.0000
iter: 593 16:52:15  -528.957262c  -8.67  -3.64    -0.0000
iter: 594 16:52:19  -528.957273c  -8.68  -3.65    -0.0000
iter: 595 16:52:22  -528.957285c  -8.68  -3.65    -0.0000
iter: 596 16:52:26  -528.957296c  -8.69  -3.65    -0.0000
iter: 597 16:52:30  -528.957307c  -8.70  -3.66    -0.0000
iter: 598 16:52:34  -528.957318c  -8.70  -3.66    -0.0000
iter: 599 16:52:37  -528.957329c  -8.71  -3.66    -0.0000
iter: 600 16:52:41  -528.957340c  -8.72  -3.67    -0.0000
iter: 601 16:52:45  -528.957351c  -8.72  -3.67    -0.0000
iter: 602 16:52:48  -528.957361c  -8.73  -3.68    -0.0000
iter: 603 16:52:52  -528.957371c  -8.74  -3.68    -0.0000
iter: 604 16:52:56  -528.957382c  -8.74  -3.68    -0.0000
iter: 605 16:52:59  -528.957392c  -8.75  -3.69    -0.0000
iter: 606 16:53:03  -528.957401c  -8.75  -3.69    -0.0000
iter: 607 16:53:07  -528.957411c  -8.76  -3.69    -0.0000
iter: 608 16:53:10  -528.957421c  -8.77  -3.70    -0.0000
iter: 609 16:53:14  -528.957430c  -8.77  -3.70    -0.0000
iter: 610 16:53:18  -528.957440c  -8.78  -3.71    -0.0000
iter: 611 16:53:22  -528.957449c  -8.79  -3.71    -0.0000
iter: 612 16:53:25  -528.957458c  -8.79  -3.71    -0.0000
iter: 613 16:53:29  -528.957467c  -8.80  -3.72    -0.0000
iter: 614 16:53:33  -528.957476c  -8.81  -3.72    -0.0000
iter: 615 16:53:36  -528.957484c  -8.81  -3.72    -0.0000
iter: 616 16:53:40  -528.957493c  -8.82  -3.73    -0.0000
iter: 617 16:53:44  -528.957501c  -8.83  -3.73    -0.0000
iter: 618 16:53:47  -528.957510c  -8.83  -3.74    -0.0000
iter: 619 16:53:51  -528.957518c  -8.84  -3.74    -0.0000
iter: 620 16:53:55  -528.957526c  -8.85  -3.74    -0.0000
iter: 621 16:53:58  -528.957534c  -8.85  -3.75    -0.0000
iter: 622 16:54:02  -528.957542c  -8.86  -3.75    -0.0000
iter: 623 16:54:06  -528.957550c  -8.87  -3.76    -0.0000
iter: 624 16:54:10  -528.957557c  -8.87  -3.76    -0.0000
iter: 625 16:54:13  -528.957565c  -8.88  -3.76    -0.0000
iter: 626 16:54:17  -528.957572c  -8.88  -3.77    -0.0000
iter: 627 16:54:21  -528.957580c  -8.89  -3.77    -0.0000
iter: 628 16:54:24  -528.957587c  -8.90  -3.77    -0.0000
iter: 629 16:54:28  -528.957594c  -8.90  -3.78    -0.0000
iter: 630 16:54:32  -528.957601c  -8.91  -3.78    -0.0000
iter: 631 16:54:35  -528.957608c  -8.92  -3.79    -0.0000
iter: 632 16:54:39  -528.957615c  -8.92  -3.79    -0.0000
iter: 633 16:54:43  -528.957621c  -8.93  -3.79    -0.0000
iter: 634 16:54:46  -528.957628c  -8.94  -3.80    -0.0000
iter: 635 16:54:50  -528.957635c  -8.94  -3.80    -0.0000
iter: 636 16:54:54  -528.957641c  -8.95  -3.80    -0.0000
iter: 637 16:54:58  -528.957647c  -8.96  -3.81    -0.0000
iter: 638 16:55:01  -528.957654c  -8.96  -3.81    -0.0000
iter: 639 16:55:05  -528.957660c  -8.97  -3.82    -0.0000
iter: 640 16:55:09  -528.957666c  -8.97  -3.82    -0.0000
iter: 641 16:55:12  -528.957672c  -8.98  -3.82    -0.0000
iter: 642 16:55:16  -528.957678c  -8.99  -3.83    -0.0000
iter: 643 16:55:20  -528.957684c  -9.00  -3.83    -0.0000
iter: 644 16:55:23  -528.957690c  -9.00  -3.83    -0.0000
iter: 645 16:55:27  -528.957695c  -9.01  -3.84    -0.0000
iter: 646 16:55:31  -528.957701c  -9.01  -3.84    -0.0000
iter: 647 16:55:34  -528.957707c  -9.02  -3.85    -0.0000
iter: 648 16:55:38  -528.957712c  -9.03  -3.85    -0.0000
iter: 649 16:55:42  -528.957717c  -9.03  -3.85    -0.0000
iter: 650 16:55:45  -528.957723c  -9.04  -3.86    -0.0000
iter: 651 16:55:49  -528.957728c  -9.05  -3.86    -0.0000
iter: 652 16:55:53  -528.957733c  -9.05  -3.86    -0.0000
iter: 653 16:55:57  -528.957738c  -9.06  -3.87    -0.0000
iter: 654 16:56:00  -528.957743c  -9.07  -3.87    -0.0000
iter: 655 16:56:04  -528.957748c  -9.07  -3.88    -0.0000
iter: 656 16:56:08  -528.957753c  -9.08  -3.88    -0.0000
iter: 657 16:56:11  -528.957758c  -9.09  -3.88    -0.0000
iter: 658 16:56:15  -528.957763c  -9.09  -3.89    -0.0000
iter: 659 16:56:19  -528.957767c  -9.10  -3.89    -0.0000
iter: 660 16:56:22  -528.957772c  -9.10  -3.89    -0.0000
iter: 661 16:56:26  -528.957776c  -9.11  -3.90    -0.0000
iter: 662 16:56:30  -528.957781c  -9.12  -3.90    -0.0000
iter: 663 16:56:33  -528.957785c  -9.13  -3.91    -0.0000
iter: 664 16:56:37  -528.957790c  -9.13  -3.91    -0.0000
iter: 665 16:56:41  -528.957794c  -9.14  -3.91    -0.0000
iter: 666 16:56:45  -528.957798c  -9.14  -3.92    -0.0000
iter: 667 16:56:48  -528.957802c  -9.15  -3.92    -0.0000
iter: 668 16:56:52  -528.957807c  -9.16  -3.92    -0.0000
iter: 669 16:56:56  -528.957811c  -9.16  -3.93    -0.0000
iter: 670 16:56:59  -528.957815c  -9.17  -3.93    -0.0000
iter: 671 16:57:03  -528.957819c  -9.18  -3.94    -0.0000
iter: 672 16:57:07  -528.957823c  -9.18  -3.94    -0.0000
iter: 673 16:57:10  -528.957826c  -9.19  -3.94    -0.0000
iter: 674 16:57:14  -528.957830c  -9.19  -3.95    -0.0000
iter: 675 16:57:18  -528.957834c  -9.20  -3.95    -0.0000
iter: 676 16:57:21  -528.957838c  -9.21  -3.95    -0.0000
iter: 677 16:57:25  -528.957841c  -9.22  -3.96    -0.0000
iter: 678 16:57:29  -528.957845c  -9.22  -3.96    -0.0000
iter: 679 16:57:33  -528.957848c  -9.23  -3.97    -0.0000
iter: 680 16:57:36  -528.957852c  -9.23  -3.97    -0.0000
iter: 681 16:57:40  -528.957855c  -9.24  -3.97    -0.0000
iter: 682 16:57:44  -528.957859c  -9.25  -3.98    -0.0000
iter: 683 16:57:47  -528.957862c  -9.25  -3.98    -0.0000
iter: 684 16:57:51  -528.957865c  -9.26  -3.98    -0.0000
iter: 685 16:57:55  -528.957869c  -9.27  -3.99    -0.0000
iter: 686 16:57:58  -528.957872c  -9.27  -3.99    -0.0000
iter: 687 16:58:02  -528.957875c  -9.28  -3.99    -0.0000
iter: 688 16:58:06  -528.957878c  -9.29  -4.00    -0.0000
iter: 689 16:58:09  -528.957881c  -9.29  -4.00    -0.0000
iter: 690 16:58:13  -528.957884c  -9.30  -4.01    -0.0000
iter: 691 16:58:17  -528.957887c  -9.31  -4.01    -0.0000
iter: 692 16:58:21  -528.957890c  -9.31  -4.01    -0.0000
iter: 693 16:58:24  -528.957893c  -9.32  -4.02    -0.0000
iter: 694 16:58:28  -528.957896c  -9.32  -4.02    -0.0000
iter: 695 16:58:32  -528.957899c  -9.33  -4.02    -0.0000
iter: 696 16:58:35  -528.957902c  -9.34  -4.03    -0.0000
iter: 697 16:58:39  -528.957905c  -9.35  -4.03    -0.0000
iter: 698 16:58:43  -528.957907c  -9.35  -4.04    -0.0000
iter: 699 16:58:46  -528.957910c  -9.36  -4.04    -0.0000
iter: 700 16:58:50  -528.957913c  -9.36  -4.04    -0.0000
iter: 701 16:58:54  -528.957915c  -9.37  -4.05    -0.0000
iter: 702 16:58:57  -528.957918c  -9.38  -4.05    -0.0000
iter: 703 16:59:01  -528.957920c  -9.38  -4.05    -0.0000
iter: 704 16:59:05  -528.957923c  -9.39  -4.06    -0.0000
iter: 705 16:59:08  -528.957925c  -9.40  -4.06    -0.0000
iter: 706 16:59:12  -528.957928c  -9.40  -4.07    -0.0000
iter: 707 16:59:16  -528.957930c  -9.41  -4.07    -0.0000
iter: 708 16:59:20  -528.957933c  -9.41  -4.07    -0.0000
iter: 709 16:59:23  -528.957935c  -9.42  -4.08    -0.0000
iter: 710 16:59:27  -528.957937c  -9.43  -4.08    -0.0000
iter: 711 16:59:31  -528.957940c  -9.43  -4.08    -0.0000
iter: 712 16:59:34  -528.957942c  -9.44  -4.09    -0.0000
iter: 713 16:59:38  -528.957944c  -9.45  -4.09    -0.0000
iter: 714 16:59:42  -528.957946c  -9.45  -4.09    -0.0000
iter: 715 16:59:45  -528.957948c  -9.46  -4.10    -0.0000
iter: 716 16:59:49  -528.957951c  -9.46  -4.10    -0.0000
iter: 717 16:59:53  -528.957953c  -9.47  -4.11    -0.0000
iter: 718 16:59:56  -528.957955c  -9.48  -4.11    -0.0000
iter: 719 17:00:00  -528.957957c  -9.49  -4.11    -0.0000
iter: 720 17:00:04  -528.957959c  -9.49  -4.12    -0.0000
iter: 721 17:00:08  -528.957961c  -9.50  -4.12    -0.0000
iter: 722 17:00:11  -528.957963c  -9.50  -4.12    -0.0000
iter: 723 17:00:15  -528.957965c  -9.51  -4.13    -0.0000
iter: 724 17:00:19  -528.957967c  -9.52  -4.13    -0.0000
iter: 725 17:00:22  -528.957969c  -9.52  -4.13    -0.0000
iter: 726 17:00:26  -528.957970c  -9.53  -4.14    -0.0000
iter: 727 17:00:30  -528.957972c  -9.54  -4.14    -0.0000
iter: 728 17:00:33  -528.957974c  -9.54  -4.15    -0.0000
iter: 729 17:00:37  -528.957976c  -9.55  -4.15    -0.0000
iter: 730 17:00:41  -528.957978c  -9.55  -4.15    -0.0000
iter: 731 17:00:44  -528.957979c  -9.56  -4.16    -0.0000
iter: 732 17:00:48  -528.957981c  -9.57  -4.16    -0.0000
iter: 733 17:00:52  -528.957983c  -9.58  -4.16    -0.0000
iter: 734 17:00:56  -528.957985c  -9.58  -4.17    -0.0000
iter: 735 17:00:59  -528.957986c  -9.59  -4.17    -0.0000
iter: 736 17:01:03  -528.957988c  -9.59  -4.18    -0.0000
iter: 737 17:01:07  -528.957989c  -9.60  -4.18    -0.0000
iter: 738 17:01:10  -528.957991c  -9.60  -4.18    -0.0000
iter: 739 17:01:14  -528.957993c  -9.61  -4.19    -0.0000
iter: 740 17:01:18  -528.957994c  -9.62  -4.19    -0.0000
iter: 741 17:01:21  -528.957996c  -9.63  -4.19    -0.0000
iter: 742 17:01:25  -528.957997c  -9.63  -4.20    -0.0000
iter: 743 17:01:29  -528.957999c  -9.64  -4.20    -0.0000
iter: 744 17:01:32  -528.958000c  -9.64  -4.20    -0.0000
iter: 745 17:01:36  -528.958002c  -9.65  -4.21    -0.0000
iter: 746 17:01:40  -528.958003c  -9.66  -4.21    -0.0000
iter: 747 17:01:44  -528.958004c  -9.66  -4.22    -0.0000
iter: 748 17:01:47  -528.958006c  -9.67  -4.22    -0.0000
iter: 749 17:01:51  -528.958007c  -9.68  -4.22    -0.0000
iter: 750 17:01:55  -528.958009c  -9.68  -4.23    -0.0000
iter: 751 17:01:58  -528.958010c  -9.69  -4.23    -0.0000
iter: 752 17:02:02  -528.958011c  -9.69  -4.23    -0.0000
iter: 753 17:02:06  -528.958013c  -9.70  -4.24    -0.0000
iter: 754 17:02:09  -528.958014c  -9.71  -4.24    -0.0000
iter: 755 17:02:13  -528.958015c  -9.72  -4.24    -0.0000
iter: 756 17:02:17  -528.958016c  -9.72  -4.25    -0.0000
iter: 757 17:02:20  -528.958018c  -9.73  -4.25    -0.0000
iter: 758 17:02:24  -528.958019c  -9.73  -4.26    -0.0000
iter: 759 17:02:28  -528.958020c  -9.74  -4.26    -0.0000
iter: 760 17:02:31  -528.958021c  -9.74  -4.26    -0.0000
iter: 761 17:02:35  -528.958022c  -9.75  -4.27    -0.0000
iter: 762 17:02:39  -528.958024c  -9.76  -4.27    -0.0000
iter: 763 17:02:43  -528.958025c  -9.77  -4.27    -0.0000
iter: 764 17:02:46  -528.958026c  -9.77  -4.28    -0.0000
iter: 765 17:02:50  -528.958027c  -9.78  -4.28    -0.0000
iter: 766 17:02:54  -528.958028c  -9.78  -4.28    -0.0000
iter: 767 17:02:57  -528.958029c  -9.79  -4.29    -0.0000
iter: 768 17:03:01  -528.958030c  -9.79  -4.29    -0.0000
iter: 769 17:03:05  -528.958031c  -9.80  -4.30    -0.0000
iter: 770 17:03:08  -528.958032c  -9.81  -4.30    -0.0000
iter: 771 17:03:12  -528.958033c  -9.82  -4.30    -0.0000
iter: 772 17:03:16  -528.958034c  -9.82  -4.31    -0.0000
iter: 773 17:03:20  -528.958035c  -9.83  -4.31    -0.0000
iter: 774 17:03:24  -528.958036c  -9.83  -4.31    -0.0000
iter: 775 17:03:27  -528.958037c  -9.84  -4.32    -0.0000
iter: 776 17:03:31  -528.958038c  -9.85  -4.32    -0.0000
iter: 777 17:03:35  -528.958039c  -9.86  -4.32    -0.0000
iter: 778 17:03:39  -528.958040c  -9.86  -4.33    -0.0000
iter: 779 17:03:42  -528.958041c  -9.87  -4.33    -0.0000
iter: 780 17:03:46  -528.958042c  -9.87  -4.33    -0.0000
iter: 781 17:03:50  -528.958043c  -9.88  -4.34    -0.0000
iter: 782 17:03:53  -528.958044c  -9.88  -4.34    -0.0000
iter: 783 17:03:57  -528.958045c  -9.89  -4.35    -0.0000
iter: 784 17:04:01  -528.958046c  -9.90  -4.35    -0.0000
iter: 785 17:04:04  -528.958047c  -9.91  -4.35    -0.0000
iter: 786 17:04:08  -528.958047c  -9.91  -4.36    -0.0000
iter: 787 17:04:12  -528.958048c  -9.92  -4.36    -0.0000
iter: 788 17:04:15  -528.958049c  -9.92  -4.36    -0.0000
iter: 789 17:04:19  -528.958050c  -9.93  -4.37    -0.0000
iter: 790 17:04:23  -528.958051c  -9.93  -4.37    -0.0000
iter: 791 17:04:26  -528.958052c  -9.94  -4.37    -0.0000
iter: 792 17:04:30  -528.958052c  -9.95  -4.38    -0.0000
iter: 793 17:04:34  -528.958053c  -9.96  -4.38    -0.0000
iter: 794 17:04:38  -528.958054c  -9.96  -4.39    -0.0000
iter: 795 17:04:41  -528.958055c  -9.97  -4.39    -0.0000
iter: 796 17:04:45  -528.958055c  -9.97  -4.39    -0.0000
iter: 797 17:04:49  -528.958056c  -9.98  -4.40    -0.0000
iter: 798 17:04:52  -528.958057c  -9.99  -4.40    -0.0000
iter: 799 17:04:56  -528.958058c  -9.99  -4.40    -0.0000
iter: 800 17:05:00  -528.958058c -10.00  -4.41    -0.0000
iter: 801 17:05:03  -528.958059c -10.01c -4.41    -0.0000
iter: 802 17:05:07  -528.958060c -10.01c -4.41    -0.0000
iter: 803 17:05:11  -528.958061c -10.02c -4.42    -0.0000
iter: 804 17:05:14  -528.958061c -10.02c -4.42    -0.0000
iter: 805 17:05:18  -528.958062c -10.03c -4.42    -0.0000
iter: 806 17:05:22  -528.958063c -10.04c -4.43    -0.0000
iter: 807 17:05:26  -528.958063c -10.05c -4.43    -0.0000
iter: 808 17:05:29  -528.958064c -10.05c -4.44    -0.0000
iter: 809 17:05:33  -528.958065c -10.06c -4.44    -0.0000
iter: 810 17:05:37  -528.958065c -10.06c -4.44    -0.0000
iter: 811 17:05:40  -528.958066c -10.07c -4.45    -0.0000
iter: 812 17:05:44  -528.958066c -10.07c -4.45    -0.0000
iter: 813 17:05:48  -528.958067c -10.08c -4.45    -0.0000
iter: 814 17:05:52  -528.958068c -10.09c -4.46    -0.0000
iter: 815 17:05:55  -528.958068c -10.10c -4.46    -0.0000
iter: 816 17:05:59  -528.958069c -10.10c -4.46    -0.0000
iter: 817 17:06:03  -528.958069c -10.11c -4.47    -0.0000
iter: 818 17:06:06  -528.958070c -10.11c -4.47    -0.0000
iter: 819 17:06:10  -528.958071c -10.12c -4.47    -0.0000
iter: 820 17:06:14  -528.958071c -10.12c -4.48    -0.0000
iter: 821 17:06:17  -528.958072c -10.13c -4.48    -0.0000
iter: 822 17:06:21  -528.958072c -10.14c -4.49    -0.0000
iter: 823 17:06:25  -528.958073c -10.15c -4.49    -0.0000
iter: 824 17:06:28  -528.958073c -10.15c -4.49    -0.0000
iter: 825 17:06:32  -528.958074c -10.16c -4.50    -0.0000
iter: 826 17:06:36  -528.958074c -10.16c -4.50    -0.0000
iter: 827 17:06:39  -528.958075c -10.17c -4.50    -0.0000
iter: 828 17:06:43  -528.958075c -10.18c -4.51    -0.0000
iter: 829 17:06:47  -528.958076c -10.18c -4.51    -0.0000
iter: 830 17:06:51  -528.958076c -10.19c -4.51    -0.0000
iter: 831 17:06:54  -528.958077c -10.20c -4.52    -0.0000
iter: 832 17:06:58  -528.958077c -10.20c -4.52    -0.0000
iter: 833 17:07:02  -528.958078c -10.21c -4.52    -0.0000
iter: 834 17:07:05  -528.958078c -10.21c -4.53    -0.0000
iter: 835 17:07:09  -528.958079c -10.22c -4.53    -0.0000
iter: 836 17:07:13  -528.958079c -10.23c -4.53    -0.0000
iter: 837 17:07:16  -528.958080c -10.23c -4.54    -0.0000
iter: 838 17:07:20  -528.958080c -10.24c -4.54    -0.0000
iter: 839 17:07:24  -528.958081c -10.25c -4.55    -0.0000
iter: 840 17:07:27  -528.958081c -10.25c -4.55    -0.0000
iter: 841 17:07:31  -528.958082c -10.26c -4.55    -0.0000
iter: 842 17:07:35  -528.958082c -10.26c -4.56    -0.0000
iter: 843 17:07:39  -528.958082c -10.27c -4.56    -0.0000
iter: 844 17:07:42  -528.958083c -10.28c -4.56    -0.0000
iter: 845 17:07:46  -528.958083c -10.28c -4.57    -0.0000
iter: 846 17:07:50  -528.958084c -10.29c -4.57    -0.0000
iter: 847 17:07:53  -528.958084c -10.30c -4.57    -0.0000
iter: 848 17:07:57  -528.958084c -10.30c -4.58    -0.0000
iter: 849 17:08:01  -528.958085c -10.31c -4.58    -0.0000
iter: 850 17:08:04  -528.958085c -10.31c -4.58    -0.0000
iter: 851 17:08:08  -528.958086c -10.32c -4.59    -0.0000
iter: 852 17:08:12  -528.958086c -10.33c -4.59    -0.0000
iter: 853 17:08:15  -528.958086c -10.33c -4.59    -0.0000
iter: 854 17:08:19  -528.958087c -10.34c -4.60    -0.0000
iter: 855 17:08:23  -528.958087c -10.35c -4.60    -0.0000
iter: 856 17:08:27  -528.958088c -10.35c -4.61    -0.0000
iter: 857 17:08:30  -528.958088c -10.36c -4.61    -0.0000
iter: 858 17:08:34  -528.958088c -10.36c -4.61    -0.0000
iter: 859 17:08:38  -528.958089c -10.37c -4.62    -0.0000
iter: 860 17:08:41  -528.958089c -10.38c -4.62    -0.0000
iter: 861 17:08:45  -528.958089c -10.39c -4.62    -0.0000
iter: 862 17:08:49  -528.958090c -10.39c -4.63    -0.0000
iter: 863 17:08:52  -528.958090c -10.40c -4.63    -0.0000
iter: 864 17:08:56  -528.958090c -10.40c -4.63    -0.0000
iter: 865 17:09:00  -528.958091c -10.41c -4.64    -0.0000
iter: 866 17:09:04  -528.958091c -10.41c -4.64    -0.0000
iter: 867 17:09:07  -528.958091c -10.42c -4.64    -0.0000
iter: 868 17:09:11  -528.958092c -10.43c -4.65    -0.0000
iter: 869 17:09:15  -528.958092c -10.44c -4.65    -0.0000
iter: 870 17:09:18  -528.958092c -10.44c -4.65    -0.0000
iter: 871 17:09:22  -528.958093c -10.45c -4.66    -0.0000
iter: 872 17:09:26  -528.958093c -10.45c -4.66    -0.0000
iter: 873 17:09:29  -528.958093c -10.46c -4.67    -0.0000
iter: 874 17:09:33  -528.958094c -10.46c -4.67    -0.0000
iter: 875 17:09:37  -528.958094c -10.47c -4.67    -0.0000
iter: 876 17:09:40  -528.958094c -10.48c -4.68    -0.0000
iter: 877 17:09:44  -528.958094c -10.49c -4.68    -0.0000
iter: 878 17:09:48  -528.958095c -10.49c -4.68    -0.0000
iter: 879 17:09:51  -528.958095c -10.50c -4.69    -0.0000
iter: 880 17:09:55  -528.958095c -10.50c -4.69    -0.0000
iter: 881 17:09:59  -528.958096c -10.51c -4.69    -0.0000
iter: 882 17:10:03  -528.958096c -10.52c -4.70    -0.0000
iter: 883 17:10:06  -528.958096c -10.52c -4.70    -0.0000
iter: 884 17:10:10  -528.958096c -10.53c -4.70    -0.0000
iter: 885 17:10:14  -528.958097c -10.54c -4.71    -0.0000
iter: 886 17:10:17  -528.958097c -10.54c -4.71    -0.0000
iter: 887 17:10:21  -528.958097c -10.55c -4.71    -0.0000
iter: 888 17:10:25  -528.958097c -10.55c -4.72    -0.0000
iter: 889 17:10:28  -528.958098c -10.56c -4.72    -0.0000
iter: 890 17:10:32  -528.958098c -10.57c -4.72    -0.0000
iter: 891 17:10:36  -528.958098c -10.57c -4.73    -0.0000
iter: 892 17:10:39  -528.958098c -10.58c -4.73    -0.0000
iter: 893 17:10:43  -528.958099c -10.59c -4.74    -0.0000
iter: 894 17:10:47  -528.958099c -10.59c -4.74    -0.0000
iter: 895 17:10:51  -528.958099c -10.60c -4.74    -0.0000
iter: 896 17:10:54  -528.958099c -10.60c -4.75    -0.0000
iter: 897 17:10:58  -528.958100c -10.61c -4.75    -0.0000
iter: 898 17:11:02  -528.958100c -10.62c -4.75    -0.0000
iter: 899 17:11:05  -528.958100c -10.62c -4.76    -0.0000
iter: 900 17:11:09  -528.958100c -10.63c -4.76    -0.0000
iter: 901 17:11:13  -528.958101c -10.64c -4.76    -0.0000
iter: 902 17:11:16  -528.958101c -10.64c -4.77    -0.0000
iter: 903 17:11:20  -528.958101c -10.65c -4.77    -0.0000
iter: 904 17:11:24  -528.958101c -10.65c -4.77    -0.0000
iter: 905 17:11:27  -528.958101c -10.66c -4.78    -0.0000
iter: 906 17:11:31  -528.958102c -10.66c -4.78    -0.0000
iter: 907 17:11:35  -528.958102c -10.67c -4.78    -0.0000
iter: 908 17:11:38  -528.958102c -10.68c -4.79    -0.0000
iter: 909 17:11:42  -528.958102c -10.69c -4.79    -0.0000
iter: 910 17:11:46  -528.958103c -10.69c -4.79    -0.0000
iter: 911 17:11:50  -528.958103c -10.70c -4.80    -0.0000
iter: 912 17:11:53  -528.958103c -10.70c -4.80    -0.0000
iter: 913 17:11:57  -528.958103c -10.71c -4.80    -0.0000
iter: 914 17:12:01  -528.958103c -10.71c -4.81    -0.0000
iter: 915 17:12:04  -528.958104c -10.72c -4.81    -0.0000
iter: 916 17:12:08  -528.958104c -10.73c -4.82    -0.0000
iter: 917 17:12:12  -528.958104c -10.74c -4.82    -0.0000
iter: 918 17:12:15  -528.958104c -10.74c -4.82    -0.0000
iter: 919 17:12:19  -528.958104c -10.75c -4.83    -0.0000
iter: 920 17:12:23  -528.958104c -10.75c -4.83    -0.0000
iter: 921 17:12:26  -528.958105c -10.76c -4.83    -0.0000
iter: 922 17:12:30  -528.958105c -10.76c -4.84    -0.0000
iter: 923 17:12:34  -528.958105c -10.77c -4.84    -0.0000
iter: 924 17:12:38  -528.958105c -10.78c -4.84    -0.0000
iter: 925 17:12:41  -528.958105c -10.79c -4.85    -0.0000
iter: 926 17:12:45  -528.958106c -10.79c -4.85    -0.0000
iter: 927 17:12:49  -528.958106c -10.80c -4.85    -0.0000
iter: 928 17:12:52  -528.958106c -10.80c -4.86    -0.0000
iter: 929 17:12:56  -528.958106c -10.81c -4.86    -0.0000
iter: 930 17:13:00  -528.958106c -10.81c -4.86    -0.0000
iter: 931 17:13:03  -528.958106c -10.82c -4.87    -0.0000
iter: 932 17:13:07  -528.958107c -10.83c -4.87    -0.0000
iter: 933 17:13:11  -528.958107c -10.83c -4.87    -0.0000
iter: 934 17:13:14  -528.958107c -10.84c -4.88    -0.0000
iter: 935 17:13:18  -528.958107c -10.85c -4.88    -0.0000
iter: 936 17:13:22  -528.958107c -10.85c -4.88    -0.0000
iter: 937 17:13:26  -528.958107c -10.86c -4.89    -0.0000
iter: 938 17:13:29  -528.958108c -10.86c -4.89    -0.0000
iter: 939 17:13:33  -528.958108c -10.87c -4.89    -0.0000
iter: 940 17:13:37  -528.958108c -10.88c -4.90    -0.0000
iter: 941 17:13:40  -528.958108c -10.88c -4.90    -0.0000
iter: 942 17:13:44  -528.958108c -10.89c -4.90    -0.0000
iter: 943 17:13:48  -528.958108c -10.90c -4.91    -0.0000
iter: 944 17:13:51  -528.958108c -10.90c -4.91    -0.0000
iter: 945 17:13:55  -528.958109c -10.91c -4.92    -0.0000
iter: 946 17:13:59  -528.958109c -10.91c -4.92    -0.0000
iter: 947 17:14:02  -528.958109c -10.92c -4.92    -0.0000
iter: 948 17:14:06  -528.958109c -10.93c -4.93    -0.0000
iter: 949 17:14:10  -528.958109c -10.93c -4.93    -0.0000
iter: 950 17:14:14  -528.958109c -10.94c -4.93    -0.0000
iter: 951 17:14:17  -528.958109c -10.95c -4.94    -0.0000
iter: 952 17:14:21  -528.958110c -10.95c -4.94    -0.0000
iter: 953 17:14:25  -528.958110c -10.96c -4.94    -0.0000
iter: 954 17:14:28  -528.958110c -10.96c -4.95    -0.0000
iter: 955 17:14:32  -528.958110c -10.97c -4.95    -0.0000
iter: 956 17:14:36  -528.958110c -10.98c -4.95    -0.0000
iter: 957 17:14:39  -528.958110c -10.98c -4.96    -0.0000
iter: 958 17:14:43  -528.958110c -10.99c -4.96    -0.0000
iter: 959 17:14:47  -528.958110c -11.00c -4.96    -0.0000
iter: 960 17:14:50  -528.958111c -11.00c -4.97    -0.0000
iter: 961 17:14:54  -528.958111c -11.01c -4.97    -0.0000
iter: 962 17:14:58  -528.958111c -11.01c -4.97    -0.0000
iter: 963 17:15:02  -528.958111c -11.02c -4.98    -0.0000
iter: 964 17:15:05  -528.958111c -11.02c -4.98    -0.0000
iter: 965 17:15:09  -528.958111c -11.03c -4.98    -0.0000
iter: 966 17:15:13  -528.958111c -11.04c -4.99    -0.0000
iter: 967 17:15:16  -528.958111c -11.05c -4.99    -0.0000
iter: 968 17:15:20  -528.958112c -11.05c -4.99    -0.0000
iter: 969 17:15:24  -528.958112c -11.06c -5.00    -0.0000
iter: 970 17:15:27  -528.958112c -11.06c -5.00c   -0.0000

Converged after 970 iterations.

Dipole moment: (52.392992, -54.448985, -0.163198) |e|*Ang

Total magnetic moment: (0.000000, 0.000000, -0.000000)
Local magnetic moments:
   0 Ti ( 0.000000,  0.000000,  0.000000)
   1 Ti ( 0.000000,  0.000000, -0.000000)
   2 Ti ( 0.000000,  0.000000,  0.000000)
   3 Ti ( 0.000000,  0.000000, -0.000000)
   4 Ti ( 0.000000,  0.000000, -0.000000)
   5 Ti ( 0.000000,  0.000000, -0.000000)
   6 Ti ( 0.000000,  0.000000, -0.000000)
   7 Ti ( 0.000000,  0.000000, -0.000000)
   8 Ti ( 0.000000,  0.000000, -0.000000)
   9 Ti ( 0.000000,  0.000000, -0.000000)
  10 Ti ( 0.000000,  0.000000,  0.000000)
  11 Ti ( 0.000000,  0.000000,  0.000000)
  12 Ti ( 0.000000,  0.000000, -0.000000)
  13 Ti ( 0.000000,  0.000000, -0.000000)
  14 Ti ( 0.000000,  0.000000, -0.000000)
  15 Ti ( 0.000000,  0.000000, -0.000000)
  16 Ti ( 0.000000,  0.000000,  0.000000)
  17 Ti ( 0.000000,  0.000000, -0.000000)
  18 Ti ( 0.000000,  0.000000, -0.000000)
  19 Ti ( 0.000000,  0.000000, -0.000000)
  20 Ti ( 0.000000,  0.000000,  0.000000)
  21 Ti ( 0.000000,  0.000000,  0.000000)
  22 Ti ( 0.000000,  0.000000, -0.000000)
  23 Ti ( 0.000000,  0.000000,  0.000000)
  24 O  ( 0.000000,  0.000000,  0.000000)
  25 O  ( 0.000000,  0.000000, -0.000000)
  26 O  ( 0.000000,  0.000000, -0.000000)
  27 O  ( 0.000000,  0.000000, -0.000000)
  28 O  ( 0.000000,  0.000000,  0.000000)
  29 O  ( 0.000000,  0.000000, -0.000000)
  30 O  ( 0.000000,  0.000000,  0.000000)
  31 O  ( 0.000000,  0.000000, -0.000000)
  32 O  ( 0.000000,  0.000000, -0.000000)
  33 O  ( 0.000000,  0.000000,  0.000000)
  34 O  ( 0.000000,  0.000000, -0.000000)
  35 O  ( 0.000000,  0.000000,  0.000000)
  36 O  ( 0.000000,  0.000000, -0.000000)
  37 O  ( 0.000000,  0.000000,  0.000000)
  38 O  ( 0.000000,  0.000000, -0.000000)
  39 O  ( 0.000000,  0.000000,  0.000000)
  40 O  ( 0.000000,  0.000000, -0.000000)
  41 O  ( 0.000000,  0.000000,  0.000000)
  42 O  ( 0.000000,  0.000000, -0.000000)
  43 O  ( 0.000000,  0.000000,  0.000000)
  44 O  ( 0.000000,  0.000000, -0.000000)
  45 O  ( 0.000000,  0.000000, -0.000000)
  46 O  ( 0.000000,  0.000000,  0.000000)
  47 O  ( 0.000000,  0.000000,  0.000000)
  48 O  ( 0.000000,  0.000000, -0.000000)
  49 O  ( 0.000000,  0.000000,  0.000000)
  50 O  ( 0.000000,  0.000000,  0.000000)
  51 O  ( 0.000000,  0.000000,  0.000000)
  52 O  ( 0.000000,  0.000000, -0.000000)
  53 O  ( 0.000000,  0.000000,  0.000000)
  54 O  ( 0.000000,  0.000000, -0.000000)
  55 O  ( 0.000000,  0.000000, -0.000000)
  56 O  ( 0.000000,  0.000000, -0.000000)
  57 O  ( 0.000000,  0.000000, -0.000000)
  58 O  ( 0.000000,  0.000000,  0.000000)
  59 O  ( 0.000000,  0.000000, -0.000000)
  60 O  ( 0.000000,  0.000000,  0.000000)
  61 O  ( 0.000000,  0.000000,  0.000000)
  62 O  ( 0.000000,  0.000000, -0.000000)
  63 O  ( 0.000000,  0.000000,  0.000000)
  64 O  ( 0.000000,  0.000000, -0.000000)
  65 O  ( 0.000000,  0.000000,  0.000000)
  66 O  ( 0.000000,  0.000000, -0.000000)
  67 O  ( 0.000000,  0.000000,  0.000000)
  68 O  ( 0.000000,  0.000000,  0.000000)
  69 O  ( 0.000000,  0.000000,  0.000000)
  70 O  ( 0.000000,  0.000000,  0.000000)
  71 O  ( 0.000000,  0.000000, -0.000000)
  72 Au ( 0.000000,  0.000000, -0.000000)
  73 Au ( 0.000000,  0.000000, -0.000000)
  74 Au ( 0.000000,  0.000000, -0.000000)
  75 Au ( 0.000000,  0.000000, -0.000000)

Energy contributions relative to reference atoms: (reference = -2721730.337652)

Kinetic:       +538.868740
Potential:     -728.501957
External:        +0.000000
XC:            -382.529732
Entropy (-ST):   -0.001262
Local:          +43.205468
SIC:             +0.000000
--------------------------
Free energy:   -528.958743
Extrapolated:  -528.958112

Dipole-layer corrected work functions: 4.551918, 4.925045 eV

Spin contamination: 0.000000 electrons
                   Up                     Down
 Band  Eigenvalues  Occupancy  Eigenvalues  Occupancy
    0    -66.02145    1.00000    -66.02145    1.00000
    1    -66.01369    1.00000    -66.01369    1.00000
    2    -66.00848    1.00000    -66.00848    1.00000
    3    -66.00617    1.00000    -66.00617    1.00000
    4    -65.87996    1.00000    -65.87996    1.00000
    5    -65.80350    1.00000    -65.80350    1.00000
    6    -65.71140    1.00000    -65.71140    1.00000
    7    -65.70870    1.00000    -65.70870    1.00000
    8    -65.70660    1.00000    -65.70660    1.00000
    9    -65.69889    1.00000    -65.69889    1.00000
   10    -65.67411    1.00000    -65.67411    1.00000
   11    -65.67294    1.00000    -65.67294    1.00000
   12    -65.66185    1.00000    -65.66185    1.00000
   13    -65.62616    1.00000    -65.62616    1.00000
   14    -65.62102    1.00000    -65.62102    1.00000
   15    -65.56689    1.00000    -65.56689    1.00000
   16    -65.54545    1.00000    -65.54545    1.00000
   17    -65.53867    1.00000    -65.53867    1.00000
   18    -65.42211    1.00000    -65.42211    1.00000
   19    -65.39746    1.00000    -65.39746    1.00000
   20    -65.28440    1.00000    -65.28440    1.00000
   21    -65.27080    1.00000    -65.27080    1.00000
   22    -65.26306    1.00000    -65.26306    1.00000
   23    -65.26038    1.00000    -65.26038    1.00000
   24    -42.34320    1.00000    -42.34320    1.00000
   25    -42.33422    1.00000    -42.33422    1.00000
   26    -42.32824    1.00000    -42.32824    1.00000
   27    -42.32537    1.00000    -42.32537    1.00000
   28    -42.19599    1.00000    -42.19599    1.00000
   29    -42.18705    1.00000    -42.18705    1.00000
   30    -42.16070    1.00000    -42.16070    1.00000
   31    -42.12655    1.00000    -42.12655    1.00000
   32    -42.11743    1.00000    -42.11743    1.00000
   33    -42.05444    1.00000    -42.05444    1.00000
   34    -42.02426    1.00000    -42.02426    1.00000
   35    -42.01331    1.00000    -42.01331    1.00000
   36    -42.01082    1.00000    -42.01082    1.00000
   37    -42.00407    1.00000    -42.00407    1.00000
   38    -41.99302    1.00000    -41.99302    1.00000
   39    -41.99161    1.00000    -41.99161    1.00000
   40    -41.98539    1.00000    -41.98539    1.00000
   41    -41.98451    1.00000    -41.98451    1.00000
   42    -41.98026    1.00000    -41.98026    1.00000
   43    -41.96957    1.00000    -41.96957    1.00000
   44    -41.96331    1.00000    -41.96331    1.00000
   45    -41.95919    1.00000    -41.95919    1.00000
   46    -41.94168    1.00000    -41.94168    1.00000
   47    -41.93608    1.00000    -41.93608    1.00000
   48    -41.91778    1.00000    -41.91778    1.00000
   49    -41.89979    1.00000    -41.89979    1.00000
   50    -41.88703    1.00000    -41.88703    1.00000
   51    -41.88486    1.00000    -41.88486    1.00000
   52    -41.87102    1.00000    -41.87102    1.00000
   53    -41.86314    1.00000    -41.86314    1.00000
   54    -41.86067    1.00000    -41.86067    1.00000
   55    -41.84054    1.00000    -41.84054    1.00000
   56    -41.83752    1.00000    -41.83752    1.00000
   57    -41.82987    1.00000    -41.82987    1.00000
   58    -41.81990    1.00000    -41.81990    1.00000
   59    -41.80545    1.00000    -41.80545    1.00000
   60    -41.80358    1.00000    -41.80358    1.00000
   61    -41.79153    1.00000    -41.79153    1.00000
   62    -41.78918    1.00000    -41.78918    1.00000
   63    -41.78569    1.00000    -41.78569    1.00000
   64    -41.77766    1.00000    -41.77766    1.00000
   65    -41.76441    1.00000    -41.76441    1.00000
   66    -41.76331    1.00000    -41.76331    1.00000
   67    -41.75635    1.00000    -41.75635    1.00000
   68    -41.74740    1.00000    -41.74740    1.00000
   69    -41.74007    1.00000    -41.74007    1.00000
   70    -41.73162    1.00000    -41.73162    1.00000
   71    -41.72286    1.00000    -41.72286    1.00000
   72    -41.72208    1.00000    -41.72208    1.00000
   73    -41.71098    1.00000    -41.71098    1.00000
   74    -41.70670    1.00000    -41.70670    1.00000
   75    -41.69243    1.00000    -41.69243    1.00000
   76    -41.66301    1.00000    -41.66301    1.00000
   77    -41.64686    1.00000    -41.64686    1.00000
   78    -41.59693    1.00000    -41.59693    1.00000
   79    -41.58566    1.00000    -41.58566    1.00000
   80    -41.55356    1.00000    -41.55356    1.00000
   81    -41.51508    1.00000    -41.51508    1.00000
   82    -41.50957    1.00000    -41.50957    1.00000
   83    -41.50859    1.00000    -41.50859    1.00000
   84    -41.49632    1.00000    -41.49632    1.00000
   85    -41.49267    1.00000    -41.49267    1.00000
   86    -41.48207    1.00000    -41.48207    1.00000
   87    -41.47992    1.00000    -41.47992    1.00000
   88    -41.47811    1.00000    -41.47811    1.00000
   89    -41.47383    1.00000    -41.47383    1.00000
   90    -41.43790    1.00000    -41.43790    1.00000
   91    -41.42338    1.00000    -41.42338    1.00000
   92    -41.36046    1.00000    -41.36046    1.00000
   93    -41.34482    1.00000    -41.34482    1.00000
   94    -41.33676    1.00000    -41.33676    1.00000
   95    -41.33340    1.00000    -41.33340    1.00000
   96    -24.71872    1.00000    -24.71872    1.00000
   97    -24.51605    1.00000    -24.51605    1.00000
   98    -24.38740    1.00000    -24.38740    1.00000
   99    -24.35918    1.00000    -24.35918    1.00000
  100    -24.29748    1.00000    -24.29748    1.00000
  101    -24.25659    1.00000    -24.25659    1.00000
  102    -24.18281    1.00000    -24.18281    1.00000
  103    -24.10973    1.00000    -24.10973    1.00000
  104    -24.05298    1.00000    -24.05298    1.00000
  105    -23.93893    1.00000    -23.93893    1.00000
  106    -23.88834    1.00000    -23.88834    1.00000
  107    -23.82559    1.00000    -23.82559    1.00000
  108    -23.74785    1.00000    -23.74785    1.00000
  109    -23.62425    1.00000    -23.62425    1.00000
  110    -23.58813    1.00000    -23.58813    1.00000
  111    -23.57948    1.00000    -23.57948    1.00000
  112    -23.55984    1.00000    -23.55984    1.00000
  113    -23.54473    1.00000    -23.54473    1.00000
  114    -23.48695    1.00000    -23.48695    1.00000
  115    -23.45454    1.00000    -23.45454    1.00000
  116    -23.43590    1.00000    -23.43590    1.00000
  117    -23.41530    1.00000    -23.41530    1.00000
  118    -23.40278    1.00000    -23.40278    1.00000
  119    -23.39257    1.00000    -23.39257    1.00000
  120    -23.36491    1.00000    -23.36491    1.00000
  121    -23.35187    1.00000    -23.35187    1.00000
  122    -23.33481    1.00000    -23.33481    1.00000
  123    -23.33359    1.00000    -23.33359    1.00000
  124    -23.26925    1.00000    -23.26925    1.00000
  125    -23.25173    1.00000    -23.25173    1.00000
  126    -23.25033    1.00000    -23.25033    1.00000
  127    -23.24105    1.00000    -23.24105    1.00000
  128    -23.23742    1.00000    -23.23742    1.00000
  129    -23.23388    1.00000    -23.23388    1.00000
  130    -23.22605    1.00000    -23.22605    1.00000
  131    -23.21192    1.00000    -23.21192    1.00000
  132    -23.19512    1.00000    -23.19512    1.00000
  133    -23.19332    1.00000    -23.19332    1.00000
  134    -23.16152    1.00000    -23.16152    1.00000
  135    -23.05389    1.00000    -23.05389    1.00000
  136    -23.03651    1.00000    -23.03651    1.00000
  137    -22.84495    1.00000    -22.84495    1.00000
  138    -22.73580    1.00000    -22.73580    1.00000
  139    -22.65673    1.00000    -22.65673    1.00000
  140    -21.88351    1.00000    -21.88351    1.00000
  141    -21.84221    1.00000    -21.84221    1.00000
  142    -21.83593    1.00000    -21.83593    1.00000
  143    -21.82589    1.00000    -21.82589    1.00000
  144    -11.84532    1.00000    -11.84532    1.00000
  145    -11.72659    1.00000    -11.72659    1.00000
  146    -11.71859    1.00000    -11.71859    1.00000
  147    -11.66111    1.00000    -11.66111    1.00000
  148    -11.63891    1.00000    -11.63891    1.00000
  149    -11.61949    1.00000    -11.61949    1.00000
  150    -11.55594    1.00000    -11.55594    1.00000
  151    -11.54537    1.00000    -11.54537    1.00000
  152    -11.53090    1.00000    -11.53090    1.00000
  153    -11.48415    1.00000    -11.48415    1.00000
  154    -11.46984    1.00000    -11.46984    1.00000
  155    -11.42777    1.00000    -11.42777    1.00000
  156    -11.41583    1.00000    -11.41583    1.00000
  157    -11.37779    1.00000    -11.37779    1.00000
  158    -11.34010    1.00000    -11.34010    1.00000
  159    -11.30160    1.00000    -11.30160    1.00000
  160    -11.28733    1.00000    -11.28733    1.00000
  161    -11.25913    1.00000    -11.25913    1.00000
  162    -11.23898    1.00000    -11.23898    1.00000
  163    -11.16921    1.00000    -11.16921    1.00000
  164    -11.11027    1.00000    -11.11027    1.00000
  165    -11.03031    1.00000    -11.03031    1.00000
  166    -11.02667    1.00000    -11.02667    1.00000
  167    -10.99808    1.00000    -10.99808    1.00000
  168    -10.99254    1.00000    -10.99254    1.00000
  169    -10.97400    1.00000    -10.97400    1.00000
  170    -10.94043    1.00000    -10.94043    1.00000
  171    -10.92188    1.00000    -10.92188    1.00000
  172    -10.90210    1.00000    -10.90210    1.00000
  173    -10.89537    1.00000    -10.89537    1.00000
  174    -10.88852    1.00000    -10.88852    1.00000
  175    -10.85191    1.00000    -10.85191    1.00000
  176    -10.84053    1.00000    -10.84053    1.00000
  177    -10.82879    1.00000    -10.82879    1.00000
  178    -10.81498    1.00000    -10.81498    1.00000
  179    -10.79633    1.00000    -10.79633    1.00000
  180    -10.78039    1.00000    -10.78039    1.00000
  181    -10.76547    1.00000    -10.76547    1.00000
  182    -10.75720    1.00000    -10.75720    1.00000
  183    -10.71951    1.00000    -10.71951    1.00000
  184    -10.71111    1.00000    -10.71111    1.00000
  185    -10.67010    1.00000    -10.67010    1.00000
  186    -10.64108    1.00000    -10.64108    1.00000
  187    -10.63309    1.00000    -10.63309    1.00000
  188    -10.57526    1.00000    -10.57526    1.00000
  189    -10.53911    1.00000    -10.53911    1.00000
  190    -10.45978    1.00000    -10.45978    1.00000
  191    -10.42639    1.00000    -10.42639    1.00000
  192    -10.39571    1.00000    -10.39571    1.00000
  193    -10.33410    1.00000    -10.33410    1.00000
  194    -10.25179    1.00000    -10.25179    1.00000
  195    -10.23671    1.00000    -10.23671    1.00000
  196    -10.22454    1.00000    -10.22454    1.00000
  197    -10.16004    1.00000    -10.16004    1.00000
  198    -10.05174    1.00000    -10.05174    1.00000
  199    -10.01431    1.00000    -10.01431    1.00000
  200     -9.97894    1.00000     -9.97894    1.00000
  201     -9.94629    1.00000     -9.94629    1.00000
  202     -9.87109    1.00000     -9.87109    1.00000
  203     -9.86767    1.00000     -9.86767    1.00000
  204     -9.80037    1.00000     -9.80037    1.00000
  205     -9.78502    1.00000     -9.78502    1.00000
  206     -9.73246    1.00000     -9.73246    1.00000
  207     -9.67730    1.00000     -9.67730    1.00000
  208     -9.63579    1.00000     -9.63579    1.00000
  209     -9.62578    1.00000     -9.62578    1.00000
  210     -9.61469    1.00000     -9.61469    1.00000
  211     -9.58785    1.00000     -9.58785    1.00000
  212     -9.54732    1.00000     -9.54732    1.00000
  213     -9.53259    1.00000     -9.53259    1.00000
  214     -9.48815    1.00000     -9.48815    1.00000
  215     -9.44589    1.00000     -9.44589    1.00000
  216     -9.42205    1.00000     -9.42205    1.00000
  217     -9.35795    1.00000     -9.35795    1.00000
  218     -9.35043    1.00000     -9.35043    1.00000
  219     -9.33864    1.00000     -9.33864    1.00000
  220     -9.30135    1.00000     -9.30135    1.00000
  221     -9.28697    1.00000     -9.28697    1.00000
  222     -9.25346    1.00000     -9.25346    1.00000
  223     -9.23156    1.00000     -9.23156    1.00000
  224     -9.18605    1.00000     -9.18605    1.00000
  225     -9.16953    1.00000     -9.16953    1.00000
  226     -9.15761    1.00000     -9.15761    1.00000
  227     -9.14399    1.00000     -9.14399    1.00000
  228     -9.08882    1.00000     -9.08882    1.00000
  229     -9.07225    1.00000     -9.07225    1.00000
  230     -9.06481    1.00000     -9.06481    1.00000
  231     -9.03193    1.00000     -9.03193    1.00000
  232     -9.02851    1.00000     -9.02851    1.00000
  233     -9.01538    1.00000     -9.01538    1.00000
  234     -8.94178    1.00000     -8.94178    1.00000
  235     -8.87755    1.00000     -8.87755    1.00000
  236     -8.87496    1.00000     -8.87496    1.00000
  237     -8.82700    1.00000     -8.82700    1.00000
  238     -8.81251    1.00000     -8.81251    1.00000
  239     -8.79340    1.00000     -8.79340    1.00000
  240     -8.77216    1.00000     -8.77216    1.00000
  241     -8.74248    1.00000     -8.74248    1.00000
  242     -8.71701    1.00000     -8.71701    1.00000
  243     -8.67358    1.00000     -8.67358    1.00000
  244     -8.64216    1.00000     -8.64216    1.00000
  245     -8.54078    1.00000     -8.54078    1.00000
  246     -8.53230    1.00000     -8.53230    1.00000
  247     -8.45575    1.00000     -8.45575    1.00000
  248     -8.42698    1.00000     -8.42698    1.00000
  249     -8.38333    1.00000     -8.38333    1.00000
  250     -8.33459    1.00000     -8.33459    1.00000
  251     -8.31999    1.00000     -8.31999    1.00000
  252     -8.28147    1.00000     -8.28147    1.00000
  253     -8.27443    1.00000     -8.27443    1.00000
  254     -8.25090    1.00000     -8.25090    1.00000
  255     -8.23906    1.00000     -8.23906    1.00000
  256     -8.20912    1.00000     -8.20912    1.00000
  257     -8.19827    1.00000     -8.19827    1.00000
  258     -8.18606    1.00000     -8.18606    1.00000
  259     -8.17384    1.00000     -8.17384    1.00000
  260     -8.12972    1.00000     -8.12972    1.00000
  261     -8.10554    1.00000     -8.10554    1.00000
  262     -8.07496    1.00000     -8.07496    1.00000
  263     -8.06791    1.00000     -8.06791    1.00000
  264     -8.01167    1.00000     -8.01167    1.00000
  265     -8.00699    1.00000     -8.00699    1.00000
  266     -7.98515    1.00000     -7.98515    1.00000
  267     -7.95527    1.00000     -7.95527    1.00000
  268     -7.93428    1.00000     -7.93428    1.00000
  269     -7.92383    1.00000     -7.92383    1.00000
  270     -7.90309    1.00000     -7.90309    1.00000
  271     -7.87745    1.00000     -7.87745    1.00000
  272     -7.86964    1.00000     -7.86964    1.00000
  273     -7.83257    1.00000     -7.83257    1.00000
  274     -7.80488    1.00000     -7.80488    1.00000
  275     -7.78842    1.00000     -7.78842    1.00000
  276     -7.76860    1.00000     -7.76860    1.00000
  277     -7.75623    1.00000     -7.75623    1.00000
  278     -7.70507    1.00000     -7.70507    1.00000
  279     -7.67302    1.00000     -7.67302    1.00000
  280     -7.65972    1.00000     -7.65972    1.00000
  281     -7.63478    1.00000     -7.63478    1.00000
  282     -7.54051    1.00000     -7.54051    1.00000
  283     -7.51512    1.00000     -7.51512    1.00000
  284     -7.47587    1.00000     -7.47587    1.00000
  285     -7.45910    1.00000     -7.45910    1.00000
  286     -7.37678    1.00000     -7.37678    1.00000
  287     -7.33814    1.00000     -7.33814    1.00000
  288     -7.30065    1.00000     -7.30065    1.00000
  289     -7.23235    1.00000     -7.23235    1.00000
  290     -7.20780    1.00000     -7.20780    1.00000
  291     -7.19532    1.00000     -7.19532    1.00000
  292     -7.18692    1.00000     -7.18692    1.00000
  293     -7.16187    1.00000     -7.16187    1.00000
  294     -7.03602    1.00000     -7.03602    1.00000
  295     -7.00910    1.00000     -7.00910    1.00000
  296     -6.97355    1.00000     -6.97355    1.00000
  297     -6.92882    1.00000     -6.92882    1.00000
  298     -6.90859    1.00000     -6.90859    1.00000
  299     -6.83551    1.00000     -6.83551    1.00000
  300     -6.82437    1.00000     -6.82437    1.00000
  301     -6.74499    1.00000     -6.74499    1.00000
  302     -6.70373    1.00000     -6.70373    1.00000
  303     -6.65331    1.00000     -6.65331    1.00000
  304     -6.57923    1.00000     -6.57923    1.00000
  305     -6.54014    1.00000     -6.54014    1.00000
  306     -6.51470    1.00000     -6.51470    1.00000
  307     -6.45346    1.00000     -6.45346    1.00000
  308     -5.86102    0.99999     -5.86102    0.99999
  309     -5.54086    0.99967     -5.54086    0.99967
  310     -3.93221    0.00031     -3.93221    0.00031
  311     -3.63284    0.00002     -3.63284    0.00002
  312     -3.49824    0.00000     -3.49824    0.00000
  313     -3.44365    0.00000     -3.44365    0.00000
  314     -3.39791    0.00000     -3.39791    0.00000
  315     -3.36906    0.00000     -3.36906    0.00000
  316     -3.24029    0.00000     -3.24029    0.00000
  317     -3.22731    0.00000     -3.22731    0.00000
  318     -3.21236    0.00000     -3.21236    0.00000
  319     -3.11106    0.00000     -3.11106    0.00000
  320     -3.00857    0.00000     -3.00857    0.00000
  321     -2.95280    0.00000     -2.95280    0.00000
  322     -2.90706    0.00000     -2.90706    0.00000
  323     -2.88439    0.00000     -2.88439    0.00000
  324     -2.84498    0.00000     -2.84498    0.00000
  325     -2.83183    0.00000     -2.83183    0.00000
  326     -2.78005    0.00000     -2.78005    0.00000
  327     -2.74056    0.00000     -2.74056    0.00000
  328     -2.73459    0.00000     -2.73459    0.00000
  329     -2.70785    0.00000     -2.70785    0.00000
  330     -2.69165    0.00000     -2.69165    0.00000
  331     -2.67751    0.00000     -2.67751    0.00000
  332     -2.65039    0.00000     -2.65039    0.00000
  333     -2.62768    0.00000     -2.62768    0.00000
  334     -2.59921    0.00000     -2.59921    0.00000
  335     -2.56717    0.00000     -2.56717    0.00000
  336     -2.54417    0.00000     -2.54417    0.00000
  337     -2.51976    0.00000     -2.51976    0.00000
  338     -2.51067    0.00000     -2.51067    0.00000
  339     -2.50342    0.00000     -2.50342    0.00000
  340     -2.49434    0.00000     -2.49434    0.00000
  341     -2.48349    0.00000     -2.48349    0.00000
  342     -2.46111    0.00000     -2.46111    0.00000
  343     -2.44925    0.00000     -2.44925    0.00000
  344     -2.43757    0.00000     -2.43757    0.00000
  345     -2.42998    0.00000     -2.42998    0.00000
  346     -2.41270    0.00000     -2.41270    0.00000
  347     -2.40005    0.00000     -2.40005    0.00000
  348     -2.37282    0.00000     -2.37282    0.00000
  349     -2.36909    0.00000     -2.36909    0.00000
  350     -2.30211    0.00000     -2.30211    0.00000
  351     -2.28706    0.00000     -2.28706    0.00000
  352     -2.26982    0.00000     -2.26982    0.00000
  353     -2.25671    0.00000     -2.25671    0.00000
  354     -2.23938    0.00000     -2.23938    0.00000
  355     -2.22293    0.00000     -2.22293    0.00000
  356     -2.14282    0.00000     -2.14282    0.00000
  357     -2.10590    0.00000     -2.10590    0.00000
  358     -2.09007    0.00000     -2.09007    0.00000
  359     -2.08052    0.00000     -2.08052    0.00000
  360     -2.04877    0.00000     -2.04877    0.00000
  361     -2.04074    0.00000     -2.04074    0.00000
  362     -2.02890    0.00000     -2.02890    0.00000
  363     -2.02450    0.00000     -2.02450    0.00000
  364     -2.00464    0.00000     -2.00464    0.00000
  365     -1.99646    0.00000     -1.99646    0.00000
  366     -1.98961    0.00000     -1.98961    0.00000
  367     -1.98079    0.00000     -1.98079    0.00000
  368     -1.96905    0.00000     -1.96905    0.00000
  369     -1.92813    0.00000     -1.92813    0.00000
  370     -1.88827    0.00000     -1.88827    0.00000
  371     -1.88017    0.00000     -1.88017    0.00000
  372     -1.87148    0.00000     -1.87148    0.00000
  373     -1.83599    0.00000     -1.83599    0.00000
  374     -1.78174    0.00000     -1.78174    0.00000
  375     -1.76718    0.00000     -1.76718    0.00000

Fermi level: -4.73848

Gap: 1.609 eV
Transition (v -> c):
  (s=0, k=0, n=309, [0.00, 0.00, 0.00]) -> (s=1, k=0, n=310, [0.00, 0.00, 0.00])
No difference between direct/indirect transitions
Input parameters:
  external: {constraints: [0.],
             difference: False,
             n_charge_regions: 1,
             name: CDFTPotential,
             regions: [[72, 73, 74, 75]]}

Initialize ...

species:
  Ti:
    name: Titanium
    id: d282db07e62ae71292040bf25b25ccdd
    Z: 22.0
    valence: 12
    core: 10
    charge: 0.0
    Hubbard: {U: 7.0,  # eV
              l: 2,
              scale: True}
    file: /global/common/software/m4517/setups/gpaw-setups-0.9.20000/Ti.PBE.gz
    compensation charges: {type: gauss,
                           rc: 0.38,
                           lmax: 2}
    cutoffs: {filter: 2.23,
              core: 1.02}
    projectors:
      #              energy  rcut
      - 3s(2.00)   -62.623   1.270
      - 4s(2.00)    -4.466   1.270
      - 3p(6.00)   -38.862   1.058
      - 4p(0.00)    -1.466   1.058
      - 3d(2.00)    -4.258   1.058
      -  d          22.953   1.058
  
    # Using partial waves for Ti as LCAO basis

  O:
    name: Oxygen
    id: 32ecd46bf208036f09c70b0ec9a88b78
    Z: 8.0
    valence: 6
    core: 2
    charge: 0.0
    file: /global/common/software/m4517/setups/gpaw-setups-0.9.20000/O.PBE.gz
    compensation charges: {type: gauss,
                           rc: 0.21,
                           lmax: 2}
    cutoffs: {filter: 1.17,
              core: 0.83}
    projectors:
      #              energy  rcut
      - 2s(2.00)   -23.961   0.688
      - 2p(4.00)    -9.029   0.598
      -  s           3.251   0.688
      -  p          18.182   0.598
      -  d           0.000   0.619
  
    # Using partial waves for O as LCAO basis

  Au:
    name: Gold
    id: b12133f335f6ca0d89c4b1ccaa844e9a
    Z: 79.0
    valence: 11
    core: 68
    charge: 0.0
    file: /global/common/software/m4517/setups/gpaw-setups-0.9.20000/Au.PBE.gz
    compensation charges: {type: gauss,
                           rc: 0.42,
                           lmax: 2}
    cutoffs: {filter: 2.33,
              core: 2.81}
    projectors:
      #              energy  rcut
      - 6s(1.00)    -5.728   1.323
      - 6p(0.00)    -0.775   1.323
      - 5d(10.00)    -6.891   1.323
      -  s          21.484   1.323
      -  p          26.436   1.323
      -  d          20.321   1.323
  
    # Using partial waves for Au as LCAO basis

Reference energy: -2721730.337652  # eV

Spin-polarized calculation.
Magnetic moment: 0.000000

Convergence criteria:
 Maximum [total energy] change in last 3 cyles: 1e-06 eV / valence electron
 Maximum integral of absolute [dens]ity change: 1e-05 electrons / valence electron
 Maximum integral of absolute [eigenst]ate change: 1e-10 eV^2 / valence electron
 Maximum number of scf [iter]ations: 1500
 (Square brackets indicate name in SCF output, whereas a 'c' in
 the SCF output indicates the quantity has converged.)

Symmetries present (total): 1

  ( 1  0  0)
  ( 0  1  0)
  ( 0  0  1)

1 k-point (Gamma)
1 k-point in the irreducible part of the Brillouin zone
       k-points in crystal coordinates                weights
   0:     0.00000000    0.00000000    0.00000000          1/1

Wave functions: Uniform real-space grid
  Kinetic energy operator: 6*3+1=19 point O(h^6) finite-difference Laplacian
  ScaLapack parameters: grid=1x1, blocksize=None
  Wavefunction extrapolation:
    Improved wavefunction reuse through dual PAW basis 

Occupation numbers: Fermi-Dirac:
  width: 0.1000  # eV
 

Eigensolver
   Davidson(niter=3) 

Densities:
  Coarse grid: 52*36*144 grid
  Fine grid: 104*72*288 grid
  Total Charge: 0.000000 

Density mixing:
  Method: difference
  Backend: pulay
  Linear mixing parameter: 0.01
  old densities: 1
  Damping of long wavelength oscillations: 100 

Hamiltonian:
  XC and Coulomb potentials evaluated on a 104*72*288 grid
  Using the PBE Exchange-Correlation functional
  External potential:
    CDFTPotential
  Interpolation: tri-quintic (5. degree polynomial)
  Poisson solver: Gauss-Seidel solver with 4 multi-grid levels
    Coarsest grid: 13 x 9 x 36 points
    Warning: Coarse grid has more than 24 points.
             More multi-grid levels recommended.
    Stencil: 6*3+1=19 point O(h^6) finite-difference Laplacian
    Max iterations: 1000
    Tolerance: 2.000000e-10

Dipole correction along z-axis 

XC parameters: PBE with 2 nearest neighbor stencil

Memory estimate:
  Process memory now: 225.81 MiB
  Calculator: 30.06 MiB
    Density: 2.05 MiB
      Arrays: 0.53 MiB
      Localized functions: 1.26 MiB
      Mixer: 0.26 MiB
    Hamiltonian: 0.78 MiB
      Arrays: 0.39 MiB
      XC: 0.00 MiB
      Poisson: 0.29 MiB
      vbar: 0.09 MiB
    Wavefunctions: 27.23 MiB
      Arrays psit_nG: 10.74 MiB
      Eigensolver: 16.24 MiB
      Projections: 0.05 MiB
      Projectors: 0.20 MiB

Total number of cores used: 128
Domain decomposition: 4 x 2 x 16

Number of atoms: 76
Number of atomic orbitals: 540
Number of bands in calculation: 376
Number of valence electrons: 620
Bands to converge: occupied

... initialized

Initializing position-dependent things.

Density initialized from atomic densities
Creating initial wave functions:
  376 bands from LCAO basis set

      .-------------------------.  
     /|                         |  
    / |                         |  
   /  |                         |  
  /   |                         |  
 *    |                         |  
 |    |                         |  
 |    |                         |  
 |    |                         |  
 |    |                         |  
 |    |                         |  
 |    |                         |  
 |    |                         |  
 |    |                         |  
 |    |        Au   OAu         |  
 |    |      O          Ti      |  
 |    O  Au      Ti     O    O  |  
 |    |   Ti   Au O   O         |  
 | O  |   O    O      Ti     Ti |  
 |    | Ti     Ti     O    O    |  
 |    |     O       O      Ti   |  
 |   O|Ti     O      O          |  
 |    |O    O      Ti     Ti    |  
 |  Ti|    Ti          O  O   O |  
 |    |  O  O   O O    TiO      |  
 |  O |         TiO         O Ti|  
 |    | OTiO   Ti    OTi        |  
 |    |       O     O O    O O  |  
 |    | Oi   O O           Ti   |  
 |    O      Ti     Ti     O    |  
 |   Ti          O      O       |  
 |    |   O                     |  
 |    |                         |  
 |    |                         |  
 |    |                         |  
 |    .-------------------------.  
 |   /                         /   
 |  /                         /    
 | /                         /     
 |/                         /      
 *-------------------------*       

Positions:
   0 Ti     1.771742    0.000000    8.228379    ( 0.0000,  0.0000,  0.0000)
   1 Ti     6.989192    1.896200    8.228379    ( 0.0000,  0.0000,  0.0000)
   2 Ti     1.771742    3.792400    8.228379    ( 0.0000,  0.0000,  0.0000)
   3 Ti     6.989192    5.688600    8.228379    ( 0.0000,  0.0000,  0.0000)
   4 Ti     4.725027    0.000000    9.111586    ( 0.0000,  0.0000,  0.0000)
   5 Ti     9.942477    1.896200    9.111586    ( 0.0000,  0.0000,  0.0000)
   6 Ti     4.725027    3.792400    9.111586    ( 0.0000,  0.0000,  0.0000)
   7 Ti     9.942477    5.688600    9.111586    ( 0.0000,  0.0000,  0.0000)
   8 Ti     3.149983    0.000000   11.761552    ( 0.0000,  0.0000,  0.0000)
   9 Ti     8.367433    1.896200   11.761552    ( 0.0000,  0.0000,  0.0000)
  10 Ti     3.149983    3.792400   11.761552    ( 0.0000,  0.0000,  0.0000)
  11 Ti     8.367433    5.688600   11.761552    ( 0.0000,  0.0000,  0.0000)
  12 Ti     6.103269    0.000000   12.644759    ( 0.0000,  0.0000,  0.0000)
  13 Ti     0.885819    1.896200   12.644759    ( 0.0000,  0.0000,  0.0000)
  14 Ti     6.103269    3.792400   12.644759    ( 0.0000,  0.0000,  0.0000)
  15 Ti     0.885819    5.688600   12.644759    ( 0.0000,  0.0000,  0.0000)
  16 Ti     4.482233   -0.001033   15.342543    ( 0.0000,  0.0000,  0.0000)
  17 Ti     9.753045    1.900753   15.389207    ( 0.0000,  0.0000,  0.0000)
  18 Ti     4.499047    3.797034   15.348687    ( 0.0000,  0.0000,  0.0000)
  19 Ti     9.736627    5.671166   15.407809    ( 0.0000,  0.0000,  0.0000)
  20 Ti     7.365001   -0.008670   16.091347    ( 0.0000,  0.0000,  0.0000)
  21 Ti     2.124206    1.919615   16.196452    ( 0.0000,  0.0000,  0.0000)
  22 Ti     7.324862    3.785370   16.124124    ( 0.0000,  0.0000,  0.0000)
  23 Ti     2.104658    5.692197   16.109406    ( 0.0000,  0.0000,  0.0000)
  24 O      3.638859    0.000000    7.500000    ( 0.0000,  0.0000,  0.0000)
  25 O      8.856309    1.896200    7.500000    ( 0.0000,  0.0000,  0.0000)
  26 O      3.638859    3.792400    7.500000    ( 0.0000,  0.0000,  0.0000)
  27 O      8.856309    5.688600    7.500000    ( 0.0000,  0.0000,  0.0000)
  28 O      6.592144    0.000000    8.383207    ( 0.0000,  0.0000,  0.0000)
  29 O      1.374694    1.896200    8.383207    ( 0.0000,  0.0000,  0.0000)
  30 O      6.592144    3.792400    8.383207    ( 0.0000,  0.0000,  0.0000)
  31 O      1.374694    5.688600    8.383207    ( 0.0000,  0.0000,  0.0000)
  32 O     10.339421    0.000000    8.956758    ( 0.0000,  0.0000,  0.0000)
  33 O      5.121971    1.896200    8.956758    ( 0.0000,  0.0000,  0.0000)
  34 O     10.339421    3.792400    8.956758    ( 0.0000,  0.0000,  0.0000)
  35 O      5.121971    5.688600    8.956758    ( 0.0000,  0.0000,  0.0000)
  36 O      2.857911    0.000000    9.839966    ( 0.0000,  0.0000,  0.0000)
  37 O      8.075361    1.896200    9.839966    ( 0.0000,  0.0000,  0.0000)
  38 O      2.857911    3.792400    9.839966    ( 0.0000,  0.0000,  0.0000)
  39 O      8.075361    5.688600    9.839966    ( 0.0000,  0.0000,  0.0000)
  40 O      5.017100    0.000000   11.033173    ( 0.0000,  0.0000,  0.0000)
  41 O     10.234550    1.896200   11.033173    ( 0.0000,  0.0000,  0.0000)
  42 O      5.017100    3.792400   11.033173    ( 0.0000,  0.0000,  0.0000)
  43 O     10.234550    5.688600   11.033173    ( 0.0000,  0.0000,  0.0000)
  44 O      7.970490    0.000000   11.916380    ( 0.0000,  0.0000,  0.0000)
  45 O      2.753040    1.896200   11.916380    ( 0.0000,  0.0000,  0.0000)
  46 O      7.970490    3.792400   11.916380    ( 0.0000,  0.0000,  0.0000)
  47 O      2.753040    5.688600   11.916380    ( 0.0000,  0.0000,  0.0000)
  48 O      1.282867    0.000000   12.489931    ( 0.0000,  0.0000,  0.0000)
  49 O      6.500317    1.896200   12.489931    ( 0.0000,  0.0000,  0.0000)
  50 O      1.282867    3.792400   12.489931    ( 0.0000,  0.0000,  0.0000)
  51 O      6.500317    5.688600   12.489931    ( 0.0000,  0.0000,  0.0000)
  52 O      4.236152    0.000000   13.373138    ( 0.0000,  0.0000,  0.0000)
  53 O      9.453603    1.896200   13.373138    ( 0.0000,  0.0000,  0.0000)
  54 O      4.236152    3.792400   13.373138    ( 0.0000,  0.0000,  0.0000)
  55 O      9.453603    5.688600   13.373138    ( 0.0000,  0.0000,  0.0000)
  56 O      6.412072   -0.010033   14.556610    ( 0.0000,  0.0000,  0.0000)
  57 O      1.198823    1.897930   14.569774    ( 0.0000,  0.0000,  0.0000)
  58 O      6.447668    3.793171   14.532625    ( 0.0000,  0.0000,  0.0000)
  59 O      1.199187    5.689336   14.547629    ( 0.0000,  0.0000,  0.0000)
  60 O      4.033722    1.891518   15.421462    ( 0.0000,  0.0000,  0.0000)
  61 O      9.263384   -0.007385   15.453502    ( 0.0000,  0.0000,  0.0000)
  62 O      4.056182    5.703956   15.417797    ( 0.0000,  0.0000,  0.0000)
  63 O      9.276983    3.794598   15.462247    ( 0.0000,  0.0000,  0.0000)
  64 O      2.642742   -0.013555   16.279518    ( 0.0000,  0.0000,  0.0000)
  65 O      7.840025    1.892632   16.276827    ( 0.0000,  0.0000,  0.0000)
  66 O      2.638424    3.815752   16.259314    ( 0.0000,  0.0000,  0.0000)
  67 O      7.851442    5.687213   16.316677    ( 0.0000,  0.0000,  0.0000)
  68 O      5.664333   -0.017638   16.912131    ( 0.0000,  0.0000,  0.0000)
  69 O      0.405331    1.895786   16.891848    ( 0.0000,  0.0000,  0.0000)
  70 O      0.447526    5.688107   16.892737    ( 0.0000,  0.0000,  0.0000)
  71 O      5.620240    3.815240   16.822627    ( 0.0000,  0.0000,  0.0000)
  72 Au     5.402004    1.459542   18.435638    ( 0.0000,  0.0000,  0.0000)
  73 Au     7.227773    3.254817   19.494175    ( 0.0000,  0.0000,  0.0000)
  74 Au     2.680675    1.867315   18.895591    ( 0.0000,  0.0000,  0.0000)
  75 Au     4.579183    3.616569   19.675117    ( 0.0000,  0.0000,  0.0000)

Unit cell:
           periodic     x           y           z      points  spacing
  1. axis:    yes   10.434900    0.000000    0.000000    52     0.2007
  2. axis:    yes    0.000000    7.584800    0.000000    36     0.2107
  3. axis:    no     0.000000    0.000000   28.826383   144     0.2002

  Lengths:  10.434900   7.584800  28.826383
  Angles:   90.000000  90.000000  90.000000

Effective grid spacing dv^(1/3) = 0.2038

     iter     time        total  log10-change:  magmom
                         energy   eigst   dens
iter:   1 17:15:35  -691.908141                   +0.0000
iter:   2 17:15:38  -682.372551   -1.08  -0.87    -0.0000
iter:   3 17:15:42  -672.670873   -1.75  -0.88    +0.0000
iter:   4 17:15:46  -663.442495   -2.27  -0.89    +0.0000
iter:   5 17:15:50  -654.732906   -2.44  -0.90    +0.0000
iter:   6 17:15:54  -646.523402   -2.47  -0.91    +0.0000
iter:   7 17:15:58  -638.787170   -2.44  -0.92    -0.0000
iter:   8 17:16:01  -631.501808   -2.44  -0.93    -0.0000
iter:   9 17:16:05  -624.643184   -2.40  -0.94    -0.0000
iter:  10 17:16:09  -618.191566   -2.40  -0.95    -0.0000
iter:  11 17:16:13  -612.124540   -2.38  -0.96    -0.0000
iter:  12 17:16:17  -606.424108   -2.39  -0.97    +0.0000
iter:  13 17:16:21  -601.069753   -2.37  -0.98    -0.0000
iter:  14 17:16:24  -596.044616   -2.40  -1.00    -0.0000
iter:  15 17:16:28  -591.330166   -2.39  -1.01    -0.0000
iter:  16 17:16:32  -586.910557   -2.41  -1.02    -0.0000
iter:  17 17:16:36  -582.769095   -2.41  -1.03    +0.0000
iter:  18 17:16:40  -578.891068   -2.43  -1.04    +0.0000
iter:  19 17:16:43  -575.261345   -2.44  -1.05    -0.0000
iter:  20 17:16:47  -571.866415   -2.46  -1.06    -0.0000
iter:  21 17:16:51  -568.692640   -2.47  -1.07    -0.0000
iter:  22 17:16:55  -565.727427   -2.49  -1.08    -0.0000
iter:  23 17:16:59  -562.958627   -2.50  -1.09    +0.0000
iter:  24 17:17:03  -560.374716   -2.53  -1.10    -0.0000
iter:  25 17:17:06  -557.964766   -2.54  -1.11    -0.0000
iter:  26 17:17:10  -555.718384   -2.56  -1.12    +0.0000
iter:  27 17:17:14  -553.625500   -2.58  -1.13    +0.0000
iter:  28 17:17:18  -551.676897   -2.60  -1.14    +0.0000
iter:  29 17:17:22  -549.863607   -2.62  -1.15    -0.0000
iter:  30 17:17:26  -548.177065   -2.64  -1.16    -0.0000
iter:  31 17:17:30  -546.609434   -2.66  -1.17    +0.0000
iter:  32 17:17:34  -545.153096   -2.68  -1.18    +0.0000
iter:  33 17:17:37  -543.800782   -2.70  -1.19    +0.0000
iter:  34 17:17:41  -542.545888   -2.72  -1.20    +0.0000
iter:  35 17:17:45  -541.382003   -2.74  -1.21    +0.0000
iter:  36 17:17:49  -540.302971   -2.76  -1.22    +0.0000
iter:  37 17:17:53  -539.303306   -2.78  -1.23    +0.0000
iter:  38 17:17:56  -538.377617   -2.81  -1.24    +0.0000
iter:  39 17:18:00  -537.520761   -2.83  -1.25    +0.0000
iter:  40 17:18:04  -536.728189   -2.85  -1.26    +0.0000
iter:  41 17:18:08  -535.995430   -2.88  -1.27    +0.0000
iter:  42 17:18:12  -535.318187   -2.90  -1.28    +0.0000
iter:  43 17:18:15  -534.692747   -2.93  -1.29    +0.0000
iter:  44 17:18:19  -534.115407   -2.95  -1.30    +0.0000
iter:  45 17:18:23  -533.582615   -2.98  -1.31    +0.0000
iter:  46 17:18:27  -533.091356   -3.00  -1.31    +0.0000
iter:  47 17:18:30  -532.638599   -3.03  -1.32    +0.0000
iter:  48 17:18:34  -532.221405   -3.06  -1.33    +0.0000
iter:  49 17:18:38  -531.837368   -3.08  -1.34    +0.0000
iter:  50 17:18:42  -531.484004   -3.11  -1.35    +0.0000
iter:  51 17:18:46  -531.158908   -3.14  -1.35    +0.0000
iter:  52 17:18:49  -530.860166   -3.16  -1.36    +0.0000
iter:  53 17:18:53  -530.585769   -3.19  -1.37    +0.0000
iter:  54 17:18:57  -530.333737   -3.22  -1.37    +0.0000
iter:  55 17:19:01  -530.102581   -3.25  -1.38    +0.0000
iter:  56 17:19:05  -529.890672   -3.28  -1.39    +0.0000
iter:  57 17:19:08  -529.696393   -3.31  -1.39    +0.0000
iter:  58 17:19:12  -529.518595   -3.34  -1.40    +0.0000
iter:  59 17:19:16  -529.355967   -3.37  -1.41    +0.0000
iter:  60 17:19:20  -529.207179   -3.40  -1.41    +0.0000
iter:  61 17:19:23  -529.071369   -3.42  -1.42    +0.0000
iter:  62 17:19:27  -528.947480   -3.46  -1.42    +0.0000
iter:  63 17:19:31  -528.834418   -3.49  -1.43    +0.0000
iter:  64 17:19:35  -528.731550   -3.52  -1.43    +0.0000
iter:  65 17:19:38  -528.638028   -3.55  -1.44    +0.0000
iter:  66 17:19:42  -528.553101   -3.58  -1.44    +0.0000
iter:  67 17:19:46  -528.475931   -3.61  -1.45    +0.0000
iter:  68 17:19:50  -528.406122   -3.64  -1.46    +0.0000
iter:  69 17:19:54  -528.343040   -3.67  -1.46    -0.0000
iter:  70 17:19:57  -528.285974   -3.70  -1.47    -0.0000
iter:  71 17:20:01  -528.234673   -3.73  -1.47    -0.0000
iter:  72 17:20:05  -528.188620   -3.76  -1.48    -0.0000
iter:  73 17:20:09  -528.147211   -3.79  -1.48    -0.0000
iter:  74 17:20:12  -528.110310   -3.83  -1.49    -0.0000
iter:  75 17:20:16  -528.077498   -3.86  -1.49    -0.0000
iter:  76 17:20:20  -528.048429   -3.89  -1.50    -0.0000
iter:  77 17:20:24  -528.022617   -3.92  -1.50    -0.0000
iter:  78 17:20:27  -528.000044   -3.95  -1.51    -0.0000
iter:  79 17:20:31  -527.980390   -3.98  -1.51    -0.0000
iter:  80 17:20:35  -527.963402   -4.01  -1.52    -0.0000
iter:  81 17:20:39  -527.948669   -4.04  -1.52    -0.0000
iter:  82 17:20:42  -527.936451   -4.07  -1.52    -0.0000
iter:  83 17:20:46  -527.926035   -4.11  -1.53    -0.0000
iter:  84 17:20:50  -527.917572   -4.14  -1.53    -0.0000
iter:  85 17:20:54  -527.910653   -4.17  -1.54    -0.0000
iter:  86 17:20:57  -527.905612   -4.20  -1.54    -0.0000
iter:  87 17:21:01  -527.901758   -4.23  -1.55    -0.0000
iter:  88 17:21:05  -527.899306   -4.26  -1.55    -0.0000
iter:  89 17:21:09  -527.898084   -4.29  -1.56    -0.0000
iter:  90 17:21:12  -527.897772   -4.32  -1.56    -0.0000
iter:  91 17:21:16  -527.898780   -4.35  -1.57    -0.0000
iter:  92 17:21:20  -527.900439   -4.37  -1.57    -0.0000
iter:  93 17:21:24  -527.903021   -4.40  -1.58    -0.0000
iter:  94 17:21:27  -527.906392   -4.43  -1.58    -0.0000
iter:  95 17:21:31  -527.910470   -4.46  -1.58    -0.0000
iter:  96 17:21:35  -527.914975   -4.49  -1.59    -0.0000
iter:  97 17:21:39  -527.920376   -4.52  -1.59    -0.0000
iter:  98 17:21:42  -527.926016   -4.54  -1.60    -0.0000
iter:  99 17:21:46  -527.932215   -4.57  -1.60    -0.0000
iter: 100 17:21:50  -527.938866   -4.60  -1.61    -0.0000
iter: 101 17:21:54  -527.945914   -4.62  -1.61    -0.0000
iter: 102 17:21:57  -527.953315   -4.65  -1.62    -0.0000
iter: 103 17:22:01  -527.960809   -4.68  -1.62    -0.0000
iter: 104 17:22:05  -527.968692   -4.70  -1.63    -0.0000
iter: 105 17:22:09  -527.977081   -4.73  -1.63    -0.0000
iter: 106 17:22:12  -527.985381   -4.75  -1.63    -0.0000
iter: 107 17:22:16  -527.993960   -4.78  -1.64    -0.0000
iter: 108 17:22:20  -528.002734   -4.80  -1.64    -0.0000
iter: 109 17:22:24  -528.011669   -4.82  -1.65    -0.0000
iter: 110 17:22:27  -528.020504   -4.85  -1.65    -0.0000
iter: 111 17:22:31  -528.029812   -4.87  -1.66    -0.0000
iter: 112 17:22:35  -528.038899   -4.89  -1.66    -0.0000
iter: 113 17:22:39  -528.048400   -4.92  -1.67    -0.0000
iter: 114 17:22:42  -528.057653   -4.94  -1.67    -0.0000
iter: 115 17:22:46  -528.067051   -4.96  -1.67    -0.0000
iter: 116 17:22:50  -528.076516   -4.98  -1.68    -0.0000
iter: 117 17:22:54  -528.086023   -5.00  -1.68    -0.0000
iter: 118 17:22:57  -528.095559   -5.02  -1.69    -0.0000
iter: 119 17:23:01  -528.105110   -5.04  -1.69    -0.0000
iter: 120 17:23:05  -528.114667   -5.06  -1.70    -0.0000
iter: 121 17:23:08  -528.123976   -5.08  -1.70    -0.0000
iter: 122 17:23:12  -528.133643   -5.10  -1.71    -0.0000
iter: 123 17:23:16  -528.142961   -5.12  -1.71    -0.0000
iter: 124 17:23:20  -528.152352   -5.13  -1.71    -0.0000
iter: 125 17:23:23  -528.161743   -5.15  -1.72    -0.0000
iter: 126 17:23:27  -528.171114   -5.17  -1.72    -0.0000
iter: 127 17:23:31  -528.180452   -5.19  -1.73    -0.0000
iter: 128 17:23:35  -528.189753   -5.20  -1.73    -0.0000
iter: 129 17:23:38  -528.199010   -5.22  -1.74    -0.0000
iter: 130 17:23:42  -528.208218   -5.23  -1.74    -0.0000
iter: 131 17:23:46  -528.217375   -5.25  -1.74    -0.0000
iter: 132 17:23:50  -528.226475   -5.27  -1.75    -0.0000
iter: 133 17:23:53  -528.235517   -5.28  -1.75    -0.0000
iter: 134 17:23:57  -528.244496   -5.29  -1.76    -0.0000
iter: 135 17:24:01  -528.253166   -5.31  -1.76    -0.0000
iter: 136 17:24:05  -528.262131   -5.32  -1.77    -0.0000
iter: 137 17:24:08  -528.270704   -5.34  -1.77    -0.0000
iter: 138 17:24:12  -528.279294   -5.35  -1.78    -0.0000
iter: 139 17:24:16  -528.288093   -5.36  -1.78    -0.0000
iter: 140 17:24:19  -528.296478   -5.38  -1.78    -0.0000
iter: 141 17:24:23  -528.304865   -5.39  -1.79    -0.0000
iter: 142 17:24:27  -528.313205   -5.40  -1.79    -0.0000
iter: 143 17:24:31  -528.321479   -5.42  -1.80    -0.0000
iter: 144 17:24:34  -528.329684   -5.43  -1.80    -0.0000
iter: 145 17:24:38  -528.337815   -5.44  -1.81    -0.0000
iter: 146 17:24:42  -528.345871   -5.45  -1.81    -0.0000
iter: 147 17:24:46  -528.353851   -5.46  -1.81    -0.0000
iter: 148 17:24:49  -528.361754   -5.47  -1.82    -0.0000
iter: 149 17:24:53  -528.369579   -5.49  -1.82    +0.0000
iter: 150 17:24:57  -528.377326   -5.50  -1.83    -0.0000
iter: 151 17:25:00  -528.384994   -5.51  -1.83    -0.0000
iter: 152 17:25:04  -528.392583   -5.52  -1.84    -0.0000
iter: 153 17:25:08  -528.400093   -5.53  -1.84    -0.0000
iter: 154 17:25:12  -528.407524   -5.54  -1.85    -0.0000
iter: 155 17:25:15  -528.414781   -5.55  -1.85    -0.0000
iter: 156 17:25:19  -528.422015   -5.56  -1.85    -0.0000
iter: 157 17:25:23  -528.429148   -5.57  -1.86    -0.0000
iter: 158 17:25:27  -528.436243   -5.58  -1.86    -0.0000
iter: 159 17:25:30  -528.443227   -5.59  -1.87    -0.0000
iter: 160 17:25:34  -528.450170   -5.60  -1.87    -0.0000
iter: 161 17:25:38  -528.457002   -5.61  -1.88    -0.0000
iter: 162 17:25:41  -528.463686   -5.62  -1.88    -0.0000
iter: 163 17:25:45  -528.470324   -5.63  -1.88    -0.0000
iter: 164 17:25:49  -528.476900   -5.64  -1.89    -0.0000
iter: 165 17:25:53  -528.483407   -5.65  -1.89    -0.0000
iter: 166 17:25:56  -528.489842   -5.66  -1.90    -0.0000
iter: 167 17:26:00  -528.496205   -5.67  -1.90    -0.0000
iter: 168 17:26:04  -528.502495   -5.68  -1.91    -0.0000
iter: 169 17:26:08  -528.508713   -5.69  -1.91    -0.0000
iter: 170 17:26:11  -528.514858   -5.70  -1.91    -0.0000
iter: 171 17:26:15  -528.520931   -5.71  -1.92    -0.0000
iter: 172 17:26:19  -528.526932   -5.71  -1.92    -0.0000
iter: 173 17:26:23  -528.532861   -5.72  -1.93    -0.0000
iter: 174 17:26:26  -528.538720   -5.73  -1.93    -0.0000
iter: 175 17:26:30  -528.544508   -5.74  -1.94    -0.0000
iter: 176 17:26:34  -528.550226   -5.75  -1.94    -0.0000
iter: 177 17:26:37  -528.555874   -5.76  -1.95    -0.0000
iter: 178 17:26:41  -528.561453   -5.77  -1.95    -0.0000
iter: 179 17:26:45  -528.566964   -5.78  -1.95    -0.0000
iter: 180 17:26:49  -528.572406   -5.78  -1.96    -0.0000
iter: 181 17:26:52  -528.577781   -5.79  -1.96    -0.0000
iter: 182 17:26:56  -528.583088   -5.80  -1.97    -0.0000
iter: 183 17:27:00  -528.588329   -5.81  -1.97    -0.0000
iter: 184 17:27:04  -528.593504   -5.82  -1.98    -0.0000
iter: 185 17:27:07  -528.598613   -5.83  -1.98    -0.0000
iter: 186 17:27:11  -528.603657   -5.84  -1.98    -0.0000
iter: 187 17:27:15  -528.608637   -5.84  -1.99    -0.0000
iter: 188 17:27:19  -528.613553   -5.85  -1.99    -0.0000
iter: 189 17:27:22  -528.618406   -5.86  -2.00    -0.0000
iter: 190 17:27:26  -528.623197   -5.87  -2.00    -0.0000
iter: 191 17:27:30  -528.627925   -5.88  -2.01    -0.0000
iter: 192 17:27:33  -528.632592   -5.88  -2.01    -0.0000
iter: 193 17:27:37  -528.637198   -5.89  -2.01    -0.0000
iter: 194 17:27:41  -528.641743   -5.90  -2.02    -0.0000
iter: 195 17:27:45  -528.646230   -5.91  -2.02    -0.0000
iter: 196 17:27:48  -528.650657   -5.92  -2.03    -0.0000
iter: 197 17:27:52  -528.655025   -5.93  -2.03    -0.0000
iter: 198 17:27:56  -528.659336   -5.93  -2.04    -0.0000
iter: 199 17:28:00  -528.663590   -5.94  -2.04    -0.0000
iter: 200 17:28:03  -528.667787   -5.95  -2.04    -0.0000
iter: 201 17:28:07  -528.671928   -5.96  -2.05    -0.0000
iter: 202 17:28:11  -528.676014   -5.96  -2.05    -0.0000
iter: 203 17:28:15  -528.680045   -5.97  -2.06    -0.0000
iter: 204 17:28:18  -528.684022   -5.98  -2.06    -0.0000
iter: 205 17:28:22  -528.687945   -5.99  -2.07    -0.0000
iter: 206 17:28:26  -528.691815   -6.00  -2.07    -0.0000
iter: 207 17:28:29  -528.695633   -6.00  -2.07    -0.0000
iter: 208 17:28:33  -528.699399   -6.01  -2.08    -0.0000
iter: 209 17:28:37  -528.703115   -6.02  -2.08    -0.0000
iter: 210 17:28:41  -528.706779   -6.03  -2.09    -0.0000
iter: 211 17:28:44  -528.710393   -6.04  -2.09    -0.0000
iter: 212 17:28:48  -528.713959   -6.04  -2.10    -0.0000
iter: 213 17:28:52  -528.717475   -6.05  -2.10    -0.0000
iter: 214 17:28:56  -528.720943   -6.06  -2.10    -0.0000
iter: 215 17:28:59  -528.724364   -6.07  -2.11    -0.0000
iter: 216 17:29:03  -528.727737   -6.07  -2.11    -0.0000
iter: 217 17:29:07  -528.731064   -6.08  -2.12    -0.0000
iter: 218 17:29:11  -528.734345   -6.09  -2.12    -0.0000
iter: 219 17:29:14  -528.737580   -6.10  -2.13    -0.0000
iter: 220 17:29:18  -528.740771   -6.10  -2.13    -0.0000
iter: 221 17:29:22  -528.743918   -6.11  -2.13    -0.0000
iter: 222 17:29:25  -528.747021   -6.12  -2.14    -0.0000
iter: 223 17:29:29  -528.750080   -6.13  -2.14    -0.0000
iter: 224 17:29:33  -528.753097   -6.13  -2.15    -0.0000
iter: 225 17:29:37  -528.756072   -6.14  -2.15    -0.0000
iter: 226 17:29:40  -528.759006   -6.15  -2.16    -0.0000
iter: 227 17:29:44  -528.761898   -6.16  -2.16    -0.0000
iter: 228 17:29:48  -528.764750   -6.16  -2.16    -0.0000
iter: 229 17:29:52  -528.767562   -6.17  -2.17    -0.0000
iter: 230 17:29:56  -528.770334   -6.18  -2.17    -0.0000
iter: 231 17:30:00  -528.773068   -6.19  -2.18    -0.0000
iter: 232 17:30:03  -528.775763   -6.19  -2.18    -0.0000
iter: 233 17:30:07  -528.778420   -6.20  -2.19    -0.0000
iter: 234 17:30:11  -528.781039   -6.21  -2.19    -0.0000
iter: 235 17:30:15  -528.783622   -6.22  -2.19    -0.0000
iter: 236 17:30:18  -528.786168   -6.22  -2.20    -0.0000
iter: 237 17:30:22  -528.788678   -6.23  -2.20    -0.0000
iter: 238 17:30:26  -528.791152   -6.24  -2.21    -0.0000
iter: 239 17:30:30  -528.793592   -6.24  -2.21    -0.0000
iter: 240 17:30:33  -528.795996   -6.25  -2.22    -0.0000
iter: 241 17:30:37  -528.798367   -6.26  -2.22    -0.0000
iter: 242 17:30:41  -528.800704   -6.27  -2.22    -0.0000
iter: 243 17:30:44  -528.803008   -6.27  -2.23    -0.0000
iter: 244 17:30:48  -528.805278   -6.28  -2.23    -0.0000
iter: 245 17:30:52  -528.807517   -6.29  -2.24    -0.0000
iter: 246 17:30:56  -528.809723   -6.30  -2.24    -0.0000
iter: 247 17:30:59  -528.811898   -6.30  -2.25    -0.0000
iter: 248 17:31:03  -528.814042   -6.31  -2.25    -0.0000
iter: 249 17:31:07  -528.816155   -6.32  -2.25    -0.0000
iter: 250 17:31:11  -528.818238   -6.33  -2.26    -0.0000
iter: 251 17:31:14  -528.820291   -6.33  -2.26    -0.0000
iter: 252 17:31:18  -528.822315   -6.34  -2.27    -0.0000
iter: 253 17:31:22  -528.824309   -6.35  -2.27    -0.0000
iter: 254 17:31:25  -528.826275   -6.36  -2.27    -0.0000
iter: 255 17:31:29  -528.828683   -6.36  -2.28    -0.0000
iter: 256 17:31:33  -528.830535   -6.37  -2.28    -0.0000
iter: 257 17:31:37  -528.832375   -6.38  -2.29    -0.0000
iter: 258 17:31:40  -528.834196   -6.39  -2.29    -0.0000
iter: 259 17:31:44  -528.835995   -6.39  -2.30    -0.0000
iter: 260 17:31:48  -528.837770   -6.40  -2.30    -0.0000
iter: 261 17:31:52  -528.839521   -6.40  -2.30    -0.0000
iter: 262 17:31:55  -528.841248   -6.41  -2.31    -0.0000
iter: 263 17:31:59  -528.842950   -6.42  -2.31    -0.0000
iter: 264 17:32:03  -528.844629   -6.43  -2.32    -0.0000
iter: 265 17:32:06  -528.846283   -6.43  -2.32    -0.0000
iter: 266 17:32:10  -528.847915   -6.44  -2.33    -0.0000
iter: 267 17:32:14  -528.849523   -6.45  -2.33    -0.0000
iter: 268 17:32:18  -528.851108   -6.46  -2.33    -0.0000
iter: 269 17:32:21  -528.852671   -6.46  -2.34    -0.0000
iter: 270 17:32:25  -528.854211   -6.47  -2.34    -0.0000
iter: 271 17:32:29  -528.855730   -6.48  -2.35    -0.0000
iter: 272 17:32:33  -528.857227   -6.49  -2.35    -0.0000
iter: 273 17:32:36  -528.858703   -6.49  -2.35    -0.0000
iter: 274 17:32:40  -528.860158   -6.50  -2.36    -0.0000
iter: 275 17:32:44  -528.861592   -6.51  -2.36    -0.0000
iter: 276 17:32:47  -528.863006   -6.51  -2.37    -0.0000
iter: 277 17:32:51  -528.864400   -6.52  -2.37    -0.0000
iter: 278 17:32:55  -528.865773   -6.53  -2.38    -0.0000
iter: 279 17:32:59  -528.867128   -6.53  -2.38    -0.0000
iter: 280 17:33:02  -528.868463   -6.54  -2.38    -0.0000
iter: 281 17:33:06  -528.869778   -6.55  -2.39    -0.0000
iter: 282 17:33:10  -528.871076   -6.56  -2.39    -0.0000
iter: 283 17:33:14  -528.872354   -6.56  -2.40    -0.0000
iter: 284 17:33:17  -528.873614   -6.57  -2.40    -0.0000
iter: 285 17:33:21  -528.874857   -6.58  -2.41    -0.0000
iter: 286 17:33:25  -528.876081   -6.59  -2.41    -0.0000
iter: 287 17:33:28  -528.877288   -6.59  -2.41    -0.0000
iter: 288 17:33:32  -528.878478   -6.60  -2.42    -0.0000
iter: 289 17:33:36  -528.879650   -6.61  -2.42    -0.0000
iter: 290 17:33:40  -528.880806   -6.61  -2.43    -0.0000
iter: 291 17:33:43  -528.881945   -6.62  -2.43    -0.0000
iter: 292 17:33:47  -528.883067   -6.63  -2.43    -0.0000
iter: 293 17:33:51  -528.884174   -6.63  -2.44    -0.0000
iter: 294 17:33:55  -528.885265   -6.64  -2.44    -0.0000
iter: 295 17:33:58  -528.886339   -6.65  -2.45    -0.0000
iter: 296 17:34:02  -528.887399   -6.66  -2.45    -0.0000
iter: 297 17:34:06  -528.888443   -6.66  -2.46    -0.0000
iter: 298 17:34:10  -528.889472   -6.67  -2.46    -0.0000
iter: 299 17:34:13  -528.890486   -6.68  -2.46    -0.0000
iter: 300 17:34:17  -528.891485   -6.68  -2.47    -0.0000
iter: 301 17:34:21  -528.892470   -6.69  -2.47    -0.0000
iter: 302 17:34:24  -528.893440   -6.70  -2.48    -0.0000
iter: 303 17:34:28  -528.894397   -6.70  -2.48    -0.0000
iter: 304 17:34:32  -528.895339   -6.71  -2.48    -0.0000
iter: 305 17:34:36  -528.896268   -6.72  -2.49    -0.0000
iter: 306 17:34:39  -528.897183   -6.73  -2.49    -0.0000
iter: 307 17:34:43  -528.898085   -6.73  -2.50    -0.0000
iter: 308 17:34:47  -528.898974   -6.74  -2.50    -0.0000
iter: 309 17:34:51  -528.899850   -6.75  -2.51    -0.0000
iter: 310 17:34:54  -528.900713   -6.76  -2.51    -0.0000
iter: 311 17:34:58  -528.901564   -6.76  -2.51    -0.0000
iter: 312 17:35:02  -528.902402   -6.77  -2.52    -0.0000
iter: 313 17:35:05  -528.903228   -6.78  -2.52    -0.0000
iter: 314 17:35:09  -528.904042   -6.78  -2.53    -0.0000
iter: 315 17:35:13  -528.904843   -6.79  -2.53    -0.0000
iter: 316 17:35:17  -528.905634   -6.80  -2.53    -0.0000
iter: 317 17:35:20  -528.906412   -6.80  -2.54    -0.0000
iter: 318 17:35:24  -528.907179   -6.81  -2.54    -0.0000
iter: 319 17:35:28  -528.907935   -6.82  -2.55    -0.0000
iter: 320 17:35:32  -528.908680   -6.83  -2.55    -0.0000
iter: 321 17:35:35  -528.909414   -6.83  -2.56    -0.0000
iter: 322 17:35:39  -528.910137   -6.84  -2.56    -0.0000
iter: 323 17:35:43  -528.910849   -6.85  -2.56    -0.0000
iter: 324 17:35:47  -528.911551   -6.85  -2.57    -0.0000
iter: 325 17:35:50  -528.912243   -6.86  -2.57    -0.0000
iter: 326 17:35:54  -528.912924   -6.87  -2.58    -0.0000
iter: 327 17:35:58  -528.913596   -6.87  -2.58    -0.0000
iter: 328 17:36:01  -528.914257   -6.88  -2.58    -0.0000
iter: 329 17:36:05  -528.914909   -6.89  -2.59    -0.0000
iter: 330 17:36:09  -528.915551   -6.90  -2.59    -0.0000
iter: 331 17:36:13  -528.916184   -6.90  -2.60    -0.0000
iter: 332 17:36:16  -528.916808   -6.91  -2.60    -0.0000
iter: 333 17:36:20  -528.917422   -6.92  -2.61    -0.0000
iter: 334 17:36:24  -528.918027   -6.92  -2.61    -0.0000
iter: 335 17:36:28  -528.918623   -6.93  -2.61    -0.0000
iter: 336 17:36:31  -528.919210   -6.94  -2.62    -0.0000
iter: 337 17:36:35  -528.919789   -6.94  -2.62    -0.0000
iter: 338 17:36:39  -528.920359   -6.95  -2.63    -0.0000
iter: 339 17:36:42  -528.920921   -6.96  -2.63    -0.0000
iter: 340 17:36:46  -528.921474   -6.97  -2.63    -0.0000
iter: 341 17:36:50  -528.922019   -6.97  -2.64    -0.0000
iter: 342 17:36:54  -528.922556   -6.98  -2.64    -0.0000
iter: 343 17:36:57  -528.923086   -6.99  -2.65    -0.0000
iter: 344 17:37:01  -528.923607   -6.99  -2.65    -0.0000
iter: 345 17:37:05  -528.924121   -7.00  -2.66    -0.0000
iter: 346 17:37:09  -528.924627   -7.01  -2.66    -0.0000
iter: 347 17:37:12  -528.925125   -7.01  -2.66    -0.0000
iter: 348 17:37:16  -528.925616   -7.02  -2.67    -0.0000
iter: 349 17:37:20  -528.926100   -7.03  -2.67    -0.0000
iter: 350 17:37:23  -528.926577   -7.04  -2.68    -0.0000
iter: 351 17:37:27  -528.927046   -7.04  -2.68    -0.0000
iter: 352 17:37:31  -528.927509   -7.05  -2.68    -0.0000
iter: 353 17:37:35  -528.927964   -7.06  -2.69    -0.0000
iter: 354 17:37:38  -528.928413   -7.06  -2.69    -0.0000
iter: 355 17:37:42  -528.928856   -7.07  -2.70    -0.0000
iter: 356 17:37:46  -528.929291   -7.08  -2.70    -0.0000
iter: 357 17:37:50  -528.929721   -7.08  -2.70    -0.0000
iter: 358 17:37:53  -528.930143   -7.09  -2.71    -0.0000
iter: 359 17:37:57  -528.930560   -7.10  -2.71    -0.0000
iter: 360 17:38:01  -528.930970   -7.10  -2.72    -0.0000
iter: 361 17:38:04  -528.931375   -7.11  -2.72    -0.0000
iter: 362 17:38:08  -528.931773   -7.12  -2.73    -0.0000
iter: 363 17:38:12  -528.932165   -7.13  -2.73    -0.0000
iter: 364 17:38:16  -528.932552   -7.13  -2.73    -0.0000
iter: 365 17:38:19  -528.932933   -7.14  -2.74    -0.0000
iter: 366 17:38:23  -528.933308   -7.15  -2.74    -0.0000
iter: 367 17:38:27  -528.933677   -7.15  -2.75    -0.0000
iter: 368 17:38:31  -528.934041   -7.16  -2.75    -0.0000
iter: 369 17:38:34  -528.934400   -7.17  -2.75    -0.0000
iter: 370 17:38:38  -528.934753   -7.17  -2.76    -0.0000
iter: 371 17:38:42  -528.935101   -7.18  -2.76    -0.0000
iter: 372 17:38:46  -528.935444   -7.19  -2.77    -0.0000
iter: 373 17:38:49  -528.935781   -7.19  -2.77    -0.0000
iter: 374 17:38:53  -528.936114   -7.20  -2.77    -0.0000
iter: 375 17:38:57  -528.936442   -7.21  -2.78    -0.0000
iter: 376 17:39:00  -528.936765   -7.22  -2.78    -0.0000
iter: 377 17:39:04  -528.937083   -7.22  -2.79    -0.0000
iter: 378 17:39:08  -528.937396   -7.23  -2.79    -0.0000
iter: 379 17:39:12  -528.937705   -7.24  -2.79    -0.0000
iter: 380 17:39:15  -528.938009c  -7.24  -2.80    -0.0000
iter: 381 17:39:19  -528.938308c  -7.25  -2.80    -0.0000
iter: 382 17:39:23  -528.938603c  -7.26  -2.81    -0.0000
iter: 383 17:39:27  -528.938894c  -7.26  -2.81    -0.0000
iter: 384 17:39:30  -528.939180c  -7.27  -2.82    -0.0000
iter: 385 17:39:34  -528.939462c  -7.28  -2.82    -0.0000
iter: 386 17:39:38  -528.939740c  -7.28  -2.82    -0.0000
iter: 387 17:39:41  -528.940014c  -7.29  -2.83    -0.0000
iter: 388 17:39:45  -528.940283c  -7.30  -2.83    -0.0000
iter: 389 17:39:49  -528.940549c  -7.31  -2.84    -0.0000
iter: 390 17:39:53  -528.940810c  -7.31  -2.84    -0.0000
iter: 391 17:39:56  -528.941068c  -7.32  -2.84    -0.0000
iter: 392 17:40:00  -528.941322c  -7.33  -2.85    -0.0000
iter: 393 17:40:04  -528.941572c  -7.33  -2.85    -0.0000
iter: 394 17:40:08  -528.941818c  -7.34  -2.86    -0.0000
iter: 395 17:40:11  -528.942061c  -7.35  -2.86    -0.0000
iter: 396 17:40:15  -528.942300c  -7.35  -2.86    -0.0000
iter: 397 17:40:19  -528.942535c  -7.36  -2.87    -0.0000
iter: 398 17:40:22  -528.942767c  -7.37  -2.87    -0.0000
iter: 399 17:40:26  -528.942996c  -7.37  -2.88    -0.0000
iter: 400 17:40:30  -528.943221c  -7.38  -2.88    -0.0000
iter: 401 17:40:34  -528.943443c  -7.39  -2.88    -0.0000
iter: 402 17:40:37  -528.943661c  -7.39  -2.89    -0.0000
iter: 403 17:40:41  -528.943876c  -7.40  -2.89    -0.0000
iter: 404 17:40:45  -528.944088c  -7.41  -2.90    -0.0000
iter: 405 17:40:49  -528.944297c  -7.42  -2.90    -0.0000
iter: 406 17:40:52  -528.944503c  -7.42  -2.90    -0.0000
iter: 407 17:40:56  -528.944705c  -7.43  -2.91    -0.0000
iter: 408 17:41:00  -528.944905c  -7.44  -2.91    -0.0000
iter: 409 17:41:03  -528.945101c  -7.44  -2.92    -0.0000
iter: 410 17:41:07  -528.945295c  -7.45  -2.92    -0.0000
iter: 411 17:41:11  -528.945486c  -7.46  -2.93    -0.0000
iter: 412 17:41:15  -528.945674c  -7.46  -2.93    -0.0000
iter: 413 17:41:18  -528.945859c  -7.47  -2.93    -0.0000
iter: 414 17:41:22  -528.946041c  -7.48  -2.94    -0.0000
iter: 415 17:41:26  -528.946221c  -7.48  -2.94    -0.0000
iter: 416 17:41:30  -528.946398c  -7.49  -2.95    -0.0000
iter: 417 17:41:33  -528.946572c  -7.50  -2.95    -0.0000
iter: 418 17:41:37  -528.946744c  -7.50  -2.95    -0.0000
iter: 419 17:41:41  -528.946913c  -7.51  -2.96    -0.0000
iter: 420 17:41:44  -528.947079c  -7.52  -2.96    -0.0000
iter: 421 17:41:48  -528.947244c  -7.53  -2.97    -0.0000
iter: 422 17:41:52  -528.947405c  -7.53  -2.97    -0.0000
iter: 423 17:41:56  -528.947565c  -7.54  -2.97    -0.0000
iter: 424 17:41:59  -528.947721c  -7.55  -2.98    -0.0000
iter: 425 17:42:03  -528.947876c  -7.55  -2.98    -0.0000
iter: 426 17:42:07  -528.948028c  -7.56  -2.99    -0.0000
iter: 427 17:42:11  -528.948178c  -7.57  -2.99    -0.0000
iter: 428 17:42:14  -528.948326c  -7.57  -2.99    -0.0000
iter: 429 17:42:18  -528.948471c  -7.58  -3.00    -0.0000
iter: 430 17:42:22  -528.948615c  -7.59  -3.00    -0.0000
iter: 431 17:42:25  -528.948756c  -7.59  -3.01    -0.0000
iter: 432 17:42:29  -528.948895c  -7.60  -3.01    -0.0000
iter: 433 17:42:33  -528.949032c  -7.61  -3.01    -0.0000
iter: 434 17:42:37  -528.949167c  -7.61  -3.02    -0.0000
iter: 435 17:42:40  -528.949300c  -7.62  -3.02    -0.0000
iter: 436 17:42:44  -528.949431c  -7.63  -3.03    -0.0000
iter: 437 17:42:48  -528.949560c  -7.63  -3.03    -0.0000
iter: 438 17:42:52  -528.949687c  -7.64  -3.03    -0.0000
iter: 439 17:42:56  -528.949812c  -7.65  -3.04    -0.0000
iter: 440 17:42:59  -528.949936c  -7.65  -3.04    -0.0000
iter: 441 17:43:03  -528.950057c  -7.66  -3.05    -0.0000
iter: 442 17:43:07  -528.950177c  -7.67  -3.05    -0.0000
iter: 443 17:43:11  -528.950295c  -7.68  -3.05    -0.0000
iter: 444 17:43:14  -528.950411c  -7.68  -3.06    -0.0000
iter: 445 17:43:18  -528.950525c  -7.69  -3.06    -0.0000
iter: 446 17:43:22  -528.950638c  -7.70  -3.07    -0.0000
iter: 447 17:43:26  -528.950749c  -7.70  -3.07    -0.0000
iter: 448 17:43:29  -528.950858c  -7.71  -3.07    -0.0000
iter: 449 17:43:33  -528.950966c  -7.72  -3.08    -0.0000
iter: 450 17:43:37  -528.951072c  -7.72  -3.08    -0.0000
iter: 451 17:43:41  -528.951177c  -7.73  -3.09    -0.0000
iter: 452 17:43:44  -528.951280c  -7.74  -3.09    -0.0000
iter: 453 17:43:48  -528.951381c  -7.74  -3.09    -0.0000
iter: 454 17:43:52  -528.951481c  -7.75  -3.10    -0.0000
iter: 455 17:43:55  -528.951580c  -7.76  -3.10    -0.0000
iter: 456 17:43:59  -528.951677c  -7.76  -3.11    -0.0000
iter: 457 17:44:03  -528.951772c  -7.77  -3.11    -0.0000
iter: 458 17:44:07  -528.951866c  -7.78  -3.11    -0.0000
iter: 459 17:44:10  -528.951959c  -7.78  -3.12    -0.0000
iter: 460 17:44:14  -528.952050c  -7.79  -3.12    -0.0000
iter: 461 17:44:18  -528.952140c  -7.80  -3.13    -0.0000
iter: 462 17:44:22  -528.952229c  -7.80  -3.13    -0.0000
iter: 463 17:44:25  -528.952316c  -7.81  -3.13    -0.0000
iter: 464 17:44:29  -528.952402c  -7.82  -3.14    -0.0000
iter: 465 17:44:33  -528.952487c  -7.82  -3.14    -0.0000
iter: 466 17:44:36  -528.952570c  -7.83  -3.15    -0.0000
iter: 467 17:44:40  -528.952652c  -7.84  -3.15    -0.0000
iter: 468 17:44:44  -528.952733c  -7.84  -3.15    -0.0000
iter: 469 17:44:48  -528.952813c  -7.85  -3.16    -0.0000
iter: 470 17:44:51  -528.952892c  -7.86  -3.16    -0.0000
iter: 471 17:44:55  -528.952969c  -7.87  -3.17    -0.0000
iter: 472 17:44:59  -528.953045c  -7.87  -3.17    -0.0000
iter: 473 17:45:02  -528.953120c  -7.88  -3.17    -0.0000
iter: 474 17:45:06  -528.953194c  -7.88  -3.18    -0.0000
iter: 475 17:45:10  -528.953267c  -7.89  -3.18    -0.0000
iter: 476 17:45:14  -528.953339c  -7.90  -3.19    -0.0000
iter: 477 17:45:17  -528.953410c  -7.91  -3.19    -0.0000
iter: 478 17:45:21  -528.953480c  -7.91  -3.19    -0.0000
iter: 479 17:45:25  -528.953548c  -7.92  -3.20    -0.0000
iter: 480 17:45:29  -528.953616c  -7.92  -3.20    -0.0000
iter: 481 17:45:32  -528.953682c  -7.93  -3.21    -0.0000
iter: 482 17:45:36  -528.953748c  -7.94  -3.21    -0.0000
iter: 483 17:45:40  -528.953813c  -7.95  -3.21    -0.0000
iter: 484 17:45:44  -528.953876c  -7.95  -3.22    -0.0000
iter: 485 17:45:47  -528.953939c  -7.96  -3.22    -0.0000
iter: 486 17:45:51  -528.954001c  -7.96  -3.23    -0.0000
iter: 487 17:45:55  -528.954062c  -7.97  -3.23    -0.0000
iter: 488 17:45:58  -528.954122c  -7.98  -3.23    -0.0000
iter: 489 17:46:02  -528.954181c  -7.99  -3.24    -0.0000
iter: 490 17:46:06  -528.954239c  -7.99  -3.24    -0.0000
iter: 491 17:46:10  -528.954296c  -8.00  -3.25    -0.0000
iter: 492 17:46:13  -528.954353c  -8.00  -3.25    -0.0000
iter: 493 17:46:17  -528.954409c  -8.01  -3.25    -0.0000
iter: 494 17:46:21  -528.954463c  -8.02  -3.26    -0.0000
iter: 495 17:46:24  -528.954517c  -8.03  -3.26    -0.0000
iter: 496 17:46:28  -528.954571c  -8.03  -3.27    -0.0000
iter: 497 17:46:32  -528.954623c  -8.04  -3.27    -0.0000
iter: 498 17:46:36  -528.954675c  -8.04  -3.27    -0.0000
iter: 499 17:46:39  -528.954726c  -8.05  -3.28    -0.0000
iter: 500 17:46:43  -528.954776c  -8.06  -3.28    -0.0000
iter: 501 17:46:47  -528.954825c  -8.06  -3.28    -0.0000
iter: 502 17:46:51  -528.954874c  -8.07  -3.29    -0.0000
iter: 503 17:46:54  -528.954922c  -8.08  -3.29    -0.0000
iter: 504 17:46:58  -528.955132c  -8.08  -3.30    -0.0000
iter: 505 17:47:02  -528.955012c  -8.09  -3.30    -0.0000
iter: 506 17:47:05  -528.955217c  -8.10  -3.30    -0.0000
iter: 507 17:47:09  -528.955102c  -8.11  -3.31    -0.0000
iter: 508 17:47:13  -528.955300c  -8.11  -3.31    -0.0000
iter: 509 17:47:17  -528.955190c  -8.12  -3.32    -0.0000
iter: 510 17:47:20  -528.955381c  -8.12  -3.32    -0.0000
iter: 511 17:47:24  -528.955275c  -8.13  -3.32    -0.0000
iter: 512 17:47:28  -528.955459c  -8.14  -3.33    -0.0000
iter: 513 17:47:32  -528.955501c  -8.14  -3.33    -0.0000
iter: 514 17:47:35  -528.955536c  -8.15  -3.34    -0.0000
iter: 515 17:47:39  -528.955572c  -8.16  -3.34    -0.0000
iter: 516 17:47:43  -528.955608c  -8.16  -3.34    -0.0000
iter: 517 17:47:46  -528.955643c  -8.17  -3.35    -0.0000
iter: 518 17:47:50  -528.955678c  -8.18  -3.35    -0.0000
iter: 519 17:47:54  -528.955713c  -8.18  -3.36    -0.0000
iter: 520 17:47:58  -528.955747c  -8.19  -3.36    -0.0000
iter: 521 17:48:01  -528.955781c  -8.20  -3.36    -0.0000
iter: 522 17:48:05  -528.955814c  -8.20  -3.37    -0.0000
iter: 523 17:48:09  -528.955847c  -8.21  -3.37    -0.0000
iter: 524 17:48:13  -528.955879c  -8.22  -3.38    -0.0000
iter: 525 17:48:16  -528.955911c  -8.22  -3.38    -0.0000
iter: 526 17:48:20  -528.955942c  -8.23  -3.38    -0.0000
iter: 527 17:48:24  -528.955973c  -8.24  -3.39    -0.0000
iter: 528 17:48:27  -528.956003c  -8.24  -3.39    -0.0000
iter: 529 17:48:31  -528.956033c  -8.25  -3.39    -0.0000
iter: 530 17:48:35  -528.956062c  -8.26  -3.40    -0.0000
iter: 531 17:48:39  -528.956091c  -8.26  -3.40    -0.0000
iter: 532 17:48:42  -528.956120c  -8.27  -3.41    -0.0000
iter: 533 17:48:46  -528.956148c  -8.28  -3.41    -0.0000
iter: 534 17:48:50  -528.956175c  -8.28  -3.41    -0.0000
iter: 535 17:48:54  -528.956202c  -8.29  -3.42    -0.0000
iter: 536 17:48:57  -528.956229c  -8.30  -3.42    -0.0000
iter: 537 17:49:01  -528.956256c  -8.30  -3.43    -0.0000
iter: 538 17:49:05  -528.956282c  -8.31  -3.43    -0.0000
iter: 539 17:49:08  -528.956307c  -8.32  -3.43    -0.0000
iter: 540 17:49:12  -528.956333c  -8.32  -3.44    -0.0000
iter: 541 17:49:16  -528.956358c  -8.33  -3.44    -0.0000
iter: 542 17:49:20  -528.956382c  -8.34  -3.45    -0.0000
iter: 543 17:49:23  -528.956406c  -8.34  -3.45    -0.0000
iter: 544 17:49:27  -528.956430c  -8.35  -3.45    -0.0000
iter: 545 17:49:31  -528.956453c  -8.36  -3.46    -0.0000
iter: 546 17:49:34  -528.956477c  -8.36  -3.46    -0.0000
iter: 547 17:49:38  -528.956499c  -8.37  -3.46    -0.0000
iter: 548 17:49:42  -528.956522c  -8.38  -3.47    -0.0000
iter: 549 17:49:46  -528.956544c  -8.38  -3.47    -0.0000
iter: 550 17:49:49  -528.956566c  -8.39  -3.48    -0.0000
iter: 551 17:49:53  -528.956587c  -8.40  -3.48    -0.0000
iter: 552 17:49:57  -528.956608c  -8.40  -3.48    -0.0000
iter: 553 17:50:01  -528.956629c  -8.41  -3.49    -0.0000
iter: 554 17:50:04  -528.956650c  -8.42  -3.49    -0.0000
iter: 555 17:50:08  -528.956670c  -8.42  -3.50    -0.0000
iter: 556 17:50:12  -528.956690c  -8.43  -3.50    -0.0000
iter: 557 17:50:15  -528.956710c  -8.44  -3.50    -0.0000
iter: 558 17:50:19  -528.956729c  -8.44  -3.51    -0.0000
iter: 559 17:50:23  -528.956748c  -8.45  -3.51    -0.0000
iter: 560 17:50:27  -528.956767c  -8.45  -3.51    -0.0000
iter: 561 17:50:30  -528.956786c  -8.46  -3.52    -0.0000
iter: 562 17:50:34  -528.956804c  -8.47  -3.52    -0.0000
iter: 563 17:50:38  -528.956822c  -8.47  -3.53    -0.0000
iter: 564 17:50:42  -528.956840c  -8.48  -3.53    -0.0000
iter: 565 17:50:45  -528.956858c  -8.49  -3.53    -0.0000
iter: 566 17:50:49  -528.956875c  -8.49  -3.54    -0.0000
iter: 567 17:50:53  -528.956892c  -8.50  -3.54    -0.0000
iter: 568 17:50:56  -528.956909c  -8.51  -3.55    -0.0000
iter: 569 17:51:00  -528.956926c  -8.51  -3.55    -0.0000
iter: 570 17:51:04  -528.956942c  -8.52  -3.55    -0.0000
iter: 571 17:51:08  -528.956958c  -8.53  -3.56    -0.0000
iter: 572 17:51:11  -528.956974c  -8.53  -3.56    -0.0000
iter: 573 17:51:15  -528.956990c  -8.54  -3.56    -0.0000
iter: 574 17:51:19  -528.957005c  -8.55  -3.57    -0.0000
iter: 575 17:51:22  -528.957021c  -8.55  -3.57    -0.0000
iter: 576 17:51:26  -528.957036c  -8.56  -3.58    -0.0000
iter: 577 17:51:30  -528.957051c  -8.57  -3.58    -0.0000
iter: 578 17:51:34  -528.957065c  -8.57  -3.58    -0.0000
iter: 579 17:51:37  -528.957080c  -8.58  -3.59    -0.0000
iter: 580 17:51:41  -528.957094c  -8.59  -3.59    -0.0000
iter: 581 17:51:45  -528.957108c  -8.59  -3.60    -0.0000
iter: 582 17:51:49  -528.957122c  -8.60  -3.60    -0.0000
iter: 583 17:51:52  -528.957135c  -8.61  -3.60    -0.0000
iter: 584 17:51:56  -528.957149c  -8.61  -3.61    -0.0000
iter: 585 17:52:00  -528.957162c  -8.62  -3.61    -0.0000
iter: 586 17:52:03  -528.957175c  -8.62  -3.61    -0.0000
iter: 587 17:52:07  -528.957188c  -8.63  -3.62    -0.0000
iter: 588 17:52:11  -528.957201c  -8.64  -3.62    -0.0000
iter: 589 17:52:15  -528.957213c  -8.64  -3.63    -0.0000
iter: 590 17:52:18  -528.957226c  -8.65  -3.63    -0.0000
iter: 591 17:52:22  -528.957238c  -8.66  -3.63    -0.0000
iter: 592 17:52:26  -528.957250c  -8.66  -3.64    -0.0000
iter: 593 17:52:29  -528.957262c  -8.67  -3.64    -0.0000
iter: 594 17:52:33  -528.957273c  -8.68  -3.65    -0.0000
iter: 595 17:52:37  -528.957285c  -8.68  -3.65    -0.0000
iter: 596 17:52:41  -528.957296c  -8.69  -3.65    -0.0000
iter: 597 17:52:44  -528.957307c  -8.70  -3.66    -0.0000
iter: 598 17:52:48  -528.957318c  -8.70  -3.66    -0.0000
iter: 599 17:52:52  -528.957329c  -8.71  -3.66    -0.0000
iter: 600 17:52:56  -528.957340c  -8.72  -3.67    -0.0000
iter: 601 17:52:59  -528.957351c  -8.72  -3.67    -0.0000
iter: 602 17:53:03  -528.957361c  -8.73  -3.68    -0.0000
iter: 603 17:53:07  -528.957371c  -8.74  -3.68    -0.0000
iter: 604 17:53:10  -528.957382c  -8.74  -3.68    -0.0000
iter: 605 17:53:14  -528.957392c  -8.75  -3.69    -0.0000
iter: 606 17:53:18  -528.957401c  -8.75  -3.69    -0.0000
iter: 607 17:53:22  -528.957411c  -8.76  -3.69    -0.0000
iter: 608 17:53:25  -528.957421c  -8.77  -3.70    -0.0000
iter: 609 17:53:29  -528.957430c  -8.77  -3.70    -0.0000
iter: 610 17:53:33  -528.957440c  -8.78  -3.71    -0.0000
iter: 611 17:53:37  -528.957449c  -8.79  -3.71    -0.0000
iter: 612 17:53:40  -528.957458c  -8.79  -3.71    -0.0000
iter: 613 17:53:44  -528.957467c  -8.80  -3.72    -0.0000
iter: 614 17:53:48  -528.957476c  -8.81  -3.72    -0.0000
iter: 615 17:53:51  -528.957484c  -8.81  -3.72    -0.0000
iter: 616 17:53:55  -528.957493c  -8.82  -3.73    -0.0000
iter: 617 17:53:59  -528.957501c  -8.83  -3.73    -0.0000
iter: 618 17:54:03  -528.957510c  -8.83  -3.74    -0.0000
iter: 619 17:54:06  -528.957518c  -8.84  -3.74    -0.0000
iter: 620 17:54:10  -528.957526c  -8.85  -3.74    -0.0000
iter: 621 17:54:14  -528.957534c  -8.85  -3.75    -0.0000
iter: 622 17:54:18  -528.957542c  -8.86  -3.75    -0.0000
iter: 623 17:54:21  -528.957550c  -8.87  -3.76    -0.0000
iter: 624 17:54:25  -528.957557c  -8.87  -3.76    -0.0000
iter: 625 17:54:29  -528.957565c  -8.88  -3.76    -0.0000
iter: 626 17:54:32  -528.957572c  -8.88  -3.77    -0.0000
iter: 627 17:54:36  -528.957580c  -8.89  -3.77    -0.0000
iter: 628 17:54:40  -528.957587c  -8.90  -3.77    -0.0000
iter: 629 17:54:44  -528.957594c  -8.90  -3.78    -0.0000
iter: 630 17:54:47  -528.957601c  -8.91  -3.78    -0.0000
iter: 631 17:54:51  -528.957608c  -8.92  -3.79    -0.0000
iter: 632 17:54:55  -528.957615c  -8.92  -3.79    -0.0000
iter: 633 17:54:58  -528.957621c  -8.93  -3.79    -0.0000
iter: 634 17:55:02  -528.957628c  -8.94  -3.80    -0.0000
iter: 635 17:55:06  -528.957635c  -8.94  -3.80    -0.0000
iter: 636 17:55:10  -528.957641c  -8.95  -3.80    -0.0000
iter: 637 17:55:14  -528.957647c  -8.96  -3.81    -0.0000
iter: 638 17:55:18  -528.957654c  -8.96  -3.81    -0.0000
iter: 639 17:55:21  -528.957660c  -8.97  -3.82    -0.0000
iter: 640 17:55:25  -528.957666c  -8.97  -3.82    -0.0000
iter: 641 17:55:29  -528.957672c  -8.98  -3.82    -0.0000
iter: 642 17:55:33  -528.957678c  -8.99  -3.83    -0.0000
iter: 643 17:55:36  -528.957684c  -9.00  -3.83    -0.0000
iter: 644 17:55:40  -528.957690c  -9.00  -3.83    -0.0000
iter: 645 17:55:44  -528.957695c  -9.01  -3.84    -0.0000
iter: 646 17:55:47  -528.957701c  -9.01  -3.84    -0.0000
iter: 647 17:55:51  -528.957707c  -9.02  -3.85    -0.0000
iter: 648 17:55:55  -528.957712c  -9.03  -3.85    -0.0000
iter: 649 17:55:59  -528.957717c  -9.03  -3.85    -0.0000
iter: 650 17:56:02  -528.957723c  -9.04  -3.86    -0.0000
iter: 651 17:56:06  -528.957728c  -9.05  -3.86    -0.0000
iter: 652 17:56:10  -528.957733c  -9.05  -3.86    -0.0000
iter: 653 17:56:13  -528.957738c  -9.06  -3.87    -0.0000
iter: 654 17:56:17  -528.957743c  -9.07  -3.87    -0.0000
iter: 655 17:56:21  -528.957748c  -9.07  -3.88    -0.0000
iter: 656 17:56:25  -528.957753c  -9.08  -3.88    -0.0000
iter: 657 17:56:28  -528.957758c  -9.09  -3.88    -0.0000
iter: 658 17:56:32  -528.957763c  -9.09  -3.89    -0.0000
iter: 659 17:56:36  -528.957767c  -9.10  -3.89    -0.0000
iter: 660 17:56:40  -528.957772c  -9.10  -3.89    -0.0000
iter: 661 17:56:43  -528.957776c  -9.11  -3.90    -0.0000
iter: 662 17:56:47  -528.957781c  -9.12  -3.90    -0.0000
iter: 663 17:56:51  -528.957785c  -9.13  -3.91    -0.0000
iter: 664 17:56:54  -528.957790c  -9.13  -3.91    -0.0000
iter: 665 17:56:58  -528.957794c  -9.14  -3.91    -0.0000
iter: 666 17:57:02  -528.957798c  -9.14  -3.92    -0.0000
iter: 667 17:57:06  -528.957802c  -9.15  -3.92    -0.0000
iter: 668 17:57:09  -528.957807c  -9.16  -3.92    -0.0000
iter: 669 17:57:13  -528.957811c  -9.16  -3.93    -0.0000
iter: 670 17:57:17  -528.957815c  -9.17  -3.93    -0.0000
iter: 671 17:57:21  -528.957819c  -9.18  -3.94    -0.0000
iter: 672 17:57:24  -528.957823c  -9.18  -3.94    -0.0000
iter: 673 17:57:28  -528.957826c  -9.19  -3.94    -0.0000
iter: 674 17:57:32  -528.957830c  -9.19  -3.95    -0.0000
iter: 675 17:57:35  -528.957834c  -9.20  -3.95    -0.0000
iter: 676 17:57:39  -528.957838c  -9.21  -3.95    -0.0000
iter: 677 17:57:43  -528.957841c  -9.22  -3.96    -0.0000
iter: 678 17:57:47  -528.957845c  -9.22  -3.96    -0.0000
iter: 679 17:57:50  -528.957848c  -9.23  -3.97    -0.0000
iter: 680 17:57:54  -528.957852c  -9.23  -3.97    -0.0000
iter: 681 17:57:58  -528.957855c  -9.24  -3.97    -0.0000
iter: 682 17:58:02  -528.957859c  -9.25  -3.98    -0.0000
iter: 683 17:58:05  -528.957862c  -9.25  -3.98    -0.0000
iter: 684 17:58:09  -528.957865c  -9.26  -3.98    -0.0000
iter: 685 17:58:13  -528.957869c  -9.27  -3.99    -0.0000
iter: 686 17:58:16  -528.957872c  -9.27  -3.99    -0.0000
iter: 687 17:58:20  -528.957875c  -9.28  -3.99    -0.0000
iter: 688 17:58:24  -528.957878c  -9.29  -4.00    -0.0000
iter: 689 17:58:28  -528.957881c  -9.29  -4.00    -0.0000
iter: 690 17:58:31  -528.957884c  -9.30  -4.01    -0.0000
iter: 691 17:58:35  -528.957887c  -9.31  -4.01    -0.0000
iter: 692 17:58:39  -528.957890c  -9.31  -4.01    -0.0000
iter: 693 17:58:42  -528.957893c  -9.32  -4.02    -0.0000
iter: 694 17:58:46  -528.957896c  -9.32  -4.02    -0.0000
iter: 695 17:58:50  -528.957899c  -9.33  -4.02    -0.0000
iter: 696 17:58:54  -528.957902c  -9.34  -4.03    -0.0000
iter: 697 17:58:57  -528.957905c  -9.35  -4.03    -0.0000
iter: 698 17:59:01  -528.957907c  -9.35  -4.04    -0.0000
iter: 699 17:59:05  -528.957910c  -9.36  -4.04    -0.0000
iter: 700 17:59:09  -528.957913c  -9.36  -4.04    -0.0000
iter: 701 17:59:12  -528.957915c  -9.37  -4.05    -0.0000
iter: 702 17:59:16  -528.957918c  -9.38  -4.05    -0.0000
iter: 703 17:59:20  -528.957920c  -9.38  -4.05    -0.0000
iter: 704 17:59:24  -528.957923c  -9.39  -4.06    -0.0000
iter: 705 17:59:27  -528.957925c  -9.40  -4.06    -0.0000
iter: 706 17:59:31  -528.957928c  -9.40  -4.07    -0.0000
iter: 707 17:59:35  -528.957930c  -9.41  -4.07    -0.0000
iter: 708 17:59:38  -528.957933c  -9.41  -4.07    -0.0000
iter: 709 17:59:42  -528.957935c  -9.42  -4.08    -0.0000
iter: 710 17:59:46  -528.957937c  -9.43  -4.08    -0.0000
iter: 711 17:59:50  -528.957940c  -9.43  -4.08    -0.0000
iter: 712 17:59:53  -528.957942c  -9.44  -4.09    -0.0000
iter: 713 17:59:57  -528.957944c  -9.45  -4.09    -0.0000
iter: 714 18:00:01  -528.957946c  -9.45  -4.09    -0.0000
iter: 715 18:00:05  -528.957948c  -9.46  -4.10    -0.0000
iter: 716 18:00:08  -528.957951c  -9.46  -4.10    -0.0000
iter: 717 18:00:12  -528.957953c  -9.47  -4.11    -0.0000
iter: 718 18:00:16  -528.957955c  -9.48  -4.11    -0.0000
iter: 719 18:00:19  -528.957957c  -9.49  -4.11    -0.0000
iter: 720 18:00:23  -528.957959c  -9.49  -4.12    -0.0000
iter: 721 18:00:27  -528.957961c  -9.50  -4.12    -0.0000
iter: 722 18:00:31  -528.957963c  -9.50  -4.12    -0.0000
iter: 723 18:00:34  -528.957965c  -9.51  -4.13    -0.0000
iter: 724 18:00:38  -528.957967c  -9.52  -4.13    -0.0000
iter: 725 18:00:42  -528.957969c  -9.52  -4.13    -0.0000
iter: 726 18:00:46  -528.957970c  -9.53  -4.14    -0.0000
iter: 727 18:00:49  -528.957972c  -9.54  -4.14    -0.0000
iter: 728 18:00:53  -528.957974c  -9.54  -4.15    -0.0000
iter: 729 18:00:57  -528.957976c  -9.55  -4.15    -0.0000
iter: 730 18:01:00  -528.957978c  -9.55  -4.15    -0.0000
iter: 731 18:01:04  -528.957979c  -9.56  -4.16    -0.0000
iter: 732 18:01:08  -528.957981c  -9.57  -4.16    -0.0000
iter: 733 18:01:12  -528.957983c  -9.58  -4.16    -0.0000
iter: 734 18:01:15  -528.957985c  -9.58  -4.17    -0.0000
iter: 735 18:01:19  -528.957986c  -9.59  -4.17    -0.0000
iter: 736 18:01:23  -528.957988c  -9.59  -4.18    -0.0000
iter: 737 18:01:27  -528.957989c  -9.60  -4.18    -0.0000
iter: 738 18:01:30  -528.957991c  -9.60  -4.18    -0.0000
iter: 739 18:01:34  -528.957993c  -9.61  -4.19    -0.0000
iter: 740 18:01:38  -528.957994c  -9.62  -4.19    -0.0000
iter: 741 18:01:41  -528.957996c  -9.63  -4.19    -0.0000
iter: 742 18:01:45  -528.957997c  -9.63  -4.20    -0.0000
iter: 743 18:01:49  -528.957999c  -9.64  -4.20    -0.0000
iter: 744 18:01:53  -528.958000c  -9.64  -4.20    -0.0000
iter: 745 18:01:56  -528.958002c  -9.65  -4.21    -0.0000
iter: 746 18:02:00  -528.958003c  -9.66  -4.21    -0.0000
iter: 747 18:02:04  -528.958004c  -9.66  -4.22    -0.0000
iter: 748 18:02:08  -528.958006c  -9.67  -4.22    -0.0000
iter: 749 18:02:11  -528.958007c  -9.68  -4.22    -0.0000
iter: 750 18:02:15  -528.958009c  -9.68  -4.23    -0.0000
iter: 751 18:02:19  -528.958010c  -9.69  -4.23    -0.0000
iter: 752 18:02:22  -528.958011c  -9.69  -4.23    -0.0000
iter: 753 18:02:26  -528.958013c  -9.70  -4.24    -0.0000
iter: 754 18:02:30  -528.958014c  -9.71  -4.24    -0.0000
iter: 755 18:02:34  -528.958015c  -9.72  -4.24    -0.0000
iter: 756 18:02:37  -528.958016c  -9.72  -4.25    -0.0000
iter: 757 18:02:41  -528.958018c  -9.73  -4.25    -0.0000
iter: 758 18:02:45  -528.958019c  -9.73  -4.26    -0.0000
iter: 759 18:02:49  -528.958020c  -9.74  -4.26    -0.0000
iter: 760 18:02:52  -528.958021c  -9.74  -4.26    -0.0000
iter: 761 18:02:56  -528.958022c  -9.75  -4.27    -0.0000
iter: 762 18:03:00  -528.958024c  -9.76  -4.27    -0.0000
iter: 763 18:03:03  -528.958025c  -9.77  -4.27    -0.0000
iter: 764 18:03:07  -528.958026c  -9.77  -4.28    -0.0000
iter: 765 18:03:11  -528.958027c  -9.78  -4.28    -0.0000
iter: 766 18:03:15  -528.958028c  -9.78  -4.28    -0.0000
iter: 767 18:03:18  -528.958029c  -9.79  -4.29    -0.0000
iter: 768 18:03:22  -528.958030c  -9.79  -4.29    -0.0000
iter: 769 18:03:26  -528.958031c  -9.80  -4.30    -0.0000
iter: 770 18:03:30  -528.958032c  -9.81  -4.30    -0.0000
iter: 771 18:03:33  -528.958033c  -9.82  -4.30    -0.0000
iter: 772 18:03:37  -528.958034c  -9.82  -4.31    -0.0000
iter: 773 18:03:41  -528.958035c  -9.83  -4.31    -0.0000
iter: 774 18:03:44  -528.958036c  -9.83  -4.31    -0.0000
iter: 775 18:03:48  -528.958037c  -9.84  -4.32    -0.0000
iter: 776 18:03:52  -528.958038c  -9.85  -4.32    -0.0000
iter: 777 18:03:56  -528.958039c  -9.86  -4.32    -0.0000
iter: 778 18:03:59  -528.958040c  -9.86  -4.33    -0.0000
iter: 779 18:04:03  -528.958041c  -9.87  -4.33    -0.0000
iter: 780 18:04:07  -528.958042c  -9.87  -4.33    -0.0000
iter: 781 18:04:11  -528.958043c  -9.88  -4.34    -0.0000
iter: 782 18:04:14  -528.958044c  -9.88  -4.34    -0.0000
iter: 783 18:04:18  -528.958045c  -9.89  -4.35    -0.0000
iter: 784 18:04:22  -528.958046c  -9.90  -4.35    -0.0000
iter: 785 18:04:25  -528.958047c  -9.91  -4.35    -0.0000
iter: 786 18:04:29  -528.958047c  -9.91  -4.36    -0.0000
iter: 787 18:04:33  -528.958048c  -9.92  -4.36    -0.0000
iter: 788 18:04:37  -528.958049c  -9.92  -4.36    -0.0000
iter: 789 18:04:40  -528.958050c  -9.93  -4.37    -0.0000
iter: 790 18:04:44  -528.958051c  -9.93  -4.37    -0.0000
iter: 791 18:04:48  -528.958052c  -9.94  -4.37    -0.0000
iter: 792 18:04:52  -528.958052c  -9.95  -4.38    -0.0000
iter: 793 18:04:55  -528.958053c  -9.96  -4.38    -0.0000
iter: 794 18:04:59  -528.958054c  -9.96  -4.39    -0.0000
iter: 795 18:05:03  -528.958055c  -9.97  -4.39    -0.0000
iter: 796 18:05:06  -528.958055c  -9.97  -4.39    -0.0000
iter: 797 18:05:10  -528.958056c  -9.98  -4.40    -0.0000
iter: 798 18:05:14  -528.958057c  -9.99  -4.40    -0.0000
iter: 799 18:05:18  -528.958058c  -9.99  -4.40    -0.0000
iter: 800 18:05:21  -528.958058c -10.00  -4.41    -0.0000
iter: 801 18:05:25  -528.958059c -10.01c -4.41    -0.0000
iter: 802 18:05:29  -528.958060c -10.01c -4.41    -0.0000
iter: 803 18:05:33  -528.958061c -10.02c -4.42    -0.0000
iter: 804 18:05:36  -528.958061c -10.02c -4.42    -0.0000
iter: 805 18:05:40  -528.958062c -10.03c -4.42    -0.0000
iter: 806 18:05:44  -528.958063c -10.04c -4.43    -0.0000
iter: 807 18:05:47  -528.958063c -10.05c -4.43    -0.0000
iter: 808 18:05:51  -528.958064c -10.05c -4.44    -0.0000
iter: 809 18:05:55  -528.958065c -10.06c -4.44    -0.0000
iter: 810 18:05:59  -528.958065c -10.06c -4.44    -0.0000
iter: 811 18:06:03  -528.958066c -10.07c -4.45    -0.0000
iter: 812 18:06:06  -528.958066c -10.07c -4.45    -0.0000
iter: 813 18:06:10  -528.958067c -10.08c -4.45    -0.0000
iter: 814 18:06:14  -528.958068c -10.09c -4.46    -0.0000
iter: 815 18:06:18  -528.958068c -10.10c -4.46    -0.0000
iter: 816 18:06:21  -528.958069c -10.10c -4.46    -0.0000
iter: 817 18:06:25  -528.958069c -10.11c -4.47    -0.0000
iter: 818 18:06:29  -528.958070c -10.11c -4.47    -0.0000
iter: 819 18:06:32  -528.958071c -10.12c -4.47    -0.0000
iter: 820 18:06:36  -528.958071c -10.12c -4.48    -0.0000
iter: 821 18:06:40  -528.958072c -10.13c -4.48    -0.0000
iter: 822 18:06:44  -528.958072c -10.14c -4.49    -0.0000
iter: 823 18:06:47  -528.958073c -10.15c -4.49    -0.0000
iter: 824 18:06:51  -528.958073c -10.15c -4.49    -0.0000
iter: 825 18:06:55  -528.958074c -10.16c -4.50    -0.0000
iter: 826 18:06:58  -528.958074c -10.16c -4.50    -0.0000
iter: 827 18:07:02  -528.958075c -10.17c -4.50    -0.0000
iter: 828 18:07:06  -528.958075c -10.18c -4.51    -0.0000
iter: 829 18:07:10  -528.958076c -10.18c -4.51    -0.0000
iter: 830 18:07:13  -528.958076c -10.19c -4.51    -0.0000
iter: 831 18:07:17  -528.958077c -10.20c -4.52    -0.0000
iter: 832 18:07:21  -528.958077c -10.20c -4.52    -0.0000
iter: 833 18:07:25  -528.958078c -10.21c -4.52    -0.0000
iter: 834 18:07:28  -528.958078c -10.21c -4.53    -0.0000
iter: 835 18:07:32  -528.958079c -10.22c -4.53    -0.0000
iter: 836 18:07:36  -528.958079c -10.23c -4.53    -0.0000
iter: 837 18:07:40  -528.958080c -10.23c -4.54    -0.0000
iter: 838 18:07:44  -528.958080c -10.24c -4.54    -0.0000
iter: 839 18:07:47  -528.958081c -10.25c -4.55    -0.0000
iter: 840 18:07:51  -528.958081c -10.25c -4.55    -0.0000
iter: 841 18:07:55  -528.958082c -10.26c -4.55    -0.0000
iter: 842 18:07:59  -528.958082c -10.26c -4.56    -0.0000
iter: 843 18:08:02  -528.958082c -10.27c -4.56    -0.0000
iter: 844 18:08:06  -528.958083c -10.28c -4.56    -0.0000
iter: 845 18:08:10  -528.958083c -10.28c -4.57    -0.0000
iter: 846 18:08:14  -528.958084c -10.29c -4.57    -0.0000
iter: 847 18:08:17  -528.958084c -10.30c -4.57    -0.0000
iter: 848 18:08:21  -528.958084c -10.30c -4.58    -0.0000
iter: 849 18:08:25  -528.958085c -10.31c -4.58    -0.0000
iter: 850 18:08:28  -528.958085c -10.31c -4.58    -0.0000
iter: 851 18:08:32  -528.958086c -10.32c -4.59    -0.0000
iter: 852 18:08:36  -528.958086c -10.33c -4.59    -0.0000
iter: 853 18:08:40  -528.958086c -10.33c -4.59    -0.0000
iter: 854 18:08:43  -528.958087c -10.34c -4.60    -0.0000
iter: 855 18:08:47  -528.958087c -10.35c -4.60    -0.0000
iter: 856 18:08:51  -528.958088c -10.35c -4.61    -0.0000
iter: 857 18:08:55  -528.958088c -10.36c -4.61    -0.0000
iter: 858 18:08:58  -528.958088c -10.36c -4.61    -0.0000
iter: 859 18:09:02  -528.958089c -10.37c -4.62    -0.0000
iter: 860 18:09:06  -528.958089c -10.38c -4.62    -0.0000
iter: 861 18:09:09  -528.958089c -10.39c -4.62    -0.0000
iter: 862 18:09:13  -528.958090c -10.39c -4.63    -0.0000
iter: 863 18:09:17  -528.958090c -10.40c -4.63    -0.0000
iter: 864 18:09:21  -528.958090c -10.40c -4.63    -0.0000
iter: 865 18:09:24  -528.958091c -10.41c -4.64    -0.0000
iter: 866 18:09:28  -528.958091c -10.41c -4.64    -0.0000
iter: 867 18:09:32  -528.958091c -10.42c -4.64    -0.0000
iter: 868 18:09:36  -528.958092c -10.43c -4.65    -0.0000
iter: 869 18:09:39  -528.958092c -10.44c -4.65    -0.0000
iter: 870 18:09:43  -528.958092c -10.44c -4.65    -0.0000
iter: 871 18:09:47  -528.958093c -10.45c -4.66    -0.0000
iter: 872 18:09:50  -528.958093c -10.45c -4.66    -0.0000
iter: 873 18:09:54  -528.958093c -10.46c -4.67    -0.0000
iter: 874 18:09:58  -528.958094c -10.46c -4.67    -0.0000
iter: 875 18:10:02  -528.958094c -10.47c -4.67    -0.0000
iter: 876 18:10:05  -528.958094c -10.48c -4.68    -0.0000
iter: 877 18:10:09  -528.958094c -10.49c -4.68    -0.0000
iter: 878 18:10:13  -528.958095c -10.49c -4.68    -0.0000
iter: 879 18:10:17  -528.958095c -10.50c -4.69    -0.0000
iter: 880 18:10:20  -528.958095c -10.50c -4.69    -0.0000
iter: 881 18:10:24  -528.958096c -10.51c -4.69    -0.0000
iter: 882 18:10:28  -528.958096c -10.52c -4.70    -0.0000
iter: 883 18:10:31  -528.958096c -10.52c -4.70    -0.0000
iter: 884 18:10:35  -528.958096c -10.53c -4.70    -0.0000
iter: 885 18:10:39  -528.958097c -10.54c -4.71    -0.0000
iter: 886 18:10:43  -528.958097c -10.54c -4.71    -0.0000
iter: 887 18:10:46  -528.958097c -10.55c -4.71    -0.0000
iter: 888 18:10:50  -528.958097c -10.55c -4.72    -0.0000
iter: 889 18:10:54  -528.958098c -10.56c -4.72    -0.0000
iter: 890 18:10:58  -528.958098c -10.57c -4.72    -0.0000
iter: 891 18:11:01  -528.958098c -10.57c -4.73    -0.0000
iter: 892 18:11:05  -528.958098c -10.58c -4.73    -0.0000
iter: 893 18:11:09  -528.958099c -10.59c -4.74    -0.0000
iter: 894 18:11:13  -528.958099c -10.59c -4.74    -0.0000
iter: 895 18:11:16  -528.958099c -10.60c -4.74    -0.0000
iter: 896 18:11:20  -528.958099c -10.60c -4.75    -0.0000
iter: 897 18:11:24  -528.958100c -10.61c -4.75    -0.0000
iter: 898 18:11:27  -528.958100c -10.62c -4.75    -0.0000
iter: 899 18:11:31  -528.958100c -10.62c -4.76    -0.0000
iter: 900 18:11:35  -528.958100c -10.63c -4.76    -0.0000
iter: 901 18:11:39  -528.958101c -10.64c -4.76    -0.0000
iter: 902 18:11:42  -528.958101c -10.64c -4.77    -0.0000
iter: 903 18:11:46  -528.958101c -10.65c -4.77    -0.0000
iter: 904 18:11:50  -528.958101c -10.65c -4.77    -0.0000
iter: 905 18:11:54  -528.958101c -10.66c -4.78    -0.0000
iter: 906 18:11:57  -528.958102c -10.66c -4.78    -0.0000
iter: 907 18:12:01  -528.958102c -10.67c -4.78    -0.0000
iter: 908 18:12:05  -528.958102c -10.68c -4.79    -0.0000
iter: 909 18:12:08  -528.958102c -10.69c -4.79    -0.0000
iter: 910 18:12:12  -528.958103c -10.69c -4.79    -0.0000
iter: 911 18:12:16  -528.958103c -10.70c -4.80    -0.0000
iter: 912 18:12:20  -528.958103c -10.70c -4.80    -0.0000
iter: 913 18:12:23  -528.958103c -10.71c -4.80    -0.0000
iter: 914 18:12:27  -528.958103c -10.71c -4.81    -0.0000
iter: 915 18:12:31  -528.958104c -10.72c -4.81    -0.0000
iter: 916 18:12:35  -528.958104c -10.73c -4.82    -0.0000
iter: 917 18:12:38  -528.958104c -10.74c -4.82    -0.0000
iter: 918 18:12:42  -528.958104c -10.74c -4.82    -0.0000
iter: 919 18:12:46  -528.958104c -10.75c -4.83    -0.0000
iter: 920 18:12:50  -528.958104c -10.75c -4.83    -0.0000
iter: 921 18:12:53  -528.958105c -10.76c -4.83    -0.0000
iter: 922 18:12:57  -528.958105c -10.76c -4.84    -0.0000
iter: 923 18:13:01  -528.958105c -10.77c -4.84    -0.0000
iter: 924 18:13:04  -528.958105c -10.78c -4.84    -0.0000
iter: 925 18:13:08  -528.958105c -10.79c -4.85    -0.0000
iter: 926 18:13:12  -528.958106c -10.79c -4.85    -0.0000
iter: 927 18:13:16  -528.958106c -10.80c -4.85    -0.0000
iter: 928 18:13:19  -528.958106c -10.80c -4.86    -0.0000
iter: 929 18:13:23  -528.958106c -10.81c -4.86    -0.0000
iter: 930 18:13:27  -528.958106c -10.81c -4.86    -0.0000
iter: 931 18:13:31  -528.958106c -10.82c -4.87    -0.0000
iter: 932 18:13:34  -528.958107c -10.83c -4.87    -0.0000
iter: 933 18:13:38  -528.958107c -10.83c -4.87    -0.0000
iter: 934 18:13:42  -528.958107c -10.84c -4.88    -0.0000
iter: 935 18:13:45  -528.958107c -10.85c -4.88    -0.0000
iter: 936 18:13:49  -528.958107c -10.85c -4.88    -0.0000
iter: 937 18:13:53  -528.958107c -10.86c -4.89    -0.0000
iter: 938 18:13:57  -528.958108c -10.86c -4.89    -0.0000
iter: 939 18:14:00  -528.958108c -10.87c -4.89    -0.0000
iter: 940 18:14:04  -528.958108c -10.88c -4.90    -0.0000
iter: 941 18:14:08  -528.958108c -10.88c -4.90    -0.0000
iter: 942 18:14:12  -528.958108c -10.89c -4.90    -0.0000
iter: 943 18:14:15  -528.958108c -10.90c -4.91    -0.0000
iter: 944 18:14:19  -528.958108c -10.90c -4.91    -0.0000
iter: 945 18:14:23  -528.958109c -10.91c -4.92    -0.0000
iter: 946 18:14:26  -528.958109c -10.91c -4.92    -0.0000
iter: 947 18:14:30  -528.958109c -10.92c -4.92    -0.0000
iter: 948 18:14:34  -528.958109c -10.93c -4.93    -0.0000
iter: 949 18:14:38  -528.958109c -10.93c -4.93    -0.0000
iter: 950 18:14:41  -528.958109c -10.94c -4.93    -0.0000
iter: 951 18:14:45  -528.958109c -10.95c -4.94    -0.0000
iter: 952 18:14:49  -528.958110c -10.95c -4.94    -0.0000
iter: 953 18:14:53  -528.958110c -10.96c -4.94    -0.0000
iter: 954 18:14:56  -528.958110c -10.96c -4.95    -0.0000
iter: 955 18:15:00  -528.958110c -10.97c -4.95    -0.0000
iter: 956 18:15:04  -528.958110c -10.98c -4.95    -0.0000
iter: 957 18:15:07  -528.958110c -10.98c -4.96    -0.0000
iter: 958 18:15:11  -528.958110c -10.99c -4.96    -0.0000
iter: 959 18:15:15  -528.958110c -11.00c -4.96    -0.0000
iter: 960 18:15:19  -528.958111c -11.00c -4.97    -0.0000
iter: 961 18:15:22  -528.958111c -11.01c -4.97    -0.0000
iter: 962 18:15:26  -528.958111c -11.01c -4.97    -0.0000
iter: 963 18:15:30  -528.958111c -11.02c -4.98    -0.0000
iter: 964 18:15:34  -528.958111c -11.02c -4.98    -0.0000
iter: 965 18:15:37  -528.958111c -11.03c -4.98    -0.0000
iter: 966 18:15:41  -528.958111c -11.04c -4.99    -0.0000
iter: 967 18:15:45  -528.958111c -11.05c -4.99    -0.0000
iter: 968 18:15:48  -528.958112c -11.05c -4.99    -0.0000
iter: 969 18:15:52  -528.958112c -11.06c -5.00    -0.0000
iter: 970 18:15:56  -528.958112c -11.06c -5.00c   -0.0000

Converged after 970 iterations.

Dipole moment: (52.392992, -54.448985, -0.163198) |e|*Ang

Total magnetic moment: (0.000000, 0.000000, -0.000000)
Local magnetic moments:
   0 Ti ( 0.000000,  0.000000,  0.000000)
   1 Ti ( 0.000000,  0.000000, -0.000000)
   2 Ti ( 0.000000,  0.000000,  0.000000)
   3 Ti ( 0.000000,  0.000000, -0.000000)
   4 Ti ( 0.000000,  0.000000, -0.000000)
   5 Ti ( 0.000000,  0.000000, -0.000000)
   6 Ti ( 0.000000,  0.000000, -0.000000)
   7 Ti ( 0.000000,  0.000000, -0.000000)
   8 Ti ( 0.000000,  0.000000, -0.000000)
   9 Ti ( 0.000000,  0.000000, -0.000000)
  10 Ti ( 0.000000,  0.000000,  0.000000)
  11 Ti ( 0.000000,  0.000000,  0.000000)
  12 Ti ( 0.000000,  0.000000, -0.000000)
  13 Ti ( 0.000000,  0.000000, -0.000000)
  14 Ti ( 0.000000,  0.000000, -0.000000)
  15 Ti ( 0.000000,  0.000000, -0.000000)
  16 Ti ( 0.000000,  0.000000,  0.000000)
  17 Ti ( 0.000000,  0.000000, -0.000000)
  18 Ti ( 0.000000,  0.000000, -0.000000)
  19 Ti ( 0.000000,  0.000000, -0.000000)
  20 Ti ( 0.000000,  0.000000,  0.000000)
  21 Ti ( 0.000000,  0.000000,  0.000000)
  22 Ti ( 0.000000,  0.000000, -0.000000)
  23 Ti ( 0.000000,  0.000000,  0.000000)
  24 O  ( 0.000000,  0.000000,  0.000000)
  25 O  ( 0.000000,  0.000000, -0.000000)
  26 O  ( 0.000000,  0.000000, -0.000000)
  27 O  ( 0.000000,  0.000000, -0.000000)
  28 O  ( 0.000000,  0.000000,  0.000000)
  29 O  ( 0.000000,  0.000000, -0.000000)
  30 O  ( 0.000000,  0.000000,  0.000000)
  31 O  ( 0.000000,  0.000000, -0.000000)
  32 O  ( 0.000000,  0.000000, -0.000000)
  33 O  ( 0.000000,  0.000000,  0.000000)
  34 O  ( 0.000000,  0.000000, -0.000000)
  35 O  ( 0.000000,  0.000000,  0.000000)
  36 O  ( 0.000000,  0.000000, -0.000000)
  37 O  ( 0.000000,  0.000000,  0.000000)
  38 O  ( 0.000000,  0.000000, -0.000000)
  39 O  ( 0.000000,  0.000000,  0.000000)
  40 O  ( 0.000000,  0.000000, -0.000000)
  41 O  ( 0.000000,  0.000000,  0.000000)
  42 O  ( 0.000000,  0.000000, -0.000000)
  43 O  ( 0.000000,  0.000000,  0.000000)
  44 O  ( 0.000000,  0.000000, -0.000000)
  45 O  ( 0.000000,  0.000000, -0.000000)
  46 O  ( 0.000000,  0.000000,  0.000000)
  47 O  ( 0.000000,  0.000000,  0.000000)
  48 O  ( 0.000000,  0.000000, -0.000000)
  49 O  ( 0.000000,  0.000000,  0.000000)
  50 O  ( 0.000000,  0.000000,  0.000000)
  51 O  ( 0.000000,  0.000000,  0.000000)
  52 O  ( 0.000000,  0.000000, -0.000000)
  53 O  ( 0.000000,  0.000000,  0.000000)
  54 O  ( 0.000000,  0.000000, -0.000000)
  55 O  ( 0.000000,  0.000000, -0.000000)
  56 O  ( 0.000000,  0.000000, -0.000000)
  57 O  ( 0.000000,  0.000000, -0.000000)
  58 O  ( 0.000000,  0.000000,  0.000000)
  59 O  ( 0.000000,  0.000000, -0.000000)
  60 O  ( 0.000000,  0.000000,  0.000000)
  61 O  ( 0.000000,  0.000000,  0.000000)
  62 O  ( 0.000000,  0.000000, -0.000000)
  63 O  ( 0.000000,  0.000000,  0.000000)
  64 O  ( 0.000000,  0.000000, -0.000000)
  65 O  ( 0.000000,  0.000000,  0.000000)
  66 O  ( 0.000000,  0.000000, -0.000000)
  67 O  ( 0.000000,  0.000000,  0.000000)
  68 O  ( 0.000000,  0.000000,  0.000000)
  69 O  ( 0.000000,  0.000000,  0.000000)
  70 O  ( 0.000000,  0.000000,  0.000000)
  71 O  ( 0.000000,  0.000000, -0.000000)
  72 Au ( 0.000000,  0.000000, -0.000000)
  73 Au ( 0.000000,  0.000000, -0.000000)
  74 Au ( 0.000000,  0.000000, -0.000000)
  75 Au ( 0.000000,  0.000000, -0.000000)

Energy contributions relative to reference atoms: (reference = -2721730.337652)

Kinetic:       +538.868740
Potential:     -728.501957
External:        +0.000000
XC:            -382.529732
Entropy (-ST):   -0.001262
Local:          +43.205468
SIC:             +0.000000
--------------------------
Free energy:   -528.958743
Extrapolated:  -528.958112

Dipole-layer corrected work functions: 4.551918, 4.925045 eV

Spin contamination: 0.000000 electrons
                   Up                     Down
 Band  Eigenvalues  Occupancy  Eigenvalues  Occupancy
    0    -66.02145    1.00000    -66.02145    1.00000
    1    -66.01369    1.00000    -66.01369    1.00000
    2    -66.00848    1.00000    -66.00848    1.00000
    3    -66.00617    1.00000    -66.00617    1.00000
    4    -65.87996    1.00000    -65.87996    1.00000
    5    -65.80350    1.00000    -65.80350    1.00000
    6    -65.71140    1.00000    -65.71140    1.00000
    7    -65.70870    1.00000    -65.70870    1.00000
    8    -65.70660    1.00000    -65.70660    1.00000
    9    -65.69889    1.00000    -65.69889    1.00000
   10    -65.67411    1.00000    -65.67411    1.00000
   11    -65.67294    1.00000    -65.67294    1.00000
   12    -65.66185    1.00000    -65.66185    1.00000
   13    -65.62616    1.00000    -65.62616    1.00000
   14    -65.62102    1.00000    -65.62102    1.00000
   15    -65.56689    1.00000    -65.56689    1.00000
   16    -65.54545    1.00000    -65.54545    1.00000
   17    -65.53867    1.00000    -65.53867    1.00000
   18    -65.42211    1.00000    -65.42211    1.00000
   19    -65.39746    1.00000    -65.39746    1.00000
   20    -65.28440    1.00000    -65.28440    1.00000
   21    -65.27080    1.00000    -65.27080    1.00000
   22    -65.26306    1.00000    -65.26306    1.00000
   23    -65.26038    1.00000    -65.26038    1.00000
   24    -42.34320    1.00000    -42.34320    1.00000
   25    -42.33422    1.00000    -42.33422    1.00000
   26    -42.32824    1.00000    -42.32824    1.00000
   27    -42.32537    1.00000    -42.32537    1.00000
   28    -42.19599    1.00000    -42.19599    1.00000
   29    -42.18705    1.00000    -42.18705    1.00000
   30    -42.16070    1.00000    -42.16070    1.00000
   31    -42.12655    1.00000    -42.12655    1.00000
   32    -42.11743    1.00000    -42.11743    1.00000
   33    -42.05444    1.00000    -42.05444    1.00000
   34    -42.02426    1.00000    -42.02426    1.00000
   35    -42.01331    1.00000    -42.01331    1.00000
   36    -42.01082    1.00000    -42.01082    1.00000
   37    -42.00407    1.00000    -42.00407    1.00000
   38    -41.99302    1.00000    -41.99302    1.00000
   39    -41.99161    1.00000    -41.99161    1.00000
   40    -41.98539    1.00000    -41.98539    1.00000
   41    -41.98451    1.00000    -41.98451    1.00000
   42    -41.98026    1.00000    -41.98026    1.00000
   43    -41.96957    1.00000    -41.96957    1.00000
   44    -41.96331    1.00000    -41.96331    1.00000
   45    -41.95919    1.00000    -41.95919    1.00000
   46    -41.94168    1.00000    -41.94168    1.00000
   47    -41.93608    1.00000    -41.93608    1.00000
   48    -41.91778    1.00000    -41.91778    1.00000
   49    -41.89979    1.00000    -41.89979    1.00000
   50    -41.88703    1.00000    -41.88703    1.00000
   51    -41.88486    1.00000    -41.88486    1.00000
   52    -41.87102    1.00000    -41.87102    1.00000
   53    -41.86314    1.00000    -41.86314    1.00000
   54    -41.86067    1.00000    -41.86067    1.00000
   55    -41.84054    1.00000    -41.84054    1.00000
   56    -41.83752    1.00000    -41.83752    1.00000
   57    -41.82987    1.00000    -41.82987    1.00000
   58    -41.81990    1.00000    -41.81990    1.00000
   59    -41.80545    1.00000    -41.80545    1.00000
   60    -41.80358    1.00000    -41.80358    1.00000
   61    -41.79153    1.00000    -41.79153    1.00000
   62    -41.78918    1.00000    -41.78918    1.00000
   63    -41.78569    1.00000    -41.78569    1.00000
   64    -41.77766    1.00000    -41.77766    1.00000
   65    -41.76441    1.00000    -41.76441    1.00000
   66    -41.76331    1.00000    -41.76331    1.00000
   67    -41.75635    1.00000    -41.75635    1.00000
   68    -41.74740    1.00000    -41.74740    1.00000
   69    -41.74007    1.00000    -41.74007    1.00000
   70    -41.73162    1.00000    -41.73162    1.00000
   71    -41.72286    1.00000    -41.72286    1.00000
   72    -41.72208    1.00000    -41.72208    1.00000
   73    -41.71098    1.00000    -41.71098    1.00000
   74    -41.70670    1.00000    -41.70670    1.00000
   75    -41.69243    1.00000    -41.69243    1.00000
   76    -41.66301    1.00000    -41.66301    1.00000
   77    -41.64686    1.00000    -41.64686    1.00000
   78    -41.59693    1.00000    -41.59693    1.00000
   79    -41.58566    1.00000    -41.58566    1.00000
   80    -41.55356    1.00000    -41.55356    1.00000
   81    -41.51508    1.00000    -41.51508    1.00000
   82    -41.50957    1.00000    -41.50957    1.00000
   83    -41.50859    1.00000    -41.50859    1.00000
   84    -41.49632    1.00000    -41.49632    1.00000
   85    -41.49267    1.00000    -41.49267    1.00000
   86    -41.48207    1.00000    -41.48207    1.00000
   87    -41.47992    1.00000    -41.47992    1.00000
   88    -41.47811    1.00000    -41.47811    1.00000
   89    -41.47383    1.00000    -41.47383    1.00000
   90    -41.43790    1.00000    -41.43790    1.00000
   91    -41.42338    1.00000    -41.42338    1.00000
   92    -41.36046    1.00000    -41.36046    1.00000
   93    -41.34482    1.00000    -41.34482    1.00000
   94    -41.33676    1.00000    -41.33676    1.00000
   95    -41.33340    1.00000    -41.33340    1.00000
   96    -24.71872    1.00000    -24.71872    1.00000
   97    -24.51605    1.00000    -24.51605    1.00000
   98    -24.38740    1.00000    -24.38740    1.00000
   99    -24.35918    1.00000    -24.35918    1.00000
  100    -24.29748    1.00000    -24.29748    1.00000
  101    -24.25659    1.00000    -24.25659    1.00000
  102    -24.18281    1.00000    -24.18281    1.00000
  103    -24.10973    1.00000    -24.10973    1.00000
  104    -24.05298    1.00000    -24.05298    1.00000
  105    -23.93893    1.00000    -23.93893    1.00000
  106    -23.88834    1.00000    -23.88834    1.00000
  107    -23.82559    1.00000    -23.82559    1.00000
  108    -23.74785    1.00000    -23.74785    1.00000
  109    -23.62425    1.00000    -23.62425    1.00000
  110    -23.58813    1.00000    -23.58813    1.00000
  111    -23.57948    1.00000    -23.57948    1.00000
  112    -23.55984    1.00000    -23.55984    1.00000
  113    -23.54473    1.00000    -23.54473    1.00000
  114    -23.48695    1.00000    -23.48695    1.00000
  115    -23.45454    1.00000    -23.45454    1.00000
  116    -23.43590    1.00000    -23.43590    1.00000
  117    -23.41530    1.00000    -23.41530    1.00000
  118    -23.40278    1.00000    -23.40278    1.00000
  119    -23.39257    1.00000    -23.39257    1.00000
  120    -23.36491    1.00000    -23.36491    1.00000
  121    -23.35187    1.00000    -23.35187    1.00000
  122    -23.33481    1.00000    -23.33481    1.00000
  123    -23.33359    1.00000    -23.33359    1.00000
  124    -23.26925    1.00000    -23.26925    1.00000
  125    -23.25173    1.00000    -23.25173    1.00000
  126    -23.25033    1.00000    -23.25033    1.00000
  127    -23.24105    1.00000    -23.24105    1.00000
  128    -23.23742    1.00000    -23.23742    1.00000
  129    -23.23388    1.00000    -23.23388    1.00000
  130    -23.22605    1.00000    -23.22605    1.00000
  131    -23.21192    1.00000    -23.21192    1.00000
  132    -23.19512    1.00000    -23.19512    1.00000
  133    -23.19332    1.00000    -23.19332    1.00000
  134    -23.16152    1.00000    -23.16152    1.00000
  135    -23.05389    1.00000    -23.05389    1.00000
  136    -23.03651    1.00000    -23.03651    1.00000
  137    -22.84495    1.00000    -22.84495    1.00000
  138    -22.73580    1.00000    -22.73580    1.00000
  139    -22.65673    1.00000    -22.65673    1.00000
  140    -21.88351    1.00000    -21.88351    1.00000
  141    -21.84221    1.00000    -21.84221    1.00000
  142    -21.83593    1.00000    -21.83593    1.00000
  143    -21.82589    1.00000    -21.82589    1.00000
  144    -11.84532    1.00000    -11.84532    1.00000
  145    -11.72659    1.00000    -11.72659    1.00000
  146    -11.71859    1.00000    -11.71859    1.00000
  147    -11.66111    1.00000    -11.66111    1.00000
  148    -11.63891    1.00000    -11.63891    1.00000
  149    -11.61949    1.00000    -11.61949    1.00000
  150    -11.55594    1.00000    -11.55594    1.00000
  151    -11.54537    1.00000    -11.54537    1.00000
  152    -11.53090    1.00000    -11.53090    1.00000
  153    -11.48415    1.00000    -11.48415    1.00000
  154    -11.46984    1.00000    -11.46984    1.00000
  155    -11.42777    1.00000    -11.42777    1.00000
  156    -11.41583    1.00000    -11.41583    1.00000
  157    -11.37779    1.00000    -11.37779    1.00000
  158    -11.34010    1.00000    -11.34010    1.00000
  159    -11.30160    1.00000    -11.30160    1.00000
  160    -11.28733    1.00000    -11.28733    1.00000
  161    -11.25913    1.00000    -11.25913    1.00000
  162    -11.23898    1.00000    -11.23898    1.00000
  163    -11.16921    1.00000    -11.16921    1.00000
  164    -11.11027    1.00000    -11.11027    1.00000
  165    -11.03031    1.00000    -11.03031    1.00000
  166    -11.02667    1.00000    -11.02667    1.00000
  167    -10.99808    1.00000    -10.99808    1.00000
  168    -10.99254    1.00000    -10.99254    1.00000
  169    -10.97400    1.00000    -10.97400    1.00000
  170    -10.94043    1.00000    -10.94043    1.00000
  171    -10.92188    1.00000    -10.92188    1.00000
  172    -10.90210    1.00000    -10.90210    1.00000
  173    -10.89537    1.00000    -10.89537    1.00000
  174    -10.88852    1.00000    -10.88852    1.00000
  175    -10.85191    1.00000    -10.85191    1.00000
  176    -10.84053    1.00000    -10.84053    1.00000
  177    -10.82879    1.00000    -10.82879    1.00000
  178    -10.81498    1.00000    -10.81498    1.00000
  179    -10.79633    1.00000    -10.79633    1.00000
  180    -10.78039    1.00000    -10.78039    1.00000
  181    -10.76547    1.00000    -10.76547    1.00000
  182    -10.75720    1.00000    -10.75720    1.00000
  183    -10.71951    1.00000    -10.71951    1.00000
  184    -10.71111    1.00000    -10.71111    1.00000
  185    -10.67010    1.00000    -10.67010    1.00000
  186    -10.64108    1.00000    -10.64108    1.00000
  187    -10.63309    1.00000    -10.63309    1.00000
  188    -10.57526    1.00000    -10.57526    1.00000
  189    -10.53911    1.00000    -10.53911    1.00000
  190    -10.45978    1.00000    -10.45978    1.00000
  191    -10.42639    1.00000    -10.42639    1.00000
  192    -10.39571    1.00000    -10.39571    1.00000
  193    -10.33410    1.00000    -10.33410    1.00000
  194    -10.25179    1.00000    -10.25179    1.00000
  195    -10.23671    1.00000    -10.23671    1.00000
  196    -10.22454    1.00000    -10.22454    1.00000
  197    -10.16004    1.00000    -10.16004    1.00000
  198    -10.05174    1.00000    -10.05174    1.00000
  199    -10.01431    1.00000    -10.01431    1.00000
  200     -9.97894    1.00000     -9.97894    1.00000
  201     -9.94629    1.00000     -9.94629    1.00000
  202     -9.87109    1.00000     -9.87109    1.00000
  203     -9.86767    1.00000     -9.86767    1.00000
  204     -9.80037    1.00000     -9.80037    1.00000
  205     -9.78502    1.00000     -9.78502    1.00000
  206     -9.73246    1.00000     -9.73246    1.00000
  207     -9.67730    1.00000     -9.67730    1.00000
  208     -9.63579    1.00000     -9.63579    1.00000
  209     -9.62578    1.00000     -9.62578    1.00000
  210     -9.61469    1.00000     -9.61469    1.00000
  211     -9.58785    1.00000     -9.58785    1.00000
  212     -9.54732    1.00000     -9.54732    1.00000
  213     -9.53259    1.00000     -9.53259    1.00000
  214     -9.48815    1.00000     -9.48815    1.00000
  215     -9.44589    1.00000     -9.44589    1.00000
  216     -9.42205    1.00000     -9.42205    1.00000
  217     -9.35795    1.00000     -9.35795    1.00000
  218     -9.35043    1.00000     -9.35043    1.00000
  219     -9.33864    1.00000     -9.33864    1.00000
  220     -9.30135    1.00000     -9.30135    1.00000
  221     -9.28697    1.00000     -9.28697    1.00000
  222     -9.25346    1.00000     -9.25346    1.00000
  223     -9.23156    1.00000     -9.23156    1.00000
  224     -9.18605    1.00000     -9.18605    1.00000
  225     -9.16953    1.00000     -9.16953    1.00000
  226     -9.15761    1.00000     -9.15761    1.00000
  227     -9.14399    1.00000     -9.14399    1.00000
  228     -9.08882    1.00000     -9.08882    1.00000
  229     -9.07225    1.00000     -9.07225    1.00000
  230     -9.06481    1.00000     -9.06481    1.00000
  231     -9.03193    1.00000     -9.03193    1.00000
  232     -9.02851    1.00000     -9.02851    1.00000
  233     -9.01538    1.00000     -9.01538    1.00000
  234     -8.94178    1.00000     -8.94178    1.00000
  235     -8.87755    1.00000     -8.87755    1.00000
  236     -8.87496    1.00000     -8.87496    1.00000
  237     -8.82700    1.00000     -8.82700    1.00000
  238     -8.81251    1.00000     -8.81251    1.00000
  239     -8.79340    1.00000     -8.79340    1.00000
  240     -8.77216    1.00000     -8.77216    1.00000
  241     -8.74248    1.00000     -8.74248    1.00000
  242     -8.71701    1.00000     -8.71701    1.00000
  243     -8.67358    1.00000     -8.67358    1.00000
  244     -8.64216    1.00000     -8.64216    1.00000
  245     -8.54078    1.00000     -8.54078    1.00000
  246     -8.53230    1.00000     -8.53230    1.00000
  247     -8.45575    1.00000     -8.45575    1.00000
  248     -8.42698    1.00000     -8.42698    1.00000
  249     -8.38333    1.00000     -8.38333    1.00000
  250     -8.33459    1.00000     -8.33459    1.00000
  251     -8.31999    1.00000     -8.31999    1.00000
  252     -8.28147    1.00000     -8.28147    1.00000
  253     -8.27443    1.00000     -8.27443    1.00000
  254     -8.25090    1.00000     -8.25090    1.00000
  255     -8.23906    1.00000     -8.23906    1.00000
  256     -8.20912    1.00000     -8.20912    1.00000
  257     -8.19827    1.00000     -8.19827    1.00000
  258     -8.18606    1.00000     -8.18606    1.00000
  259     -8.17384    1.00000     -8.17384    1.00000
  260     -8.12972    1.00000     -8.12972    1.00000
  261     -8.10554    1.00000     -8.10554    1.00000
  262     -8.07496    1.00000     -8.07496    1.00000
  263     -8.06791    1.00000     -8.06791    1.00000
  264     -8.01167    1.00000     -8.01167    1.00000
  265     -8.00699    1.00000     -8.00699    1.00000
  266     -7.98515    1.00000     -7.98515    1.00000
  267     -7.95527    1.00000     -7.95527    1.00000
  268     -7.93428    1.00000     -7.93428    1.00000
  269     -7.92383    1.00000     -7.92383    1.00000
  270     -7.90309    1.00000     -7.90309    1.00000
  271     -7.87745    1.00000     -7.87745    1.00000
  272     -7.86964    1.00000     -7.86964    1.00000
  273     -7.83257    1.00000     -7.83257    1.00000
  274     -7.80488    1.00000     -7.80488    1.00000
  275     -7.78842    1.00000     -7.78842    1.00000
  276     -7.76860    1.00000     -7.76860    1.00000
  277     -7.75623    1.00000     -7.75623    1.00000
  278     -7.70507    1.00000     -7.70507    1.00000
  279     -7.67302    1.00000     -7.67302    1.00000
  280     -7.65972    1.00000     -7.65972    1.00000
  281     -7.63478    1.00000     -7.63478    1.00000
  282     -7.54051    1.00000     -7.54051    1.00000
  283     -7.51512    1.00000     -7.51512    1.00000
  284     -7.47587    1.00000     -7.47587    1.00000
  285     -7.45910    1.00000     -7.45910    1.00000
  286     -7.37678    1.00000     -7.37678    1.00000
  287     -7.33814    1.00000     -7.33814    1.00000
  288     -7.30065    1.00000     -7.30065    1.00000
  289     -7.23235    1.00000     -7.23235    1.00000
  290     -7.20780    1.00000     -7.20780    1.00000
  291     -7.19532    1.00000     -7.19532    1.00000
  292     -7.18692    1.00000     -7.18692    1.00000
  293     -7.16187    1.00000     -7.16187    1.00000
  294     -7.03602    1.00000     -7.03602    1.00000
  295     -7.00910    1.00000     -7.00910    1.00000
  296     -6.97355    1.00000     -6.97355    1.00000
  297     -6.92882    1.00000     -6.92882    1.00000
  298     -6.90859    1.00000     -6.90859    1.00000
  299     -6.83551    1.00000     -6.83551    1.00000
  300     -6.82437    1.00000     -6.82437    1.00000
  301     -6.74499    1.00000     -6.74499    1.00000
  302     -6.70373    1.00000     -6.70373    1.00000
  303     -6.65331    1.00000     -6.65331    1.00000
  304     -6.57923    1.00000     -6.57923    1.00000
  305     -6.54014    1.00000     -6.54014    1.00000
  306     -6.51470    1.00000     -6.51470    1.00000
  307     -6.45346    1.00000     -6.45346    1.00000
  308     -5.86102    0.99999     -5.86102    0.99999
  309     -5.54086    0.99967     -5.54086    0.99967
  310     -3.93221    0.00031     -3.93221    0.00031
  311     -3.63284    0.00002     -3.63284    0.00002
  312     -3.49824    0.00000     -3.49824    0.00000
  313     -3.44365    0.00000     -3.44365    0.00000
  314     -3.39791    0.00000     -3.39791    0.00000
  315     -3.36906    0.00000     -3.36906    0.00000
  316     -3.24029    0.00000     -3.24029    0.00000
  317     -3.22731    0.00000     -3.22731    0.00000
  318     -3.21236    0.00000     -3.21236    0.00000
  319     -3.11106    0.00000     -3.11106    0.00000
  320     -3.00857    0.00000     -3.00857    0.00000
  321     -2.95280    0.00000     -2.95280    0.00000
  322     -2.90706    0.00000     -2.90706    0.00000
  323     -2.88439    0.00000     -2.88439    0.00000
  324     -2.84498    0.00000     -2.84498    0.00000
  325     -2.83183    0.00000     -2.83183    0.00000
  326     -2.78005    0.00000     -2.78005    0.00000
  327     -2.74056    0.00000     -2.74056    0.00000
  328     -2.73459    0.00000     -2.73459    0.00000
  329     -2.70785    0.00000     -2.70785    0.00000
  330     -2.69165    0.00000     -2.69165    0.00000
  331     -2.67751    0.00000     -2.67751    0.00000
  332     -2.65039    0.00000     -2.65039    0.00000
  333     -2.62768    0.00000     -2.62768    0.00000
  334     -2.59921    0.00000     -2.59921    0.00000
  335     -2.56717    0.00000     -2.56717    0.00000
  336     -2.54417    0.00000     -2.54417    0.00000
  337     -2.51976    0.00000     -2.51976    0.00000
  338     -2.51067    0.00000     -2.51067    0.00000
  339     -2.50342    0.00000     -2.50342    0.00000
  340     -2.49434    0.00000     -2.49434    0.00000
  341     -2.48349    0.00000     -2.48349    0.00000
  342     -2.46111    0.00000     -2.46111    0.00000
  343     -2.44925    0.00000     -2.44925    0.00000
  344     -2.43757    0.00000     -2.43757    0.00000
  345     -2.42998    0.00000     -2.42998    0.00000
  346     -2.41270    0.00000     -2.41270    0.00000
  347     -2.40005    0.00000     -2.40005    0.00000
  348     -2.37282    0.00000     -2.37282    0.00000
  349     -2.36909    0.00000     -2.36909    0.00000
  350     -2.30211    0.00000     -2.30211    0.00000
  351     -2.28706    0.00000     -2.28706    0.00000
  352     -2.26982    0.00000     -2.26982    0.00000
  353     -2.25671    0.00000     -2.25671    0.00000
  354     -2.23938    0.00000     -2.23938    0.00000
  355     -2.22293    0.00000     -2.22293    0.00000
  356     -2.14282    0.00000     -2.14282    0.00000
  357     -2.10590    0.00000     -2.10590    0.00000
  358     -2.09007    0.00000     -2.09007    0.00000
  359     -2.08052    0.00000     -2.08052    0.00000
  360     -2.04877    0.00000     -2.04877    0.00000
  361     -2.04074    0.00000     -2.04074    0.00000
  362     -2.02890    0.00000     -2.02890    0.00000
  363     -2.02450    0.00000     -2.02450    0.00000
  364     -2.00464    0.00000     -2.00464    0.00000
  365     -1.99646    0.00000     -1.99646    0.00000
  366     -1.98961    0.00000     -1.98961    0.00000
  367     -1.98079    0.00000     -1.98079    0.00000
  368     -1.96905    0.00000     -1.96905    0.00000
  369     -1.92813    0.00000     -1.92813    0.00000
  370     -1.88827    0.00000     -1.88827    0.00000
  371     -1.88017    0.00000     -1.88017    0.00000
  372     -1.87148    0.00000     -1.87148    0.00000
  373     -1.83599    0.00000     -1.83599    0.00000
  374     -1.78174    0.00000     -1.78174    0.00000
  375     -1.76718    0.00000     -1.76718    0.00000

Fermi level: -4.73848

Gap: 1.609 eV
Transition (v -> c):
  (s=0, k=0, n=309, [0.00, 0.00, 0.00]) -> (s=1, k=0, n=310, [0.00, 0.00, 0.00])
No difference between direct/indirect transitions
System changes: positions 

Initializing position-dependent things.

Density initialized from wave functions
      .-------------------------.  
     /|                         |  
    / |                         |  
   /  |                         |  
  /   |                         |  
 *    |                         |  
 |    |                         |  
 |    |                         |  
 |    |                         |  
 |    |                         |  
 |    |                         |  
 |    |                         |  
 |    |                         |  
 |    |                         |  
 |    |        Au   OAu         |  
 |    |      O          Ti      |  
 |    O  Au      Ti     O    O  |  
 |    |   Ti   Au O   O         |  
 | O  |   O    O      Ti     Ti |  
 |    | Ti     Ti     O    O    |  
 |    |     O       O      Ti   |  
 |   O|Ti     O      O          |  
 |    |O    O      Ti     Ti    |  
 |  Ti|    Ti          O  O   O |  
 |    |  O  O   O O    TiO      |  
 |  O |         TiO         O Ti|  
 |    | OTiO   Ti    OTi        |  
 |    |       O     O O    O O  |  
 |    | Oi   O O           Ti   |  
 |    O      Ti     Ti     O    |  
 |   Ti          O      O       |  
 |    |   O                     |  
 |    |                         |  
 |    |                         |  
 |    |                         |  
 |    .-------------------------.  
 |   /                         /   
 |  /                         /    
 | /                         /     
 |/                         /      
 *-------------------------*       

Positions:
   0 Ti     1.771742    0.000000    8.228379    ( 0.0000,  0.0000,  0.0000)
   1 Ti     6.989192    1.896200    8.228379    ( 0.0000,  0.0000,  0.0000)
   2 Ti     1.771742    3.792400    8.228379    ( 0.0000,  0.0000,  0.0000)
   3 Ti     6.989192    5.688600    8.228379    ( 0.0000,  0.0000,  0.0000)
   4 Ti     4.725027    0.000000    9.111586    ( 0.0000,  0.0000,  0.0000)
   5 Ti     9.942477    1.896200    9.111586    ( 0.0000,  0.0000,  0.0000)
   6 Ti     4.725027    3.792400    9.111586    ( 0.0000,  0.0000,  0.0000)
   7 Ti     9.942477    5.688600    9.111586    ( 0.0000,  0.0000,  0.0000)
   8 Ti     3.149983    0.000000   11.761552    ( 0.0000,  0.0000,  0.0000)
   9 Ti     8.367433    1.896200   11.761552    ( 0.0000,  0.0000,  0.0000)
  10 Ti     3.149983    3.792400   11.761552    ( 0.0000,  0.0000,  0.0000)
  11 Ti     8.367433    5.688600   11.761552    ( 0.0000,  0.0000,  0.0000)
  12 Ti     6.103269    0.000000   12.644759    ( 0.0000,  0.0000,  0.0000)
  13 Ti     0.885819    1.896200   12.644759    ( 0.0000,  0.0000,  0.0000)
  14 Ti     6.103269    3.792400   12.644759    ( 0.0000,  0.0000,  0.0000)
  15 Ti     0.885819    5.688600   12.644759    ( 0.0000,  0.0000,  0.0000)
  16 Ti     4.482233   -0.001033   15.342543    ( 0.0000,  0.0000,  0.0000)
  17 Ti     9.753045    1.900753   15.389207    ( 0.0000,  0.0000,  0.0000)
  18 Ti     4.499047    3.797034   15.348687    ( 0.0000,  0.0000,  0.0000)
  19 Ti     9.736627    5.671166   15.407809    ( 0.0000,  0.0000,  0.0000)
  20 Ti     7.365001   -0.008670   16.091347    ( 0.0000,  0.0000,  0.0000)
  21 Ti     2.124206    1.919615   16.196452    ( 0.0000,  0.0000,  0.0000)
  22 Ti     7.324862    3.785370   16.124124    ( 0.0000,  0.0000,  0.0000)
  23 Ti     2.104658    5.692197   16.109406    ( 0.0000,  0.0000,  0.0000)
  24 O      3.638859    0.000000    7.500000    ( 0.0000,  0.0000,  0.0000)
  25 O      8.856309    1.896200    7.500000    ( 0.0000,  0.0000,  0.0000)
  26 O      3.638859    3.792400    7.500000    ( 0.0000,  0.0000,  0.0000)
  27 O      8.856309    5.688600    7.500000    ( 0.0000,  0.0000,  0.0000)
  28 O      6.592144    0.000000    8.383207    ( 0.0000,  0.0000,  0.0000)
  29 O      1.374694    1.896200    8.383207    ( 0.0000,  0.0000,  0.0000)
  30 O      6.592144    3.792400    8.383207    ( 0.0000,  0.0000,  0.0000)
  31 O      1.374694    5.688600    8.383207    ( 0.0000,  0.0000,  0.0000)
  32 O     10.339421    0.000000    8.956758    ( 0.0000,  0.0000,  0.0000)
  33 O      5.121971    1.896200    8.956758    ( 0.0000,  0.0000,  0.0000)
  34 O     10.339421    3.792400    8.956758    ( 0.0000,  0.0000,  0.0000)
  35 O      5.121971    5.688600    8.956758    ( 0.0000,  0.0000,  0.0000)
  36 O      2.857911    0.000000    9.839966    ( 0.0000,  0.0000,  0.0000)
  37 O      8.075361    1.896200    9.839966    ( 0.0000,  0.0000,  0.0000)
  38 O      2.857911    3.792400    9.839966    ( 0.0000,  0.0000,  0.0000)
  39 O      8.075361    5.688600    9.839966    ( 0.0000,  0.0000,  0.0000)
  40 O      5.017100    0.000000   11.033173    ( 0.0000,  0.0000,  0.0000)
  41 O     10.234550    1.896200   11.033173    ( 0.0000,  0.0000,  0.0000)
  42 O      5.017100    3.792400   11.033173    ( 0.0000,  0.0000,  0.0000)
  43 O     10.234550    5.688600   11.033173    ( 0.0000,  0.0000,  0.0000)
  44 O      7.970490    0.000000   11.916380    ( 0.0000,  0.0000,  0.0000)
  45 O      2.753040    1.896200   11.916380    ( 0.0000,  0.0000,  0.0000)
  46 O      7.970490    3.792400   11.916380    ( 0.0000,  0.0000,  0.0000)
  47 O      2.753040    5.688600   11.916380    ( 0.0000,  0.0000,  0.0000)
  48 O      1.282867    0.000000   12.489931    ( 0.0000,  0.0000,  0.0000)
  49 O      6.500317    1.896200   12.489931    ( 0.0000,  0.0000,  0.0000)
  50 O      1.282867    3.792400   12.489931    ( 0.0000,  0.0000,  0.0000)
  51 O      6.500317    5.688600   12.489931    ( 0.0000,  0.0000,  0.0000)
  52 O      4.236152    0.000000   13.373138    ( 0.0000,  0.0000,  0.0000)
  53 O      9.453603    1.896200   13.373138    ( 0.0000,  0.0000,  0.0000)
  54 O      4.236152    3.792400   13.373138    ( 0.0000,  0.0000,  0.0000)
  55 O      9.453603    5.688600   13.373138    ( 0.0000,  0.0000,  0.0000)
  56 O      6.412072   -0.010033   14.556610    ( 0.0000,  0.0000,  0.0000)
  57 O      1.198823    1.897930   14.569774    ( 0.0000,  0.0000,  0.0000)
  58 O      6.447668    3.793171   14.532625    ( 0.0000,  0.0000,  0.0000)
  59 O      1.199187    5.689336   14.547629    ( 0.0000,  0.0000,  0.0000)
  60 O      4.033722    1.891518   15.421462    ( 0.0000,  0.0000,  0.0000)
  61 O      9.263384   -0.007385   15.453502    ( 0.0000,  0.0000,  0.0000)
  62 O      4.056182    5.703956   15.417797    ( 0.0000,  0.0000,  0.0000)
  63 O      9.276983    3.794598   15.462247    ( 0.0000,  0.0000,  0.0000)
  64 O      2.642742   -0.013555   16.279518    ( 0.0000,  0.0000,  0.0000)
  65 O      7.840025    1.892632   16.276827    ( 0.0000,  0.0000,  0.0000)
  66 O      2.638424    3.815752   16.259314    ( 0.0000,  0.0000,  0.0000)
  67 O      7.851442    5.687213   16.316677    ( 0.0000,  0.0000,  0.0000)
  68 O      5.664333   -0.017638   16.912131    ( 0.0000,  0.0000,  0.0000)
  69 O      0.405331    1.895786   16.891848    ( 0.0000,  0.0000,  0.0000)
  70 O      0.447526    5.688107   16.892737    ( 0.0000,  0.0000,  0.0000)
  71 O      5.620240    3.815240   16.822627    ( 0.0000,  0.0000,  0.0000)
  72 Au     5.402004    1.459542   18.435638    ( 0.0000,  0.0000,  0.0000)
  73 Au     7.227773    3.254817   19.494175    ( 0.0000,  0.0000,  0.0000)
  74 Au     2.680675    1.867315   18.895591    ( 0.0000,  0.0000,  0.0000)
  75 Au     4.579183    3.616569   19.675117    ( 0.0000,  0.0000,  0.0000)

Unit cell:
           periodic     x           y           z      points  spacing
  1. axis:    yes   10.434900    0.000000    0.000000    52     0.2007
  2. axis:    yes    0.000000    7.584800    0.000000    36     0.2107
  3. axis:    no     0.000000    0.000000   28.826383   144     0.2002

  Lengths:  10.434900   7.584800  28.826383
  Angles:   90.000000  90.000000  90.000000

Effective grid spacing dv^(1/3) = 0.2038

     iter     time        total  log10-change:  magmom
                         energy   eigst   dens
iter:   1 18:16:02    48.342964   -2.62           -0.0000
iter:   2 18:16:06    48.351569   -3.37  -2.81    -0.0000
iter:   3 18:16:10    48.373252   -4.02  -2.80    -0.0000
iter:   4 18:16:14    48.394877   -4.49  -2.81    -0.0000
iter:   5 18:16:18    48.415296   -4.90  -2.83    -0.0000
iter:   6 18:16:21    48.434408   -5.20  -2.84    -0.0000
iter:   7 18:16:25    48.451986   -5.32  -2.85    -0.0000
iter:   8 18:16:29    48.468497   -5.38  -2.87    -0.0000
iter:   9 18:16:33    48.483637   -5.39  -2.88    -0.0000
iter:  10 18:16:37    48.497870   -5.42  -2.89    -0.0000
iter:  11 18:16:40    48.510898   -5.44  -2.90    -0.0000
iter:  12 18:16:44    48.522929   -5.47  -2.92    -0.0000
iter:  13 18:16:48    48.534306   -5.49  -2.93    -0.0000
iter:  14 18:16:52    48.544693   -5.53  -2.94    -0.0000
iter:  15 18:16:55    48.554527   -5.56  -2.95    -0.0000
iter:  16 18:16:59    48.563480   -5.60  -2.96    -0.0000
iter:  17 18:17:03    48.571982   -5.63  -2.97    -0.0000
iter:  18 18:17:07    48.579698   -5.67  -2.98    -0.0000
iter:  19 18:17:11    48.587052   -5.71  -2.99    -0.0000
iter:  20 18:17:14    48.593945   -5.74  -3.00    -0.0000
iter:  21 18:17:18    48.600152   -5.78  -3.00    -0.0000
iter:  22 18:17:22    48.606086   -5.82  -3.01    -0.0000
iter:  23 18:17:26    48.611421   -5.86  -3.02    -0.0000
iter:  24 18:17:29    48.616552   -5.90  -3.03    -0.0000
iter:  25 18:17:33    48.621139   -5.93  -3.04    -0.0000
iter:  26 18:17:37    48.625576   -5.97  -3.05    -0.0000
iter:  27 18:17:41    48.629762   -6.00  -3.05    -0.0000
iter:  28 18:17:45    48.633447   -6.05  -3.06    -0.0000
iter:  29 18:17:48    48.637031   -6.08  -3.07    -0.0000
iter:  30 18:17:52    48.640417   -6.11  -3.08    -0.0000
iter:  31 18:17:56    48.643358   -6.15  -3.08    -0.0000
iter:  32 18:18:00    48.646241   -6.18  -3.09    -0.0000
iter:  33 18:18:03    48.648729   -6.22  -3.10    -0.0000
iter:  34 18:18:07    48.651200   -6.26  -3.11    -0.0000
iter:  35 18:18:11    48.653554   -6.28  -3.11    -0.0000
iter:  36 18:18:15    48.655770   -6.32  -3.12    -0.0000
iter:  37 18:18:18    48.657609   -6.36  -3.13    -0.0000
iter:  38 18:18:22    48.659451   -6.39  -3.13    -0.0000
iter:  39 18:18:26    48.661211   -6.41  -3.14    -0.0000
iter:  40 18:18:30    48.662627   -6.46  -3.15    -0.0000
iter:  41 18:18:33    48.664074   -6.49  -3.15    -0.0000
iter:  42 18:18:37    48.665467   -6.51  -3.16    -0.0000
iter:  43 18:18:41    48.666536   -6.56  -3.16    -0.0000
iter:  44 18:18:45    48.667901   -6.58  -3.17    -0.0000
iter:  45 18:18:48    48.668866   -6.62  -3.18    -0.0000
iter:  46 18:18:52    48.669849   -6.65  -3.18    -0.0000
iter:  47 18:18:56    48.670549   -6.69  -3.19    -0.0000
iter:  48 18:19:00    48.671563   -6.71  -3.19    -0.0000
iter:  49 18:19:03    48.672209   -6.75  -3.20    -0.0000
iter:  50 18:19:07    48.672886   -6.78  -3.21    -0.0000
iter:  51 18:19:11    48.673546   -6.80  -3.21    -0.0000
iter:  52 18:19:15    48.673929   -6.84  -3.22    -0.0000
iter:  53 18:19:18    48.674378   -6.87  -3.22    -0.0000
iter:  54 18:19:22    48.674838   -6.88  -3.23    -0.0000
iter:  55 18:19:26    48.675282   -6.91  -3.23    -0.0000
iter:  56 18:19:30    48.675699   -6.93  -3.24    -0.0000
iter:  57 18:19:33    48.675846c  -6.97  -3.25    -0.0000
iter:  58 18:19:37    48.676299c  -6.99  -3.25    -0.0000
iter:  59 18:19:41    48.676440c  -7.02  -3.26    -0.0000
iter:  60 18:19:45    48.676619c  -7.05  -3.26    -0.0000
iter:  61 18:19:48    48.676807c  -7.07  -3.27    -0.0000
iter:  62 18:19:52    48.676989c  -7.10  -3.27    -0.0000
iter:  63 18:19:56    48.676922c  -7.13  -3.28    -0.0000
iter:  64 18:19:59    48.677153c  -7.15  -3.28    -0.0000
iter:  65 18:20:03    48.677105c  -7.18  -3.29    -0.0000
iter:  66 18:20:07    48.677092c  -7.22  -3.29    -0.0000
iter:  67 18:20:11    48.677099c  -7.23  -3.30    -0.0000
iter:  68 18:20:14    48.677110c  -7.26  -3.31    -0.0000
iter:  69 18:20:18    48.677119c  -7.28  -3.31    -0.0000
iter:  70 18:20:22    48.676890c  -7.32  -3.32    -0.0000
iter:  71 18:20:26    48.676946c  -7.33  -3.32    -0.0000
iter:  72 18:20:29    48.676749c  -7.36  -3.33    -0.0000
iter:  73 18:20:33    48.676582c  -7.39  -3.33    -0.0000
iter:  74 18:20:37    48.676440c  -7.41  -3.34    -0.0000
iter:  75 18:20:41    48.676313c  -7.43  -3.34    -0.0000
iter:  76 18:20:44    48.676192c  -7.45  -3.35    -0.0000
iter:  77 18:20:48    48.676072c  -7.47  -3.35    -0.0000
iter:  78 18:20:52    48.675949c  -7.49  -3.36    -0.0000
iter:  79 18:20:56    48.675823c  -7.51  -3.36    -0.0000
iter:  80 18:20:59    48.675474c  -7.56  -3.37    -0.0000
iter:  81 18:21:03    48.675384c  -7.57  -3.37    -0.0000
iter:  82 18:21:07    48.675068c  -7.60  -3.38    -0.0000
iter:  83 18:21:10    48.674775c  -7.63  -3.38    -0.0000
iter:  84 18:21:14    48.674732c  -7.63  -3.39    -0.0000
iter:  85 18:21:18    48.674448c  -7.66  -3.40    -0.0000
iter:  86 18:21:22    48.674176c  -7.70  -3.40    -0.0000
iter:  87 18:21:25    48.673920c  -7.70  -3.41    -0.0000
iter:  88 18:21:29    48.673678c  -7.73  -3.41    -0.0000
iter:  89 18:21:33    48.673444c  -7.74  -3.42    -0.0000
iter:  90 18:21:37    48.673216c  -7.76  -3.42    -0.0000
iter:  91 18:21:40    48.672991c  -7.77  -3.43    -0.0000
iter:  92 18:21:44    48.672769c  -7.79  -3.43    -0.0000
iter:  93 18:21:48    48.672547c  -7.81  -3.44    -0.0000
iter:  94 18:21:52    48.672325c  -7.83  -3.44    -0.0000
iter:  95 18:21:55    48.672102c  -7.85  -3.45    -0.0000
iter:  96 18:21:59    48.671879c  -7.87  -3.45    -0.0000
iter:  97 18:22:03    48.671654c  -7.89  -3.46    -0.0000
iter:  98 18:22:06    48.671428c  -7.90  -3.46    -0.0000
iter:  99 18:22:10    48.671201c  -7.92  -3.47    -0.0000
iter: 100 18:22:14    48.670973c  -7.94  -3.47    -0.0000
iter: 101 18:22:18    48.670743c  -7.96  -3.48    -0.0000
iter: 102 18:22:21    48.670339   -8.00  -3.48    -0.0000
iter: 103 18:22:25    48.670138c  -8.01  -3.49    -0.0000
iter: 104 18:22:29    48.669757c  -8.03  -3.50    -0.0000
iter: 105 18:22:33    48.669399   -8.06  -3.50    -0.0000
iter: 106 18:22:36    48.669057   -8.07  -3.51    -0.0000
iter: 107 18:22:40    48.668730   -8.09  -3.51    -0.0000
iter: 108 18:22:44    48.668417   -8.10  -3.52    -0.0000
iter: 109 18:22:47    48.668115c  -8.12  -3.52    -0.0000
iter: 110 18:22:51    48.667824c  -8.13  -3.53    -0.0000
iter: 111 18:22:55    48.667540c  -8.15  -3.53    -0.0000
iter: 112 18:22:59    48.667264c  -8.16  -3.54    -0.0000
iter: 113 18:23:02    48.666993c  -8.17  -3.54    -0.0000
iter: 114 18:23:06    48.666728c  -8.18  -3.55    -0.0000
iter: 115 18:23:10    48.666467c  -8.20  -3.55    -0.0000
iter: 116 18:23:14    48.666209c  -8.21  -3.56    -0.0000
iter: 117 18:23:17    48.665955c  -8.22  -3.56    -0.0000
iter: 118 18:23:21    48.665705c  -8.24  -3.57    -0.0000
iter: 119 18:23:25    48.665457c  -8.25  -3.57    -0.0000
iter: 120 18:23:28    48.665211c  -8.27  -3.58    -0.0000
iter: 121 18:23:32    48.664968c  -8.28  -3.59    -0.0000
iter: 122 18:23:36    48.664727c  -8.29  -3.59    -0.0000
iter: 123 18:23:40    48.664488c  -8.31  -3.60    -0.0000
iter: 124 18:23:43    48.664252c  -8.32  -3.60    -0.0000
iter: 125 18:23:47    48.664017c  -8.34  -3.61    -0.0000
iter: 126 18:23:51    48.663784c  -8.35  -3.61    -0.0000
iter: 127 18:23:55    48.663552c  -8.36  -3.62    -0.0000
iter: 128 18:23:58    48.663322c  -8.38  -3.62    -0.0000
iter: 129 18:24:02    48.663094c  -8.39  -3.63    -0.0000
iter: 130 18:24:06    48.662868c  -8.41  -3.63    -0.0000
iter: 131 18:24:10    48.662643c  -8.42  -3.64    -0.0000
iter: 132 18:24:13    48.662419c  -8.43  -3.64    -0.0000
iter: 133 18:24:17    48.662197c  -8.45  -3.65    -0.0000
iter: 134 18:24:21    48.661977c  -8.46  -3.65    -0.0000
iter: 135 18:24:24    48.661758c  -8.47  -3.66    -0.0000
iter: 136 18:24:28    48.661541c  -8.49  -3.66    -0.0000
iter: 137 18:24:32    48.661325c  -8.50  -3.67    -0.0000
iter: 138 18:24:36    48.661111c  -8.51  -3.67    -0.0000
iter: 139 18:24:39    48.660898c  -8.53  -3.68    -0.0000
iter: 140 18:24:43    48.660687c  -8.54  -3.69    -0.0000
iter: 141 18:24:47    48.660478c  -8.55  -3.69    -0.0000
iter: 142 18:24:51    48.660269c  -8.57  -3.70    -0.0000
iter: 143 18:24:54    48.660063c  -8.58  -3.70    -0.0000
iter: 144 18:24:58    48.659858c  -8.59  -3.71    -0.0000
iter: 145 18:25:02    48.659654c  -8.61  -3.71    -0.0000
iter: 146 18:25:05    48.659453c  -8.62  -3.72    -0.0000
iter: 147 18:25:09    48.659252c  -8.64  -3.72    -0.0000
iter: 148 18:25:13    48.659054c  -8.65  -3.73    -0.0000
iter: 149 18:25:17    48.658856c  -8.66  -3.73    -0.0000
iter: 150 18:25:20    48.658661c  -8.67  -3.74    -0.0000
iter: 151 18:25:24    48.658467c  -8.69  -3.74    -0.0000
iter: 152 18:25:28    48.658275c  -8.70  -3.75    -0.0000
iter: 153 18:25:32    48.658084c  -8.71  -3.75    -0.0000
iter: 154 18:25:35    48.657895c  -8.73  -3.76    -0.0000
iter: 155 18:25:39    48.657707c  -8.74  -3.76    -0.0000
iter: 156 18:25:43    48.657521c  -8.75  -3.77    -0.0000
iter: 157 18:25:46    48.657337c  -8.77  -3.77    -0.0000
iter: 158 18:25:50    48.657154c  -8.78  -3.78    -0.0000
iter: 159 18:25:54    48.656973c  -8.79  -3.79    -0.0000
iter: 160 18:25:58    48.656794c  -8.80  -3.79    -0.0000
iter: 161 18:26:01    48.656616c  -8.82  -3.80    -0.0000
iter: 162 18:26:05    48.656440c  -8.83  -3.80    -0.0000
iter: 163 18:26:09    48.656265c  -8.84  -3.81    -0.0000
iter: 164 18:26:13    48.656092c  -8.85  -3.81    -0.0000
iter: 165 18:26:16    48.655921c  -8.87  -3.82    -0.0000
iter: 166 18:26:20    48.655751c  -8.88  -3.82    -0.0000
iter: 167 18:26:24    48.655583c  -8.89  -3.83    -0.0000
iter: 168 18:26:28    48.655417c  -8.90  -3.83    -0.0000
iter: 169 18:26:31    48.655252c  -8.92  -3.84    -0.0000
iter: 170 18:26:35    48.655089c  -8.93  -3.84    -0.0000
iter: 171 18:26:39    48.654927c  -8.94  -3.85    -0.0000
iter: 172 18:26:43    48.654767c  -8.95  -3.85    -0.0000
iter: 173 18:26:47    48.654608c  -8.97  -3.86    -0.0000
iter: 174 18:26:50    48.654451c  -8.98  -3.86    -0.0000
iter: 175 18:26:54    48.654296c  -8.99  -3.87    -0.0000
iter: 176 18:26:58    48.654142c  -9.00  -3.87    -0.0000
iter: 177 18:27:02    48.653990c  -9.02  -3.88    -0.0000
iter: 178 18:27:05    48.653839c  -9.03  -3.88    -0.0000
iter: 179 18:27:09    48.653690c  -9.04  -3.89    -0.0000
iter: 180 18:27:13    48.653542c  -9.05  -3.89    -0.0000
iter: 181 18:27:17    48.653396c  -9.07  -3.90    -0.0000
iter: 182 18:27:20    48.653251c  -9.08  -3.91    -0.0000
iter: 183 18:27:24    48.653108c  -9.09  -3.91    -0.0000
iter: 184 18:27:28    48.652966c  -9.10  -3.92    -0.0000
iter: 185 18:27:31    48.652826c  -9.12  -3.92    -0.0000
iter: 186 18:27:35    48.652688c  -9.13  -3.93    -0.0000
iter: 187 18:27:39    48.652550c  -9.14  -3.93    -0.0000
iter: 188 18:27:43    48.652415c  -9.15  -3.94    -0.0000
iter: 189 18:27:46    48.652280c  -9.16  -3.94    -0.0000
iter: 190 18:27:50    48.652147c  -9.18  -3.95    -0.0000
iter: 191 18:27:54    48.652016c  -9.19  -3.95    -0.0000
iter: 192 18:27:58    48.651886c  -9.20  -3.96    -0.0000
iter: 193 18:28:01    48.651757c  -9.21  -3.96    -0.0000
iter: 194 18:28:05    48.651577c  -9.27  -3.97    -0.0000
iter: 195 18:28:09    48.651468c  -9.20  -3.97    -0.0000
iter: 196 18:28:12    48.651293c  -9.30  -3.98    -0.0000
iter: 197 18:28:16    48.651191c  -9.23  -3.98    -0.0000
iter: 198 18:28:20    48.651021c  -9.33  -3.99    -0.0000
iter: 199 18:28:24    48.650924c  -9.26  -3.99    -0.0000
iter: 200 18:28:27    48.650761c  -9.36  -4.00    -0.0000
iter: 201 18:28:31    48.650613c  -9.33  -4.00    -0.0000
iter: 202 18:28:35    48.650525c  -9.28  -4.01    -0.0000
iter: 203 18:28:39    48.650369c  -9.40  -4.01    -0.0000
iter: 204 18:28:42    48.650229c  -9.36  -4.02    -0.0000
iter: 205 18:28:46    48.650092c  -9.37  -4.02    -0.0000
iter: 206 18:28:50    48.649958c  -9.37  -4.03    -0.0000
iter: 207 18:28:53    48.649826c  -9.38  -4.03    -0.0000
iter: 208 18:28:57    48.649698c  -9.39  -4.04    -0.0000
iter: 209 18:29:01    48.649572c  -9.40  -4.04    -0.0000
iter: 210 18:29:05    48.649448c  -9.42  -4.05    -0.0000
iter: 211 18:29:08    48.649328c  -9.43  -4.05    -0.0000
iter: 212 18:29:12    48.649210c  -9.44  -4.06    -0.0000
iter: 213 18:29:16    48.649094c  -9.45  -4.06    -0.0000
iter: 214 18:29:20    48.648980c  -9.46  -4.07    -0.0000
iter: 215 18:29:23    48.648869c  -9.47  -4.07    -0.0000
iter: 216 18:29:27    48.648760c  -9.49  -4.08    -0.0000
iter: 217 18:29:31    48.648654c  -9.50  -4.08    -0.0000
iter: 218 18:29:34    48.648549c  -9.51  -4.09    -0.0000
iter: 219 18:29:38    48.648446c  -9.52  -4.09    -0.0000
iter: 220 18:29:42    48.648345c  -9.53  -4.10    -0.0000
iter: 221 18:29:46    48.648246c  -9.54  -4.10    -0.0000
iter: 222 18:29:49    48.648148c  -9.55  -4.11    -0.0000
iter: 223 18:29:53    48.648053c  -9.57  -4.11    -0.0000
iter: 224 18:29:57    48.647958c  -9.58  -4.12    -0.0000
iter: 225 18:30:01    48.647866c  -9.59  -4.12    -0.0000
iter: 226 18:30:04    48.647775c  -9.60  -4.13    -0.0000
iter: 227 18:30:08    48.647686c  -9.61  -4.13    -0.0000
iter: 228 18:30:12    48.647598c  -9.62  -4.14    -0.0000
iter: 229 18:30:15    48.647511c  -9.63  -4.14    -0.0000
iter: 230 18:30:19    48.647426c  -9.64  -4.15    -0.0000
iter: 231 18:30:23    48.647342c  -9.66  -4.15    -0.0000
iter: 232 18:30:27    48.647259c  -9.67  -4.16    -0.0000
iter: 233 18:30:30    48.647178c  -9.68  -4.16    -0.0000
iter: 234 18:30:34    48.647098c  -9.69  -4.17    -0.0000
iter: 235 18:30:38    48.647019c  -9.70  -4.17    -0.0000
iter: 236 18:30:42    48.646942c  -9.71  -4.18    -0.0000
iter: 237 18:30:45    48.646865c  -9.72  -4.18    -0.0000
iter: 238 18:30:49    48.646790c  -9.73  -4.19    -0.0000
iter: 239 18:30:53    48.646716c  -9.74  -4.19    -0.0000
iter: 240 18:30:56    48.646642c  -9.75  -4.20    -0.0000
iter: 241 18:31:00    48.646570c  -9.76  -4.20    -0.0000
iter: 242 18:31:04    48.646499c  -9.78  -4.21    -0.0000
iter: 243 18:31:08    48.646429c  -9.79  -4.21    -0.0000
iter: 244 18:31:11    48.646360c  -9.80  -4.22    -0.0000
iter: 245 18:31:15    48.646292c  -9.81  -4.22    -0.0000
iter: 246 18:31:19    48.646225c  -9.82  -4.23    -0.0000
iter: 247 18:31:22    48.646159c  -9.83  -4.23    -0.0000
iter: 248 18:31:26    48.646093c  -9.84  -4.24    -0.0000
iter: 249 18:31:30    48.646029c  -9.85  -4.24    -0.0000
iter: 250 18:31:34    48.645965c  -9.86  -4.25    -0.0000
iter: 251 18:31:37    48.645903c  -9.87  -4.25    -0.0000
iter: 252 18:31:41    48.645841c  -9.88  -4.26    +0.0000
iter: 253 18:31:45    48.645780c  -9.89  -4.26    +0.0000
iter: 254 18:31:49    48.645720c  -9.90  -4.27    +0.0000
iter: 255 18:31:52    48.645660c  -9.91  -4.27    -0.0000
iter: 256 18:31:56    48.645602c  -9.93  -4.27    +0.0000
iter: 257 18:32:00    48.645544c  -9.94  -4.28    +0.0000
iter: 258 18:32:03    48.645487c  -9.95  -4.28    +0.0000
iter: 259 18:32:07    48.645431c  -9.96  -4.29    +0.0000
iter: 260 18:32:11    48.645375c  -9.97  -4.29    +0.0000
iter: 261 18:32:15    48.645320c  -9.98  -4.30    +0.0000
iter: 262 18:32:18    48.645266c  -9.99  -4.30    +0.0000
iter: 263 18:32:22    48.645213c -10.00  -4.31    +0.0000
iter: 264 18:32:26    48.645160c -10.01c -4.31    +0.0000
iter: 265 18:32:30    48.645108c -10.02c -4.32    +0.0000
iter: 266 18:32:33    48.645056c -10.03c -4.32    +0.0000
iter: 267 18:32:37    48.645006c -10.04c -4.33    +0.0000
iter: 268 18:32:41    48.644956c -10.05c -4.33    +0.0000
iter: 269 18:32:44    48.644906c -10.06c -4.34    +0.0000
iter: 270 18:32:48    48.644858c -10.07c -4.34    +0.0000
iter: 271 18:32:52    48.644809c -10.08c -4.35    +0.0000
iter: 272 18:32:56    48.644762c -10.09c -4.35    +0.0000
iter: 273 18:32:59    48.644715c -10.10c -4.36    +0.0000
iter: 274 18:33:03    48.644669c -10.11c -4.36    +0.0000
iter: 275 18:33:07    48.644623c -10.12c -4.37    +0.0000
iter: 276 18:33:11    48.644578c -10.13c -4.37    +0.0000
iter: 277 18:33:14    48.644533c -10.14c -4.37    +0.0000
iter: 278 18:33:18    48.644489c -10.15c -4.38    +0.0000
iter: 279 18:33:22    48.644446c -10.16c -4.38    +0.0000
iter: 280 18:33:25    48.644403c -10.17c -4.39    +0.0000
iter: 281 18:33:29    48.644361c -10.18c -4.39    +0.0000
iter: 282 18:33:33    48.644319c -10.19c -4.40    +0.0000
iter: 283 18:33:37    48.644277c -10.20c -4.40    +0.0000
iter: 284 18:33:40    48.644237c -10.22c -4.41    +0.0000
iter: 285 18:33:44    48.644197c -10.23c -4.41    +0.0000
iter: 286 18:33:48    48.644157c -10.24c -4.42    +0.0000
iter: 287 18:33:52    48.644118c -10.25c -4.42    +0.0000
iter: 288 18:33:55    48.644079c -10.26c -4.43    +0.0000
iter: 289 18:33:59    48.644041c -10.27c -4.43    +0.0000
iter: 290 18:34:03    48.644003c -10.28c -4.44    +0.0000
iter: 291 18:34:06    48.643966c -10.29c -4.44    -0.0000
iter: 292 18:34:10    48.643929c -10.30c -4.45    +0.0000
iter: 293 18:34:14    48.643893c -10.31c -4.45    +0.0000
iter: 294 18:34:18    48.643857c -10.32c -4.45    +0.0000
iter: 295 18:34:21    48.643822c -10.33c -4.46    +0.0000
iter: 296 18:34:25    48.643787c -10.34c -4.46    +0.0000
iter: 297 18:34:29    48.643752c -10.35c -4.47    +0.0000
iter: 298 18:34:33    48.643718c -10.36c -4.47    +0.0000
iter: 299 18:34:36    48.643684c -10.37c -4.48    +0.0000
iter: 300 18:34:40    48.643651c -10.38c -4.48    +0.0000
iter: 301 18:34:44    48.643619c -10.39c -4.49    +0.0000
iter: 302 18:34:47    48.643586c -10.40c -4.49    +0.0000
iter: 303 18:34:51    48.643554c -10.40c -4.50    +0.0000
iter: 304 18:34:55    48.643523c -10.42c -4.50    +0.0000
iter: 305 18:34:59    48.643492c -10.42c -4.51    +0.0000
iter: 306 18:35:02    48.643461c -10.44c -4.51    +0.0000
iter: 307 18:35:06    48.643431c -10.44c -4.51    +0.0000
iter: 308 18:35:10    48.643401c -10.45c -4.52    +0.0000
iter: 309 18:35:14    48.643371c -10.46c -4.52    -0.0000
iter: 310 18:35:17    48.643342c -10.47c -4.53    -0.0000
iter: 311 18:35:21    48.643313c -10.48c -4.53    +0.0000
iter: 312 18:35:25    48.643285c -10.49c -4.54    +0.0000
iter: 313 18:35:28    48.643256c -10.50c -4.54    +0.0000
iter: 314 18:35:32    48.643229c -10.51c -4.55    +0.0000
iter: 315 18:35:36    48.643201c -10.52c -4.55    -0.0000
iter: 316 18:35:40    48.643174c -10.53c -4.56    -0.0000
iter: 317 18:35:43    48.643148c -10.54c -4.56    -0.0000
iter: 318 18:35:47    48.643121c -10.55c -4.57    -0.0000
iter: 319 18:35:51    48.643095c -10.56c -4.57    +0.0000
iter: 320 18:35:55    48.643070c -10.57c -4.57    +0.0000
iter: 321 18:35:58    48.643044c -10.58c -4.58    +0.0000
iter: 322 18:36:02    48.643019c -10.59c -4.58    +0.0000
iter: 323 18:36:06    48.642994c -10.60c -4.59    -0.0000
iter: 324 18:36:09    48.642970c -10.61c -4.59    +0.0000
iter: 325 18:36:13    48.642946c -10.62c -4.60    -0.0000
iter: 326 18:36:17    48.642922c -10.63c -4.60    +0.0000
iter: 327 18:36:21    48.642899c -10.64c -4.61    -0.0000
iter: 328 18:36:24    48.642875c -10.65c -4.61    +0.0000
iter: 329 18:36:28    48.642852c -10.65c -4.62    +0.0000
iter: 330 18:36:32    48.642830c -10.67c -4.62    +0.0000
iter: 331 18:36:35    48.642807c -10.67c -4.62    +0.0000
iter: 332 18:36:39    48.642785c -10.69c -4.63    +0.0000
iter: 333 18:36:43    48.642764c -10.69c -4.63    +0.0000
iter: 334 18:36:47    48.642742c -10.70c -4.64    +0.0000
iter: 335 18:36:50    48.642721c -10.71c -4.64    +0.0000
iter: 336 18:36:54    48.642700c -10.72c -4.65    +0.0000
iter: 337 18:36:58    48.642679c -10.73c -4.65    +0.0000
iter: 338 18:37:02    48.642659c -10.74c -4.66    +0.0000
iter: 339 18:37:05    48.642638c -10.75c -4.66    +0.0000
iter: 340 18:37:09    48.642619c -10.76c -4.67    -0.0000
iter: 341 18:37:13    48.642599c -10.77c -4.67    -0.0000
iter: 342 18:37:17    48.642579c -10.78c -4.67    -0.0000
iter: 343 18:37:20    48.642560c -10.78c -4.68    -0.0000
iter: 344 18:37:24    48.642541c -10.80c -4.68    -0.0000
iter: 345 18:37:28    48.642522c -10.80c -4.69    -0.0000
iter: 346 18:37:31    48.642504c -10.81c -4.69    +0.0000
iter: 347 18:37:35    48.642486c -10.82c -4.70    +0.0000
iter: 348 18:37:39    48.642468c -10.83c -4.70    +0.0000
iter: 349 18:37:43    48.642450c -10.84c -4.71    -0.0000
iter: 350 18:37:46    48.642432c -10.85c -4.71    -0.0000
iter: 351 18:37:50    48.642415c -10.86c -4.71    -0.0000
iter: 352 18:37:54    48.642398c -10.87c -4.72    -0.0000
iter: 353 18:37:58    48.642381c -10.87c -4.72    -0.0000
iter: 354 18:38:01    48.642364c -10.88c -4.73    -0.0000
iter: 355 18:38:05    48.642347c -10.89c -4.73    +0.0000
iter: 356 18:38:09    48.642331c -10.90c -4.74    +0.0000
iter: 357 18:38:12    48.642315c -10.91c -4.74    -0.0000
iter: 358 18:38:16    48.642299c -10.92c -4.75    -0.0000
iter: 359 18:38:20    48.642283c -10.93c -4.75    -0.0000
iter: 360 18:38:24    48.642268c -10.94c -4.76    -0.0000
iter: 361 18:38:27    48.642252c -10.94c -4.76    +0.0000
iter: 362 18:38:31    48.642237c -10.95c -4.76    +0.0000
iter: 363 18:38:35    48.642222c -10.96c -4.77    -0.0000
iter: 364 18:38:39    48.642207c -10.97c -4.77    -0.0000
iter: 365 18:38:42    48.642193c -10.98c -4.78    -0.0000
iter: 366 18:38:46    48.642178c -10.99c -4.78    -0.0000
iter: 367 18:38:50    48.642164c -11.00c -4.79    -0.0000
iter: 368 18:38:53    48.642150c -11.00c -4.79    -0.0000
iter: 369 18:38:57    48.642136c -11.01c -4.79    -0.0000
iter: 370 18:39:01    48.642122c -11.02c -4.80    -0.0000
iter: 371 18:39:05    48.642109c -11.03c -4.80    -0.0000
iter: 372 18:39:08    48.642095c -11.04c -4.81    -0.0000
iter: 373 18:39:12    48.642082c -11.05c -4.81    -0.0000
iter: 374 18:39:16    48.642069c -11.06c -4.82    +0.0000
iter: 375 18:39:19    48.642056c -11.06c -4.82    -0.0000
iter: 376 18:39:23    48.642043c -11.07c -4.83    -0.0000
iter: 377 18:39:27    48.642030c -11.08c -4.83    -0.0000
iter: 378 18:39:31    48.642018c -11.09c -4.83    -0.0000
iter: 379 18:39:35    48.642006c -11.10c -4.84    -0.0000
iter: 380 18:39:39    48.641993c -11.11c -4.84    -0.0000
iter: 381 18:39:42    48.641981c -11.12c -4.85    -0.0000
iter: 382 18:39:46    48.641969c -11.12c -4.85    -0.0000
iter: 383 18:39:50    48.641958c -11.13c -4.86    -0.0000
iter: 384 18:39:54    48.641946c -11.14c -4.86    -0.0000
iter: 385 18:39:57    48.641935c -11.15c -4.87    -0.0000
iter: 386 18:40:01    48.641923c -11.16c -4.87    -0.0000
iter: 387 18:40:05    48.641912c -11.17c -4.87    -0.0000
iter: 388 18:40:08    48.641901c -11.17c -4.88    -0.0000
iter: 389 18:40:12    48.641890c -11.18c -4.88    -0.0000
iter: 390 18:40:16    48.641879c -11.19c -4.89    +0.0000
iter: 391 18:40:20    48.641869c -11.20c -4.89    +0.0000
iter: 392 18:40:23    48.641858c -11.21c -4.90    +0.0000
iter: 393 18:40:27    48.641848c -11.22c -4.90    -0.0000
iter: 394 18:40:31    48.641838c -11.22c -4.90    -0.0000
iter: 395 18:40:34    48.641827c -11.23c -4.91    -0.0000
iter: 396 18:40:38    48.641817c -11.24c -4.91    -0.0000
iter: 397 18:40:42    48.641807c -11.25c -4.92    -0.0000
iter: 398 18:40:46    48.641798c -11.26c -4.92    -0.0000
iter: 399 18:40:49    48.641788c -11.27c -4.93    +0.0000
iter: 400 18:40:53    48.641778c -11.27c -4.93    -0.0000
iter: 401 18:40:57    48.641769c -11.28c -4.94    -0.0000
iter: 402 18:41:01    48.641760c -11.29c -4.94    -0.0000
iter: 403 18:41:04    48.641750c -11.30c -4.94    -0.0000
iter: 404 18:41:08    48.641741c -11.30c -4.95    -0.0000
iter: 405 18:41:12    48.641732c -11.31c -4.95    -0.0000
iter: 406 18:41:15    48.641723c -11.32c -4.96    -0.0000
iter: 407 18:41:19    48.641714c -11.33c -4.96    +0.0000
iter: 408 18:41:23    48.641706c -11.34c -4.97    +0.0000
iter: 409 18:41:27    48.641697c -11.35c -4.97    +0.0000
iter: 410 18:41:30    48.641689c -11.35c -4.97    -0.0000
iter: 411 18:41:34    48.641680c -11.36c -4.98    -0.0000
iter: 412 18:41:38    48.641672c -11.37c -4.98    -0.0000
iter: 413 18:41:42    48.641664c -11.38c -4.99    -0.0000
iter: 414 18:41:45    48.641656c -11.39c -4.99    -0.0000
iter: 415 18:41:49    48.641648c -11.39c -5.00    -0.0000
iter: 416 18:41:53    48.641640c -11.40c -5.00    +0.0000
iter: 417 18:41:56    48.641632c -11.41c -5.00c   +0.0000

Converged after 417 iterations.

Dipole moment: (52.374870, -54.208973, -0.640816) |e|*Ang

Total magnetic moment: (0.000000, 0.000000, 0.000000)
Local magnetic moments:
   0 Ti ( 0.000000,  0.000000, -0.000000)
   1 Ti ( 0.000000,  0.000000, -0.000000)
   2 Ti ( 0.000000,  0.000000,  0.000000)
   3 Ti ( 0.000000,  0.000000, -0.000000)
   4 Ti ( 0.000000,  0.000000, -0.000000)
   5 Ti ( 0.000000,  0.000000,  0.000000)
   6 Ti ( 0.000000,  0.000000, -0.000000)
   7 Ti ( 0.000000,  0.000000, -0.000000)
   8 Ti ( 0.000000,  0.000000,  0.000000)
   9 Ti ( 0.000000,  0.000000, -0.000000)
  10 Ti ( 0.000000,  0.000000, -0.000000)
  11 Ti ( 0.000000,  0.000000, -0.000000)
  12 Ti ( 0.000000,  0.000000, -0.000000)
  13 Ti ( 0.000000,  0.000000,  0.000000)
  14 Ti ( 0.000000,  0.000000,  0.000000)
  15 Ti ( 0.000000,  0.000000, -0.000000)
  16 Ti ( 0.000000,  0.000000, -0.000000)
  17 Ti ( 0.000000,  0.000000, -0.000000)
  18 Ti ( 0.000000,  0.000000,  0.000000)
  19 Ti ( 0.000000,  0.000000, -0.000000)
  20 Ti ( 0.000000,  0.000000, -0.000000)
  21 Ti ( 0.000000,  0.000000, -0.000000)
  22 Ti ( 0.000000,  0.000000,  0.000000)
  23 Ti ( 0.000000,  0.000000, -0.000000)
  24 O  ( 0.000000,  0.000000, -0.000000)
  25 O  ( 0.000000,  0.000000,  0.000000)
  26 O  ( 0.000000,  0.000000,  0.000000)
  27 O  ( 0.000000,  0.000000,  0.000000)
  28 O  ( 0.000000,  0.000000,  0.000000)
  29 O  ( 0.000000,  0.000000,  0.000000)
  30 O  ( 0.000000,  0.000000,  0.000000)
  31 O  ( 0.000000,  0.000000, -0.000000)
  32 O  ( 0.000000,  0.000000,  0.000000)
  33 O  ( 0.000000,  0.000000, -0.000000)
  34 O  ( 0.000000,  0.000000,  0.000000)
  35 O  ( 0.000000,  0.000000, -0.000000)
  36 O  ( 0.000000,  0.000000, -0.000000)
  37 O  ( 0.000000,  0.000000,  0.000000)
  38 O  ( 0.000000,  0.000000,  0.000000)
  39 O  ( 0.000000,  0.000000, -0.000000)
  40 O  ( 0.000000,  0.000000,  0.000000)
  41 O  ( 0.000000,  0.000000, -0.000000)
  42 O  ( 0.000000,  0.000000, -0.000000)
  43 O  ( 0.000000,  0.000000,  0.000000)
  44 O  ( 0.000000,  0.000000,  0.000000)
  45 O  ( 0.000000,  0.000000,  0.000000)
  46 O  ( 0.000000,  0.000000,  0.000000)
  47 O  ( 0.000000,  0.000000,  0.000000)
  48 O  ( 0.000000,  0.000000, -0.000000)
  49 O  ( 0.000000,  0.000000,  0.000000)
  50 O  ( 0.000000,  0.000000,  0.000000)
  51 O  ( 0.000000,  0.000000,  0.000000)
  52 O  ( 0.000000,  0.000000, -0.000000)
  53 O  ( 0.000000,  0.000000, -0.000000)
  54 O  ( 0.000000,  0.000000, -0.000000)
  55 O  ( 0.000000,  0.000000, -0.000000)
  56 O  ( 0.000000,  0.000000, -0.000000)
  57 O  ( 0.000000,  0.000000, -0.000000)
  58 O  ( 0.000000,  0.000000,  0.000000)
  59 O  ( 0.000000,  0.000000, -0.000000)
  60 O  ( 0.000000,  0.000000,  0.000000)
  61 O  ( 0.000000,  0.000000,  0.000000)
  62 O  ( 0.000000,  0.000000,  0.000000)
  63 O  ( 0.000000,  0.000000, -0.000000)
  64 O  ( 0.000000,  0.000000,  0.000000)
  65 O  ( 0.000000,  0.000000,  0.000000)
  66 O  ( 0.000000,  0.000000,  0.000000)
  67 O  ( 0.000000,  0.000000, -0.000000)
  68 O  ( 0.000000,  0.000000, -0.000000)
  69 O  ( 0.000000,  0.000000,  0.000000)
  70 O  ( 0.000000,  0.000000,  0.000000)
  71 O  ( 0.000000,  0.000000, -0.000000)
  72 Au ( 0.000000,  0.000000, -0.000000)
  73 Au ( 0.000000,  0.000000, -0.000000)
  74 Au ( 0.000000,  0.000000, -0.000000)
  75 Au ( 0.000000,  0.000000, -0.000000)

Energy contributions relative to reference atoms: (reference = -2721730.337652)

Kinetic:       +549.053952
Potential:     -738.083069
External:      +577.382340
XC:            -382.904347
Entropy (-ST):   -0.001076
Local:          +43.193294
SIC:             +0.000000
--------------------------
Free energy:    +48.641094
Extrapolated:   +48.641632

Dipole-layer corrected work functions: 5.276552, 6.741675 eV

Spin contamination: 0.000000 electrons
                   Up                     Down
 Band  Eigenvalues  Occupancy  Eigenvalues  Occupancy
    0    -66.56725    1.00000    -66.56725    1.00000
    1    -66.55903    1.00000    -66.55903    1.00000
    2    -66.55342    1.00000    -66.55342    1.00000
    3    -66.55149    1.00000    -66.55149    1.00000
    4    -66.45364    1.00000    -66.45364    1.00000
    5    -66.35436    1.00000    -66.35436    1.00000
    6    -66.28551    1.00000    -66.28551    1.00000
    7    -66.25678    1.00000    -66.25678    1.00000
    8    -66.25456    1.00000    -66.25456    1.00000
    9    -66.23667    1.00000    -66.23667    1.00000
   10    -66.22559    1.00000    -66.22559    1.00000
   11    -66.20807    1.00000    -66.20807    1.00000
   12    -66.16854    1.00000    -66.16854    1.00000
   13    -66.16605    1.00000    -66.16605    1.00000
   14    -66.16541    1.00000    -66.16541    1.00000
   15    -66.10866    1.00000    -66.10866    1.00000
   16    -66.08934    1.00000    -66.08934    1.00000
   17    -66.08435    1.00000    -66.08435    1.00000
   18    -65.98928    1.00000    -65.98928    1.00000
   19    -65.92138    1.00000    -65.92138    1.00000
   20    -65.83083    1.00000    -65.83083    1.00000
   21    -65.81646    1.00000    -65.81646    1.00000
   22    -65.80760    1.00000    -65.80760    1.00000
   23    -65.80597    1.00000    -65.80597    1.00000
   24    -42.88913    1.00000    -42.88913    1.00000
   25    -42.87961    1.00000    -42.87961    1.00000
   26    -42.87319    1.00000    -42.87319    1.00000
   27    -42.87071    1.00000    -42.87071    1.00000
   28    -42.74167    1.00000    -42.74167    1.00000
   29    -42.73377    1.00000    -42.73377    1.00000
   30    -42.73234    1.00000    -42.73234    1.00000
   31    -42.67220    1.00000    -42.67220    1.00000
   32    -42.66272    1.00000    -42.66272    1.00000
   33    -42.61843    1.00000    -42.61843    1.00000
   34    -42.59172    1.00000    -42.59172    1.00000
   35    -42.57369    1.00000    -42.57369    1.00000
   36    -42.57052    1.00000    -42.57052    1.00000
   37    -42.54956    1.00000    -42.54956    1.00000
   38    -42.53883    1.00000    -42.53883    1.00000
   39    -42.53833    1.00000    -42.53833    1.00000
   40    -42.53024    1.00000    -42.53024    1.00000
   41    -42.52556    1.00000    -42.52556    1.00000
   42    -42.52017    1.00000    -42.52017    1.00000
   43    -42.51240    1.00000    -42.51240    1.00000
   44    -42.50998    1.00000    -42.50998    1.00000
   45    -42.49900    1.00000    -42.49900    1.00000
   46    -42.48568    1.00000    -42.48568    1.00000
   47    -42.48213    1.00000    -42.48213    1.00000
   48    -42.46040    1.00000    -42.46040    1.00000
   49    -42.44438    1.00000    -42.44438    1.00000
   50    -42.43485    1.00000    -42.43485    1.00000
   51    -42.42762    1.00000    -42.42762    1.00000
   52    -42.42148    1.00000    -42.42148    1.00000
   53    -42.40945    1.00000    -42.40945    1.00000
   54    -42.40568    1.00000    -42.40568    1.00000
   55    -42.38805    1.00000    -42.38805    1.00000
   56    -42.38297    1.00000    -42.38297    1.00000
   57    -42.37249    1.00000    -42.37249    1.00000
   58    -42.35835    1.00000    -42.35835    1.00000
   59    -42.35144    1.00000    -42.35144    1.00000
   60    -42.34450    1.00000    -42.34450    1.00000
   61    -42.33603    1.00000    -42.33603    1.00000
   62    -42.33194    1.00000    -42.33194    1.00000
   63    -42.32927    1.00000    -42.32927    1.00000
   64    -42.32255    1.00000    -42.32255    1.00000
   65    -42.30918    1.00000    -42.30918    1.00000
   66    -42.30142    1.00000    -42.30142    1.00000
   67    -42.28548    1.00000    -42.28548    1.00000
   68    -42.27696    1.00000    -42.27696    1.00000
   69    -42.27435    1.00000    -42.27435    1.00000
   70    -42.26769    1.00000    -42.26769    1.00000
   71    -42.26181    1.00000    -42.26181    1.00000
   72    -42.25519    1.00000    -42.25519    1.00000
   73    -42.25044    1.00000    -42.25044    1.00000
   74    -42.24282    1.00000    -42.24282    1.00000
   75    -42.23215    1.00000    -42.23215    1.00000
   76    -42.20910    1.00000    -42.20910    1.00000
   77    -42.19498    1.00000    -42.19498    1.00000
   78    -42.18042    1.00000    -42.18042    1.00000
   79    -42.13273    1.00000    -42.13273    1.00000
   80    -42.11342    1.00000    -42.11342    1.00000
   81    -42.05590    1.00000    -42.05590    1.00000
   82    -42.04945    1.00000    -42.04945    1.00000
   83    -42.04188    1.00000    -42.04188    1.00000
   84    -42.03854    1.00000    -42.03854    1.00000
   85    -42.02688    1.00000    -42.02688    1.00000
   86    -42.02549    1.00000    -42.02549    1.00000
   87    -42.02501    1.00000    -42.02501    1.00000
   88    -42.01898    1.00000    -42.01898    1.00000
   89    -42.01084    1.00000    -42.01084    1.00000
   90    -41.98388    1.00000    -41.98388    1.00000
   91    -41.96851    1.00000    -41.96851    1.00000
   92    -41.90693    1.00000    -41.90693    1.00000
   93    -41.89040    1.00000    -41.89040    1.00000
   94    -41.88123    1.00000    -41.88123    1.00000
   95    -41.87889    1.00000    -41.87889    1.00000
   96    -25.26431    1.00000    -25.26431    1.00000
   97    -25.06450    1.00000    -25.06450    1.00000
   98    -24.93191    1.00000    -24.93191    1.00000
   99    -24.90605    1.00000    -24.90605    1.00000
  100    -24.84054    1.00000    -24.84054    1.00000
  101    -24.78995    1.00000    -24.78995    1.00000
  102    -24.71637    1.00000    -24.71637    1.00000
  103    -24.64665    1.00000    -24.64665    1.00000
  104    -24.58127    1.00000    -24.58127    1.00000
  105    -24.48586    1.00000    -24.48586    1.00000
  106    -24.42709    1.00000    -24.42709    1.00000
  107    -24.37135    1.00000    -24.37135    1.00000
  108    -24.30787    1.00000    -24.30787    1.00000
  109    -24.18061    1.00000    -24.18061    1.00000
  110    -24.16688    1.00000    -24.16688    1.00000
  111    -24.13381    1.00000    -24.13381    1.00000
  112    -24.10639    1.00000    -24.10639    1.00000
  113    -24.09041    1.00000    -24.09041    1.00000
  114    -24.03255    1.00000    -24.03255    1.00000
  115    -24.00175    1.00000    -24.00175    1.00000
  116    -23.98160    1.00000    -23.98160    1.00000
  117    -23.96045    1.00000    -23.96045    1.00000
  118    -23.94691    1.00000    -23.94691    1.00000
  119    -23.93678    1.00000    -23.93678    1.00000
  120    -23.90058    1.00000    -23.90058    1.00000
  121    -23.88169    1.00000    -23.88169    1.00000
  122    -23.87635    1.00000    -23.87635    1.00000
  123    -23.86628    1.00000    -23.86628    1.00000
  124    -23.80275    1.00000    -23.80275    1.00000
  125    -23.79326    1.00000    -23.79326    1.00000
  126    -23.78148    1.00000    -23.78148    1.00000
  127    -23.77659    1.00000    -23.77659    1.00000
  128    -23.77174    1.00000    -23.77174    1.00000
  129    -23.76133    1.00000    -23.76133    1.00000
  130    -23.75257    1.00000    -23.75257    1.00000
  131    -23.73821    1.00000    -23.73821    1.00000
  132    -23.73782    1.00000    -23.73782    1.00000
  133    -23.73301    1.00000    -23.73301    1.00000
  134    -23.69489    1.00000    -23.69489    1.00000
  135    -23.59191    1.00000    -23.59191    1.00000
  136    -23.57357    1.00000    -23.57357    1.00000
  137    -23.34895    1.00000    -23.34895    1.00000
  138    -23.21062    1.00000    -23.21062    1.00000
  139    -23.16634    1.00000    -23.16634    1.00000
  140    -22.42943    1.00000    -22.42943    1.00000
  141    -22.38809    1.00000    -22.38809    1.00000
  142    -22.38180    1.00000    -22.38180    1.00000
  143    -22.37138    1.00000    -22.37138    1.00000
  144    -12.52097    1.00000    -12.52097    1.00000
  145    -12.27447    1.00000    -12.27447    1.00000
  146    -12.26987    1.00000    -12.26987    1.00000
  147    -12.24970    1.00000    -12.24970    1.00000
  148    -12.18011    1.00000    -12.18011    1.00000
  149    -12.15582    1.00000    -12.15582    1.00000
  150    -12.10716    1.00000    -12.10716    1.00000
  151    -12.09080    1.00000    -12.09080    1.00000
  152    -12.08127    1.00000    -12.08127    1.00000
  153    -12.03207    1.00000    -12.03207    1.00000
  154    -12.01144    1.00000    -12.01144    1.00000
  155    -11.99586    1.00000    -11.99586    1.00000
  156    -11.95593    1.00000    -11.95593    1.00000
  157    -11.93215    1.00000    -11.93215    1.00000
  158    -11.88063    1.00000    -11.88063    1.00000
  159    -11.85643    1.00000    -11.85643    1.00000
  160    -11.84343    1.00000    -11.84343    1.00000
  161    -11.79231    1.00000    -11.79231    1.00000
  162    -11.77370    1.00000    -11.77370    1.00000
  163    -11.71074    1.00000    -11.71074    1.00000
  164    -11.64948    1.00000    -11.64948    1.00000
  165    -11.58657    1.00000    -11.58657    1.00000
  166    -11.57220    1.00000    -11.57220    1.00000
  167    -11.55326    1.00000    -11.55326    1.00000
  168    -11.53809    1.00000    -11.53809    1.00000
  169    -11.53207    1.00000    -11.53207    1.00000
  170    -11.50691    1.00000    -11.50691    1.00000
  171    -11.46685    1.00000    -11.46685    1.00000
  172    -11.45545    1.00000    -11.45545    1.00000
  173    -11.44089    1.00000    -11.44089    1.00000
  174    -11.43763    1.00000    -11.43763    1.00000
  175    -11.40231    1.00000    -11.40231    1.00000
  176    -11.39969    1.00000    -11.39969    1.00000
  177    -11.37722    1.00000    -11.37722    1.00000
  178    -11.36050    1.00000    -11.36050    1.00000
  179    -11.34748    1.00000    -11.34748    1.00000
  180    -11.31677    1.00000    -11.31677    1.00000
  181    -11.30820    1.00000    -11.30820    1.00000
  182    -11.27764    1.00000    -11.27764    1.00000
  183    -11.26273    1.00000    -11.26273    1.00000
  184    -11.24706    1.00000    -11.24706    1.00000
  185    -11.24583    1.00000    -11.24583    1.00000
  186    -11.19924    1.00000    -11.19924    1.00000
  187    -11.17566    1.00000    -11.17566    1.00000
  188    -11.14952    1.00000    -11.14952    1.00000
  189    -11.10076    1.00000    -11.10076    1.00000
  190    -11.05029    1.00000    -11.05029    1.00000
  191    -10.99809    1.00000    -10.99809    1.00000
  192    -10.97371    1.00000    -10.97371    1.00000
  193    -10.91607    1.00000    -10.91607    1.00000
  194    -10.83685    1.00000    -10.83685    1.00000
  195    -10.79454    1.00000    -10.79454    1.00000
  196    -10.77369    1.00000    -10.77369    1.00000
  197    -10.76304    1.00000    -10.76304    1.00000
  198    -10.69357    1.00000    -10.69357    1.00000
  199    -10.69206    1.00000    -10.69206    1.00000
  200    -10.58499    1.00000    -10.58499    1.00000
  201    -10.52988    1.00000    -10.52988    1.00000
  202    -10.52123    1.00000    -10.52123    1.00000
  203    -10.46004    1.00000    -10.46004    1.00000
  204    -10.37576    1.00000    -10.37576    1.00000
  205    -10.35772    1.00000    -10.35772    1.00000
  206    -10.32890    1.00000    -10.32890    1.00000
  207    -10.31726    1.00000    -10.31726    1.00000
  208    -10.25964    1.00000    -10.25964    1.00000
  209    -10.23087    1.00000    -10.23087    1.00000
  210    -10.20107    1.00000    -10.20107    1.00000
  211    -10.16857    1.00000    -10.16857    1.00000
  212    -10.15115    1.00000    -10.15115    1.00000
  213    -10.13607    1.00000    -10.13607    1.00000
  214    -10.12402    1.00000    -10.12402    1.00000
  215    -10.08728    1.00000    -10.08728    1.00000
  216    -10.07759    1.00000    -10.07759    1.00000
  217     -9.98773    1.00000     -9.98773    1.00000
  218     -9.95648    1.00000     -9.95648    1.00000
  219     -9.93964    1.00000     -9.93964    1.00000
  220     -9.90707    1.00000     -9.90707    1.00000
  221     -9.87896    1.00000     -9.87896    1.00000
  222     -9.85783    1.00000     -9.85783    1.00000
  223     -9.84745    1.00000     -9.84745    1.00000
  224     -9.82321    1.00000     -9.82321    1.00000
  225     -9.80449    1.00000     -9.80449    1.00000
  226     -9.77374    1.00000     -9.77374    1.00000
  227     -9.72050    1.00000     -9.72050    1.00000
  228     -9.70550    1.00000     -9.70550    1.00000
  229     -9.69231    1.00000     -9.69231    1.00000
  230     -9.65779    1.00000     -9.65779    1.00000
  231     -9.63328    1.00000     -9.63328    1.00000
  232     -9.63204    1.00000     -9.63204    1.00000
  233     -9.60974    1.00000     -9.60974    1.00000
  234     -9.59372    1.00000     -9.59372    1.00000
  235     -9.56327    1.00000     -9.56327    1.00000
  236     -9.52241    1.00000     -9.52241    1.00000
  237     -9.46557    1.00000     -9.46557    1.00000
  238     -9.43614    1.00000     -9.43614    1.00000
  239     -9.43119    1.00000     -9.43119    1.00000
  240     -9.38099    1.00000     -9.38099    1.00000
  241     -9.35498    1.00000     -9.35498    1.00000
  242     -9.32410    1.00000     -9.32410    1.00000
  243     -9.29249    1.00000     -9.29249    1.00000
  244     -9.27108    1.00000     -9.27108    1.00000
  245     -9.20538    1.00000     -9.20538    1.00000
  246     -9.19621    1.00000     -9.19621    1.00000
  247     -9.18445    1.00000     -9.18445    1.00000
  248     -9.13772    1.00000     -9.13772    1.00000
  249     -9.06339    1.00000     -9.06339    1.00000
  250     -9.03474    1.00000     -9.03474    1.00000
  251     -9.00405    1.00000     -9.00405    1.00000
  252     -8.97627    1.00000     -8.97627    1.00000
  253     -8.94695    1.00000     -8.94695    1.00000
  254     -8.89269    1.00000     -8.89269    1.00000
  255     -8.86510    1.00000     -8.86510    1.00000
  256     -8.85904    1.00000     -8.85904    1.00000
  257     -8.82834    1.00000     -8.82834    1.00000
  258     -8.80944    1.00000     -8.80944    1.00000
  259     -8.76583    1.00000     -8.76583    1.00000
  260     -8.74511    1.00000     -8.74511    1.00000
  261     -8.73890    1.00000     -8.73890    1.00000
  262     -8.73112    1.00000     -8.73112    1.00000
  263     -8.70071    1.00000     -8.70071    1.00000
  264     -8.64832    1.00000     -8.64832    1.00000
  265     -8.63342    1.00000     -8.63342    1.00000
  266     -8.62356    1.00000     -8.62356    1.00000
  267     -8.60335    1.00000     -8.60335    1.00000
  268     -8.57332    1.00000     -8.57332    1.00000
  269     -8.55169    1.00000     -8.55169    1.00000
  270     -8.52974    1.00000     -8.52974    1.00000
  271     -8.49402    1.00000     -8.49402    1.00000
  272     -8.48130    1.00000     -8.48130    1.00000
  273     -8.46707    1.00000     -8.46707    1.00000
  274     -8.45000    1.00000     -8.45000    1.00000
  275     -8.43553    1.00000     -8.43553    1.00000
  276     -8.40914    1.00000     -8.40914    1.00000
  277     -8.38671    1.00000     -8.38671    1.00000
  278     -8.36843    1.00000     -8.36843    1.00000
  279     -8.35340    1.00000     -8.35340    1.00000
  280     -8.32488    1.00000     -8.32488    1.00000
  281     -8.30782    1.00000     -8.30782    1.00000
  282     -8.25903    1.00000     -8.25903    1.00000
  283     -8.19824    1.00000     -8.19824    1.00000
  284     -8.19021    1.00000     -8.19021    1.00000
  285     -8.17590    1.00000     -8.17590    1.00000
  286     -8.14785    1.00000     -8.14785    1.00000
  287     -8.09033    1.00000     -8.09033    1.00000
  288     -8.08152    1.00000     -8.08152    1.00000
  289     -8.03014    1.00000     -8.03014    1.00000
  290     -8.01218    1.00000     -8.01218    1.00000
  291     -8.00095    1.00000     -8.00095    1.00000
  292     -7.98916    1.00000     -7.98916    1.00000
  293     -7.94027    1.00000     -7.94027    1.00000
  294     -7.90949    1.00000     -7.90949    1.00000
  295     -7.88626    1.00000     -7.88626    1.00000
  296     -7.82009    1.00000     -7.82009    1.00000
  297     -7.79190    1.00000     -7.79190    1.00000
  298     -7.76218    1.00000     -7.76218    1.00000
  299     -7.75044    1.00000     -7.75044    1.00000
  300     -7.73768    1.00000     -7.73768    1.00000
  301     -7.73165    1.00000     -7.73165    1.00000
  302     -7.72501    1.00000     -7.72501    1.00000
  303     -7.70303    1.00000     -7.70303    1.00000
  304     -7.51798    1.00000     -7.51798    1.00000
  305     -7.47366    1.00000     -7.47366    1.00000
  306     -7.38145    1.00000     -7.38145    1.00000
  307     -7.36960    1.00000     -7.36960    1.00000
  308     -7.18031    0.99999     -7.18031    0.99999
  309     -6.82745    0.99972     -6.82745    0.99972
  310     -5.19456    0.00029     -5.19456    0.00029
  311     -4.59431    0.00000     -4.59431    0.00000
  312     -4.17746    0.00000     -4.17746    0.00000
  313     -4.04301    0.00000     -4.04301    0.00000
  314     -3.98878    0.00000     -3.98878    0.00000
  315     -3.94354    0.00000     -3.94354    0.00000
  316     -3.78663    0.00000     -3.78663    0.00000
  317     -3.77343    0.00000     -3.77343    0.00000
  318     -3.75506    0.00000     -3.75506    0.00000
  319     -3.65653    0.00000     -3.65653    0.00000
  320     -3.54947    0.00000     -3.54947    0.00000
  321     -3.49828    0.00000     -3.49828    0.00000
  322     -3.48340    0.00000     -3.48340    0.00000
  323     -3.44411    0.00000     -3.44411    0.00000
  324     -3.40479    0.00000     -3.40479    0.00000
  325     -3.39428    0.00000     -3.39428    0.00000
  326     -3.37196    0.00000     -3.37196    0.00000
  327     -3.29093    0.00000     -3.29093    0.00000
  328     -3.28666    0.00000     -3.28666    0.00000
  329     -3.26467    0.00000     -3.26467    0.00000
  330     -3.25234    0.00000     -3.25234    0.00000
  331     -3.23640    0.00000     -3.23640    0.00000
  332     -3.22616    0.00000     -3.22616    0.00000
  333     -3.19745    0.00000     -3.19745    0.00000
  334     -3.16865    0.00000     -3.16865    0.00000
  335     -3.12383    0.00000     -3.12383    0.00000
  336     -3.11683    0.00000     -3.11683    0.00000
  337     -3.08991    0.00000     -3.08991    0.00000
  338     -3.06660    0.00000     -3.06660    0.00000
  339     -3.05977    0.00000     -3.05977    0.00000
  340     -3.04578    0.00000     -3.04578    0.00000
  341     -3.02637    0.00000     -3.02637    0.00000
  342     -3.00105    0.00000     -3.00105    0.00000
  343     -2.99531    0.00000     -2.99531    0.00000
  344     -2.99037    0.00000     -2.99037    0.00000
  345     -2.97609    0.00000     -2.97609    0.00000
  346     -2.96213    0.00000     -2.96213    0.00000
  347     -2.95164    0.00000     -2.95164    0.00000
  348     -2.91565    0.00000     -2.91565    0.00000
  349     -2.91290    0.00000     -2.91290    0.00000
  350     -2.86440    0.00000     -2.86440    0.00000
  351     -2.83916    0.00000     -2.83916    0.00000
  352     -2.81672    0.00000     -2.81672    0.00000
  353     -2.80093    0.00000     -2.80093    0.00000
  354     -2.78460    0.00000     -2.78460    0.00000
  355     -2.78084    0.00000     -2.78084    0.00000
  356     -2.73222    0.00000     -2.73222    0.00000
  357     -2.70878    0.00000     -2.70878    0.00000
  358     -2.64744    0.00000     -2.64744    0.00000
  359     -2.62963    0.00000     -2.62963    0.00000
  360     -2.60796    0.00000     -2.60796    0.00000
  361     -2.59620    0.00000     -2.59620    0.00000
  362     -2.58227    0.00000     -2.58227    0.00000
  363     -2.57178    0.00000     -2.57178    0.00000
  364     -2.55182    0.00000     -2.55182    0.00000
  365     -2.54347    0.00000     -2.54347    0.00000
  366     -2.53466    0.00000     -2.53466    0.00000
  367     -2.52989    0.00000     -2.52989    0.00000
  368     -2.51388    0.00000     -2.51388    0.00000
  369     -2.46496    0.00000     -2.46496    0.00000
  370     -2.44747    0.00000     -2.44747    0.00000
  371     -2.42723    0.00000     -2.42723    0.00000
  372     -2.41397    0.00000     -2.41397    0.00000
  373     -2.39124    0.00000     -2.39124    0.00000
  374     -2.37173    0.00000     -2.37173    0.00000
  375     -2.31153    0.00000     -2.31153    0.00000

Fermi level: -6.00911

Gap: 1.633 eV
Transition (v -> c):
  (s=1, k=0, n=309, [0.00, 0.00, 0.00]) -> (s=0, k=0, n=310, [0.00, 0.00, 0.00])
No difference between direct/indirect transitions
System changes: positions 

Initializing position-dependent things.

Density initialized from wave functions
      .-------------------------.  
     /|                         |  
    / |                         |  
   /  |                         |  
  /   |                         |  
 *    |                         |  
 |    |                         |  
 |    |                         |  
 |    |                         |  
 |    |                         |  
 |    |                         |  
 |    |                         |  
 |    |                         |  
 |    |                         |  
 |    |        Au   OAu         |  
 |    |      O          Ti      |  
 |    O  Au      Ti     O    O  |  
 |    |   Ti   Au O   O         |  
 | O  |   O    O      Ti     Ti |  
 |    | Ti     Ti     O    O    |  
 |    |     O       O      Ti   |  
 |   O|Ti     O      O          |  
 |    |O    O      Ti     Ti    |  
 |  Ti|    Ti          O  O   O |  
 |    |  O  O   O O    TiO      |  
 |  O |         TiO         O Ti|  
 |    | OTiO   Ti    OTi        |  
 |    |       O     O O    O O  |  
 |    | Oi   O O           Ti   |  
 |    O      Ti     Ti     O    |  
 |   Ti          O      O       |  
 |    |   O                     |  
 |    |                         |  
 |    |                         |  
 |    |                         |  
 |    .-------------------------.  
 |   /                         /   
 |  /                         /    
 | /                         /     
 |/                         /      
 *-------------------------*       

Positions:
   0 Ti     1.771742    0.000000    8.228379    ( 0.0000,  0.0000,  0.0000)
   1 Ti     6.989192    1.896200    8.228379    ( 0.0000,  0.0000,  0.0000)
   2 Ti     1.771742    3.792400    8.228379    ( 0.0000,  0.0000,  0.0000)
   3 Ti     6.989192    5.688600    8.228379    ( 0.0000,  0.0000,  0.0000)
   4 Ti     4.725027    0.000000    9.111586    ( 0.0000,  0.0000,  0.0000)
   5 Ti     9.942477    1.896200    9.111586    ( 0.0000,  0.0000,  0.0000)
   6 Ti     4.725027    3.792400    9.111586    ( 0.0000,  0.0000,  0.0000)
   7 Ti     9.942477    5.688600    9.111586    ( 0.0000,  0.0000,  0.0000)
   8 Ti     3.149983    0.000000   11.761552    ( 0.0000,  0.0000,  0.0000)
   9 Ti     8.367433    1.896200   11.761552    ( 0.0000,  0.0000,  0.0000)
  10 Ti     3.149983    3.792400   11.761552    ( 0.0000,  0.0000,  0.0000)
  11 Ti     8.367433    5.688600   11.761552    ( 0.0000,  0.0000,  0.0000)
  12 Ti     6.103269    0.000000   12.644759    ( 0.0000,  0.0000,  0.0000)
  13 Ti     0.885819    1.896200   12.644759    ( 0.0000,  0.0000,  0.0000)
  14 Ti     6.103269    3.792400   12.644759    ( 0.0000,  0.0000,  0.0000)
  15 Ti     0.885819    5.688600   12.644759    ( 0.0000,  0.0000,  0.0000)
  16 Ti     4.482233   -0.001033   15.342543    ( 0.0000,  0.0000,  0.0000)
  17 Ti     9.753045    1.900753   15.389207    ( 0.0000,  0.0000,  0.0000)
  18 Ti     4.499047    3.797034   15.348687    ( 0.0000,  0.0000,  0.0000)
  19 Ti     9.736627    5.671166   15.407809    ( 0.0000,  0.0000,  0.0000)
  20 Ti     7.365001   -0.008670   16.091347    ( 0.0000,  0.0000,  0.0000)
  21 Ti     2.124206    1.919615   16.196452    ( 0.0000,  0.0000,  0.0000)
  22 Ti     7.324862    3.785370   16.124124    ( 0.0000,  0.0000,  0.0000)
  23 Ti     2.104658    5.692197   16.109406    ( 0.0000,  0.0000,  0.0000)
  24 O      3.638859    0.000000    7.500000    ( 0.0000,  0.0000,  0.0000)
  25 O      8.856309    1.896200    7.500000    ( 0.0000,  0.0000,  0.0000)
  26 O      3.638859    3.792400    7.500000    ( 0.0000,  0.0000,  0.0000)
  27 O      8.856309    5.688600    7.500000    ( 0.0000,  0.0000,  0.0000)
  28 O      6.592144    0.000000    8.383207    ( 0.0000,  0.0000,  0.0000)
  29 O      1.374694    1.896200    8.383207    ( 0.0000,  0.0000,  0.0000)
  30 O      6.592144    3.792400    8.383207    ( 0.0000,  0.0000,  0.0000)
  31 O      1.374694    5.688600    8.383207    ( 0.0000,  0.0000,  0.0000)
  32 O     10.339421    0.000000    8.956758    ( 0.0000,  0.0000,  0.0000)
  33 O      5.121971    1.896200    8.956758    ( 0.0000,  0.0000,  0.0000)
  34 O     10.339421    3.792400    8.956758    ( 0.0000,  0.0000,  0.0000)
  35 O      5.121971    5.688600    8.956758    ( 0.0000,  0.0000,  0.0000)
  36 O      2.857911    0.000000    9.839966    ( 0.0000,  0.0000,  0.0000)
  37 O      8.075361    1.896200    9.839966    ( 0.0000,  0.0000,  0.0000)
  38 O      2.857911    3.792400    9.839966    ( 0.0000,  0.0000,  0.0000)
  39 O      8.075361    5.688600    9.839966    ( 0.0000,  0.0000,  0.0000)
  40 O      5.017100    0.000000   11.033173    ( 0.0000,  0.0000,  0.0000)
  41 O     10.234550    1.896200   11.033173    ( 0.0000,  0.0000,  0.0000)
  42 O      5.017100    3.792400   11.033173    ( 0.0000,  0.0000,  0.0000)
  43 O     10.234550    5.688600   11.033173    ( 0.0000,  0.0000,  0.0000)
  44 O      7.970490    0.000000   11.916380    ( 0.0000,  0.0000,  0.0000)
  45 O      2.753040    1.896200   11.916380    ( 0.0000,  0.0000,  0.0000)
  46 O      7.970490    3.792400   11.916380    ( 0.0000,  0.0000,  0.0000)
  47 O      2.753040    5.688600   11.916380    ( 0.0000,  0.0000,  0.0000)
  48 O      1.282867    0.000000   12.489931    ( 0.0000,  0.0000,  0.0000)
  49 O      6.500317    1.896200   12.489931    ( 0.0000,  0.0000,  0.0000)
  50 O      1.282867    3.792400   12.489931    ( 0.0000,  0.0000,  0.0000)
  51 O      6.500317    5.688600   12.489931    ( 0.0000,  0.0000,  0.0000)
  52 O      4.236152    0.000000   13.373138    ( 0.0000,  0.0000,  0.0000)
  53 O      9.453603    1.896200   13.373138    ( 0.0000,  0.0000,  0.0000)
  54 O      4.236152    3.792400   13.373138    ( 0.0000,  0.0000,  0.0000)
  55 O      9.453603    5.688600   13.373138    ( 0.0000,  0.0000,  0.0000)
  56 O      6.412072   -0.010033   14.556610    ( 0.0000,  0.0000,  0.0000)
  57 O      1.198823    1.897930   14.569774    ( 0.0000,  0.0000,  0.0000)
  58 O      6.447668    3.793171   14.532625    ( 0.0000,  0.0000,  0.0000)
  59 O      1.199187    5.689336   14.547629    ( 0.0000,  0.0000,  0.0000)
  60 O      4.033722    1.891518   15.421462    ( 0.0000,  0.0000,  0.0000)
  61 O      9.263384   -0.007385   15.453502    ( 0.0000,  0.0000,  0.0000)
  62 O      4.056182    5.703956   15.417797    ( 0.0000,  0.0000,  0.0000)
  63 O      9.276983    3.794598   15.462247    ( 0.0000,  0.0000,  0.0000)
  64 O      2.642742   -0.013555   16.279518    ( 0.0000,  0.0000,  0.0000)
  65 O      7.840025    1.892632   16.276827    ( 0.0000,  0.0000,  0.0000)
  66 O      2.638424    3.815752   16.259314    ( 0.0000,  0.0000,  0.0000)
  67 O      7.851442    5.687213   16.316677    ( 0.0000,  0.0000,  0.0000)
  68 O      5.664333   -0.017638   16.912131    ( 0.0000,  0.0000,  0.0000)
  69 O      0.405331    1.895786   16.891848    ( 0.0000,  0.0000,  0.0000)
  70 O      0.447526    5.688107   16.892737    ( 0.0000,  0.0000,  0.0000)
  71 O      5.620240    3.815240   16.822627    ( 0.0000,  0.0000,  0.0000)
  72 Au     5.402004    1.459542   18.435638    ( 0.0000,  0.0000,  0.0000)
  73 Au     7.227773    3.254817   19.494175    ( 0.0000,  0.0000,  0.0000)
  74 Au     2.680675    1.867315   18.895591    ( 0.0000,  0.0000,  0.0000)
  75 Au     4.579183    3.616569   19.675117    ( 0.0000,  0.0000,  0.0000)

Unit cell:
           periodic     x           y           z      points  spacing
  1. axis:    yes   10.434900    0.000000    0.000000    52     0.2007
  2. axis:    yes    0.000000    7.584800    0.000000    36     0.2107
  3. axis:    no     0.000000    0.000000   28.826383   144     0.2002

  Lengths:  10.434900   7.584800  28.826383
  Angles:   90.000000  90.000000  90.000000

Effective grid spacing dv^(1/3) = 0.2038

     iter     time        total  log10-change:  magmom
                         energy   eigst   dens
iter:   1 18:42:03  -200.443965   -3.48           -0.0000
iter:   2 18:42:07  -200.439573   -4.17  -3.17    +0.0000
iter:   3 18:42:11  -200.436141   -4.73  -3.17    +0.0000
iter:   4 18:42:14  -200.432898   -5.16  -3.18    +0.0000
iter:   5 18:42:18  -200.430003   -5.51  -3.20    +0.0000
iter:   6 18:42:22  -200.427439   -5.83  -3.21    +0.0000
iter:   7 18:42:26  -200.424989   -5.99  -3.22    +0.0000
iter:   8 18:42:29  -200.422894   -6.06  -3.23    +0.0000
iter:   9 18:42:33  -200.421046   -6.06  -3.25    +0.0000
iter:  10 18:42:37  -200.419400   -6.06  -3.26    +0.0000
iter:  11 18:42:41  -200.417750   -6.07  -3.27    +0.0000
iter:  12 18:42:44  -200.416356   -6.09  -3.28    +0.0000
iter:  13 18:42:48  -200.414943   -6.10  -3.29    +0.0000
iter:  14 18:42:52  -200.413769   -6.13  -3.30    +0.0000
iter:  15 18:42:56  -200.412743   -6.14  -3.31    +0.0000
iter:  16 18:42:59  -200.411642   -6.18  -3.32    +0.0000
iter:  17 18:43:03  -200.410743   -6.21  -3.33    +0.0000
iter:  18 18:43:07  -200.409965   -6.24  -3.34    +0.0000
iter:  19 18:43:11  -200.409081   -6.28  -3.35    +0.0000
iter:  20 18:43:15  -200.408377   -6.32  -3.36    +0.0000
iter:  21 18:43:18  -200.407776   -6.34  -3.37    +0.0000
iter:  22 18:43:22  -200.407047   -6.40  -3.38    +0.0000
iter:  23 18:43:26  -200.406480   -6.43  -3.39    +0.0000
iter:  24 18:43:29  -200.406005   -6.45  -3.40    +0.0000
iter:  25 18:43:33  -200.405593   -6.49  -3.41    +0.0000
iter:  26 18:43:37  -200.405026   -6.54  -3.41    +0.0000
iter:  27 18:43:41  -200.404596   -6.58  -3.42    +0.0000
iter:  28 18:43:44  -200.404244   -6.60  -3.43    +0.0000
iter:  29 18:43:48  -200.403943   -6.64  -3.44    +0.0000
iter:  30 18:43:52  -200.403475   -6.69  -3.44    +0.0000
iter:  31 18:43:56  -200.403125   -6.74  -3.45    +0.0000
iter:  32 18:43:59  -200.402846   -6.75  -3.46    +0.0000
iter:  33 18:44:03  -200.402612c  -6.79  -3.47    +0.0000
iter:  34 18:44:07  -200.402410c  -6.82  -3.47    +0.0000
iter:  35 18:44:11  -200.402030c  -6.88  -3.48    +0.0000
iter:  36 18:44:14  -200.401745   -6.91  -3.49    +0.0000
iter:  37 18:44:18  -200.401523c  -6.93  -3.49    +0.0000
iter:  38 18:44:22  -200.401341c  -6.97  -3.50    +0.0000
iter:  39 18:44:26  -200.401185c  -6.99  -3.51    +0.0000
iter:  40 18:44:29  -200.400847c  -7.06  -3.51    +0.0000
iter:  41 18:44:33  -200.400587c  -7.09  -3.52    +0.0000
iter:  42 18:44:37  -200.400386c  -7.11  -3.53    +0.0000
iter:  43 18:44:41  -200.400223c  -7.14  -3.53    +0.0000
iter:  44 18:44:44  -200.400086c  -7.17  -3.54    +0.0000
iter:  45 18:44:48  -200.399967c  -7.20  -3.54    +0.0000
iter:  46 18:44:52  -200.399661c  -7.26  -3.55    +0.0000
iter:  47 18:44:56  -200.399620c  -7.27  -3.56    +0.0000
iter:  48 18:44:59  -200.399381c  -7.32  -3.56    +0.0000
iter:  49 18:45:03  -200.399181c  -7.36  -3.57    +0.0000
iter:  50 18:45:07  -200.399020c  -7.38  -3.57    +0.0000
iter:  51 18:45:11  -200.398887c  -7.41  -3.58    +0.0000
iter:  52 18:45:14  -200.398773c  -7.43  -3.58    +0.0000
iter:  53 18:45:18  -200.398673c  -7.47  -3.59    +0.0000
iter:  54 18:45:22  -200.398389c  -7.53  -3.60    +0.0000
iter:  55 18:45:25  -200.398345c  -7.53  -3.60    +0.0000
iter:  56 18:45:29  -200.398114c  -7.59  -3.61    +0.0000
iter:  57 18:45:33  -200.397912c  -7.63  -3.61    +0.0000
iter:  58 18:45:37  -200.397741c  -7.65  -3.62    +0.0000
iter:  59 18:45:40  -200.397596c  -7.68  -3.62    +0.0000
iter:  60 18:45:44  -200.397471c  -7.70  -3.63    +0.0000
iter:  61 18:45:48  -200.397362c  -7.72  -3.63    +0.0000
iter:  62 18:45:52  -200.397264c  -7.74  -3.64    +0.0000
iter:  63 18:45:55  -200.397176c  -7.77  -3.65    +0.0000
iter:  64 18:45:59  -200.397094c  -7.80  -3.65    +0.0000
iter:  65 18:46:03  -200.397018c  -7.82  -3.66    +0.0000
iter:  66 18:46:06  -200.396946c  -7.85  -3.66    +0.0000
iter:  67 18:46:10  -200.396877c  -7.88  -3.67    +0.0000
iter:  68 18:46:14  -200.396811c  -7.90  -3.67    +0.0000
iter:  69 18:46:18  -200.396747c  -7.93  -3.68    +0.0000
iter:  70 18:46:21  -200.396685c  -7.96  -3.68    +0.0000
iter:  71 18:46:25  -200.396623c  -7.98  -3.69    +0.0000
iter:  72 18:46:29  -200.396563c  -8.01  -3.69    +0.0000
iter:  73 18:46:33  -200.396342c  -8.08  -3.70    +0.0000
iter:  74 18:46:36  -200.396146c  -8.12  -3.70    +0.0000
iter:  75 18:46:40  -200.395968c  -8.14  -3.71    +0.0000
iter:  76 18:46:44  -200.395809c  -8.17  -3.71    +0.0000
iter:  77 18:46:48  -200.395666c  -8.18  -3.72    +0.0000
iter:  78 18:46:51  -200.395537c  -8.21  -3.73    +0.0000
iter:  79 18:46:55  -200.395420c  -8.22  -3.73    +0.0000
iter:  80 18:46:59  -200.395312c  -8.24  -3.74    +0.0000
iter:  81 18:47:02  -200.395212c  -8.25  -3.74    +0.0000
iter:  82 18:47:06  -200.395119c  -8.27  -3.75    +0.0000
iter:  83 18:47:10  -200.395031c  -8.29  -3.75    +0.0000
iter:  84 18:47:14  -200.394948c  -8.31  -3.76    +0.0000
iter:  85 18:47:17  -200.394868c  -8.33  -3.76    +0.0000
iter:  86 18:47:21  -200.394792c  -8.34  -3.77    +0.0000
iter:  87 18:47:25  -200.394719c  -8.37  -3.77    +0.0000
iter:  88 18:47:29  -200.394648c  -8.38  -3.78    +0.0000
iter:  89 18:47:32  -200.394579c  -8.41  -3.78    +0.0000
iter:  90 18:47:36  -200.394512c  -8.43  -3.79    +0.0000
iter:  91 18:47:40  -200.394447c  -8.45  -3.79    +0.0000
iter:  92 18:47:44  -200.394382c  -8.47  -3.80    +0.0000
iter:  93 18:47:47  -200.394319c  -8.49  -3.80    +0.0000
iter:  94 18:47:51  -200.394257c  -8.51  -3.81    +0.0000
iter:  95 18:47:55  -200.394195c  -8.53  -3.82    +0.0000
iter:  96 18:47:58  -200.394134c  -8.55  -3.82    +0.0000
iter:  97 18:48:02  -200.394074c  -8.57  -3.83    +0.0000
iter:  98 18:48:06  -200.394014c  -8.59  -3.83    +0.0000
iter:  99 18:48:10  -200.393954c  -8.61  -3.84    +0.0000
iter: 100 18:48:13  -200.393895c  -8.63  -3.84    +0.0000
iter: 101 18:48:17  -200.393836c  -8.65  -3.85    +0.0000
iter: 102 18:48:21  -200.393777c  -8.66  -3.85    +0.0000
iter: 103 18:48:25  -200.393719c  -8.68  -3.86    +0.0000
iter: 104 18:48:28  -200.393661c  -8.70  -3.86    +0.0000
iter: 105 18:48:32  -200.393603c  -8.72  -3.87    +0.0000
iter: 106 18:48:36  -200.393545c  -8.73  -3.87    +0.0000
iter: 107 18:48:39  -200.393487c  -8.75  -3.88    +0.0000
iter: 108 18:48:43  -200.393430c  -8.77  -3.88    +0.0000
iter: 109 18:48:47  -200.393372c  -8.79  -3.89    +0.0000
iter: 110 18:48:51  -200.393315c  -8.80  -3.89    +0.0000
iter: 111 18:48:54  -200.393258c  -8.82  -3.90    +0.0000
iter: 112 18:48:58  -200.393201c  -8.84  -3.90    +0.0000
iter: 113 18:49:02  -200.393144c  -8.86  -3.91    +0.0000
iter: 114 18:49:06  -200.393087c  -8.87  -3.92    +0.0000
iter: 115 18:49:09  -200.393030c  -8.89  -3.92    +0.0000
iter: 116 18:49:13  -200.392974c  -8.90  -3.93    +0.0000
iter: 117 18:49:17  -200.392918c  -8.92  -3.93    +0.0000
iter: 118 18:49:20  -200.392862c  -8.94  -3.94    +0.0000
iter: 119 18:49:24  -200.392806c  -8.95  -3.94    +0.0000
iter: 120 18:49:28  -200.392750c  -8.97  -3.95    +0.0000
iter: 121 18:49:32  -200.392694c  -8.98  -3.95    +0.0000
iter: 122 18:49:35  -200.392639c  -9.00  -3.96    +0.0000
iter: 123 18:49:39  -200.392584c  -9.02  -3.96    +0.0000
iter: 124 18:49:43  -200.392529c  -9.03  -3.97    +0.0000
iter: 125 18:49:47  -200.392474c  -9.05  -3.97    +0.0000
iter: 126 18:49:50  -200.392420c  -9.06  -3.98    +0.0000
iter: 127 18:49:54  -200.392366c  -9.08  -3.98    +0.0000
iter: 128 18:49:58  -200.392312c  -9.09  -3.99    +0.0000
iter: 129 18:50:02  -200.392258c  -9.10  -4.00    +0.0000
iter: 130 18:50:05  -200.392205c  -9.12  -4.00    +0.0000
iter: 131 18:50:09  -200.392152c  -9.13  -4.01    +0.0000
iter: 132 18:50:13  -200.392099c  -9.15  -4.01    +0.0000
iter: 133 18:50:16  -200.392046c  -9.16  -4.02    +0.0000
iter: 134 18:50:20  -200.391994c  -9.18  -4.02    +0.0000
iter: 135 18:50:24  -200.391942c  -9.19  -4.03    +0.0000
iter: 136 18:50:28  -200.391891c  -9.20  -4.03    +0.0000
iter: 137 18:50:31  -200.391839c  -9.22  -4.04    +0.0000
iter: 138 18:50:35  -200.391788c  -9.23  -4.04    +0.0000
iter: 139 18:50:39  -200.391738c  -9.25  -4.05    +0.0000
iter: 140 18:50:43  -200.391687c  -9.26  -4.05    +0.0000
iter: 141 18:50:46  -200.391637c  -9.27  -4.06    +0.0000
iter: 142 18:50:50  -200.391588c  -9.29  -4.07    +0.0000
iter: 143 18:50:54  -200.391539c  -9.30  -4.07    +0.0000
iter: 144 18:50:57  -200.391490c  -9.32  -4.08    +0.0000
iter: 145 18:51:01  -200.391384c  -9.38  -4.08    -0.0000
iter: 146 18:51:05  -200.391357c  -9.32  -4.09    +0.0000
iter: 147 18:51:09  -200.391255c  -9.41  -4.09    +0.0000
iter: 148 18:51:12  -200.391230c  -9.35  -4.10    +0.0000
iter: 149 18:51:16  -200.391134c  -9.45  -4.10    +0.0000
iter: 150 18:51:20  -200.391054c  -9.43  -4.11    +0.0000
iter: 151 18:51:24  -200.391036c  -9.38  -4.11    +0.0000
iter: 152 18:51:27  -200.390946c  -9.49  -4.12    +0.0000
iter: 153 18:51:31  -200.390873c  -9.47  -4.12    +0.0000
iter: 154 18:51:35  -200.390802c  -9.48  -4.13    +0.0000
iter: 155 18:51:38  -200.390733c  -9.48  -4.14    +0.0000
iter: 156 18:51:42  -200.390666c  -9.49  -4.14    +0.0000
iter: 157 18:51:46  -200.390601c  -9.51  -4.15    +0.0000
iter: 158 18:51:50  -200.390538c  -9.52  -4.15    +0.0000
iter: 159 18:51:53  -200.390477c  -9.53  -4.16    +0.0000
iter: 160 18:51:57  -200.390418c  -9.54  -4.16    +0.0000
iter: 161 18:52:01  -200.390361c  -9.56  -4.17    +0.0000
iter: 162 18:52:05  -200.390306c  -9.57  -4.17    +0.0000
iter: 163 18:52:09  -200.390252c  -9.58  -4.18    +0.0000
iter: 164 18:52:12  -200.390199c  -9.60  -4.18    +0.0000
iter: 165 18:52:16  -200.390149c  -9.61  -4.19    +0.0000
iter: 166 18:52:20  -200.390099c  -9.62  -4.19    +0.0000
iter: 167 18:52:24  -200.390051c  -9.63  -4.20    +0.0000
iter: 168 18:52:27  -200.390005c  -9.64  -4.21    +0.0000
iter: 169 18:52:31  -200.389959c  -9.66  -4.21    +0.0000
iter: 170 18:52:35  -200.389915c  -9.67  -4.22    +0.0000
iter: 171 18:52:38  -200.389871c  -9.68  -4.22    +0.0000
iter: 172 18:52:42  -200.389829c  -9.69  -4.23    +0.0000
iter: 173 18:52:46  -200.389788c  -9.70  -4.23    +0.0000
iter: 174 18:52:50  -200.389747c  -9.72  -4.24    +0.0000
iter: 175 18:52:53  -200.389708c  -9.73  -4.24    +0.0000
iter: 176 18:52:57  -200.389669c  -9.74  -4.25    -0.0000
iter: 177 18:53:01  -200.389632c  -9.75  -4.25    +0.0000
iter: 178 18:53:04  -200.389595c  -9.77  -4.26    +0.0000
iter: 179 18:53:08  -200.389559c  -9.78  -4.26    +0.0000
iter: 180 18:53:12  -200.389523c  -9.79  -4.27    -0.0000
iter: 181 18:53:16  -200.389489c  -9.80  -4.27    -0.0000
iter: 182 18:53:19  -200.389455c  -9.82  -4.28    -0.0000
iter: 183 18:53:23  -200.389421c  -9.83  -4.28    -0.0000
iter: 184 18:53:27  -200.389388c  -9.84  -4.29    -0.0000
iter: 185 18:53:31  -200.389356c  -9.85  -4.29    -0.0000
iter: 186 18:53:34  -200.389325c  -9.87  -4.30    -0.0000
iter: 187 18:53:38  -200.389294c  -9.88  -4.30    -0.0000
iter: 188 18:53:42  -200.389263c  -9.89  -4.31    -0.0000
iter: 189 18:53:45  -200.389233c  -9.90  -4.32    -0.0000
iter: 190 18:53:49  -200.389204c  -9.91  -4.32    -0.0000
iter: 191 18:53:53  -200.389175c  -9.93  -4.33    -0.0000
iter: 192 18:53:57  -200.389147c  -9.94  -4.33    -0.0000
iter: 193 18:54:00  -200.389119c  -9.95  -4.34    -0.0000
iter: 194 18:54:04  -200.389091c  -9.96  -4.34    -0.0000
iter: 195 18:54:08  -200.389064c  -9.97  -4.35    +0.0000
iter: 196 18:54:11  -200.389037c  -9.99  -4.35    +0.0000
iter: 197 18:54:15  -200.389011c -10.00  -4.36    +0.0000
iter: 198 18:54:19  -200.388985c -10.01c -4.36    +0.0000
iter: 199 18:54:23  -200.388960c -10.02c -4.37    +0.0000
iter: 200 18:54:26  -200.388935c -10.03c -4.37    +0.0000
iter: 201 18:54:30  -200.388910c -10.05c -4.38    +0.0000
iter: 202 18:54:34  -200.388886c -10.06c -4.38    +0.0000
iter: 203 18:54:38  -200.388862c -10.07c -4.39    +0.0000
iter: 204 18:54:41  -200.388838c -10.08c -4.39    +0.0000
iter: 205 18:54:45  -200.388815c -10.09c -4.40    +0.0000
iter: 206 18:54:49  -200.388791c -10.11c -4.40    +0.0000
iter: 207 18:54:52  -200.388769c -10.12c -4.41    +0.0000
iter: 208 18:54:56  -200.388746c -10.13c -4.41    +0.0000
iter: 209 18:55:00  -200.388724c -10.14c -4.42    +0.0000
iter: 210 18:55:04  -200.388703c -10.15c -4.42    +0.0000
iter: 211 18:55:07  -200.388681c -10.17c -4.43    -0.0000
iter: 212 18:55:11  -200.388660c -10.18c -4.43    -0.0000
iter: 213 18:55:15  -200.388639c -10.19c -4.44    -0.0000
iter: 214 18:55:18  -200.388618c -10.20c -4.44    -0.0000
iter: 215 18:55:22  -200.388598c -10.21c -4.45    -0.0000
iter: 216 18:55:26  -200.388578c -10.23c -4.45    -0.0000
iter: 217 18:55:30  -200.388558c -10.24c -4.46    -0.0000
iter: 218 18:55:33  -200.388538c -10.25c -4.46    -0.0000
iter: 219 18:55:37  -200.388519c -10.26c -4.47    -0.0000
iter: 220 18:55:41  -200.388500c -10.27c -4.47    -0.0000
iter: 221 18:55:45  -200.388481c -10.29c -4.48    -0.0000
iter: 222 18:55:48  -200.388463c -10.30c -4.48    -0.0000
iter: 223 18:55:52  -200.388444c -10.31c -4.49    -0.0000
iter: 224 18:55:56  -200.388426c -10.32c -4.49    -0.0000
iter: 225 18:55:59  -200.388408c -10.33c -4.50    -0.0000
iter: 226 18:56:03  -200.388391c -10.35c -4.50    -0.0000
iter: 227 18:56:07  -200.388373c -10.36c -4.51    -0.0000
iter: 228 18:56:11  -200.388356c -10.37c -4.51    -0.0000
iter: 229 18:56:14  -200.388339c -10.38c -4.52    -0.0000
iter: 230 18:56:18  -200.388322c -10.39c -4.52    -0.0000
iter: 231 18:56:22  -200.388306c -10.41c -4.53    -0.0000
iter: 232 18:56:25  -200.388289c -10.42c -4.53    -0.0000
iter: 233 18:56:29  -200.388273c -10.43c -4.54    -0.0000
iter: 234 18:56:33  -200.388257c -10.44c -4.54    -0.0000
iter: 235 18:56:37  -200.388242c -10.45c -4.55    -0.0000
iter: 236 18:56:40  -200.388226c -10.46c -4.55    -0.0000
iter: 237 18:56:44  -200.388211c -10.48c -4.56    -0.0000
iter: 238 18:56:48  -200.388196c -10.49c -4.56    -0.0000
iter: 239 18:56:52  -200.388181c -10.50c -4.57    -0.0000
iter: 240 18:56:55  -200.388166c -10.51c -4.57    -0.0000
iter: 241 18:56:59  -200.388152c -10.52c -4.58    -0.0000
iter: 242 18:57:03  -200.388137c -10.54c -4.58    -0.0000
iter: 243 18:57:06  -200.388123c -10.55c -4.59    -0.0000
iter: 244 18:57:10  -200.388109c -10.56c -4.59    -0.0000
iter: 245 18:57:14  -200.388095c -10.57c -4.60    -0.0000
iter: 246 18:57:18  -200.388082c -10.58c -4.60    -0.0000
iter: 247 18:57:21  -200.388068c -10.59c -4.61    -0.0000
iter: 248 18:57:25  -200.388055c -10.60c -4.61    -0.0000
iter: 249 18:57:29  -200.388042c -10.61c -4.62    -0.0000
iter: 250 18:57:32  -200.388029c -10.63c -4.62    -0.0000
iter: 251 18:57:36  -200.388016c -10.64c -4.63    -0.0000
iter: 252 18:57:40  -200.388004c -10.65c -4.63    -0.0000
iter: 253 18:57:44  -200.387991c -10.66c -4.64    -0.0000
iter: 254 18:57:47  -200.387979c -10.67c -4.64    -0.0000
iter: 255 18:57:51  -200.387967c -10.68c -4.65    -0.0000
iter: 256 18:57:55  -200.387955c -10.70c -4.65    -0.0000
iter: 257 18:57:58  -200.387943c -10.71c -4.66    -0.0000
iter: 258 18:58:02  -200.387932c -10.72c -4.66    -0.0000
iter: 259 18:58:06  -200.387920c -10.73c -4.67    -0.0000
iter: 260 18:58:10  -200.387909c -10.74c -4.67    -0.0000
iter: 261 18:58:13  -200.387898c -10.75c -4.68    -0.0000
iter: 262 18:58:17  -200.387887c -10.76c -4.68    -0.0000
iter: 263 18:58:21  -200.387876c -10.77c -4.69    -0.0000
iter: 264 18:58:24  -200.387865c -10.79c -4.69    -0.0000
iter: 265 18:58:28  -200.387855c -10.80c -4.70    -0.0000
iter: 266 18:58:32  -200.387844c -10.81c -4.70    -0.0000
iter: 267 18:58:36  -200.387834c -10.82c -4.71    -0.0000
iter: 268 18:58:39  -200.387824c -10.83c -4.71    -0.0000
iter: 269 18:58:43  -200.387814c -10.84c -4.72    -0.0000
iter: 270 18:58:47  -200.387804c -10.85c -4.72    -0.0000
iter: 271 18:58:50  -200.387794c -10.86c -4.73    -0.0000
iter: 272 18:58:54  -200.387784c -10.87c -4.73    -0.0000
iter: 273 18:58:58  -200.387775c -10.88c -4.74    -0.0000
iter: 274 18:59:02  -200.387765c -10.90c -4.74    -0.0000
iter: 275 18:59:05  -200.387756c -10.91c -4.75    -0.0000
iter: 276 18:59:09  -200.387747c -10.92c -4.75    -0.0000
iter: 277 18:59:13  -200.387738c -10.93c -4.75    -0.0000
iter: 278 18:59:17  -200.387729c -10.94c -4.76    -0.0000
iter: 279 18:59:20  -200.387720c -10.95c -4.76    -0.0000
iter: 280 18:59:24  -200.387711c -10.96c -4.77    -0.0000
iter: 281 18:59:28  -200.387703c -10.97c -4.77    -0.0000
iter: 282 18:59:31  -200.387694c -10.99c -4.78    +0.0000
iter: 283 18:59:35  -200.387686c -11.00c -4.78    +0.0000
iter: 284 18:59:39  -200.387677c -11.01c -4.79    +0.0000
iter: 285 18:59:43  -200.387669c -11.02c -4.79    +0.0000
iter: 286 18:59:46  -200.387661c -11.03c -4.80    +0.0000
iter: 287 18:59:50  -200.387653c -11.04c -4.80    +0.0000
iter: 288 18:59:54  -200.387645c -11.05c -4.81    +0.0000
iter: 289 18:59:57  -200.387638c -11.06c -4.81    +0.0000
iter: 290 19:00:01  -200.387630c -11.07c -4.82    +0.0000
iter: 291 19:00:05  -200.387622c -11.08c -4.82    +0.0000
iter: 292 19:00:09  -200.387615c -11.09c -4.83    +0.0000
iter: 293 19:00:12  -200.387608c -11.10c -4.83    +0.0000
iter: 294 19:00:16  -200.387600c -11.12c -4.84    +0.0000
iter: 295 19:00:20  -200.387593c -11.13c -4.84    +0.0000
iter: 296 19:00:23  -200.387586c -11.14c -4.85    +0.0000
iter: 297 19:00:27  -200.387579c -11.15c -4.85    +0.0000
iter: 298 19:00:31  -200.387572c -11.16c -4.86    +0.0000
iter: 299 19:00:35  -200.387565c -11.17c -4.86    +0.0000
iter: 300 19:00:38  -200.387559c -11.18c -4.86    +0.0000
iter: 301 19:00:42  -200.387552c -11.19c -4.87    +0.0000
iter: 302 19:00:46  -200.387545c -11.20c -4.87    +0.0000
iter: 303 19:00:50  -200.387539c -11.21c -4.88    +0.0000
iter: 304 19:00:53  -200.387532c -11.22c -4.88    -0.0000
iter: 305 19:00:57  -200.387526c -11.23c -4.89    -0.0000
iter: 306 19:01:01  -200.387520c -11.24c -4.89    -0.0000
iter: 307 19:01:04  -200.387514c -11.25c -4.90    -0.0000
iter: 308 19:01:08  -200.387508c -11.26c -4.90    +0.0000
iter: 309 19:01:12  -200.387502c -11.27c -4.91    +0.0000
iter: 310 19:01:16  -200.387496c -11.28c -4.91    +0.0000
iter: 311 19:01:19  -200.387490c -11.29c -4.92    +0.0000
iter: 312 19:01:23  -200.387484c -11.31c -4.92    +0.0000
iter: 313 19:01:27  -200.387478c -11.32c -4.93    +0.0000
iter: 314 19:01:30  -200.387473c -11.33c -4.93    +0.0000
iter: 315 19:01:34  -200.387467c -11.34c -4.94    +0.0000
iter: 316 19:01:38  -200.387461c -11.35c -4.94    +0.0000
iter: 317 19:01:42  -200.387456c -11.36c -4.94    +0.0000
iter: 318 19:01:45  -200.387451c -11.37c -4.95    +0.0000
iter: 319 19:01:49  -200.387445c -11.38c -4.95    +0.0000
iter: 320 19:01:53  -200.387440c -11.39c -4.96    +0.0000
iter: 321 19:01:57  -200.387435c -11.40c -4.96    +0.0000
iter: 322 19:02:00  -200.387430c -11.41c -4.97    +0.0000
iter: 323 19:02:04  -200.387425c -11.42c -4.97    +0.0000
iter: 324 19:02:08  -200.387420c -11.43c -4.98    +0.0000
iter: 325 19:02:11  -200.387415c -11.44c -4.98    +0.0000
iter: 326 19:02:15  -200.387410c -11.45c -4.99    +0.0000
iter: 327 19:02:19  -200.387405c -11.46c -4.99    -0.0000
iter: 328 19:02:23  -200.387400c -11.47c -5.00    -0.0000
iter: 329 19:02:26  -200.387396c -11.48c -5.00c   -0.0000

Converged after 329 iterations.

Dipole moment: (52.384389, -54.309327, -0.436977) |e|*Ang

Total magnetic moment: (0.000000, 0.000000, -0.000000)
Local magnetic moments:
   0 Ti ( 0.000000,  0.000000, -0.000000)
   1 Ti ( 0.000000,  0.000000,  0.000000)
   2 Ti ( 0.000000,  0.000000, -0.000000)
   3 Ti ( 0.000000,  0.000000, -0.000000)
   4 Ti ( 0.000000,  0.000000, -0.000000)
   5 Ti ( 0.000000,  0.000000, -0.000000)
   6 Ti ( 0.000000,  0.000000, -0.000000)
   7 Ti ( 0.000000,  0.000000, -0.000000)
   8 Ti ( 0.000000,  0.000000,  0.000000)
   9 Ti ( 0.000000,  0.000000, -0.000000)
  10 Ti ( 0.000000,  0.000000,  0.000000)
  11 Ti ( 0.000000,  0.000000,  0.000000)
  12 Ti ( 0.000000,  0.000000,  0.000000)
  13 Ti ( 0.000000,  0.000000,  0.000000)
  14 Ti ( 0.000000,  0.000000, -0.000000)
  15 Ti ( 0.000000,  0.000000, -0.000000)
  16 Ti ( 0.000000,  0.000000,  0.000000)
  17 Ti ( 0.000000,  0.000000, -0.000000)
  18 Ti ( 0.000000,  0.000000,  0.000000)
  19 Ti ( 0.000000,  0.000000,  0.000000)
  20 Ti ( 0.000000,  0.000000,  0.000000)
  21 Ti ( 0.000000,  0.000000, -0.000000)
  22 Ti ( 0.000000,  0.000000,  0.000000)
  23 Ti ( 0.000000,  0.000000,  0.000000)
  24 O  ( 0.000000,  0.000000,  0.000000)
  25 O  ( 0.000000,  0.000000,  0.000000)
  26 O  ( 0.000000,  0.000000,  0.000000)
  27 O  ( 0.000000,  0.000000,  0.000000)
  28 O  ( 0.000000,  0.000000,  0.000000)
  29 O  ( 0.000000,  0.000000,  0.000000)
  30 O  ( 0.000000,  0.000000, -0.000000)
  31 O  ( 0.000000,  0.000000,  0.000000)
  32 O  ( 0.000000,  0.000000, -0.000000)
  33 O  ( 0.000000,  0.000000,  0.000000)
  34 O  ( 0.000000,  0.000000,  0.000000)
  35 O  ( 0.000000,  0.000000,  0.000000)
  36 O  ( 0.000000,  0.000000, -0.000000)
  37 O  ( 0.000000,  0.000000, -0.000000)
  38 O  ( 0.000000,  0.000000,  0.000000)
  39 O  ( 0.000000,  0.000000,  0.000000)
  40 O  ( 0.000000,  0.000000,  0.000000)
  41 O  ( 0.000000,  0.000000,  0.000000)
  42 O  ( 0.000000,  0.000000, -0.000000)
  43 O  ( 0.000000,  0.000000,  0.000000)
  44 O  ( 0.000000,  0.000000, -0.000000)
  45 O  ( 0.000000,  0.000000, -0.000000)
  46 O  ( 0.000000,  0.000000,  0.000000)
  47 O  ( 0.000000,  0.000000,  0.000000)
  48 O  ( 0.000000,  0.000000, -0.000000)
  49 O  ( 0.000000,  0.000000,  0.000000)
  50 O  ( 0.000000,  0.000000,  0.000000)
  51 O  ( 0.000000,  0.000000,  0.000000)
  52 O  ( 0.000000,  0.000000, -0.000000)
  53 O  ( 0.000000,  0.000000, -0.000000)
  54 O  ( 0.000000,  0.000000, -0.000000)
  55 O  ( 0.000000,  0.000000,  0.000000)
  56 O  ( 0.000000,  0.000000, -0.000000)
  57 O  ( 0.000000,  0.000000,  0.000000)
  58 O  ( 0.000000,  0.000000,  0.000000)
  59 O  ( 0.000000,  0.000000, -0.000000)
  60 O  ( 0.000000,  0.000000,  0.000000)
  61 O  ( 0.000000,  0.000000,  0.000000)
  62 O  ( 0.000000,  0.000000, -0.000000)
  63 O  ( 0.000000,  0.000000, -0.000000)
  64 O  ( 0.000000,  0.000000, -0.000000)
  65 O  ( 0.000000,  0.000000, -0.000000)
  66 O  ( 0.000000,  0.000000,  0.000000)
  67 O  ( 0.000000,  0.000000,  0.000000)
  68 O  ( 0.000000,  0.000000, -0.000000)
  69 O  ( 0.000000,  0.000000, -0.000000)
  70 O  ( 0.000000,  0.000000, -0.000000)
  71 O  ( 0.000000,  0.000000, -0.000000)
  72 Au ( 0.000000,  0.000000,  0.000000)
  73 Au ( 0.000000,  0.000000, -0.000000)
  74 Au ( 0.000000,  0.000000,  0.000000)
  75 Au ( 0.000000,  0.000000,  0.000000)

Energy contributions relative to reference atoms: (reference = -2721730.337652)

Kinetic:       +544.650970
Potential:     -733.958740
External:      +328.497639
XC:            -382.774093
Entropy (-ST):   -0.001073
Local:          +43.197365
SIC:             +0.000000
--------------------------
Free energy:   -200.387932
Extrapolated:  -200.387396

Dipole-layer corrected work functions: 4.954961, 5.954039 eV

Spin contamination: 0.000000 electrons
                   Up                     Down
 Band  Eigenvalues  Occupancy  Eigenvalues  Occupancy
    0    -66.33445    1.00000    -66.33445    1.00000
    1    -66.32643    1.00000    -66.32643    1.00000
    2    -66.32092    1.00000    -66.32092    1.00000
    3    -66.31895    1.00000    -66.31895    1.00000
    4    -66.20856    1.00000    -66.20856    1.00000
    5    -66.11942    1.00000    -66.11942    1.00000
    6    -66.03893    1.00000    -66.03893    1.00000
    7    -66.02388    1.00000    -66.02388    1.00000
    8    -66.02191    1.00000    -66.02191    1.00000
    9    -66.00778    1.00000    -66.00778    1.00000
   10    -65.99039    1.00000    -65.99039    1.00000
   11    -65.97539    1.00000    -65.97539    1.00000
   12    -65.95605    1.00000    -65.95605    1.00000
   13    -65.93602    1.00000    -65.93602    1.00000
   14    -65.93496    1.00000    -65.93496    1.00000
   15    -65.87815    1.00000    -65.87815    1.00000
   16    -65.85723    1.00000    -65.85723    1.00000
   17    -65.85198    1.00000    -65.85198    1.00000
   18    -65.74044    1.00000    -65.74044    1.00000
   19    -65.70871    1.00000    -65.70871    1.00000
   20    -65.59782    1.00000    -65.59782    1.00000
   21    -65.58380    1.00000    -65.58380    1.00000
   22    -65.57528    1.00000    -65.57528    1.00000
   23    -65.57346    1.00000    -65.57346    1.00000
   24    -42.65630    1.00000    -42.65630    1.00000
   25    -42.64702    1.00000    -42.64702    1.00000
   26    -42.64071    1.00000    -42.64071    1.00000
   27    -42.63820    1.00000    -42.63820    1.00000
   28    -42.50898    1.00000    -42.50898    1.00000
   29    -42.49982    1.00000    -42.49982    1.00000
   30    -42.48917    1.00000    -42.48917    1.00000
   31    -42.43953    1.00000    -42.43953    1.00000
   32    -42.43020    1.00000    -42.43020    1.00000
   33    -42.37733    1.00000    -42.37733    1.00000
   34    -42.34801    1.00000    -42.34801    1.00000
   35    -42.33461    1.00000    -42.33461    1.00000
   36    -42.33298    1.00000    -42.33298    1.00000
   37    -42.31685    1.00000    -42.31685    1.00000
   38    -42.30569    1.00000    -42.30569    1.00000
   39    -42.30524    1.00000    -42.30524    1.00000
   40    -42.29770    1.00000    -42.29770    1.00000
   41    -42.29293    1.00000    -42.29293    1.00000
   42    -42.28384    1.00000    -42.28384    1.00000
   43    -42.28352    1.00000    -42.28352    1.00000
   44    -42.27887    1.00000    -42.27887    1.00000
   45    -42.27245    1.00000    -42.27245    1.00000
   46    -42.25329    1.00000    -42.25329    1.00000
   47    -42.25001    1.00000    -42.25001    1.00000
   48    -42.22945    1.00000    -42.22945    1.00000
   49    -42.20590    1.00000    -42.20590    1.00000
   50    -42.20511    1.00000    -42.20511    1.00000
   51    -42.19659    1.00000    -42.19659    1.00000
   52    -42.18579    1.00000    -42.18579    1.00000
   53    -42.17604    1.00000    -42.17604    1.00000
   54    -42.17304    1.00000    -42.17304    1.00000
   55    -42.15622    1.00000    -42.15622    1.00000
   56    -42.15066    1.00000    -42.15066    1.00000
   57    -42.14062    1.00000    -42.14062    1.00000
   58    -42.12820    1.00000    -42.12820    1.00000
   59    -42.11802    1.00000    -42.11802    1.00000
   60    -42.11300    1.00000    -42.11300    1.00000
   61    -42.10359    1.00000    -42.10359    1.00000
   62    -42.10222    1.00000    -42.10222    1.00000
   63    -42.09749    1.00000    -42.09749    1.00000
   64    -42.09036    1.00000    -42.09036    1.00000
   65    -42.07673    1.00000    -42.07673    1.00000
   66    -42.07301    1.00000    -42.07301    1.00000
   67    -42.05876    1.00000    -42.05876    1.00000
   68    -42.05275    1.00000    -42.05275    1.00000
   69    -42.04389    1.00000    -42.04389    1.00000
   70    -42.03842    1.00000    -42.03842    1.00000
   71    -42.03259    1.00000    -42.03259    1.00000
   72    -42.02916    1.00000    -42.02916    1.00000
   73    -42.02191    1.00000    -42.02191    1.00000
   74    -42.02004    1.00000    -42.02004    1.00000
   75    -42.00253    1.00000    -42.00253    1.00000
   76    -41.97605    1.00000    -41.97605    1.00000
   77    -41.95851    1.00000    -41.95851    1.00000
   78    -41.93977    1.00000    -41.93977    1.00000
   79    -41.89863    1.00000    -41.89863    1.00000
   80    -41.87581    1.00000    -41.87581    1.00000
   81    -41.82294    1.00000    -41.82294    1.00000
   82    -41.80927    1.00000    -41.80927    1.00000
   83    -41.80857    1.00000    -41.80857    1.00000
   84    -41.80777    1.00000    -41.80777    1.00000
   85    -41.80578    1.00000    -41.80578    1.00000
   86    -41.79895    1.00000    -41.79895    1.00000
   87    -41.79447    1.00000    -41.79447    1.00000
   88    -41.79291    1.00000    -41.79291    1.00000
   89    -41.78654    1.00000    -41.78654    1.00000
   90    -41.75109    1.00000    -41.75109    1.00000
   91    -41.73609    1.00000    -41.73609    1.00000
   92    -41.67388    1.00000    -41.67388    1.00000
   93    -41.65775    1.00000    -41.65775    1.00000
   94    -41.64892    1.00000    -41.64892    1.00000
   95    -41.64640    1.00000    -41.64640    1.00000
   96    -25.03147    1.00000    -25.03147    1.00000
   97    -24.83019    1.00000    -24.83019    1.00000
   98    -24.69950    1.00000    -24.69950    1.00000
   99    -24.67280    1.00000    -24.67280    1.00000
  100    -24.60882    1.00000    -24.60882    1.00000
  101    -24.56283    1.00000    -24.56283    1.00000
  102    -24.48907    1.00000    -24.48907    1.00000
  103    -24.41682    1.00000    -24.41682    1.00000
  104    -24.35685    1.00000    -24.35685    1.00000
  105    -24.25274    1.00000    -24.25274    1.00000
  106    -24.19728    1.00000    -24.19728    1.00000
  107    -24.13813    1.00000    -24.13813    1.00000
  108    -24.06764    1.00000    -24.06764    1.00000
  109    -23.93813    1.00000    -23.93813    1.00000
  110    -23.91929    1.00000    -23.91929    1.00000
  111    -23.90076    1.00000    -23.90076    1.00000
  112    -23.87371    1.00000    -23.87371    1.00000
  113    -23.85782    1.00000    -23.85782    1.00000
  114    -23.79998    1.00000    -23.79998    1.00000
  115    -23.76839    1.00000    -23.76839    1.00000
  116    -23.74896    1.00000    -23.74896    1.00000
  117    -23.72809    1.00000    -23.72809    1.00000
  118    -23.71487    1.00000    -23.71487    1.00000
  119    -23.70470    1.00000    -23.70470    1.00000
  120    -23.66878    1.00000    -23.66878    1.00000
  121    -23.65759    1.00000    -23.65759    1.00000
  122    -23.64721    1.00000    -23.64721    1.00000
  123    -23.63908    1.00000    -23.63908    1.00000
  124    -23.57310    1.00000    -23.57310    1.00000
  125    -23.56166    1.00000    -23.56166    1.00000
  126    -23.55568    1.00000    -23.55568    1.00000
  127    -23.54651    1.00000    -23.54651    1.00000
  128    -23.54370    1.00000    -23.54370    1.00000
  129    -23.53694    1.00000    -23.53694    1.00000
  130    -23.53066    1.00000    -23.53066    1.00000
  131    -23.51480    1.00000    -23.51480    1.00000
  132    -23.50595    1.00000    -23.50595    1.00000
  133    -23.50480    1.00000    -23.50480    1.00000
  134    -23.46806    1.00000    -23.46806    1.00000
  135    -23.36114    1.00000    -23.36114    1.00000
  136    -23.34610    1.00000    -23.34610    1.00000
  137    -23.13289    1.00000    -23.13289    1.00000
  138    -23.00398    1.00000    -23.00398    1.00000
  139    -22.95311    1.00000    -22.95311    1.00000
  140    -22.19677    1.00000    -22.19677    1.00000
  141    -22.15544    1.00000    -22.15544    1.00000
  142    -22.14917    1.00000    -22.14917    1.00000
  143    -22.13892    1.00000    -22.13892    1.00000
  144    -12.21128    1.00000    -12.21128    1.00000
  145    -12.03863    1.00000    -12.03863    1.00000
  146    -12.03454    1.00000    -12.03454    1.00000
  147    -11.99783    1.00000    -11.99783    1.00000
  148    -11.94935    1.00000    -11.94935    1.00000
  149    -11.92780    1.00000    -11.92780    1.00000
  150    -11.87106    1.00000    -11.87106    1.00000
  151    -11.85826    1.00000    -11.85826    1.00000
  152    -11.84623    1.00000    -11.84623    1.00000
  153    -11.79627    1.00000    -11.79627    1.00000
  154    -11.78047    1.00000    -11.78047    1.00000
  155    -11.75044    1.00000    -11.75044    1.00000
  156    -11.72590    1.00000    -11.72590    1.00000
  157    -11.69827    1.00000    -11.69827    1.00000
  158    -11.64979    1.00000    -11.64979    1.00000
  159    -11.61595    1.00000    -11.61595    1.00000
  160    -11.61021    1.00000    -11.61021    1.00000
  161    -11.56450    1.00000    -11.56450    1.00000
  162    -11.54637    1.00000    -11.54637    1.00000
  163    -11.47933    1.00000    -11.47933    1.00000
  164    -11.41940    1.00000    -11.41940    1.00000
  165    -11.34436    1.00000    -11.34436    1.00000
  166    -11.33963    1.00000    -11.33963    1.00000
  167    -11.31529    1.00000    -11.31529    1.00000
  168    -11.30550    1.00000    -11.30550    1.00000
  169    -11.29352    1.00000    -11.29352    1.00000
  170    -11.26465    1.00000    -11.26465    1.00000
  171    -11.23449    1.00000    -11.23449    1.00000
  172    -11.21915    1.00000    -11.21915    1.00000
  173    -11.20836    1.00000    -11.20836    1.00000
  174    -11.20348    1.00000    -11.20348    1.00000
  175    -11.16638    1.00000    -11.16638    1.00000
  176    -11.15999    1.00000    -11.15999    1.00000
  177    -11.14357    1.00000    -11.14357    1.00000
  178    -11.12701    1.00000    -11.12701    1.00000
  179    -11.11180    1.00000    -11.11180    1.00000
  180    -11.08791    1.00000    -11.08791    1.00000
  181    -11.07509    1.00000    -11.07509    1.00000
  182    -11.05804    1.00000    -11.05804    1.00000
  183    -11.02240    1.00000    -11.02240    1.00000
  184    -11.02019    1.00000    -11.02019    1.00000
  185    -10.98977    1.00000    -10.98977    1.00000
  186    -10.96234    1.00000    -10.96234    1.00000
  187    -10.94772    1.00000    -10.94772    1.00000
  188    -10.89600    1.00000    -10.89600    1.00000
  189    -10.86152    1.00000    -10.86152    1.00000
  190    -10.78571    1.00000    -10.78571    1.00000
  191    -10.75275    1.00000    -10.75275    1.00000
  192    -10.72863    1.00000    -10.72863    1.00000
  193    -10.66118    1.00000    -10.66118    1.00000
  194    -10.57269    1.00000    -10.57269    1.00000
  195    -10.55208    1.00000    -10.55208    1.00000
  196    -10.53729    1.00000    -10.53729    1.00000
  197    -10.49440    1.00000    -10.49440    1.00000
  198    -10.37971    1.00000    -10.37971    1.00000
  199    -10.36395    1.00000    -10.36395    1.00000
  200    -10.29173    1.00000    -10.29173    1.00000
  201    -10.28993    1.00000    -10.28993    1.00000
  202    -10.26760    1.00000    -10.26760    1.00000
  203    -10.19849    1.00000    -10.19849    1.00000
  204    -10.11773    1.00000    -10.11773    1.00000
  205    -10.09811    1.00000    -10.09811    1.00000
  206    -10.07960    1.00000    -10.07960    1.00000
  207    -10.04623    1.00000    -10.04623    1.00000
  208     -9.98569    1.00000     -9.98569    1.00000
  209     -9.94987    1.00000     -9.94987    1.00000
  210     -9.94444    1.00000     -9.94444    1.00000
  211     -9.92288    1.00000     -9.92288    1.00000
  212     -9.90368    1.00000     -9.90368    1.00000
  213     -9.89655    1.00000     -9.89655    1.00000
  214     -9.85334    1.00000     -9.85334    1.00000
  215     -9.84440    1.00000     -9.84440    1.00000
  216     -9.74555    1.00000     -9.74555    1.00000
  217     -9.69296    1.00000     -9.69296    1.00000
  218     -9.67248    1.00000     -9.67248    1.00000
  219     -9.65998    1.00000     -9.65998    1.00000
  220     -9.63097    1.00000     -9.63097    1.00000
  221     -9.61228    1.00000     -9.61228    1.00000
  222     -9.59029    1.00000     -9.59029    1.00000
  223     -9.57427    1.00000     -9.57427    1.00000
  224     -9.56890    1.00000     -9.56890    1.00000
  225     -9.55758    1.00000     -9.55758    1.00000
  226     -9.49662    1.00000     -9.49662    1.00000
  227     -9.46990    1.00000     -9.46990    1.00000
  228     -9.46268    1.00000     -9.46268    1.00000
  229     -9.41393    1.00000     -9.41393    1.00000
  230     -9.40071    1.00000     -9.40071    1.00000
  231     -9.38069    1.00000     -9.38069    1.00000
  232     -9.37115    1.00000     -9.37115    1.00000
  233     -9.34514    1.00000     -9.34514    1.00000
  234     -9.33683    1.00000     -9.33683    1.00000
  235     -9.30086    1.00000     -9.30086    1.00000
  236     -9.24245    1.00000     -9.24245    1.00000
  237     -9.20812    1.00000     -9.20812    1.00000
  238     -9.15321    1.00000     -9.15321    1.00000
  239     -9.13869    1.00000     -9.13869    1.00000
  240     -9.11826    1.00000     -9.11826    1.00000
  241     -9.10064    1.00000     -9.10064    1.00000
  242     -9.08323    1.00000     -9.08323    1.00000
  243     -8.99859    1.00000     -8.99859    1.00000
  244     -8.96599    1.00000     -8.96599    1.00000
  245     -8.93588    1.00000     -8.93588    1.00000
  246     -8.90222    1.00000     -8.90222    1.00000
  247     -8.85389    1.00000     -8.85389    1.00000
  248     -8.80098    1.00000     -8.80098    1.00000
  249     -8.77368    1.00000     -8.77368    1.00000
  250     -8.73765    1.00000     -8.73765    1.00000
  251     -8.68281    1.00000     -8.68281    1.00000
  252     -8.67049    1.00000     -8.67049    1.00000
  253     -8.64409    1.00000     -8.64409    1.00000
  254     -8.61373    1.00000     -8.61373    1.00000
  255     -8.59357    1.00000     -8.59357    1.00000
  256     -8.57796    1.00000     -8.57796    1.00000
  257     -8.55352    1.00000     -8.55352    1.00000
  258     -8.51455    1.00000     -8.51455    1.00000
  259     -8.50750    1.00000     -8.50750    1.00000
  260     -8.48628    1.00000     -8.48628    1.00000
  261     -8.46503    1.00000     -8.46503    1.00000
  262     -8.44032    1.00000     -8.44032    1.00000
  263     -8.42277    1.00000     -8.42277    1.00000
  264     -8.40096    1.00000     -8.40096    1.00000
  265     -8.38791    1.00000     -8.38791    1.00000
  266     -8.34644    1.00000     -8.34644    1.00000
  267     -8.32601    1.00000     -8.32601    1.00000
  268     -8.31635    1.00000     -8.31635    1.00000
  269     -8.29609    1.00000     -8.29609    1.00000
  270     -8.27858    1.00000     -8.27858    1.00000
  271     -8.23377    1.00000     -8.23377    1.00000
  272     -8.21727    1.00000     -8.21727    1.00000
  273     -8.19565    1.00000     -8.19565    1.00000
  274     -8.18153    1.00000     -8.18153    1.00000
  275     -8.16198    1.00000     -8.16198    1.00000
  276     -8.12232    1.00000     -8.12232    1.00000
  277     -8.09339    1.00000     -8.09339    1.00000
  278     -8.06671    1.00000     -8.06671    1.00000
  279     -8.04981    1.00000     -8.04981    1.00000
  280     -7.99371    1.00000     -7.99371    1.00000
  281     -7.97040    1.00000     -7.97040    1.00000
  282     -7.94717    1.00000     -7.94717    1.00000
  283     -7.91964    1.00000     -7.91964    1.00000
  284     -7.85652    1.00000     -7.85652    1.00000
  285     -7.83285    1.00000     -7.83285    1.00000
  286     -7.80514    1.00000     -7.80514    1.00000
  287     -7.78559    1.00000     -7.78559    1.00000
  288     -7.75320    1.00000     -7.75320    1.00000
  289     -7.73844    1.00000     -7.73844    1.00000
  290     -7.71295    1.00000     -7.71295    1.00000
  291     -7.61932    1.00000     -7.61932    1.00000
  292     -7.59918    1.00000     -7.59918    1.00000
  293     -7.52361    1.00000     -7.52361    1.00000
  294     -7.51916    1.00000     -7.51916    1.00000
  295     -7.49891    1.00000     -7.49891    1.00000
  296     -7.47467    1.00000     -7.47467    1.00000
  297     -7.47275    1.00000     -7.47275    1.00000
  298     -7.43419    1.00000     -7.43419    1.00000
  299     -7.37347    1.00000     -7.37347    1.00000
  300     -7.31084    1.00000     -7.31084    1.00000
  301     -7.29040    1.00000     -7.29040    1.00000
  302     -7.27663    1.00000     -7.27663    1.00000
  303     -7.24478    1.00000     -7.24478    1.00000
  304     -7.23921    1.00000     -7.23921    1.00000
  305     -7.19387    1.00000     -7.19387    1.00000
  306     -7.14859    1.00000     -7.14859    1.00000
  307     -7.13713    1.00000     -7.13713    1.00000
  308     -6.61006    0.99999     -6.61006    0.99999
  309     -6.27236    0.99972     -6.27236    0.99972
  310     -4.63963    0.00029     -4.63963    0.00029
  311     -4.05274    0.00000     -4.05274    0.00000
  312     -3.94472    0.00000     -3.94472    0.00000
  313     -3.81054    0.00000     -3.81054    0.00000
  314     -3.75598    0.00000     -3.75598    0.00000
  315     -3.71096    0.00000     -3.71096    0.00000
  316     -3.55391    0.00000     -3.55391    0.00000
  317     -3.54078    0.00000     -3.54078    0.00000
  318     -3.52383    0.00000     -3.52383    0.00000
  319     -3.42374    0.00000     -3.42374    0.00000
  320     -3.31829    0.00000     -3.31829    0.00000
  321     -3.26477    0.00000     -3.26477    0.00000
  322     -3.22081    0.00000     -3.22081    0.00000
  323     -3.19850    0.00000     -3.19850    0.00000
  324     -3.16090    0.00000     -3.16090    0.00000
  325     -3.14196    0.00000     -3.14196    0.00000
  326     -3.11969    0.00000     -3.11969    0.00000
  327     -3.05459    0.00000     -3.05459    0.00000
  328     -3.05258    0.00000     -3.05258    0.00000
  329     -3.02167    0.00000     -3.02167    0.00000
  330     -3.00398    0.00000     -3.00398    0.00000
  331     -2.99115    0.00000     -2.99115    0.00000
  332     -2.98777    0.00000     -2.98777    0.00000
  333     -2.95809    0.00000     -2.95809    0.00000
  334     -2.93319    0.00000     -2.93319    0.00000
  335     -2.88432    0.00000     -2.88432    0.00000
  336     -2.86337    0.00000     -2.86337    0.00000
  337     -2.85567    0.00000     -2.85567    0.00000
  338     -2.83317    0.00000     -2.83317    0.00000
  339     -2.82311    0.00000     -2.82311    0.00000
  340     -2.81017    0.00000     -2.81017    0.00000
  341     -2.79508    0.00000     -2.79508    0.00000
  342     -2.76957    0.00000     -2.76957    0.00000
  343     -2.76223    0.00000     -2.76223    0.00000
  344     -2.75566    0.00000     -2.75566    0.00000
  345     -2.74333    0.00000     -2.74333    0.00000
  346     -2.72598    0.00000     -2.72598    0.00000
  347     -2.72102    0.00000     -2.72102    0.00000
  348     -2.68391    0.00000     -2.68391    0.00000
  349     -2.68120    0.00000     -2.68120    0.00000
  350     -2.62317    0.00000     -2.62317    0.00000
  351     -2.60243    0.00000     -2.60243    0.00000
  352     -2.58251    0.00000     -2.58251    0.00000
  353     -2.56880    0.00000     -2.56880    0.00000
  354     -2.55304    0.00000     -2.55304    0.00000
  355     -2.54028    0.00000     -2.54028    0.00000
  356     -2.47678    0.00000     -2.47678    0.00000
  357     -2.44794    0.00000     -2.44794    0.00000
  358     -2.41579    0.00000     -2.41579    0.00000
  359     -2.39331    0.00000     -2.39331    0.00000
  360     -2.37170    0.00000     -2.37170    0.00000
  361     -2.35905    0.00000     -2.35905    0.00000
  362     -2.34618    0.00000     -2.34618    0.00000
  363     -2.33881    0.00000     -2.33881    0.00000
  364     -2.32011    0.00000     -2.32011    0.00000
  365     -2.30990    0.00000     -2.30990    0.00000
  366     -2.30057    0.00000     -2.30057    0.00000
  367     -2.29741    0.00000     -2.29741    0.00000
  368     -2.28241    0.00000     -2.28241    0.00000
  369     -2.23541    0.00000     -2.23541    0.00000
  370     -2.20011    0.00000     -2.20011    0.00000
  371     -2.19472    0.00000     -2.19472    0.00000
  372     -2.18199    0.00000     -2.18199    0.00000
  373     -2.15229    0.00000     -2.15229    0.00000
  374     -2.10822    0.00000     -2.10822    0.00000
  375     -2.07837    0.00000     -2.07837    0.00000

Fermi level: -5.45450

Gap: 1.633 eV
Transition (v -> c):
  (s=0, k=0, n=309, [0.00, 0.00, 0.00]) -> (s=1, k=0, n=310, [0.00, 0.00, 0.00])
No difference between direct/indirect transitions

Forces in eV/Ang:
  0 Ti    4.04534    0.00039    0.97280
  1 Ti    4.09936    0.00466    0.98447
  2 Ti    4.06526   -0.00036    0.98099
  3 Ti    4.09843   -0.00469    0.98461
  4 Ti   -1.95587    0.00013   -1.59928
  5 Ti   -1.96830    0.00380   -1.51035
  6 Ti   -1.95861   -0.00027   -1.53867
  7 Ti   -1.96899   -0.00383   -1.51316
  8 Ti    0.40501    0.01963   -0.02989
  9 Ti    0.72272    0.05195    0.27859
 10 Ti    0.55335   -0.01876    0.11641
 11 Ti    0.71746   -0.05282    0.28488
 12 Ti   -0.68414   -0.00777   -0.83157
 13 Ti   -0.92885    0.01738   -0.01776
 14 Ti   -0.76111    0.00636   -0.64674
 15 Ti   -1.08309   -0.01274   -0.58087
 16 Ti   -0.23960    0.10094   -0.04296
 17 Ti   -0.30163   -0.01548   -0.22736
 18 Ti   -0.25811    0.01046   -0.27433
 19 Ti   -0.17502    0.06768   -0.15358
 20 Ti    1.17304    0.03186    0.96835
 21 Ti    0.68389   -0.12709    0.56170
 22 Ti    1.11645    0.08173    0.94438
 23 Ti    1.10960    0.01390    0.99132
 24 O    -1.93514   -0.00003    0.56929
 25 O    -1.94914   -0.00052    0.55057
 26 O    -1.94333   -0.00002    0.55683
 27 O    -1.94857    0.00055    0.55128
 28 O     0.22388   -0.00032   -1.18153
 29 O     0.24386   -0.00648   -1.18927
 30 O     0.23016    0.00032   -1.18619
 31 O     0.24349    0.00647   -1.18897
 32 O     0.50696   -0.00071   -0.20862
 33 O     0.48637   -0.01209   -0.19289
 34 O     0.50263    0.00075   -0.20786
 35 O     0.48656    0.01199   -0.19302
 36 O    -1.09587   -0.00132   -0.24498
 37 O    -1.12723   -0.00511   -0.33195
 38 O    -1.11231    0.00156   -0.28616
 39 O    -1.12641    0.00492   -0.33105
 40 O     0.14109   -0.00212    0.31319
 41 O     0.12869   -0.00328    0.14204
 42 O     0.10020   -0.00101    0.16638
 43 O     0.13429    0.00448    0.15237
 44 O    -0.24498    0.00190    0.03202
 45 O    -0.09237   -0.03763   -0.01082
 46 O    -0.18182   -0.00198   -0.03797
 47 O    -0.09844    0.03809    0.00584
 48 O     0.09610   -0.02084    0.07322
 49 O    -0.03336   -0.12044    0.12618
 50 O     0.06791    0.02522    0.07298
 51 O    -0.02829    0.10396    0.10213
 52 O     0.06341    0.01660    0.61903
 53 O     0.02512   -0.00953    0.50170
 54 O     0.07171    0.01461    0.32163
 55 O     0.07306   -0.00657    0.66772
 56 O    -0.48389   -0.01407   -0.44934
 57 O    -0.20190   -0.00311   -0.26263
 58 O    -0.41450    0.00467   -0.46840
 59 O    -0.43780   -0.00216   -0.55369
 60 O    -0.05504   -0.01853   -0.10172
 61 O    -0.06351    0.01320   -0.07352
 62 O    -0.09877   -0.03779   -0.00051
 63 O    -0.19231   -0.07809   -0.03160
 64 O     0.04654    0.06602   -0.04642
 65 O     0.14022   -0.13643   -0.08509
 66 O     0.07626    0.05080   -0.08531
 67 O     0.07727    0.05097   -0.02153
 68 O    -0.41710    0.79895    1.37067
 69 O    -0.06765   -0.01392    0.65795
 70 O    -0.26063    0.01275    0.55157
 71 O    -0.18476   -0.09258    0.73585
 72 Au    0.16900   -0.73175   -0.59662
 73 Au   -0.01052    0.00413    0.16623
 74 Au   -0.02899    0.05270    0.38180
 75 Au    0.05010   -0.10010    0.17433

Timing:                                      incl.     excl.
-------------------------------------------------------------------
Density initialized from wave functions:     0.021     0.021   0.0% |
 Symmetrize density:                         0.000     0.000   0.0% |
Forces:                                      0.926     0.926   0.0% |
Hamiltonian:                                 2.516     0.170   0.0% |
 Atomic:                                     0.001     0.001   0.0% |
  XC Correction:                             0.000     0.000   0.0% |
 Calculate atomic Hamiltonians:              0.001     0.001   0.0% |
 Communicate:                                0.259     0.259   0.0% |
 Hartree integrate/restrict:                 0.003     0.003   0.0% |
 Initialize Hamiltonian:                     0.000     0.000   0.0% |
 Poisson:                                    2.014     2.014   0.0% |
 XC 3D grid:                                 0.044     0.044   0.0% |
 vbar:                                       0.024     0.024   0.0% |
LCAO initialization:                         1.359     0.387   0.0% |
 LCAO eigensolver:                           0.760     0.001   0.0% |
  Calculate projections:                     0.000     0.000   0.0% |
  DenseAtomicCorrection:                     0.000     0.000   0.0% |
  Distribute overlap matrix:                 0.388     0.388   0.0% |
  Orbital Layouts:                           0.369     0.369   0.0% |
  Potential matrix:                          0.002     0.002   0.0% |
 LCAO to grid:                               0.003     0.003   0.0% |
 Set positions (LCAO WFS):                   0.209     0.070   0.0% |
  Basic WFS set positions:                   0.003     0.003   0.0% |
  Basis functions set positions:             0.000     0.000   0.0% |
  P tci:                                     0.000     0.000   0.0% |
  ST tci:                                    0.027     0.027   0.0% |
  mktci:                                     0.108     0.108   0.0% |
Redistribute:                                0.001     0.001   0.0% |
SCF-cycle:                               10005.530     3.152   0.0% |
 Davidson:                                9718.035  2265.081  22.6% |--------|
  Apply hamiltonian:                       508.393   508.393   5.1% |-|
  Subspace diag:                           742.504     0.606   0.0% |
   calc_h_matrix:                          350.697   153.935   1.5% ||
    Apply hamiltonian:                     196.761   196.761   2.0% ||
   diagonalize:                            183.977   183.977   1.8% ||
   rotate_psi:                             207.224   207.224   2.1% ||
  calc. matrices:                         3178.314  1617.632  16.1% |-----|
   Apply hamiltonian:                     1560.682  1560.682  15.5% |-----|
  diagonalize:                            2164.324  2164.324  21.6% |--------|
  rotate_psi:                              859.419   859.419   8.6% |--|
 Density:                                   29.367     0.040   0.0% |
  Atomic density matrices:                  11.157    11.157   0.1% |
  Mix:                                       4.988     4.988   0.0% |
  Multipole moments:                         0.257     0.257   0.0% |
  Pseudo density:                           12.925    12.897   0.1% |
   Symmetrize density:                       0.029     0.029   0.0% |
 Hamiltonian:                              251.936     4.250   0.0% |
  Atomic:                                    0.443     0.437   0.0% |
   XC Correction:                            0.007     0.007   0.0% |
  Calculate atomic Hamiltonians:             0.520     0.520   0.0% |
  Communicate:                             177.469   177.469   1.8% ||
  Hartree integrate/restrict:                1.746     1.746   0.0% |
  Poisson:                                  37.918    37.918   0.4% |
  XC 3D grid:                               29.176    29.176   0.3% |
  vbar:                                      0.415     0.415   0.0% |
 Orthonormalize:                             3.040     0.001   0.0% |
  calc_s_matrix:                             0.124     0.124   0.0% |
  inverse-cholesky:                          2.746     2.746   0.0% |
  projections:                               0.000     0.000   0.0% |
  rotate_psi_s:                              0.169     0.169   0.0% |
Set symmetry:                                0.000     0.000   0.0% |
Other:                                      28.106    28.106   0.3% |
-------------------------------------------------------------------
Total:                                             10038.459 100.0%

Memory usage: 631.60 MiB
Date: Thu Jun 12 19:02:49 2025
