# Supplementary material for: Real-Space Constrained Density Functional Theory Investigation of Site-Specific, Interfacial Charge Recombination Dynamics Across the Au Nanoparticle/TiO2 Heterojunction
Source: J Phys Chem Lett. 2026 Jan 6;17(2):570–8. doi: 10.1021/acs.jpclett.5c02905 (PMC12814526; doi:10.1021/acs.jpclett.5c02905)
Supplement: Supplementary file 3 [file jz5c02905_si_003.zip › Site-Specific-Charge-Recombination-Dynamics-With-CDFT-main/AuTiO2/4Au/PBE+U+D3/HB/Ti/0.86/neHB.txt]

(0	24.87500493051901)
(1	24.876059223370156)
(2	24.875572719553205)
(3	24.876012872700926)
(4	25.73790320552326)
(5	25.73857113426942)
(6	25.738637050312114)
(7	25.738533259422894)
(8	25.61938709394203)
(9	25.63347864084411)
(10	25.623118706501728)
(11	25.636076391015912)
(12	25.614657439940718)
(13	25.62331802789062)
(14	25.65158788599792)
(15	25.641390489099617)
(16	25.461596928575663)
(17	25.487242687813918)
(18	25.522281404540667)
(19	25.432554256948638)
(20	25.270667397301604)
(21	25.239386605356316)
(22	25.283900126069348)
(23	25.276164250861157)
(24	6.810868172594422)
(25	6.81139708919002)
(26	6.811269618692268)
(27	6.811371927832502)
(28	6.191656823507765)
(29	6.191664091593696)
(30	6.191624605861408)
(31	6.191673374934957)
(32	6.196011336073655)
(33	6.1961691133240375)
(34	6.195996654771745)
(35	6.196173551891419)
(36	6.186425828918891)
(37	6.1868373660788905)
(38	6.186654502349933)
(39	6.1868205751183165)
(40	6.193979855473138)
(41	6.194924924523921)
(42	6.194997337075643)
(43	6.194935472821699)
(44	6.1940161813691414)
(45	6.194249376552202)
(46	6.1944140571769335)
(47	6.194362079265634)
(48	6.194586049027547)
(49	6.194926209398971)
(50	6.1945298072599595)
(51	6.195263396797782)
(52	6.2276014404624505)
(53	6.273708442299764)
(54	6.236383798340024)
(55	6.285932303251176)
(56	6.106804980399346)
(57	6.164887422141186)
(58	6.124543364850735)
(59	6.101522964533286)
(60	6.258905890667519)
(61	6.229920558398144)
(62	6.241447695272594)
(63	6.2298383405598035)
(64	6.3117759373155256)
(65	6.322340806142888)
(66	6.277117277719643)
(67	6.308800212158653)
(68	6.422151776246055)
(69	6.517314668270765)
(70	6.5064343705528636)
(71	6.4955828590340055)
(72	79.12101529033812)
(73	79.03371738856816)
(74	78.92981123009217)
(75	78.91832841211418)
