# Supplementary material for: Real-Space Constrained Density Functional Theory Investigation of Site-Specific, Interfacial Charge Recombination Dynamics Across the Au Nanoparticle/TiO2 Heterojunction
Source: J Phys Chem Lett. 2026 Jan 6;17(2):570–8. doi: 10.1021/acs.jpclett.5c02905 (PMC12814526; doi:10.1021/acs.jpclett.5c02905)
Supplement: Supplementary file 3 [file jz5c02905_si_003.zip › Site-Specific-Charge-Recombination-Dynamics-With-CDFT-main/AuTiO2/4Au/PBE+U+D3/phonon/mode_113_0007.64cm-1.xsf]

# Mode 113   Frequency = 7.64 cm^-1 (=0.00095 eV)   scale = 0.2 Å
CRYSTAL
PRIMVEC
    10.4349002838     0.0000000000     0.0000000000
     0.0000000000     7.5847997665     0.0000000000
     0.0000000000     0.0000000000    28.8263830015
PRIMCOORD
 76 1
 22    1.7717419999    0.0000000000    8.2283789998    0.0011448463   -0.0001601278    0.0000462742
 22    6.9891919999    1.8962000000    8.2283789998    0.0002154270   -0.0002830220    0.0000256752
 22    1.7717419999    3.7924000001    8.2283789998    0.0001603830   -0.0002360547    0.0000439620
 22    6.9891919999    5.6886000001    8.2283789998    0.0000911561   -0.0001274765    0.0000390366
 22    4.7250270003    0.0000000000    9.1115859998    0.0025704486   -0.0071371458   -0.0004673216
 22    9.9424770003    1.8962000000    9.1115859998    0.0220259971   -0.0165477670   -0.0022511801
 22    4.7250270003    3.7924000001    9.1115859998    0.0002580476   -0.0006120218    0.0000688292
 22    9.9424770003    5.6886000001    9.1115859998   -0.0008565179    0.0011474275    0.0001523136
 22    3.1499830001    0.0000000000   11.7615519996   -0.0000275583    0.0004570143    0.0001469098
 22    8.3674330001    1.8962000000   11.7615519996   -0.0000007917   -0.0000551353    0.0001000284
 22    3.1499830001    3.7924000001   11.7615519996    0.0001318923    0.0000630054    0.0000951159
 22    8.3674330001    5.6886000001   11.7615519996    0.0001913304   -0.0002146919    0.0001465850
 22    6.1032690002    0.0000000000   12.6447589996    0.0002411437    0.0000587302   -0.0000110194
 22    0.8858190002    1.8962000000   12.6447589996    0.0000481544   -0.0002658937    0.0000228194
 22    6.1032690002    3.7924000001   12.6447589996   -0.0000478051   -0.0004833703    0.0000056423
 22    0.8858190002    5.6886000001   12.6447589996    0.0000151217   -0.0003609358    0.0000825622
 22    4.4822329997   -0.0010329997   15.3425429992    0.0001656301    0.0000164925    0.0001560996
 22    9.7530450000    1.9007529998   15.3892070010    0.0002306417   -0.0002021244    0.0001270363
 22    4.4990469997    3.7970340002   15.3486869997    0.0002574418   -0.0001629435    0.0001242260
 22    9.7366270003    5.6711660003   15.4078090003    0.0002300661   -0.0002767260    0.0002673925
 22    7.3650009996   -0.0086700003   16.0913470000    0.0002421888   -0.0001422406   -0.0001151890
 22    2.1242060000    1.9196149997   16.1964519993    0.0003599749   -0.0000904876   -0.0001575488
 22    7.3248619995    3.7853700003   16.1241240013    0.0001371030   -0.0001799079    0.0001642216
 22    2.1046579998    5.6921970004   16.1094059996    0.0001239386   -0.0000260662    0.0001161102
  8    3.6388589998    0.0000000000    7.4999999990    0.0000383485   -0.0001594462    0.0000348913
  8    8.8563089998    1.8962000000    7.4999999990    0.0003712163   -0.0000250167    0.0000611275
  8    3.6388589998    3.7924000001    7.4999999990    0.0003862701    0.0000660363    0.0000602096
  8    8.8563089998    5.6886000001    7.4999999990    0.0003265096    0.0001017536    0.0000863718
  8    6.5921440002    0.0000000000    8.3832069990    0.0000786330    0.0004728672    0.0000993962
  8    1.3746940003    1.8962000000    8.3832069990    0.0002984989   -0.0002834287    0.0000413810
  8    6.5921440002    3.7924000001    8.3832069990    0.0000183635   -0.0000254485    0.0000255331
  8    1.3746940003    5.6886000001    8.3832069990    0.0000106836   -0.0000254424    0.0000307224
  8   10.3394210005    0.0000000000    8.9567580006    0.0001879523   -0.0001584161   -0.0000359166
  8    5.1219710005    1.8962000000    8.9567580006    0.0003202737   -0.0003589747   -0.0000470589
  8   10.3394210005    3.7924000001    8.9567580006    0.0003673734   -0.0004216136   -0.0000421798
  8    5.1219710005    5.6886000001    8.9567580006    0.0002560536   -0.0002796886   -0.0000288373
  8    2.8579110000    0.0000000000    9.8399660008    0.0001448156   -0.0001102526    0.0000289926
  8    8.0753610000    1.8962000000    9.8399660008    0.0002566720   -0.0001718733   -0.0000076852
  8    2.8579110000    3.7924000001    9.8399660008   -0.0022241222    0.0016404960   -0.0000033607
  8    8.0753610000    5.6886000001    9.8399660008   -0.0001255681    0.0001321161   -0.0000096592
  8    5.0171000001    0.0000000000   11.0331729988   -0.0013584655    0.0007842636   -0.0000573809
  8   10.2345500001    1.8962000000   11.0331729988    0.0000599318   -0.0002289826    0.0001791864
  8    5.0171000001    3.7924000001   11.0331729988    0.0000235602   -0.0003987776    0.0002067243
  8   10.2345500001    5.6886000001   11.0331729988    0.0003062304   -0.0008101977    0.0002328387
  8    7.9704899996    0.0000000000   11.9163799988   -0.0007115667    0.0011055083    0.0002700315
  8    2.7530399996    1.8962000000   11.9163799988    0.0000539003   -0.0001219805    0.0000921863
  8    7.9704899996    3.7924000001   11.9163799988   -0.0001584611    0.0004477459    0.0001223474
  8    2.7530399996    5.6886000001   11.9163799988   -0.0001403332    0.0003359787    0.0001963033
  8    1.2828669999    0.0000000000   12.4899310004    0.0006056467   -0.0006858642    0.0000223856
  8    6.5003169998    1.8962000000   12.4899310004   -0.0000367939    0.0000038428    0.0000996557
  8    1.2828669999    3.7924000001   12.4899310004    0.0001657327   -0.0001463170    0.0000128764
  8    6.5003169998    5.6886000001   12.4899310004   -0.0000950753    0.0000560480    0.0001190659
  8    4.2361520003    0.0000000000   13.3731380004   -0.0001067367   -0.0000066173    0.0000680493
  8    9.4536029999    1.8962000000   13.3731380004    0.0001097926   -0.0001636641    0.0001312849
  8    4.2361520003    3.7924000001   13.3731380004    0.0002401876   -0.0001730221    0.0001071157
  8    9.4536029999    5.6886000001   13.3731380004    0.0002551946   -0.0002968861    0.0001658399
  8    6.4120720002   -0.0100330002   14.5566100002    0.0000738719    0.0000879281    0.0000516099
  8    1.1988230003    1.8979300003   14.5697740004    0.0000295561   -0.0001193834    0.0001556864
  8    6.4476679995    3.7931710003   14.5326249996    0.0001424847   -0.0002729895    0.0001286670
  8    1.1991869998    5.6893360002   14.5476289994    0.0001369176   -0.0000655338    0.0001939408
  8    4.0337220002    1.8915180002   15.4214619998    0.0001644453   -0.0000356486    0.0002566987
  8    9.2633839995   -0.0073850002   15.4535019998    0.0000792079   -0.0001518225    0.0002576596
  8    4.0561820003    5.7039559999   15.4177969990    0.0000866967   -0.0002971466    0.0001707808
  8    9.2769830005    3.7945979999   15.4622469991    0.0001229459   -0.0003283292    0.0001561249
  8    2.6427419996   -0.0135549997   16.2795180007    0.0000626089   -0.0001090064    0.0001055899
  8    7.8400250000    1.8926320002   16.2768270002    0.0001242059   -0.0001238616    0.0000755139
  8    2.6384240003    3.8157519997   16.2593140011    0.0001422934   -0.0002013510   -0.0000165550
  8    7.8514419997    5.6872130004   16.3166770014    0.0001903917   -0.0003134976    0.0000244171
  8    5.6643329995   -0.0176379998   16.9121310008    0.0001870012   -0.0000518687    0.0000001149
  8    0.4053310002    1.8957859997   16.8918479996    0.0004396561   -0.0003077185   -0.0000898986
  8    0.4475260002    5.6881070002   16.8927369995    0.0002735850    0.0002708134    0.0000267341
  8    5.6202399997    3.8152399999   16.8226269986    0.0001891536    0.0000637904   -0.0000328130
 79    5.4020040005    1.4595419997   18.4356379999    0.0002010309    0.0000835142   -0.0000681631
 79    7.2277730003    3.2548169998   19.4941750001    0.0002021280    0.0003199781    0.0002542747
 79    2.6806750002    1.8673149997   18.8955910003   -0.0001486231    0.0000295165   -0.0000453171
 79    4.5791829998    3.6165689997   19.6751170012    0.0000347440    0.0004143587   -0.0001831266
