# Supplementary material for: Real-Space Constrained Density Functional Theory Investigation of Site-Specific, Interfacial Charge Recombination Dynamics Across the Au Nanoparticle/TiO2 Heterojunction
Source: J Phys Chem Lett. 2026 Jan 6;17(2):570–8. doi: 10.1021/acs.jpclett.5c02905 (PMC12814526; doi:10.1021/acs.jpclett.5c02905)
Supplement: Supplementary file 3 [file jz5c02905_si_003.zip › Site-Specific-Charge-Recombination-Dynamics-With-CDFT-main/AuTiO2/4Au/PBE+U+D3/phonon/mode_114_0009.45cm-1.xsf]

# Mode 114   Frequency = 9.45 cm^-1 (=0.00117 eV)   scale = 0.2 Å
CRYSTAL
PRIMVEC
    10.4349002838     0.0000000000     0.0000000000
     0.0000000000     7.5847997665     0.0000000000
     0.0000000000     0.0000000000    28.8263830015
PRIMCOORD
 76 1
 22    1.7717419999    0.0000000000    8.2283789998    0.0035924313   -0.0004882331   -0.0000605433
 22    6.9891919999    1.8962000000    8.2283789998    0.0017649781   -0.0024317784   -0.0001606798
 22    1.7717419999    3.7924000001    8.2283789998    0.0009309383   -0.0013712338   -0.0000760430
 22    6.9891919999    5.6886000001    8.2283789998    0.0005090555   -0.0007770063   -0.0000395370
 22    4.7250270003    0.0000000000    9.1115859998   -0.0083308856    0.0232174648    0.0016293381
 22    9.9424770003    1.8962000000    9.1115859998    0.0041727249   -0.0030062548   -0.0001784906
 22    4.7250270003    3.7924000001    9.1115859998    0.0004846668   -0.0009270634    0.0000983887
 22    9.9424770003    5.6886000001    9.1115859998   -0.0058685442    0.0068977423    0.0007193017
 22    3.1499830001    0.0000000000   11.7615519996   -0.0003794171    0.0008833389    0.0002938760
 22    8.3674330001    1.8962000000   11.7615519996   -0.0001583032    0.0001378026    0.0003306017
 22    3.1499830001    3.7924000001   11.7615519996    0.0000658795    0.0000316413    0.0001174212
 22    8.3674330001    5.6886000001   11.7615519996    0.0006760380   -0.0013001211    0.0000903816
 22    6.1032690002    0.0000000000   12.6447589996    0.0008804150    0.0006414506   -0.0006624795
 22    0.8858190002    1.8962000000   12.6447589996    0.0000431987   -0.0002979548    0.0000397977
 22    6.1032690002    3.7924000001   12.6447589996   -0.0000621176   -0.0007726700    0.0000155258
 22    0.8858190002    5.6886000001   12.6447589996    0.0000035173   -0.0009425536    0.0001803487
 22    4.4822329997   -0.0010329997   15.3425429992    0.0000416943    0.0000606621    0.0003072944
 22    9.7530450000    1.9007529998   15.3892070010    0.0003949357   -0.0001842832    0.0003904997
 22    4.4990469997    3.7970340002   15.3486869997    0.0003338139   -0.0003575992    0.0000614380
 22    9.7366270003    5.6711660003   15.4078090003    0.0005844271   -0.0005845496    0.0004406018
 22    7.3650009996   -0.0086700003   16.0913470000    0.0005215817   -0.0001154344   -0.0001556791
 22    2.1242060000    1.9196149997   16.1964519993    0.0005504682   -0.0002097457   -0.0001206699
 22    7.3248619995    3.7853700003   16.1241240013    0.0003348437   -0.0002803248    0.0001467870
 22    2.1046579998    5.6921970004   16.1094059996    0.0003338607   -0.0001578226    0.0003330287
  8    3.6388589998    0.0000000000    7.4999999990    0.0007057661   -0.0016833564    0.0000971731
  8    8.8563089998    1.8962000000    7.4999999990    0.0008801165   -0.0001418703    0.0000324821
  8    3.6388589998    3.7924000001    7.4999999990    0.0007852891    0.0000412314    0.0000584335
  8    8.8563089998    5.6886000001    7.4999999990    0.0007274952    0.0001238704    0.0001089508
  8    6.5921440002    0.0000000000    8.3832069990    0.0008995923    0.0052738392    0.0001515781
  8    1.3746940003    1.8962000000    8.3832069990    0.0013867888   -0.0012810969   -0.0001110641
  8    6.5921440002    3.7924000001    8.3832069990    0.0001439367   -0.0001868313   -0.0001467407
  8    1.3746940003    5.6886000001    8.3832069990    0.0000953962   -0.0001603508   -0.0001410197
  8   10.3394210005    0.0000000000    8.9567580006    0.0003400538   -0.0001471846   -0.0003528929
  8    5.1219710005    1.8962000000    8.9567580006    0.0009106051   -0.0009493650   -0.0003505593
  8   10.3394210005    3.7924000001    8.9567580006    0.0010918466   -0.0011619956   -0.0003413693
  8    5.1219710005    5.6886000001    8.9567580006    0.0006846396   -0.0006695558   -0.0002771476
  8    2.8579110000    0.0000000000    9.8399660008    0.0003956916   -0.0002884899   -0.0001093913
  8    8.0753610000    1.8962000000    9.8399660008    0.0000599622    0.0000507393   -0.0002082789
  8    2.8579110000    3.7924000001    9.8399660008   -0.0063271407    0.0046910549   -0.0002204074
  8    8.0753610000    5.6886000001    9.8399660008   -0.0009110067    0.0008546255   -0.0002094053
  8    5.0171000001    0.0000000000   11.0331729988   -0.0035233938    0.0026301898   -0.0000936251
  8   10.2345500001    1.8962000000   11.0331729988   -0.0000375954    0.0000866623    0.0003995494
  8    5.0171000001    3.7924000001   11.0331729988   -0.0000760165   -0.0004075046    0.0004574099
  8   10.2345500001    5.6886000001   11.0331729988    0.0007301943   -0.0020487902    0.0005831779
  8    7.9704899996    0.0000000000   11.9163799988   -0.0025396042    0.0030481268    0.0006787010
  8    2.7530399996    1.8962000000   11.9163799988    0.0004744001   -0.0009457475    0.0001620573
  8    7.9704899996    3.7924000001   11.9163799988    0.0001566078   -0.0000434018    0.0000590719
  8    2.7530399996    5.6886000001   11.9163799988   -0.0004449368    0.0009811905    0.0003453393
  8    1.2828669999    0.0000000000   12.4899310004    0.0011355063   -0.0012540314   -0.0000558391
  8    6.5003169998    1.8962000000   12.4899310004   -0.0004602895    0.0003558696    0.0002620338
  8    1.2828669999    3.7924000001   12.4899310004    0.0000791256    0.0000341513   -0.0000709297
  8    6.5003169998    5.6886000001   12.4899310004    0.0003258949   -0.0003895998    0.0000554717
  8    4.2361520003    0.0000000000   13.3731380004   -0.0004460289    0.0001281827    0.0001986195
  8    9.4536029999    1.8962000000   13.3731380004    0.0000806320   -0.0002339047    0.0001870306
  8    4.2361520003    3.7924000001   13.3731380004    0.0002314131   -0.0002911340    0.0002108058
  8    9.4536029999    5.6886000001   13.3731380004    0.0008738765   -0.0009210619    0.0000525785
  8    6.4120720002   -0.0100330002   14.5566100002   -0.0000946563    0.0001759732    0.0000937723
  8    1.1988230003    1.8979300003   14.5697740004    0.0001582841    0.0000168397    0.0002718029
  8    6.4476679995    3.7931710003   14.5326249996    0.0001685934   -0.0005817806    0.0002568372
  8    1.1991869998    5.6893360002   14.5476289994    0.0003591280   -0.0002825343    0.0004174439
  8    4.0337220002    1.8915180002   15.4214619998    0.0001621413   -0.0001584117    0.0006674822
  8    9.2633839995   -0.0073850002   15.4535019998    0.0001854086   -0.0002418395    0.0005049908
  8    4.0561820003    5.7039559999   15.4177969990    0.0001800210   -0.0007958420    0.0002570786
  8    9.2769830005    3.7945979999   15.4622469991    0.0002293191   -0.0005392652    0.0002747905
  8    2.6427419996   -0.0135549997   16.2795180007    0.0001311843   -0.0002157134    0.0002989705
  8    7.8400250000    1.8926320002   16.2768270002    0.0001807457   -0.0001703950    0.0002157742
  8    2.6384240003    3.8157519997   16.2593140011    0.0003294330   -0.0004188403    0.0000075360
  8    7.8514419997    5.6872130004   16.3166770014    0.0003534963   -0.0006187565    0.0000749262
  8    5.6643329995   -0.0176379998   16.9121310008    0.0004863937   -0.0004185342   -0.0001383289
  8    0.4053310002    1.8957859997   16.8918479996    0.0007916975    0.0000312399   -0.0001189898
  8    0.4475260002    5.6881070002   16.8927369995    0.0004404654    0.0004816827    0.0002371171
  8    5.6202399997    3.8152399999   16.8226269986    0.0005551515   -0.0001928654   -0.0003273661
 79    5.4020040005    1.4595419997   18.4356379999    0.0002449240    0.0000699431   -0.0005546427
 79    7.2277730003    3.2548169998   19.4941750001    0.0007020163    0.0011561275    0.0006368098
 79    2.6806750002    1.8673149997   18.8955910003   -0.0003099015   -0.0001718430   -0.0002202359
 79    4.5791829998    3.6165689997   19.6751170012   -0.0003552113    0.0013693353   -0.0011288092
