# Supplementary material for: Real-Space Constrained Density Functional Theory Investigation of Site-Specific, Interfacial Charge Recombination Dynamics Across the Au Nanoparticle/TiO2 Heterojunction
Source: J Phys Chem Lett. 2026 Jan 6;17(2):570–8. doi: 10.1021/acs.jpclett.5c02905 (PMC12814526; doi:10.1021/acs.jpclett.5c02905)
Supplement: Supplementary file 3 [file jz5c02905_si_003.zip › Site-Specific-Charge-Recombination-Dynamics-With-CDFT-main/AuTiO2/4Au/PBE+U+D3/phonon/mode_115_0011.53cm-1.xsf]

# Mode 115   Frequency = 11.53 cm^-1 (=0.00143 eV)   scale = 0.2 Å
CRYSTAL
PRIMVEC
    10.4349002838     0.0000000000     0.0000000000
     0.0000000000     7.5847997665     0.0000000000
     0.0000000000     0.0000000000    28.8263830015
PRIMCOORD
 76 1
 22    1.7717419999    0.0000000000    8.2283789998    0.0047241644   -0.0006018768   -0.0000189446
 22    6.9891919999    1.8962000000    8.2283789998    0.0020548156   -0.0028031190   -0.0001353850
 22    1.7717419999    3.7924000001    8.2283789998    0.0004912353   -0.0007279474    0.0000190102
 22    6.9891919999    5.6886000001    8.2283789998    0.0001933843   -0.0002984062    0.0000431825
 22    4.7250270003    0.0000000000    9.1115859998   -0.0016127003    0.0044802300    0.0003597462
 22    9.9424770003    1.8962000000    9.1115859998    0.0012658728   -0.0007339712    0.0001134495
 22    4.7250270003    3.7924000001    9.1115859998    0.0005144008   -0.0013044721    0.0002522190
 22    9.9424770003    5.6886000001    9.1115859998    0.0175181312   -0.0195374824   -0.0011749684
 22    3.1499830001    0.0000000000   11.7615519996   -0.0003146744    0.0004996056    0.0002737525
 22    8.3674330001    1.8962000000   11.7615519996    0.0001074747    0.0005213133    0.0003850448
 22    3.1499830001    3.7924000001   11.7615519996    0.0001294294    0.0001412093    0.0001274967
 22    8.3674330001    5.6886000001   11.7615519996    0.0006868455   -0.0003606315    0.0001269993
 22    6.1032690002    0.0000000000   12.6447589996    0.0007399936    0.0001718613   -0.0004784264
 22    0.8858190002    1.8962000000   12.6447589996    0.0000650564   -0.0009956297    0.0000360080
 22    6.1032690002    3.7924000001   12.6447589996   -0.0001315618   -0.0007354193   -0.0000288787
 22    0.8858190002    5.6886000001   12.6447589996   -0.0001160527   -0.0007053360   -0.0000330133
 22    4.4822329997   -0.0010329997   15.3425429992    0.0001803873   -0.0000867597    0.0003303004
 22    9.7530450000    1.9007529998   15.3892070010    0.0006576880   -0.0003425745    0.0005484987
 22    4.4990469997    3.7970340002   15.3486869997    0.0005321582   -0.0004822677    0.0001170165
 22    9.7366270003    5.6711660003   15.4078090003    0.0008438378   -0.0005042414    0.0004448242
 22    7.3650009996   -0.0086700003   16.0913470000    0.0005549563   -0.0001779363   -0.0002118868
 22    2.1242060000    1.9196149997   16.1964519993    0.0007286768   -0.0003635259    0.0000005167
 22    7.3248619995    3.7853700003   16.1241240013    0.0005581781   -0.0002467185    0.0000422289
 22    2.1046579998    5.6921970004   16.1094059996    0.0005666258   -0.0002971515    0.0002367787
  8    3.6388589998    0.0000000000    7.4999999990    0.0009778644   -0.0021790431    0.0002237599
  8    8.8563089998    1.8962000000    7.4999999990    0.0008401257   -0.0000911020    0.0000898999
  8    3.6388589998    3.7924000001    7.4999999990    0.0010347125    0.0001422497    0.0000962188
  8    8.8563089998    5.6886000001    7.4999999990    0.0008326148    0.0002090391    0.0001536031
  8    6.5921440002    0.0000000000    8.3832069990    0.0005579389    0.0032114123    0.0001944374
  8    1.3746940003    1.8962000000    8.3832069990    0.0008765156   -0.0008277738   -0.0000096976
  8    6.5921440002    3.7924000001    8.3832069990    0.0000976147   -0.0001266286   -0.0000475551
  8    1.3746940003    5.6886000001    8.3832069990    0.0000541068   -0.0001070229   -0.0000405701
  8   10.3394210005    0.0000000000    8.9567580006    0.0004619110   -0.0003420782   -0.0002369839
  8    5.1219710005    1.8962000000    8.9567580006    0.0009753948   -0.0010689837   -0.0002682167
  8   10.3394210005    3.7924000001    8.9567580006    0.0009963983   -0.0010816007   -0.0002384842
  8    5.1219710005    5.6886000001    8.9567580006    0.0006869124   -0.0007320729   -0.0001928232
  8    2.8579110000    0.0000000000    9.8399660008    0.0002292240   -0.0001521129   -0.0000393328
  8    8.0753610000    1.8962000000    9.8399660008    0.0003610383   -0.0001875537   -0.0001357687
  8    2.8579110000    3.7924000001    9.8399660008   -0.0061563092    0.0045597000   -0.0001501342
  8    8.0753610000    5.6886000001    9.8399660008   -0.0004757036    0.0004768902   -0.0001299057
  8    5.0171000001    0.0000000000   11.0331729988   -0.0049423511    0.0028467624   -0.0003667666
  8   10.2345500001    1.8962000000   11.0331729988    0.0000205770   -0.0003890302    0.0004699244
  8    5.0171000001    3.7924000001   11.0331729988    0.0000302075   -0.0007596367    0.0005027601
  8   10.2345500001    5.6886000001   11.0331729988    0.0006678768   -0.0017810032    0.0005095324
  8    7.9704899996    0.0000000000   11.9163799988   -0.0017101415    0.0021498109    0.0005414024
  8    2.7530399996    1.8962000000   11.9163799988   -0.0000780496    0.0000724447    0.0002853475
  8    7.9704899996    3.7924000001   11.9163799988    0.0002349160   -0.0001421514    0.0001497332
  8    2.7530399996    5.6886000001   11.9163799988   -0.0006793232    0.0013671244    0.0004636244
  8    1.2828669999    0.0000000000   12.4899310004    0.0008205872   -0.0009759437    0.0000542389
  8    6.5003169998    1.8962000000   12.4899310004   -0.0002682969    0.0002112074    0.0002085549
  8    1.2828669999    3.7924000001   12.4899310004   -0.0000175802    0.0000548372    0.0000140695
  8    6.5003169998    5.6886000001   12.4899310004    0.0001877957   -0.0002883909    0.0001586463
  8    4.2361520003    0.0000000000   13.3731380004   -0.0002476172    0.0000211808    0.0002858043
  8    9.4536029999    1.8962000000   13.3731380004    0.0003560947   -0.0004139919    0.0002577658
  8    4.2361520003    3.7924000001   13.3731380004    0.0001457971   -0.0002493609    0.0003009672
  8    9.4536029999    5.6886000001   13.3731380004    0.0006488726   -0.0007650565    0.0000004275
  8    6.4120720002   -0.0100330002   14.5566100002   -0.0000386295    0.0001448100    0.0001695653
  8    1.1988230003    1.8979300003   14.5697740004    0.0003064111   -0.0002984120    0.0003160983
  8    6.4476679995    3.7931710003   14.5326249996    0.0002775680   -0.0005895778    0.0002792483
  8    1.1991869998    5.6893360002   14.5476289994    0.0005318968   -0.0001750923    0.0003620250
  8    4.0337220002    1.8915180002   15.4214619998    0.0002003622   -0.0003927408    0.0006864135
  8    9.2633839995   -0.0073850002   15.4535019998    0.0002979086   -0.0002294031    0.0005755182
  8    4.0561820003    5.7039559999   15.4177969990    0.0003009841   -0.0007927255    0.0003104573
  8    9.2769830005    3.7945979999   15.4622469991    0.0003445408   -0.0006972978    0.0002785428
  8    2.6427419996   -0.0135549997   16.2795180007    0.0002492164   -0.0003780748    0.0003060199
  8    7.8400250000    1.8926320002   16.2768270002    0.0002752647   -0.0002622137    0.0001881392
  8    2.6384240003    3.8157519997   16.2593140011    0.0004296546   -0.0005301100   -0.0000169277
  8    7.8514419997    5.6872130004   16.3166770014    0.0004315011   -0.0006544826    0.0000267286
  8    5.6643329995   -0.0176379998   16.9121310008    0.0005281806   -0.0005392559   -0.0001214389
  8    0.4053310002    1.8957859997   16.8918479996    0.0009625516    0.0000768106   -0.0000655345
  8    0.4475260002    5.6881070002   16.8927369995    0.0007176684    0.0003309864    0.0002688443
  8    5.6202399997    3.8152399999   16.8226269986    0.0007561611   -0.0001343455   -0.0002886142
 79    5.4020040005    1.4595419997   18.4356379999    0.0005028132    0.0001678031   -0.0005228834
 79    7.2277730003    3.2548169998   19.4941750001    0.0007597494    0.0010371036    0.0008677416
 79    2.6806750002    1.8673149997   18.8955910003   -0.0004249920   -0.0002685437   -0.0001963345
 79    4.5791829998    3.6165689997   19.6751170012   -0.0002871047    0.0013373226   -0.0010010087
