# Supplementary material for: Real-Space Constrained Density Functional Theory Investigation of Site-Specific, Interfacial Charge Recombination Dynamics Across the Au Nanoparticle/TiO2 Heterojunction
Source: J Phys Chem Lett. 2026 Jan 6;17(2):570–8. doi: 10.1021/acs.jpclett.5c02905 (PMC12814526; doi:10.1021/acs.jpclett.5c02905)
Supplement: Supplementary file 3 [file jz5c02905_si_003.zip › Site-Specific-Charge-Recombination-Dynamics-With-CDFT-main/AuTiO2/4Au/PBE+U+D3/phonon/mode_116_0015.12cm-1.xsf]

# Mode 116   Frequency = 15.12 cm^-1 (=0.00187 eV)   scale = 0.2 Å
CRYSTAL
PRIMVEC
    10.4349002838     0.0000000000     0.0000000000
     0.0000000000     7.5847997665     0.0000000000
     0.0000000000     0.0000000000    28.8263830015
PRIMCOORD
 76 1
 22    1.7717419999    0.0000000000    8.2283789998    0.0044910496   -0.0005245340   -0.0000998086
 22    6.9891919999    1.8962000000    8.2283789998   -0.0159960902    0.0220063564    0.0013067013
 22    1.7717419999    3.7924000001    8.2283789998    0.0028722181   -0.0041375232   -0.0002463102
 22    6.9891919999    5.6886000001    8.2283789998    0.0030978341   -0.0046330192   -0.0002568214
 22    4.7250270003    0.0000000000    9.1115859998   -0.0005837451    0.0015245387    0.0000907817
 22    9.9424770003    1.8962000000    9.1115859998    0.0002730541   -0.0004147514    0.0001463574
 22    4.7250270003    3.7924000001    9.1115859998    0.0001406484   -0.0001761080   -0.0000065732
 22    9.9424770003    5.6886000001    9.1115859998    0.0008752237   -0.0012425482    0.0001374097
 22    3.1499830001    0.0000000000   11.7615519996   -0.0001224594    0.0000239839    0.0000560232
 22    8.3674330001    1.8962000000   11.7615519996   -0.0001075180    0.0002886741    0.0001435195
 22    3.1499830001    3.7924000001   11.7615519996   -0.0001591560   -0.0000769448    0.0000457068
 22    8.3674330001    5.6886000001   11.7615519996    0.0001944752   -0.0006282333   -0.0000446807
 22    6.1032690002    0.0000000000   12.6447589996    0.0002686344    0.0003185193   -0.0001627763
 22    0.8858190002    1.8962000000   12.6447589996   -0.0000669419    0.0002732365    0.0000659649
 22    6.1032690002    3.7924000001   12.6447589996    0.0000881883    0.0002312145    0.0001908985
 22    0.8858190002    5.6886000001   12.6447589996   -0.0000191917   -0.0000419535    0.0001302966
 22    4.4822329997   -0.0010329997   15.3425429992   -0.0002307919    0.0000451674    0.0000342210
 22    9.7530450000    1.9007529998   15.3892070010   -0.0000612081    0.0002674566    0.0001279898
 22    4.4990469997    3.7970340002   15.3486869997   -0.0002228367   -0.0000133004   -0.0000671114
 22    9.7366270003    5.6711660003   15.4078090003   -0.0000336445    0.0001159156    0.0000052876
 22    7.3650009996   -0.0086700003   16.0913470000   -0.0000593531    0.0002624751    0.0002068025
 22    2.1242060000    1.9196149997   16.1964519993   -0.0000798557   -0.0000467871    0.0002688459
 22    7.3248619995    3.7853700003   16.1241240013   -0.0000491213    0.0001511730   -0.0001262937
 22    2.1046579998    5.6921970004   16.1094059996   -0.0000613198   -0.0000838239    0.0002225293
  8    3.6388589998    0.0000000000    7.4999999990    0.0004986024   -0.0011267353    0.0000668321
  8    8.8563089998    1.8962000000    7.4999999990    0.0001615852   -0.0000949984    0.0000102609
  8    3.6388589998    3.7924000001    7.4999999990    0.0000440211   -0.0000845500    0.0000277371
  8    8.8563089998    5.6886000001    7.4999999990    0.0000302812   -0.0001041871    0.0000294952
  8    6.5921440002    0.0000000000    8.3832069990    0.0004802288    0.0028130759    0.0000377182
  8    1.3746940003    1.8962000000    8.3832069990    0.0006053792   -0.0005564091   -0.0000789992
  8    6.5921440002    3.7924000001    8.3832069990    0.0000649909   -0.0000873963   -0.0000835039
  8    1.3746940003    5.6886000001    8.3832069990    0.0000893403   -0.0001176357   -0.0000895169
  8   10.3394210005    0.0000000000    8.9567580006   -0.0000341516    0.0001613059   -0.0001599597
  8    5.1219710005    1.8962000000    8.9567580006    0.0001224963   -0.0000491997   -0.0001294311
  8   10.3394210005    3.7924000001    8.9567580006    0.0002248095   -0.0001614400   -0.0001282289
  8    5.1219710005    5.6886000001    8.9567580006    0.0001859943   -0.0001280389   -0.0001085095
  8    2.8579110000    0.0000000000    9.8399660008   -0.0000976130    0.0000974828   -0.0000583562
  8    8.0753610000    1.8962000000    9.8399660008   -0.0003230912    0.0002857535   -0.0000795440
  8    2.8579110000    3.7924000001    9.8399660008   -0.0011327537    0.0008727163   -0.0000812420
  8    8.0753610000    5.6886000001    9.8399660008   -0.0004942701    0.0004623901   -0.0000730489
  8    5.0171000001    0.0000000000   11.0331729988   -0.0015530510    0.0012740759   -0.0000121130
  8   10.2345500001    1.8962000000   11.0331729988   -0.0001783890    0.0006519779    0.0001185193
  8    5.0171000001    3.7924000001   11.0331729988   -0.0001468520    0.0004298845    0.0001003549
  8   10.2345500001    5.6886000001   11.0331729988    0.0000056191   -0.0001223410    0.0001825468
  8    7.9704899996    0.0000000000   11.9163799988   -0.0004274986    0.0002337016    0.0001801661
  8    2.7530399996    1.8962000000   11.9163799988    0.0001094545   -0.0002812118    0.0000822325
  8    7.9704899996    3.7924000001   11.9163799988    0.0003014754   -0.0006458956   -0.0000722287
  8    2.7530399996    5.6886000001   11.9163799988    0.0001205514   -0.0002319824   -0.0000177726
  8    1.2828669999    0.0000000000   12.4899310004    0.0000737880   -0.0000175375   -0.0000268484
  8    6.5003169998    1.8962000000   12.4899310004   -0.0002771588    0.0002270530    0.0001221912
  8    1.2828669999    3.7924000001   12.4899310004   -0.0001763805    0.0002673933    0.0000273327
  8    6.5003169998    5.6886000001   12.4899310004    0.0002781123   -0.0002080909   -0.0000340421
  8    4.2361520003    0.0000000000   13.3731380004   -0.0001493302    0.0000672504    0.0000553134
  8    9.4536029999    1.8962000000   13.3731380004   -0.0001196377    0.0000859666   -0.0000468013
  8    4.2361520003    3.7924000001   13.3731380004   -0.0002380957    0.0001313133    0.0000848318
  8    9.4536029999    5.6886000001   13.3731380004    0.0002821561   -0.0002090658   -0.0001154575
  8    6.4120720002   -0.0100330002   14.5566100002   -0.0001013167   -0.0000586487    0.0000899731
  8    1.1988230003    1.8979300003   14.5697740004    0.0001196559    0.0002514163    0.0000717115
  8    6.4476679995    3.7931710003   14.5326249996   -0.0002389973    0.0001348646    0.0000567414
  8    1.1991869998    5.6893360002   14.5476289994   -0.0000058482   -0.0000381197    0.0001272541
  8    4.0337220002    1.8915180002   15.4214619998   -0.0001181725    0.0000014629    0.0001235661
  8    9.2633839995   -0.0073850002   15.4535019998   -0.0000297252    0.0001813109    0.0000599001
  8    4.0561820003    5.7039559999   15.4177969990   -0.0000199905   -0.0001232882    0.0000026322
  8    9.2769830005    3.7945979999   15.4622469991   -0.0000532150    0.0001929846    0.0000385159
  8    2.6427419996   -0.0135549997   16.2795180007    0.0000069963    0.0000469505    0.0001252355
  8    7.8400250000    1.8926320002   16.2768270002   -0.0001305143    0.0002879983    0.0001529972
  8    2.6384240003    3.8157519997   16.2593140011   -0.0000304862    0.0000231165    0.0001586723
  8    7.8514419997    5.6872130004   16.3166770014   -0.0000651549   -0.0000333853    0.0001487455
  8    5.6643329995   -0.0176379998   16.9121310008    0.0000698683   -0.0001217201   -0.0000659923
  8    0.4053310002    1.8957859997   16.8918479996   -0.0001407570    0.0002331972    0.0001217969
  8    0.4475260002    5.6881070002   16.8927369995   -0.0003324639   -0.0001542419    0.0002862868
  8    5.6202399997    3.8152399999   16.8226269986   -0.0000135078   -0.0000339665    0.0000011483
 79    5.4020040005    1.4595419997   18.4356379999   -0.0001888046   -0.0003182633   -0.0000893014
 79    7.2277730003    3.2548169998   19.4941750001    0.0000961828    0.0002840371    0.0001029884
 79    2.6806750002    1.8673149997   18.8955910003   -0.0000794581    0.0000596326   -0.0001031216
 79    4.5791829998    3.6165689997   19.6751170012   -0.0002910852    0.0003135275   -0.0005375054
