# Supplementary material for: Real-Space Constrained Density Functional Theory Investigation of Site-Specific, Interfacial Charge Recombination Dynamics Across the Au Nanoparticle/TiO2 Heterojunction
Source: J Phys Chem Lett. 2026 Jan 6;17(2):570–8. doi: 10.1021/acs.jpclett.5c02905 (PMC12814526; doi:10.1021/acs.jpclett.5c02905)
Supplement: Supplementary file 3 [file jz5c02905_si_003.zip › Site-Specific-Charge-Recombination-Dynamics-With-CDFT-main/AuTiO2/4Au/PBE+U+D3/phonon/mode_117_0015.97cm-1.xsf]

# Mode 117   Frequency = 15.97 cm^-1 (=0.00198 eV)   scale = 0.2 Å
CRYSTAL
PRIMVEC
    10.4349002838     0.0000000000     0.0000000000
     0.0000000000     7.5847997665     0.0000000000
     0.0000000000     0.0000000000    28.8263830015
PRIMCOORD
 76 1
 22    1.7717419999    0.0000000000    8.2283789998   -0.0105591836    0.0011395258    0.0001523374
 22    6.9891919999    1.8962000000    8.2283789998   -0.0009266785    0.0012267456    0.0000447757
 22    1.7717419999    3.7924000001    8.2283789998    0.0110602084   -0.0159021327   -0.0009718612
 22    6.9891919999    5.6886000001    8.2283789998   -0.0101264620    0.0150467733    0.0008356170
 22    4.7250270003    0.0000000000    9.1115859998   -0.0003622092    0.0009684509    0.0000262279
 22    9.9424770003    1.8962000000    9.1115859998    0.0005047493   -0.0004594979    0.0000575911
 22    4.7250270003    3.7924000001    9.1115859998   -0.0002150394    0.0001706191   -0.0000960422
 22    9.9424770003    5.6886000001    9.1115859998    0.0009331436   -0.0009669527    0.0000469123
 22    3.1499830001    0.0000000000   11.7615519996   -0.0002837581   -0.0001119842    0.0000843804
 22    8.3674330001    1.8962000000   11.7615519996   -0.0002889619   -0.0006876133    0.0000631568
 22    3.1499830001    3.7924000001   11.7615519996   -0.0001521230    0.0001971042    0.0001865357
 22    8.3674330001    5.6886000001   11.7615519996   -0.0000944199   -0.0012215912   -0.0000526478
 22    6.1032690002    0.0000000000   12.6447589996    0.0000963645    0.0001637928   -0.0000057302
 22    0.8858190002    1.8962000000   12.6447589996    0.0000854634    0.0002025206    0.0001200429
 22    6.1032690002    3.7924000001   12.6447589996    0.0000405216   -0.0003258287    0.0000889527
 22    0.8858190002    5.6886000001   12.6447589996    0.0000582034    0.0000497662    0.0000360619
 22    4.4822329997   -0.0010329997   15.3425429992   -0.0001582754   -0.0000104142    0.0001279324
 22    9.7530450000    1.9007529998   15.3892070010   -0.0002882114    0.0001877491    0.0000376807
 22    4.4990469997    3.7970340002   15.3486869997   -0.0000215760   -0.0000028808    0.0001677126
 22    9.7366270003    5.6711660003   15.4078090003   -0.0003927564   -0.0000187338    0.0000229467
 22    7.3650009996   -0.0086700003   16.0913470000   -0.0000314522    0.0001190063    0.0002062997
 22    2.1242060000    1.9196149997   16.1964519993   -0.0002969643    0.0000199617   -0.0001153934
 22    7.3248619995    3.7853700003   16.1241240013   -0.0001183877   -0.0000082890    0.0002415822
 22    2.1046579998    5.6921970004   16.1094059996   -0.0001746300   -0.0000094223    0.0000195169
  8    3.6388589998    0.0000000000    7.4999999990    0.0000078190   -0.0000264879   -0.0000154005
  8    8.8563089998    1.8962000000    7.4999999990   -0.0000804787   -0.0000080907   -0.0000122228
  8    3.6388589998    3.7924000001    7.4999999990   -0.0003673091   -0.0000570046   -0.0000105151
  8    8.8563089998    5.6886000001    7.4999999990   -0.0004324406   -0.0001703796   -0.0000008468
  8    6.5921440002    0.0000000000    8.3832069990    0.0003836341    0.0022747527   -0.0000116635
  8    1.3746940003    1.8962000000    8.3832069990    0.0004577529   -0.0004281754   -0.0000839555
  8    6.5921440002    3.7924000001    8.3832069990   -0.0000217608    0.0000126812   -0.0000958290
  8    1.3746940003    5.6886000001    8.3832069990    0.0000709928   -0.0000951411   -0.0000942146
  8   10.3394210005    0.0000000000    8.9567580006   -0.0002138362    0.0002845069   -0.0000863212
  8    5.1219710005    1.8962000000    8.9567580006   -0.0002822134    0.0003981780   -0.0000189670
  8   10.3394210005    3.7924000001    8.9567580006    0.0001230294   -0.0001280029   -0.0000608092
  8    5.1219710005    5.6886000001    8.9567580006   -0.0000631106    0.0001502600   -0.0000360783
  8    2.8579110000    0.0000000000    9.8399660008    0.0000421290   -0.0000370205   -0.0000279466
  8    8.0753610000    1.8962000000    9.8399660008   -0.0006721066    0.0005128559   -0.0000406955
  8    2.8579110000    3.7924000001    9.8399660008    0.0008982324   -0.0006454141   -0.0000216788
  8    8.0753610000    5.6886000001    9.8399660008   -0.0007674560    0.0006248349   -0.0000636158
  8    5.0171000001    0.0000000000   11.0331729988   -0.0000037980    0.0004967075    0.0001362140
  8   10.2345500001    1.8962000000   11.0331729988    0.0000008850    0.0003278410    0.0000114381
  8    5.0171000001    3.7924000001   11.0331729988   -0.0001071484    0.0001421314   -0.0000399796
  8   10.2345500001    5.6886000001   11.0331729988   -0.0000412170    0.0002357593    0.0000554157
  8    7.9704899996    0.0000000000   11.9163799988   -0.0017014930    0.0014883551    0.0001431511
  8    2.7530399996    1.8962000000   11.9163799988    0.0005697131   -0.0010250791   -0.0000517450
  8    7.9704899996    3.7924000001   11.9163799988   -0.0001572662    0.0002897006   -0.0000147559
  8    2.7530399996    5.6886000001   11.9163799988    0.0006338022   -0.0012234111   -0.0001490433
  8    1.2828669999    0.0000000000   12.4899310004    0.0002980887   -0.0001292930   -0.0000761003
  8    6.5003169998    1.8962000000   12.4899310004   -0.0000756876   -0.0000582283    0.0000823267
  8    1.2828669999    3.7924000001   12.4899310004    0.0000652563    0.0000654321   -0.0000823359
  8    6.5003169998    5.6886000001   12.4899310004    0.0000143837   -0.0000593231    0.0000048808
  8    4.2361520003    0.0000000000   13.3731380004   -0.0001189084    0.0000332213    0.0000693500
  8    9.4536029999    1.8962000000   13.3731380004   -0.0002566848    0.0001481504    0.0001278566
  8    4.2361520003    3.7924000001   13.3731380004    0.0000136642    0.0000262252    0.0000697277
  8    9.4536029999    5.6886000001   13.3731380004   -0.0000552006   -0.0000630049    0.0001962410
  8    6.4120720002   -0.0100330002   14.5566100002   -0.0000647192   -0.0000465751   -0.0000168501
  8    1.1988230003    1.8979300003   14.5697740004   -0.0001391712    0.0002907202    0.0000090217
  8    6.4476679995    3.7931710003   14.5326249996   -0.0000261289   -0.0002855187   -0.0000986722
  8    1.1991869998    5.6893360002   14.5476289994   -0.0001188491    0.0002367169    0.0000892583
  8    4.0337220002    1.8915180002   15.4214619998    0.0000065961   -0.0000098394    0.0001951360
  8    9.2633839995   -0.0073850002   15.4535019998    0.0000213856    0.0000912849    0.0000427213
  8    4.0561820003    5.7039559999   15.4177969990    0.0000228622   -0.0001922748    0.0000261659
  8    9.2769830005    3.7945979999   15.4622469991   -0.0000608125    0.0001232981    0.0000672723
  8    2.6427419996   -0.0135549997   16.2795180007   -0.0001022155   -0.0000682492    0.0000920587
  8    7.8400250000    1.8926320002   16.2768270002   -0.0000581508    0.0001116652    0.0001144825
  8    2.6384240003    3.8157519997   16.2593140011   -0.0000424948   -0.0000971483    0.0000262522
  8    7.8514419997    5.6872130004   16.3166770014   -0.0001218972    0.0001161331    0.0001780943
  8    5.6643329995   -0.0176379998   16.9121310008   -0.0000444392   -0.0000092786    0.0001306540
  8    0.4053310002    1.8957859997   16.8918479996   -0.0001941411   -0.0000064575    0.0001201828
  8    0.4475260002    5.6881070002   16.8927369995   -0.0000920280   -0.0002192424   -0.0000073697
  8    5.6202399997    3.8152399999   16.8226269986   -0.0001329185    0.0000176271    0.0000686822
 79    5.4020040005    1.4595419997   18.4356379999   -0.0000735410   -0.0000831611   -0.0000992475
 79    7.2277730003    3.2548169998   19.4941750001    0.0001538260    0.0004239798   -0.0000467606
 79    2.6806750002    1.8673149997   18.8955910003    0.0001040216    0.0001214241   -0.0000242976
 79    4.5791829998    3.6165689997   19.6751170012    0.0000527627    0.0003036555   -0.0002197441
