# Supplementary material for: Real-Space Constrained Density Functional Theory Investigation of Site-Specific, Interfacial Charge Recombination Dynamics Across the Au Nanoparticle/TiO2 Heterojunction
Source: J Phys Chem Lett. 2026 Jan 6;17(2):570–8. doi: 10.1021/acs.jpclett.5c02905 (PMC12814526; doi:10.1021/acs.jpclett.5c02905)
Supplement: Supplementary file 3 [file jz5c02905_si_003.zip › Site-Specific-Charge-Recombination-Dynamics-With-CDFT-main/AuTiO2/4Au/PBE+U+D3/phonon/mode_118_0016.14cm-1.xsf]

# Mode 118   Frequency = 16.14 cm^-1 (=0.00200 eV)   scale = 0.2 Å
CRYSTAL
PRIMVEC
    10.4349002838     0.0000000000     0.0000000000
     0.0000000000     7.5847997665     0.0000000000
     0.0000000000     0.0000000000    28.8263830015
PRIMCOORD
 76 1
 22    1.7717419999    0.0000000000    8.2283789998   -0.0159158163    0.0017834036    0.0002951490
 22    6.9891919999    1.8962000000    8.2283789998    0.0021955557   -0.0030613081   -0.0001681140
 22    1.7717419999    3.7924000001    8.2283789998    0.0060523901   -0.0086887889   -0.0005100515
 22    6.9891919999    5.6886000001    8.2283789998    0.0116213664   -0.0173449705   -0.0009922163
 22    4.7250270003    0.0000000000    9.1115859998   -0.0001515568    0.0003672356    0.0000153710
 22    9.9424770003    1.8962000000    9.1115859998    0.0004451502   -0.0001898227    0.0000174012
 22    4.7250270003    3.7924000001    9.1115859998   -0.0000873105    0.0003220181   -0.0000391617
 22    9.9424770003    5.6886000001    9.1115859998    0.0006204214   -0.0012126186    0.0001141454
 22    3.1499830001    0.0000000000   11.7615519996   -0.0001504407   -0.0000555229    0.0000984273
 22    8.3674330001    1.8962000000   11.7615519996   -0.0001087068   -0.0011262273    0.0000444405
 22    3.1499830001    3.7924000001   11.7615519996   -0.0000095099    0.0006663874    0.0001810417
 22    8.3674330001    5.6886000001   11.7615519996   -0.0001680763   -0.0003857491   -0.0000168193
 22    6.1032690002    0.0000000000   12.6447589996    0.0000677289   -0.0000401485    0.0000033764
 22    0.8858190002    1.8962000000   12.6447589996    0.0001750169   -0.0003234592    0.0001241105
 22    6.1032690002    3.7924000001   12.6447589996   -0.0000786060   -0.0004408583    0.0000285572
 22    0.8858190002    5.6886000001   12.6447589996   -0.0000101388    0.0001884133   -0.0001001431
 22    4.4822329997   -0.0010329997   15.3425429992    0.0001567485   -0.0000917903    0.0001300468
 22    9.7530450000    1.9007529998   15.3892070010   -0.0001711144   -0.0000429097    0.0000839367
 22    4.4990469997    3.7970340002   15.3486869997    0.0003636613   -0.0000584995    0.0002550642
 22    9.7366270003    5.6711660003   15.4078090003   -0.0002660806    0.0001292163    0.0000511640
 22    7.3650009996   -0.0086700003   16.0913470000    0.0000613570    0.0001123232    0.0002143590
 22    2.1242060000    1.9196149997   16.1964519993   -0.0002496852   -0.0000179702   -0.0001523601
 22    7.3248619995    3.7853700003   16.1241240013    0.0002572358   -0.0000341056    0.0002711580
 22    2.1046579998    5.6921970004   16.1094059996   -0.0000513888   -0.0001270792   -0.0002191286
  8    3.6388589998    0.0000000000    7.4999999990    0.0003127314   -0.0005654315    0.0000933084
  8    8.8563089998    1.8962000000    7.4999999990   -0.0002397977    0.0000268998    0.0000351511
  8    3.6388589998    3.7924000001    7.4999999990   -0.0000148826    0.0000979926    0.0000181423
  8    8.8563089998    5.6886000001    7.4999999990   -0.0001173652    0.0000112085    0.0000112980
  8    6.5921440002    0.0000000000    8.3832069990    0.0000710483    0.0003622395    0.0000174163
  8    1.3746940003    1.8962000000    8.3832069990    0.0001003673   -0.0001006290    0.0000036852
  8    6.5921440002    3.7924000001    8.3832069990   -0.0001357372    0.0001337002    0.0000083008
  8    1.3746940003    5.6886000001    8.3832069990   -0.0000039825    0.0000058001    0.0000003363
  8   10.3394210005    0.0000000000    8.9567580006    0.0000725357   -0.0000902142    0.0000161058
  8    5.1219710005    1.8962000000    8.9567580006   -0.0001132972    0.0001099206    0.0000472284
  8   10.3394210005    3.7924000001    8.9567580006   -0.0000572871    0.0000586914    0.0000319569
  8    5.1219710005    5.6886000001    8.9567580006   -0.0000875933    0.0000937045    0.0000503314
  8    2.8579110000    0.0000000000    9.8399660008    0.0002375676   -0.0001986190    0.0000164099
  8    8.0753610000    1.8962000000    9.8399660008   -0.0006589319    0.0004753040    0.0000184813
  8    2.8579110000    3.7924000001    9.8399660008    0.0012550853   -0.0009134892    0.0000229072
  8    8.0753610000    5.6886000001    9.8399660008   -0.0004847828    0.0003579969    0.0000202068
  8    5.0171000001    0.0000000000   11.0331729988   -0.0022563171    0.0010588231   -0.0003202662
  8   10.2345500001    1.8962000000   11.0331729988    0.0000890649   -0.0000837757    0.0000696830
  8    5.0171000001    3.7924000001   11.0331729988    0.0000548822   -0.0003913901    0.0000654197
  8   10.2345500001    5.6886000001   11.0331729988   -0.0001842876    0.0005860681   -0.0001100465
  8    7.9704899996    0.0000000000   11.9163799988   -0.0005510362   -0.0000457887   -0.0001690234
  8    2.7530399996    1.8962000000   11.9163799988    0.0006677795   -0.0010688301   -0.0000684993
  8    7.9704899996    3.7924000001   11.9163799988   -0.0005106827    0.0010345086    0.0001518885
  8    2.7530399996    5.6886000001   11.9163799988    0.0005310727   -0.0010489775   -0.0000611038
  8    1.2828669999    0.0000000000   12.4899310004    0.0004244354   -0.0001767381   -0.0000430316
  8    6.5003169998    1.8962000000   12.4899310004    0.0000560648   -0.0002203357    0.0000524800
  8    1.2828669999    3.7924000001   12.4899310004    0.0001143453   -0.0000399426   -0.0000583493
  8    6.5003169998    5.6886000001   12.4899310004   -0.0000903842   -0.0000650718    0.0001024726
  8    4.2361520003    0.0000000000   13.3731380004    0.0001114621   -0.0000811327    0.0000400628
  8    9.4536029999    1.8962000000   13.3731380004    0.0000631486   -0.0001330267    0.0002514411
  8    4.2361520003    3.7924000001   13.3731380004    0.0000503881    0.0000453511    0.0000482082
  8    9.4536029999    5.6886000001   13.3731380004   -0.0005713718    0.0004204044    0.0002063622
  8    6.4120720002   -0.0100330002   14.5566100002    0.0001061090   -0.0002169113    0.0000310026
  8    1.1988230003    1.8979300003   14.5697740004   -0.0000758198    0.0001599951    0.0000851831
  8    6.4476679995    3.7931710003   14.5326249996    0.0001447717   -0.0004047826    0.0000021070
  8    1.1991869998    5.6893360002   14.5476289994   -0.0000632351    0.0004142453   -0.0001386755
  8    4.0337220002    1.8915180002   15.4214619998    0.0001974382   -0.0001221277    0.0000978321
  8    9.2633839995   -0.0073850002   15.4535019998    0.0000660152    0.0001836977    0.0000889381
  8    4.0561820003    5.7039559999   15.4177969990    0.0000858478   -0.0002369246    0.0001376680
  8    9.2769830005    3.7945979999   15.4622469991    0.0000269902    0.0000553706    0.0000422460
  8    2.6427419996   -0.0135549997   16.2795180007    0.0000278514   -0.0001728912    0.0000045495
  8    7.8400250000    1.8926320002   16.2768270002    0.0000346825   -0.0000275787    0.0000932710
  8    2.6384240003    3.8157519997   16.2593140011    0.0001562657   -0.0001610443   -0.0002078588
  8    7.8514419997    5.6872130004   16.3166770014   -0.0001107056    0.0002962876    0.0001246734
  8    5.6643329995   -0.0176379998   16.9121310008   -0.0000787609   -0.0001974874    0.0001707268
  8    0.4053310002    1.8957859997   16.8918479996   -0.0000827754    0.0001078254    0.0000905253
  8    0.4475260002    5.6881070002   16.8927369995    0.0001832686    0.0001638569    0.0000043716
  8    5.6202399997    3.8152399999   16.8226269986    0.0002376660   -0.0001462138    0.0000844343
 79    5.4020040005    1.4595419997   18.4356379999    0.0002292728    0.0002427749   -0.0002818385
 79    7.2277730003    3.2548169998   19.4941750001    0.0003490527    0.0005758006    0.0003186908
 79    2.6806750002    1.8673149997   18.8955910003    0.0000229448   -0.0000186810   -0.0000255332
 79    4.5791829998    3.6165689997   19.6751170012    0.0000517218    0.0004874580   -0.0000496109
