# Supplementary material for: Real-Space Constrained Density Functional Theory Investigation of Site-Specific, Interfacial Charge Recombination Dynamics Across the Au Nanoparticle/TiO2 Heterojunction
Source: J Phys Chem Lett. 2026 Jan 6;17(2):570–8. doi: 10.1021/acs.jpclett.5c02905 (PMC12814526; doi:10.1021/acs.jpclett.5c02905)
Supplement: Supplementary file 3 [file jz5c02905_si_003.zip › Site-Specific-Charge-Recombination-Dynamics-With-CDFT-main/AuTiO2/4Au/PBE+U+D3/phonon/mode_119_0016.92cm-1.xsf]

# Mode 119   Frequency = 16.92 cm^-1 (=0.00210 eV)   scale = 0.2 Å
CRYSTAL
PRIMVEC
    10.4349002838     0.0000000000     0.0000000000
     0.0000000000     7.5847997665     0.0000000000
     0.0000000000     0.0000000000    28.8263830015
PRIMCOORD
 76 1
 22    1.7717419999    0.0000000000    8.2283789998   -0.0191400972    0.0019893015    0.0003440915
 22    6.9891919999    1.8962000000    8.2283789998   -0.0038849361    0.0053233728    0.0002538732
 22    1.7717419999    3.7924000001    8.2283789998   -0.0098458411    0.0140369382    0.0008015693
 22    6.9891919999    5.6886000001    8.2283789998   -0.0031988707    0.0047114475    0.0002359352
 22    4.7250270003    0.0000000000    9.1115859998   -0.0006944556    0.0018610495    0.0000762967
 22    9.9424770003    1.8962000000    9.1115859998    0.0007334304   -0.0003852514    0.0001330238
 22    4.7250270003    3.7924000001    9.1115859998   -0.0000142726   -0.0005687822    0.0002314302
 22    9.9424770003    5.6886000001    9.1115859998    0.0011981401   -0.0009139654    0.0000708355
 22    3.1499830001    0.0000000000   11.7615519996   -0.0003979234    0.0000793011    0.0002223424
 22    8.3674330001    1.8962000000   11.7615519996   -0.0001354478   -0.0002844481    0.0004881966
 22    3.1499830001    3.7924000001   11.7615519996   -0.0000593426    0.0004090160    0.0001468115
 22    8.3674330001    5.6886000001   11.7615519996    0.0005547206   -0.0011936006    0.0001386690
 22    6.1032690002    0.0000000000   12.6447589996    0.0008668752   -0.0001022476   -0.0003923107
 22    0.8858190002    1.8962000000   12.6447589996    0.0001656548   -0.0012429044    0.0000913694
 22    6.1032690002    3.7924000001   12.6447589996   -0.0000911691   -0.0007280847   -0.0000563638
 22    0.8858190002    5.6886000001   12.6447589996    0.0000069088   -0.0008994534    0.0000007057
 22    4.4822329997   -0.0010329997   15.3425429992    0.0000206160   -0.0000822337    0.0003434087
 22    9.7530450000    1.9007529998   15.3892070010    0.0004879709   -0.0003971150    0.0006433622
 22    4.4990469997    3.7970340002   15.3486869997    0.0004988497   -0.0003435115    0.0001203111
 22    9.7366270003    5.6711660003   15.4078090003    0.0007035236   -0.0006292867    0.0005503760
 22    7.3650009996   -0.0086700003   16.0913470000    0.0004902435   -0.0002383814   -0.0001021777
 22    2.1242060000    1.9196149997   16.1964519993    0.0004747445   -0.0003305189   -0.0000516712
 22    7.3248619995    3.7853700003   16.1241240013    0.0004795679   -0.0003485478    0.0000276714
 22    2.1046579998    5.6921970004   16.1094059996    0.0004424681   -0.0002535877    0.0002185286
  8    3.6388589998    0.0000000000    7.4999999990    0.0009575341   -0.0020952764    0.0001735243
  8    8.8563089998    1.8962000000    7.4999999990    0.0006510445   -0.0000308134    0.0000166068
  8    3.6388589998    3.7924000001    7.4999999990    0.0006055228    0.0001047452    0.0000219359
  8    8.8563089998    5.6886000001    7.4999999990    0.0005159897    0.0001925025    0.0000800218
  8    6.5921440002    0.0000000000    8.3832069990    0.0006493843    0.0037892293    0.0000927451
  8    1.3746940003    1.8962000000    8.3832069990    0.0008761735   -0.0008536925   -0.0001271546
  8    6.5921440002    3.7924000001    8.3832069990    0.0000756159   -0.0001119614   -0.0001793841
  8    1.3746940003    5.6886000001    8.3832069990    0.0000145788   -0.0000804578   -0.0001663552
  8   10.3394210005    0.0000000000    8.9567580006    0.0001402238    0.0000151186   -0.0003155733
  8    5.1219710005    1.8962000000    8.9567580006    0.0006542086   -0.0006670915   -0.0003034202
  8   10.3394210005    3.7924000001    8.9567580006    0.0007580661   -0.0007920490   -0.0002816704
  8    5.1219710005    5.6886000001    8.9567580006    0.0004853746   -0.0004537188   -0.0002332169
  8    2.8579110000    0.0000000000    9.8399660008    0.0000849262   -0.0000478175   -0.0001037727
  8    8.0753610000    1.8962000000    9.8399660008    0.0000824305    0.0000134016   -0.0001981923
  8    2.8579110000    3.7924000001    9.8399660008   -0.0044243703    0.0033001347   -0.0002180117
  8    8.0753610000    5.6886000001    9.8399660008   -0.0006437472    0.0006128060   -0.0002028166
  8    5.0171000001    0.0000000000   11.0331729988   -0.0037538808    0.0027651226   -0.0001358797
  8   10.2345500001    1.8962000000   11.0331729988    0.0000329283   -0.0002960433    0.0004101801
  8    5.0171000001    3.7924000001   11.0331729988   -0.0000064162   -0.0005557215    0.0003481525
  8   10.2345500001    5.6886000001   11.0331729988    0.0007432369   -0.0018621191    0.0004636794
  8    7.9704899996    0.0000000000   11.9163799988   -0.0018287133    0.0024459178    0.0006821840
  8    2.7530399996    1.8962000000   11.9163799988    0.0000668318   -0.0002093343    0.0002189800
  8    7.9704899996    3.7924000001   11.9163799988    0.0003088466   -0.0003279767    0.0000663435
  8    2.7530399996    5.6886000001   11.9163799988   -0.0004128055    0.0007927102    0.0003221590
  8    1.2828669999    0.0000000000   12.4899310004    0.0006099275   -0.0007044029   -0.0000115178
  8    6.5003169998    1.8962000000   12.4899310004   -0.0003465451    0.0002276625    0.0001708986
  8    1.2828669999    3.7924000001   12.4899310004   -0.0000370277    0.0000897082   -0.0000752525
  8    6.5003169998    5.6886000001   12.4899310004    0.0002236043   -0.0003584639    0.0001210096
  8    4.2361520003    0.0000000000   13.3731380004   -0.0002372310   -0.0000532143    0.0002923173
  8    9.4536029999    1.8962000000   13.3731380004    0.0003349356   -0.0004141786    0.0003576695
  8    4.2361520003    3.7924000001   13.3731380004   -0.0001967185    0.0000109479    0.0003011957
  8    9.4536029999    5.6886000001   13.3731380004    0.0007432177   -0.0009039394    0.0000686229
  8    6.4120720002   -0.0100330002   14.5566100002    0.0000142755    0.0000216309    0.0000841231
  8    1.1988230003    1.8979300003   14.5697740004    0.0002412774   -0.0002357783    0.0002350579
  8    6.4476679995    3.7931710003   14.5326249996    0.0002515229   -0.0006290689    0.0001131809
  8    1.1991869998    5.6893360002   14.5476289994    0.0004127564   -0.0000807555    0.0003140784
  8    4.0337220002    1.8915180002   15.4214619998    0.0002955814   -0.0003924443    0.0006981626
  8    9.2633839995   -0.0073850002   15.4535019998    0.0004180469   -0.0002792979    0.0005145864
  8    4.0561820003    5.7039559999   15.4177969990    0.0002791530   -0.0008408164    0.0003286868
  8    9.2769830005    3.7945979999   15.4622469991    0.0003397622   -0.0006481971    0.0003186723
  8    2.6427419996   -0.0135549997   16.2795180007    0.0001864482   -0.0004230735    0.0003636687
  8    7.8400250000    1.8926320002   16.2768270002    0.0002699356   -0.0004089316    0.0001799363
  8    2.6384240003    3.8157519997   16.2593140011    0.0004443866   -0.0004767899   -0.0001022392
  8    7.8514419997    5.6872130004   16.3166770014    0.0003210858   -0.0007327122    0.0000781250
  8    5.6643329995   -0.0176379998   16.9121310008    0.0004017209   -0.0008930730   -0.0000832028
  8    0.4053310002    1.8957859997   16.8918479996    0.0007899762    0.0002855056    0.0000122205
  8    0.4475260002    5.6881070002   16.8927369995    0.0006676270    0.0004535240    0.0002766975
  8    5.6202399997    3.8152399999   16.8226269986    0.0008049937   -0.0003530236   -0.0003628323
 79    5.4020040005    1.4595419997   18.4356379999    0.0005560481    0.0002253425   -0.0008802710
 79    7.2277730003    3.2548169998   19.4941750001    0.0009926735    0.0013688375    0.0010150999
 79    2.6806750002    1.8673149997   18.8955910003   -0.0004720473   -0.0003499130   -0.0003072779
 79    4.5791829998    3.6165689997   19.6751170012   -0.0003867012    0.0016603171   -0.0013056322
