# Supplementary material for: Real-Space Constrained Density Functional Theory Investigation of Site-Specific, Interfacial Charge Recombination Dynamics Across the Au Nanoparticle/TiO2 Heterojunction
Source: J Phys Chem Lett. 2026 Jan 6;17(2):570–8. doi: 10.1021/acs.jpclett.5c02905 (PMC12814526; doi:10.1021/acs.jpclett.5c02905)
Supplement: Supplementary file 3 [file jz5c02905_si_003.zip › Site-Specific-Charge-Recombination-Dynamics-With-CDFT-main/AuTiO2/4Au/PBE+U+D3/phonon/mode_120_0024.41cm-1.xsf]

# Mode 120   Frequency = 24.41 cm^-1 (=0.00303 eV)   scale = 0.2 Å
CRYSTAL
PRIMVEC
    10.4349002838     0.0000000000     0.0000000000
     0.0000000000     7.5847997665     0.0000000000
     0.0000000000     0.0000000000    28.8263830015
PRIMCOORD
 76 1
 22    1.7717419999    0.0000000000    8.2283789998   -0.0001315727    0.0000834565   -0.0002461636
 22    6.9891919999    1.8962000000    8.2283789998    0.0001537664   -0.0002756132   -0.0001860958
 22    1.7717419999    3.7924000001    8.2283789998   -0.0003962205    0.0005763319   -0.0001829827
 22    6.9891919999    5.6886000001    8.2283789998   -0.0000536884    0.0000229178   -0.0001721311
 22    4.7250270003    0.0000000000    9.1115859998   -0.0002462328    0.0004308234   -0.0002214087
 22    9.9424770003    1.8962000000    9.1115859998   -0.0141928189   -0.0212440257    0.0122140511
 22    4.7250270003    3.7924000001    9.1115859998    0.0009397820    0.0010348393   -0.0009071616
 22    9.9424770003    5.6886000001    9.1115859998   -0.0007421830   -0.0014478730    0.0005149663
 22    3.1499830001    0.0000000000   11.7615519996   -0.0000301632    0.0007687281   -0.0001748228
 22    8.3674330001    1.8962000000   11.7615519996   -0.0001226144   -0.0008869423   -0.0003482457
 22    3.1499830001    3.7924000001   11.7615519996   -0.0000287352   -0.0001526546   -0.0001463108
 22    8.3674330001    5.6886000001   11.7615519996   -0.0002156065   -0.0000675522   -0.0003604975
 22    6.1032690002    0.0000000000   12.6447589996    0.0000210037    0.0011602136   -0.0004612160
 22    0.8858190002    1.8962000000   12.6447589996    0.0000196871    0.0010705072    0.0000306028
 22    6.1032690002    3.7924000001   12.6447589996    0.0000307363   -0.0000395040   -0.0000024874
 22    0.8858190002    5.6886000001   12.6447589996   -0.0001444919    0.0008732417   -0.0001560799
 22    4.4822329997   -0.0010329997   15.3425429992   -0.0001898145    0.0002476633   -0.0003413733
 22    9.7530450000    1.9007529998   15.3892070010   -0.0007029306    0.0007224663   -0.0004221874
 22    4.4990469997    3.7970340002   15.3486869997   -0.0001492697    0.0001216871   -0.0001506817
 22    9.7366270003    5.6711660003   15.4078090003   -0.0007256508    0.0007119014   -0.0005363322
 22    7.3650009996   -0.0086700003   16.0913470000   -0.0001949362    0.0006840274    0.0002562333
 22    2.1242060000    1.9196149997   16.1964519993   -0.0007769201    0.0002413670   -0.0001611171
 22    7.3248619995    3.7853700003   16.1241240013   -0.0001308164    0.0004890031    0.0001846330
 22    2.1046579998    5.6921970004   16.1094059996   -0.0003199587    0.0001621572   -0.0002622792
  8    3.6388589998    0.0000000000    7.4999999990   -0.0002148022    0.0003914150   -0.0002918138
  8    8.8563089998    1.8962000000    7.4999999990   -0.0000172559   -0.0001164495   -0.0002128551
  8    3.6388589998    3.7924000001    7.4999999990   -0.0001260971   -0.0000710206   -0.0001789973
  8    8.8563089998    5.6886000001    7.4999999990   -0.0002293710   -0.0002320178   -0.0002340846
  8    6.5921440002    0.0000000000    8.3832069990    0.0001813961    0.0011750559   -0.0002048081
  8    1.3746940003    1.8962000000    8.3832069990    0.0003987622   -0.0003453491   -0.0002634631
  8    6.5921440002    3.7924000001    8.3832069990   -0.0000495040    0.0000320883   -0.0002375275
  8    1.3746940003    5.6886000001    8.3832069990    0.0000839342   -0.0000736372   -0.0002662451
  8   10.3394210005    0.0000000000    8.9567580006    0.0001303010   -0.0000295039   -0.0003075511
  8    5.1219710005    1.8962000000    8.9567580006   -0.0000903196    0.0001588429   -0.0002434217
  8   10.3394210005    3.7924000001    8.9567580006   -0.0001074648    0.0002417229   -0.0002682386
  8    5.1219710005    5.6886000001    8.9567580006   -0.0000302640    0.0000800895   -0.0002387642
  8    2.8579110000    0.0000000000    9.8399660008    0.0003102328   -0.0002349546   -0.0002718574
  8    8.0753610000    1.8962000000    9.8399660008   -0.0012492748    0.0009674687   -0.0002352043
  8    2.8579110000    3.7924000001    9.8399660008    0.0012964642   -0.0009208864   -0.0002321464
  8    8.0753610000    5.6886000001    9.8399660008   -0.0005087072    0.0004289300   -0.0001985301
  8    5.0171000001    0.0000000000   11.0331729988   -0.0003525095    0.0008963634   -0.0000800327
  8   10.2345500001    1.8962000000   11.0331729988   -0.0002419496    0.0012490396   -0.0001788997
  8    5.0171000001    3.7924000001   11.0331729988   -0.0000989607    0.0002589456   -0.0000943261
  8   10.2345500001    5.6886000001   11.0331729988   -0.0008431781    0.0019035336   -0.0004226604
  8    7.9704899996    0.0000000000   11.9163799988    0.0005981679   -0.0012176408   -0.0006095324
  8    2.7530399996    1.8962000000   11.9163799988    0.0011038149   -0.0019199218   -0.0004149979
  8    7.9704899996    3.7924000001   11.9163799988   -0.0004534319    0.0008130988   -0.0002093656
  8    2.7530399996    5.6886000001   11.9163799988    0.0006014095   -0.0011372290   -0.0004211221
  8    1.2828669999    0.0000000000   12.4899310004    0.0006609944   -0.0001854340   -0.0004332717
  8    6.5003169998    1.8962000000   12.4899310004   -0.0002020725    0.0001492975   -0.0000731270
  8    1.2828669999    3.7924000001   12.4899310004    0.0001583331    0.0000602806   -0.0003014424
  8    6.5003169998    5.6886000001   12.4899310004    0.0002542556   -0.0002540437   -0.0002963868
  8    4.2361520003    0.0000000000   13.3731380004   -0.0002965361    0.0002530151   -0.0003166449
  8    9.4536029999    1.8962000000   13.3731380004   -0.0002248655    0.0001665171   -0.0003847859
  8    4.2361520003    3.7924000001   13.3731380004    0.0003249997   -0.0001493216   -0.0003185593
  8    9.4536029999    5.6886000001   13.3731380004   -0.0008838552    0.0010035822   -0.0001917672
  8    6.4120720002   -0.0100330002   14.5566100002   -0.0001996037    0.0000682889   -0.0001361086
  8    1.1988230003    1.8979300003   14.5697740004   -0.0002371139    0.0009127772   -0.0001292355
  8    6.4476679995    3.7931710003   14.5326249996   -0.0000218654   -0.0000772850   -0.0000811434
  8    1.1991869998    5.6893360002   14.5476289994   -0.0002878227    0.0002597867   -0.0004573034
  8    4.0337220002    1.8915180002   15.4214619998   -0.0001528806    0.0001821284   -0.0005040843
  8    9.2633839995   -0.0073850002   15.4535019998   -0.0002495617    0.0007061704   -0.0005083545
  8    4.0561820003    5.7039559999   15.4177969990   -0.0001531372    0.0003176452   -0.0003795769
  8    9.2769830005    3.7945979999   15.4622469991   -0.0003715625    0.0009507313   -0.0002932177
  8    2.6427419996   -0.0135549997   16.2795180007   -0.0001439181    0.0003244028   -0.0003282028
  8    7.8400250000    1.8926320002   16.2768270002   -0.0002880971    0.0004914314   -0.0000561798
  8    2.6384240003    3.8157519997   16.2593140011   -0.0001460057    0.0001819761   -0.0001840148
  8    7.8514419997    5.6872130004   16.3166770014   -0.0004363627    0.0012697066    0.0000735898
  8    5.6643329995   -0.0176379998   16.9121310008   -0.0002018487    0.0002957696   -0.0000290217
  8    0.4053310002    1.8957859997   16.8918479996   -0.0007750884    0.0003580238    0.0000340826
  8    0.4475260002    5.6881070002   16.8927369995   -0.0005235416   -0.0000793500   -0.0001408967
  8    5.6202399997    3.8152399999   16.8226269986   -0.0003476898   -0.0000702175   -0.0000045999
 79    5.4020040005    1.4595419997   18.4356379999   -0.0005917534   -0.0001439707   -0.0000508820
 79    7.2277730003    3.2548169998   19.4941750001   -0.0001539741    0.0003242741   -0.0006071246
 79    2.6806750002    1.8673149997   18.8955910003    0.0002142077   -0.0000706215   -0.0000051783
 79    4.5791829998    3.6165689997   19.6751170012   -0.0003867668    0.0000347041   -0.0002679181
