# Supplementary material for: Real-Space Constrained Density Functional Theory Investigation of Site-Specific, Interfacial Charge Recombination Dynamics Across the Au Nanoparticle/TiO2 Heterojunction
Source: J Phys Chem Lett. 2026 Jan 6;17(2):570–8. doi: 10.1021/acs.jpclett.5c02905 (PMC12814526; doi:10.1021/acs.jpclett.5c02905)
Supplement: Supplementary file 3 [file jz5c02905_si_003.zip › Site-Specific-Charge-Recombination-Dynamics-With-CDFT-main/AuTiO2/4Au/PBE+U+D3/phonon/mode_121_0026.41cm-1.xsf]

# Mode 121   Frequency = 26.41 cm^-1 (=0.00327 eV)   scale = 0.2 Å
CRYSTAL
PRIMVEC
    10.4349002838     0.0000000000     0.0000000000
     0.0000000000     7.5847997665     0.0000000000
     0.0000000000     0.0000000000    28.8263830015
PRIMCOORD
 76 1
 22    1.7717419999    0.0000000000    8.2283789998   -0.0004175557    0.0004017915   -0.0001988879
 22    6.9891919999    1.8962000000    8.2283789998    0.0001945578   -0.0005029419    0.0000999693
 22    1.7717419999    3.7924000001    8.2283789998   -0.0015311956    0.0022983582    0.0000742713
 22    6.9891919999    5.6886000001    8.2283789998   -0.0004642956    0.0004564326    0.0001678031
 22    4.7250270003    0.0000000000    9.1115859998   -0.0010640924    0.0019704305   -0.0001442497
 22    9.9424770003    1.8962000000    9.1115859998    0.0042920049    0.0030101577   -0.0020705128
 22    4.7250270003    3.7924000001    9.1115859998    0.0049912759    0.0041647755   -0.0034216790
 22    9.9424770003    5.6886000001    9.1115859998   -0.0073410501   -0.0099400722    0.0063825992
 22    3.1499830001    0.0000000000   11.7615519996    0.0000365878    0.0030358869    0.0001620089
 22    8.3674330001    1.8962000000   11.7615519996   -0.0007170723   -0.0050197444   -0.0002814241
 22    3.1499830001    3.7924000001   11.7615519996    0.0000101448   -0.0005787313    0.0005418858
 22    8.3674330001    5.6886000001   11.7615519996   -0.0014250781    0.0003809729   -0.0005021494
 22    6.1032690002    0.0000000000   12.6447589996   -0.0001445019    0.0051012922   -0.0005589488
 22    0.8858190002    1.8962000000   12.6447589996    0.0001067918    0.0037989349    0.0009453251
 22    6.1032690002    3.7924000001   12.6447589996    0.0003074566    0.0002755700    0.0015348339
 22    0.8858190002    5.6886000001   12.6447589996   -0.0005842938    0.0045630132    0.0006101396
 22    4.4822329997   -0.0010329997   15.3425429992   -0.0004891753    0.0011716452   -0.0005344821
 22    9.7530450000    1.9007529998   15.3892070010   -0.0033696222    0.0028367406   -0.0007155643
 22    4.4990469997    3.7970340002   15.3486869997   -0.0011101649    0.0005962081    0.0004533146
 22    9.7366270003    5.6711660003   15.4078090003   -0.0037489932    0.0037368295   -0.0015323968
 22    7.3650009996   -0.0086700003   16.0913470000   -0.0010278975    0.0034192830    0.0020469078
 22    2.1242060000    1.9196149997   16.1964519993   -0.0032839861    0.0010577645    0.0006146366
 22    7.3248619995    3.7853700003   16.1241240013   -0.0007059851    0.0022960265    0.0016761430
 22    2.1046579998    5.6921970004   16.1094059996   -0.0018708032    0.0005770504   -0.0002610086
  8    3.6388589998    0.0000000000    7.4999999990    0.0006285400   -0.0015445458   -0.0001255839
  8    8.8563089998    1.8962000000    7.4999999990   -0.0007157051   -0.0005803629    0.0000239096
  8    3.6388589998    3.7924000001    7.4999999990   -0.0005573654   -0.0003452520    0.0001422559
  8    8.8563089998    5.6886000001    7.4999999990   -0.0018987386   -0.0014765911   -0.0001186225
  8    6.5921440002    0.0000000000    8.3832069990    0.0010578454    0.0065817645   -0.0000578001
  8    1.3746940003    1.8962000000    8.3832069990    0.0020307073   -0.0018238732   -0.0003266037
  8    6.5921440002    3.7924000001    8.3832069990   -0.0002820301    0.0001771839   -0.0002217811
  8    1.3746940003    5.6886000001    8.3832069990    0.0004175969   -0.0003856904   -0.0003625610
  8   10.3394210005    0.0000000000    8.9567580006    0.0004396594    0.0000549100   -0.0005287488
  8    5.1219710005    1.8962000000    8.9567580006   -0.0002609969    0.0005747769   -0.0002707231
  8   10.3394210005    3.7924000001    8.9567580006   -0.0006870082    0.0014370675   -0.0002922642
  8    5.1219710005    5.6886000001    8.9567580006   -0.0002966102    0.0006140335   -0.0001290445
  8    2.8579110000    0.0000000000    9.8399660008    0.0010607058   -0.0007822686   -0.0002947608
  8    8.0753610000    1.8962000000    9.8399660008   -0.0049156049    0.0038043893   -0.0001646564
  8    2.8579110000    3.7924000001    9.8399660008    0.0031434644   -0.0021011269   -0.0001679467
  8    8.0753610000    5.6886000001    9.8399660008   -0.0024465027    0.0020727826    0.0000373278
  8    5.0171000001    0.0000000000   11.0331729988   -0.0006988597    0.0039006445    0.0008738708
  8   10.2345500001    1.8962000000   11.0331729988   -0.0013686788    0.0064777378    0.0002221426
  8    5.0171000001    3.7924000001   11.0331729988   -0.0004847716    0.0013531401    0.0008083557
  8   10.2345500001    5.6886000001   11.0331729988   -0.0047790467    0.0109778090   -0.0009877593
  8    7.9704899996    0.0000000000   11.9163799988    0.0036750965   -0.0056772802   -0.0022344257
  8    2.7530399996    1.8962000000   11.9163799988    0.0045244149   -0.0078742067   -0.0010573442
  8    7.9704899996    3.7924000001   11.9163799988   -0.0016951851    0.0029379994   -0.0000038328
  8    2.7530399996    5.6886000001   11.9163799988    0.0034310041   -0.0066022378   -0.0009925838
  8    1.2828669999    0.0000000000   12.4899310004    0.0027071067   -0.0005704280   -0.0007817562
  8    6.5003169998    1.8962000000   12.4899310004   -0.0009648872    0.0007412344    0.0006119782
  8    1.2828669999    3.7924000001   12.4899310004    0.0004949559    0.0007182595   -0.0003812964
  8    6.5003169998    5.6886000001   12.4899310004    0.0004620373   -0.0004782470   -0.0002054058
  8    4.2361520003    0.0000000000   13.3731380004   -0.0011207598    0.0009509004   -0.0007590065
  8    9.4536029999    1.8962000000   13.3731380004   -0.0003947670    0.0002394333   -0.0002441862
  8    4.2361520003    3.7924000001   13.3731380004    0.0008434180    0.0000222529   -0.0000543017
  8    9.4536029999    5.6886000001   13.3731380004   -0.0048990456    0.0055452848    0.0001011250
  8    6.4120720002   -0.0100330002   14.5566100002   -0.0005872637    0.0000786325    0.0002374322
  8    1.1988230003    1.8979300003   14.5697740004   -0.0011312558    0.0042636653    0.0005707041
  8    6.4476679995    3.7931710003   14.5326249996   -0.0008575204    0.0000124535    0.0008138435
  8    1.1991869998    5.6893360002   14.5476289994   -0.0016501121    0.0017262195   -0.0011748696
  8    4.0337220002    1.8915180002   15.4214619998   -0.0006195953    0.0012171280   -0.0013669050
  8    9.2633839995   -0.0073850002   15.4535019998   -0.0015616560    0.0037154320   -0.0010172449
  8    4.0561820003    5.7039559999   15.4177969990   -0.0010516279    0.0013017531   -0.0003470472
  8    9.2769830005    3.7945979999   15.4622469991   -0.0017108134    0.0041946901   -0.0004300367
  8    2.6427419996   -0.0135549997   16.2795180007   -0.0007483651    0.0018249933   -0.0005691866
  8    7.8400250000    1.8926320002   16.2768270002   -0.0017593416    0.0023898682    0.0009567982
  8    2.6384240003    3.8157519997   16.2593140011   -0.0008305318    0.0010609713    0.0001897853
  8    7.8514419997    5.6872130004   16.3166770014   -0.0022283186    0.0057502772    0.0014726453
  8    5.6643329995   -0.0176379998   16.9121310008   -0.0010113211    0.0013969785    0.0006714341
  8    0.4053310002    1.8957859997   16.8918479996   -0.0036231104    0.0009544889    0.0008349863
  8    0.4475260002    5.6881070002   16.8927369995   -0.0031301461    0.0000154492    0.0004031481
  8    5.6202399997    3.8152399999   16.8226269986   -0.0018211565    0.0002862582    0.0014726715
 79    5.4020040005    1.4595419997   18.4356379999   -0.0025805356   -0.0015735138    0.0009972511
 79    7.2277730003    3.2548169998   19.4941750001   -0.0009575498    0.0013135067   -0.0017571396
 79    2.6806750002    1.8673149997   18.8955910003    0.0008071180    0.0009961840    0.0003765309
 79    4.5791829998    3.6165689997   19.6751170012   -0.0016365918    0.0000449304   -0.0004289437
