# Supplementary material for: Real-Space Constrained Density Functional Theory Investigation of Site-Specific, Interfacial Charge Recombination Dynamics Across the Au Nanoparticle/TiO2 Heterojunction
Source: J Phys Chem Lett. 2026 Jan 6;17(2):570–8. doi: 10.1021/acs.jpclett.5c02905 (PMC12814526; doi:10.1021/acs.jpclett.5c02905)
Supplement: Supplementary file 3 [file jz5c02905_si_003.zip › Site-Specific-Charge-Recombination-Dynamics-With-CDFT-main/AuTiO2/4Au/PBE+U+D3/phonon/mode_122_0030.95cm-1.xsf]

# Mode 122   Frequency = 30.95 cm^-1 (=0.00384 eV)   scale = 0.2 Å
CRYSTAL
PRIMVEC
    10.4349002838     0.0000000000     0.0000000000
     0.0000000000     7.5847997665     0.0000000000
     0.0000000000     0.0000000000    28.8263830015
PRIMCOORD
 76 1
 22    1.7717419999    0.0000000000    8.2283789998   -0.0000088926   -0.0001161568   -0.0003680329
 22    6.9891919999    1.8962000000    8.2283789998   -0.0000068371    0.0000132403   -0.0004191961
 22    1.7717419999    3.7924000001    8.2283789998    0.0002291889   -0.0003925866   -0.0004084046
 22    6.9891919999    5.6886000001    8.2283789998   -0.0000670222    0.0000796893   -0.0004146458
 22    4.7250270003    0.0000000000    9.1115859998    0.0000378994   -0.0002449630   -0.0003818664
 22    9.9424770003    1.8962000000    9.1115859998   -0.0006890983   -0.0005063458    0.0000693596
 22    4.7250270003    3.7924000001    9.1115859998   -0.0150436010   -0.0109368203    0.0112605078
 22    9.9424770003    5.6886000001    9.1115859998   -0.0116895424   -0.0103321632    0.0095780583
 22    3.1499830001    0.0000000000   11.7615519996    0.0001567133   -0.0004100523   -0.0005555755
 22    8.3674330001    1.8962000000   11.7615519996    0.0003529459    0.0008198005   -0.0003990950
 22    3.1499830001    3.7924000001   11.7615519996    0.0000583865   -0.0000361750   -0.0005643701
 22    8.3674330001    5.6886000001   11.7615519996    0.0001069463    0.0006202684   -0.0002628045
 22    6.1032690002    0.0000000000   12.6447589996   -0.0002361090   -0.0007630693    0.0000761662
 22    0.8858190002    1.8962000000   12.6447589996   -0.0000262218   -0.0009826926   -0.0005491692
 22    6.1032690002    3.7924000001   12.6447589996   -0.0000486189    0.0000216464   -0.0006157037
 22    0.8858190002    5.6886000001   12.6447589996    0.0000023861   -0.0002741167   -0.0006246923
 22    4.4822329997   -0.0010329997   15.3425429992    0.0001190613   -0.0000593659   -0.0004283710
 22    9.7530450000    1.9007529998   15.3892070010    0.0007055008   -0.0006016256   -0.0002778408
 22    4.4990469997    3.7970340002   15.3486869997    0.0000821102   -0.0000027680   -0.0005334612
 22    9.7366270003    5.6711660003   15.4078090003    0.0007510763   -0.0004420874   -0.0001695478
 22    7.3650009996   -0.0086700003   16.0913470000    0.0001075870   -0.0005833732   -0.0008427218
 22    2.1242060000    1.9196149997   16.1964519993    0.0006967607   -0.0001889226   -0.0003652845
 22    7.3248619995    3.7853700003   16.1241240013    0.0000776294   -0.0003362820   -0.0007627795
 22    2.1046579998    5.6921970004   16.1094059996    0.0003234133    0.0001221463   -0.0003210625
  8    3.6388589998    0.0000000000    7.4999999990   -0.0001108083    0.0002563294   -0.0004173671
  8    8.8563089998    1.8962000000    7.4999999990    0.0003165210    0.0001395149   -0.0004108465
  8    3.6388589998    3.7924000001    7.4999999990    0.0004836613    0.0001862822   -0.0004435453
  8    8.8563089998    5.6886000001    7.4999999990    0.0003212162    0.0002731152   -0.0004016336
  8    6.5921440002    0.0000000000    8.3832069990   -0.0001742017   -0.0010333364   -0.0004191094
  8    1.3746940003    1.8962000000    8.3832069990   -0.0004595723    0.0004357307   -0.0003286331
  8    6.5921440002    3.7924000001    8.3832069990    0.0000274183    0.0000095810   -0.0003376520
  8    1.3746940003    5.6886000001    8.3832069990   -0.0000564299    0.0000733790   -0.0003198732
  8   10.3394210005    0.0000000000    8.9567580006   -0.0000011640   -0.0001021946   -0.0002828555
  8    5.1219710005    1.8962000000    8.9567580006    0.0000168438   -0.0000519688   -0.0003414310
  8   10.3394210005    3.7924000001    8.9567580006   -0.0000560092   -0.0000161300   -0.0003092320
  8    5.1219710005    5.6886000001    8.9567580006    0.0000852132   -0.0001748224   -0.0003613425
  8    2.8579110000    0.0000000000    9.8399660008   -0.0002853492    0.0002256593   -0.0003480959
  8    8.0753610000    1.8962000000    9.8399660008    0.0007472654   -0.0005739497   -0.0003616294
  8    2.8579110000    3.7924000001    9.8399660008   -0.0008391919    0.0005930527   -0.0003471655
  8    8.0753610000    5.6886000001    9.8399660008    0.0007300030   -0.0006148354   -0.0003635084
  8    5.0171000001    0.0000000000   11.0331729988   -0.0005994791   -0.0003059696   -0.0005766898
  8   10.2345500001    1.8962000000   11.0331729988    0.0001973021   -0.0013342845   -0.0003350816
  8    5.0171000001    3.7924000001   11.0331729988    0.0000604001   -0.0002756214   -0.0005113583
  8   10.2345500001    5.6886000001   11.0331729988    0.0005150810   -0.0011617800   -0.0003850080
  8    7.9704899996    0.0000000000   11.9163799988    0.0014750158   -0.0000432770   -0.0001612766
  8    2.7530399996    1.8962000000   11.9163799988   -0.0010962422    0.0019628943   -0.0002209451
  8    7.9704899996    3.7924000001   11.9163799988    0.0003641581   -0.0005846467   -0.0003976175
  8    2.7530399996    5.6886000001   11.9163799988   -0.0007105077    0.0013271462   -0.0001832946
  8    1.2828669999    0.0000000000   12.4899310004   -0.0005066538    0.0001234884   -0.0002963293
  8    6.5003169998    1.8962000000   12.4899310004    0.0005396270   -0.0003606952   -0.0006505108
  8    1.2828669999    3.7924000001   12.4899310004   -0.0000384802   -0.0002062352   -0.0003061388
  8    6.5003169998    5.6886000001   12.4899310004   -0.0003537651    0.0004714636   -0.0003127717
  8    4.2361520003    0.0000000000   13.3731380004    0.0001601639   -0.0001469308   -0.0003029863
  8    9.4536029999    1.8962000000   13.3731380004    0.0004296656   -0.0002627074   -0.0004529994
  8    4.2361520003    3.7924000001   13.3731380004   -0.0002490332    0.0001452190   -0.0003688987
  8    9.4536029999    5.6886000001   13.3731380004    0.0005785998   -0.0006311007   -0.0005428796
  8    6.4120720002   -0.0100330002   14.5566100002    0.0000369340    0.0002156326   -0.0003836887
  8    1.1988230003    1.8979300003   14.5697740004    0.0002175826   -0.0009016739   -0.0004302226
  8    6.4476679995    3.7931710003   14.5326249996    0.0001048763    0.0002327362   -0.0005463945
  8    1.1991869998    5.6893360002   14.5476289994    0.0004141824   -0.0002747529   -0.0003392607
  8    4.0337220002    1.8915180002   15.4214619998    0.0001201728   -0.0000597989   -0.0003874775
  8    9.2633839995   -0.0073850002   15.4535019998    0.0002374418   -0.0004908818   -0.0003080067
  8    4.0561820003    5.7039559999   15.4177969990    0.0000752280    0.0001401122   -0.0003373869
  8    9.2769830005    3.7945979999   15.4622469991    0.0002822707   -0.0007879681   -0.0003723594
  8    2.6427419996   -0.0135549997   16.2795180007    0.0001157816   -0.0000592065   -0.0003817880
  8    7.8400250000    1.8926320002   16.2768270002    0.0002826077   -0.0003950324   -0.0006675239
  8    2.6384240003    3.8157519997   16.2593140011    0.0000518102   -0.0000225517   -0.0003715857
  8    7.8514419997    5.6872130004   16.3166770014    0.0003469936   -0.0009080211   -0.0006648280
  8    5.6643329995   -0.0176379998   16.9121310008    0.0001120615   -0.0002843445   -0.0004942624
  8    0.4053310002    1.8957859997   16.8918479996    0.0006071217   -0.0003273934   -0.0005281528
  8    0.4475260002    5.6881070002   16.8927369995    0.0004191851    0.0002084958   -0.0004995588
  8    5.6202399997    3.8152399999   16.8226269986    0.0001759638    0.0001775662   -0.0005507692
 79    5.4020040005    1.4595419997   18.4356379999    0.0004888177    0.0001618277   -0.0003923518
 79    7.2277730003    3.2548169998   19.4941750001    0.0000334560   -0.0004723147   -0.0001513950
 79    2.6806750002    1.8673149997   18.8955910003   -0.0002395760   -0.0000606236   -0.0005267977
 79    4.5791829998    3.6165689997   19.6751170012    0.0002533602   -0.0002100213   -0.0002291848
