# Supplementary material for: Real-Space Constrained Density Functional Theory Investigation of Site-Specific, Interfacial Charge Recombination Dynamics Across the Au Nanoparticle/TiO2 Heterojunction
Source: J Phys Chem Lett. 2026 Jan 6;17(2):570–8. doi: 10.1021/acs.jpclett.5c02905 (PMC12814526; doi:10.1021/acs.jpclett.5c02905)
Supplement: Supplementary file 3 [file jz5c02905_si_003.zip › Site-Specific-Charge-Recombination-Dynamics-With-CDFT-main/AuTiO2/4Au/PBE+U+D3/phonon/mode_123_0032.15cm-1.xsf]

# Mode 123   Frequency = 32.15 cm^-1 (=0.00399 eV)   scale = 0.2 Å
CRYSTAL
PRIMVEC
    10.4349002838     0.0000000000     0.0000000000
     0.0000000000     7.5847997665     0.0000000000
     0.0000000000     0.0000000000    28.8263830015
PRIMCOORD
 76 1
 22    1.7717419999    0.0000000000    8.2283789998    0.0000712626    0.0002018550   -0.0001402316
 22    6.9891919999    1.8962000000    8.2283789998    0.0001096455   -0.0003159020    0.0000604489
 22    1.7717419999    3.7924000001    8.2283789998   -0.0006852843    0.0010290043    0.0000314687
 22    6.9891919999    5.6886000001    8.2283789998   -0.0000750691   -0.0000633819    0.0000846554
 22    4.7250270003    0.0000000000    9.1115859998   -0.0005323908    0.0007601039   -0.0001545473
 22    9.9424770003    1.8962000000    9.1115859998    0.0009618444    0.0000862815   -0.0000836696
 22    4.7250270003    3.7924000001    9.1115859998   -0.0118575079   -0.0081613486    0.0093499437
 22    9.9424770003    5.6886000001    9.1115859998    0.0109836881    0.0092616273   -0.0096314146
 22    3.1499830001    0.0000000000   11.7615519996   -0.0000686913    0.0012243570    0.0001690364
 22    8.3674330001    1.8962000000   11.7615519996   -0.0004345305   -0.0029163973   -0.0001379392
 22    3.1499830001    3.7924000001   11.7615519996    0.0000226818    0.0000820206    0.0005518370
 22    8.3674330001    5.6886000001   11.7615519996   -0.0011236489    0.0000229534   -0.0003977341
 22    6.1032690002    0.0000000000   12.6447589996   -0.0002778109    0.0026946280   -0.0002856436
 22    0.8858190002    1.8962000000   12.6447589996    0.0001532235    0.0017594125    0.0005876381
 22    6.1032690002    3.7924000001   12.6447589996    0.0001386936    0.0000832524    0.0010446001
 22    0.8858190002    5.6886000001   12.6447589996   -0.0004115452    0.0030169598    0.0001495706
 22    4.4822329997   -0.0010329997   15.3425429992   -0.0000836666    0.0004231922   -0.0001862084
 22    9.7530450000    1.9007529998   15.3892070010   -0.0022393293    0.0018398106   -0.0003394504
 22    4.4990469997    3.7970340002   15.3486869997   -0.0003660798    0.0002116983    0.0005645587
 22    9.7366270003    5.6711660003   15.4078090003   -0.0025672210    0.0026279697   -0.0010019089
 22    7.3650009996   -0.0086700003   16.0913470000   -0.0005920980    0.0023708051    0.0014103591
 22    2.1242060000    1.9196149997   16.1964519993   -0.0021558334    0.0004830518    0.0003842419
 22    7.3248619995    3.7853700003   16.1241240013   -0.0002137721    0.0016606041    0.0011143309
 22    2.1046579998    5.6921970004   16.1094059996   -0.0011316517    0.0000413313   -0.0003866849
  8    3.6388589998    0.0000000000    7.4999999990    0.0011889003   -0.0025341745    0.0001305090
  8    8.8563089998    1.8962000000    7.4999999990   -0.0009082582   -0.0003467011    0.0000539465
  8    3.6388589998    3.7924000001    7.4999999990   -0.0005567267   -0.0001938150    0.0001021247
  8    8.8563089998    5.6886000001    7.4999999990   -0.0028609930   -0.0016309676   -0.0000311243
  8    6.5921440002    0.0000000000    8.3832069990    0.0005781966    0.0036193882   -0.0000304062
  8    1.3746940003    1.8962000000    8.3832069990    0.0010737874   -0.0009852058   -0.0001959270
  8    6.5921440002    3.7924000001    8.3832069990   -0.0002342344    0.0001754642   -0.0001432048
  8    1.3746940003    5.6886000001    8.3832069990    0.0002724624   -0.0002549475   -0.0002285588
  8   10.3394210005    0.0000000000    8.9567580006    0.0001931462    0.0001062220   -0.0002925827
  8    5.1219710005    1.8962000000    8.9567580006   -0.0002493720    0.0004608734   -0.0001224329
  8   10.3394210005    3.7924000001    8.9567580006   -0.0003447227    0.0007822381   -0.0001451163
  8    5.1219710005    5.6886000001    8.9567580006   -0.0002205757    0.0004163085   -0.0000326732
  8    2.8579110000    0.0000000000    9.8399660008    0.0004756738   -0.0003228546   -0.0001575435
  8    8.0753610000    1.8962000000    9.8399660008   -0.0027953478    0.0021600899   -0.0000778511
  8    2.8579110000    3.7924000001    9.8399660008    0.0017080635   -0.0011259661   -0.0000654371
  8    8.0753610000    5.6886000001    9.8399660008   -0.0015949799    0.0013190656    0.0000383704
  8    5.0171000001    0.0000000000   11.0331729988   -0.0016317402    0.0030009948    0.0003801615
  8   10.2345500001    1.8962000000   11.0331729988   -0.0010124422    0.0046178646    0.0001211831
  8    5.0171000001    3.7924000001   11.0331729988   -0.0002124817    0.0004273714    0.0005173316
  8   10.2345500001    5.6886000001   11.0331729988   -0.0042751554    0.0102649371   -0.0008762417
  8    7.9704899996    0.0000000000   11.9163799988    0.0005341675   -0.0030476747   -0.0017097231
  8    2.7530399996    1.8962000000   11.9163799988    0.0026011598   -0.0044707564   -0.0006201710
  8    7.9704899996    3.7924000001   11.9163799988   -0.0012468972    0.0021939958    0.0001141632
  8    2.7530399996    5.6886000001   11.9163799988    0.0024935614   -0.0049082514   -0.0006969870
  8    1.2828669999    0.0000000000   12.4899310004    0.0016688707   -0.0000563364   -0.0004365386
  8    6.5003169998    1.8962000000   12.4899310004   -0.0005722794    0.0002904601    0.0003926800
  8    1.2828669999    3.7924000001   12.4899310004    0.0002049381    0.0007258052   -0.0002537286
  8    6.5003169998    5.6886000001   12.4899310004   -0.0000905448   -0.0000904026    0.0000418775
  8    4.2361520003    0.0000000000   13.3731380004   -0.0003809650    0.0004522375   -0.0004208617
  8    9.4536029999    1.8962000000   13.3731380004   -0.0003147755    0.0001817722    0.0001289438
  8    4.2361520003    3.7924000001   13.3731380004    0.0005008607    0.0000740210    0.0000227207
  8    9.4536029999    5.6886000001   13.3731380004   -0.0037039536    0.0039277565    0.0002409434
  8    6.4120720002   -0.0100330002   14.5566100002   -0.0003170231   -0.0002266901    0.0001990519
  8    1.1988230003    1.8979300003   14.5697740004   -0.0006818043    0.0027911989    0.0003697220
  8    6.4476679995    3.7931710003   14.5326249996   -0.0004549049   -0.0003471891    0.0004383046
  8    1.1991869998    5.6893360002   14.5476289994   -0.0010298374    0.0018347276   -0.0007964033
  8    4.0337220002    1.8915180002   15.4214619998   -0.0005074945    0.0004271358   -0.0006339009
  8    9.2633839995   -0.0073850002   15.4535019998   -0.0009985185    0.0027298619   -0.0004787818
  8    4.0561820003    5.7039559999   15.4177969990   -0.0005478271    0.0005504450   -0.0000578498
  8    9.2769830005    3.7945979999   15.4622469991   -0.0010764971    0.0026942681   -0.0002473639
  8    2.6427419996   -0.0135549997   16.2795180007   -0.0003947201    0.0008699276   -0.0003496855
  8    7.8400250000    1.8926320002   16.2768270002   -0.0012353168    0.0017349716    0.0008008380
  8    2.6384240003    3.8157519997   16.2593140011   -0.0004679270    0.0004732134    0.0000728342
  8    7.8514419997    5.6872130004   16.3166770014   -0.0015428412    0.0037744478    0.0010614247
  8    5.6643329995   -0.0176379998   16.9121310008   -0.0005838192    0.0007075467    0.0004073991
  8    0.4053310002    1.8957859997   16.8918479996   -0.0023093039    0.0008231145    0.0005102096
  8    0.4475260002    5.6881070002   16.8927369995   -0.0018966077   -0.0002591042    0.0002780272
  8    5.6202399997    3.8152399999   16.8226269986   -0.0010268025    0.0003738524    0.0011252723
 79    5.4020040005    1.4595419997   18.4356379999   -0.0013703422   -0.0012533427    0.0005928620
 79    7.2277730003    3.2548169998   19.4941750001   -0.0004637228    0.0009243133   -0.0008984277
 79    2.6806750002    1.8673149997   18.8955910003    0.0003544039    0.0006208189    0.0001399903
 79    4.5791829998    3.6165689997   19.6751170012   -0.0008600371    0.0001587601   -0.0003783457
