# Supplementary material for: Real-Space Constrained Density Functional Theory Investigation of Site-Specific, Interfacial Charge Recombination Dynamics Across the Au Nanoparticle/TiO2 Heterojunction
Source: J Phys Chem Lett. 2026 Jan 6;17(2):570–8. doi: 10.1021/acs.jpclett.5c02905 (PMC12814526; doi:10.1021/acs.jpclett.5c02905)
Supplement: Supplementary file 3 [file jz5c02905_si_003.zip › Site-Specific-Charge-Recombination-Dynamics-With-CDFT-main/AuTiO2/4Au/PBE+U+D3/phonon/mode_124_0041.76cm-1.xsf]

# Mode 124   Frequency = 41.76 cm^-1 (=0.00518 eV)   scale = 0.2 Å
CRYSTAL
PRIMVEC
    10.4349002838     0.0000000000     0.0000000000
     0.0000000000     7.5847997665     0.0000000000
     0.0000000000     0.0000000000    28.8263830015
PRIMCOORD
 76 1
 22    1.7717419999    0.0000000000    8.2283789998   -0.0007784406    0.0002078774    0.0002250745
 22    6.9891919999    1.8962000000    8.2283789998   -0.0000107872    0.0001278065    0.0001374754
 22    1.7717419999    3.7924000001    8.2283789998    0.0002814837   -0.0002357070    0.0000677302
 22    6.9891919999    5.6886000001    8.2283789998   -0.0000490446    0.0001482178    0.0001704781
 22    4.7250270003    0.0000000000    9.1115859998   -0.0001142024    0.0000628985    0.0000338418
 22    9.9424770003    1.8962000000    9.1115859998    0.0000355223    0.0000886117   -0.0000469974
 22    4.7250270003    3.7924000001    9.1115859998   -0.0000361284   -0.0003811947    0.0005623626
 22    9.9424770003    5.6886000001    9.1115859998    0.0004551812    0.0005026684   -0.0008321500
 22    3.1499830001    0.0000000000   11.7615519996    0.0005683403    0.0013676337   -0.0002994231
 22    8.3674330001    1.8962000000   11.7615519996    0.0005020135    0.0006156368   -0.0000589021
 22    3.1499830001    3.7924000001   11.7615519996    0.0004335038   -0.0012141523   -0.0002370158
 22    8.3674330001    5.6886000001   11.7615519996    0.0001029949    0.0018038988   -0.0000270486
 22    6.1032690002    0.0000000000   12.6447589996   -0.0002195978    0.0015025527    0.0001555920
 22    0.8858190002    1.8962000000   12.6447589996   -0.0002769948    0.0005576402    0.0000425776
 22    6.1032690002    3.7924000001   12.6447589996    0.0000600360    0.0001518814    0.0002054045
 22    0.8858190002    5.6886000001   12.6447589996   -0.0003946511    0.0007751214    0.0002314887
 22    4.4822329997   -0.0010329997   15.3425429992   -0.0000050377    0.0006590164   -0.0005694214
 22    9.7530450000    1.9007529998   15.3892070010    0.0003147481    0.0002187315   -0.0001249927
 22    4.4990469997    3.7970340002   15.3486869997   -0.0005063334   -0.0001047409   -0.0002744772
 22    9.7366270003    5.6711660003   15.4078090003    0.0004673354    0.0006614070   -0.0003928127
 22    7.3650009996   -0.0086700003   16.0913470000   -0.0001242943    0.0004180243   -0.0002616327
 22    2.1242060000    1.9196149997   16.1964519993    0.0002811461    0.0002158434    0.0004917161
 22    7.3248619995    3.7853700003   16.1241240013   -0.0000096771    0.0004248271   -0.0002432787
 22    2.1046579998    5.6921970004   16.1094059996    0.0001548040    0.0003841409    0.0003246888
  8    3.6388589998    0.0000000000    7.4999999990   -0.0003803861    0.0005038592   -0.0001315696
  8    8.8563089998    1.8962000000    7.4999999990    0.0016799835   -0.0001830486    0.0000578020
  8    3.6388589998    3.7924000001    7.4999999990    0.0055424662    0.0014020205    0.0000643577
  8    8.8563089998    5.6886000001    7.4999999990    0.0441735782    0.0198967950   -0.0004492539
  8    6.5921440002    0.0000000000    8.3832069990   -0.0000156740   -0.0001796881    0.0001016344
  8    1.3746940003    1.8962000000    8.3832069990    0.0000796646   -0.0000433795    0.0000729504
  8    6.5921440002    3.7924000001    8.3832069990    0.0000851472   -0.0001214773    0.0001217816
  8    1.3746940003    5.6886000001    8.3832069990    0.0000363160    0.0000039549    0.0000693587
  8   10.3394210005    0.0000000000    8.9567580006    0.0005170889   -0.0004208039   -0.0001129524
  8    5.1219710005    1.8962000000    8.9567580006    0.0006004163   -0.0006282661   -0.0002086710
  8   10.3394210005    3.7924000001    8.9567580006    0.0001198770    0.0001290396   -0.0001604343
  8    5.1219710005    5.6886000001    8.9567580006    0.0003269908   -0.0003553248   -0.0001347591
  8    2.8579110000    0.0000000000    9.8399660008    0.0000641025    0.0000093625   -0.0000909249
  8    8.0753610000    1.8962000000    9.8399660008    0.0002973984   -0.0001377412   -0.0000600475
  8    2.8579110000    3.7924000001    9.8399660008   -0.0006856614    0.0006356259   -0.0001316276
  8    8.0753610000    5.6886000001    9.8399660008    0.0004416270   -0.0002672699    0.0000312755
  8    5.0171000001    0.0000000000   11.0331729988    0.0001771222    0.0009462376    0.0005283421
  8   10.2345500001    1.8962000000   11.0331729988   -0.0004709491    0.0009929657    0.0002155205
  8    5.0171000001    3.7924000001   11.0331729988    0.0002608142   -0.0005717119    0.0005963711
  8   10.2345500001    5.6886000001   11.0331729988   -0.0007845733    0.0010644406   -0.0000708012
  8    7.9704899996    0.0000000000   11.9163799988    0.0031981951   -0.0021954093   -0.0005304174
  8    2.7530399996    1.8962000000   11.9163799988   -0.0002815590    0.0004050377   -0.0000376896
  8    7.9704899996    3.7924000001   11.9163799988    0.0003243957   -0.0005310416   -0.0000776987
  8    2.7530399996    5.6886000001   11.9163799988   -0.0007565085    0.0016530010    0.0002934856
  8    1.2828669999    0.0000000000   12.4899310004    0.0002583725   -0.0004869997   -0.0000204803
  8    6.5003169998    1.8962000000   12.4899310004   -0.0000007323    0.0005223023   -0.0000350265
  8    1.2828669999    3.7924000001   12.4899310004   -0.0000147173   -0.0000808922    0.0001455920
  8    6.5003169998    5.6886000001   12.4899310004    0.0002268930    0.0002059715   -0.0001866910
  8    4.2361520003    0.0000000000   13.3731380004   -0.0007315151    0.0004597316   -0.0002977942
  8    9.4536029999    1.8962000000   13.3731380004    0.0008073370   -0.0004551534   -0.0007046095
  8    4.2361520003    3.7924000001   13.3731380004    0.0006770236   -0.0004895949    0.0001441063
  8    9.4536029999    5.6886000001   13.3731380004   -0.0006975563    0.0012647318   -0.0005230512
  8    6.4120720002   -0.0100330002   14.5566100002   -0.0003559638    0.0009138419    0.0002066182
  8    1.1988230003    1.8979300003   14.5697740004    0.0000577993    0.0000960521    0.0002066543
  8    6.4476679995    3.7931710003   14.5326249996   -0.0002119105    0.0009275395    0.0006803216
  8    1.1991869998    5.6893360002   14.5476289994    0.0001843703   -0.0008080122   -0.0002794220
  8    4.0337220002    1.8915180002   15.4214619998   -0.0002452867    0.0005762813   -0.0007580900
  8    9.2633839995   -0.0073850002   15.4535019998   -0.0004941122    0.0004580953   -0.0001936885
  8    4.0561820003    5.7039559999   15.4177969990   -0.0003883138    0.0009308963   -0.0001477682
  8    9.2769830005    3.7945979999   15.4622469991   -0.0003054492    0.0004199360   -0.0000947483
  8    2.6427419996   -0.0135549997   16.2795180007   -0.0000821458    0.0010038921   -0.0001608579
  8    7.8400250000    1.8926320002   16.2768270002   -0.0002288284    0.0002132916   -0.0001157782
  8    2.6384240003    3.8157519997   16.2593140011   -0.0002205821    0.0003333667    0.0002204365
  8    7.8514419997    5.6872130004   16.3166770014   -0.0000509443    0.0009333618   -0.0000760363
  8    5.6643329995   -0.0176379998   16.9121310008    0.0000317747    0.0005203195   -0.0000850162
  8    0.4053310002    1.8957859997   16.8918479996   -0.0001438346   -0.0002952832    0.0000396082
  8    0.4475260002    5.6881070002   16.8927369995   -0.0004215283    0.0003094407    0.0001555015
  8    5.6202399997    3.8152399999   16.8226269986   -0.0002291103    0.0002819854    0.0001068824
 79    5.4020040005    1.4595419997   18.4356379999   -0.0005098428   -0.0003202815    0.0006582471
 79    7.2277730003    3.2548169998   19.4941750001   -0.0005814809   -0.0003333582   -0.0004030641
 79    2.6806750002    1.8673149997   18.8955910003    0.0000657364    0.0003519527    0.0000739074
 79    4.5791829998    3.6165689997   19.6751170012   -0.0004796769   -0.0002789602   -0.0000065687
