# Supplementary material for: Real-Space Constrained Density Functional Theory Investigation of Site-Specific, Interfacial Charge Recombination Dynamics Across the Au Nanoparticle/TiO2 Heterojunction
Source: J Phys Chem Lett. 2026 Jan 6;17(2):570–8. doi: 10.1021/acs.jpclett.5c02905 (PMC12814526; doi:10.1021/acs.jpclett.5c02905)
Supplement: Supplementary file 3 [file jz5c02905_si_003.zip › Site-Specific-Charge-Recombination-Dynamics-With-CDFT-main/AuTiO2/4Au/PBE+U+D3/phonon/mode_125_0045.13cm-1.xsf]

# Mode 125   Frequency = 45.13 cm^-1 (=0.00559 eV)   scale = 0.2 Å
CRYSTAL
PRIMVEC
    10.4349002838     0.0000000000     0.0000000000
     0.0000000000     7.5847997665     0.0000000000
     0.0000000000     0.0000000000    28.8263830015
PRIMCOORD
 76 1
 22    1.7717419999    0.0000000000    8.2283789998   -0.0003714405    0.0000136936    0.0002667650
 22    6.9891919999    1.8962000000    8.2283789998   -0.0001096005    0.0002881486    0.0000105414
 22    1.7717419999    3.7924000001    8.2283789998    0.0005308990   -0.0006847009   -0.0000187567
 22    6.9891919999    5.6886000001    8.2283789998   -0.0003914077    0.0005787961    0.0000663951
 22    4.7250270003    0.0000000000    9.1115859998   -0.0007818341   -0.0001196802   -0.0003921103
 22    9.9424770003    1.8962000000    9.1115859998   -0.0004499454   -0.0002211953    0.0001054810
 22    4.7250270003    3.7924000001    9.1115859998    0.0020900193    0.0001052048   -0.0009418115
 22    9.9424770003    5.6886000001    9.1115859998   -0.0009245953    0.0006133366   -0.0005892216
 22    3.1499830001    0.0000000000   11.7615519996    0.0020323062   -0.0006516693   -0.0008743096
 22    8.3674330001    1.8962000000   11.7615519996    0.0022690855    0.0019367510    0.0005741092
 22    3.1499830001    3.7924000001   11.7615519996    0.0008375265   -0.0012081754   -0.0003145798
 22    8.3674330001    5.6886000001   11.7615519996   -0.0008772752    0.0052953677    0.0002689528
 22    6.1032690002    0.0000000000   12.6447589996   -0.0010153526   -0.0011903601    0.0018473273
 22    0.8858190002    1.8962000000   12.6447589996   -0.0005489954   -0.0040577179   -0.0001748436
 22    6.1032690002    3.7924000001   12.6447589996   -0.0006593114   -0.0001500229   -0.0006342468
 22    0.8858190002    5.6886000001   12.6447589996   -0.0010028937    0.0031872897   -0.0014370211
 22    4.4822329997   -0.0010329997   15.3425429992    0.0014956944    0.0004931610   -0.0007063399
 22    9.7530450000    1.9007529998   15.3892070010    0.0031289068   -0.0022513028    0.0011009422
 22    4.4990469997    3.7970340002   15.3486869997    0.0003911449   -0.0000299506   -0.0001130006
 22    9.7366270003    5.6711660003   15.4078090003    0.0023443370    0.0004018925   -0.0003997617
 22    7.3650009996   -0.0086700003   16.0913470000   -0.0000776013   -0.0014023035   -0.0003841405
 22    2.1242060000    1.9196149997   16.1964519993    0.0027461752   -0.0003361092    0.0012517363
 22    7.3248619995    3.7853700003   16.1241240013    0.0012294519   -0.0008157582   -0.0010684593
 22    2.1046579998    5.6921970004   16.1094059996    0.0016582140    0.0012390512   -0.0002286294
  8    3.6388589998    0.0000000000    7.4999999990   -0.0000456622   -0.0000325237   -0.0000073594
  8    8.8563089998    1.8962000000    7.4999999990    0.0028203650    0.0003109749   -0.0000019607
  8    3.6388589998    3.7924000001    7.4999999990    0.0249100334    0.0079783764   -0.0004245715
  8    8.8563089998    5.6886000001    7.4999999990   -0.0059233222   -0.0028460108   -0.0000059880
  8    6.5921440002    0.0000000000    8.3832069990    0.0001258884   -0.0001956843   -0.0001070784
  8    1.3746940003    1.8962000000    8.3832069990   -0.0008197481    0.0007953804    0.0000149528
  8    6.5921440002    3.7924000001    8.3832069990    0.0000426310   -0.0000251371    0.0000722641
  8    1.3746940003    5.6886000001    8.3832069990   -0.0000232824    0.0001055639    0.0000271681
  8   10.3394210005    0.0000000000    8.9567580006    0.0005766966   -0.0006987292   -0.0000427723
  8    5.1219710005    1.8962000000    8.9567580006    0.0007180195   -0.0008064565   -0.0003291113
  8   10.3394210005    3.7924000001    8.9567580006   -0.0002406086    0.0005138839   -0.0000811766
  8    5.1219710005    5.6886000001    8.9567580006    0.0009622492   -0.0013993370   -0.0002551861
  8    2.8579110000    0.0000000000    9.8399660008   -0.0012166620    0.0011219628   -0.0002546741
  8    8.0753610000    1.8962000000    9.8399660008    0.0010164379   -0.0007004985   -0.0001235869
  8    2.8579110000    3.7924000001    9.8399660008   -0.0030073813    0.0024117594   -0.0001930473
  8    8.0753610000    5.6886000001    9.8399660008    0.0022468530   -0.0018803575    0.0000489163
  8    5.0171000001    0.0000000000   11.0331729988   -0.0110642858    0.0084375449    0.0003754475
  8   10.2345500001    1.8962000000   11.0331729988    0.0003779501   -0.0055018920    0.0013558725
  8    5.0171000001    3.7924000001   11.0331729988    0.0006566521   -0.0026237657    0.0007400229
  8   10.2345500001    5.6886000001   11.0331729988   -0.0099647610    0.0234053017   -0.0021241500
  8    7.9704899996    0.0000000000   11.9163799988    0.0078982036   -0.0049618925   -0.0011222538
  8    2.7530399996    1.8962000000   11.9163799988   -0.0028547499    0.0057298059    0.0004325863
  8    7.9704899996    3.7924000001   11.9163799988    0.0012070222   -0.0018460023    0.0003312731
  8    2.7530399996    5.6886000001   11.9163799988   -0.0018185660    0.0030988019    0.0007481990
  8    1.2828669999    0.0000000000   12.4899310004   -0.0022217992    0.0013647542    0.0005349570
  8    6.5003169998    1.8962000000   12.4899310004    0.0033592612   -0.0021285943   -0.0013985548
  8    1.2828669999    3.7924000001   12.4899310004   -0.0005999210   -0.0006710522    0.0007627753
  8    6.5003169998    5.6886000001   12.4899310004   -0.0036657145    0.0050873653    0.0006356285
  8    4.2361520003    0.0000000000   13.3731380004    0.0008315738   -0.0007070076   -0.0001866227
  8    9.4536029999    1.8962000000   13.3731380004    0.0037370713   -0.0021981006   -0.0004037913
  8    4.2361520003    3.7924000001   13.3731380004   -0.0009226774    0.0009836959    0.0007958262
  8    9.4536029999    5.6886000001   13.3731380004   -0.0030484449    0.0031945672   -0.0010398022
  8    6.4120720002   -0.0100330002   14.5566100002    0.0004474451    0.0016421447    0.0010969186
  8    1.1988230003    1.8979300003   14.5697740004    0.0010096639   -0.0039610633    0.0005203197
  8    6.4476679995    3.7931710003   14.5326249996    0.0009006247    0.0023642699    0.0002203019
  8    1.1991869998    5.6893360002   14.5476289994    0.0011143388    0.0000261271   -0.0010430389
  8    4.0337220002    1.8915180002   15.4214619998    0.0005872013    0.0003107487   -0.0014450800
  8    9.2633839995   -0.0073850002   15.4535019998    0.0000979369   -0.0004904977    0.0000030462
  8    4.0561820003    5.7039559999   15.4177969990   -0.0005549271    0.0030140958    0.0004700746
  8    9.2769830005    3.7945979999   15.4622469991    0.0004814593   -0.0020845899    0.0002828664
  8    2.6427419996   -0.0135549997   16.2795180007    0.0001195710    0.0009516582    0.0000068757
  8    7.8400250000    1.8926320002   16.2768270002    0.0008261845   -0.0008484511   -0.0010411376
  8    2.6384240003    3.8157519997   16.2593140011   -0.0002373884    0.0006491502    0.0004529761
  8    7.8514419997    5.6872130004   16.3166770014    0.0005319826   -0.0008514993   -0.0001082581
  8    5.6643329995   -0.0176379998   16.9121310008   -0.0001921157   -0.0001683157    0.0007925137
  8    0.4053310002    1.8957859997   16.8918479996    0.0016267344   -0.0016032907    0.0003497583
  8    0.4475260002    5.6881070002   16.8927369995    0.0019478549    0.0007085950   -0.0013175410
  8    5.6202399997    3.8152399999   16.8226269986   -0.0000118018    0.0022286257    0.0002504471
 79    5.4020040005    1.4595419997   18.4356379999    0.0015364175   -0.0003135359    0.0014089437
 79    7.2277730003    3.2548169998   19.4941750001   -0.0001599601    0.0000028024    0.0002020227
 79    2.6806750002    1.8673149997   18.8955910003   -0.0007024845    0.0018120523   -0.0007066114
 79    4.5791829998    3.6165689997   19.6751170012    0.0004556737    0.0002686840   -0.0000866371
