# Supplementary material for: Real-Space Constrained Density Functional Theory Investigation of Site-Specific, Interfacial Charge Recombination Dynamics Across the Au Nanoparticle/TiO2 Heterojunction
Source: J Phys Chem Lett. 2026 Jan 6;17(2):570–8. doi: 10.1021/acs.jpclett.5c02905 (PMC12814526; doi:10.1021/acs.jpclett.5c02905)
Supplement: Supplementary file 3 [file jz5c02905_si_003.zip › Site-Specific-Charge-Recombination-Dynamics-With-CDFT-main/AuTiO2/4Au/PBE+U+D3/phonon/mode_126_0047.49cm-1.xsf]

# Mode 126   Frequency = 47.49 cm^-1 (=0.00589 eV)   scale = 0.2 Å
CRYSTAL
PRIMVEC
    10.4349002838     0.0000000000     0.0000000000
     0.0000000000     7.5847997665     0.0000000000
     0.0000000000     0.0000000000    28.8263830015
PRIMCOORD
 76 1
 22    1.7717419999    0.0000000000    8.2283789998    0.0006403069   -0.0002220161   -0.0001594986
 22    6.9891919999    1.8962000000    8.2283789998   -0.0000897440    0.0000180208   -0.0001522165
 22    1.7717419999    3.7924000001    8.2283789998   -0.0000362187   -0.0001205322   -0.0000987265
 22    6.9891919999    5.6886000001    8.2283789998   -0.0002391053    0.0002201030   -0.0001672084
 22    4.7250270003    0.0000000000    9.1115859998   -0.0004184308   -0.0001142114   -0.0003457844
 22    9.9424770003    1.8962000000    9.1115859998   -0.0002146665   -0.0001708724    0.0000202769
 22    4.7250270003    3.7924000001    9.1115859998    0.0008070775    0.0002619749   -0.0007758315
 22    9.9424770003    5.6886000001    9.1115859998   -0.0007624541   -0.0000528015    0.0003505179
 22    3.1499830001    0.0000000000   11.7615519996    0.0004609750   -0.0018140309    0.0000571639
 22    8.3674330001    1.8962000000   11.7615519996    0.0006271566    0.0003488064    0.0003087898
 22    3.1499830001    3.7924000001   11.7615519996    0.0000980898    0.0006288047    0.0001084996
 22    8.3674330001    5.6886000001   11.7615519996   -0.0006825078    0.0010550222    0.0003092461
 22    6.1032690002    0.0000000000   12.6447589996   -0.0000218225   -0.0025404744    0.0004522060
 22    0.8858190002    1.8962000000   12.6447589996    0.0000235096   -0.0026013061   -0.0001098990
 22    6.1032690002    3.7924000001   12.6447589996   -0.0005482085   -0.0002278845   -0.0007400234
 22    0.8858190002    5.6886000001   12.6447589996   -0.0000527847    0.0008227026   -0.0010419426
 22    4.4822329997   -0.0010329997   15.3425429992    0.0011141733   -0.0004185033    0.0004946508
 22    9.7530450000    1.9007529998   15.3892070010    0.0013848101   -0.0016880318    0.0006015892
 22    4.4990469997    3.7970340002   15.3486869997    0.0011087564    0.0002005523    0.0003290939
 22    9.7366270003    5.6711660003   15.4078090003    0.0007506365   -0.0006023136    0.0003917168
 22    7.3650009996   -0.0086700003   16.0913470000    0.0002440921   -0.0014651040    0.0003030073
 22    2.1242060000    1.9196149997   16.1964519993    0.0012229794   -0.0001755741   -0.0001587692
 22    7.3248619995    3.7853700003   16.1241240013    0.0008148946   -0.0010024350   -0.0001075754
 22    2.1046579998    5.6921970004   16.1094059996    0.0006033862    0.0004427990   -0.0004359734
  8    3.6388589998    0.0000000000    7.4999999990    0.0003131234   -0.0004421079   -0.0000012084
  8    8.8563089998    1.8962000000    7.4999999990   -0.0008197904    0.0003555998   -0.0000830804
  8    3.6388589998    3.7924000001    7.4999999990   -0.0377532572   -0.0123796760    0.0004862182
  8    8.8563089998    5.6886000001    7.4999999990    0.0045718160    0.0026692968   -0.0001941097
  8    6.5921440002    0.0000000000    8.3832069990    0.0001207095    0.0004050231   -0.0001932531
  8    1.3746940003    1.8962000000    8.3832069990   -0.0004381574    0.0004032087   -0.0001119865
  8    6.5921440002    3.7924000001    8.3832069990   -0.0000614178    0.0000966086   -0.0001258938
  8    1.3746940003    5.6886000001    8.3832069990   -0.0000610189    0.0000629403   -0.0000981179
  8   10.3394210005    0.0000000000    8.9567580006   -0.0003117492    0.0001772996    0.0001005628
  8    5.1219710005    1.8962000000    8.9567580006   -0.0002507411    0.0002035573    0.0000632073
  8   10.3394210005    3.7924000001    8.9567580006   -0.0003488275    0.0002385942    0.0001543189
  8    5.1219710005    5.6886000001    8.9567580006    0.0001498144   -0.0003658538    0.0000299912
  8    2.8579110000    0.0000000000    9.8399660008   -0.0007237663    0.0006004236   -0.0000454166
  8    8.0753610000    1.8962000000    9.8399660008   -0.0000054539   -0.0000659197    0.0000155383
  8    2.8579110000    3.7924000001    9.8399660008   -0.0008831380    0.0006051985    0.0000586467
  8    8.0753610000    5.6886000001    9.8399660008    0.0007035108   -0.0007214270    0.0000167717
  8    5.0171000001    0.0000000000   11.0331729988   -0.0072147509    0.0046955842   -0.0002925075
  8   10.2345500001    1.8962000000   11.0331729988    0.0009251011   -0.0049463269    0.0005597046
  8    5.0171000001    3.7924000001   11.0331729988   -0.0000395899   -0.0003964683   -0.0002538434
  8   10.2345500001    5.6886000001   11.0331729988   -0.0087304607    0.0214478554   -0.0016926579
  8    7.9704899996    0.0000000000   11.9163799988    0.0007182590   -0.0005191462    0.0000332730
  8    2.7530399996    1.8962000000   11.9163799988   -0.0008853778    0.0021378860    0.0002303410
  8    7.9704899996    3.7924000001   11.9163799988    0.0000916312   -0.0000699267    0.0003601142
  8    2.7530399996    5.6886000001   11.9163799988   -0.0001272088   -0.0001938894    0.0000916896
  8    1.2828669999    0.0000000000   12.4899310004   -0.0011660989    0.0009523513    0.0003408806
  8    6.5003169998    1.8962000000   12.4899310004    0.0019002719   -0.0017968096   -0.0007760506
  8    1.2828669999    3.7924000001   12.4899310004   -0.0002511447   -0.0004243289    0.0003581960
  8    6.5003169998    5.6886000001   12.4899310004   -0.0027172646    0.0030938638    0.0006677687
  8    4.2361520003    0.0000000000   13.3731380004    0.0016285037   -0.0010814781    0.0002280721
  8    9.4536029999    1.8962000000   13.3731380004    0.0007105023   -0.0002964727    0.0007519651
  8    4.2361520003    3.7924000001   13.3731380004   -0.0010050280    0.0009768899    0.0000933440
  8    9.4536029999    5.6886000001   13.3731380004   -0.0010517892    0.0004316433    0.0002148140
  8    6.4120720002   -0.0100330002   14.5566100002    0.0009637846   -0.0002664536    0.0004710410
  8    1.1988230003    1.8979300003   14.5697740004    0.0003953384   -0.0023923629   -0.0000214428
  8    6.4476679995    3.7931710003   14.5326249996    0.0009898691    0.0004222012   -0.0005788613
  8    1.1991869998    5.6893360002   14.5476289994    0.0003540856    0.0011231766   -0.0003226510
  8    4.0337220002    1.8915180002   15.4214619998    0.0006273999   -0.0002854353   -0.0000095841
  8    9.2633839995   -0.0073850002   15.4535019998    0.0004519237   -0.0009065565    0.0003446067
  8    4.0561820003    5.7039559999   15.4177969990   -0.0000170697    0.0008844982    0.0006475648
  8    9.2769830005    3.7945979999   15.4622469991    0.0005598232   -0.0018093733    0.0004812876
  8    2.6427419996   -0.0135549997   16.2795180007    0.0000938587   -0.0005710520    0.0002332725
  8    7.8400250000    1.8926320002   16.2768270002    0.0007750728   -0.0005669828   -0.0003153053
  8    2.6384240003    3.8157519997   16.2593140011    0.0001086080    0.0001105132    0.0000290963
  8    7.8514419997    5.6872130004   16.3166770014    0.0004515874   -0.0017328131    0.0000754655
  8    5.6643329995   -0.0176379998   16.9121310008   -0.0001375404   -0.0005865837    0.0005809721
  8    0.4053310002    1.8957859997   16.8918479996    0.0011527319   -0.0005821355   -0.0000282158
  8    0.4475260002    5.6881070002   16.8927369995    0.0015880600    0.0005728144   -0.0010830296
  8    5.6202399997    3.8152399999   16.8226269986    0.0001853481    0.0010637232   -0.0000271935
 79    5.4020040005    1.4595419997   18.4356379999    0.0013577596    0.0001219489    0.0000952905
 79    7.2277730003    3.2548169998   19.4941750001    0.0005183087    0.0004617883    0.0004766353
 79    2.6806750002    1.8673149997   18.8955910003   -0.0006771516    0.0005509801   -0.0004437614
 79    4.5791829998    3.6165689997   19.6751170012    0.0007708070    0.0005731287   -0.0001093886
