# Supplementary material for: Real-Space Constrained Density Functional Theory Investigation of Site-Specific, Interfacial Charge Recombination Dynamics Across the Au Nanoparticle/TiO2 Heterojunction
Source: J Phys Chem Lett. 2026 Jan 6;17(2):570–8. doi: 10.1021/acs.jpclett.5c02905 (PMC12814526; doi:10.1021/acs.jpclett.5c02905)
Supplement: Supplementary file 3 [file jz5c02905_si_003.zip › Site-Specific-Charge-Recombination-Dynamics-With-CDFT-main/AuTiO2/4Au/PBE+U+D3/phonon/mode_127_0055.57cm-1.xsf]

# Mode 127   Frequency = 55.57 cm^-1 (=0.00689 eV)   scale = 0.2 Å
CRYSTAL
PRIMVEC
    10.4349002838     0.0000000000     0.0000000000
     0.0000000000     7.5847997665     0.0000000000
     0.0000000000     0.0000000000    28.8263830015
PRIMCOORD
 76 1
 22    1.7717419999    0.0000000000    8.2283789998    0.0006818462   -0.0002272351   -0.0002904535
 22    6.9891919999    1.8962000000    8.2283789998    0.0001252730   -0.0002284694   -0.0000452495
 22    1.7717419999    3.7924000001    8.2283789998   -0.0002248623    0.0000809026    0.0001230283
 22    6.9891919999    5.6886000001    8.2283789998    0.0001580879   -0.0002154027   -0.0000917453
 22    4.7250270003    0.0000000000    9.1115859998    0.0012253190    0.0000105841    0.0008965352
 22    9.9424770003    1.8962000000    9.1115859998    0.0002160904    0.0000783881    0.0000890707
 22    4.7250270003    3.7924000001    9.1115859998   -0.0005464923    0.0004733224   -0.0003150584
 22    9.9424770003    5.6886000001    9.1115859998   -0.0002190494   -0.0004899595    0.0013298029
 22    3.1499830001    0.0000000000   11.7615519996   -0.0020906594   -0.0015731934    0.0015160746
 22    8.3674330001    1.8962000000   11.7615519996   -0.0017670955   -0.0003485011   -0.0004092580
 22    3.1499830001    3.7924000001   11.7615519996   -0.0010847291    0.0018532537   -0.0008445826
 22    8.3674330001    5.6886000001   11.7615519996    0.0014029919   -0.0041880934    0.0004172669
 22    6.1032690002    0.0000000000   12.6447589996    0.0023507983   -0.0023720458   -0.0025085164
 22    0.8858190002    1.8962000000   12.6447589996    0.0003621936    0.0014745482   -0.0004088682
 22    6.1032690002    3.7924000001   12.6447589996    0.0001028299    0.0013342096   -0.0005440105
 22    0.8858190002    5.6886000001   12.6447589996    0.0006832051   -0.0035814221    0.0000462710
 22    4.4822329997   -0.0010329997   15.3425429992   -0.0008125488   -0.0013759402    0.0018658352
 22    9.7530450000    1.9007529998   15.3892070010   -0.0015411065    0.0007316705   -0.0005560379
 22    4.4990469997    3.7970340002   15.3486869997    0.0005332662    0.0004581896   -0.0011510705
 22    9.7366270003    5.6711660003   15.4078090003   -0.0001439726   -0.0018336558    0.0016360421
 22    7.3650009996   -0.0086700003   16.0913470000    0.0008848769   -0.0001872937    0.0001568018
 22    2.1242060000    1.9196149997   16.1964519993   -0.0005502427   -0.0003627295   -0.0010999978
 22    7.3248619995    3.7853700003   16.1241240013   -0.0004051772   -0.0001757573    0.0002708025
 22    2.1046579998    5.6921970004   16.1094059996   -0.0003683801   -0.0011962718    0.0006244118
  8    3.6388589998    0.0000000000    7.4999999990   -0.0002437675    0.0008705396    0.0000161229
  8    8.8563089998    1.8962000000    7.4999999990   -0.0072292332   -0.0002146264    0.0000167509
  8    3.6388589998    3.7924000001    7.4999999990    0.0093451428    0.0039671040   -0.0003093500
  8    8.8563089998    5.6886000001    7.4999999990    0.0026734031    0.0021467375    0.0000875072
  8    6.5921440002    0.0000000000    8.3832069990   -0.0002192651   -0.0005095432    0.0000796045
  8    1.3746940003    1.8962000000    8.3832069990   -0.0000341472    0.0000007359    0.0002191367
  8    6.5921440002    3.7924000001    8.3832069990    0.0000082091    0.0000536258    0.0001026541
  8    1.3746940003    5.6886000001    8.3832069990   -0.0001620536    0.0000029663    0.0002532697
  8   10.3394210005    0.0000000000    8.9567580006   -0.0008778672    0.0005909479    0.0005620990
  8    5.1219710005    1.8962000000    8.9567580006   -0.0009732873    0.0008926922    0.0008012345
  8   10.3394210005    3.7924000001    8.9567580006   -0.0003972429   -0.0003441618    0.0007218254
  8    5.1219710005    5.6886000001    8.9567580006   -0.0009507946    0.0009703379    0.0006672076
  8    2.8579110000    0.0000000000    9.8399660008    0.0005590767   -0.0007204962    0.0006256556
  8    8.0753610000    1.8962000000    9.8399660008   -0.0004144322    0.0001043330    0.0003980028
  8    2.8579110000    3.7924000001    9.8399660008    0.0008870891   -0.0010848026    0.0006126823
  8    8.0753610000    5.6886000001    9.8399660008   -0.0003151945    0.0000218013    0.0003377664
  8    5.0171000001    0.0000000000   11.0331729988    0.0046282267   -0.0110944275   -0.0025871472
  8   10.2345500001    1.8962000000   11.0331729988   -0.0012780396    0.0069672731   -0.0012106909
  8    5.0171000001    3.7924000001   11.0331729988   -0.0065404557    0.0192220572   -0.0019740971
  8   10.2345500001    5.6886000001   11.0331729988   -0.0098207273    0.0246384247   -0.0008956916
  8    7.9704899996    0.0000000000   11.9163799988   -0.0051249122    0.0075858002    0.0034159666
  8    2.7530399996    1.8962000000   11.9163799988    0.0011995909   -0.0024000384    0.0000887166
  8    7.9704899996    3.7924000001   11.9163799988   -0.0006688859    0.0008966924   -0.0000508943
  8    2.7530399996    5.6886000001   11.9163799988    0.0002300049   -0.0006298200   -0.0003514853
  8    1.2828669999    0.0000000000   12.4899310004    0.0008943237   -0.0004553648   -0.0001631445
  8    6.5003169998    1.8962000000   12.4899310004   -0.0043895643    0.0033046904    0.0012611665
  8    1.2828669999    3.7924000001   12.4899310004    0.0003126209    0.0006224736   -0.0004285254
  8    6.5003169998    5.6886000001   12.4899310004    0.0032481059   -0.0047707569   -0.0000173176
  8    4.2361520003    0.0000000000   13.3731380004    0.0012678328   -0.0005151239    0.0010589924
  8    9.4536029999    1.8962000000   13.3731380004   -0.0044964717    0.0028903070    0.0013714077
  8    4.2361520003    3.7924000001   13.3731380004   -0.0012898846    0.0003316385   -0.0017633861
  8    9.4536029999    5.6886000001   13.3731380004    0.0065097228   -0.0072379674    0.0002839959
  8    6.4120720002   -0.0100330002   14.5566100002    0.0007421031   -0.0023427670   -0.0009711707
  8    1.1988230003    1.8979300003   14.5697740004   -0.0001752768    0.0025026207   -0.0005405684
  8    6.4476679995    3.7931710003   14.5326249996    0.0000833150   -0.0017236052   -0.0012190900
  8    1.1991869998    5.6893360002   14.5476289994   -0.0002711211    0.0004575913    0.0015140051
  8    4.0337220002    1.8915180002   15.4214619998   -0.0002827152   -0.0012377167    0.0020244646
  8    9.2633839995   -0.0073850002   15.4535019998    0.0009244629   -0.0005651400    0.0005346888
  8    4.0561820003    5.7039559999   15.4177969990    0.0010065149   -0.0030484244   -0.0001126586
  8    9.2769830005    3.7945979999   15.4622469991    0.0004577807   -0.0001612591    0.0001828394
  8    2.6427419996   -0.0135549997   16.2795180007    0.0004551118   -0.0021431995    0.0005032496
  8    7.8400250000    1.8926320002   16.2768270002   -0.0001219380    0.0003560194    0.0010981959
  8    2.6384240003    3.8157519997   16.2593140011    0.0005233051   -0.0005727302   -0.0000625633
  8    7.8514419997    5.6872130004   16.3166770014    0.0004470687   -0.0026501087   -0.0000031776
  8    5.6643329995   -0.0176379998   16.9121310008    0.0008093464   -0.0018350636   -0.0011409434
  8    0.4053310002    1.8957859997   16.8918479996    0.0007325713    0.0019554386   -0.0009365851
  8    0.4475260002    5.6881070002   16.8927369995   -0.0003519213    0.0002166230    0.0009189417
  8    5.6202399997    3.8152399999   16.8226269986    0.0008145140   -0.0021289289   -0.0014834654
 79    5.4020040005    1.4595419997   18.4356379999   -0.0002451620    0.0008462489   -0.0024623247
 79    7.2277730003    3.2548169998   19.4941750001    0.0015298678   -0.0009453551    0.0018977587
 79    2.6806750002    1.8673149997   18.8955910003   -0.0003551410   -0.0034513565    0.0003422388
 79    4.5791829998    3.6165689997   19.6751170012   -0.0002813287   -0.0002348283   -0.0002367463
