# Supplementary material for: Real-Space Constrained Density Functional Theory Investigation of Site-Specific, Interfacial Charge Recombination Dynamics Across the Au Nanoparticle/TiO2 Heterojunction
Source: J Phys Chem Lett. 2026 Jan 6;17(2):570–8. doi: 10.1021/acs.jpclett.5c02905 (PMC12814526; doi:10.1021/acs.jpclett.5c02905)
Supplement: Supplementary file 3 [file jz5c02905_si_003.zip › Site-Specific-Charge-Recombination-Dynamics-With-CDFT-main/AuTiO2/4Au/PBE+U+D3/phonon/mode_128_0058.78cm-1.xsf]

# Mode 128   Frequency = 58.78 cm^-1 (=0.00729 eV)   scale = 0.2 Å
CRYSTAL
PRIMVEC
    10.4349002838     0.0000000000     0.0000000000
     0.0000000000     7.5847997665     0.0000000000
     0.0000000000     0.0000000000    28.8263830015
PRIMCOORD
 76 1
 22    1.7717419999    0.0000000000    8.2283789998   -0.0006353526    0.0003824774    0.0006095178
 22    6.9891919999    1.8962000000    8.2283789998    0.0002994600    0.0001451515    0.0003596666
 22    1.7717419999    3.7924000001    8.2283789998    0.0007733385   -0.0006877721    0.0003022349
 22    6.9891919999    5.6886000001    8.2283789998    0.0002466889    0.0000391958    0.0005063245
 22    4.7250270003    0.0000000000    9.1115859998    0.0010464938    0.0000203234    0.0012065280
 22    9.9424770003    1.8962000000    9.1115859998    0.0002697516    0.0002122963    0.0001024159
 22    4.7250270003    3.7924000001    9.1115859998    0.0002896026   -0.0000762872    0.0005229396
 22    9.9424770003    5.6886000001    9.1115859998   -0.0000377275    0.0002790685   -0.0005818822
 22    3.1499830001    0.0000000000   11.7615519996   -0.0003543934    0.0022418107   -0.0011764046
 22    8.3674330001    1.8962000000   11.7615519996    0.0006375273    0.0011591950    0.0005831500
 22    3.1499830001    3.7924000001   11.7615519996    0.0000201290   -0.0015846806   -0.0023060339
 22    8.3674330001    5.6886000001   11.7615519996    0.0017587036    0.0020853190   -0.0004817639
 22    6.1032690002    0.0000000000   12.6447589996    0.0001382442    0.0033797307    0.0004281258
 22    0.8858190002    1.8962000000   12.6447589996   -0.0004632159    0.0002204933    0.0002261053
 22    6.1032690002    3.7924000001   12.6447589996    0.0008173266    0.0010541099    0.0004398845
 22    0.8858190002    5.6886000001   12.6447589996   -0.0013163041   -0.0000266805   -0.0002023270
 22    4.4822329997   -0.0010329997   15.3425429992   -0.0020992259    0.0019085279   -0.0013765489
 22    9.7530450000    1.9007529998   15.3892070010    0.0010112559    0.0015792577    0.0007074009
 22    4.4990469997    3.7970340002   15.3486869997   -0.0013320528   -0.0002281054   -0.0027339080
 22    9.7366270003    5.6711660003   15.4078090003    0.0034022297    0.0014852682   -0.0003139844
 22    7.3650009996   -0.0086700003   16.0913470000   -0.0007137300    0.0024021326   -0.0015328040
 22    2.1242060000    1.9196149997   16.1964519993    0.0000096010   -0.0002784620    0.0019425211
 22    7.3248619995    3.7853700003   16.1241240013   -0.0000677192    0.0018122655   -0.0027238626
 22    2.1046579998    5.6921970004   16.1094059996    0.0017090605    0.0004384754    0.0013780251
  8    3.6388589998    0.0000000000    7.4999999990   -0.0014274138    0.0027509680   -0.0001766325
  8    8.8563089998    1.8962000000    7.4999999990    0.0241666468    0.0022364020    0.0003022106
  8    3.6388589998    3.7924000001    7.4999999990   -0.0042899472   -0.0022595843    0.0004399769
  8    8.8563089998    5.6886000001    7.4999999990   -0.0032533925   -0.0020771781    0.0002473439
  8    6.5921440002    0.0000000000    8.3832069990   -0.0002660540   -0.0020624205    0.0002127693
  8    1.3746940003    1.8962000000    8.3832069990   -0.0005473420    0.0006524403    0.0005633561
  8    6.5921440002    3.7924000001    8.3832069990    0.0001275394   -0.0001244356    0.0007051945
  8    1.3746940003    5.6886000001    8.3832069990   -0.0001781305    0.0002273632    0.0006569199
  8   10.3394210005    0.0000000000    8.9567580006    0.0006308704   -0.0011036745    0.0004960287
  8    5.1219710005    1.8962000000    8.9567580006    0.0005150647   -0.0007492377    0.0002373038
  8   10.3394210005    3.7924000001    8.9567580006   -0.0002669948    0.0003483172    0.0002952319
  8    5.1219710005    5.6886000001    8.9567580006   -0.0003481372    0.0000359161    0.0003698347
  8    2.8579110000    0.0000000000    9.8399660008    0.0005508873   -0.0005998186    0.0003531540
  8    8.0753610000    1.8962000000    9.8399660008    0.0011218815   -0.0007791999    0.0002129114
  8    2.8579110000    3.7924000001    9.8399660008   -0.0015998159    0.0011949083    0.0000604650
  8    8.0753610000    5.6886000001    9.8399660008    0.0014800583   -0.0013984063    0.0006244598
  8    5.0171000001    0.0000000000   11.0331729988    0.0076688493   -0.0096173565   -0.0003956997
  8   10.2345500001    1.8962000000   11.0331729988   -0.0023276743    0.0076516755   -0.0001392208
  8    5.0171000001    3.7924000001   11.0331729988    0.0064436474   -0.0179799393    0.0013310862
  8   10.2345500001    5.6886000001   11.0331729988   -0.0037290329    0.0073973118   -0.0009506378
  8    7.9704899996    0.0000000000   11.9163799988    0.0074072444    0.0011511126    0.0010755824
  8    2.7530399996    1.8962000000   11.9163799988   -0.0009561043    0.0011122504   -0.0000074268
  8    7.9704899996    3.7924000001   11.9163799988    0.0015734200   -0.0023847573   -0.0007456164
  8    2.7530399996    5.6886000001   11.9163799988   -0.0030844142    0.0061207362    0.0008898492
  8    1.2828669999    0.0000000000   12.4899310004    0.0003681007   -0.0006641172   -0.0006726926
  8    6.5003169998    1.8962000000   12.4899310004   -0.0032628354    0.0045829745    0.0004854091
  8    1.2828669999    3.7924000001   12.4899310004    0.0006976783   -0.0004593826   -0.0004809726
  8    6.5003169998    5.6886000001   12.4899310004    0.0060109039   -0.0062126334   -0.0010074364
  8    4.2361520003    0.0000000000   13.3731380004   -0.0031136435    0.0018694857    0.0002418733
  8    9.4536029999    1.8962000000   13.3731380004    0.0023162064   -0.0014101731   -0.0018789508
  8    4.2361520003    3.7924000001   13.3731380004   -0.0008874342    0.0001889151   -0.0001727588
  8    9.4536029999    5.6886000001   13.3731380004    0.0025447607   -0.0007333687   -0.0031328037
  8    6.4120720002   -0.0100330002   14.5566100002   -0.0016120119    0.0024824607   -0.0004423593
  8    1.1988230003    1.8979300003   14.5697740004    0.0006164504    0.0015284271    0.0004278804
  8    6.4476679995    3.7931710003   14.5326249996   -0.0008890180    0.0011773846    0.0008332485
  8    1.1991869998    5.6893360002   14.5476289994    0.0016705400   -0.0029013641   -0.0005758691
  8    4.0337220002    1.8915180002   15.4214619998   -0.0011754088    0.0006491522   -0.0013621375
  8    9.2633839995   -0.0073850002   15.4535019998   -0.0001639541    0.0022933540   -0.0005344234
  8    4.0561820003    5.7039559999   15.4177969990   -0.0002028076    0.0010364963   -0.0012664407
  8    9.2769830005    3.7945979999   15.4622469991   -0.0006661105    0.0016546387   -0.0004918938
  8    2.6427419996   -0.0135549997   16.2795180007    0.0002381870    0.0020048339   -0.0001377791
  8    7.8400250000    1.8926320002   16.2768270002   -0.0006074786    0.0003723880   -0.0005671070
  8    2.6384240003    3.8157519997   16.2593140011    0.0004084079    0.0007759161   -0.0003146367
  8    7.8514419997    5.6872130004   16.3166770014   -0.0000122232    0.0020190503   -0.0010686555
  8    5.6643329995   -0.0176379998   16.9121310008    0.0003299902   -0.0008786450   -0.0017844876
  8    0.4053310002    1.8957859997   16.8918479996   -0.0002620061    0.0030259106    0.0002761451
  8    0.4475260002    5.6881070002   16.8927369995   -0.0008126307    0.0017783914    0.0016212229
  8    5.6202399997    3.8152399999   16.8226269986    0.0011256189   -0.0009499581   -0.0013045169
 79    5.4020040005    1.4595419997   18.4356379999   -0.0004802838    0.0017385908   -0.0008711062
 79    7.2277730003    3.2548169998   19.4941750001   -0.0002284220   -0.0006146067    0.0023520976
 79    2.6806750002    1.8673149997   18.8955910003   -0.0010524892   -0.0034454440    0.0006642525
 79    4.5791829998    3.6165689997   19.6751170012   -0.0041922162    0.0006200061   -0.0006049933
