# Supplementary material for: Real-Space Constrained Density Functional Theory Investigation of Site-Specific, Interfacial Charge Recombination Dynamics Across the Au Nanoparticle/TiO2 Heterojunction
Source: J Phys Chem Lett. 2026 Jan 6;17(2):570–8. doi: 10.1021/acs.jpclett.5c02905 (PMC12814526; doi:10.1021/acs.jpclett.5c02905)
Supplement: Supplementary file 3 [file jz5c02905_si_003.zip › Site-Specific-Charge-Recombination-Dynamics-With-CDFT-main/AuTiO2/4Au/PBE+U+D3/phonon/mode_129_0059.41cm-1.xsf]

# Mode 129   Frequency = 59.41 cm^-1 (=0.00737 eV)   scale = 0.2 Å
CRYSTAL
PRIMVEC
    10.4349002838     0.0000000000     0.0000000000
     0.0000000000     7.5847997665     0.0000000000
     0.0000000000     0.0000000000    28.8263830015
PRIMCOORD
 76 1
 22    1.7717419999    0.0000000000    8.2283789998    0.0002350402   -0.0003121282   -0.0006268056
 22    6.9891919999    1.8962000000    8.2283789998   -0.0002217470    0.0001355245   -0.0003065567
 22    1.7717419999    3.7924000001    8.2283789998   -0.0001917018    0.0000487513   -0.0002026717
 22    6.9891919999    5.6886000001    8.2283789998   -0.0000015027   -0.0002024169   -0.0002335665
 22    4.7250270003    0.0000000000    9.1115859998    0.0007037219    0.0002231108    0.0004028064
 22    9.9424770003    1.8962000000    9.1115859998   -0.0000633664   -0.0000455004    0.0001321428
 22    4.7250270003    3.7924000001    9.1115859998   -0.0000020103    0.0000418833   -0.0000082581
 22    9.9424770003    5.6886000001    9.1115859998    0.0000322616   -0.0002126712    0.0005036434
 22    3.1499830001    0.0000000000   11.7615519996   -0.0013206393    0.0003486044    0.0004218122
 22    8.3674330001    1.8962000000   11.7615519996   -0.0011531465   -0.0012627375    0.0010862281
 22    3.1499830001    3.7924000001   11.7615519996   -0.0002106438   -0.0005675015    0.0006272543
 22    8.3674330001    5.6886000001   11.7615519996    0.0004330858   -0.0008201447   -0.0003537956
 22    6.1032690002    0.0000000000   12.6447589996    0.0002666509    0.0013232079   -0.0003887112
 22    0.8858190002    1.8962000000   12.6447589996    0.0007022083   -0.0005594748    0.0000899571
 22    6.1032690002    3.7924000001   12.6447589996    0.0008546755   -0.0012593549    0.0008627447
 22    0.8858190002    5.6886000001   12.6447589996    0.0005579611   -0.0007053765    0.0008454547
 22    4.4822329997   -0.0010329997   15.3425429992   -0.0010548743    0.0003883676    0.0006320693
 22    9.7530450000    1.9007529998   15.3892070010   -0.0010730476    0.0001453677    0.0011540347
 22    4.4990469997    3.7970340002   15.3486869997   -0.0003833295   -0.0007439344    0.0004920860
 22    9.7366270003    5.6711660003   15.4078090003   -0.0006352583   -0.0011214870   -0.0003967184
 22    7.3650009996   -0.0086700003   16.0913470000   -0.0000474933    0.0004177394   -0.0005089296
 22    2.1242060000    1.9196149997   16.1964519993   -0.0013666155    0.0001658802   -0.0004635286
 22    7.3248619995    3.7853700003   16.1241240013   -0.0012096154   -0.0004107110    0.0001421300
 22    2.1046579998    5.6921970004   16.1094059996   -0.0005550630   -0.0006610181    0.0001160298
  8    3.6388589998    0.0000000000    7.4999999990    0.0003946584   -0.0005703706    0.0001709557
  8    8.8563089998    1.8962000000    7.4999999990   -0.0276737491   -0.0026365727   -0.0002338283
  8    3.6388589998    3.7924000001    7.4999999990    0.0028129856    0.0013692012   -0.0002503081
  8    8.8563089998    5.6886000001    7.4999999990    0.0009554099    0.0008094268   -0.0001661877
  8    6.5921440002    0.0000000000    8.3832069990   -0.0000022156    0.0006462797   -0.0002072232
  8    1.3746940003    1.8962000000    8.3832069990    0.0002834452   -0.0003565643   -0.0002011272
  8    6.5921440002    3.7924000001    8.3832069990   -0.0000027810    0.0000482054   -0.0003087889
  8    1.3746940003    5.6886000001    8.3832069990   -0.0000609842    0.0000083158   -0.0002408495
  8   10.3394210005    0.0000000000    8.9567580006   -0.0005153995    0.0004970564   -0.0000944892
  8    5.1219710005    1.8962000000    8.9567580006   -0.0001077843    0.0001620139   -0.0000198907
  8   10.3394210005    3.7924000001    8.9567580006   -0.0000022133   -0.0000768773   -0.0000165185
  8    5.1219710005    5.6886000001    8.9567580006   -0.0006368918    0.0009671793    0.0000909150
  8    2.8579110000    0.0000000000    9.8399660008    0.0002844998   -0.0003576172    0.0001838190
  8    8.0753610000    1.8962000000    9.8399660008    0.0002801740   -0.0002733972   -0.0000576857
  8    2.8579110000    3.7924000001    9.8399660008   -0.0009512424    0.0007357783   -0.0001195396
  8    8.0753610000    5.6886000001    9.8399660008   -0.0010130246    0.0008820617   -0.0001490772
  8    5.0171000001    0.0000000000   11.0331729988    0.0069081889   -0.0072202593   -0.0004849749
  8   10.2345500001    1.8962000000   11.0331729988    0.0050962704   -0.0150881503    0.0003405888
  8    5.0171000001    3.7924000001   11.0331729988    0.0102732793   -0.0297459965    0.0012584579
  8   10.2345500001    5.6886000001   11.0331729988   -0.0030229311    0.0072910650    0.0000802340
  8    7.9704899996    0.0000000000   11.9163799988    0.0032065943    0.0088043848    0.0030063384
  8    2.7530399996    1.8962000000   11.9163799988    0.0005258897   -0.0014714395   -0.0003214852
  8    7.9704899996    3.7924000001   11.9163799988    0.0007053143   -0.0009988920   -0.0005030546
  8    2.7530399996    5.6886000001   11.9163799988    0.0007041117   -0.0010893165   -0.0000521325
  8    1.2828669999    0.0000000000   12.4899310004    0.0001434661   -0.0004796123    0.0002448569
  8    6.5003169998    1.8962000000   12.4899310004   -0.0026690288    0.0025536528    0.0006792075
  8    1.2828669999    3.7924000001   12.4899310004    0.0007048063   -0.0001948604   -0.0007480707
  8    6.5003169998    5.6886000001   12.4899310004    0.0028042992   -0.0040082133   -0.0004514280
  8    4.2361520003    0.0000000000   13.3731380004   -0.0017769007    0.0008588419    0.0002404633
  8    9.4536029999    1.8962000000   13.3731380004   -0.0001098055   -0.0003591292    0.0012275188
  8    4.2361520003    3.7924000001   13.3731380004    0.0003738783   -0.0004690706    0.0012736769
  8    9.4536029999    5.6886000001   13.3731380004    0.0003430415   -0.0006174068    0.0004539648
  8    6.4120720002   -0.0100330002   14.5566100002   -0.0005284896    0.0002488812   -0.0012216312
  8    1.1988230003    1.8979300003   14.5697740004   -0.0005788134    0.0007756859   -0.0001577058
  8    6.4476679995    3.7931710003   14.5326249996   -0.0005906544   -0.0020487674    0.0001292372
  8    1.1991869998    5.6893360002   14.5476289994   -0.0007307892   -0.0002687098    0.0007361927
  8    4.0337220002    1.8915180002   15.4214619998    0.0001018541    0.0001029324    0.0015286737
  8    9.2633839995   -0.0073850002   15.4535019998    0.0002371158   -0.0005624603    0.0005701790
  8    4.0561820003    5.7039559999   15.4177969990    0.0003341968   -0.0023150106   -0.0000505351
  8    9.2769830005    3.7945979999   15.4622469991    0.0001472254   -0.0006615279    0.0002186266
  8    2.6427419996   -0.0135549997   16.2795180007   -0.0000756792   -0.0009008050    0.0001977011
  8    7.8400250000    1.8926320002   16.2768270002    0.0001597837   -0.0008928945    0.0001340107
  8    2.6384240003    3.8157519997   16.2593140011    0.0006908133   -0.0001992718   -0.0006536899
  8    7.8514419997    5.6872130004   16.3166770014    0.0005791419   -0.0004465002   -0.0005233943
  8    5.6643329995   -0.0176379998   16.9121310008    0.0005675544   -0.0002915724   -0.0008674617
  8    0.4053310002    1.8957859997   16.8918479996   -0.0001797154    0.0005271486   -0.0000449284
  8    0.4475260002    5.6881070002   16.8927369995   -0.0004342237    0.0000430797    0.0000603342
  8    5.6202399997    3.8152399999   16.8226269986   -0.0002522910   -0.0009738341    0.0005457478
 79    5.4020040005    1.4595419997   18.4356379999   -0.0002567961   -0.0013795666   -0.0005337865
 79    7.2277730003    3.2548169998   19.4941750001    0.0004120072    0.0001786666   -0.0002539622
 79    2.6806750002    1.8673149997   18.8955910003    0.0002562524   -0.0001266289   -0.0000070866
 79    4.5791829998    3.6165689997   19.6751170012    0.0003635394   -0.0002767653   -0.0006062970
