# Supplementary material for: Real-Space Constrained Density Functional Theory Investigation of Site-Specific, Interfacial Charge Recombination Dynamics Across the Au Nanoparticle/TiO2 Heterojunction
Source: J Phys Chem Lett. 2026 Jan 6;17(2):570–8. doi: 10.1021/acs.jpclett.5c02905 (PMC12814526; doi:10.1021/acs.jpclett.5c02905)
Supplement: Supplementary file 3 [file jz5c02905_si_003.zip › Site-Specific-Charge-Recombination-Dynamics-With-CDFT-main/AuTiO2/4Au/PBE+U+D3/phonon/mode_130_0061.39cm-1.xsf]

# Mode 130   Frequency = 61.39 cm^-1 (=0.00761 eV)   scale = 0.2 Å
CRYSTAL
PRIMVEC
    10.4349002838     0.0000000000     0.0000000000
     0.0000000000     7.5847997665     0.0000000000
     0.0000000000     0.0000000000    28.8263830015
PRIMCOORD
 76 1
 22    1.7717419999    0.0000000000    8.2283789998   -0.0002420034    0.0001925290    0.0000608810
 22    6.9891919999    1.8962000000    8.2283789998    0.0001183355    0.0000405757    0.0000877002
 22    1.7717419999    3.7924000001    8.2283789998    0.0003495265   -0.0003072411   -0.0000133251
 22    6.9891919999    5.6886000001    8.2283789998    0.0000506711    0.0000192429    0.0002039090
 22    4.7250270003    0.0000000000    9.1115859998    0.0002410083    0.0000407215    0.0003349798
 22    9.9424770003    1.8962000000    9.1115859998    0.0002806831    0.0000877505    0.0000764334
 22    4.7250270003    3.7924000001    9.1115859998   -0.0000363651   -0.0002275474    0.0005622982
 22    9.9424770003    5.6886000001    9.1115859998    0.0002563915    0.0003039490   -0.0008676021
 22    3.1499830001    0.0000000000   11.7615519996   -0.0004004914    0.0014451174   -0.0008912098
 22    8.3674330001    1.8962000000   11.7615519996    0.0006993372   -0.0006260179    0.0007157703
 22    3.1499830001    3.7924000001   11.7615519996   -0.0002517124   -0.0006105802   -0.0012053752
 22    8.3674330001    5.6886000001   11.7615519996    0.0007116104    0.0019696456   -0.0006694652
 22    6.1032690002    0.0000000000   12.6447589996   -0.0007700338    0.0028345222    0.0005730645
 22    0.8858190002    1.8962000000   12.6447589996   -0.0000118397   -0.0000943526    0.0004660391
 22    6.1032690002    3.7924000001   12.6447589996    0.0002195253    0.0006696124    0.0004808588
 22    0.8858190002    5.6886000001   12.6447589996   -0.0008835686    0.0012035338   -0.0000508083
 22    4.4822329997   -0.0010329997   15.3425429992   -0.0013536413    0.0017110950   -0.0009180340
 22    9.7530450000    1.9007529998   15.3892070010    0.0003924460    0.0009893762    0.0008638684
 22    4.4990469997    3.7970340002   15.3486869997   -0.0010748234    0.0003376115   -0.0015548469
 22    9.7366270003    5.6711660003   15.4078090003    0.0014585584    0.0019265933   -0.0007677834
 22    7.3650009996   -0.0086700003   16.0913470000   -0.0008021862    0.0025513766   -0.0008565128
 22    2.1242060000    1.9196149997   16.1964519993   -0.0008740549    0.0006724311    0.0010780852
 22    7.3248619995    3.7853700003   16.1241240013    0.0000924508    0.0013560713   -0.0009413395
 22    2.1046579998    5.6921970004   16.1094059996    0.0006619831    0.0008343962    0.0004089411
  8    3.6388589998    0.0000000000    7.4999999990   -0.0004365127    0.0009695062    0.0001764973
  8    8.8563089998    1.8962000000    7.4999999990   -0.0032586489   -0.0005947307    0.0000478851
  8    3.6388589998    3.7924000001    7.4999999990   -0.0018246262   -0.0010487838    0.0001869903
  8    8.8563089998    5.6886000001    7.4999999990   -0.0011094044   -0.0009322029   -0.0000504863
  8    6.5921440002    0.0000000000    8.3832069990   -0.0001092022   -0.0003555343   -0.0001030290
  8    1.3746940003    1.8962000000    8.3832069990   -0.0001059262    0.0001695506    0.0001156522
  8    6.5921440002    3.7924000001    8.3832069990   -0.0000180989    0.0000045906    0.0002202930
  8    1.3746940003    5.6886000001    8.3832069990   -0.0000244769    0.0001102299    0.0001258082
  8   10.3394210005    0.0000000000    8.9567580006    0.0005619722   -0.0006681212   -0.0000115403
  8    5.1219710005    1.8962000000    8.9567580006    0.0003478465   -0.0004234762   -0.0000935893
  8   10.3394210005    3.7924000001    8.9567580006   -0.0002026840    0.0005196928   -0.0000633902
  8    5.1219710005    5.6886000001    8.9567580006   -0.0002446196    0.0000892973    0.0000919579
  8    2.8579110000    0.0000000000    9.8399660008    0.0004148468   -0.0004108998    0.0000027211
  8    8.0753610000    1.8962000000    9.8399660008    0.0000514770    0.0000825655   -0.0000742989
  8    2.8579110000    3.7924000001    9.8399660008   -0.0008989990    0.0007837300   -0.0001982353
  8    8.0753610000    5.6886000001    9.8399660008    0.0005671250   -0.0005105497    0.0002465510
  8    5.0171000001    0.0000000000   11.0331729988    0.0046296600   -0.0032187948    0.0005134917
  8   10.2345500001    1.8962000000   11.0331729988    0.0104852382   -0.0348071062    0.0023781381
  8    5.0171000001    3.7924000001   11.0331729988   -0.0070101666    0.0203544019   -0.0000476740
  8   10.2345500001    5.6886000001   11.0331729988    0.0005485947   -0.0027196193   -0.0004565507
  8    7.9704899996    0.0000000000   11.9163799988    0.0059195302   -0.0005465037   -0.0005807497
  8    2.7530399996    1.8962000000   11.9163799988   -0.0004706357    0.0005160228   -0.0002843063
  8    7.9704899996    3.7924000001   11.9163799988    0.0012143605   -0.0017537182   -0.0006417349
  8    2.7530399996    5.6886000001   11.9163799988   -0.0017766377    0.0033980268    0.0006156295
  8    1.2828669999    0.0000000000   12.4899310004    0.0007745211   -0.0003875721   -0.0007825902
  8    6.5003169998    1.8962000000   12.4899310004   -0.0009272160    0.0021734973   -0.0000379699
  8    1.2828669999    3.7924000001   12.4899310004   -0.0006562214    0.0006892538   -0.0002568345
  8    6.5003169998    5.6886000001   12.4899310004    0.0038741944   -0.0036431369   -0.0008622733
  8    4.2361520003    0.0000000000   13.3731380004   -0.0023914308    0.0013961592    0.0001443108
  8    9.4536029999    1.8962000000   13.3731380004    0.0030008652   -0.0021624689   -0.0008807545
  8    4.2361520003    3.7924000001   13.3731380004   -0.0015200591    0.0014693948    0.0005360715
  8    9.4536029999    5.6886000001   13.3731380004   -0.0008790232    0.0022285309   -0.0023700640
  8    6.4120720002   -0.0100330002   14.5566100002   -0.0013535001    0.0024198222   -0.0002808986
  8    1.1988230003    1.8979300003   14.5697740004    0.0004398094    0.0010081263    0.0005038025
  8    6.4476679995    3.7931710003   14.5326249996   -0.0011342359    0.0014738722    0.0008825781
  8    1.1991869998    5.6893360002   14.5476289994    0.0011651473   -0.0015561626   -0.0012150583
  8    4.0337220002    1.8915180002   15.4214619998   -0.0008314988    0.0013233804   -0.0011205199
  8    9.2633839995   -0.0073850002   15.4535019998   -0.0008264975    0.0025238646   -0.0006252270
  8    4.0561820003    5.7039559999   15.4177969990   -0.0011666469    0.0018082839   -0.0002964915
  8    9.2769830005    3.7945979999   15.4622469991   -0.0009806832    0.0014995436   -0.0002751896
  8    2.6427419996   -0.0135549997   16.2795180007   -0.0006653212    0.0019878801    0.0000581562
  8    7.8400250000    1.8926320002   16.2768270002   -0.0007603280    0.0008649845   -0.0002904696
  8    2.6384240003    3.8157519997   16.2593140011    0.0001938689    0.0011443965   -0.0004674578
  8    7.8514419997    5.6872130004   16.3166770014   -0.0005861656    0.0032068005   -0.0005447618
  8    5.6643329995   -0.0176379998   16.9121310008   -0.0002450087    0.0014329041   -0.0004489404
  8    0.4053310002    1.8957859997   16.8918479996   -0.0009381274    0.0014306082    0.0008721964
  8    0.4475260002    5.6881070002   16.8927369995   -0.0005764351    0.0013493397   -0.0001274754
  8    5.6202399997    3.8152399999   16.8226269986    0.0000572731    0.0009888528   -0.0007731497
 79    5.4020040005    1.4595419997   18.4356379999   -0.0009035860    0.0017052916    0.0003006524
 79    7.2277730003    3.2548169998   19.4941750001   -0.0011378875    0.0013152388    0.0005878437
 79    2.6806750002    1.8673149997   18.8955910003   -0.0002682800   -0.0009859662    0.0007834611
 79    4.5791829998    3.6165689997   19.6751170012   -0.0032147744    0.0017965782   -0.0004543276
