# Supplementary material for: Real-Space Constrained Density Functional Theory Investigation of Site-Specific, Interfacial Charge Recombination Dynamics Across the Au Nanoparticle/TiO2 Heterojunction
Source: J Phys Chem Lett. 2026 Jan 6;17(2):570–8. doi: 10.1021/acs.jpclett.5c02905 (PMC12814526; doi:10.1021/acs.jpclett.5c02905)
Supplement: Supplementary file 3 [file jz5c02905_si_003.zip › Site-Specific-Charge-Recombination-Dynamics-With-CDFT-main/AuTiO2/4Au/PBE+U+D3/phonon/mode_131_0062.20cm-1.xsf]

# Mode 131   Frequency = 62.20 cm^-1 (=0.00771 eV)   scale = 0.2 Å
CRYSTAL
PRIMVEC
    10.4349002838     0.0000000000     0.0000000000
     0.0000000000     7.5847997665     0.0000000000
     0.0000000000     0.0000000000    28.8263830015
PRIMCOORD
 76 1
 22    1.7717419999    0.0000000000    8.2283789998   -0.0002133836    0.0003042074    0.0005724394
 22    6.9891919999    1.8962000000    8.2283789998    0.0002503623    0.0000251636    0.0002392128
 22    1.7717419999    3.7924000001    8.2283789998    0.0006073330   -0.0006018325    0.0001569503
 22    6.9891919999    5.6886000001    8.2283789998   -0.0000574103    0.0003146387    0.0002891875
 22    4.7250270003    0.0000000000    9.1115859998   -0.0002975595   -0.0002256859   -0.0000041268
 22    9.9424770003    1.8962000000    9.1115859998    0.0001107197    0.0000174507    0.0000640841
 22    4.7250270003    3.7924000001    9.1115859998    0.0004114394   -0.0000824334    0.0001971890
 22    9.9424770003    5.6886000001    9.1115859998   -0.0003546590    0.0003129987   -0.0008943281
 22    3.1499830001    0.0000000000   11.7615519996    0.0008808723    0.0004926158   -0.0014099275
 22    8.3674330001    1.8962000000   11.7615519996    0.0018280500    0.0009469789    0.0000115254
 22    3.1499830001    3.7924000001   11.7615519996    0.0002926135   -0.0005596402   -0.0019309027
 22    8.3674330001    5.6886000001   11.7615519996   -0.0001654067    0.0031133888    0.0001106169
 22    6.1032690002    0.0000000000   12.6447589996   -0.0001591433    0.0000915749    0.0007814867
 22    0.8858190002    1.8962000000   12.6447589996   -0.0006827083   -0.0008519531    0.0002308665
 22    6.1032690002    3.7924000001   12.6447589996   -0.0004386653    0.0014493182   -0.0005512627
 22    0.8858190002    5.6886000001   12.6447589996   -0.0008922198    0.0013603617   -0.0010172345
 22    4.4822329997   -0.0010329997   15.3425429992    0.0000894544    0.0014368930   -0.0013291744
 22    9.7530450000    1.9007529998   15.3892070010    0.0018685922   -0.0004739763    0.0000903666
 22    4.4990469997    3.7970340002   15.3486869997   -0.0000007103    0.0010551304   -0.0018492556
 22    9.7366270003    5.6711660003   15.4078090003    0.0030975457    0.0016767193    0.0001025936
 22    7.3650009996   -0.0086700003   16.0913470000   -0.0005439265    0.0001829478   -0.0006322219
 22    2.1242060000    1.9196149997   16.1964519993    0.0015178000    0.0002218373    0.0012741005
 22    7.3248619995    3.7853700003   16.1241240013    0.0010136737    0.0011056310   -0.0014956748
 22    2.1046579998    5.6921970004   16.1094059996    0.0012615160    0.0021827422    0.0001832745
  8    3.6388589998    0.0000000000    7.4999999990   -0.0001857679    0.0003670775    0.0000558385
  8    8.8563089998    1.8962000000    7.4999999990   -0.0310490504   -0.0034636628   -0.0001025358
  8    3.6388589998    3.7924000001    7.4999999990   -0.0031185220   -0.0016199870    0.0002239986
  8    8.8563089998    5.6886000001    7.4999999990   -0.0014880794   -0.0008424581   -0.0000216703
  8    6.5921440002    0.0000000000    8.3832069990   -0.0001326077   -0.0014572548   -0.0000436103
  8    1.3746940003    1.8962000000    8.3832069990   -0.0007223811    0.0008657216    0.0003199891
  8    6.5921440002    3.7924000001    8.3832069990    0.0000302800   -0.0000343785    0.0005072082
  8    1.3746940003    5.6886000001    8.3832069990   -0.0001358852    0.0002537404    0.0004265797
  8   10.3394210005    0.0000000000    8.9567580006    0.0006233847   -0.0010340455    0.0003830181
  8    5.1219710005    1.8962000000    8.9567580006    0.0003288500   -0.0005815568    0.0001047616
  8   10.3394210005    3.7924000001    8.9567580006   -0.0005730428    0.0006927526    0.0002521332
  8    5.1219710005    5.6886000001    8.9567580006    0.0001269900   -0.0007422376    0.0001890555
  8    2.8579110000    0.0000000000    9.8399660008   -0.0001048446    0.0000505743   -0.0000051886
  8    8.0753610000    1.8962000000    9.8399660008    0.0003675567   -0.0002032027    0.0001030477
  8    2.8579110000    3.7924000001    9.8399660008   -0.0011402528    0.0008247357    0.0000666874
  8    8.0753610000    5.6886000001    9.8399660008    0.0021247443   -0.0020753384    0.0005600501
  8    5.0171000001    0.0000000000   11.0331729988   -0.0013954140    0.0013645554    0.0005405809
  8   10.2345500001    1.8962000000   11.0331729988   -0.0070508062    0.0208091543   -0.0002947274
  8    5.0171000001    3.7924000001   11.0331729988   -0.0014668602    0.0044429921    0.0001937850
  8   10.2345500001    5.6886000001   11.0331729988    0.0020237441   -0.0058365186   -0.0009717007
  8    7.9704899996    0.0000000000   11.9163799988    0.0049946516   -0.0050062222   -0.0015487766
  8    2.7530399996    1.8962000000   11.9163799988   -0.0012168832    0.0027067466   -0.0000715262
  8    7.9704899996    3.7924000001   11.9163799988    0.0006934330   -0.0009407128    0.0000335019
  8    2.7530399996    5.6886000001   11.9163799988   -0.0026921271    0.0046277001    0.0007339066
  8    1.2828669999    0.0000000000   12.4899310004   -0.0004413176    0.0005015840   -0.0006786610
  8    6.5003169998    1.8962000000   12.4899310004    0.0016088278    0.0001476544   -0.0011078148
  8    1.2828669999    3.7924000001   12.4899310004    0.0001726463   -0.0010489237    0.0003654017
  8    6.5003169998    5.6886000001   12.4899310004   -0.0011534482    0.0024751918    0.0001089341
  8    4.2361520003    0.0000000000   13.3731380004    0.0000197047   -0.0000016967   -0.0000514677
  8    9.4536029999    1.8962000000   13.3731380004    0.0030892685   -0.0014829454   -0.0015562728
  8    4.2361520003    3.7924000001   13.3731380004   -0.0016528530    0.0016707755   -0.0008495805
  8    9.4536029999    5.6886000001   13.3731380004   -0.0007104737    0.0020101093   -0.0022001045
  8    6.4120720002   -0.0100330002   14.5566100002    0.0000745752    0.0023993862    0.0006027834
  8    1.1988230003    1.8979300003   14.5697740004    0.0003640718   -0.0011482799    0.0006621490
  8    6.4476679995    3.7931710003   14.5326249996    0.0005815788    0.0029415750    0.0002881131
  8    1.1991869998    5.6893360002   14.5476289994    0.0018719697   -0.0011218203   -0.0017766281
  8    4.0337220002    1.8915180002   15.4214619998   -0.0004349540    0.0011087038   -0.0028336707
  8    9.2633839995   -0.0073850002   15.4535019998   -0.0004419026    0.0015503673   -0.0009154655
  8    4.0561820003    5.7039559999   15.4177969990   -0.0012701225    0.0045941638   -0.0001617253
  8    9.2769830005    3.7945979999   15.4622469991   -0.0006449818    0.0006628347    0.0000412809
  8    2.6427419996   -0.0135549997   16.2795180007   -0.0004854038    0.0023621480   -0.0001480416
  8    7.8400250000    1.8926320002   16.2768270002   -0.0001979425    0.0003104064   -0.0007716587
  8    2.6384240003    3.8157519997   16.2593140011   -0.0004634949    0.0017033351    0.0002051704
  8    7.8514419997    5.6872130004   16.3166770014   -0.0003089026    0.0015545752   -0.0004364869
  8    5.6643329995   -0.0176379998   16.9121310008   -0.0007985688    0.0002897158    0.0000574474
  8    0.4053310002    1.8957859997   16.8918479996    0.0003441492   -0.0000817960   -0.0000282361
  8    0.4475260002    5.6881070002   16.8927369995    0.0000282084    0.0025806098   -0.0002685027
  8    5.6202399997    3.8152399999   16.8226269986    0.0003327213    0.0022120351   -0.0010424152
 79    5.4020040005    1.4595419997   18.4356379999    0.0004398143    0.0027355257    0.0006169835
 79    7.2277730003    3.2548169998   19.4941750001   -0.0014144137    0.0004858945    0.0016342473
 79    2.6806750002    1.8673149997   18.8955910003   -0.0022397233   -0.0014790956    0.0003423111
 79    4.5791829998    3.6165689997   19.6751170012   -0.0041155549    0.0019011655   -0.0000563071
