# Supplementary material for: Real-Space Constrained Density Functional Theory Investigation of Site-Specific, Interfacial Charge Recombination Dynamics Across the Au Nanoparticle/TiO2 Heterojunction
Source: J Phys Chem Lett. 2026 Jan 6;17(2):570–8. doi: 10.1021/acs.jpclett.5c02905 (PMC12814526; doi:10.1021/acs.jpclett.5c02905)
Supplement: Supplementary file 3 [file jz5c02905_si_003.zip › Site-Specific-Charge-Recombination-Dynamics-With-CDFT-main/AuTiO2/4Au/PBE+U+D3/phonon/mode_132_0068.80cm-1.xsf]

# Mode 132   Frequency = 68.80 cm^-1 (=0.00853 eV)   scale = 0.2 Å
CRYSTAL
PRIMVEC
    10.4349002838     0.0000000000     0.0000000000
     0.0000000000     7.5847997665     0.0000000000
     0.0000000000     0.0000000000    28.8263830015
PRIMCOORD
 76 1
 22    1.7717419999    0.0000000000    8.2283789998    0.0003073721    0.0001846639    0.0006896502
 22    6.9891919999    1.8962000000    8.2283789998    0.0001835425   -0.0001192569    0.0003928959
 22    1.7717419999    3.7924000001    8.2283789998    0.0000394620   -0.0000030554    0.0003377642
 22    6.9891919999    5.6886000001    8.2283789998   -0.0000507906    0.0003153718    0.0001975190
 22    4.7250270003    0.0000000000    9.1115859998   -0.0003613511   -0.0001596180   -0.0000953064
 22    9.9424770003    1.8962000000    9.1115859998    0.0001824630    0.0000564063   -0.0002990742
 22    4.7250270003    3.7924000001    9.1115859998   -0.0004202315    0.0002034154   -0.0003076459
 22    9.9424770003    5.6886000001    9.1115859998   -0.0003075631   -0.0000685951    0.0003626163
 22    3.1499830001    0.0000000000   11.7615519996    0.0004236695   -0.0012294807    0.0006493898
 22    8.3674330001    1.8962000000   11.7615519996   -0.0004379876    0.0009038049   -0.0018547002
 22    3.1499830001    3.7924000001   11.7615519996   -0.0004875557    0.0007115105   -0.0013879378
 22    8.3674330001    5.6886000001   11.7615519996   -0.0000077913   -0.0016975362    0.0018477707
 22    6.1032690002    0.0000000000   12.6447589996    0.0019161302   -0.0033420967   -0.0000009407
 22    0.8858190002    1.8962000000   12.6447589996   -0.0004196402    0.0020476474    0.0003199371
 22    6.1032690002    3.7924000001   12.6447589996   -0.0000052125    0.0024059691   -0.0009994882
 22    0.8858190002    5.6886000001   12.6447589996    0.0006193679   -0.0010405718    0.0000392329
 22    4.4822329997   -0.0010329997   15.3425429992    0.0000360980   -0.0003304260    0.0006820705
 22    9.7530450000    1.9007529998   15.3892070010   -0.0009925161    0.0000863287   -0.0023632588
 22    4.4990469997    3.7970340002   15.3486869997   -0.0001207020    0.0015456492   -0.0012720393
 22    9.7366270003    5.6711660003   15.4078090003   -0.0007194671    0.0004194362    0.0024140278
 22    7.3650009996   -0.0086700003   16.0913470000   -0.0001879441   -0.0014860641    0.0016750855
 22    2.1242060000    1.9196149997   16.1964519993    0.0002298927    0.0009086316   -0.0007264428
 22    7.3248619995    3.7853700003   16.1241240013   -0.0004234046    0.0012603445   -0.0001606599
 22    2.1046579998    5.6921970004   16.1094059996   -0.0011407717    0.0010320799    0.0005362632
  8    3.6388589998    0.0000000000    7.4999999990   -0.0005786019    0.0011460963   -0.0003548537
  8    8.8563089998    1.8962000000    7.4999999990   -0.0004915531    0.0000352348    0.0000900017
  8    3.6388589998    3.7924000001    7.4999999990    0.0024951391    0.0010020165    0.0000448029
  8    8.8563089998    5.6886000001    7.4999999990    0.0008410329    0.0007832784    0.0001874537
  8    6.5921440002    0.0000000000    8.3832069990   -0.0000198427   -0.0003939251    0.0002215359
  8    1.3746940003    1.8962000000    8.3832069990   -0.0003032449    0.0004016120    0.0002205620
  8    6.5921440002    3.7924000001    8.3832069990    0.0000930900   -0.0001351753    0.0002952981
  8    1.3746940003    5.6886000001    8.3832069990   -0.0000873239    0.0000008932    0.0003470449
  8   10.3394210005    0.0000000000    8.9567580006   -0.0004235796    0.0005093128    0.0004553579
  8    5.1219710005    1.8962000000    8.9567580006   -0.0006663160    0.0005694204    0.0006371486
  8   10.3394210005    3.7924000001    8.9567580006   -0.0004203742    0.0000130261    0.0005579661
  8    5.1219710005    5.6886000001    8.9567580006    0.0001158570   -0.0003991010    0.0003482142
  8    2.8579110000    0.0000000000    9.8399660008   -0.0002902601    0.0001533863    0.0002097640
  8    8.0753610000    1.8962000000    9.8399660008   -0.0006936818    0.0004409313    0.0004654815
  8    2.8579110000    3.7924000001    9.8399660008    0.0011568273   -0.0013990619    0.0007392682
  8    8.0753610000    5.6886000001    9.8399660008    0.0009446240   -0.0010202358    0.0004927887
  8    5.0171000001    0.0000000000   11.0331729988   -0.0059927704    0.0006428846   -0.0012142561
  8   10.2345500001    1.8962000000   11.0331729988    0.0027344196   -0.0099098318    0.0003529927
  8    5.0171000001    3.7924000001   11.0331729988    0.0038849688   -0.0098925562   -0.0014523661
  8   10.2345500001    5.6886000001   11.0331729988    0.0001857707    0.0011986317   -0.0003817869
  8    7.9704899996    0.0000000000   11.9163799988   -0.0246448512   -0.0286078532   -0.0116950449
  8    2.7530399996    1.8962000000   11.9163799988    0.0002272851   -0.0001861055    0.0003923287
  8    7.9704899996    3.7924000001   11.9163799988   -0.0012547046    0.0013759108    0.0003725215
  8    2.7530399996    5.6886000001   11.9163799988   -0.0002499570   -0.0000650394   -0.0005859919
  8    1.2828669999    0.0000000000   12.4899310004   -0.0004106398    0.0005836154   -0.0002961159
  8    6.5003169998    1.8962000000   12.4899310004    0.0020351850   -0.0032696167   -0.0002819432
  8    1.2828669999    3.7924000001   12.4899310004    0.0014232207   -0.0017071404    0.0004422055
  8    6.5003169998    5.6886000001   12.4899310004   -0.0022365366    0.0025016280    0.0007019956
  8    4.2361520003    0.0000000000   13.3731380004    0.0030216629   -0.0016046687   -0.0000016679
  8    9.4536029999    1.8962000000   13.3731380004   -0.0042715434    0.0035364270   -0.0004680040
  8    4.2361520003    3.7924000001   13.3731380004   -0.0006086092   -0.0000668316   -0.0029167830
  8    9.4536029999    5.6886000001   13.3731380004    0.0041453757   -0.0040225495    0.0006832731
  8    6.4120720002   -0.0100330002   14.5566100002    0.0016930372   -0.0035117313    0.0009138774
  8    1.1988230003    1.8979300003   14.5697740004   -0.0001268620   -0.0001473923   -0.0006210300
  8    6.4476679995    3.7931710003   14.5326249996    0.0008083394    0.0005695332   -0.0015232349
  8    1.1991869998    5.6893360002   14.5476289994   -0.0008093630    0.0004078275    0.0005365446
  8    4.0337220002    1.8915180002   15.4214619998   -0.0008650043   -0.0008551707   -0.0006187261
  8    9.2633839995   -0.0073850002   15.4535019998    0.0003865209   -0.0003069559   -0.0000554881
  8    4.0561820003    5.7039559999   15.4177969990    0.0003470965    0.0011673991   -0.0002006254
  8    9.2769830005    3.7945979999   15.4622469991    0.0004842034    0.0005383719   -0.0004399195
  8    2.6427419996   -0.0135549997   16.2795180007    0.0003274468    0.0004546974   -0.0002818188
  8    7.8400250000    1.8926320002   16.2768270002   -0.0002386622    0.0011380054    0.0005437167
  8    2.6384240003    3.8157519997   16.2593140011   -0.0006564490    0.0008975652    0.0010850602
  8    7.8514419997    5.6872130004   16.3166770014    0.0001891868   -0.0020986919    0.0005463693
  8    5.6643329995   -0.0176379998   16.9121310008    0.0000766539   -0.0008381744    0.0000229099
  8    0.4053310002    1.8957859997   16.8918479996    0.0002230629    0.0012146272   -0.0005519560
  8    0.4475260002    5.6881070002   16.8927369995   -0.0015865501   -0.0001044480    0.0016993539
  8    5.6202399997    3.8152399999   16.8226269986   -0.0006493646   -0.0005172033   -0.0005720053
 79    5.4020040005    1.4595419997   18.4356379999   -0.0015186278   -0.0001200587   -0.0000445511
 79    7.2277730003    3.2548169998   19.4941750001   -0.0003455006   -0.0002182741    0.0009869100
 79    2.6806750002    1.8673149997   18.8955910003   -0.0014530619   -0.0026427050    0.0005796275
 79    4.5791829998    3.6165689997   19.6751170012   -0.0028580869    0.0005315030   -0.0008004396
