# Supplementary material for: Real-Space Constrained Density Functional Theory Investigation of Site-Specific, Interfacial Charge Recombination Dynamics Across the Au Nanoparticle/TiO2 Heterojunction
Source: J Phys Chem Lett. 2026 Jan 6;17(2):570–8. doi: 10.1021/acs.jpclett.5c02905 (PMC12814526; doi:10.1021/acs.jpclett.5c02905)
Supplement: Supplementary file 3 [file jz5c02905_si_003.zip › Site-Specific-Charge-Recombination-Dynamics-With-CDFT-main/AuTiO2/4Au/PBE+U+D3/phonon/mode_133_0077.86cm-1.xsf]

# Mode 133   Frequency = 77.86 cm^-1 (=0.00965 eV)   scale = 0.2 Å
CRYSTAL
PRIMVEC
    10.4349002838     0.0000000000     0.0000000000
     0.0000000000     7.5847997665     0.0000000000
     0.0000000000     0.0000000000    28.8263830015
PRIMCOORD
 76 1
 22    1.7717419999    0.0000000000    8.2283789998   -0.0003299217   -0.0000667340   -0.0000939395
 22    6.9891919999    1.8962000000    8.2283789998   -0.0001094889    0.0001075829   -0.0002685281
 22    1.7717419999    3.7924000001    8.2283789998    0.0000703759   -0.0001209059   -0.0000574108
 22    6.9891919999    5.6886000001    8.2283789998   -0.0000240845   -0.0000628069   -0.0001227670
 22    4.7250270003    0.0000000000    9.1115859998    0.0027724241    0.0008196191    0.0025986688
 22    9.9424770003    1.8962000000    9.1115859998   -0.0002717383   -0.0001579461    0.0002224044
 22    4.7250270003    3.7924000001    9.1115859998    0.0004303126    0.0000043602    0.0002025985
 22    9.9424770003    5.6886000001    9.1115859998   -0.0001731948   -0.0000511912    0.0000534487
 22    3.1499830001    0.0000000000   11.7615519996    0.0000306450    0.0001719525   -0.0000046270
 22    8.3674330001    1.8962000000   11.7615519996    0.0005540874   -0.0009442274    0.0010330403
 22    3.1499830001    3.7924000001   11.7615519996    0.0009467750   -0.0007702925    0.0010423863
 22    8.3674330001    5.6886000001   11.7615519996   -0.0011371889    0.0019828898   -0.0010500302
 22    6.1032690002    0.0000000000   12.6447589996    0.0037064589   -0.0015045593   -0.0014530416
 22    0.8858190002    1.8962000000   12.6447589996    0.0002102831   -0.0017082026   -0.0014604298
 22    6.1032690002    3.7924000001   12.6447589996   -0.0006909072   -0.0008471152    0.0001254252
 22    0.8858190002    5.6886000001   12.6447589996    0.0004296443    0.0011744259    0.0005508830
 22    4.4822329997   -0.0010329997   15.3425429992    0.0030490238    0.0002791001    0.0004378055
 22    9.7530450000    1.9007529998   15.3892070010    0.0002276211   -0.0022369490    0.0010762930
 22    4.4990469997    3.7970340002   15.3486869997    0.0008563700   -0.0009704609    0.0011319951
 22    9.7366270003    5.6711660003   15.4078090003    0.0000115411   -0.0006288250   -0.0014273617
 22    7.3650009996   -0.0086700003   16.0913470000    0.0015745903   -0.0015856889   -0.0007434992
 22    2.1242060000    1.9196149997   16.1964519993    0.0025248972    0.0005318817   -0.0009901957
 22    7.3248619995    3.7853700003   16.1241240013    0.0004819073   -0.0013747634    0.0020432684
 22    2.1046579998    5.6921970004   16.1094059996    0.0007169330    0.0007403033   -0.0019077061
  8    3.6388589998    0.0000000000    7.4999999990    0.0022401327   -0.0044145036    0.0018340169
  8    8.8563089998    1.8962000000    7.4999999990    0.0023764054    0.0003541335    0.0001999904
  8    3.6388589998    3.7924000001    7.4999999990   -0.0007989479   -0.0005497921    0.0001401903
  8    8.8563089998    5.6886000001    7.4999999990   -0.0002527921   -0.0002575103    0.0000945653
  8    6.5921440002    0.0000000000    8.3832069990    0.0001191724   -0.0000981066    0.0000927738
  8    1.3746940003    1.8962000000    8.3832069990    0.0000943021   -0.0001817220   -0.0001251132
  8    6.5921440002    3.7924000001    8.3832069990   -0.0000387788    0.0000760163   -0.0002086335
  8    1.3746940003    5.6886000001    8.3832069990   -0.0000737866    0.0000975402   -0.0001676873
  8   10.3394210005    0.0000000000    8.9567580006    0.0002345650   -0.0001191055   -0.0003245782
  8    5.1219710005    1.8962000000    8.9567580006    0.0007856306   -0.0004460870   -0.0006235328
  8   10.3394210005    3.7924000001    8.9567580006    0.0002690677    0.0001469179   -0.0003891708
  8    5.1219710005    5.6886000001    8.9567580006    0.0000952912    0.0002944709   -0.0003033703
  8    2.8579110000    0.0000000000    9.8399660008    0.0001558940   -0.0000702622   -0.0000986534
  8    8.0753610000    1.8962000000    9.8399660008    0.0003905487   -0.0002434398   -0.0003315940
  8    2.8579110000    3.7924000001    9.8399660008   -0.0011838726    0.0014192702   -0.0004855142
  8    8.0753610000    5.6886000001    9.8399660008    0.0000627072    0.0000815596   -0.0002491850
  8    5.0171000001    0.0000000000   11.0331729988   -0.0067847395   -0.0355198218   -0.0090595456
  8   10.2345500001    1.8962000000   11.0331729988   -0.0006741089    0.0023172429    0.0000737243
  8    5.0171000001    3.7924000001   11.0331729988   -0.0010993325    0.0030949970    0.0014796459
  8   10.2345500001    5.6886000001   11.0331729988    0.0005254986   -0.0015402364    0.0005966734
  8    7.9704899996    0.0000000000   11.9163799988   -0.0035568155   -0.0015429048   -0.0024873134
  8    2.7530399996    1.8962000000   11.9163799988   -0.0000820096    0.0008521594   -0.0007966053
  8    7.9704899996    3.7924000001   11.9163799988    0.0004035328    0.0001767989    0.0002141340
  8    2.7530399996    5.6886000001   11.9163799988    0.0001172278   -0.0005730049    0.0006527632
  8    1.2828669999    0.0000000000   12.4899310004   -0.0004176886   -0.0000468195    0.0008122171
  8    6.5003169998    1.8962000000   12.4899310004   -0.0044438212    0.0062813833    0.0001677893
  8    1.2828669999    3.7924000001   12.4899310004   -0.0014453400    0.0018774462    0.0000548074
  8    6.5003169998    5.6886000001   12.4899310004   -0.0051927002    0.0054196938    0.0006278379
  8    4.2361520003    0.0000000000   13.3731380004    0.0008301070   -0.0006579066   -0.0009844004
  8    9.4536029999    1.8962000000   13.3731380004    0.0030477044   -0.0034880115    0.0018257766
  8    4.2361520003    3.7924000001   13.3731380004    0.0022573349   -0.0018968173    0.0014321775
  8    9.4536029999    5.6886000001   13.3731380004   -0.0051259643    0.0049267426    0.0003666389
  8    6.4120720002   -0.0100330002   14.5566100002    0.0024599983    0.0005245718   -0.0012913500
  8    1.1988230003    1.8979300003   14.5697740004   -0.0001248822   -0.0002045106    0.0007854880
  8    6.4476679995    3.7931710003   14.5326249996    0.0010436428   -0.0005591120    0.0013826332
  8    1.1991869998    5.6893360002   14.5476289994   -0.0005205351    0.0008201096   -0.0001018947
  8    4.0337220002    1.8915180002   15.4214619998    0.0019657798    0.0000136049    0.0003385475
  8    9.2633839995   -0.0073850002   15.4535019998    0.0004454942   -0.0014996123    0.0002733967
  8    4.0561820003    5.7039559999   15.4177969990    0.0002257467    0.0000099088    0.0000714921
  8    9.2769830005    3.7945979999   15.4622469991    0.0007442413   -0.0020816847   -0.0001544831
  8    2.6427419996   -0.0135549997   16.2795180007   -0.0002392486    0.0002107432   -0.0003202098
  8    7.8400250000    1.8926320002   16.2768270002    0.0004331053   -0.0022773383    0.0000984482
  8    2.6384240003    3.8157519997   16.2593140011   -0.0000007524   -0.0005006813    0.0001825303
  8    7.8514419997    5.6872130004   16.3166770014    0.0012682773    0.0003744976   -0.0000040012
  8    5.6643329995   -0.0176379998   16.9121310008    0.0009338688    0.0001831712    0.0006005884
  8    0.4053310002    1.8957859997   16.8918479996    0.0028243554   -0.0032951242   -0.0009628791
  8    0.4475260002    5.6881070002   16.8927369995    0.0014188439   -0.0001507251   -0.0018240488
  8    5.6202399997    3.8152399999   16.8226269986   -0.0010491891    0.0008964338    0.0020316927
 79    5.4020040005    1.4595419997   18.4356379999    0.0001305160   -0.0037552485    0.0028312385
 79    7.2277730003    3.2548169998   19.4941750001   -0.0012808274    0.0014654808   -0.0011344331
 79    2.6806750002    1.8673149997   18.8955910003   -0.0009768896    0.0014916413   -0.0001858841
 79    4.5791829998    3.6165689997   19.6751170012   -0.0017583962    0.0012433751   -0.0013440153
