# Supplementary material for: Real-Space Constrained Density Functional Theory Investigation of Site-Specific, Interfacial Charge Recombination Dynamics Across the Au Nanoparticle/TiO2 Heterojunction
Source: J Phys Chem Lett. 2026 Jan 6;17(2):570–8. doi: 10.1021/acs.jpclett.5c02905 (PMC12814526; doi:10.1021/acs.jpclett.5c02905)
Supplement: Supplementary file 3 [file jz5c02905_si_003.zip › Site-Specific-Charge-Recombination-Dynamics-With-CDFT-main/AuTiO2/4Au/PBE+U+D3/phonon/mode_134_0080.51cm-1.xsf]

# Mode 134   Frequency = 80.51 cm^-1 (=0.00998 eV)   scale = 0.2 Å
CRYSTAL
PRIMVEC
    10.4349002838     0.0000000000     0.0000000000
     0.0000000000     7.5847997665     0.0000000000
     0.0000000000     0.0000000000    28.8263830015
PRIMCOORD
 76 1
 22    1.7717419999    0.0000000000    8.2283789998    0.0001931806    0.0004416780    0.0010032622
 22    6.9891919999    1.8962000000    8.2283789998    0.0001596603    0.0000507707    0.0004245523
 22    1.7717419999    3.7924000001    8.2283789998    0.0001438430    0.0000677779    0.0004285699
 22    6.9891919999    5.6886000001    8.2283789998    0.0001420850    0.0000848564    0.0004059235
 22    4.7250270003    0.0000000000    9.1115859998   -0.0190113642   -0.0054258189   -0.0198100025
 22    9.9424770003    1.8962000000    9.1115859998    0.0000336834    0.0000303196    0.0000525856
 22    4.7250270003    3.7924000001    9.1115859998    0.0000290782    0.0000671866   -0.0000131517
 22    9.9424770003    5.6886000001    9.1115859998    0.0000160017    0.0000405973    0.0000629531
 22    3.1499830001    0.0000000000   11.7615519996   -0.0000137988   -0.0004050409    0.0006622207
 22    8.3674330001    1.8962000000   11.7615519996   -0.0000943534    0.0000010554    0.0003113629
 22    3.1499830001    3.7924000001   11.7615519996   -0.0001022401    0.0002374626    0.0001939837
 22    8.3674330001    5.6886000001   11.7615519996   -0.0000357719   -0.0002687627    0.0004783029
 22    6.1032690002    0.0000000000   12.6447589996    0.0001842420   -0.0004858643    0.0002601840
 22    0.8858190002    1.8962000000   12.6447589996   -0.0000466552    0.0001050094    0.0003443750
 22    6.1032690002    3.7924000001   12.6447589996   -0.0000291195    0.0003203037    0.0002206482
 22    0.8858190002    5.6886000001   12.6447589996    0.0000528908   -0.0000335821    0.0001236388
 22    4.4822329997   -0.0010329997   15.3425429992    0.0001138307   -0.0002075075    0.0005853116
 22    9.7530450000    1.9007529998   15.3892070010   -0.0002360865    0.0002646957    0.0002548814
 22    4.4990469997    3.7970340002   15.3486869997    0.0000844184    0.0003451259    0.0001580938
 22    9.7366270003    5.6711660003   15.4078090003   -0.0003669666    0.0001915136    0.0004951766
 22    7.3650009996   -0.0086700003   16.0913470000   -0.0002038613    0.0003198771    0.0006581583
 22    2.1242060000    1.9196149997   16.1964519993   -0.0002828326    0.0001218057    0.0002841922
 22    7.3248619995    3.7853700003   16.1241240013   -0.0000532765    0.0002054314    0.0002128344
 22    2.1046579998    5.6921970004   16.1094059996   -0.0001948030    0.0001008519    0.0001298188
  8    3.6388589998    0.0000000000    7.4999999990    0.0000493283    0.0000223281    0.0003939130
  8    8.8563089998    1.8962000000    7.4999999990    0.0009946722    0.0002382278    0.0003211246
  8    3.6388589998    3.7924000001    7.4999999990    0.0004510183    0.0002906848    0.0002445763
  8    8.8563089998    5.6886000001    7.4999999990    0.0002872515    0.0002795324    0.0002516455
  8    6.5921440002    0.0000000000    8.3832069990    0.0001140985   -0.0000489506    0.0002813991
  8    1.3746940003    1.8962000000    8.3832069990   -0.0001076024    0.0000577116    0.0003403457
  8    6.5921440002    3.7924000001    8.3832069990   -0.0000442151   -0.0000020399    0.0003599221
  8    1.3746940003    5.6886000001    8.3832069990   -0.0000387948   -0.0000231135    0.0003730116
  8   10.3394210005    0.0000000000    8.9567580006   -0.0002051109   -0.0000234262    0.0005145350
  8    5.1219710005    1.8962000000    8.9567580006   -0.0002749500    0.0000500055    0.0005529963
  8   10.3394210005    3.7924000001    8.9567580006   -0.0002504902   -0.0000149105    0.0005463964
  8    5.1219710005    5.6886000001    8.9567580006   -0.0001844131   -0.0000518362    0.0005114093
  8    2.8579110000    0.0000000000    9.8399660008   -0.0000894647   -0.0000289871    0.0004179431
  8    8.0753610000    1.8962000000    9.8399660008   -0.0001580702   -0.0000242739    0.0004645156
  8    2.8579110000    3.7924000001    9.8399660008    0.0000401731   -0.0002308421    0.0004989330
  8    8.0753610000    5.6886000001    9.8399660008   -0.0000048022   -0.0002208669    0.0004890710
  8    5.0171000001    0.0000000000   11.0331729988   -0.0031730629   -0.0085823137   -0.0020365189
  8   10.2345500001    1.8962000000   11.0331729988    0.0002236885   -0.0004614358    0.0002396242
  8    5.0171000001    3.7924000001   11.0331729988    0.0003697378   -0.0008486665    0.0000144514
  8   10.2345500001    5.6886000001   11.0331729988    0.0004281505   -0.0005459268    0.0001339759
  8    7.9704899996    0.0000000000   11.9163799988    0.0021019552    0.0029450428    0.0018607082
  8    2.7530399996    1.8962000000   11.9163799988    0.0000728791   -0.0000917005    0.0002924346
  8    7.9704899996    3.7924000001   11.9163799988   -0.0001451813    0.0000078205    0.0003495719
  8    2.7530399996    5.6886000001   11.9163799988    0.0000559657   -0.0003465707    0.0001132846
  8    1.2828669999    0.0000000000   12.4899310004   -0.0000767513    0.0004677283    0.0002165677
  8    6.5003169998    1.8962000000   12.4899310004   -0.0005083234    0.0003286408    0.0003818960
  8    1.2828669999    3.7924000001   12.4899310004   -0.0002397337    0.0003116532    0.0003500498
  8    6.5003169998    5.6886000001   12.4899310004   -0.0008776874    0.0010175654    0.0004742171
  8    4.2361520003    0.0000000000   13.3731380004    0.0007649312   -0.0004659508    0.0003859492
  8    9.4536029999    1.8962000000   13.3731380004   -0.0008835537    0.0008422705    0.0005926341
  8    4.2361520003    3.7924000001   13.3731380004   -0.0007697201    0.0006755917   -0.0000058418
  8    9.4536029999    5.6886000001   13.3731380004    0.0002285849   -0.0003627372    0.0003875853
  8    6.4120720002   -0.0100330002   14.5566100002    0.0004207848   -0.0004581609    0.0003636338
  8    1.1988230003    1.8979300003   14.5697740004   -0.0000147644    0.0002611071    0.0001955195
  8    6.4476679995    3.7931710003   14.5326249996    0.0000390190    0.0001700840   -0.0000645631
  8    1.1991869998    5.6893360002   14.5476289994   -0.0002481684    0.0006358585    0.0001835255
  8    4.0337220002    1.8915180002   15.4214619998   -0.0002073103   -0.0000835425    0.0002724013
  8    9.2633839995   -0.0073850002   15.4535019998   -0.0000888351    0.0003818546    0.0002760353
  8    4.0561820003    5.7039559999   15.4177969990   -0.0000386870    0.0001970103    0.0003420389
  8    9.2769830005    3.7945979999   15.4622469991   -0.0000807492    0.0002812120    0.0003628978
  8    2.6427419996   -0.0135549997   16.2795180007   -0.0000720922   -0.0000173587    0.0003842186
  8    7.8400250000    1.8926320002   16.2768270002   -0.0002053758    0.0005153845    0.0004965915
  8    2.6384240003    3.8157519997   16.2593140011   -0.0000457823    0.0001347705    0.0002672422
  8    7.8514419997    5.6872130004   16.3166770014   -0.0001475720   -0.0001221135    0.0004347109
  8    5.6643329995   -0.0176379998   16.9121310008   -0.0000389473    0.0000746434    0.0003046732
  8    0.4053310002    1.8957859997   16.8918479996   -0.0002295434    0.0006959519    0.0003918998
  8    0.4475260002    5.6881070002   16.8927369995   -0.0001213320   -0.0000115521    0.0002857089
  8    5.6202399997    3.8152399999   16.8226269986   -0.0001669657    0.0000678061    0.0003048861
 79    5.4020040005    1.4595419997   18.4356379999   -0.0001612574   -0.0000650703    0.0003324316
 79    7.2277730003    3.2548169998   19.4941750001   -0.0000423506    0.0002464377    0.0006575430
 79    2.6806750002    1.8673149997   18.8955910003   -0.0001744068   -0.0004578465    0.0004476968
 79    4.5791829998    3.6165689997   19.6751170012   -0.0004154957    0.0002713751    0.0002684635
