# Supplementary material for: Real-Space Constrained Density Functional Theory Investigation of Site-Specific, Interfacial Charge Recombination Dynamics Across the Au Nanoparticle/TiO2 Heterojunction
Source: J Phys Chem Lett. 2026 Jan 6;17(2):570–8. doi: 10.1021/acs.jpclett.5c02905 (PMC12814526; doi:10.1021/acs.jpclett.5c02905)
Supplement: Supplementary file 3 [file jz5c02905_si_003.zip › Site-Specific-Charge-Recombination-Dynamics-With-CDFT-main/AuTiO2/4Au/PBE+U+D3/phonon/mode_135_0086.57cm-1.xsf]

# Mode 135   Frequency = 86.57 cm^-1 (=0.01073 eV)   scale = 0.2 Å
CRYSTAL
PRIMVEC
    10.4349002838     0.0000000000     0.0000000000
     0.0000000000     7.5847997665     0.0000000000
     0.0000000000     0.0000000000    28.8263830015
PRIMCOORD
 76 1
 22    1.7717419999    0.0000000000    8.2283789998   -0.0003554283   -0.0004627499   -0.0010612199
 22    6.9891919999    1.8962000000    8.2283789998   -0.0001476453    0.0002250259   -0.0001632608
 22    1.7717419999    3.7924000001    8.2283789998    0.0000854257   -0.0001087781   -0.0000171201
 22    6.9891919999    5.6886000001    8.2283789998   -0.0000405161   -0.0000202645    0.0000807801
 22    4.7250270003    0.0000000000    9.1115859998   -0.0022144375   -0.0005454055   -0.0026161457
 22    9.9424770003    1.8962000000    9.1115859998    0.0000182988    0.0000042203    0.0003539579
 22    4.7250270003    3.7924000001    9.1115859998    0.0003734920   -0.0000806647    0.0005968387
 22    9.9424770003    5.6886000001    9.1115859998    0.0000470968   -0.0000250278   -0.0000178482
 22    3.1499830001    0.0000000000   11.7615519996   -0.0007528017    0.0017710240   -0.0002234709
 22    8.3674330001    1.8962000000   11.7615519996    0.0009201757   -0.0013650512    0.0031688758
 22    3.1499830001    3.7924000001   11.7615519996    0.0012825452   -0.0015503289    0.0016010342
 22    8.3674330001    5.6886000001   11.7615519996    0.0001970547    0.0014708637    0.0003360102
 22    6.1032690002    0.0000000000   12.6447589996   -0.0024925118    0.0026311627    0.0001557108
 22    0.8858190002    1.8962000000   12.6447589996    0.0004334930   -0.0023714027   -0.0001117138
 22    6.1032690002    3.7924000001   12.6447589996    0.0004331234   -0.0018613812    0.0016374613
 22    0.8858190002    5.6886000001   12.6447589996   -0.0007672349    0.0001852439    0.0017498402
 22    4.4822329997   -0.0010329997   15.3425429992   -0.0010467523    0.0013078704   -0.0003379006
 22    9.7530450000    1.9007529998   15.3892070010    0.0009994651   -0.0028899280    0.0024523085
 22    4.4990469997    3.7970340002   15.3486869997   -0.0008321025   -0.0024072890    0.0011491306
 22    9.7366270003    5.6711660003   15.4078090003    0.0022069683   -0.0011475617   -0.0002589846
 22    7.3650009996   -0.0086700003   16.0913470000    0.0001432535   -0.0012481551   -0.0030740720
 22    2.1242060000    1.9196149997   16.1964519993    0.0006923491   -0.0015422509    0.0016831752
 22    7.3248619995    3.7853700003   16.1241240013   -0.0002509591   -0.0017581666    0.0005947890
 22    2.1046579998    5.6921970004   16.1094059996    0.0012409539   -0.0008134727    0.0014553968
  8    3.6388589998    0.0000000000    7.4999999990   -0.0004505696    0.0002425957   -0.0005676796
  8    8.8563089998    1.8962000000    7.4999999990   -0.0033826746   -0.0009484233    0.0000559971
  8    3.6388589998    3.7924000001    7.4999999990   -0.0015887313   -0.0013184540    0.0004690701
  8    8.8563089998    5.6886000001    7.4999999990   -0.0009303223   -0.0009927122    0.0002719754
  8    6.5921440002    0.0000000000    8.3832069990    0.0000709078    0.0002631185    0.0002000134
  8    1.3746940003    1.8962000000    8.3832069990    0.0003158414   -0.0006087245   -0.0000196075
  8    6.5921440002    3.7924000001    8.3832069990    0.0000427546   -0.0001258579   -0.0002267104
  8    1.3746940003    5.6886000001    8.3832069990   -0.0000940292    0.0000896261   -0.0002676989
  8   10.3394210005    0.0000000000    8.9567580006    0.0005728531   -0.0002277526   -0.0007080328
  8    5.1219710005    1.8962000000    8.9567580006    0.0012319020   -0.0005911773   -0.0010103068
  8   10.3394210005    3.7924000001    8.9567580006    0.0006551799    0.0001832388   -0.0007690361
  8    5.1219710005    5.6886000001    8.9567580006    0.0001173058    0.0005048105   -0.0004658047
  8    2.8579110000    0.0000000000    9.8399660008    0.0004975440   -0.0003235745   -0.0000495950
  8    8.0753610000    1.8962000000    9.8399660008    0.0005785518   -0.0000771666   -0.0005971818
  8    2.8579110000    3.7924000001    9.8399660008   -0.0014899398    0.0019946087   -0.0009022194
  8    8.0753610000    5.6886000001    9.8399660008   -0.0000839377    0.0005747803   -0.0004423433
  8    5.0171000001    0.0000000000   11.0331729988    0.0066134366    0.0010892479    0.0014028626
  8   10.2345500001    1.8962000000   11.0331729988   -0.0012084922    0.0044204166    0.0007918782
  8    5.0171000001    3.7924000001   11.0331729988   -0.0016532879    0.0051558597    0.0028065033
  8   10.2345500001    5.6886000001   11.0331729988   -0.0018826256    0.0027227073    0.0011317890
  8    7.9704899996    0.0000000000   11.9163799988   -0.0115884660   -0.0161123947   -0.0098699914
  8    2.7530399996    1.8962000000   11.9163799988    0.0001756962   -0.0002370309   -0.0004123515
  8    7.9704899996    3.7924000001   11.9163799988    0.0013210518   -0.0010214051    0.0002169954
  8    2.7530399996    5.6886000001   11.9163799988   -0.0004804432    0.0015892768    0.0017530327
  8    1.2828669999    0.0000000000   12.4899310004   -0.0002186270   -0.0028195532    0.0013043116
  8    6.5003169998    1.8962000000   12.4899310004   -0.0091727439    0.0121001854    0.0011773238
  8    1.2828669999    3.7924000001   12.4899310004    0.0069571784   -0.0081615933   -0.0009475514
  8    6.5003169998    5.6886000001   12.4899310004    0.0132897478   -0.0177665302   -0.0010448518
  8    4.2361520003    0.0000000000   13.3731380004   -0.0051123397    0.0026844914    0.0003465612
  8    9.4536029999    1.8962000000   13.3731380004    0.0082372774   -0.0083330865    0.0007473168
  8    4.2361520003    3.7924000001   13.3731380004    0.0028869291   -0.0031629713    0.0032757115
  8    9.4536029999    5.6886000001   13.3731380004   -0.0030346120    0.0039864418   -0.0000542897
  8    6.4120720002   -0.0100330002   14.5566100002   -0.0021257243    0.0028621087   -0.0014475396
  8    1.1988230003    1.8979300003   14.5697740004   -0.0004178541   -0.0016683928    0.0016828062
  8    6.4476679995    3.7931710003   14.5326249996   -0.0003833390   -0.0021575871    0.0030404567
  8    1.1991869998    5.6893360002   14.5476289994    0.0010257826   -0.0046216371    0.0006791977
  8    4.0337220002    1.8915180002   15.4214619998    0.0020806878   -0.0005992253    0.0006725521
  8    9.2633839995   -0.0073850002   15.4535019998    0.0013071770   -0.0024428552    0.0011109836
  8    4.0561820003    5.7039559999   15.4177969990    0.0006612043   -0.0021589097    0.0004032208
  8    9.2769830005    3.7945979999   15.4622469991    0.0011200703   -0.0023777813    0.0000573598
  8    2.6427419996   -0.0135549997   16.2795180007    0.0009782010   -0.0003213256   -0.0001144953
  8    7.8400250000    1.8926320002   16.2768270002    0.0017503184   -0.0059347101   -0.0014045413
  8    2.6384240003    3.8157519997   16.2593140011    0.0017911410   -0.0009436752   -0.0008753723
  8    7.8514419997    5.6872130004   16.3166770014    0.0011335999    0.0013725900   -0.0009911763
  8    5.6643329995   -0.0176379998   16.9121310008    0.0003571411   -0.0016093341    0.0000269052
  8    0.4053310002    1.8957859997   16.8918479996    0.0012103416   -0.0025521138    0.0003538611
  8    0.4475260002    5.6881070002   16.8927369995    0.0012030965    0.0012809346    0.0008083485
  8    5.6202399997    3.8152399999   16.8226269986    0.0015452218   -0.0020323059    0.0004603431
 79    5.4020040005    1.4595419997   18.4356379999    0.0012395637    0.0004238754   -0.0010032532
 79    7.2277730003    3.2548169998   19.4941750001    0.0014506932   -0.0009616302   -0.0009643625
 79    2.6806750002    1.8673149997   18.8955910003    0.0014556405    0.0023047185   -0.0005202601
 79    4.5791829998    3.6165689997   19.6751170012    0.0017603825   -0.0014271792    0.0001009800
