# Supplementary material for: Real-Space Constrained Density Functional Theory Investigation of Site-Specific, Interfacial Charge Recombination Dynamics Across the Au Nanoparticle/TiO2 Heterojunction
Source: J Phys Chem Lett. 2026 Jan 6;17(2):570–8. doi: 10.1021/acs.jpclett.5c02905 (PMC12814526; doi:10.1021/acs.jpclett.5c02905)
Supplement: Supplementary file 3 [file jz5c02905_si_003.zip › Site-Specific-Charge-Recombination-Dynamics-With-CDFT-main/AuTiO2/4Au/PBE+U+D3/phonon/mode_136_0090.20cm-1.xsf]

# Mode 136   Frequency = 90.20 cm^-1 (=0.01118 eV)   scale = 0.2 Å
CRYSTAL
PRIMVEC
    10.4349002838     0.0000000000     0.0000000000
     0.0000000000     7.5847997665     0.0000000000
     0.0000000000     0.0000000000    28.8263830015
PRIMCOORD
 76 1
 22    1.7717419999    0.0000000000    8.2283789998   -0.0000887600   -0.0006241540   -0.0012617061
 22    6.9891919999    1.8962000000    8.2283789998   -0.0001792714   -0.0000086655   -0.0002261173
 22    1.7717419999    3.7924000001    8.2283789998   -0.0000904416   -0.0000457613   -0.0001916200
 22    6.9891919999    5.6886000001    8.2283789998   -0.0000955767   -0.0000483873   -0.0002251758
 22    4.7250270003    0.0000000000    9.1115859998   -0.0002806485   -0.0000911224   -0.0005688489
 22    9.9424770003    1.8962000000    9.1115859998   -0.0000849634   -0.0000785231   -0.0001263464
 22    4.7250270003    3.7924000001    9.1115859998   -0.0001209190    0.0001018228    0.0003163614
 22    9.9424770003    5.6886000001    9.1115859998    0.0000232116   -0.0001024514    0.0001883854
 22    3.1499830001    0.0000000000   11.7615519996    0.0004758637    0.0001205643    0.0001420793
 22    8.3674330001    1.8962000000   11.7615519996   -0.0000762701   -0.0006367856    0.0000241195
 22    3.1499830001    3.7924000001   11.7615519996   -0.0001829554    0.0007161721    0.0000595972
 22    8.3674330001    5.6886000001   11.7615519996   -0.0003678839    0.0000454066    0.0002101380
 22    6.1032690002    0.0000000000   12.6447589996    0.0012317316   -0.0008709499   -0.0020382489
 22    0.8858190002    1.8962000000   12.6447589996   -0.0003542631    0.0010168424   -0.0012198147
 22    6.1032690002    3.7924000001   12.6447589996   -0.0003579872    0.0016882288   -0.0004895495
 22    0.8858190002    5.6886000001   12.6447589996    0.0001963505   -0.0009395497    0.0007097252
 22    4.4822329997   -0.0010329997   15.3425429992    0.0015772768   -0.0004989072   -0.0002653402
 22    9.7530450000    1.9007529998   15.3892070010   -0.0008240871   -0.0007726772   -0.0003658718
 22    4.4990469997    3.7970340002   15.3486869997    0.0002494443    0.0015377816    0.0002200656
 22    9.7366270003    5.6711660003   15.4078090003    0.0007694486   -0.0005222055    0.0002785219
 22    7.3650009996   -0.0086700003   16.0913470000    0.0018328262   -0.0013478856   -0.0013222381
 22    2.1242060000    1.9196149997   16.1964519993    0.0012686929    0.0013370565    0.0001152482
 22    7.3248619995    3.7853700003   16.1241240013    0.0000244853    0.0008689031    0.0016376926
 22    2.1046579998    5.6921970004   16.1094059996    0.0000238578   -0.0003461197   -0.0004070841
  8    3.6388589998    0.0000000000    7.4999999990    0.0013420161   -0.0026225645    0.0011421161
  8    8.8563089998    1.8962000000    7.4999999990    0.0012006495    0.0002707548   -0.0000209448
  8    3.6388589998    3.7924000001    7.4999999990    0.0004467295    0.0002232933    0.0000061849
  8    8.8563089998    5.6886000001    7.4999999990   -0.0001427840    0.0000782964    0.0000268887
  8    6.5921440002    0.0000000000    8.3832069990   -0.0001679405   -0.0001420609    0.0000119091
  8    1.3746940003    1.8962000000    8.3832069990    0.0001558600   -0.0001948413   -0.0000348298
  8    6.5921440002    3.7924000001    8.3832069990    0.0000684912   -0.0001264005   -0.0001076624
  8    1.3746940003    5.6886000001    8.3832069990   -0.0000908357    0.0000668123   -0.0000826935
  8   10.3394210005    0.0000000000    8.9567580006    0.0000154905    0.0001090347   -0.0001226225
  8    5.1219710005    1.8962000000    8.9567580006    0.0002199073   -0.0002734759   -0.0001467824
  8   10.3394210005    3.7924000001    8.9567580006    0.0000867602   -0.0001899263   -0.0001092884
  8    5.1219710005    5.6886000001    8.9567580006   -0.0000567171    0.0000862925   -0.0000619892
  8    2.8579110000    0.0000000000    9.8399660008    0.0002571956   -0.0001614069   -0.0000561185
  8    8.0753610000    1.8962000000    9.8399660008    0.0002863113   -0.0002989507   -0.0000027124
  8    2.8579110000    3.7924000001    9.8399660008    0.0002293216   -0.0000936159   -0.0002114506
  8    8.0753610000    5.6886000001    9.8399660008    0.0000922271    0.0000924470   -0.0002492286
  8    5.0171000001    0.0000000000   11.0331729988    0.0043578983    0.0088910513    0.0012055818
  8   10.2345500001    1.8962000000   11.0331729988    0.0005958032   -0.0016427863   -0.0003747832
  8    5.0171000001    3.7924000001   11.0331729988    0.0018033317   -0.0031398708    0.0005956281
  8   10.2345500001    5.6886000001   11.0331729988   -0.0004449557    0.0009191001    0.0008130677
  8    7.9704899996    0.0000000000   11.9163799988   -0.0033151880   -0.0001977824   -0.0002763880
  8    2.7530399996    1.8962000000   11.9163799988    0.0004153322   -0.0003018355   -0.0005312560
  8    7.9704899996    3.7924000001   11.9163799988   -0.0003418017   -0.0001963851    0.0004301154
  8    2.7530399996    5.6886000001   11.9163799988    0.0001227494   -0.0003894529    0.0000391311
  8    1.2828669999    0.0000000000   12.4899310004   -0.0009486602    0.0008705497    0.0007626709
  8    6.5003169998    1.8962000000   12.4899310004   -0.0229037096    0.0273024860    0.0028327825
  8    1.2828669999    3.7924000001   12.4899310004   -0.0121424421    0.0138810318    0.0016505667
  8    6.5003169998    5.6886000001   12.4899310004   -0.0108915862    0.0135034580    0.0009099006
  8    4.2361520003    0.0000000000   13.3731380004    0.0011496366   -0.0002630448   -0.0012959808
  8    9.4536029999    1.8962000000   13.3731380004   -0.0003731821    0.0002821974    0.0005112732
  8    4.2361520003    3.7924000001   13.3731380004   -0.0020375302    0.0020243309   -0.0006312056
  8    9.4536029999    5.6886000001   13.3731380004    0.0005265455   -0.0000987305    0.0002590925
  8    6.4120720002   -0.0100330002   14.5566100002    0.0007442810   -0.0001445572   -0.0008627458
  8    1.1988230003    1.8979300003   14.5697740004   -0.0007990883    0.0015821169   -0.0000228402
  8    6.4476679995    3.7931710003   14.5326249996    0.0001236144    0.0022913317    0.0005267399
  8    1.1991869998    5.6893360002   14.5476289994   -0.0007610167    0.0001454595    0.0006020021
  8    4.0337220002    1.8915180002   15.4214619998   -0.0000695123    0.0008539339   -0.0002611664
  8    9.2633839995   -0.0073850002   15.4535019998   -0.0013100248   -0.0009074904    0.0000780455
  8    4.0561820003    5.7039559999   15.4177969990   -0.0013894178    0.0009096770    0.0010338247
  8    9.2769830005    3.7945979999   15.4622469991   -0.0004352557    0.0018475390    0.0005913512
  8    2.6427419996   -0.0135549997   16.2795180007   -0.0009812429    0.0004948875    0.0007799001
  8    7.8400250000    1.8926320002   16.2768270002   -0.0009885680   -0.0010809457    0.0015703089
  8    2.6384240003    3.8157519997   16.2593140011   -0.0003697144    0.0006163387    0.0006415913
  8    7.8514419997    5.6872130004   16.3166770014   -0.0001063424    0.0013619659   -0.0002008448
  8    5.6643329995   -0.0176379998   16.9121310008   -0.0000716627    0.0019349661    0.0000340417
  8    0.4053310002    1.8957859997   16.8918479996    0.0008634072   -0.0006754983   -0.0014998058
  8    0.4475260002    5.6881070002   16.8927369995    0.0005292996    0.0015534354   -0.0012099806
  8    5.6202399997    3.8152399999   16.8226269986    0.0001920398    0.0023989561   -0.0012126601
 79    5.4020040005    1.4595419997   18.4356379999    0.0000580424    0.0034866246   -0.0007616503
 79    7.2277730003    3.2548169998   19.4941750001   -0.0011600430   -0.0004588556   -0.0003967372
 79    2.6806750002    1.8673149997   18.8955910003    0.0012422174    0.0011125788    0.0001315100
 79    4.5791829998    3.6165689997   19.6751170012   -0.0003467009    0.0007333298    0.0015881801
