# Supplementary material for: Real-Space Constrained Density Functional Theory Investigation of Site-Specific, Interfacial Charge Recombination Dynamics Across the Au Nanoparticle/TiO2 Heterojunction
Source: J Phys Chem Lett. 2026 Jan 6;17(2):570–8. doi: 10.1021/acs.jpclett.5c02905 (PMC12814526; doi:10.1021/acs.jpclett.5c02905)
Supplement: Supplementary file 3 [file jz5c02905_si_003.zip › Site-Specific-Charge-Recombination-Dynamics-With-CDFT-main/AuTiO2/4Au/PBE+U+D3/phonon/mode_137_0091.22cm-1.xsf]

# Mode 137   Frequency = 91.22 cm^-1 (=0.01131 eV)   scale = 0.2 Å
CRYSTAL
PRIMVEC
    10.4349002838     0.0000000000     0.0000000000
     0.0000000000     7.5847997665     0.0000000000
     0.0000000000     0.0000000000    28.8263830015
PRIMCOORD
 76 1
 22    1.7717419999    0.0000000000    8.2283789998   -0.0011323709   -0.0111100620   -0.0224951370
 22    6.9891919999    1.8962000000    8.2283789998   -0.0002491756   -0.0001137552   -0.0002595232
 22    1.7717419999    3.7924000001    8.2283789998   -0.0002848558   -0.0000458545   -0.0002231443
 22    6.9891919999    5.6886000001    8.2283789998   -0.0002977710   -0.0000853933   -0.0002954223
 22    4.7250270003    0.0000000000    9.1115859998    0.0001755518    0.0000327808    0.0002323684
 22    9.9424770003    1.8962000000    9.1115859998    0.0000825769    0.0000321012    0.0000592467
 22    4.7250270003    3.7924000001    9.1115859998   -0.0000066017    0.0000139007   -0.0000574175
 22    9.9424770003    5.6886000001    9.1115859998   -0.0000358535    0.0000414069    0.0000957094
 22    3.1499830001    0.0000000000   11.7615519996   -0.0007101100   -0.0009434398    0.0015295296
 22    8.3674330001    1.8962000000   11.7615519996   -0.0000299982   -0.0004284713    0.0016556238
 22    3.1499830001    3.7924000001   11.7615519996   -0.0003044258    0.0002144910    0.0010901414
 22    8.3674330001    5.6886000001   11.7615519996   -0.0001259170   -0.0003831175    0.0011628857
 22    6.1032690002    0.0000000000   12.6447589996   -0.0066123726    0.0002854973    0.0001940769
 22    0.8858190002    1.8962000000   12.6447589996    0.0001009821   -0.0009717077    0.0008154570
 22    6.1032690002    3.7924000001   12.6447589996    0.0006285762    0.0002182292    0.0008060531
 22    0.8858190002    5.6886000001   12.6447589996    0.0001136460    0.0001743720    0.0001965382
 22    4.4822329997   -0.0010329997   15.3425429992   -0.0012412763   -0.0002133801    0.0014636671
 22    9.7530450000    1.9007529998   15.3892070010    0.0005750972   -0.0000645765    0.0014981669
 22    4.4990469997    3.7970340002   15.3486869997   -0.0007248814    0.0009325949    0.0009136407
 22    9.7366270003    5.6711660003   15.4078090003    0.0000238996    0.0001856127    0.0012892798
 22    7.3650009996   -0.0086700003   16.0913470000   -0.0017116039    0.0014443619   -0.0000834690
 22    2.1242060000    1.9196149997   16.1964519993   -0.0019115663   -0.0000438666    0.0015961653
 22    7.3248619995    3.7853700003   16.1241240013   -0.0008609650   -0.0000122093   -0.0008680969
 22    2.1046579998    5.6921970004   16.1094059996   -0.0004451513    0.0006118072    0.0008601466
  8    3.6388589998    0.0000000000    7.4999999990   -0.0004223945    0.0013294696   -0.0006673057
  8    8.8563089998    1.8962000000    7.4999999990    0.0012673103    0.0009968347   -0.0002314716
  8    3.6388589998    3.7924000001    7.4999999990    0.0008846701    0.0014290446   -0.0004789968
  8    8.8563089998    5.6886000001    7.4999999990    0.0006563070    0.0014984787   -0.0005485492
  8    6.5921440002    0.0000000000    8.3832069990   -0.0002295149    0.0008421115   -0.0004760473
  8    1.3746940003    1.8962000000    8.3832069990    0.0000005679   -0.0000188939   -0.0000973327
  8    6.5921440002    3.7924000001    8.3832069990   -0.0000486258    0.0000713899   -0.0001373839
  8    1.3746940003    5.6886000001    8.3832069990   -0.0000253949    0.0000094112   -0.0001198900
  8   10.3394210005    0.0000000000    8.9567580006   -0.0005649637    0.0002332893    0.0004096030
  8    5.1219710005    1.8962000000    8.9567580006   -0.0006420824    0.0002058631    0.0006465660
  8   10.3394210005    3.7924000001    8.9567580006   -0.0006554203    0.0000430333    0.0007291943
  8    5.1219710005    5.6886000001    8.9567580006   -0.0006301035    0.0001250473    0.0007144993
  8    2.8579110000    0.0000000000    9.8399660008   -0.0001938270   -0.0000859896    0.0004558098
  8    8.0753610000    1.8962000000    9.8399660008   -0.0005097492    0.0001629818    0.0003941760
  8    2.8579110000    3.7924000001    9.8399660008   -0.0003030785   -0.0001159059    0.0004872261
  8    8.0753610000    5.6886000001    9.8399660008   -0.0003317467   -0.0001133495    0.0004278567
  8    5.0171000001    0.0000000000   11.0331729988   -0.0029956574   -0.0071478392   -0.0014673553
  8   10.2345500001    1.8962000000   11.0331729988   -0.0004655406    0.0016016196    0.0001062232
  8    5.0171000001    3.7924000001   11.0331729988    0.0005571776   -0.0012902027   -0.0001360397
  8   10.2345500001    5.6886000001   11.0331729988    0.0003874270   -0.0001956487   -0.0002143560
  8    7.9704899996    0.0000000000   11.9163799988   -0.0010979265   -0.0023386083   -0.0013167414
  8    2.7530399996    1.8962000000   11.9163799988    0.0003783712   -0.0003304195    0.0001719231
  8    7.9704899996    3.7924000001   11.9163799988    0.0002571250   -0.0011266583    0.0002945634
  8    2.7530399996    5.6886000001   11.9163799988    0.0002228851   -0.0009640948    0.0000897526
  8    1.2828669999    0.0000000000   12.4899310004   -0.0004883017    0.0005122453    0.0003780750
  8    6.5003169998    1.8962000000   12.4899310004    0.0034845097   -0.0039640273   -0.0003112961
  8    1.2828669999    3.7924000001   12.4899310004   -0.0011146623    0.0007542384    0.0004549725
  8    6.5003169998    5.6886000001   12.4899310004   -0.0016640048    0.0022614710    0.0005268899
  8    4.2361520003    0.0000000000   13.3731380004    0.0002889487   -0.0003914746    0.0014403582
  8    9.4536029999    1.8962000000   13.3731380004   -0.0002332071    0.0006380867    0.0014711633
  8    4.2361520003    3.7924000001   13.3731380004   -0.0039090219    0.0038481665    0.0012851835
  8    9.4536029999    5.6886000001   13.3731380004   -0.0012035305    0.0011941512    0.0008154262
  8    6.4120720002   -0.0100330002   14.5566100002   -0.0006660264    0.0004363465    0.0001659015
  8    1.1988230003    1.8979300003   14.5697740004    0.0001595482   -0.0009218564    0.0000605260
  8    6.4476679995    3.7931710003   14.5326249996   -0.0009573076    0.0009614754   -0.0003999177
  8    1.1991869998    5.6893360002   14.5476289994   -0.0002961918    0.0003167478   -0.0001645276
  8    4.0337220002    1.8915180002   15.4214619998   -0.0006298238    0.0001596916    0.0005403171
  8    9.2633839995   -0.0073850002   15.4535019998   -0.0005400026    0.0006633646    0.0012808338
  8    4.0561820003    5.7039559999   15.4177969990   -0.0010082325    0.0013623265    0.0015630503
  8    9.2769830005    3.7945979999   15.4622469991   -0.0006755844   -0.0001771768    0.0016621509
  8    2.6427419996   -0.0135549997   16.2795180007   -0.0007016830    0.0002733610    0.0014166870
  8    7.8400250000    1.8926320002   16.2768270002    0.0001271142   -0.0000697100   -0.0000769219
  8    2.6384240003    3.8157519997   16.2593140011    0.0004945254    0.0003952567   -0.0005268193
  8    7.8514419997    5.6872130004   16.3166770014   -0.0004508545    0.0002723877    0.0000484485
  8    5.6643329995   -0.0176379998   16.9121310008   -0.0007453543    0.0017843520    0.0003857209
  8    0.4053310002    1.8957859997   16.8918479996   -0.0015070679    0.0025219328    0.0017497069
  8    0.4475260002    5.6881070002   16.8927369995    0.0007117295    0.0000012750   -0.0002750550
  8    5.6202399997    3.8152399999   16.8226269986   -0.0000731922    0.0012921754   -0.0007779188
 79    5.4020040005    1.4595419997   18.4356379999    0.0000008347    0.0023669296   -0.0006487757
 79    7.2277730003    3.2548169998   19.4941750001    0.0000769411    0.0016274191    0.0002327097
 79    2.6806750002    1.8673149997   18.8955910003    0.0006474454   -0.0001386163    0.0010473290
 79    4.5791829998    3.6165689997   19.6751170012    0.0010612232    0.0011094075    0.0005587094
