# Supplementary material for: Real-Space Constrained Density Functional Theory Investigation of Site-Specific, Interfacial Charge Recombination Dynamics Across the Au Nanoparticle/TiO2 Heterojunction
Source: J Phys Chem Lett. 2026 Jan 6;17(2):570–8. doi: 10.1021/acs.jpclett.5c02905 (PMC12814526; doi:10.1021/acs.jpclett.5c02905)
Supplement: Supplementary file 3 [file jz5c02905_si_003.zip › Site-Specific-Charge-Recombination-Dynamics-With-CDFT-main/AuTiO2/4Au/PBE+U+D3/phonon/mode_138_0095.65cm-1.xsf]

# Mode 138   Frequency = 95.65 cm^-1 (=0.01186 eV)   scale = 0.2 Å
CRYSTAL
PRIMVEC
    10.4349002838     0.0000000000     0.0000000000
     0.0000000000     7.5847997665     0.0000000000
     0.0000000000     0.0000000000    28.8263830015
PRIMCOORD
 76 1
 22    1.7717419999    0.0000000000    8.2283789998   -0.0013361482   -0.0055896628   -0.0111337719
 22    6.9891919999    1.8962000000    8.2283789998    0.0009169176    0.0004904579    0.0015765043
 22    1.7717419999    3.7924000001    8.2283789998    0.0009893048    0.0002965053    0.0015326907
 22    6.9891919999    5.6886000001    8.2283789998    0.0009911159    0.0004545731    0.0016904470
 22    4.7250270003    0.0000000000    9.1115859998   -0.0012965612   -0.0003758571   -0.0011425171
 22    9.9424770003    1.8962000000    9.1115859998   -0.0000602492   -0.0000150804    0.0001103259
 22    4.7250270003    3.7924000001    9.1115859998    0.0001355235    0.0000481265    0.0001620978
 22    9.9424770003    5.6886000001    9.1115859998    0.0001165929    0.0000334041   -0.0001429150
 22    3.1499830001    0.0000000000   11.7615519996    0.0008315254    0.0011364936   -0.0017463854
 22    8.3674330001    1.8962000000   11.7615519996    0.0004484978   -0.0001815423   -0.0005104621
 22    3.1499830001    3.7924000001   11.7615519996    0.0002921068   -0.0003452056   -0.0007821532
 22    8.3674330001    5.6886000001   11.7615519996   -0.0001417113    0.0008305698   -0.0012729742
 22    6.1032690002    0.0000000000   12.6447589996    0.0182949165   -0.0013262590    0.0019841504
 22    0.8858190002    1.8962000000   12.6447589996    0.0001933732    0.0009717309   -0.0004551252
 22    6.1032690002    3.7924000001   12.6447589996   -0.0012350174   -0.0001751923   -0.0002823051
 22    0.8858190002    5.6886000001   12.6447589996    0.0001587866    0.0000293175    0.0002928027
 22    4.4822329997   -0.0010329997   15.3425429992    0.0019394728    0.0014602629   -0.0015065871
 22    9.7530450000    1.9007529998   15.3892070010   -0.0017956154   -0.0005854035   -0.0007707943
 22    4.4990469997    3.7970340002   15.3486869997    0.0007337578   -0.0005889422   -0.0006676656
 22    9.7366270003    5.6711660003   15.4078090003   -0.0001894603    0.0002507451   -0.0013931930
 22    7.3650009996   -0.0086700003   16.0913470000    0.0029232106   -0.0027200562    0.0013419725
 22    2.1242060000    1.9196149997   16.1964519993    0.0018811172    0.0012573215   -0.0018971829
 22    7.3248619995    3.7853700003   16.1241240013    0.0010203347    0.0004357725    0.0025906741
 22    2.1046579998    5.6921970004   16.1094059996   -0.0000225920   -0.0000006777   -0.0010595837
  8    3.6388589998    0.0000000000    7.4999999990    0.0010397711   -0.0024641557    0.0023193463
  8    8.8563089998    1.8962000000    7.4999999990    0.0001197116   -0.0007770829    0.0010451428
  8    3.6388589998    3.7924000001    7.4999999990   -0.0004953771   -0.0014717239    0.0012295367
  8    8.8563089998    5.6886000001    7.4999999990   -0.0004670427   -0.0014998833    0.0012263723
  8    6.5921440002    0.0000000000    8.3832069990    0.0006666414   -0.0012425557    0.0011984314
  8    1.3746940003    1.8962000000    8.3832069990   -0.0002441265    0.0000286102    0.0009091738
  8    6.5921440002    3.7924000001    8.3832069990   -0.0000771170   -0.0001004507    0.0009877746
  8    1.3746940003    5.6886000001    8.3832069990   -0.0001058598   -0.0000248995    0.0009734205
  8   10.3394210005    0.0000000000    8.9567580006    0.0002190606   -0.0006782362    0.0006736488
  8    5.1219710005    1.8962000000    8.9567580006    0.0003438583   -0.0004660364    0.0003056388
  8   10.3394210005    3.7924000001    8.9567580006    0.0002474565   -0.0000156318    0.0002116270
  8    5.1219710005    5.6886000001    8.9567580006    0.0001833491   -0.0002493364    0.0002981236
  8    2.8579110000    0.0000000000    9.8399660008    0.0001312305   -0.0001539914    0.0003913956
  8    8.0753610000    1.8962000000    9.8399660008    0.0005222983   -0.0005063507    0.0004890242
  8    2.8579110000    3.7924000001    9.8399660008   -0.0000904039    0.0000916645    0.0003350341
  8    8.0753610000    5.6886000001    9.8399660008    0.0002740687   -0.0003652488    0.0005922661
  8    5.0171000001    0.0000000000   11.0331729988    0.0061979362    0.0107177433    0.0032495992
  8   10.2345500001    1.8962000000   11.0331729988    0.0006144093   -0.0016091048    0.0005335788
  8    5.0171000001    3.7924000001   11.0331729988   -0.0005199176    0.0014127869    0.0007630296
  8   10.2345500001    5.6886000001   11.0331729988    0.0000217282   -0.0006602092    0.0004405051
  8    7.9704899996    0.0000000000   11.9163799988    0.0018520895    0.0027693603    0.0017148554
  8    2.7530399996    1.8962000000   11.9163799988   -0.0007394084    0.0007360754    0.0000822202
  8    7.9704899996    3.7924000001   11.9163799988   -0.0001435690    0.0013355187    0.0000454990
  8    2.7530399996    5.6886000001   11.9163799988   -0.0006018500    0.0013996433    0.0006151539
  8    1.2828669999    0.0000000000   12.4899310004    0.0005333960   -0.0002539521   -0.0000727319
  8    6.5003169998    1.8962000000   12.4899310004    0.0012384609   -0.0012075820    0.0002754565
  8    1.2828669999    3.7924000001   12.4899310004   -0.0006108827    0.0012131959    0.0002400603
  8    6.5003169998    5.6886000001   12.4899310004    0.0035089728   -0.0049510840   -0.0001131668
  8    4.2361520003    0.0000000000   13.3731380004   -0.0003339211    0.0003478144   -0.0017484494
  8    9.4536029999    1.8962000000   13.3731380004    0.0020108922   -0.0025697638   -0.0005870974
  8    4.2361520003    3.7924000001   13.3731380004    0.0044975699   -0.0045379713   -0.0006485703
  8    9.4536029999    5.6886000001   13.3731380004   -0.0003604830    0.0005552167   -0.0007431472
  8    6.4120720002   -0.0100330002   14.5566100002    0.0018228675   -0.0007542055   -0.0000854140
  8    1.1988230003    1.8979300003   14.5697740004   -0.0006526356    0.0013961636    0.0007856747
  8    6.4476679995    3.7931710003   14.5326249996    0.0016008102   -0.0010347688    0.0010742426
  8    1.1991869998    5.6893360002   14.5476289994    0.0005658313    0.0001066568    0.0000348930
  8    4.0337220002    1.8915180002   15.4214619998    0.0010836820    0.0009714713   -0.0004454253
  8    9.2633839995   -0.0073850002   15.4535019998    0.0009018691   -0.0003739189   -0.0014988162
  8    4.0561820003    5.7039559999   15.4177969990    0.0007802373   -0.0009750974   -0.0013705863
  8    9.2769830005    3.7945979999   15.4622469991    0.0009433537    0.0002142409   -0.0018430376
  8    2.6427419996   -0.0135549997   16.2795180007    0.0004419277    0.0006628719   -0.0014496646
  8    7.8400250000    1.8926320002   16.2768270002   -0.0006437417    0.0000662356    0.0013118052
  8    2.6384240003    3.8157519997   16.2593140011   -0.0013525560    0.0000223966    0.0017223634
  8    7.8514419997    5.6872130004   16.3166770014    0.0005142670    0.0001467444    0.0005754627
  8    5.6643329995   -0.0176379998   16.9121310008    0.0004723665   -0.0035155896    0.0003055580
  8    0.4053310002    1.8957859997   16.8918479996    0.0017646778   -0.0035729710   -0.0021992668
  8    0.4475260002    5.6881070002   16.8927369995   -0.0017843887    0.0022798022    0.0004354487
  8    5.6202399997    3.8152399999   16.8226269986   -0.0003753200   -0.0008181453    0.0020193453
 79    5.4020040005    1.4595419997   18.4356379999    0.0003689496   -0.0029694044    0.0012669981
 79    7.2277730003    3.2548169998   19.4941750001   -0.0001514660   -0.0028434513    0.0012331309
 79    2.6806750002    1.8673149997   18.8955910003   -0.0009669640   -0.0002029098   -0.0011464045
 79    4.5791829998    3.6165689997   19.6751170012   -0.0024047952   -0.0014625772    0.0005738703
