# Supplementary material for: Real-Space Constrained Density Functional Theory Investigation of Site-Specific, Interfacial Charge Recombination Dynamics Across the Au Nanoparticle/TiO2 Heterojunction
Source: J Phys Chem Lett. 2026 Jan 6;17(2):570–8. doi: 10.1021/acs.jpclett.5c02905 (PMC12814526; doi:10.1021/acs.jpclett.5c02905)
Supplement: Supplementary file 3 [file jz5c02905_si_003.zip › Site-Specific-Charge-Recombination-Dynamics-With-CDFT-main/AuTiO2/4Au/PBE+U+D3/phonon/mode_139_0096.89cm-1.xsf]

# Mode 139   Frequency = 96.89 cm^-1 (=0.01201 eV)   scale = 0.2 Å
CRYSTAL
PRIMVEC
    10.4349002838     0.0000000000     0.0000000000
     0.0000000000     7.5847997665     0.0000000000
     0.0000000000     0.0000000000    28.8263830015
PRIMCOORD
 76 1
 22    1.7717419999    0.0000000000    8.2283789998    0.0002364290    0.0013131123    0.0026311903
 22    6.9891919999    1.8962000000    8.2283789998   -0.0003516692   -0.0000301770   -0.0004832642
 22    1.7717419999    3.7924000001    8.2283789998   -0.0003442218   -0.0000568210   -0.0005112071
 22    6.9891919999    5.6886000001    8.2283789998   -0.0002170534   -0.0001416479   -0.0004172822
 22    4.7250270003    0.0000000000    9.1115859998   -0.0001983932   -0.0000091719   -0.0004362148
 22    9.9424770003    1.8962000000    9.1115859998    0.0000336249   -0.0000197510   -0.0001167865
 22    4.7250270003    3.7924000001    9.1115859998   -0.0001294075   -0.0000336051    0.0002941553
 22    9.9424770003    5.6886000001    9.1115859998    0.0001677078   -0.0000256749    0.0002439751
 22    3.1499830001    0.0000000000   11.7615519996   -0.0007376657    0.0002246563    0.0001571534
 22    8.3674330001    1.8962000000   11.7615519996    0.0002040128   -0.0002865672    0.0005205000
 22    3.1499830001    3.7924000001   11.7615519996    0.0003038105   -0.0008466869    0.0021306875
 22    8.3674330001    5.6886000001   11.7615519996   -0.0000116098    0.0006212953   -0.0003077021
 22    6.1032690002    0.0000000000   12.6447589996    0.0032669184   -0.0004924242   -0.0009968355
 22    0.8858190002    1.8962000000   12.6447589996    0.0004444239    0.0004783390   -0.0000205675
 22    6.1032690002    3.7924000001   12.6447589996   -0.0003837601   -0.0002494438   -0.0003845565
 22    0.8858190002    5.6886000001   12.6447589996    0.0004833254   -0.0004036877    0.0017386565
 22    4.4822329997   -0.0010329997   15.3425429992   -0.0003853850    0.0008316115    0.0000929100
 22    9.7530450000    1.9007529998   15.3892070010    0.0003724995   -0.0012947340    0.0000101670
 22    4.4990469997    3.7970340002   15.3486869997   -0.0010973924    0.0003455065    0.0017219740
 22    9.7366270003    5.6711660003   15.4078090003    0.0013171145   -0.0012585144   -0.0003576737
 22    7.3650009996   -0.0086700003   16.0913470000    0.0015740339   -0.0021713581   -0.0013391312
 22    2.1242060000    1.9196149997   16.1964519993   -0.0006479616    0.0018382139   -0.0007341059
 22    7.3248619995    3.7853700003   16.1241240013   -0.0007327127   -0.0008436535    0.0020223144
 22    2.1046579998    5.6921970004   16.1094059996   -0.0007009896    0.0009614176    0.0010740359
  8    3.6388589998    0.0000000000    7.4999999990   -0.0001915193    0.0003149993   -0.0006531211
  8    8.8563089998    1.8962000000    7.4999999990    0.0000497883   -0.0000709960   -0.0001182461
  8    3.6388589998    3.7924000001    7.4999999990    0.0004166529    0.0000714634   -0.0000019017
  8    8.8563089998    5.6886000001    7.4999999990   -0.0000346974   -0.0001181778    0.0000454088
  8    6.5921440002    0.0000000000    8.3832069990   -0.0002151409    0.0005210308   -0.0001854519
  8    1.3746940003    1.8962000000    8.3832069990    0.0003001545   -0.0003877372   -0.0003194490
  8    6.5921440002    3.7924000001    8.3832069990    0.0000951634   -0.0001275524   -0.0004333093
  8    1.3746940003    5.6886000001    8.3832069990    0.0000051980    0.0000182794   -0.0004638734
  8   10.3394210005    0.0000000000    8.9567580006    0.0001559558    0.0005375081   -0.0006948008
  8    5.1219710005    1.8962000000    8.9567580006    0.0005133889   -0.0000868092   -0.0006409819
  8   10.3394210005    3.7924000001    8.9567580006    0.0004871859    0.0000518585   -0.0006448798
  8    5.1219710005    5.6886000001    8.9567580006    0.0001840123    0.0004286870   -0.0004542788
  8    2.8579110000    0.0000000000    9.8399660008    0.0001893661   -0.0001166902   -0.0001966118
  8    8.0753610000    1.8962000000    9.8399660008    0.0001507138    0.0001524526   -0.0003876054
  8    2.8579110000    3.7924000001    9.8399660008   -0.0000550366    0.0003576635   -0.0005478828
  8    8.0753610000    5.6886000001    9.8399660008   -0.0003088516    0.0010848135   -0.0007863054
  8    5.0171000001    0.0000000000   11.0331729988    0.0009391147   -0.0037486168   -0.0012490256
  8   10.2345500001    1.8962000000   11.0331729988   -0.0007696409    0.0019225272   -0.0006385023
  8    5.0171000001    3.7924000001   11.0331729988    0.0011632817   -0.0014613728    0.0010422658
  8   10.2345500001    5.6886000001   11.0331729988   -0.0014834835    0.0028378869    0.0010480815
  8    7.9704899996    0.0000000000   11.9163799988   -0.0041017750   -0.0022840357   -0.0015240681
  8    2.7530399996    1.8962000000   11.9163799988    0.0000991342   -0.0004162496   -0.0003036036
  8    7.9704899996    3.7924000001   11.9163799988    0.0003741850   -0.0004823911   -0.0002823827
  8    2.7530399996    5.6886000001   11.9163799988    0.0002263776   -0.0001076678    0.0005762804
  8    1.2828669999    0.0000000000   12.4899310004   -0.0011135545   -0.0016511325    0.0011321480
  8    6.5003169998    1.8962000000   12.4899310004    0.0128209414   -0.0134860248   -0.0014617819
  8    1.2828669999    3.7924000001   12.4899310004   -0.0237607887    0.0263114359    0.0029180682
  8    6.5003169998    5.6886000001   12.4899310004    0.0103744492   -0.0124405627   -0.0016443235
  8    4.2361520003    0.0000000000   13.3731380004   -0.0006309525    0.0004348826   -0.0002233464
  8    9.4536029999    1.8962000000   13.3731380004    0.0002615822   -0.0001660355    0.0000749564
  8    4.2361520003    3.7924000001   13.3731380004    0.0028814556   -0.0026152713    0.0015153962
  8    9.4536029999    5.6886000001   13.3731380004   -0.0023535509    0.0028442602    0.0007284810
  8    6.4120720002   -0.0100330002   14.5566100002    0.0006226428    0.0006717623   -0.0007237501
  8    1.1988230003    1.8979300003   14.5697740004   -0.0007102191   -0.0007858110   -0.0004586296
  8    6.4476679995    3.7931710003   14.5326249996    0.0004671283    0.0021038380    0.0015263504
  8    1.1991869998    5.6893360002   14.5476289994    0.0000162995   -0.0030816091    0.0007035634
  8    4.0337220002    1.8915180002   15.4214619998    0.0007227731    0.0015616881   -0.0002030649
  8    9.2633839995   -0.0073850002   15.4535019998   -0.0006591862   -0.0027222194    0.0006840298
  8    4.0561820003    5.7039559999   15.4177969990   -0.0010470939    0.0018856687    0.0006180982
  8    9.2769830005    3.7945979999   15.4622469991   -0.0002955088   -0.0008576774    0.0012066324
  8    2.6427419996   -0.0135549997   16.2795180007   -0.0013796489    0.0022328083    0.0009065971
  8    7.8400250000    1.8926320002   16.2768270002    0.0005749847   -0.0021131508    0.0004149128
  8    2.6384240003    3.8157519997   16.2593140011   -0.0005790771   -0.0012683922    0.0004608959
  8    7.8514419997    5.6872130004   16.3166770014    0.0012401093    0.0008224780   -0.0008230330
  8    5.6643329995   -0.0176379998   16.9121310008   -0.0004515398    0.0021322716    0.0001845441
  8    0.4053310002    1.8957859997   16.8918479996   -0.0003251409   -0.0014487627   -0.0001185005
  8    0.4475260002    5.6881070002   16.8927369995    0.0001728524    0.0000399304   -0.0007776483
  8    5.6202399997    3.8152399999   16.8226269986   -0.0002787292    0.0023782834   -0.0014416718
 79    5.4020040005    1.4595419997   18.4356379999   -0.0003097501    0.0033354685   -0.0010657836
 79    7.2277730003    3.2548169998   19.4941750001   -0.0011442387    0.0002708338   -0.0013847453
 79    2.6806750002    1.8673149997   18.8955910003    0.0008064975    0.0011872892    0.0004328814
 79    4.5791829998    3.6165689997   19.6751170012    0.0004031678    0.0013197684    0.0006425740
