# Supplementary material for: Real-Space Constrained Density Functional Theory Investigation of Site-Specific, Interfacial Charge Recombination Dynamics Across the Au Nanoparticle/TiO2 Heterojunction
Source: J Phys Chem Lett. 2026 Jan 6;17(2):570–8. doi: 10.1021/acs.jpclett.5c02905 (PMC12814526; doi:10.1021/acs.jpclett.5c02905)
Supplement: Supplementary file 3 [file jz5c02905_si_003.zip › Site-Specific-Charge-Recombination-Dynamics-With-CDFT-main/AuTiO2/4Au/PBE+U+D3/phonon/mode_140_0102.85cm-1.xsf]

# Mode 140   Frequency = 102.85 cm^-1 (=0.01275 eV)   scale = 0.2 Å
CRYSTAL
PRIMVEC
    10.4349002838     0.0000000000     0.0000000000
     0.0000000000     7.5847997665     0.0000000000
     0.0000000000     0.0000000000    28.8263830015
PRIMCOORD
 76 1
 22    1.7717419999    0.0000000000    8.2283789998    0.0004041377    0.0013768554    0.0027282393
 22    6.9891919999    1.8962000000    8.2283789998   -0.0007707362   -0.0002001826   -0.0011491506
 22    1.7717419999    3.7924000001    8.2283789998   -0.0005972370   -0.0003321048   -0.0010805879
 22    6.9891919999    5.6886000001    8.2283789998   -0.0006791184   -0.0002832001   -0.0008756549
 22    4.7250270003    0.0000000000    9.1115859998    0.0002169323    0.0002870429    0.0001986429
 22    9.9424770003    1.8962000000    9.1115859998    0.0000729935   -0.0000259390    0.0001931763
 22    4.7250270003    3.7924000001    9.1115859998    0.0001824280   -0.0000646209    0.0001684429
 22    9.9424770003    5.6886000001    9.1115859998    0.0002133539   -0.0000167260   -0.0001861535
 22    3.1499830001    0.0000000000   11.7615519996   -0.0002925626    0.0015203392   -0.0013959495
 22    8.3674330001    1.8962000000   11.7615519996    0.0003386673   -0.0013981858    0.0045188890
 22    3.1499830001    3.7924000001   11.7615519996   -0.0000718100   -0.0002746862    0.0006730002
 22    8.3674330001    5.6886000001   11.7615519996    0.0004978539    0.0000240835    0.0003808169
 22    6.1032690002    0.0000000000   12.6447589996    0.0111011181    0.0025349118    0.0042456111
 22    0.8858190002    1.8962000000   12.6447589996    0.0007212992   -0.0004845568    0.0008079242
 22    6.1032690002    3.7924000001   12.6447589996    0.0003943718   -0.0003522890    0.0019970021
 22    0.8858190002    5.6886000001   12.6447589996   -0.0006468615    0.0003250222    0.0013039646
 22    4.4822329997   -0.0010329997   15.3425429992   -0.0019051760    0.0041751883   -0.0004001614
 22    9.7530450000    1.9007529998   15.3892070010   -0.0014322437    0.0005620085    0.0031077891
 22    4.4990469997    3.7970340002   15.3486869997   -0.0018945072    0.0006769747   -0.0001842667
 22    9.7366270003    5.6711660003   15.4078090003    0.0007706952    0.0013236487    0.0001251497
 22    7.3650009996   -0.0086700003   16.0913470000    0.0004382272    0.0026344723   -0.0007262061
 22    2.1242060000    1.9196149997   16.1964519993   -0.0024549548    0.0015901914    0.0009162947
 22    7.3248619995    3.7853700003   16.1241240013   -0.0015064440    0.0017255937    0.0001709862
 22    2.1046579998    5.6921970004   16.1094059996   -0.0010466483    0.0005788687    0.0018923163
  8    3.6388589998    0.0000000000    7.4999999990    0.0001108358   -0.0007155399   -0.0004642986
  8    8.8563089998    1.8962000000    7.4999999990   -0.0006342592    0.0000706163   -0.0003078295
  8    3.6388589998    3.7924000001    7.4999999990   -0.0000872746    0.0002413893   -0.0002759879
  8    8.8563089998    5.6886000001    7.4999999990    0.0001048666    0.0004213615   -0.0005019253
  8    6.5921440002    0.0000000000    8.3832069990   -0.0011063889    0.0013577255   -0.0012849280
  8    1.3746940003    1.8962000000    8.3832069990    0.0001723939   -0.0005359380   -0.0003529782
  8    6.5921440002    3.7924000001    8.3832069990    0.0000812621    0.0000639168   -0.0006948378
  8    1.3746940003    5.6886000001    8.3832069990    0.0000912688    0.0000506869   -0.0007479564
  8   10.3394210005    0.0000000000    8.9567580006    0.0002016386    0.0005130006   -0.0008557827
  8    5.1219710005    1.8962000000    8.9567580006    0.0002888186    0.0001449893   -0.0005515152
  8   10.3394210005    3.7924000001    8.9567580006    0.0002657123    0.0005512319   -0.0004958907
  8    5.1219710005    5.6886000001    8.9567580006   -0.0002122272    0.0004258582   -0.0000764246
  8    2.8579110000    0.0000000000    9.8399660008    0.0001341441   -0.0002670701   -0.0000570112
  8    8.0753610000    1.8962000000    9.8399660008    0.0003781685   -0.0000387836   -0.0004141255
  8    2.8579110000    3.7924000001    9.8399660008   -0.0007837884    0.0013971807   -0.0007854987
  8    8.0753610000    5.6886000001    9.8399660008   -0.0003266348    0.0006264318   -0.0002200299
  8    5.0171000001    0.0000000000   11.0331729988    0.0009366111   -0.0088349746   -0.0002331663
  8   10.2345500001    1.8962000000   11.0331729988    0.0005045571   -0.0002746114    0.0010698735
  8    5.0171000001    3.7924000001   11.0331729988   -0.0004119600    0.0004918333    0.0015744089
  8   10.2345500001    5.6886000001   11.0331729988   -0.0001869540   -0.0001243863    0.0003396427
  8    7.9704899996    0.0000000000   11.9163799988   -0.0012860292   -0.0046497530   -0.0041296607
  8    2.7530399996    1.8962000000   11.9163799988   -0.0004397346   -0.0005958560   -0.0003910139
  8    7.9704899996    3.7924000001   11.9163799988    0.0013534975   -0.0010304648   -0.0009193335
  8    2.7530399996    5.6886000001   11.9163799988   -0.0001208931    0.0005218662    0.0007602905
  8    1.2828669999    0.0000000000   12.4899310004    0.0007875647   -0.0007659181   -0.0000513793
  8    6.5003169998    1.8962000000   12.4899310004    0.0060049387   -0.0065789027   -0.0000503636
  8    1.2828669999    3.7924000001   12.4899310004    0.0038114780   -0.0032155680   -0.0013381343
  8    6.5003169998    5.6886000001   12.4899310004   -0.0127392791    0.0170103545    0.0009551748
  8    4.2361520003    0.0000000000   13.3731380004   -0.0066826061    0.0033861505   -0.0004654792
  8    9.4536029999    1.8962000000   13.3731380004    0.0047404187   -0.0043073931    0.0011692695
  8    4.2361520003    3.7924000001   13.3731380004   -0.0033056719    0.0035175714    0.0026034381
  8    9.4536029999    5.6886000001   13.3731380004   -0.0021787810    0.0037393300   -0.0012181141
  8    6.4120720002   -0.0100330002   14.5566100002   -0.0020414495    0.0034689938   -0.0011275143
  8    1.1988230003    1.8979300003   14.5697740004   -0.0013112230    0.0013386119    0.0008844104
  8    6.4476679995    3.7931710003   14.5326249996   -0.0020744182   -0.0006331822    0.0011477969
  8    1.1991869998    5.6893360002   14.5476289994    0.0007649107   -0.0000469858   -0.0003058736
  8    4.0337220002    1.8915180002   15.4214619998   -0.0013202821    0.0036076474    0.0017151914
  8    9.2633839995   -0.0073850002   15.4535019998   -0.0012517500    0.0038390090    0.0015721171
  8    4.0561820003    5.7039559999   15.4177969990   -0.0022003848   -0.0011588887    0.0016726311
  8    9.2769830005    3.7945979999   15.4622469991   -0.0011283261    0.0004903071    0.0008050857
  8    2.6427419996   -0.0135549997   16.2795180007   -0.0006775966    0.0027972336    0.0004692306
  8    7.8400250000    1.8926320002   16.2768270002   -0.0013206237    0.0014897780    0.0013330917
  8    2.6384240003    3.8157519997   16.2593140011   -0.0001745994    0.0011699448   -0.0000055609
  8    7.8514419997    5.6872130004   16.3166770014   -0.0006547834    0.0019912341   -0.0005443215
  8    5.6643329995   -0.0176379998   16.9121310008    0.0000128689   -0.0005663739   -0.0010360545
  8    0.4053310002    1.8957859997   16.8918479996   -0.0013325254    0.0030797722   -0.0003088776
  8    0.4475260002    5.6881070002   16.8927369995   -0.0018853827    0.0072619974   -0.0000323081
  8    5.6202399997    3.8152399999   16.8226269986    0.0002001202    0.0013465058   -0.0014860976
 79    5.4020040005    1.4595419997   18.4356379999   -0.0001533805    0.0034672017   -0.0036361047
 79    7.2277730003    3.2548169998   19.4941750001    0.0033163238   -0.0012953110    0.0004134844
 79    2.6806750002    1.8673149997   18.8955910003    0.0001284804   -0.0000471500   -0.0010132903
 79    4.5791829998    3.6165689997   19.6751170012    0.0036370098   -0.0017777964    0.0002972065
