# Supplementary material for: Real-Space Constrained Density Functional Theory Investigation of Site-Specific, Interfacial Charge Recombination Dynamics Across the Au Nanoparticle/TiO2 Heterojunction
Source: J Phys Chem Lett. 2026 Jan 6;17(2):570–8. doi: 10.1021/acs.jpclett.5c02905 (PMC12814526; doi:10.1021/acs.jpclett.5c02905)
Supplement: Supplementary file 3 [file jz5c02905_si_003.zip › Site-Specific-Charge-Recombination-Dynamics-With-CDFT-main/AuTiO2/4Au/PBE+U+D3/phonon/mode_141_0109.34cm-1.xsf]

# Mode 141   Frequency = 109.34 cm^-1 (=0.01356 eV)   scale = 0.2 Å
CRYSTAL
PRIMVEC
    10.4349002838     0.0000000000     0.0000000000
     0.0000000000     7.5847997665     0.0000000000
     0.0000000000     0.0000000000    28.8263830015
PRIMCOORD
 76 1
 22    1.7717419999    0.0000000000    8.2283789998   -0.0006735368   -0.0009497160   -0.0017367818
 22    6.9891919999    1.8962000000    8.2283789998    0.0015099459    0.0009284728    0.0024046156
 22    1.7717419999    3.7924000001    8.2283789998    0.0013509345    0.0006709572    0.0020797871
 22    6.9891919999    5.6886000001    8.2283789998    0.0017551338    0.0007584983    0.0026474297
 22    4.7250270003    0.0000000000    9.1115859998   -0.0007723533   -0.0002709912   -0.0005821121
 22    9.9424770003    1.8962000000    9.1115859998    0.0000042864    0.0000932307   -0.0000935772
 22    4.7250270003    3.7924000001    9.1115859998    0.0001802249   -0.0000801139   -0.0001822938
 22    9.9424770003    5.6886000001    9.1115859998    0.0000451350    0.0000525467    0.0001737586
 22    3.1499830001    0.0000000000   11.7615519996   -0.0000005188    0.0017756518   -0.0036292408
 22    8.3674330001    1.8962000000   11.7615519996   -0.0002984272    0.0017512054   -0.0011197885
 22    3.1499830001    3.7924000001   11.7615519996    0.0011711989   -0.0016066165    0.0007183906
 22    8.3674330001    5.6886000001   11.7615519996    0.0014310500    0.0000940742   -0.0002555776
 22    6.1032690002    0.0000000000   12.6447589996   -0.0058773494    0.0038359638    0.0005059177
 22    0.8858190002    1.8962000000   12.6447589996   -0.0006425344    0.0000922314    0.0005691523
 22    6.1032690002    3.7924000001   12.6447589996   -0.0002665318   -0.0022983622   -0.0009206862
 22    0.8858190002    5.6886000001   12.6447589996   -0.0016097341    0.0011888397   -0.0000079869
 22    4.4822329997   -0.0010329997   15.3425429992   -0.0024581040    0.0019943639   -0.0013421141
 22    9.7530450000    1.9007529998   15.3892070010    0.0021199862    0.0038977571   -0.0000249142
 22    4.4990469997    3.7970340002   15.3486869997   -0.0001028659   -0.0041381985   -0.0001317628
 22    9.7366270003    5.6711660003   15.4078090003    0.0009651128   -0.0005962184   -0.0010163364
 22    7.3650009996   -0.0086700003   16.0913470000   -0.0010695301    0.0026301736   -0.0019846703
 22    2.1242060000    1.9196149997   16.1964519993    0.0021539020   -0.0022407232   -0.0028707817
 22    7.3248619995    3.7853700003   16.1241240013   -0.0000515771   -0.0002839577   -0.0008423882
 22    2.1046579998    5.6921970004   16.1094059996    0.0031430695    0.0009698551    0.0006002080
  8    3.6388589998    0.0000000000    7.4999999990   -0.0026137900    0.0047236166   -0.0028844112
  8    8.8563089998    1.8962000000    7.4999999990   -0.0030955515   -0.0019046711    0.0007834817
  8    3.6388589998    3.7924000001    7.4999999990   -0.0010705111   -0.0023626785    0.0014867992
  8    8.8563089998    5.6886000001    7.4999999990   -0.0003455856   -0.0024650052    0.0018339236
  8    6.5921440002    0.0000000000    8.3832069990    0.0015988969   -0.0009451828    0.0018426905
  8    1.3746940003    1.8962000000    8.3832069990   -0.0002938676    0.0000069769    0.0008114570
  8    6.5921440002    3.7924000001    8.3832069990    0.0000010587   -0.0001839568    0.0008380797
  8    1.3746940003    5.6886000001    8.3832069990   -0.0000628447   -0.0002078644    0.0008365636
  8   10.3394210005    0.0000000000    8.9567580006    0.0000764916   -0.0006474437    0.0004129521
  8    5.1219710005    1.8962000000    8.9567580006    0.0004103687   -0.0002088133   -0.0000128869
  8   10.3394210005    3.7924000001    8.9567580006    0.0008470876   -0.0002931568   -0.0003596645
  8    5.1219710005    5.6886000001    8.9567580006    0.0005947554    0.0000318199   -0.0003739680
  8    2.8579110000    0.0000000000    9.8399660008    0.0000639937   -0.0001090192    0.0002474019
  8    8.0753610000    1.8962000000    9.8399660008    0.0009830531   -0.0006461034    0.0001228326
  8    2.8579110000    3.7924000001    9.8399660008    0.0001018781    0.0001892420   -0.0000572480
  8    8.0753610000    5.6886000001    9.8399660008    0.0001280299    0.0002158892   -0.0000917843
  8    5.0171000001    0.0000000000   11.0331729988    0.0040764929    0.0011566118    0.0030451036
  8   10.2345500001    1.8962000000   11.0331729988    0.0000872976    0.0002445691   -0.0007880493
  8    5.0171000001    3.7924000001   11.0331729988   -0.0019902963    0.0032509649    0.0000281237
  8   10.2345500001    5.6886000001   11.0331729988   -0.0001833905    0.0008084819    0.0008832881
  8    7.9704899996    0.0000000000   11.9163799988   -0.0019843436   -0.0042870990   -0.0035371798
  8    2.7530399996    1.8962000000   11.9163799988   -0.0015812749    0.0002075004    0.0007658357
  8    7.9704899996    3.7924000001   11.9163799988    0.0013014831    0.0003757213   -0.0016357562
  8    2.7530399996    5.6886000001   11.9163799988   -0.0004368367    0.0011566816    0.0007879963
  8    1.2828669999    0.0000000000   12.4899310004    0.0013893409   -0.0017844445   -0.0008899734
  8    6.5003169998    1.8962000000   12.4899310004   -0.0007349848    0.0017976583   -0.0000280074
  8    1.2828669999    3.7924000001   12.4899310004   -0.0099041980    0.0146618053   -0.0007421459
  8    6.5003169998    5.6886000001   12.4899310004   -0.0058155309    0.0091162088    0.0001162186
  8    4.2361520003    0.0000000000   13.3731380004   -0.0088842264    0.0050637364    0.0010975555
  8    9.4536029999    1.8962000000   13.3731380004   -0.0035275284    0.0049512486   -0.0035360478
  8    4.2361520003    3.7924000001   13.3731380004    0.0097492924   -0.0090149557    0.0009872204
  8    9.4536029999    5.6886000001   13.3731380004    0.0007862234   -0.0006633273   -0.0003342604
  8    6.4120720002   -0.0100330002   14.5566100002   -0.0040120733    0.0057651589   -0.0002453722
  8    1.1988230003    1.8979300003   14.5697740004   -0.0012392782    0.0018047993   -0.0011361122
  8    6.4476679995    3.7931710003   14.5326249996   -0.0009015925   -0.0028150345    0.0008431160
  8    1.1991869998    5.6893360002   14.5476289994    0.0007235179    0.0005716344    0.0016767904
  8    4.0337220002    1.8915180002   15.4214619998   -0.0005728127    0.0002071182    0.0016815094
  8    9.2633839995   -0.0073850002   15.4535019998    0.0001966436    0.0029707907    0.0007590805
  8    4.0561820003    5.7039559999   15.4177969990    0.0021162902   -0.0020663569   -0.0025517998
  8    9.2769830005    3.7945979999   15.4622469991   -0.0010377614   -0.0006544311   -0.0005178401
  8    2.6427419996   -0.0135549997   16.2795180007   -0.0003416791    0.0005058653   -0.0005589891
  8    7.8400250000    1.8926320002   16.2768270002   -0.0001337190    0.0013146262   -0.0019587187
  8    2.6384240003    3.8157519997   16.2593140011   -0.0015317641   -0.0021984906    0.0005741528
  8    7.8514419997    5.6872130004   16.3166770014    0.0000570661    0.0010201604    0.0000294662
  8    5.6643329995   -0.0176379998   16.9121310008    0.0018315051   -0.0008497976   -0.0005054086
  8    0.4053310002    1.8957859997   16.8918479996    0.0025252162   -0.0024699872    0.0006448051
  8    0.4475260002    5.6881070002   16.8927369995    0.0017075833   -0.0019022714    0.0009806255
  8    5.6202399997    3.8152399999   16.8226269986    0.0002824468   -0.0033218428    0.0004062006
 79    5.4020040005    1.4595419997   18.4356379999   -0.0002961818   -0.0034108512    0.0019344065
 79    7.2277730003    3.2548169998   19.4941750001    0.0031930179    0.0004913719    0.0010094248
 79    2.6806750002    1.8673149997   18.8955910003   -0.0034821540   -0.0030318669    0.0001750737
 79    4.5791829998    3.6165689997   19.6751170012    0.0027855074   -0.0020395456   -0.0015520045
