# Supplementary material for: Real-Space Constrained Density Functional Theory Investigation of Site-Specific, Interfacial Charge Recombination Dynamics Across the Au Nanoparticle/TiO2 Heterojunction
Source: J Phys Chem Lett. 2026 Jan 6;17(2):570–8. doi: 10.1021/acs.jpclett.5c02905 (PMC12814526; doi:10.1021/acs.jpclett.5c02905)
Supplement: Supplementary file 3 [file jz5c02905_si_003.zip › Site-Specific-Charge-Recombination-Dynamics-With-CDFT-main/AuTiO2/4Au/PBE+U+D3/phonon/mode_142_0117.37cm-1.xsf]

# Mode 142   Frequency = 117.37 cm^-1 (=0.01455 eV)   scale = 0.2 Å
CRYSTAL
PRIMVEC
    10.4349002838     0.0000000000     0.0000000000
     0.0000000000     7.5847997665     0.0000000000
     0.0000000000     0.0000000000    28.8263830015
PRIMCOORD
 76 1
 22    1.7717419999    0.0000000000    8.2283789998    0.0004180755    0.0003438129    0.0006835827
 22    6.9891919999    1.8962000000    8.2283789998   -0.0015811548   -0.0011788771   -0.0029260411
 22    1.7717419999    3.7924000001    8.2283789998   -0.0008365217   -0.0007671714   -0.0013323051
 22    6.9891919999    5.6886000001    8.2283789998   -0.0029262305   -0.0014245150   -0.0044213621
 22    4.7250270003    0.0000000000    9.1115859998    0.0002762228    0.0001076095    0.0004932921
 22    9.9424770003    1.8962000000    9.1115859998    0.0001946070   -0.0000793221    0.0005250109
 22    4.7250270003    3.7924000001    9.1115859998    0.0002403068    0.0000428752   -0.0005427690
 22    9.9424770003    5.6886000001    9.1115859998   -0.0004506121   -0.0000031334   -0.0003648330
 22    3.1499830001    0.0000000000   11.7615519996   -0.0006080717   -0.0018337543    0.0039629441
 22    8.3674330001    1.8962000000   11.7615519996    0.0012406297   -0.0014566000    0.0037630780
 22    3.1499830001    3.7924000001   11.7615519996   -0.0018712984    0.0011687659   -0.0060484098
 22    8.3674330001    5.6886000001   11.7615519996   -0.0012552059    0.0004084061   -0.0000537715
 22    6.1032690002    0.0000000000   12.6447589996   -0.0028360009   -0.0007755797   -0.0009170159
 22    0.8858190002    1.8962000000   12.6447589996   -0.0002012386   -0.0017128212    0.0012557790
 22    6.1032690002    3.7924000001   12.6447589996   -0.0017500371    0.0007826505    0.0006296250
 22    0.8858190002    5.6886000001   12.6447589996    0.0011149170    0.0018052527   -0.0036400358
 22    4.4822329997   -0.0010329997   15.3425429992    0.0008805951    0.0010910368    0.0030665692
 22    9.7530450000    1.9007529998   15.3892070010   -0.0021774480   -0.0019521585    0.0022224665
 22    4.4990469997    3.7970340002   15.3486869997    0.0014337671    0.0020548724   -0.0037646880
 22    9.7366270003    5.6711660003   15.4078090003   -0.0018215841    0.0028746304    0.0009414770
 22    7.3650009996   -0.0086700003   16.0913470000   -0.0005907880    0.0007756732    0.0022409823
 22    2.1242060000    1.9196149997   16.1964519993    0.0007852587    0.0003540954    0.0003171828
 22    7.3248619995    3.7853700003   16.1241240013    0.0017825692    0.0017714000    0.0014768213
 22    2.1046579998    5.6921970004   16.1094059996    0.0002802797    0.0028755721   -0.0029363910
  8    3.6388589998    0.0000000000    7.4999999990    0.0012462986   -0.0019647035    0.0018026220
  8    8.8563089998    1.8962000000    7.4999999990    0.0004098056    0.0018944535   -0.0007752326
  8    3.6388589998    3.7924000001    7.4999999990   -0.0002546431    0.0020250889   -0.0017433464
  8    8.8563089998    5.6886000001    7.4999999990    0.0000121517    0.0030304212   -0.0023069010
  8    6.5921440002    0.0000000000    8.3832069990   -0.0032333386    0.0008917462   -0.0031583551
  8    1.3746940003    1.8962000000    8.3832069990   -0.0003414869    0.0003268257    0.0000630928
  8    6.5921440002    3.7924000001    8.3832069990    0.0000125633    0.0004462156   -0.0001970284
  8    1.3746940003    5.6886000001    8.3832069990   -0.0000416890    0.0000454869    0.0000288285
  8   10.3394210005    0.0000000000    8.9567580006   -0.0006439504   -0.0009469204    0.0009223099
  8    5.1219710005    1.8962000000    8.9567580006   -0.0009135196    0.0001576515    0.0010060532
  8   10.3394210005    3.7924000001    8.9567580006   -0.0018595941   -0.0002435601    0.0017410047
  8    5.1219710005    5.6886000001    8.9567580006   -0.0013561062   -0.0010028569    0.0014873259
  8    2.8579110000    0.0000000000    9.8399660008   -0.0002390512   -0.0003547879    0.0004891346
  8    8.0753610000    1.8962000000    9.8399660008   -0.0008098368    0.0005554080    0.0001826512
  8    2.8579110000    3.7924000001    9.8399660008   -0.0012278673   -0.0000335120    0.0011180468
  8    8.0753610000    5.6886000001    9.8399660008    0.0000150114   -0.0030694202    0.0021041224
  8    5.0171000001    0.0000000000   11.0331729988   -0.0015266748    0.0005702209    0.0017586616
  8   10.2345500001    1.8962000000   11.0331729988    0.0005643337    0.0000463134    0.0034884367
  8    5.0171000001    3.7924000001   11.0331729988   -0.0013828030   -0.0011645851   -0.0011497507
  8   10.2345500001    5.6886000001   11.0331729988    0.0028559837   -0.0052829788   -0.0030178625
  8    7.9704899996    0.0000000000   11.9163799988    0.0014329742   -0.0011579585   -0.0019477523
  8    2.7530399996    1.8962000000   11.9163799988    0.0008199134    0.0006324050   -0.0008356081
  8    7.9704899996    3.7924000001   11.9163799988    0.0002714877    0.0007995233    0.0006495147
  8    2.7530399996    5.6886000001   11.9163799988   -0.0018346240    0.0001171718    0.0002633733
  8    1.2828669999    0.0000000000   12.4899310004    0.0031293261    0.0042286255   -0.0029785209
  8    6.5003169998    1.8962000000   12.4899310004   -0.0023597716    0.0035881759   -0.0010456166
  8    1.2828669999    3.7924000001   12.4899310004   -0.0079322153    0.0109449498   -0.0006335230
  8    6.5003169998    5.6886000001   12.4899310004    0.0052540924   -0.0097715237    0.0019568114
  8    4.2361520003    0.0000000000   13.3731380004    0.0036067961   -0.0028685252    0.0023441182
  8    9.4536029999    1.8962000000   13.3731380004    0.0026936332   -0.0030518699    0.0048293292
  8    4.2361520003    3.7924000001   13.3731380004   -0.0113896038    0.0117264667   -0.0018270279
  8    9.4536029999    5.6886000001   13.3731380004   -0.0041083303    0.0038392285   -0.0022012440
  8    6.4120720002   -0.0100330002   14.5566100002    0.0012467312    0.0008184210    0.0005324341
  8    1.1988230003    1.8979300003   14.5697740004   -0.0018089589   -0.0002601051    0.0031252259
  8    6.4476679995    3.7931710003   14.5326249996    0.0020637750   -0.0030847998   -0.0031206572
  8    1.1991869998    5.6893360002   14.5476289994    0.0008422797    0.0088566440   -0.0031794927
  8    4.0337220002    1.8915180002   15.4214619998   -0.0012831185    0.0008785739   -0.0000490115
  8    9.2633839995   -0.0073850002   15.4535019998    0.0003351336    0.0047082113    0.0000090196
  8    4.0561820003    5.7039559999   15.4177969990   -0.0010707893    0.0016888442    0.0012956663
  8    9.2769830005    3.7945979999   15.4622469991    0.0004837933   -0.0010394191   -0.0009775447
  8    2.6427419996   -0.0135549997   16.2795180007   -0.0007487206   -0.0017475213   -0.0003360347
  8    7.8400250000    1.8926320002   16.2768270002   -0.0009897692    0.0015259041    0.0006459000
  8    2.6384240003    3.8157519997   16.2593140011   -0.0009561587    0.0054213471    0.0009313724
  8    7.8514419997    5.6872130004   16.3166770014   -0.0015045691    0.0014455347    0.0021602210
  8    5.6643329995   -0.0176379998   16.9121310008    0.0002667373   -0.0025527659    0.0012485771
  8    0.4053310002    1.8957859997   16.8918479996    0.0024812265    0.0001724994   -0.0007086880
  8    0.4475260002    5.6881070002   16.8927369995    0.0005452202    0.0077244554   -0.0027507671
  8    5.6202399997    3.8152399999   16.8226269986   -0.0015351221   -0.0002324776    0.0001867815
 79    5.4020040005    1.4595419997   18.4356379999    0.0001521830   -0.0024489544    0.0006793262
 79    7.2277730003    3.2548169998   19.4941750001    0.0044192585   -0.0011233442    0.0019786900
 79    2.6806750002    1.8673149997   18.8955910003   -0.0015061597   -0.0008700010   -0.0006717088
 79    4.5791829998    3.6165689997   19.6751170012    0.0007736010   -0.0027475773   -0.0007977829
