# Supplementary material for: Real-Space Constrained Density Functional Theory Investigation of Site-Specific, Interfacial Charge Recombination Dynamics Across the Au Nanoparticle/TiO2 Heterojunction
Source: J Phys Chem Lett. 2026 Jan 6;17(2):570–8. doi: 10.1021/acs.jpclett.5c02905 (PMC12814526; doi:10.1021/acs.jpclett.5c02905)
Supplement: Supplementary file 3 [file jz5c02905_si_003.zip › Site-Specific-Charge-Recombination-Dynamics-With-CDFT-main/AuTiO2/4Au/PBE+U+D3/phonon/mode_143_0121.63cm-1.xsf]

# Mode 143   Frequency = 121.63 cm^-1 (=0.01508 eV)   scale = 0.2 Å
CRYSTAL
PRIMVEC
    10.4349002838     0.0000000000     0.0000000000
     0.0000000000     7.5847997665     0.0000000000
     0.0000000000     0.0000000000    28.8263830015
PRIMCOORD
 76 1
 22    1.7717419999    0.0000000000    8.2283789998   -0.0001759304    0.0000582646    0.0000264248
 22    6.9891919999    1.8962000000    8.2283789998   -0.0024509769   -0.0015207252   -0.0041373683
 22    1.7717419999    3.7924000001    8.2283789998    0.0004040877    0.0002153840    0.0006478055
 22    6.9891919999    5.6886000001    8.2283789998    0.0121344482    0.0070947686    0.0193456319
 22    4.7250270003    0.0000000000    9.1115859998    0.0000323560    0.0000919054   -0.0000339957
 22    9.9424770003    1.8962000000    9.1115859998    0.0000949068   -0.0000441948    0.0002737150
 22    4.7250270003    3.7924000001    9.1115859998    0.0000946199    0.0000231970    0.0000077262
 22    9.9424770003    5.6886000001    9.1115859998    0.0000048952   -0.0000343831   -0.0001000341
 22    3.1499830001    0.0000000000   11.7615519996   -0.0003247881   -0.0001803593    0.0021704545
 22    8.3674330001    1.8962000000   11.7615519996    0.0003460754   -0.0007811367    0.0017832423
 22    3.1499830001    3.7924000001   11.7615519996   -0.0007269933    0.0007165441   -0.0026343015
 22    8.3674330001    5.6886000001   11.7615519996   -0.0000849055    0.0003156350   -0.0013234796
 22    6.1032690002    0.0000000000   12.6447589996   -0.0053954622    0.0006691314   -0.0039219842
 22    0.8858190002    1.8962000000   12.6447589996    0.0003386643    0.0002974981    0.0001459089
 22    6.1032690002    3.7924000001   12.6447589996   -0.0007244191    0.0003181962    0.0012892790
 22    0.8858190002    5.6886000001   12.6447589996   -0.0001395377   -0.0001040829   -0.0002999775
 22    4.4822329997   -0.0010329997   15.3425429992    0.0004379588    0.0000728976    0.0004881301
 22    9.7530450000    1.9007529998   15.3892070010   -0.0025216887   -0.0007923930    0.0004548505
 22    4.4990469997    3.7970340002   15.3486869997    0.0008299360    0.0007393585   -0.0017768457
 22    9.7366270003    5.6711660003   15.4078090003    0.0008868572    0.0001149445   -0.0009353346
 22    7.3650009996   -0.0086700003   16.0913470000    0.0024293365    0.0000171424    0.0003442578
 22    2.1242060000    1.9196149997   16.1964519993    0.0006190860    0.0004462213    0.0001407825
 22    7.3248619995    3.7853700003   16.1241240013    0.0004578108    0.0000370048    0.0012573678
 22    2.1046579998    5.6921970004   16.1094059996   -0.0000704480   -0.0005268224   -0.0000931855
  8    3.6388589998    0.0000000000    7.4999999990    0.0008402827   -0.0027011387    0.0019956350
  8    8.8563089998    1.8962000000    7.4999999990   -0.0003805608   -0.0010312887    0.0006653769
  8    3.6388589998    3.7924000001    7.4999999990   -0.0000830055   -0.0011028085    0.0007400821
  8    8.8563089998    5.6886000001    7.4999999990    0.0002540171   -0.0008585677    0.0007329728
  8    6.5921440002    0.0000000000    8.3832069990   -0.0006229937    0.0002831124   -0.0003901598
  8    1.3746940003    1.8962000000    8.3832069990   -0.0000226641   -0.0004689045    0.0000700224
  8    6.5921440002    3.7924000001    8.3832069990    0.0000917059    0.0000709780   -0.0003530115
  8    1.3746940003    5.6886000001    8.3832069990    0.0000687605   -0.0000655140   -0.0002921798
  8   10.3394210005    0.0000000000    8.9567580006    0.0011328248    0.0006391688   -0.0013229578
  8    5.1219710005    1.8962000000    8.9567580006    0.0011724838    0.0007006476   -0.0012683108
  8   10.3394210005    3.7924000001    8.9567580006    0.0007177160    0.0005628096   -0.0008763502
  8    5.1219710005    5.6886000001    8.9567580006    0.0006681722    0.0003420845   -0.0007819248
  8    2.8579110000    0.0000000000    9.8399660008    0.0003203428    0.0000175897   -0.0004610539
  8    8.0753610000    1.8962000000    9.8399660008    0.0002093047    0.0007727826   -0.0009343448
  8    2.8579110000    3.7924000001    9.8399660008    0.0000866240    0.0010049539   -0.0008055667
  8    8.0753610000    5.6886000001    9.8399660008    0.0004185914    0.0002216632   -0.0004310604
  8    5.0171000001    0.0000000000   11.0331729988    0.0001583086   -0.0009337693   -0.0008609922
  8   10.2345500001    1.8962000000   11.0331729988    0.0008237835   -0.0002551470    0.0020415172
  8    5.0171000001    3.7924000001   11.0331729988   -0.0000403352   -0.0002347436    0.0012200345
  8   10.2345500001    5.6886000001   11.0331729988   -0.0001130496   -0.0002199342    0.0002119879
  8    7.9704899996    0.0000000000   11.9163799988   -0.0004565436   -0.0001951391   -0.0006501302
  8    2.7530399996    1.8962000000   11.9163799988    0.0004482572   -0.0003888047   -0.0004053809
  8    7.9704899996    3.7924000001   11.9163799988    0.0000800945    0.0004913084    0.0004792613
  8    2.7530399996    5.6886000001   11.9163799988   -0.0002798473    0.0002852567    0.0004647927
  8    1.2828669999    0.0000000000   12.4899310004    0.0006805349    0.0004557202   -0.0002163025
  8    6.5003169998    1.8962000000   12.4899310004    0.0034725924   -0.0048399914    0.0001719247
  8    1.2828669999    3.7924000001   12.4899310004   -0.0011410468    0.0021038080   -0.0005351895
  8    6.5003169998    5.6886000001   12.4899310004   -0.0031545683    0.0031586196    0.0005803385
  8    4.2361520003    0.0000000000   13.3731380004    0.0003878262   -0.0001890557    0.0000754737
  8    9.4536029999    1.8962000000   13.3731380004    0.0025822345   -0.0038185970    0.0018667638
  8    4.2361520003    3.7924000001   13.3731380004   -0.0024143482    0.0024324052   -0.0012830353
  8    9.4536029999    5.6886000001   13.3731380004    0.0030868419   -0.0032676419   -0.0022097700
  8    6.4120720002   -0.0100330002   14.5566100002    0.0007677675   -0.0000977278   -0.0001252072
  8    1.1988230003    1.8979300003   14.5697740004   -0.0012540677    0.0014841865    0.0021374545
  8    6.4476679995    3.7931710003   14.5326249996    0.0003945498   -0.0021668044    0.0003520594
  8    1.1991869998    5.6893360002   14.5476289994    0.0010110245   -0.0002640623   -0.0000782875
  8    4.0337220002    1.8915180002   15.4214619998    0.0002550533    0.0003152141    0.0005287656
  8    9.2633839995   -0.0073850002   15.4535019998    0.0006499327    0.0002722798   -0.0007319255
  8    4.0561820003    5.7039559999   15.4177969990   -0.0002112333   -0.0019132341    0.0000703720
  8    9.2769830005    3.7945979999   15.4622469991    0.0003172652   -0.0000119021   -0.0007552383
  8    2.6427419996   -0.0135549997   16.2795180007    0.0005737322   -0.0008069385   -0.0004600898
  8    7.8400250000    1.8926320002   16.2768270002   -0.0002163404   -0.0003590024    0.0010403318
  8    2.6384240003    3.8157519997   16.2593140011    0.0009715295    0.0014061736   -0.0000763087
  8    7.8514419997    5.6872130004   16.3166770014    0.0003775641    0.0006158996    0.0002066099
  8    5.6643329995   -0.0176379998   16.9121310008    0.0010756369   -0.0016338132   -0.0004920954
  8    0.4053310002    1.8957859997   16.8918479996    0.0011575766   -0.0001254427   -0.0014295459
  8    0.4475260002    5.6881070002   16.8927369995   -0.0009842300    0.0028044428   -0.0003459385
  8    5.6202399997    3.8152399999   16.8226269986    0.0003004221   -0.0000842841    0.0001136970
 79    5.4020040005    1.4595419997   18.4356379999    0.0006614609   -0.0000603769   -0.0006331820
 79    7.2277730003    3.2548169998   19.4941750001    0.0008841007   -0.0022996740   -0.0003761933
 79    2.6806750002    1.8673149997   18.8955910003    0.0020594601    0.0010539628   -0.0016294091
 79    4.5791829998    3.6165689997   19.6751170012   -0.0019150288   -0.0004994673   -0.0003214296
