# Supplementary material for: Real-Space Constrained Density Functional Theory Investigation of Site-Specific, Interfacial Charge Recombination Dynamics Across the Au Nanoparticle/TiO2 Heterojunction
Source: J Phys Chem Lett. 2026 Jan 6;17(2):570–8. doi: 10.1021/acs.jpclett.5c02905 (PMC12814526; doi:10.1021/acs.jpclett.5c02905)
Supplement: Supplementary file 3 [file jz5c02905_si_003.zip › Site-Specific-Charge-Recombination-Dynamics-With-CDFT-main/AuTiO2/4Au/PBE+U+D3/phonon/mode_144_0122.20cm-1.xsf]

# Mode 144   Frequency = 122.20 cm^-1 (=0.01515 eV)   scale = 0.2 Å
CRYSTAL
PRIMVEC
    10.4349002838     0.0000000000     0.0000000000
     0.0000000000     7.5847997665     0.0000000000
     0.0000000000     0.0000000000    28.8263830015
PRIMCOORD
 76 1
 22    1.7717419999    0.0000000000    8.2283789998   -0.0002505075    0.0000075196   -0.0000815210
 22    6.9891919999    1.8962000000    8.2283789998    0.0111498483    0.0070503500    0.0182436476
 22    1.7717419999    3.7924000001    8.2283789998    0.0024583534    0.0014717494    0.0039940530
 22    6.9891919999    5.6886000001    8.2283789998   -0.0030146699   -0.0016997682   -0.0047471308
 22    4.7250270003    0.0000000000    9.1115859998    0.0000111490    0.0000963621   -0.0000558968
 22    9.9424770003    1.8962000000    9.1115859998    0.0000941123   -0.0000369232    0.0002602806
 22    4.7250270003    3.7924000001    9.1115859998    0.0000930437    0.0000191676    0.0000541754
 22    9.9424770003    5.6886000001    9.1115859998    0.0000497799   -0.0000330179   -0.0000877552
 22    3.1499830001    0.0000000000   11.7615519996   -0.0002714709    0.0000271218    0.0019062721
 22    8.3674330001    1.8962000000   11.7615519996    0.0002842108   -0.0006802302    0.0016008583
 22    3.1499830001    3.7924000001   11.7615519996   -0.0005762551    0.0006614415   -0.0022770909
 22    8.3674330001    5.6886000001   11.7615519996    0.0000572965    0.0002991210   -0.0014192995
 22    6.1032690002    0.0000000000   12.6447589996   -0.0054623186    0.0009041689   -0.0040428312
 22    0.8858190002    1.8962000000   12.6447589996    0.0003192912    0.0004859906    0.0001194952
 22    6.1032690002    3.7924000001   12.6447589996   -0.0006912306    0.0002393109    0.0013931425
 22    0.8858190002    5.6886000001   12.6447589996   -0.0003821138   -0.0002270942   -0.0000212111
 22    4.4822329997   -0.0010329997   15.3425429992    0.0003401899    0.0000644321    0.0001894878
 22    9.7530450000    1.9007529998   15.3892070010   -0.0024877192   -0.0005284356    0.0003026698
 22    4.4990469997    3.7970340002   15.3486869997    0.0008040055    0.0005496411   -0.0016164004
 22    9.7366270003    5.6711660003   15.4078090003    0.0011683981   -0.0000480560   -0.0011342822
 22    7.3650009996   -0.0086700003   16.0913470000    0.0026806302    0.0000763368    0.0002366176
 22    2.1242060000    1.9196149997   16.1964519993    0.0006506660    0.0003537123    0.0002424518
 22    7.3248619995    3.7853700003   16.1241240013    0.0004493678   -0.0000661085    0.0012066717
 22    2.1046579998    5.6921970004   16.1094059996    0.0000215560   -0.0008182178    0.0002714164
  8    3.6388589998    0.0000000000    7.4999999990    0.0007433100   -0.0027514344    0.0019617726
  8    8.8563089998    1.8962000000    7.4999999990   -0.0005802929   -0.0014990711    0.0009334603
  8    3.6388589998    3.7924000001    7.4999999990   -0.0000709038   -0.0015970243    0.0011663630
  8    8.8563089998    5.6886000001    7.4999999990    0.0003402567   -0.0014146589    0.0012304319
  8    6.5921440002    0.0000000000    8.3832069990    0.0001596736    0.0001460737    0.0003331321
  8    1.3746940003    1.8962000000    8.3832069990   -0.0000125690   -0.0005789930    0.0001139487
  8    6.5921440002    3.7924000001    8.3832069990    0.0000917365    0.0000240113   -0.0003420849
  8    1.3746940003    5.6886000001    8.3832069990    0.0000827363   -0.0000895203   -0.0003053517
  8   10.3394210005    0.0000000000    8.9567580006    0.0014045569    0.0008544486   -0.0016186489
  8    5.1219710005    1.8962000000    8.9567580006    0.0014542971    0.0008121687   -0.0015552932
  8   10.3394210005    3.7924000001    8.9567580006    0.0010603099    0.0007048907   -0.0011989351
  8    5.1219710005    5.6886000001    8.9567580006    0.0009525294    0.0004968135   -0.0010630019
  8    2.8579110000    0.0000000000    9.8399660008    0.0003861780    0.0000786123   -0.0005774711
  8    8.0753610000    1.8962000000    9.8399660008    0.0003251953    0.0008403303   -0.0010726806
  8    2.8579110000    3.7924000001    9.8399660008    0.0002464725    0.0011619410   -0.0010252304
  8    8.0753610000    5.6886000001    9.8399660008    0.0005043541    0.0005710536   -0.0006970494
  8    5.0171000001    0.0000000000   11.0331729988    0.0000153441   -0.0014437562   -0.0009556400
  8   10.2345500001    1.8962000000   11.0331729988    0.0008963622   -0.0003437195    0.0020498271
  8    5.0171000001    3.7924000001   11.0331729988    0.0000584007   -0.0001060653    0.0015374329
  8   10.2345500001    5.6886000001   11.0331729988   -0.0003528725    0.0001707052    0.0005451263
  8    7.9704899996    0.0000000000   11.9163799988   -0.0005295537   -0.0001456405   -0.0005436586
  8    2.7530399996    1.8962000000   11.9163799988    0.0003793172   -0.0004957634   -0.0002883430
  8    7.9704899996    3.7924000001   11.9163799988    0.0000673693    0.0004833858    0.0004853186
  8    2.7530399996    5.6886000001   11.9163799988   -0.0001396855    0.0003448467    0.0005128434
  8    1.2828669999    0.0000000000   12.4899310004    0.0005240367    0.0000693912    0.0000212169
  8    6.5003169998    1.8962000000   12.4899310004    0.0038054695   -0.0054324444    0.0003637151
  8    1.2828669999    3.7924000001   12.4899310004   -0.0008147790    0.0017292255   -0.0005099592
  8    6.5003169998    5.6886000001   12.4899310004   -0.0037899560    0.0042489066    0.0004578970
  8    4.2361520003    0.0000000000   13.3731380004   -0.0001695181    0.0002360907   -0.0001087659
  8    9.4536029999    1.8962000000   13.3731380004    0.0026511047   -0.0039310336    0.0014515889
  8    4.2361520003    3.7924000001   13.3731380004   -0.0013748498    0.0013691165   -0.0012547573
  8    9.4536029999    5.6886000001   13.3731380004    0.0038439984   -0.0040272315   -0.0022682935
  8    6.4120720002   -0.0100330002   14.5566100002    0.0005782322   -0.0000473870   -0.0000575846
  8    1.1988230003    1.8979300003   14.5697740004   -0.0011695432    0.0017445166    0.0021238868
  8    6.4476679995    3.7931710003   14.5326249996    0.0002379023   -0.0021574069    0.0007272692
  8    1.1991869998    5.6893360002   14.5476289994    0.0011355048   -0.0011512801    0.0002284491
  8    4.0337220002    1.8915180002   15.4214619998    0.0003562401    0.0002740501    0.0005757844
  8    9.2633839995   -0.0073850002   15.4535019998    0.0006782647    0.0000423866   -0.0008107109
  8    4.0561820003    5.7039559999   15.4177969990   -0.0000957440   -0.0022283786   -0.0000880951
  8    9.2769830005    3.7945979999   15.4622469991    0.0002733174    0.0001650771   -0.0007559953
  8    2.6427419996   -0.0135549997   16.2795180007    0.0007439389   -0.0006574288   -0.0004819830
  8    7.8400250000    1.8926320002   16.2768270002   -0.0001654764   -0.0004137216    0.0010722676
  8    2.6384240003    3.8157519997   16.2593140011    0.0011031641    0.0010438698   -0.0000827442
  8    7.8514419997    5.6872130004   16.3166770014    0.0004487926    0.0006605973    0.0001493438
  8    5.6643329995   -0.0176379998   16.9121310008    0.0011599925   -0.0016758022   -0.0005856728
  8    0.4053310002    1.8957859997   16.8918479996    0.0010307828   -0.0001556217   -0.0014152619
  8    0.4475260002    5.6881070002   16.8927369995   -0.0011319193    0.0024392940    0.0000173039
  8    5.6202399997    3.8152399999   16.8226269986    0.0005536519   -0.0001927785    0.0001448393
 79    5.4020040005    1.4595419997   18.4356379999    0.0007666687    0.0001336023   -0.0007259918
 79    7.2277730003    3.2548169998   19.4941750001    0.0007262418   -0.0024955147   -0.0005897950
 79    2.6806750002    1.8673149997   18.8955910003    0.0024612579    0.0012482384   -0.0017825245
 79    4.5791829998    3.6165689997   19.6751170012   -0.0021312390   -0.0003894703   -0.0003160927
