# Supplementary material for: Real-Space Constrained Density Functional Theory Investigation of Site-Specific, Interfacial Charge Recombination Dynamics Across the Au Nanoparticle/TiO2 Heterojunction
Source: J Phys Chem Lett. 2026 Jan 6;17(2):570–8. doi: 10.1021/acs.jpclett.5c02905 (PMC12814526; doi:10.1021/acs.jpclett.5c02905)
Supplement: Supplementary file 3 [file jz5c02905_si_003.zip › Site-Specific-Charge-Recombination-Dynamics-With-CDFT-main/AuTiO2/4Au/PBE+U+D3/phonon/mode_145_0122.61cm-1.xsf]

# Mode 145   Frequency = 122.61 cm^-1 (=0.01520 eV)   scale = 0.2 Å
CRYSTAL
PRIMVEC
    10.4349002838     0.0000000000     0.0000000000
     0.0000000000     7.5847997665     0.0000000000
     0.0000000000     0.0000000000    28.8263830015
PRIMCOORD
 76 1
 22    1.7717419999    0.0000000000    8.2283789998    0.0001251310    0.0000356137    0.0000690425
 22    6.9891919999    1.8962000000    8.2283789998    0.0068059192    0.0042439500    0.0112395895
 22    1.7717419999    3.7924000001    8.2283789998   -0.0097997469   -0.0058586614   -0.0159594510
 22    6.9891919999    5.6886000001    8.2283789998    0.0047755630    0.0028606085    0.0076420778
 22    4.7250270003    0.0000000000    9.1115859998    0.0003432788    0.0001066505    0.0004813879
 22    9.9424770003    1.8962000000    9.1115859998    0.0000026757    0.0000129130   -0.0001294485
 22    4.7250270003    3.7924000001    9.1115859998   -0.0000741850   -0.0000259642   -0.0000399640
 22    9.9424770003    5.6886000001    9.1115859998   -0.0000726262    0.0000075777   -0.0001254788
 22    3.1499830001    0.0000000000   11.7615519996    0.0004768693   -0.0001674898   -0.0009431077
 22    8.3674330001    1.8962000000   11.7615519996   -0.0001066913    0.0003957667   -0.0022644051
 22    3.1499830001    3.7924000001   11.7615519996   -0.0000734466   -0.0001300688   -0.0002937992
 22    8.3674330001    5.6886000001   11.7615519996   -0.0002755085   -0.0001232927    0.0011249224
 22    6.1032690002    0.0000000000   12.6447589996    0.0032967277   -0.0009318732    0.0023928182
 22    0.8858190002    1.8962000000   12.6447589996   -0.0007188849   -0.0000896907    0.0002121802
 22    6.1032690002    3.7924000001   12.6447589996   -0.0000377380    0.0003867334   -0.0010962888
 22    0.8858190002    5.6886000001   12.6447589996    0.0001109247    0.0002888448   -0.0004449220
 22    4.4822329997   -0.0010329997   15.3425429992    0.0005364690   -0.0001930660   -0.0003021361
 22    9.7530450000    1.9007529998   15.3892070010    0.0016456740    0.0000305736   -0.0010623196
 22    4.4990469997    3.7970340002   15.3486869997   -0.0005307243    0.0007133819    0.0000411049
 22    9.7366270003    5.6711660003   15.4078090003   -0.0011648343    0.0011310574    0.0008327536
 22    7.3650009996   -0.0086700003   16.0913470000   -0.0016540692   -0.0003488197    0.0009954621
 22    2.1242060000    1.9196149997   16.1964519993    0.0000885582   -0.0001143939    0.0008206434
 22    7.3248619995    3.7853700003   16.1241240013    0.0005960244    0.0005078343   -0.0003291634
 22    2.1046579998    5.6921970004   16.1094059996   -0.0003203910    0.0008658986   -0.0000886365
  8    3.6388589998    0.0000000000    7.4999999990   -0.0003887688    0.0011254394   -0.0013733480
  8    8.8563089998    1.8962000000    7.4999999990   -0.0001633332    0.0003131888   -0.0004714790
  8    3.6388589998    3.7924000001    7.4999999990   -0.0000039501    0.0004821243   -0.0004932167
  8    8.8563089998    5.6886000001    7.4999999990   -0.0000854949    0.0005967771   -0.0006881708
  8    6.5921440002    0.0000000000    8.3832069990   -0.0008619872    0.0002888702   -0.0008798711
  8    1.3746940003    1.8962000000    8.3832069990    0.0001360097    0.0003451701   -0.0004029802
  8    6.5921440002    3.7924000001    8.3832069990   -0.0000108403   -0.0000012152   -0.0001405431
  8    1.3746940003    5.6886000001    8.3832069990    0.0000768251    0.0001066226   -0.0002411302
  8   10.3394210005    0.0000000000    8.9567580006    0.0000725134    0.0002364017   -0.0001184410
  8    5.1219710005    1.8962000000    8.9567580006   -0.0002790586   -0.0000197058    0.0000892131
  8   10.3394210005    3.7924000001    8.9567580006   -0.0001223398    0.0000714312   -0.0000245345
  8    5.1219710005    5.6886000001    8.9567580006    0.0000362553   -0.0002282219   -0.0000850676
  8    2.8579110000    0.0000000000    9.8399660008   -0.0000860433    0.0002980455   -0.0003647983
  8    8.0753610000    1.8962000000    9.8399660008   -0.0002570797    0.0001534273    0.0000114501
  8    2.8579110000    3.7924000001    9.8399660008    0.0001252835   -0.0004313124    0.0001360173
  8    8.0753610000    5.6886000001    9.8399660008    0.0000603045   -0.0002823243    0.0000579569
  8    5.0171000001    0.0000000000   11.0331729988   -0.0041300696   -0.0023622364    0.0005901382
  8   10.2345500001    1.8962000000   11.0331729988   -0.0004044622   -0.0004567235   -0.0001594030
  8    5.0171000001    3.7924000001   11.0331729988    0.0002015724   -0.0007082678   -0.0007553211
  8   10.2345500001    5.6886000001   11.0331729988    0.0004179252   -0.0010657570   -0.0008538629
  8    7.9704899996    0.0000000000   11.9163799988    0.0013569704    0.0006782182    0.0011745999
  8    2.7530399996    1.8962000000   11.9163799988    0.0000983093    0.0002977182    0.0001919460
  8    7.9704899996    3.7924000001   11.9163799988   -0.0004035080   -0.0000255685    0.0000772246
  8    2.7530399996    5.6886000001   11.9163799988   -0.0000759000    0.0000018775   -0.0005391530
  8    1.2828669999    0.0000000000   12.4899310004    0.0002387266    0.0004681652   -0.0005642732
  8    6.5003169998    1.8962000000   12.4899310004   -0.0036487996    0.0049273009   -0.0003521207
  8    1.2828669999    3.7924000001   12.4899310004   -0.0000234862   -0.0009675732    0.0006528788
  8    6.5003169998    5.6886000001   12.4899310004    0.0044701767   -0.0053565779   -0.0003323040
  8    4.2361520003    0.0000000000   13.3731380004    0.0023892285   -0.0014829733   -0.0002247732
  8    9.4536029999    1.8962000000   13.3731380004   -0.0010188390    0.0018430971   -0.0013958593
  8    4.2361520003    3.7924000001   13.3731380004   -0.0009125710    0.0011332169   -0.0005658477
  8    9.4536029999    5.6886000001   13.3731380004   -0.0025699140    0.0028891524    0.0007437391
  8    6.4120720002   -0.0100330002   14.5566100002    0.0002751178   -0.0007659211    0.0011898469
  8    1.1988230003    1.8979300003   14.5697740004    0.0012352618   -0.0014935408   -0.0007181499
  8    6.4476679995    3.7931710003   14.5326249996    0.0006216060    0.0020571865   -0.0006990800
  8    1.1991869998    5.6893360002   14.5476289994   -0.0003423489    0.0011693293   -0.0009430890
  8    4.0337220002    1.8915180002   15.4214619998   -0.0004142862   -0.0001209869   -0.0018345479
  8    9.2633839995   -0.0073850002   15.4535019998   -0.0008253607    0.0001476931   -0.0001146009
  8    4.0561820003    5.7039559999   15.4177969990   -0.0005083891    0.0029354584    0.0002648267
  8    9.2769830005    3.7945979999   15.4622469991   -0.0000840185    0.0006149216    0.0001901524
  8    2.6427419996   -0.0135549997   16.2795180007   -0.0002226865    0.0005768612    0.0000331310
  8    7.8400250000    1.8926320002   16.2768270002    0.0001841193    0.0010295989   -0.0005256053
  8    2.6384240003    3.8157519997   16.2593140011   -0.0009435840    0.0005338321    0.0006228633
  8    7.8514419997    5.6872130004   16.3166770014   -0.0008075221    0.0000875379    0.0006468681
  8    5.6643329995   -0.0176379998   16.9121310008   -0.0011807892    0.0011481150    0.0010084127
  8    0.4053310002    1.8957859997   16.8918479996   -0.0009267528    0.0001422801    0.0008077506
  8    0.4475260002    5.6881070002   16.8927369995    0.0002619826   -0.0006197238   -0.0000874671
  8    5.6202399997    3.8152399999   16.8226269986   -0.0005112959    0.0003154827   -0.0008102181
 79    5.4020040005    1.4595419997   18.4356379999   -0.0011150252    0.0008101950   -0.0004297731
 79    7.2277730003    3.2548169998   19.4941750001    0.0007905773    0.0012094776   -0.0001829955
 79    2.6806750002    1.8673149997   18.8955910003   -0.0018416427    0.0000888205    0.0012190858
 79    4.5791829998    3.6165689997   19.6751170012    0.0022904849   -0.0005674221   -0.0006084140
