# Supplementary material for: Real-Space Constrained Density Functional Theory Investigation of Site-Specific, Interfacial Charge Recombination Dynamics Across the Au Nanoparticle/TiO2 Heterojunction
Source: J Phys Chem Lett. 2026 Jan 6;17(2):570–8. doi: 10.1021/acs.jpclett.5c02905 (PMC12814526; doi:10.1021/acs.jpclett.5c02905)
Supplement: Supplementary file 3 [file jz5c02905_si_003.zip › Site-Specific-Charge-Recombination-Dynamics-With-CDFT-main/AuTiO2/4Au/PBE+U+D3/phonon/mode_146_0123.82cm-1.xsf]

# Mode 146   Frequency = 123.82 cm^-1 (=0.01535 eV)   scale = 0.2 Å
CRYSTAL
PRIMVEC
    10.4349002838     0.0000000000     0.0000000000
     0.0000000000     7.5847997665     0.0000000000
     0.0000000000     0.0000000000    28.8263830015
PRIMCOORD
 76 1
 22    1.7717419999    0.0000000000    8.2283789998    0.0000057128   -0.0000122980    0.0000565613
 22    6.9891919999    1.8962000000    8.2283789998   -0.0020192659   -0.0012351716   -0.0034155628
 22    1.7717419999    3.7924000001    8.2283789998   -0.0092468005   -0.0056483581   -0.0150040703
 22    6.9891919999    5.6886000001    8.2283789998   -0.0029211705   -0.0018961847   -0.0047560227
 22    4.7250270003    0.0000000000    9.1115859998   -0.0007045131   -0.0002866205   -0.0009288541
 22    9.9424770003    1.8962000000    9.1115859998   -0.0000499601   -0.0000117060    0.0001410170
 22    4.7250270003    3.7924000001    9.1115859998    0.0001095107    0.0000467831   -0.0000253303
 22    9.9424770003    5.6886000001    9.1115859998    0.0000694617    0.0000077457    0.0003040443
 22    3.1499830001    0.0000000000   11.7615519996   -0.0009718785    0.0000177664    0.0015936916
 22    8.3674330001    1.8962000000   11.7615519996    0.0002862058   -0.0005623996    0.0047795371
 22    3.1499830001    3.7924000001   11.7615519996    0.0003630997   -0.0000581264    0.0017716960
 22    8.3674330001    5.6886000001   11.7615519996    0.0004222272    0.0000557989   -0.0012737100
 22    6.1032690002    0.0000000000   12.6447589996   -0.0032705445    0.0011792974   -0.0022280369
 22    0.8858190002    1.8962000000   12.6447589996    0.0014125352   -0.0004327676   -0.0003322140
 22    6.1032690002    3.7924000001   12.6447589996    0.0003181692   -0.0009968375    0.0013850855
 22    0.8858190002    5.6886000001   12.6447589996    0.0003482961   -0.0002210618    0.0005222217
 22    4.4822329997   -0.0010329997   15.3425429992   -0.0013423299    0.0005369754    0.0011257319
 22    9.7530450000    1.9007529998   15.3892070010   -0.0019728512   -0.0000881843    0.0025660789
 22    4.4990469997    3.7970340002   15.3486869997    0.0008266469   -0.0017076665    0.0008038409
 22    9.7366270003    5.6711660003   15.4078090003    0.0013817291   -0.0022506074   -0.0007263257
 22    7.3650009996   -0.0086700003   16.0913470000    0.0015300756    0.0006934323   -0.0020652000
 22    2.1242060000    1.9196149997   16.1964519993   -0.0008022922    0.0002128254   -0.0021747246
 22    7.3248619995    3.7853700003   16.1241240013   -0.0014105919   -0.0010008448    0.0001117160
 22    2.1046579998    5.6921970004   16.1094059996    0.0006614623   -0.0007899238   -0.0005287977
  8    3.6388589998    0.0000000000    7.4999999990    0.0004799678   -0.0006221684    0.0017907328
  8    8.8563089998    1.8962000000    7.4999999990    0.0009163049    0.0009332483    0.0000629836
  8    3.6388589998    3.7924000001    7.4999999990    0.0000175288    0.0007016442   -0.0002826311
  8    8.8563089998    5.6886000001    7.4999999990   -0.0001402130    0.0004205571    0.0000113742
  8    6.5921440002    0.0000000000    8.3832069990    0.0004846443   -0.0004248261    0.0005320207
  8    1.3746940003    1.8962000000    8.3832069990   -0.0003338425   -0.0002743865    0.0007850683
  8    6.5921440002    3.7924000001    8.3832069990   -0.0000372393    0.0000548803    0.0005127949
  8    1.3746940003    5.6886000001    8.3832069990   -0.0002430209   -0.0001568684    0.0007465680
  8   10.3394210005    0.0000000000    8.9567580006   -0.0014846071   -0.0014001770    0.0017510869
  8    5.1219710005    1.8962000000    8.9567580006   -0.0007675484   -0.0006504862    0.0012642292
  8   10.3394210005    3.7924000001    8.9567580006   -0.0009313732   -0.0008333122    0.0013327938
  8    5.1219710005    5.6886000001    8.9567580006   -0.0011267011   -0.0000886531    0.0013261289
  8    2.8579110000    0.0000000000    9.8399660008   -0.0001810082   -0.0008042095    0.0013730794
  8    8.0753610000    1.8962000000    9.8399660008    0.0001645225   -0.0009524799    0.0008848432
  8    2.8579110000    3.7924000001    9.8399660008   -0.0006782817   -0.0000340540    0.0007069866
  8    8.0753610000    5.6886000001    9.8399660008   -0.0006088856   -0.0002741140    0.0007506132
  8    5.0171000001    0.0000000000   11.0331729988    0.0087497345    0.0061383068   -0.0004160253
  8   10.2345500001    1.8962000000   11.0331729988    0.0002090834    0.0014019818   -0.0008181297
  8    5.0171000001    3.7924000001   11.0331729988   -0.0006707098    0.0014379753    0.0002441706
  8   10.2345500001    5.6886000001   11.0331729988   -0.0002786560    0.0015868860    0.0010644639
  8    7.9704899996    0.0000000000   11.9163799988   -0.0024024246   -0.0015151876   -0.0024173228
  8    2.7530399996    1.8962000000   11.9163799988   -0.0003990477   -0.0002210080   -0.0002935238
  8    7.9704899996    3.7924000001   11.9163799988    0.0009134507   -0.0002351840   -0.0004756574
  8    2.7530399996    5.6886000001   11.9163799988    0.0000229071   -0.0003411454    0.0008600543
  8    1.2828669999    0.0000000000   12.4899310004   -0.0005530397   -0.0005038458    0.0008509834
  8    6.5003169998    1.8962000000   12.4899310004    0.0045413031   -0.0058388573    0.0003417985
  8    1.2828669999    3.7924000001   12.4899310004   -0.0000622609    0.0017971926   -0.0011431747
  8    6.5003169998    5.6886000001   12.4899310004   -0.0061458599    0.0070893380    0.0006620993
  8    4.2361520003    0.0000000000   13.3731380004   -0.0046506068    0.0026467232    0.0010330965
  8    9.4536029999    1.8962000000   13.3731380004    0.0003374264   -0.0012005786    0.0028504677
  8    4.2361520003    3.7924000001   13.3731380004    0.0013541212   -0.0018056496    0.0021407939
  8    9.4536029999    5.6886000001   13.3731380004    0.0017942430   -0.0023959172   -0.0000310639
  8    6.4120720002   -0.0100330002   14.5566100002   -0.0008724370    0.0018407959   -0.0025386722
  8    1.1988230003    1.8979300003   14.5697740004   -0.0021603488    0.0016910211    0.0002911426
  8    6.4476679995    3.7931710003   14.5326249996   -0.0012306407   -0.0033259605    0.0005188029
  8    1.1991869998    5.6893360002   14.5476289994   -0.0001068294   -0.0003859685    0.0014700448
  8    4.0337220002    1.8915180002   15.4214619998    0.0005184880    0.0002596120    0.0037996848
  8    9.2633839995   -0.0073850002   15.4535019998    0.0013638235    0.0001881665    0.0010403120
  8    4.0561820003    5.7039559999   15.4177969990    0.0010300293   -0.0046144143   -0.0002098465
  8    9.2769830005    3.7945979999   15.4622469991    0.0000793282   -0.0019129426    0.0001520495
  8    2.6427419996   -0.0135549997   16.2795180007   -0.0002378901   -0.0010821286    0.0003473614
  8    7.8400250000    1.8926320002   16.2768270002   -0.0003286448   -0.0018423569    0.0004204690
  8    2.6384240003    3.8157519997   16.2593140011    0.0011070228   -0.0012792897   -0.0012528199
  8    7.8514419997    5.6872130004   16.3166770014    0.0013448070   -0.0006908125   -0.0013112148
  8    5.6643329995   -0.0176379998   16.9121310008    0.0017785527   -0.0016691199   -0.0015813575
  8    0.4053310002    1.8957859997   16.8918479996    0.0016104365   -0.0000324698   -0.0007710656
  8    0.4475260002    5.6881070002   16.8927369995    0.0005182422    0.0009565102   -0.0003330890
  8    5.6202399997    3.8152399999   16.8226269986    0.0005444264   -0.0006177983    0.0017591363
 79    5.4020040005    1.4595419997   18.4356379999    0.0020486033   -0.0022790464    0.0017061879
 79    7.2277730003    3.2548169998   19.4941750001   -0.0018161775   -0.0009000957    0.0011107283
 79    2.6806750002    1.8673149997   18.8955910003    0.0022887028   -0.0014028514   -0.0016558363
 79    4.5791829998    3.6165689997   19.6751170012   -0.0034184610    0.0013115255    0.0016771177
