# Supplementary material for: Real-Space Constrained Density Functional Theory Investigation of Site-Specific, Interfacial Charge Recombination Dynamics Across the Au Nanoparticle/TiO2 Heterojunction
Source: J Phys Chem Lett. 2026 Jan 6;17(2):570–8. doi: 10.1021/acs.jpclett.5c02905 (PMC12814526; doi:10.1021/acs.jpclett.5c02905)
Supplement: Supplementary file 3 [file jz5c02905_si_003.zip › Site-Specific-Charge-Recombination-Dynamics-With-CDFT-main/AuTiO2/4Au/PBE+U+D3/phonon/mode_147_0127.33cm-1.xsf]

# Mode 147   Frequency = 127.33 cm^-1 (=0.01579 eV)   scale = 0.2 Å
CRYSTAL
PRIMVEC
    10.4349002838     0.0000000000     0.0000000000
     0.0000000000     7.5847997665     0.0000000000
     0.0000000000     0.0000000000    28.8263830015
PRIMCOORD
 76 1
 22    1.7717419999    0.0000000000    8.2283789998    0.0001505773    0.0001431536    0.0003272694
 22    6.9891919999    1.8962000000    8.2283789998    0.0012356319    0.0007954683    0.0019676288
 22    1.7717419999    3.7924000001    8.2283789998    0.0013490814    0.0008037583    0.0021558237
 22    6.9891919999    5.6886000001    8.2283789998    0.0010452742    0.0005388529    0.0015419248
 22    4.7250270003    0.0000000000    9.1115859998   -0.0001013536   -0.0000789518   -0.0002252786
 22    9.9424770003    1.8962000000    9.1115859998   -0.0000668306   -0.0000085920   -0.0000666180
 22    4.7250270003    3.7924000001    9.1115859998   -0.0000221289    0.0000018995   -0.0000464208
 22    9.9424770003    5.6886000001    9.1115859998   -0.0000019472   -0.0000016935    0.0001316220
 22    3.1499830001    0.0000000000   11.7615519996   -0.0002309822   -0.0000431695   -0.0006363458
 22    8.3674330001    1.8962000000   11.7615519996   -0.0000399661   -0.0000387969    0.0010052487
 22    3.1499830001    3.7924000001   11.7615519996    0.0002677101   -0.0001802809    0.0014642855
 22    8.3674330001    5.6886000001   11.7615519996   -0.0000623868   -0.0000529791   -0.0003430245
 22    6.1032690002    0.0000000000   12.6447589996    0.0006382044   -0.0000648878    0.0005118546
 22    0.8858190002    1.8962000000   12.6447589996    0.0005940559   -0.0003680564   -0.0003853171
 22    6.1032690002    3.7924000001   12.6447589996    0.0005106771   -0.0003727388   -0.0001871651
 22    0.8858190002    5.6886000001   12.6447589996    0.0005815900   -0.0000469031    0.0001137225
 22    4.4822329997   -0.0010329997   15.3425429992   -0.0004964968    0.0000840137    0.0002435567
 22    9.7530450000    1.9007529998   15.3892070010    0.0001542670   -0.0001813285    0.0007427486
 22    4.4990469997    3.7970340002   15.3486869997   -0.0000884503   -0.0005883157    0.0008673881
 22    9.7366270003    5.6711660003   15.4078090003   -0.0000824393   -0.0009486460    0.0000431998
 22    7.3650009996   -0.0086700003   16.0913470000   -0.0003903429   -0.0000773407   -0.0009752923
 22    2.1242060000    1.9196149997   16.1964519993   -0.0007457952    0.0001537453   -0.0010264015
 22    7.3248619995    3.7853700003   16.1241240013   -0.0008938230   -0.0004888085   -0.0004307587
 22    2.1046579998    5.6921970004   16.1094059996   -0.0001124140   -0.0000744842   -0.0005767231
  8    3.6388589998    0.0000000000    7.4999999990    0.0001083205    0.0005301615   -0.0000810590
  8    8.8563089998    1.8962000000    7.4999999990    0.0006615124    0.0014157120   -0.0009134009
  8    3.6388589998    3.7924000001    7.4999999990   -0.0000752301    0.0014467070   -0.0013136598
  8    8.8563089998    5.6886000001    7.4999999990   -0.0003758281    0.0012474564   -0.0012567785
  8    6.5921440002    0.0000000000    8.3832069990   -0.0367773235    0.0065565832   -0.0299763704
  8    1.3746940003    1.8962000000    8.3832069990    0.0000228146    0.0002536394   -0.0001312610
  8    6.5921440002    3.7924000001    8.3832069990    0.0000308949    0.0001068127   -0.0000314091
  8    1.3746940003    5.6886000001    8.3832069990   -0.0000513742    0.0000589202    0.0000545490
  8   10.3394210005    0.0000000000    8.9567580006   -0.0010654548   -0.0007370065    0.0010080846
  8    5.1219710005    1.8962000000    8.9567580006   -0.0008399494   -0.0005114818    0.0008508340
  8   10.3394210005    3.7924000001    8.9567580006   -0.0007625873   -0.0005443978    0.0007554573
  8    5.1219710005    5.6886000001    8.9567580006   -0.0007507734   -0.0001777306    0.0006868616
  8    2.8579110000    0.0000000000    9.8399660008   -0.0002033297   -0.0002738912    0.0004894825
  8    8.0753610000    1.8962000000    9.8399660008   -0.0000753399   -0.0006011606    0.0005053931
  8    2.8579110000    3.7924000001    9.8399660008   -0.0003265757   -0.0003914742    0.0004185565
  8    8.0753610000    5.6886000001    9.8399660008   -0.0003618900   -0.0001735174    0.0002543365
  8    5.0171000001    0.0000000000   11.0331729988    0.0029139511    0.0024574462   -0.0005645845
  8   10.2345500001    1.8962000000   11.0331729988   -0.0004040154    0.0006244877   -0.0013299379
  8    5.0171000001    3.7924000001   11.0331729988   -0.0002742933    0.0003464415   -0.0007641167
  8   10.2345500001    5.6886000001   11.0331729988   -0.0000042881    0.0004812690    0.0000061548
  8    7.9704899996    0.0000000000   11.9163799988   -0.0006539057   -0.0003495595   -0.0006372019
  8    2.7530399996    1.8962000000   11.9163799988   -0.0001896415    0.0001241766   -0.0002356468
  8    7.9704899996    3.7924000001   11.9163799988    0.0003308359   -0.0002839106   -0.0005189164
  8    2.7530399996    5.6886000001   11.9163799988    0.0001344350   -0.0003647849   -0.0001060643
  8    1.2828669999    0.0000000000   12.4899310004   -0.0005467271   -0.0001116918    0.0002251119
  8    6.5003169998    1.8962000000   12.4899310004    0.0000416116    0.0001842154   -0.0002264076
  8    1.2828669999    3.7924000001   12.4899310004    0.0004353045   -0.0003980263   -0.0003515381
  8    6.5003169998    5.6886000001   12.4899310004   -0.0005206910    0.0005055766   -0.0001293679
  8    4.2361520003    0.0000000000   13.3731380004   -0.0011915912    0.0005912031    0.0001539650
  8    9.4536029999    1.8962000000   13.3731380004   -0.0006813105    0.0008190834    0.0005858377
  8    4.2361520003    3.7924000001   13.3731380004    0.0003030248   -0.0004693353    0.0012096015
  8    9.4536029999    5.6886000001   13.3731380004   -0.0012611874    0.0011958816    0.0007996057
  8    6.4120720002   -0.0100330002   14.5566100002   -0.0003301521    0.0003689024   -0.0011321475
  8    1.1988230003    1.8979300003   14.5697740004   -0.0003429536   -0.0004461076   -0.0009006640
  8    6.4476679995    3.7931710003   14.5326249996   -0.0005364066   -0.0003457889   -0.0003635676
  8    1.1991869998    5.6893360002   14.5476289994   -0.0006736987    0.0004200872    0.0002432392
  8    4.0337220002    1.8915180002   15.4214619998    0.0001600022    0.0000171900    0.0010992702
  8    9.2633839995   -0.0073850002   15.4535019998    0.0002048048   -0.0003289553    0.0006076639
  8    4.0561820003    5.7039559999   15.4177969990    0.0002679839   -0.0009374752    0.0000147968
  8    9.2769830005    3.7945979999   15.4622469991    0.0000553731   -0.0010243900    0.0002805068
  8    2.6427419996   -0.0135549997   16.2795180007   -0.0003214989   -0.0002959283    0.0001698787
  8    7.8400250000    1.8926320002   16.2768270002    0.0001201002   -0.0006337911   -0.0003767226
  8    2.6384240003    3.8157519997   16.2593140011    0.0001733968   -0.0007935737   -0.0007557465
  8    7.8514419997    5.6872130004   16.3166770014    0.0005145447   -0.0008957173   -0.0008994715
  8    5.6643329995   -0.0176379998   16.9121310008    0.0001312879    0.0001778212   -0.0005914143
  8    0.4053310002    1.8957859997   16.8918479996    0.0000535666    0.0002771504   -0.0000238149
  8    0.4475260002    5.6881070002   16.8927369995    0.0005138119   -0.0003323152   -0.0005427076
  8    5.6202399997    3.8152399999   16.8226269986   -0.0001455859    0.0000741009    0.0002935890
 79    5.4020040005    1.4595419997   18.4356379999    0.0003561182   -0.0006185267    0.0004160922
 79    7.2277730003    3.2548169998   19.4941750001   -0.0011166767    0.0008486291    0.0002958126
 79    2.6806750002    1.8673149997   18.8955910003   -0.0002711464   -0.0008082917   -0.0000525305
 79    4.5791829998    3.6165689997   19.6751170012   -0.0001723770    0.0007135786    0.0005461099
