# Supplementary material for: Real-Space Constrained Density Functional Theory Investigation of Site-Specific, Interfacial Charge Recombination Dynamics Across the Au Nanoparticle/TiO2 Heterojunction
Source: J Phys Chem Lett. 2026 Jan 6;17(2):570–8. doi: 10.1021/acs.jpclett.5c02905 (PMC12814526; doi:10.1021/acs.jpclett.5c02905)
Supplement: Supplementary file 3 [file jz5c02905_si_003.zip › Site-Specific-Charge-Recombination-Dynamics-With-CDFT-main/AuTiO2/4Au/PBE+U+D3/phonon/mode_148_0134.04cm-1.xsf]

# Mode 148   Frequency = 134.04 cm^-1 (=0.01662 eV)   scale = 0.2 Å
CRYSTAL
PRIMVEC
    10.4349002838     0.0000000000     0.0000000000
     0.0000000000     7.5847997665     0.0000000000
     0.0000000000     0.0000000000    28.8263830015
PRIMCOORD
 76 1
 22    1.7717419999    0.0000000000    8.2283789998    0.0005777345    0.0006961264    0.0014172798
 22    6.9891919999    1.8962000000    8.2283789998    0.0032164696    0.0020707124    0.0048587177
 22    1.7717419999    3.7924000001    8.2283789998    0.0030718928    0.0017742910    0.0047402553
 22    6.9891919999    5.6886000001    8.2283789998    0.0029859567    0.0016337095    0.0043074250
 22    4.7250270003    0.0000000000    9.1115859998   -0.0000326395   -0.0001255156   -0.0005887550
 22    9.9424770003    1.8962000000    9.1115859998   -0.0001912663   -0.0000896968   -0.0000933800
 22    4.7250270003    3.7924000001    9.1115859998   -0.0000817278    0.0000075907   -0.0002263278
 22    9.9424770003    5.6886000001    9.1115859998   -0.0001311811   -0.0000573168    0.0002719378
 22    3.1499830001    0.0000000000   11.7615519996   -0.0009977251   -0.0005390118   -0.0011793311
 22    8.3674330001    1.8962000000   11.7615519996    0.0005626164   -0.0010755683    0.0058921736
 22    3.1499830001    3.7924000001   11.7615519996   -0.0007666581    0.0000646594   -0.0003534853
 22    8.3674330001    5.6886000001   11.7615519996   -0.0014603505    0.0004860501   -0.0043010660
 22    6.1032690002    0.0000000000   12.6447589996    0.0009894900   -0.0005648714   -0.0002161645
 22    0.8858190002    1.8962000000   12.6447589996    0.0029120660   -0.0011855667   -0.0019114280
 22    6.1032690002    3.7924000001   12.6447589996    0.0017628115   -0.0002503123   -0.0003968106
 22    0.8858190002    5.6886000001   12.6447589996    0.0030364022   -0.0002854874   -0.0009306158
 22    4.4822329997   -0.0010329997   15.3425429992   -0.0009707390    0.0010553500    0.0015335342
 22    9.7530450000    1.9007529998   15.3892070010   -0.0011398226   -0.0028505261    0.0026936907
 22    4.4990469997    3.7970340002   15.3486869997   -0.0003153723   -0.0003277522    0.0004263625
 22    9.7366270003    5.6711660003   15.4078090003   -0.0001287147   -0.0019681306   -0.0000504935
 22    7.3650009996   -0.0086700003   16.0913470000   -0.0001670750   -0.0004255326   -0.0032946711
 22    2.1242060000    1.9196149997   16.1964519993   -0.0027636342    0.0022332747   -0.0034036067
 22    7.3248619995    3.7853700003   16.1241240013   -0.0030067462   -0.0000032009   -0.0014796249
 22    2.1046579998    5.6921970004   16.1094059996   -0.0018567623   -0.0006919307   -0.0027244939
  8    3.6388589998    0.0000000000    7.4999999990    0.0015122301   -0.0006192159    0.0014568966
  8    8.8563089998    1.8962000000    7.4999999990    0.0023735182    0.0067233638   -0.0050932050
  8    3.6388589998    3.7924000001    7.4999999990   -0.0009664916    0.0072313224   -0.0075600984
  8    8.8563089998    5.6886000001    7.4999999990   -0.0022619707    0.0068994260   -0.0078848751
  8    6.5921440002    0.0000000000    8.3832069990    0.0095072494   -0.0020095835    0.0066613810
  8    1.3746940003    1.8962000000    8.3832069990    0.0004778333    0.0012927192   -0.0012897395
  8    6.5921440002    3.7924000001    8.3832069990    0.0003712129    0.0007220641   -0.0009315333
  8    1.3746940003    5.6886000001    8.3832069990   -0.0000031114    0.0004088455   -0.0005102543
  8   10.3394210005    0.0000000000    8.9567580006   -0.0039503408   -0.0029835053    0.0032926478
  8    5.1219710005    1.8962000000    8.9567580006   -0.0029237206   -0.0017267234    0.0025408447
  8   10.3394210005    3.7924000001    8.9567580006   -0.0032249362   -0.0019997315    0.0026228762
  8    5.1219710005    5.6886000001    8.9567580006   -0.0029973063   -0.0009392275    0.0023371993
  8    2.8579110000    0.0000000000    9.8399660008   -0.0006445404   -0.0010081731    0.0012706764
  8    8.0753610000    1.8962000000    9.8399660008   -0.0004350640   -0.0016442409    0.0010849166
  8    2.8579110000    3.7924000001    9.8399660008   -0.0013886562   -0.0010786153    0.0010863348
  8    8.0753610000    5.6886000001    9.8399660008   -0.0012509380   -0.0013993858    0.0010051142
  8    5.0171000001    0.0000000000   11.0331729988    0.0099156730    0.0078946608   -0.0055222645
  8   10.2345500001    1.8962000000   11.0331729988   -0.0014304797    0.0020411498   -0.0039169017
  8    5.0171000001    3.7924000001   11.0331729988   -0.0011172496    0.0001696672   -0.0032232464
  8   10.2345500001    5.6886000001   11.0331729988    0.0001455698    0.0006230402   -0.0014840287
  8    7.9704899996    0.0000000000   11.9163799988   -0.0019350941   -0.0009707397   -0.0026312148
  8    2.7530399996    1.8962000000   11.9163799988    0.0001491718    0.0005719633   -0.0021366266
  8    7.9704899996    3.7924000001   11.9163799988    0.0011358794   -0.0007024783   -0.0019050291
  8    2.7530399996    5.6886000001   11.9163799988   -0.0000535783   -0.0005720524   -0.0006334518
  8    1.2828669999    0.0000000000   12.4899310004   -0.0011137944    0.0005127268    0.0000129837
  8    6.5003169998    1.8962000000   12.4899310004    0.0014271494   -0.0001244449   -0.0016984317
  8    1.2828669999    3.7924000001   12.4899310004    0.0008618048   -0.0008727041   -0.0017413165
  8    6.5003169998    5.6886000001   12.4899310004   -0.0009161059   -0.0001357850   -0.0005364924
  8    4.2361520003    0.0000000000   13.3731380004   -0.0018222901    0.0005174958    0.0000065676
  8    9.4536029999    1.8962000000   13.3731380004    0.0017172615   -0.0025305764    0.0042311979
  8    4.2361520003    3.7924000001   13.3731380004   -0.0064417538    0.0062973270    0.0028781103
  8    9.4536029999    5.6886000001   13.3731380004   -0.0038056630    0.0040156181    0.0005477363
  8    6.4120720002   -0.0100330002   14.5566100002    0.0003724818    0.0011416295   -0.0047300562
  8    1.1988230003    1.8979300003   14.5697740004   -0.0018350673   -0.0021922578   -0.0020755026
  8    6.4476679995    3.7931710003   14.5326249996   -0.0015818087   -0.0009351670   -0.0023582454
  8    1.1991869998    5.6893360002   14.5476289994   -0.0017625394    0.0030325943   -0.0007288777
  8    4.0337220002    1.8915180002   15.4214619998   -0.0006504350    0.0014163979    0.0032623008
  8    9.2633839995   -0.0073850002   15.4535019998    0.0000254633   -0.0006727000    0.0017935682
  8    4.0561820003    5.7039559999   15.4177969990   -0.0006997460   -0.0032374367    0.0011957180
  8    9.2769830005    3.7945979999   15.4622469991    0.0006623903   -0.0035905661    0.0000176455
  8    2.6427419996   -0.0135549997   16.2795180007   -0.0015354872   -0.0011806270    0.0000468524
  8    7.8400250000    1.8926320002   16.2768270002   -0.0002300572   -0.0015334604   -0.0002441141
  8    2.6384240003    3.8157519997   16.2593140011    0.0013708732    0.0002614260   -0.0030950322
  8    7.8514419997    5.6872130004   16.3166770014    0.0021193223   -0.0027117157   -0.0038598219
  8    5.6643329995   -0.0176379998   16.9121310008    0.0008287391    0.0019105613   -0.0030429232
  8    0.4053310002    1.8957859997   16.8918479996    0.0004036521    0.0016937464   -0.0017821698
  8    0.4475260002    5.6881070002   16.8927369995    0.0001894940    0.0019157095   -0.0028853158
  8    5.6202399997    3.8152399999   16.8226269986   -0.0014158103    0.0010661543   -0.0003385762
 79    5.4020040005    1.4595419997   18.4356379999   -0.0006166858   -0.0015700351   -0.0004525745
 79    7.2277730003    3.2548169998   19.4941750001   -0.0033750672    0.0032662851    0.0003775372
 79    2.6806750002    1.8673149997   18.8955910003   -0.0029376933   -0.0014853707    0.0009959621
 79    4.5791829998    3.6165689997   19.6751170012    0.0014770630    0.0013911094    0.0008299199
