# Supplementary material for: Real-Space Constrained Density Functional Theory Investigation of Site-Specific, Interfacial Charge Recombination Dynamics Across the Au Nanoparticle/TiO2 Heterojunction
Source: J Phys Chem Lett. 2026 Jan 6;17(2):570–8. doi: 10.1021/acs.jpclett.5c02905 (PMC12814526; doi:10.1021/acs.jpclett.5c02905)
Supplement: Supplementary file 3 [file jz5c02905_si_003.zip › Site-Specific-Charge-Recombination-Dynamics-With-CDFT-main/AuTiO2/4Au/PBE+U+D3/phonon/mode_149_0136.83cm-1.xsf]

# Mode 149   Frequency = 136.83 cm^-1 (=0.01697 eV)   scale = 0.2 Å
CRYSTAL
PRIMVEC
    10.4349002838     0.0000000000     0.0000000000
     0.0000000000     7.5847997665     0.0000000000
     0.0000000000     0.0000000000    28.8263830015
PRIMCOORD
 76 1
 22    1.7717419999    0.0000000000    8.2283789998    0.0000676563    0.0002880168    0.0005419176
 22    6.9891919999    1.8962000000    8.2283789998    0.0012033857    0.0007231063    0.0017995268
 22    1.7717419999    3.7924000001    8.2283789998    0.0012577050    0.0009226371    0.0020752597
 22    6.9891919999    5.6886000001    8.2283789998    0.0013606556    0.0008223253    0.0019587997
 22    4.7250270003    0.0000000000    9.1115859998    0.0003126236    0.0001173254    0.0002670089
 22    9.9424770003    1.8962000000    9.1115859998    0.0000082463   -0.0000005398    0.0000379805
 22    4.7250270003    3.7924000001    9.1115859998   -0.0001097292   -0.0000765420   -0.0003780708
 22    9.9424770003    5.6886000001    9.1115859998   -0.0000320131   -0.0000307319    0.0000369303
 22    3.1499830001    0.0000000000   11.7615519996   -0.0002441907   -0.0001493106    0.0008600350
 22    8.3674330001    1.8962000000   11.7615519996   -0.0011096945    0.0006308497   -0.0039287967
 22    3.1499830001    3.7924000001   11.7615519996    0.0000512214    0.0008208354   -0.0001849978
 22    8.3674330001    5.6886000001   11.7615519996    0.0031302275   -0.0018877471    0.0094354866
 22    6.1032690002    0.0000000000   12.6447589996    0.0052063210    0.0010519580    0.0051027965
 22    0.8858190002    1.8962000000   12.6447589996    0.0004241356   -0.0008922929    0.0001271095
 22    6.1032690002    3.7924000001   12.6447589996   -0.0005322901   -0.0006310874   -0.0006708946
 22    0.8858190002    5.6886000001   12.6447589996   -0.0001908196    0.0006368146   -0.0022402515
 22    4.4822329997   -0.0010329997   15.3425429992   -0.0015994176    0.0006476280    0.0009058719
 22    9.7530450000    1.9007529998   15.3892070010    0.0045997700    0.0012407017    0.0000941348
 22    4.4990469997    3.7970340002   15.3486869997    0.0025728942    0.0005229063    0.0003958807
 22    9.7366270003    5.6711660003   15.4078090003    0.0001043112    0.0004251640    0.0033484330
 22    7.3650009996   -0.0086700003   16.0913470000   -0.0026135915    0.0046280203   -0.0030098164
 22    2.1242060000    1.9196149997   16.1964519993   -0.0012126841   -0.0007701100    0.0000889088
 22    7.3248619995    3.7853700003   16.1241240013    0.0027198096    0.0007184684   -0.0034694915
 22    2.1046579998    5.6921970004   16.1094059996    0.0022502316    0.0015380834   -0.0002799425
  8    3.6388589998    0.0000000000    7.4999999990   -0.0001010228   -0.0000569229   -0.0023657664
  8    8.8563089998    1.8962000000    7.4999999990   -0.0014355822    0.0002827872   -0.0011876770
  8    3.6388589998    3.7924000001    7.4999999990   -0.0007623471    0.0015515690   -0.0022709329
  8    8.8563089998    5.6886000001    7.4999999990   -0.0003492737    0.0010989364   -0.0015622652
  8    6.5921440002    0.0000000000    8.3832069990    0.0025482273   -0.0000481081    0.0017954574
  8    1.3746940003    1.8962000000    8.3832069990    0.0002587146    0.0001927703   -0.0008039432
  8    6.5921440002    3.7924000001    8.3832069990    0.0003333266    0.0004310057   -0.0010711115
  8    1.3746940003    5.6886000001    8.3832069990    0.0002718686    0.0001570946   -0.0008994968
  8   10.3394210005    0.0000000000    8.9567580006    0.0012648385    0.0014613657   -0.0016571434
  8    5.1219710005    1.8962000000    8.9567580006    0.0004676820    0.0008337259   -0.0008426069
  8   10.3394210005    3.7924000001    8.9567580006    0.0002257227    0.0000216002   -0.0005369766
  8    5.1219710005    5.6886000001    8.9567580006    0.0008344041    0.0004583344   -0.0009780601
  8    2.8579110000    0.0000000000    9.8399660008    0.0000811317    0.0002714415   -0.0005804614
  8    8.0753610000    1.8962000000    9.8399660008    0.0002053328    0.0004930728   -0.0008488894
  8    2.8579110000    3.7924000001    9.8399660008    0.0002992009   -0.0002466278   -0.0003069675
  8    8.0753610000    5.6886000001    9.8399660008    0.0005316899    0.0006301012   -0.0011127988
  8    5.0171000001    0.0000000000   11.0331729988   -0.0030089670   -0.0030883192    0.0025514556
  8   10.2345500001    1.8962000000   11.0331729988   -0.0003756260    0.0012140690   -0.0000429752
  8    5.0171000001    3.7924000001   11.0331729988   -0.0013277219   -0.0004682839   -0.0022692631
  8   10.2345500001    5.6886000001   11.0331729988    0.0005242313    0.0001375267   -0.0007015856
  8    7.9704899996    0.0000000000   11.9163799988   -0.0008463264   -0.0021535930   -0.0019682435
  8    2.7530399996    1.8962000000   11.9163799988   -0.0001900028    0.0001031978    0.0006435538
  8    7.9704899996    3.7924000001   11.9163799988   -0.0002825473    0.0005233191   -0.0000335370
  8    2.7530399996    5.6886000001   11.9163799988    0.0002449291   -0.0006821860   -0.0007785038
  8    1.2828669999    0.0000000000   12.4899310004    0.0021102546    0.0007365619   -0.0016592800
  8    6.5003169998    1.8962000000   12.4899310004   -0.0020686984    0.0023127704   -0.0006086617
  8    1.2828669999    3.7924000001   12.4899310004   -0.0019429465    0.0041651053   -0.0011087587
  8    6.5003169998    5.6886000001   12.4899310004    0.0029723986   -0.0037170350    0.0004894422
  8    4.2361520003    0.0000000000   13.3731380004   -0.0039321185    0.0024220794    0.0017632653
  8    9.4536029999    1.8962000000   13.3731380004   -0.0017121443    0.0030784106   -0.0010281909
  8    4.2361520003    3.7924000001   13.3731380004   -0.0052949143    0.0062504239   -0.0005611308
  8    9.4536029999    5.6886000001   13.3731380004    0.0019894866   -0.0033185318    0.0013114041
  8    6.4120720002   -0.0100330002   14.5566100002   -0.0041667142    0.0034369910    0.0003190656
  8    1.1988230003    1.8979300003   14.5697740004    0.0016580002   -0.0011726179   -0.0004468029
  8    6.4476679995    3.7931710003   14.5326249996   -0.0000553060   -0.0007737207   -0.0025806817
  8    1.1991869998    5.6893360002   14.5476289994   -0.0001153212    0.0046655670   -0.0000004672
  8    4.0337220002    1.8915180002   15.4214619998   -0.0034101402    0.0016160482    0.0029186046
  8    9.2633839995   -0.0073850002   15.4535019998   -0.0014130322    0.0046318008    0.0031467125
  8    4.0561820003    5.7039559999   15.4177969990   -0.0003326306   -0.0004394586    0.0016165134
  8    9.2769830005    3.7945979999   15.4622469991   -0.0004364858   -0.0008872326    0.0007065263
  8    2.6427419996   -0.0135549997   16.2795180007   -0.0002443474   -0.0000201569    0.0009426138
  8    7.8400250000    1.8926320002   16.2768270002   -0.0005322986    0.0028135654   -0.0013568007
  8    2.6384240003    3.8157519997   16.2593140011   -0.0002617024    0.0022464549   -0.0013406053
  8    7.8514419997    5.6872130004   16.3166770014   -0.0024509965   -0.0002505481    0.0006890006
  8    5.6643329995   -0.0176379998   16.9121310008    0.0003531374   -0.0001864629   -0.0013179453
  8    0.4053310002    1.8957859997   16.8918479996   -0.0005634957    0.0058275793    0.0018724747
  8    0.4475260002    5.6881070002   16.8927369995    0.0031300928    0.0065440641    0.0018041550
  8    5.6202399997    3.8152399999   16.8226269986    0.0031748118   -0.0029643151   -0.0004684370
 79    5.4020040005    1.4595419997   18.4356379999    0.0032464319   -0.0018292149    0.0021059888
 79    7.2277730003    3.2548169998   19.4941750001   -0.0024550791    0.0012372344   -0.0017057284
 79    2.6806750002    1.8673149997   18.8955910003    0.0052379291   -0.0018118548   -0.0043224053
 79    4.5791829998    3.6165689997   19.6751170012    0.0005611733    0.0010553644    0.0018175699
