# Supplementary material for: Real-Space Constrained Density Functional Theory Investigation of Site-Specific, Interfacial Charge Recombination Dynamics Across the Au Nanoparticle/TiO2 Heterojunction
Source: J Phys Chem Lett. 2026 Jan 6;17(2):570–8. doi: 10.1021/acs.jpclett.5c02905 (PMC12814526; doi:10.1021/acs.jpclett.5c02905)
Supplement: Supplementary file 3 [file jz5c02905_si_003.zip › Site-Specific-Charge-Recombination-Dynamics-With-CDFT-main/AuTiO2/4Au/PBE+U+D3/phonon/mode_150_0142.33cm-1.xsf]

# Mode 150   Frequency = 142.33 cm^-1 (=0.01765 eV)   scale = 0.2 Å
CRYSTAL
PRIMVEC
    10.4349002838     0.0000000000     0.0000000000
     0.0000000000     7.5847997665     0.0000000000
     0.0000000000     0.0000000000    28.8263830015
PRIMCOORD
 76 1
 22    1.7717419999    0.0000000000    8.2283789998    0.0001739476    0.0002528266    0.0002223065
 22    6.9891919999    1.8962000000    8.2283789998    0.0003837684    0.0001529519    0.0005513416
 22    1.7717419999    3.7924000001    8.2283789998    0.0004198948    0.0002049918    0.0005823137
 22    6.9891919999    5.6886000001    8.2283789998    0.0003539844    0.0001639716    0.0005765302
 22    4.7250270003    0.0000000000    9.1115859998    0.0000659506   -0.0000594533   -0.0000808158
 22    9.9424770003    1.8962000000    9.1115859998    0.0001304234    0.0000660918   -0.0001029173
 22    4.7250270003    3.7924000001    9.1115859998   -0.0000450508   -0.0000079625    0.0002429969
 22    9.9424770003    5.6886000001    9.1115859998   -0.0001303603    0.0000406530   -0.0000787409
 22    3.1499830001    0.0000000000   11.7615519996   -0.0012252960   -0.0015001547    0.0175814486
 22    8.3674330001    1.8962000000   11.7615519996    0.0003318405    0.0000537671    0.0001732314
 22    3.1499830001    3.7924000001   11.7615519996   -0.0010972494   -0.0005428141   -0.0050881463
 22    8.3674330001    5.6886000001   11.7615519996   -0.0015187625    0.0006192422   -0.0050919043
 22    6.1032690002    0.0000000000   12.6447589996    0.0050530137   -0.0012148816    0.0029909983
 22    0.8858190002    1.8962000000   12.6447589996   -0.0002853672   -0.0010720802    0.0002451586
 22    6.1032690002    3.7924000001   12.6447589996    0.0019849597    0.0002395184   -0.0009239970
 22    0.8858190002    5.6886000001   12.6447589996   -0.0014198533    0.0003600598   -0.0011427785
 22    4.4822329997   -0.0010329997   15.3425429992   -0.0014809645   -0.0015925986    0.0015920246
 22    9.7530450000    1.9007529998   15.3892070010    0.0024185183   -0.0008600088    0.0001302815
 22    4.4990469997    3.7970340002   15.3486869997   -0.0003953019   -0.0034410786   -0.0011789985
 22    9.7366270003    5.6711660003   15.4078090003   -0.0005052899    0.0013957863   -0.0001242779
 22    7.3650009996   -0.0086700003   16.0913470000   -0.0042890625   -0.0001649849    0.0005211391
 22    2.1242060000    1.9196149997   16.1964519993   -0.0016311133   -0.0048970207    0.0014202394
 22    7.3248619995    3.7853700003   16.1241240013    0.0014960178   -0.0017904444   -0.0028898361
 22    2.1046579998    5.6921970004   16.1094059996    0.0025551184   -0.0008985542    0.0024600202
  8    3.6388589998    0.0000000000    7.4999999990   -0.0020302116    0.0074600838   -0.0086969789
  8    8.8563089998    1.8962000000    7.4999999990   -0.0014071555    0.0012219275   -0.0020909562
  8    3.6388589998    3.7924000001    7.4999999990   -0.0008660581    0.0018372635   -0.0023002797
  8    8.8563089998    5.6886000001    7.4999999990   -0.0010853612    0.0025137395   -0.0034534090
  8    6.5921440002    0.0000000000    8.3832069990    0.0003795492   -0.0000398918    0.0000715008
  8    1.3746940003    1.8962000000    8.3832069990    0.0008732902    0.0012178058   -0.0011676937
  8    6.5921440002    3.7924000001    8.3832069990   -0.0000667506    0.0000155311   -0.0001252084
  8    1.3746940003    5.6886000001    8.3832069990    0.0000664005    0.0002148138   -0.0003222630
  8   10.3394210005    0.0000000000    8.9567580006   -0.0007266135   -0.0007815432    0.0006246100
  8    5.1219710005    1.8962000000    8.9567580006   -0.0003959433   -0.0003405875    0.0002659894
  8   10.3394210005    3.7924000001    8.9567580006   -0.0004102553   -0.0000594908    0.0001677630
  8    5.1219710005    5.6886000001    8.9567580006   -0.0010268642   -0.0003717658    0.0005645888
  8    2.8579110000    0.0000000000    9.8399660008    0.0001873929   -0.0001066248   -0.0000736980
  8    8.0753610000    1.8962000000    9.8399660008   -0.0004894972    0.0005922538   -0.0002249861
  8    2.8579110000    3.7924000001    9.8399660008   -0.0002173338   -0.0001326351    0.0000196697
  8    8.0753610000    5.6886000001    9.8399660008   -0.0007525367   -0.0011189097    0.0008135006
  8    5.0171000001    0.0000000000   11.0331729988    0.0016042664    0.0028659932   -0.0039197589
  8   10.2345500001    1.8962000000   11.0331729988   -0.0005394658    0.0003987335   -0.0008185311
  8    5.0171000001    3.7924000001   11.0331729988    0.0005657394    0.0008081518    0.0005295334
  8   10.2345500001    5.6886000001   11.0331729988    0.0000700761   -0.0008884296   -0.0010877171
  8    7.9704899996    0.0000000000   11.9163799988   -0.0001938501    0.0000474511    0.0007326319
  8    2.7530399996    1.8962000000   11.9163799988    0.0009954706   -0.0007196651   -0.0002276406
  8    7.9704899996    3.7924000001   11.9163799988   -0.0001514181   -0.0009157858   -0.0000101666
  8    2.7530399996    5.6886000001   11.9163799988    0.0000015618    0.0005936984   -0.0002657561
  8    1.2828669999    0.0000000000   12.4899310004    0.0000234972   -0.0022070012    0.0001928558
  8    6.5003169998    1.8962000000   12.4899310004   -0.0008236578   -0.0003510648   -0.0001192425
  8    1.2828669999    3.7924000001   12.4899310004   -0.0030189197    0.0031552251    0.0004188469
  8    6.5003169998    5.6886000001   12.4899310004   -0.0046717166    0.0056342946    0.0002989455
  8    4.2361520003    0.0000000000   13.3731380004   -0.0000661257    0.0016079112    0.0012060309
  8    9.4536029999    1.8962000000   13.3731380004    0.0027055102   -0.0035930455   -0.0003842788
  8    4.2361520003    3.7924000001   13.3731380004    0.0019655933   -0.0038277354    0.0002839771
  8    9.4536029999    5.6886000001   13.3731380004   -0.0050566324    0.0064197091   -0.0008644323
  8    6.4120720002   -0.0100330002   14.5566100002   -0.0018451882   -0.0042456156   -0.0004950809
  8    1.1988230003    1.8979300003   14.5697740004    0.0020055577   -0.0004844938   -0.0007220499
  8    6.4476679995    3.7931710003   14.5326249996   -0.0011288844    0.0001275805    0.0008930217
  8    1.1991869998    5.6893360002   14.5476289994    0.0008183720   -0.0040384703   -0.0010895290
  8    4.0337220002    1.8915180002   15.4214619998    0.0007398705   -0.0054851540   -0.0023783563
  8    9.2633839995   -0.0073850002   15.4535019998    0.0027039540   -0.0025285614   -0.0004553443
  8    4.0561820003    5.7039559999   15.4177969990    0.0036811583    0.0007653263   -0.0022723954
  8    9.2769830005    3.7945979999   15.4622469991    0.0015484167   -0.0003876766   -0.0014276641
  8    2.6427419996   -0.0135549997   16.2795180007    0.0021784864   -0.0011636725   -0.0013249197
  8    7.8400250000    1.8926320002   16.2768270002    0.0023397089   -0.0044197113   -0.0035855111
  8    2.6384240003    3.8157519997   16.2593140011    0.0017385320   -0.0041598892   -0.0013262508
  8    7.8514419997    5.6872130004   16.3166770014   -0.0002455155    0.0012478791    0.0002221499
  8    5.6643329995   -0.0176379998   16.9121310008   -0.0013365012   -0.0012500010    0.0010887412
  8    0.4053310002    1.8957859997   16.8918479996   -0.0014555103    0.0024124382    0.0039407562
  8    0.4475260002    5.6881070002   16.8927369995    0.0034709439   -0.0087908615    0.0019474697
  8    5.6202399997    3.8152399999   16.8226269986    0.0021239718   -0.0056917663    0.0002386298
 79    5.4020040005    1.4595419997   18.4356379999   -0.0005025061   -0.0002428675   -0.0002389453
 79    7.2277730003    3.2548169998   19.4941750001    0.0008110497    0.0003445179   -0.0008167132
 79    2.6806750002    1.8673149997   18.8955910003    0.0024791103   -0.0006030680    0.0016487896
 79    4.5791829998    3.6165689997   19.6751170012   -0.0013207061   -0.0006068050   -0.0014827037
