# Supplementary material for: Real-Space Constrained Density Functional Theory Investigation of Site-Specific, Interfacial Charge Recombination Dynamics Across the Au Nanoparticle/TiO2 Heterojunction
Source: J Phys Chem Lett. 2026 Jan 6;17(2):570–8. doi: 10.1021/acs.jpclett.5c02905 (PMC12814526; doi:10.1021/acs.jpclett.5c02905)
Supplement: Supplementary file 3 [file jz5c02905_si_003.zip › Site-Specific-Charge-Recombination-Dynamics-With-CDFT-main/AuTiO2/4Au/PBE+U+D3/phonon/mode_151_0146.51cm-1.xsf]

# Mode 151   Frequency = 146.51 cm^-1 (=0.01816 eV)   scale = 0.2 Å
CRYSTAL
PRIMVEC
    10.4349002838     0.0000000000     0.0000000000
     0.0000000000     7.5847997665     0.0000000000
     0.0000000000     0.0000000000    28.8263830015
PRIMCOORD
 76 1
 22    1.7717419999    0.0000000000    8.2283789998    0.0003556922    0.0002892345    0.0005580824
 22    6.9891919999    1.8962000000    8.2283789998    0.0007650135    0.0005877957    0.0013016948
 22    1.7717419999    3.7924000001    8.2283789998    0.0010045120    0.0006268432    0.0014891486
 22    6.9891919999    5.6886000001    8.2283789998    0.0008023409    0.0005623131    0.0012983586
 22    4.7250270003    0.0000000000    9.1115859998    0.0003331767    0.0001219302    0.0003877470
 22    9.9424770003    1.8962000000    9.1115859998    0.0000231787   -0.0000172244   -0.0002365712
 22    4.7250270003    3.7924000001    9.1115859998    0.0000208328   -0.0000227712    0.0000499641
 22    9.9424770003    5.6886000001    9.1115859998   -0.0000791773    0.0000081546   -0.0000571098
 22    3.1499830001    0.0000000000   11.7615519996    0.0003042075    0.0000658204   -0.0049660684
 22    8.3674330001    1.8962000000   11.7615519996    0.0017473024    0.0002121744    0.0068014929
 22    3.1499830001    3.7924000001   11.7615519996    0.0014214408   -0.0009730868    0.0055269344
 22    8.3674330001    5.6886000001   11.7615519996   -0.0002143954   -0.0002955117    0.0014721564
 22    6.1032690002    0.0000000000   12.6447589996   -0.0011469769   -0.0013172375    0.0006759802
 22    0.8858190002    1.8962000000   12.6447589996   -0.0018509138   -0.0004341655    0.0010905874
 22    6.1032690002    3.7924000001   12.6447589996    0.0009702570   -0.0001985120   -0.0014275695
 22    0.8858190002    5.6886000001   12.6447589996    0.0000239338    0.0005585064    0.0009623942
 22    4.4822329997   -0.0010329997   15.3425429992    0.0001277877   -0.0011096967    0.0007183858
 22    9.7530450000    1.9007529998   15.3892070010   -0.0003075133    0.0009281425    0.0009301710
 22    4.4990469997    3.7970340002   15.3486869997   -0.0023013973   -0.0011595197    0.0010803522
 22    9.7366270003    5.6711660003   15.4078090003   -0.0020687529   -0.0007819080   -0.0000260431
 22    7.3650009996   -0.0086700003   16.0913470000   -0.0017393805   -0.0021979995    0.0014947563
 22    2.1242060000    1.9196149997   16.1964519993    0.0000946955   -0.0005978936   -0.0012310366
 22    7.3248619995    3.7853700003   16.1241240013   -0.0023091870   -0.0015719144    0.0016046855
 22    2.1046579998    5.6921970004   16.1094059996   -0.0000337840    0.0024077701   -0.0011131501
  8    3.6388589998    0.0000000000    7.4999999990   -0.0005665435    0.0032461280   -0.0033273579
  8    8.8563089998    1.8962000000    7.4999999990   -0.0002196881    0.0042429842   -0.0044498639
  8    3.6388589998    3.7924000001    7.4999999990   -0.0013157227    0.0051222917   -0.0059993319
  8    8.8563089998    5.6886000001    7.4999999990   -0.0022822390    0.0059936786   -0.0078304080
  8    6.5921440002    0.0000000000    8.3832069990    0.0026627311    0.0002248759    0.0015933924
  8    1.3746940003    1.8962000000    8.3832069990    0.0011659573    0.0015728094   -0.0019020137
  8    6.5921440002    3.7924000001    8.3832069990    0.0003251562    0.0003035354   -0.0009753759
  8    1.3746940003    5.6886000001    8.3832069990    0.0004065117    0.0004931283   -0.0011661063
  8   10.3394210005    0.0000000000    8.9567580006    0.0007777921    0.0014103563   -0.0011046439
  8    5.1219710005    1.8962000000    8.9567580006   -0.0010298984   -0.0006076363    0.0005641388
  8   10.3394210005    3.7924000001    8.9567580006   -0.0003374203   -0.0000057247    0.0000694756
  8    5.1219710005    5.6886000001    8.9567580006   -0.0009883232   -0.0006311198    0.0005165478
  8    2.8579110000    0.0000000000    9.8399660008   -0.0000852626    0.0000993093   -0.0004375076
  8    8.0753610000    1.8962000000    9.8399660008   -0.0001901848    0.0000947638   -0.0000620754
  8    2.8579110000    3.7924000001    9.8399660008   -0.0000428189    0.0002891715   -0.0004378201
  8    8.0753610000    5.6886000001    9.8399660008   -0.0001604292   -0.0000462059   -0.0000823942
  8    5.0171000001    0.0000000000   11.0331729988   -0.0026690725   -0.0010586618    0.0030710231
  8   10.2345500001    1.8962000000   11.0331729988   -0.0003979472   -0.0013895600   -0.0007940015
  8    5.0171000001    3.7924000001   11.0331729988    0.0001407258    0.0000957456   -0.0001380297
  8   10.2345500001    5.6886000001   11.0331729988    0.0006234763   -0.0013621178   -0.0002344393
  8    7.9704899996    0.0000000000   11.9163799988    0.0013123714    0.0012416298    0.0012276023
  8    2.7530399996    1.8962000000   11.9163799988   -0.0001660108   -0.0001542698    0.0000471213
  8    7.9704899996    3.7924000001   11.9163799988    0.0007859964   -0.0005030049   -0.0010352321
  8    2.7530399996    5.6886000001   11.9163799988   -0.0003246759   -0.0010664864   -0.0002792776
  8    1.2828669999    0.0000000000   12.4899310004    0.0002309502    0.0015853084   -0.0013214940
  8    6.5003169998    1.8962000000   12.4899310004   -0.0012860995    0.0020408840   -0.0006448744
  8    1.2828669999    3.7924000001   12.4899310004    0.0019240733   -0.0022747303   -0.0001048470
  8    6.5003169998    5.6886000001   12.4899310004    0.0005089402   -0.0012341770    0.0000093587
  8    4.2361520003    0.0000000000   13.3731380004    0.0029093873   -0.0027957947    0.0007000958
  8    9.4536029999    1.8962000000   13.3731380004   -0.0111527196    0.0143198972    0.0000515790
  8    4.2361520003    3.7924000001   13.3731380004    0.0034344431   -0.0046577575    0.0016196988
  8    9.4536029999    5.6886000001   13.3731380004   -0.0127956622    0.0163163978    0.0017732898
  8    6.4120720002   -0.0100330002   14.5566100002    0.0007991218   -0.0022549826    0.0005979770
  8    1.1988230003    1.8979300003   14.5697740004   -0.0005060182    0.0004613547   -0.0017938782
  8    6.4476679995    3.7931710003   14.5326249996    0.0004730280    0.0003472845    0.0000418519
  8    1.1991869998    5.6893360002   14.5476289994   -0.0013937493    0.0026931568   -0.0007326748
  8    4.0337220002    1.8915180002   15.4214619998    0.0017052307   -0.0024472268   -0.0013274033
  8    9.2633839995   -0.0073850002   15.4535019998    0.0003773125   -0.0003198346    0.0004887104
  8    4.0561820003    5.7039559999   15.4177969990    0.0008639438    0.0019732313   -0.0008003474
  8    9.2769830005    3.7945979999   15.4622469991   -0.0004376826   -0.0018103303    0.0016378033
  8    2.6427419996   -0.0135549997   16.2795180007    0.0001356652   -0.0004809570    0.0003147808
  8    7.8400250000    1.8926320002   16.2768270002    0.0008334940   -0.0007333957   -0.0009397641
  8    2.6384240003    3.8157519997   16.2593140011   -0.0019556472   -0.0032013465    0.0011018829
  8    7.8514419997    5.6872130004   16.3166770014    0.0010153475   -0.0016354759    0.0004077215
  8    5.6643329995   -0.0176379998   16.9121310008   -0.0000740088   -0.0005303477    0.0014055773
  8    0.4053310002    1.8957859997   16.8918479996    0.0021414559   -0.0035861231    0.0000922615
  8    0.4475260002    5.6881070002   16.8927369995    0.0021528748   -0.0036297188   -0.0035313379
  8    5.6202399997    3.8152399999   16.8226269986   -0.0020489404    0.0032775501   -0.0005195771
 79    5.4020040005    1.4595419997   18.4356379999   -0.0000464814    0.0018021855    0.0000551601
 79    7.2277730003    3.2548169998   19.4941750001    0.0034486039   -0.0028948765    0.0008972736
 79    2.6806750002    1.8673149997   18.8955910003    0.0029938079   -0.0020532950   -0.0032653499
 79    4.5791829998    3.6165689997   19.6751170012   -0.0030125872    0.0009813986   -0.0001536590
