# Supplementary material for: Real-Space Constrained Density Functional Theory Investigation of Site-Specific, Interfacial Charge Recombination Dynamics Across the Au Nanoparticle/TiO2 Heterojunction
Source: J Phys Chem Lett. 2026 Jan 6;17(2):570–8. doi: 10.1021/acs.jpclett.5c02905 (PMC12814526; doi:10.1021/acs.jpclett.5c02905)
Supplement: Supplementary file 3 [file jz5c02905_si_003.zip › Site-Specific-Charge-Recombination-Dynamics-With-CDFT-main/AuTiO2/4Au/PBE+U+D3/phonon/mode_152_0153.65cm-1.xsf]

# Mode 152   Frequency = 153.65 cm^-1 (=0.01905 eV)   scale = 0.2 Å
CRYSTAL
PRIMVEC
    10.4349002838     0.0000000000     0.0000000000
     0.0000000000     7.5847997665     0.0000000000
     0.0000000000     0.0000000000    28.8263830015
PRIMCOORD
 76 1
 22    1.7717419999    0.0000000000    8.2283789998    0.0000068665    0.0000240455    0.0001643677
 22    6.9891919999    1.8962000000    8.2283789998    0.0002346523    0.0001628601    0.0002767883
 22    1.7717419999    3.7924000001    8.2283789998    0.0001638240    0.0001524195    0.0003387951
 22    6.9891919999    5.6886000001    8.2283789998    0.0002643545    0.0001539268    0.0002970716
 22    4.7250270003    0.0000000000    9.1115859998   -0.0000108130    0.0000046960   -0.0000013842
 22    9.9424770003    1.8962000000    9.1115859998   -0.0000026817   -0.0000064169    0.0000805259
 22    4.7250270003    3.7924000001    9.1115859998    0.0000394185   -0.0000323006   -0.0002835791
 22    9.9424770003    5.6886000001    9.1115859998   -0.0000233592    0.0000157445    0.0001556061
 22    3.1499830001    0.0000000000   11.7615519996   -0.0002501637   -0.0010996029    0.0088735686
 22    8.3674330001    1.8962000000   11.7615519996   -0.0025410752    0.0004453973   -0.0100385455
 22    3.1499830001    3.7924000001   11.7615519996    0.0039041606   -0.0003938545    0.0145276593
 22    8.3674330001    5.6886000001   11.7615519996   -0.0043039215    0.0013722112   -0.0141505428
 22    6.1032690002    0.0000000000   12.6447589996    0.0004255356    0.0006582943    0.0006243988
 22    0.8858190002    1.8962000000   12.6447589996   -0.0010438547   -0.0001836967   -0.0001589147
 22    6.1032690002    3.7924000001   12.6447589996   -0.0006865063   -0.0002465729   -0.0001167896
 22    0.8858190002    5.6886000001   12.6447589996    0.0009452480    0.0004526100   -0.0006634889
 22    4.4822329997   -0.0010329997   15.3425429992   -0.0016255714    0.0006975199   -0.0003951704
 22    9.7530450000    1.9007529998   15.3892070010    0.0003398364    0.0020087815    0.0007254228
 22    4.4990469997    3.7970340002   15.3486869997   -0.0008730997    0.0012927149    0.0008387800
 22    9.7366270003    5.6711660003   15.4078090003    0.0010057227   -0.0003746100   -0.0001024150
 22    7.3650009996   -0.0086700003   16.0913470000    0.0003711045    0.0012113183   -0.0020638376
 22    2.1242060000    1.9196149997   16.1964519993    0.0023539932    0.0013226691    0.0004161008
 22    7.3248619995    3.7853700003   16.1241240013   -0.0014533083    0.0016078273    0.0006389160
 22    2.1046579998    5.6921970004   16.1094059996    0.0005139656    0.0020237544   -0.0009915214
  8    3.6388589998    0.0000000000    7.4999999990    0.0004895314   -0.0021337759    0.0027909040
  8    8.8563089998    1.8962000000    7.4999999990    0.0001910289    0.0012784574   -0.0010352619
  8    3.6388589998    3.7924000001    7.4999999990   -0.0010643040    0.0034925447   -0.0043714582
  8    8.8563089998    5.6886000001    7.4999999990   -0.0005167014    0.0016130372   -0.0019582588
  8    6.5921440002    0.0000000000    8.3832069990    0.0005706135    0.0000888329    0.0004187520
  8    1.3746940003    1.8962000000    8.3832069990   -0.0004873604   -0.0006379656    0.0004139277
  8    6.5921440002    3.7924000001    8.3832069990    0.0003292636    0.0003507226   -0.0005270119
  8    1.3746940003    5.6886000001    8.3832069990    0.0000461679   -0.0000487293   -0.0001845314
  8   10.3394210005    0.0000000000    8.9567580006    0.0018227929    0.0020017907   -0.0017087868
  8    5.1219710005    1.8962000000    8.9567580006    0.0007226662    0.0008395119   -0.0006059154
  8   10.3394210005    3.7924000001    8.9567580006   -0.0007365299   -0.0007665764    0.0005685997
  8    5.1219710005    5.6886000001    8.9567580006    0.0005044346    0.0003145704   -0.0003725785
  8    2.8579110000    0.0000000000    9.8399660008   -0.0001534325   -0.0001123919    0.0001286672
  8    8.0753610000    1.8962000000    9.8399660008    0.0002177245   -0.0000691402   -0.0001459902
  8    2.8579110000    3.7924000001    9.8399660008   -0.0002316112   -0.0003260894    0.0002794076
  8    8.0753610000    5.6886000001    9.8399660008    0.0007262767    0.0008844946   -0.0008862203
  8    5.0171000001    0.0000000000   11.0331729988   -0.0005183943   -0.0014111875    0.0041687083
  8   10.2345500001    1.8962000000   11.0331729988    0.0002881301   -0.0002031722    0.0004341965
  8    5.0171000001    3.7924000001   11.0331729988   -0.0008853349   -0.0008154505   -0.0012536984
  8   10.2345500001    5.6886000001   11.0331729988    0.0006503437    0.0000698502    0.0005937551
  8    7.9704899996    0.0000000000   11.9163799988   -0.0009621522   -0.0012028355   -0.0015506091
  8    2.7530399996    1.8962000000   11.9163799988   -0.0006693765    0.0007195329    0.0002762490
  8    7.9704899996    3.7924000001   11.9163799988    0.0006167986    0.0004127017   -0.0008069792
  8    2.7530399996    5.6886000001   11.9163799988   -0.0004681456   -0.0006361566    0.0000852129
  8    1.2828669999    0.0000000000   12.4899310004    0.0009420514    0.0020487183   -0.0014473043
  8    6.5003169998    1.8962000000   12.4899310004    0.0004185187    0.0016383607   -0.0008123164
  8    1.2828669999    3.7924000001   12.4899310004    0.0025100707   -0.0015724828   -0.0009101464
  8    6.5003169998    5.6886000001   12.4899310004    0.0021747541   -0.0025224059   -0.0000197588
  8    4.2361520003    0.0000000000   13.3731380004   -0.0035266255    0.0018838735    0.0009368941
  8    9.4536029999    1.8962000000   13.3731380004   -0.0014557452    0.0023559884   -0.0008907881
  8    4.2361520003    3.7924000001   13.3731380004   -0.0037752849    0.0048973729    0.0008532851
  8    9.4536029999    5.6886000001   13.3731380004    0.0032834483   -0.0051850788    0.0004157072
  8    6.4120720002   -0.0100330002   14.5566100002   -0.0021626450    0.0037607131   -0.0002109355
  8    1.1988230003    1.8979300003   14.5697740004    0.0003144680    0.0009176377    0.0000156395
  8    6.4476679995    3.7931710003   14.5326249996    0.0006872389    0.0000548624   -0.0016000063
  8    1.1991869998    5.6893360002   14.5476289994    0.0003782614    0.0039915836    0.0008148860
  8    4.0337220002    1.8915180002   15.4214619998   -0.0005815472    0.0021176127    0.0013429884
  8    9.2633839995   -0.0073850002   15.4535019998   -0.0016316295    0.0023757058    0.0006965893
  8    4.0561820003    5.7039559999   15.4177969990   -0.0016622594    0.0018059618    0.0006260893
  8    9.2769830005    3.7945979999   15.4622469991   -0.0018270757    0.0008270943    0.0013961328
  8    2.6427419996   -0.0135549997   16.2795180007   -0.0023330106    0.0010310107    0.0019100087
  8    7.8400250000    1.8926320002   16.2768270002   -0.0017197128    0.0020606721    0.0009229196
  8    2.6384240003    3.8157519997   16.2593140011   -0.0022759377    0.0017247541    0.0018469707
  8    7.8514419997    5.6872130004   16.3166770014   -0.0008011797    0.0010505446    0.0004785013
  8    5.6643329995   -0.0176379998   16.9121310008    0.0006799499    0.0009066832    0.0000968930
  8    0.4053310002    1.8957859997   16.8918479996    0.0017770785   -0.0019453395   -0.0009703561
  8    0.4475260002    5.6881070002   16.8927369995    0.0002092741    0.0016748169   -0.0025464692
  8    5.6202399997    3.8152399999   16.8226269986   -0.0018837426    0.0050833668   -0.0010835720
 79    5.4020040005    1.4595419997   18.4356379999    0.0012718060    0.0008659772    0.0009364519
 79    7.2277730003    3.2548169998   19.4941750001    0.0011798748   -0.0009429428    0.0006633332
 79    2.6806750002    1.8673149997   18.8955910003   -0.0006569096    0.0000205752   -0.0010320569
 79    4.5791829998    3.6165689997   19.6751170012   -0.0002805963    0.0002337158   -0.0000475960
