# Supplementary material for: Real-Space Constrained Density Functional Theory Investigation of Site-Specific, Interfacial Charge Recombination Dynamics Across the Au Nanoparticle/TiO2 Heterojunction
Source: J Phys Chem Lett. 2026 Jan 6;17(2):570–8. doi: 10.1021/acs.jpclett.5c02905 (PMC12814526; doi:10.1021/acs.jpclett.5c02905)
Supplement: Supplementary file 3 [file jz5c02905_si_003.zip › Site-Specific-Charge-Recombination-Dynamics-With-CDFT-main/AuTiO2/4Au/PBE+U+D3/phonon/mode_153_0155.72cm-1.xsf]

# Mode 153   Frequency = 155.72 cm^-1 (=0.01931 eV)   scale = 0.2 Å
CRYSTAL
PRIMVEC
    10.4349002838     0.0000000000     0.0000000000
     0.0000000000     7.5847997665     0.0000000000
     0.0000000000     0.0000000000    28.8263830015
PRIMCOORD
 76 1
 22    1.7717419999    0.0000000000    8.2283789998    0.0000936521    0.0000452967    0.0000325897
 22    6.9891919999    1.8962000000    8.2283789998   -0.0000465341   -0.0000776512   -0.0000185482
 22    1.7717419999    3.7924000001    8.2283789998   -0.0001219619   -0.0000671765   -0.0001151605
 22    6.9891919999    5.6886000001    8.2283789998   -0.0000818960   -0.0000372948    0.0000109996
 22    4.7250270003    0.0000000000    9.1115859998    0.0000195766    0.0000393333    0.0000738078
 22    9.9424770003    1.8962000000    9.1115859998    0.0000631035    0.0000284526    0.0001572860
 22    4.7250270003    3.7924000001    9.1115859998    0.0000576522    0.0000149075    0.0000251590
 22    9.9424770003    5.6886000001    9.1115859998    0.0000109720    0.0000147586   -0.0001144048
 22    3.1499830001    0.0000000000   11.7615519996    0.0000079886    0.0008667478   -0.0068295999
 22    8.3674330001    1.8962000000   11.7615519996   -0.0020363091   -0.0002155679   -0.0071689063
 22    3.1499830001    3.7924000001   11.7615519996    0.0014463183   -0.0000524940    0.0039716087
 22    8.3674330001    5.6886000001   11.7615519996    0.0011725219   -0.0005119995    0.0038151677
 22    6.1032690002    0.0000000000   12.6447589996   -0.0000229711    0.0003230350    0.0001485631
 22    0.8858190002    1.8962000000   12.6447589996    0.0005164708   -0.0001600323    0.0003377619
 22    6.1032690002    3.7924000001   12.6447589996   -0.0003786507   -0.0005554048    0.0013716725
 22    0.8858190002    5.6886000001   12.6447589996    0.0002162449   -0.0002014908   -0.0015682182
 22    4.4822329997   -0.0010329997   15.3425429992   -0.0001217904    0.0002394098    0.0006341965
 22    9.7530450000    1.9007529998   15.3892070010   -0.0013399307    0.0000610671    0.0004219078
 22    4.4990469997    3.7970340002   15.3486869997    0.0012932479   -0.0009087804    0.0002197782
 22    9.7366270003    5.6711660003   15.4078090003   -0.0001964790    0.0006235782    0.0001078965
 22    7.3650009996   -0.0086700003   16.0913470000   -0.0005265673    0.0004843690    0.0022731234
 22    2.1242060000    1.9196149997   16.1964519993   -0.0016587841   -0.0025308740    0.0016738629
 22    7.3248619995    3.7853700003   16.1241240013    0.0010672174   -0.0006160069   -0.0004733583
 22    2.1046579998    5.6921970004   16.1094059996   -0.0000262844   -0.0008568342    0.0019423558
  8    3.6388589998    0.0000000000    7.4999999990   -0.0002699226    0.0014715653   -0.0021325731
  8    8.8563089998    1.8962000000    7.4999999990   -0.0003669444    0.0009911563   -0.0009983925
  8    3.6388589998    3.7924000001    7.4999999990   -0.0027509914    0.0076369176   -0.0094124225
  8    8.8563089998    5.6886000001    7.4999999990   -0.0054903443    0.0120133130   -0.0165906733
  8    6.5921440002    0.0000000000    8.3832069990    0.0000532489    0.0001478077   -0.0000399905
  8    1.3746940003    1.8962000000    8.3832069990   -0.0002371329   -0.0003366397    0.0002414348
  8    6.5921440002    3.7924000001    8.3832069990   -0.0000539526    0.0001112925   -0.0000471415
  8    1.3746940003    5.6886000001    8.3832069990    0.0000485277    0.0000474911   -0.0000713606
  8   10.3394210005    0.0000000000    8.9567580006   -0.0170877226   -0.0179219571    0.0141264052
  8    5.1219710005    1.8962000000    8.9567580006   -0.0012647804   -0.0008518911    0.0010769964
  8   10.3394210005    3.7924000001    8.9567580006   -0.0009742047   -0.0005328242    0.0008747590
  8    5.1219710005    5.6886000001    8.9567580006   -0.0012596400   -0.0008300114    0.0011047654
  8    2.8579110000    0.0000000000    9.8399660008   -0.0001154645   -0.0001333813    0.0003151604
  8    8.0753610000    1.8962000000    9.8399660008   -0.0004643924    0.0000753827    0.0002809538
  8    2.8579110000    3.7924000001    9.8399660008   -0.0004725968   -0.0003938801    0.0006457137
  8    8.0753610000    5.6886000001    9.8399660008   -0.0019288135   -0.0024076576    0.0020806317
  8    5.0171000001    0.0000000000   11.0331729988   -0.0016370740   -0.0018425052    0.0036596407
  8   10.2345500001    1.8962000000   11.0331729988    0.0010362629    0.0000767534    0.0017699913
  8    5.0171000001    3.7924000001   11.0331729988   -0.0001878762    0.0003226398    0.0006011824
  8   10.2345500001    5.6886000001   11.0331729988   -0.0003475985   -0.0004648029   -0.0009696792
  8    7.9704899996    0.0000000000   11.9163799988    0.0005765661   -0.0002664382   -0.0001854591
  8    2.7530399996    1.8962000000   11.9163799988    0.0004789504   -0.0005348208   -0.0001082618
  8    7.9704899996    3.7924000001   11.9163799988   -0.0004697845    0.0000071731    0.0007046839
  8    2.7530399996    5.6886000001   11.9163799988    0.0005283585    0.0004511092   -0.0002165185
  8    1.2828669999    0.0000000000   12.4899310004    0.0000414637   -0.0011004404    0.0005475715
  8    6.5003169998    1.8962000000   12.4899310004   -0.0008376845   -0.0016114334    0.0011753815
  8    1.2828669999    3.7924000001   12.4899310004   -0.0024166833    0.0034705403   -0.0000403296
  8    6.5003169998    5.6886000001   12.4899310004   -0.0019247193    0.0021642906    0.0003647320
  8    4.2361520003    0.0000000000   13.3731380004   -0.0005155668    0.0004266609    0.0001651731
  8    9.4536029999    1.8962000000   13.3731380004    0.0047324183   -0.0067924227    0.0009634421
  8    4.2361520003    3.7924000001   13.3731380004   -0.0005199008    0.0009496110   -0.0005324053
  8    9.4536029999    5.6886000001   13.3731380004    0.0036585233   -0.0059582969    0.0000190697
  8    6.4120720002   -0.0100330002   14.5566100002    0.0003326365   -0.0009569499    0.0003491739
  8    1.1988230003    1.8979300003   14.5697740004   -0.0004607290    0.0007411510    0.0012009312
  8    6.4476679995    3.7931710003   14.5326249996   -0.0000638471   -0.0021969111   -0.0001020468
  8    1.1991869998    5.6893360002   14.5476289994    0.0018544832   -0.0032794940   -0.0010126108
  8    4.0337220002    1.8915180002   15.4214619998    0.0009689840   -0.0016570611   -0.0007787308
  8    9.2633839995   -0.0073850002   15.4535019998    0.0022758344    0.0001147393   -0.0015947119
  8    4.0561820003    5.7039559999   15.4177969990    0.0009892971   -0.0002453226   -0.0003290789
  8    9.2769830005    3.7945979999   15.4622469991    0.0004201438    0.0008791826   -0.0005712788
  8    2.6427419996   -0.0135549997   16.2795180007    0.0010360553   -0.0000656687   -0.0006657227
  8    7.8400250000    1.8926320002   16.2768270002    0.0006672825   -0.0010994876   -0.0005857647
  8    2.6384240003    3.8157519997   16.2593140011    0.0013574815   -0.0013674982   -0.0005157336
  8    7.8514419997    5.6872130004   16.3166770014   -0.0015329520    0.0009988824    0.0015414404
  8    5.6643329995   -0.0176379998   16.9121310008   -0.0014083272   -0.0029081995    0.0016992170
  8    0.4053310002    1.8957859997   16.8918479996   -0.0021366088    0.0000135924    0.0015337405
  8    0.4475260002    5.6881070002   16.8927369995   -0.0007004555   -0.0013339725    0.0013328183
  8    5.6202399997    3.8152399999   16.8226269986    0.0010829028   -0.0012819954    0.0011404688
 79    5.4020040005    1.4595419997   18.4356379999    0.0014515537   -0.0000973483   -0.0003930682
 79    7.2277730003    3.2548169998   19.4941750001    0.0014534840   -0.0014067488   -0.0007237748
 79    2.6806750002    1.8673149997   18.8955910003    0.0001982176    0.0023090304    0.0021002106
 79    4.5791829998    3.6165689997   19.6751170012   -0.0019378393   -0.0002862066   -0.0013729047
