# Supplementary material for: Real-Space Constrained Density Functional Theory Investigation of Site-Specific, Interfacial Charge Recombination Dynamics Across the Au Nanoparticle/TiO2 Heterojunction
Source: J Phys Chem Lett. 2026 Jan 6;17(2):570–8. doi: 10.1021/acs.jpclett.5c02905 (PMC12814526; doi:10.1021/acs.jpclett.5c02905)
Supplement: Supplementary file 3 [file jz5c02905_si_003.zip › Site-Specific-Charge-Recombination-Dynamics-With-CDFT-main/AuTiO2/4Au/PBE+U+D3/phonon/mode_154_0157.08cm-1.xsf]

# Mode 154   Frequency = 157.08 cm^-1 (=0.01948 eV)   scale = 0.2 Å
CRYSTAL
PRIMVEC
    10.4349002838     0.0000000000     0.0000000000
     0.0000000000     7.5847997665     0.0000000000
     0.0000000000     0.0000000000    28.8263830015
PRIMCOORD
 76 1
 22    1.7717419999    0.0000000000    8.2283789998    0.0000410660   -0.0000690676   -0.0001605588
 22    6.9891919999    1.8962000000    8.2283789998   -0.0002918760   -0.0002561942   -0.0003900954
 22    1.7717419999    3.7924000001    8.2283789998   -0.0003556454   -0.0002250883   -0.0004491477
 22    6.9891919999    5.6886000001    8.2283789998   -0.0002943129   -0.0001936804   -0.0003380738
 22    4.7250270003    0.0000000000    9.1115859998   -0.0001002370   -0.0000416004   -0.0000233697
 22    9.9424770003    1.8962000000    9.1115859998    0.0000546681    0.0000295855    0.0000631163
 22    4.7250270003    3.7924000001    9.1115859998    0.0000031527    0.0000257919    0.0000269351
 22    9.9424770003    5.6886000001    9.1115859998   -0.0000001378    0.0000238886   -0.0000095691
 22    3.1499830001    0.0000000000   11.7615519996   -0.0000009549    0.0007671478   -0.0064641666
 22    8.3674330001    1.8962000000   11.7615519996    0.0001853517   -0.0002889706    0.0008660545
 22    3.1499830001    3.7924000001   11.7615519996    0.0002887298    0.0000738824    0.0002641449
 22    8.3674330001    5.6886000001   11.7615519996   -0.0007367709    0.0002389321   -0.0024497359
 22    6.1032690002    0.0000000000   12.6447589996    0.0004442664    0.0000588481    0.0001890769
 22    0.8858190002    1.8962000000   12.6447589996    0.0003160668   -0.0001697276    0.0002494001
 22    6.1032690002    3.7924000001   12.6447589996   -0.0001751501   -0.0001978929    0.0004633337
 22    0.8858190002    5.6886000001   12.6447589996    0.0001718038   -0.0000756340   -0.0013588769
 22    4.4822329997   -0.0010329997   15.3425429992    0.0000700052    0.0001090523    0.0008269225
 22    9.7530450000    1.9007529998   15.3892070010   -0.0003780512   -0.0003827202   -0.0000676190
 22    4.4990469997    3.7970340002   15.3486869997    0.0014106328   -0.0007271583    0.0001614551
 22    9.7366270003    5.6711660003   15.4078090003    0.0000880367    0.0010742356    0.0007420510
 22    7.3650009996   -0.0086700003   16.0913470000   -0.0004657927    0.0003295252    0.0014659446
 22    2.1242060000    1.9196149997   16.1964519993   -0.0011843767   -0.0015883263    0.0009969830
 22    7.3248619995    3.7853700003   16.1241240013    0.0016202357    0.0001319364   -0.0005386695
 22    2.1046579998    5.6921970004   16.1094059996    0.0004330993   -0.0008185587    0.0017138898
  8    3.6388589998    0.0000000000    7.4999999990   -0.0002778310    0.0014391192   -0.0019290187
  8    8.8563089998    1.8962000000    7.4999999990   -0.0001963226   -0.0007168195    0.0009311869
  8    3.6388589998    3.7924000001    7.4999999990   -0.0010272163    0.0028931955   -0.0033190392
  8    8.8563089998    5.6886000001    7.4999999990   -0.0060242948    0.0128835041   -0.0177948136
  8    6.5921440002    0.0000000000    8.3832069990   -0.0005492080    0.0000391916   -0.0003227743
  8    1.3746940003    1.8962000000    8.3832069990   -0.0009158913   -0.0010886872    0.0012478332
  8    6.5921440002    3.7924000001    8.3832069990   -0.0003606828   -0.0002943428    0.0006855012
  8    1.3746940003    5.6886000001    8.3832069990   -0.0002938697   -0.0002909771    0.0006624022
  8   10.3394210005    0.0000000000    8.9567580006    0.0222827165    0.0233880882   -0.0178502593
  8    5.1219710005    1.8962000000    8.9567580006   -0.0042211626   -0.0034110185    0.0036287915
  8   10.3394210005    3.7924000001    8.9567580006   -0.0026798412   -0.0021111004    0.0023503454
  8    5.1219710005    5.6886000001    8.9567580006   -0.0024714252   -0.0018242581    0.0021730365
  8    2.8579110000    0.0000000000    9.8399660008   -0.0002410673   -0.0003180274    0.0007183633
  8    8.0753610000    1.8962000000    9.8399660008   -0.0007831939   -0.0006019945    0.0010034688
  8    2.8579110000    3.7924000001    9.8399660008   -0.0012810078   -0.0019085389    0.0018146233
  8    8.0753610000    5.6886000001    9.8399660008   -0.0025689324   -0.0034226664    0.0028903071
  8    5.0171000001    0.0000000000   11.0331729988   -0.0007402929   -0.0005570974    0.0020874039
  8   10.2345500001    1.8962000000   11.0331729988    0.0003313748    0.0002632226    0.0006725289
  8    5.0171000001    3.7924000001   11.0331729988   -0.0000692489    0.0002102611    0.0000018650
  8   10.2345500001    5.6886000001   11.0331729988    0.0000556665   -0.0000859287   -0.0003674173
  8    7.9704899996    0.0000000000   11.9163799988   -0.0001219028   -0.0003069836    0.0000640789
  8    2.7530399996    1.8962000000   11.9163799988    0.0004059697   -0.0002963862    0.0000924485
  8    7.9704899996    3.7924000001   11.9163799988   -0.0006632638    0.0000503423    0.0008637448
  8    2.7530399996    5.6886000001   11.9163799988    0.0002651270    0.0003639879    0.0000358878
  8    1.2828669999    0.0000000000   12.4899310004   -0.0002357846   -0.0012749409    0.0009375970
  8    6.5003169998    1.8962000000   12.4899310004   -0.0008111167   -0.0007518118    0.0008842015
  8    1.2828669999    3.7924000001   12.4899310004   -0.0018007078    0.0023017412    0.0004233016
  8    6.5003169998    5.6886000001   12.4899310004   -0.0012187577    0.0009869899    0.0006878086
  8    4.2361520003    0.0000000000   13.3731380004    0.0001885658    0.0002047253    0.0002589563
  8    9.4536029999    1.8962000000   13.3731380004    0.0025908920   -0.0039883483    0.0007240951
  8    4.2361520003    3.7924000001   13.3731380004    0.0006466455   -0.0008104060   -0.0005532250
  8    9.4536029999    5.6886000001   13.3731380004    0.0047717379   -0.0075184923    0.0002160644
  8    6.4120720002   -0.0100330002   14.5566100002    0.0002308266   -0.0012255953    0.0004179364
  8    1.1988230003    1.8979300003   14.5697740004    0.0002010089   -0.0001230020    0.0005011254
  8    6.4476679995    3.7931710003   14.5326249996    0.0002396592   -0.0010235316   -0.0000901234
  8    1.1991869998    5.6893360002   14.5476289994    0.0011877003   -0.0020131790   -0.0002549372
  8    4.0337220002    1.8915180002   15.4214619998   -0.0000371444   -0.0013606430   -0.0002971964
  8    9.2633839995   -0.0073850002   15.4535019998    0.0014081364   -0.0003748250   -0.0005720099
  8    4.0561820003    5.7039559999   15.4177969990    0.0012557493   -0.0000678325   -0.0001449556
  8    9.2769830005    3.7945979999   15.4622469991    0.0007737484    0.0012499261   -0.0007348526
  8    2.6427419996   -0.0135549997   16.2795180007    0.0008028586    0.0002001210   -0.0004421726
  8    7.8400250000    1.8926320002   16.2768270002    0.0003319527   -0.0011224786   -0.0001531624
  8    2.6384240003    3.8157519997   16.2593140011    0.0010272761   -0.0008168983   -0.0001312689
  8    7.8514419997    5.6872130004   16.3166770014   -0.0010727654    0.0013491420    0.0011608737
  8    5.6643329995   -0.0176379998   16.9121310008   -0.0010005104   -0.0016765999    0.0011053012
  8    0.4053310002    1.8957859997   16.8918479996   -0.0018812805    0.0017255168    0.0015863959
  8    0.4475260002    5.6881070002   16.8927369995   -0.0000313458   -0.0009744939    0.0022194721
  8    5.6202399997    3.8152399999   16.8226269986    0.0014780132   -0.0024766986    0.0009088311
 79    5.4020040005    1.4595419997   18.4356379999    0.0008251558   -0.0006094428    0.0001903301
 79    7.2277730003    3.2548169998   19.4941750001   -0.0000512665    0.0000832231   -0.0000752713
 79    2.6806750002    1.8673149997   18.8955910003    0.0000155693    0.0008916051    0.0019137863
 79    4.5791829998    3.6165689997   19.6751170012   -0.0004804106   -0.0003695172   -0.0001095426
