# Supplementary material for: Real-Space Constrained Density Functional Theory Investigation of Site-Specific, Interfacial Charge Recombination Dynamics Across the Au Nanoparticle/TiO2 Heterojunction
Source: J Phys Chem Lett. 2026 Jan 6;17(2):570–8. doi: 10.1021/acs.jpclett.5c02905 (PMC12814526; doi:10.1021/acs.jpclett.5c02905)
Supplement: Supplementary file 3 [file jz5c02905_si_003.zip › Site-Specific-Charge-Recombination-Dynamics-With-CDFT-main/AuTiO2/4Au/PBE+U+D3/phonon/mode_155_0157.70cm-1.xsf]

# Mode 155   Frequency = 157.70 cm^-1 (=0.01955 eV)   scale = 0.2 Å
CRYSTAL
PRIMVEC
    10.4349002838     0.0000000000     0.0000000000
     0.0000000000     7.5847997665     0.0000000000
     0.0000000000     0.0000000000    28.8263830015
PRIMCOORD
 76 1
 22    1.7717419999    0.0000000000    8.2283789998    0.0000453691    0.0000014814   -0.0000233449
 22    6.9891919999    1.8962000000    8.2283789998   -0.0000648835   -0.0000776194   -0.0000694349
 22    1.7717419999    3.7924000001    8.2283789998   -0.0000926569   -0.0000433894   -0.0000879562
 22    6.9891919999    5.6886000001    8.2283789998   -0.0000573753   -0.0000347577   -0.0000330489
 22    4.7250270003    0.0000000000    9.1115859998    0.0000007393    0.0000011670    0.0000367000
 22    9.9424770003    1.8962000000    9.1115859998    0.0000400959    0.0000136383    0.0000193269
 22    4.7250270003    3.7924000001    9.1115859998   -0.0000067338    0.0000073561    0.0000011399
 22    9.9424770003    5.6886000001    9.1115859998   -0.0000099860    0.0000134206   -0.0000067639
 22    3.1499830001    0.0000000000   11.7615519996   -0.0000129036    0.0004022562   -0.0037128769
 22    8.3674330001    1.8962000000   11.7615519996    0.0004598689   -0.0001801897    0.0017043824
 22    3.1499830001    3.7924000001   11.7615519996   -0.0000407995    0.0000339992   -0.0004544811
 22    8.3674330001    5.6886000001   11.7615519996   -0.0004788434    0.0001017424   -0.0014445151
 22    6.1032690002    0.0000000000   12.6447589996    0.0004478305   -0.0000566169    0.0002724801
 22    0.8858190002    1.8962000000   12.6447589996    0.0000212585   -0.0001554416    0.0002119302
 22    6.1032690002    3.7924000001   12.6447589996   -0.0000451199   -0.0001031215    0.0000850036
 22    0.8858190002    5.6886000001   12.6447589996    0.0001813492    0.0000177091   -0.0009763533
 22    4.4822329997   -0.0010329997   15.3425429992   -0.0000159749   -0.0000762767    0.0005518889
 22    9.7530450000    1.9007529998   15.3892070010   -0.0000435291   -0.0002323767   -0.0001246017
 22    4.4990469997    3.7970340002   15.3486869997    0.0006766085   -0.0003905800    0.0001154704
 22    9.7366270003    5.6711660003   15.4078090003   -0.0001013620    0.0006929047    0.0005053424
 22    7.3650009996   -0.0086700003   16.0913470000   -0.0004000914    0.0001096398    0.0008147815
 22    2.1242060000    1.9196149997   16.1964519993   -0.0006763296   -0.0010196500    0.0005435687
 22    7.3248619995    3.7853700003   16.1241240013    0.0009125320    0.0000609483   -0.0002682088
 22    2.1046579998    5.6921970004   16.1094059996    0.0002905752   -0.0002533597    0.0010584014
  8    3.6388589998    0.0000000000    7.4999999990   -0.0001788801    0.0010746283   -0.0016373818
  8    8.8563089998    1.8962000000    7.4999999990   -0.0002865742    0.0004419068   -0.0005028541
  8    3.6388589998    3.7924000001    7.4999999990   -0.0083778754    0.0233444433   -0.0296937629
  8    8.8563089998    5.6886000001    7.4999999990    0.0076321844   -0.0156862197    0.0223723444
  8    6.5921440002    0.0000000000    8.3832069990   -0.0000975840    0.0000788070   -0.0000699509
  8    1.3746940003    1.8962000000    8.3832069990   -0.0000163755   -0.0000150784    0.0000537515
  8    6.5921440002    3.7924000001    8.3832069990   -0.0000804367   -0.0000356634    0.0001006290
  8    1.3746940003    5.6886000001    8.3832069990   -0.0000438155   -0.0000483059    0.0000890667
  8   10.3394210005    0.0000000000    8.9567580006    0.0028318689    0.0030157501   -0.0022196468
  8    5.1219710005    1.8962000000    8.9567580006   -0.0015198423   -0.0011690381    0.0012737109
  8   10.3394210005    3.7924000001    8.9567580006   -0.0009882012   -0.0007514445    0.0008411434
  8    5.1219710005    5.6886000001    8.9567580006   -0.0009264377   -0.0006770935    0.0007901693
  8    2.8579110000    0.0000000000    9.8399660008   -0.0000558645   -0.0000607371    0.0001842326
  8    8.0753610000    1.8962000000    9.8399660008   -0.0003321926   -0.0000638171    0.0002891708
  8    2.8579110000    3.7924000001    9.8399660008   -0.0005526128   -0.0008559280    0.0007710580
  8    8.0753610000    5.6886000001    9.8399660008   -0.0011608593   -0.0015211516    0.0012327292
  8    5.0171000001    0.0000000000   11.0331729988   -0.0011516100   -0.0008336071    0.0023690046
  8   10.2345500001    1.8962000000   11.0331729988    0.0001257132    0.0000934804    0.0003718329
  8    5.0171000001    3.7924000001   11.0331729988   -0.0000726208    0.0000210092   -0.0001287331
  8   10.2345500001    5.6886000001   11.0331729988    0.0000980076   -0.0001556084   -0.0002761524
  8    7.9704899996    0.0000000000   11.9163799988   -0.0000888716   -0.0001813189    0.0000317837
  8    2.7530399996    1.8962000000   11.9163799988    0.0002759360   -0.0001534766    0.0000232718
  8    7.9704899996    3.7924000001   11.9163799988   -0.0003668357    0.0000136896    0.0004087888
  8    2.7530399996    5.6886000001   11.9163799988    0.0001615281    0.0001554570   -0.0000914466
  8    1.2828669999    0.0000000000   12.4899310004    0.0000064057   -0.0006273071    0.0003178574
  8    6.5003169998    1.8962000000   12.4899310004   -0.0006030766   -0.0001212814    0.0003406997
  8    1.2828669999    3.7924000001   12.4899310004   -0.0008914674    0.0011237775    0.0002182136
  8    6.5003169998    5.6886000001   12.4899310004   -0.0004856601    0.0003227736    0.0003274329
  8    4.2361520003    0.0000000000   13.3731380004    0.0004247762   -0.0000976571    0.0002235380
  8    9.4536029999    1.8962000000   13.3731380004    0.0006730261   -0.0011786132    0.0003027680
  8    4.2361520003    3.7924000001   13.3731380004    0.0001936232   -0.0002810719   -0.0003501161
  8    9.4536029999    5.6886000001   13.3731380004    0.0017372404   -0.0030650380    0.0001964743
  8    6.4120720002   -0.0100330002   14.5566100002   -0.0000428329   -0.0008284279    0.0003596180
  8    1.1988230003    1.8979300003   14.5697740004    0.0002429597   -0.0001418247    0.0001521322
  8    6.4476679995    3.7931710003   14.5326249996    0.0002410665   -0.0004121218   -0.0002063830
  8    1.1991869998    5.6893360002   14.5476289994    0.0008195277   -0.0009257550   -0.0002373613
  8    4.0337220002    1.8915180002   15.4214619998   -0.0001200921   -0.0009835584   -0.0003263010
  8    9.2633839995   -0.0073850002   15.4535019998    0.0007713506   -0.0001889082   -0.0002880441
  8    4.0561820003    5.7039559999   15.4177969990    0.0006997120    0.0003256797   -0.0000651729
  8    9.2769830005    3.7945979999   15.4622469991    0.0004212229    0.0006253187   -0.0003453693
  8    2.6427419996   -0.0135549997   16.2795180007    0.0003868345    0.0002017108   -0.0002080642
  8    7.8400250000    1.8926320002   16.2768270002    0.0002507955   -0.0006324316   -0.0002411012
  8    2.6384240003    3.8157519997   16.2593140011    0.0004338012   -0.0006645670    0.0000366271
  8    7.8514419997    5.6872130004   16.3166770014   -0.0006744329    0.0007807296    0.0007795365
  8    5.6643329995   -0.0176379998   16.9121310008   -0.0005995900   -0.0009464912    0.0007292316
  8    0.4053310002    1.8957859997   16.8918479996   -0.0010256330    0.0010280349    0.0009980118
  8    0.4475260002    5.6881070002   16.8927369995    0.0002674138   -0.0009995795    0.0010023485
  8    5.6202399997    3.8152399999   16.8226269986    0.0007180471   -0.0010656612    0.0002871937
 79    5.4020040005    1.4595419997   18.4356379999    0.0005102990   -0.0001264733   -0.0000174155
 79    7.2277730003    3.2548169998   19.4941750001    0.0002805075   -0.0002518883   -0.0003644369
 79    2.6806750002    1.8673149997   18.8955910003    0.0002933801    0.0005921553    0.0009803094
 79    4.5791829998    3.6165689997   19.6751170012   -0.0004867771   -0.0001002427   -0.0003347480
