# Supplementary material for: Real-Space Constrained Density Functional Theory Investigation of Site-Specific, Interfacial Charge Recombination Dynamics Across the Au Nanoparticle/TiO2 Heterojunction
Source: J Phys Chem Lett. 2026 Jan 6;17(2):570–8. doi: 10.1021/acs.jpclett.5c02905 (PMC12814526; doi:10.1021/acs.jpclett.5c02905)
Supplement: Supplementary file 3 [file jz5c02905_si_003.zip › Site-Specific-Charge-Recombination-Dynamics-With-CDFT-main/AuTiO2/4Au/PBE+U+D3/phonon/mode_156_0159.09cm-1.xsf]

# Mode 156   Frequency = 159.09 cm^-1 (=0.01972 eV)   scale = 0.2 Å
CRYSTAL
PRIMVEC
    10.4349002838     0.0000000000     0.0000000000
     0.0000000000     7.5847997665     0.0000000000
     0.0000000000     0.0000000000    28.8263830015
PRIMCOORD
 76 1
 22    1.7717419999    0.0000000000    8.2283789998    0.0000602444    0.0000149871   -0.0000114449
 22    6.9891919999    1.8962000000    8.2283789998   -0.0000334990   -0.0000833034    0.0000241669
 22    1.7717419999    3.7924000001    8.2283789998   -0.0000483623    0.0000720679    0.0000827423
 22    6.9891919999    5.6886000001    8.2283789998    0.0000547938    0.0000706213    0.0001485370
 22    4.7250270003    0.0000000000    9.1115859998    0.0001254443    0.0000516710    0.0002078140
 22    9.9424770003    1.8962000000    9.1115859998    0.0001055845    0.0000117760   -0.0000873966
 22    4.7250270003    3.7924000001    9.1115859998   -0.0001081028    0.0000022210   -0.0000710913
 22    9.9424770003    5.6886000001    9.1115859998   -0.0000438538    0.0000169202    0.0000925289
 22    3.1499830001    0.0000000000   11.7615519996    0.0000993015    0.0006850485   -0.0071244942
 22    8.3674330001    1.8962000000   11.7615519996    0.0034602372   -0.0004360506    0.0123137188
 22    3.1499830001    3.7924000001   11.7615519996   -0.0001799038    0.0002223079   -0.0009817447
 22    8.3674330001    5.6886000001   11.7615519996   -0.0047373540    0.0013352767   -0.0147375252
 22    6.1032690002    0.0000000000   12.6447589996    0.0019966241   -0.0003118655    0.0014479630
 22    0.8858190002    1.8962000000   12.6447589996   -0.0008473615   -0.0004291263    0.0006541366
 22    6.1032690002    3.7924000001   12.6447589996   -0.0000796482    0.0001662630   -0.0012573249
 22    0.8858190002    5.6886000001   12.6447589996    0.0001611425    0.0003430341   -0.0019806036
 22    4.4822329997   -0.0010329997   15.3425429992    0.0001221084   -0.0006539933    0.0012755877
 22    9.7530450000    1.9007529998   15.3892070010    0.0014059699   -0.0006356208   -0.0013382498
 22    4.4990469997    3.7970340002   15.3486869997    0.0015508712    0.0000412857    0.0003340698
 22    9.7366270003    5.6711660003   15.4078090003   -0.0002975577    0.0024737623    0.0027487585
 22    7.3650009996   -0.0086700003   16.0913470000   -0.0009980534    0.0006343717    0.0002433802
 22    2.1242060000    1.9196149997   16.1964519993   -0.0006848229   -0.0011408591    0.0007573744
 22    7.3248619995    3.7853700003   16.1241240013    0.0028260468    0.0014563751   -0.0002628409
 22    2.1046579998    5.6921970004   16.1094059996    0.0011636885   -0.0000752414    0.0022363563
  8    3.6388589998    0.0000000000    7.4999999990   -0.0003676058    0.0018811596   -0.0041460348
  8    8.8563089998    1.8962000000    7.4999999990   -0.0008867056   -0.0015376338    0.0010144450
  8    3.6388589998    3.7924000001    7.4999999990    0.0019955998   -0.0055348897    0.0071722946
  8    8.8563089998    5.6886000001    7.4999999990    0.0004686362   -0.0004905334    0.0009662175
  8    6.5921440002    0.0000000000    8.3832069990   -0.0001620472    0.0003325090   -0.0000450650
  8    1.3746940003    1.8962000000    8.3832069990    0.0011505763    0.0013234225   -0.0013407484
  8    6.5921440002    3.7924000001    8.3832069990    0.0000759073    0.0000560565   -0.0003273183
  8    1.3746940003    5.6886000001    8.3832069990    0.0000791156    0.0000213776   -0.0003110270
  8   10.3394210005    0.0000000000    8.9567580006   -0.0074469879   -0.0076239248    0.0059468910
  8    5.1219710005    1.8962000000    8.9567580006    0.0020833783    0.0019432059   -0.0016516574
  8   10.3394210005    3.7924000001    8.9567580006    0.0006687804    0.0004697269   -0.0005435219
  8    5.1219710005    5.6886000001    8.9567580006    0.0012556520    0.0008333441   -0.0009371116
  8    2.8579110000    0.0000000000    9.8399660008    0.0002625881    0.0004184497   -0.0004344467
  8    8.0753610000    1.8962000000    9.8399660008   -0.0001308603    0.0007392790   -0.0003053151
  8    2.8579110000    3.7924000001    9.8399660008   -0.0006353312   -0.0015752891    0.0010285241
  8    8.0753610000    5.6886000001    9.8399660008    0.0001325276    0.0001051511   -0.0002204824
  8    5.0171000001    0.0000000000   11.0331729988   -0.0060705298   -0.0040664198    0.0126843100
  8   10.2345500001    1.8962000000   11.0331729988   -0.0004123621    0.0000744797    0.0001564307
  8    5.0171000001    3.7924000001   11.0331729988   -0.0002432588   -0.0005070169   -0.0013325073
  8   10.2345500001    5.6886000001   11.0331729988    0.0010274298   -0.0000333448    0.0003850115
  8    7.9704899996    0.0000000000   11.9163799988   -0.0012562085   -0.0008131420    0.0001293826
  8    2.7530399996    1.8962000000   11.9163799988    0.0005759065   -0.0001265555    0.0003013023
  8    7.9704899996    3.7924000001   11.9163799988   -0.0010628816    0.0004100631    0.0009505979
  8    2.7530399996    5.6886000001   11.9163799988    0.0001666896   -0.0002142826   -0.0003203526
  8    1.2828669999    0.0000000000   12.4899310004    0.0004703165   -0.0008329762    0.0003150599
  8    6.5003169998    1.8962000000   12.4899310004   -0.0018481075    0.0013497473    0.0001534037
  8    1.2828669999    3.7924000001   12.4899310004   -0.0006967765    0.0012443647    0.0005192973
  8    6.5003169998    5.6886000001   12.4899310004    0.0007599748   -0.0023893107    0.0011894073
  8    4.2361520003    0.0000000000   13.3731380004    0.0020927034   -0.0008443207    0.0005594864
  8    9.4536029999    1.8962000000   13.3731380004   -0.0038217593    0.0045684084   -0.0003258860
  8    4.2361520003    3.7924000001   13.3731380004   -0.0001048358   -0.0002526220   -0.0013971946
  8    9.4536029999    5.6886000001   13.3731380004    0.0067325628   -0.0111190219    0.0011503377
  8    6.4120720002   -0.0100330002   14.5566100002   -0.0011228748   -0.0019322260    0.0015544706
  8    1.1988230003    1.8979300003   14.5697740004    0.0017303767   -0.0011266996   -0.0005654522
  8    6.4476679995    3.7931710003   14.5326249996    0.0016015138    0.0002206745   -0.0011106740
  8    1.1991869998    5.6893360002   14.5476289994    0.0006455945    0.0012840005    0.0004787650
  8    4.0337220002    1.8915180002   15.4214619998   -0.0023744667   -0.0017549113   -0.0002123507
  8    9.2633839995   -0.0073850002   15.4535019998   -0.0002341116   -0.0000423985    0.0011393819
  8    4.0561820003    5.7039559999   15.4177969990    0.0014779581    0.0014791274    0.0005968571
  8    9.2769830005    3.7945979999   15.4622469991    0.0010573414    0.0022634495   -0.0004675032
  8    2.6427419996   -0.0135549997   16.2795180007    0.0005799034    0.0008829306    0.0000849669
  8    7.8400250000    1.8926320002   16.2768270002   -0.0002472412   -0.0006382093    0.0002408895
  8    2.6384240003    3.8157519997   16.2593140011   -0.0001003286   -0.0003593422    0.0009556998
  8    7.8514419997    5.6872130004   16.3166770014   -0.0016996251    0.0024706524    0.0018505589
  8    5.6643329995   -0.0176379998   16.9121310008   -0.0006908879   -0.0005296906    0.0008121905
  8    0.4053310002    1.8957859997   16.8918479996   -0.0019445808    0.0047932061    0.0021880830
  8    0.4475260002    5.6881070002   16.8927369995    0.0015443904   -0.0008180978    0.0031678630
  8    5.6202399997    3.8152399999   16.8226269986    0.0020699274   -0.0031790607   -0.0005845968
 79    5.4020040005    1.4595419997   18.4356379999    0.0005623210   -0.0002822864    0.0001730690
 79    7.2277730003    3.2548169998   19.4941750001   -0.0008376237    0.0008531222   -0.0014408464
 79    2.6806750002    1.8673149997   18.8955910003    0.0019171123   -0.0005666178   -0.0002577392
 79    4.5791829998    3.6165689997   19.6751170012    0.0008384943    0.0002237774    0.0002828182
