# Supplementary material for: Real-Space Constrained Density Functional Theory Investigation of Site-Specific, Interfacial Charge Recombination Dynamics Across the Au Nanoparticle/TiO2 Heterojunction
Source: J Phys Chem Lett. 2026 Jan 6;17(2):570–8. doi: 10.1021/acs.jpclett.5c02905 (PMC12814526; doi:10.1021/acs.jpclett.5c02905)
Supplement: Supplementary file 3 [file jz5c02905_si_003.zip › Site-Specific-Charge-Recombination-Dynamics-With-CDFT-main/AuTiO2/4Au/PBE+U+D3/phonon/mode_157_0161.68cm-1.xsf]

# Mode 157   Frequency = 161.68 cm^-1 (=0.02005 eV)   scale = 0.2 Å
CRYSTAL
PRIMVEC
    10.4349002838     0.0000000000     0.0000000000
     0.0000000000     7.5847997665     0.0000000000
     0.0000000000     0.0000000000    28.8263830015
PRIMCOORD
 76 1
 22    1.7717419999    0.0000000000    8.2283789998   -0.0001619080   -0.0001335770   -0.0002092918
 22    6.9891919999    1.8962000000    8.2283789998   -0.0002043682   -0.0001114370   -0.0003111741
 22    1.7717419999    3.7924000001    8.2283789998   -0.0001522163   -0.0000923620   -0.0002694492
 22    6.9891919999    5.6886000001    8.2283789998   -0.0001820829   -0.0001255412   -0.0003321434
 22    4.7250270003    0.0000000000    9.1115859998   -0.0000563766   -0.0000247466   -0.0000216978
 22    9.9424770003    1.8962000000    9.1115859998   -0.0000420774   -0.0000061444   -0.0000621381
 22    4.7250270003    3.7924000001    9.1115859998   -0.0000158730   -0.0000046684    0.0000183513
 22    9.9424770003    5.6886000001    9.1115859998    0.0000403329   -0.0000016609    0.0000306092
 22    3.1499830001    0.0000000000   11.7615519996    0.0002120082   -0.0004382294    0.0047550596
 22    8.3674330001    1.8962000000   11.7615519996    0.0012995039    0.0001730008    0.0042480231
 22    3.1499830001    3.7924000001   11.7615519996   -0.0010638725    0.0001013924   -0.0032723280
 22    8.3674330001    5.6886000001   11.7615519996    0.0002235491    0.0000651089    0.0004216137
 22    6.1032690002    0.0000000000   12.6447589996   -0.0003713741    0.0001759753   -0.0004447389
 22    0.8858190002    1.8962000000   12.6447589996   -0.0006466742    0.0003733652   -0.0001114651
 22    6.1032690002    3.7924000001   12.6447589996   -0.0002806876    0.0002429375   -0.0004000538
 22    0.8858190002    5.6886000001   12.6447589996   -0.0006600733    0.0000044880    0.0013958917
 22    4.4822329997   -0.0010329997   15.3425429992    0.0001780894   -0.0001207544   -0.0015009656
 22    9.7530450000    1.9007529998   15.3892070010    0.0004187055    0.0006673481   -0.0008784869
 22    4.4990469997    3.7970340002   15.3486869997   -0.0005224213    0.0009263572    0.0001398074
 22    9.7366270003    5.6711660003   15.4078090003    0.0003669060   -0.0003191519   -0.0006648075
 22    7.3650009996   -0.0086700003   16.0913470000    0.0010475134   -0.0001115278   -0.0009246094
 22    2.1242060000    1.9196149997   16.1964519993    0.0014887968    0.0014999453   -0.0001980420
 22    7.3248619995    3.7853700003   16.1241240013   -0.0002890394    0.0004852297    0.0006793104
 22    2.1046579998    5.6921970004   16.1094059996   -0.0000611601    0.0002319568   -0.0009755447
  8    3.6388589998    0.0000000000    7.4999999990    0.0000388859   -0.0018107044    0.0026461550
  8    8.8563089998    1.8962000000    7.4999999990    0.0024766951   -0.0234607406    0.0252865174
  8    3.6388589998    3.7924000001    7.4999999990   -0.0038924666    0.0102554354   -0.0135738405
  8    8.8563089998    5.6886000001    7.4999999990   -0.0044674276    0.0086141196   -0.0127000530
  8    6.5921440002    0.0000000000    8.3832069990   -0.0005686498   -0.0000873571   -0.0002219833
  8    1.3746940003    1.8962000000    8.3832069990   -0.0028581642   -0.0036515056    0.0032107037
  8    6.5921440002    3.7924000001    8.3832069990   -0.0002409533   -0.0003755927    0.0005137763
  8    1.3746940003    5.6886000001    8.3832069990   -0.0001690683   -0.0002236967    0.0004056703
  8   10.3394210005    0.0000000000    8.9567580006   -0.0013901627   -0.0016514068    0.0011782598
  8    5.1219710005    1.8962000000    8.9567580006    0.0098453783    0.0080183036   -0.0075380683
  8   10.3394210005    3.7924000001    8.9567580006    0.0039648664    0.0030530357   -0.0029605831
  8    5.1219710005    5.6886000001    8.9567580006    0.0036292961    0.0025843604   -0.0026816261
  8    2.8579110000    0.0000000000    9.8399660008    0.0002059901    0.0003006648   -0.0003570119
  8    8.0753610000    1.8962000000    9.8399660008    0.0004390427    0.0000882544   -0.0002434878
  8    2.8579110000    3.7924000001    9.8399660008    0.0009533988    0.0010007149   -0.0009221429
  8    8.0753610000    5.6886000001    9.8399660008    0.0033767767    0.0044410662   -0.0032971753
  8    5.0171000001    0.0000000000   11.0331729988   -0.0005152847   -0.0003254710    0.0018107617
  8   10.2345500001    1.8962000000   11.0331729988   -0.0002915959   -0.0002672280   -0.0005710865
  8    5.0171000001    3.7924000001   11.0331729988    0.0003795144   -0.0000867093    0.0003422657
  8   10.2345500001    5.6886000001   11.0331729988   -0.0000074529    0.0004197867    0.0009318189
  8    7.9704899996    0.0000000000   11.9163799988   -0.0000563485    0.0002100382    0.0002675649
  8    2.7530399996    1.8962000000   11.9163799988   -0.0004618317    0.0003421938    0.0003350195
  8    7.9704899996    3.7924000001   11.9163799988    0.0000332713    0.0001149711   -0.0001006950
  8    2.7530399996    5.6886000001   11.9163799988   -0.0001114047   -0.0001095042    0.0001531922
  8    1.2828669999    0.0000000000   12.4899310004   -0.0002682753    0.0004559599   -0.0000589720
  8    6.5003169998    1.8962000000   12.4899310004    0.0005856573    0.0006937000   -0.0003302710
  8    1.2828669999    3.7924000001   12.4899310004    0.0012102232   -0.0020210679    0.0003561804
  8    6.5003169998    5.6886000001   12.4899310004    0.0012761590   -0.0007218180   -0.0005095529
  8    4.2361520003    0.0000000000   13.3731380004   -0.0000768863    0.0001215665   -0.0006292493
  8    9.4536029999    1.8962000000   13.3731380004   -0.0016359771    0.0029230525   -0.0017232362
  8    4.2361520003    3.7924000001   13.3731380004    0.0035761417   -0.0038308851   -0.0001842411
  8    9.4536029999    5.6886000001   13.3731380004    0.0006433722   -0.0000702322   -0.0001422680
  8    6.4120720002   -0.0100330002   14.5566100002   -0.0001285150    0.0010585928    0.0004004152
  8    1.1988230003    1.8979300003   14.5697740004    0.0004022281    0.0001742258   -0.0003463543
  8    6.4476679995    3.7931710003   14.5326249996    0.0001173860    0.0015424624    0.0005711429
  8    1.1991869998    5.6893360002   14.5476289994   -0.0007955615    0.0004916030    0.0007842021
  8    4.0337220002    1.8915180002   15.4214619998   -0.0001229103    0.0015719244   -0.0002784289
  8    9.2633839995   -0.0073850002   15.4535019998   -0.0014519544   -0.0000499181   -0.0001266692
  8    4.0561820003    5.7039559999   15.4177969990   -0.0009254202    0.0005544847   -0.0001803886
  8    9.2769830005    3.7945979999   15.4622469991   -0.0006555797    0.0007987984    0.0001823750
  8    2.6427419996   -0.0135549997   16.2795180007   -0.0007266574    0.0004139140    0.0003907409
  8    7.8400250000    1.8926320002   16.2768270002   -0.0007451838    0.0009756097    0.0007476464
  8    2.6384240003    3.8157519997   16.2593140011   -0.0010695083    0.0012737030    0.0007406467
  8    7.8514419997    5.6872130004   16.3166770014    0.0003189397    0.0002769002   -0.0003649574
  8    5.6643329995   -0.0176379998   16.9121310008    0.0005378962    0.0012461328   -0.0006247253
  8    0.4053310002    1.8957859997   16.8918479996    0.0006409651   -0.0009638336   -0.0010038208
  8    0.4475260002    5.6881070002   16.8927369995   -0.0006388071    0.0009062300   -0.0002143806
  8    5.6202399997    3.8152399999   16.8226269986   -0.0005626292    0.0010115147   -0.0003030989
 79    5.4020040005    1.4595419997   18.4356379999   -0.0006154929    0.0001338195    0.0002458911
 79    7.2277730003    3.2548169998   19.4941750001   -0.0009565208    0.0007105237    0.0005111306
 79    2.6806750002    1.8673149997   18.8955910003   -0.0006483747   -0.0006568742   -0.0008515831
 79    4.5791829998    3.6165689997   19.6751170012    0.0011698480   -0.0001073668    0.0007124678
