# Supplementary material for: Real-Space Constrained Density Functional Theory Investigation of Site-Specific, Interfacial Charge Recombination Dynamics Across the Au Nanoparticle/TiO2 Heterojunction
Source: J Phys Chem Lett. 2026 Jan 6;17(2):570–8. doi: 10.1021/acs.jpclett.5c02905 (PMC12814526; doi:10.1021/acs.jpclett.5c02905)
Supplement: Supplementary file 3 [file jz5c02905_si_003.zip › Site-Specific-Charge-Recombination-Dynamics-With-CDFT-main/AuTiO2/4Au/PBE+U+D3/phonon/mode_158_0163.31cm-1.xsf]

# Mode 158   Frequency = 163.31 cm^-1 (=0.02025 eV)   scale = 0.2 Å
CRYSTAL
PRIMVEC
    10.4349002838     0.0000000000     0.0000000000
     0.0000000000     7.5847997665     0.0000000000
     0.0000000000     0.0000000000    28.8263830015
PRIMCOORD
 76 1
 22    1.7717419999    0.0000000000    8.2283789998    0.0000252621    0.0000191081    0.0000809193
 22    6.9891919999    1.8962000000    8.2283789998    0.0000195460    0.0000777849    0.0000868813
 22    1.7717419999    3.7924000001    8.2283789998    0.0000614752    0.0000681922    0.0001166735
 22    6.9891919999    5.6886000001    8.2283789998    0.0000263578    0.0000412016    0.0000599108
 22    4.7250270003    0.0000000000    9.1115859998    0.0000043563    0.0000280962    0.0000193656
 22    9.9424770003    1.8962000000    9.1115859998   -0.0000118431   -0.0000046827   -0.0000168394
 22    4.7250270003    3.7924000001    9.1115859998   -0.0000045577   -0.0000077650    0.0000104460
 22    9.9424770003    5.6886000001    9.1115859998    0.0000558473   -0.0000011626    0.0000444029
 22    3.1499830001    0.0000000000   11.7615519996    0.0000460959   -0.0001189474    0.0009180514
 22    8.3674330001    1.8962000000   11.7615519996   -0.0013535454    0.0001485421   -0.0046378482
 22    3.1499830001    3.7924000001   11.7615519996   -0.0020522377    0.0001822200   -0.0062728619
 22    8.3674330001    5.6886000001   11.7615519996   -0.0007934628    0.0002822505   -0.0029558526
 22    6.1032690002    0.0000000000   12.6447589996   -0.0008206598    0.0001876864   -0.0002931210
 22    0.8858190002    1.8962000000   12.6447589996    0.0003065272    0.0000524307    0.0003473990
 22    6.1032690002    3.7924000001   12.6447589996    0.0002270750   -0.0001779243    0.0002143883
 22    0.8858190002    5.6886000001   12.6447589996   -0.0003998474   -0.0001279745    0.0013815429
 22    4.4822329997   -0.0010329997   15.3425429992   -0.0006651447    0.0001535575   -0.0002386453
 22    9.7530450000    1.9007529998   15.3892070010   -0.0000008671   -0.0003879333    0.0006820607
 22    4.4990469997    3.7970340002   15.3486869997   -0.0003915557   -0.0000504202    0.0005097097
 22    9.7366270003    5.6711660003   15.4078090003   -0.0001428161   -0.0012204035    0.0000772498
 22    7.3650009996   -0.0086700003   16.0913470000    0.0006905666   -0.0006735713   -0.0000750883
 22    2.1242060000    1.9196149997   16.1964519993   -0.0008226590    0.0007228416   -0.0005752278
 22    7.3248619995    3.7853700003   16.1241240013   -0.0018630883   -0.0008503346    0.0007192981
 22    2.1046579998    5.6921970004   16.1094059996   -0.0010341696   -0.0004236244    0.0001465130
  8    3.6388589998    0.0000000000    7.4999999990   -0.0000112318   -0.0004996433    0.0008967440
  8    8.8563089998    1.8962000000    7.4999999990    0.0009030016   -0.0070328210    0.0076793099
  8    3.6388589998    3.7924000001    7.4999999990    0.0000680899    0.0001004031   -0.0001308914
  8    8.8563089998    5.6886000001    7.4999999990   -0.0000650640    0.0001139503   -0.0002049943
  8    6.5921440002    0.0000000000    8.3832069990    0.0002070403    0.0001044430    0.0001254828
  8    1.3746940003    1.8962000000    8.3832069990   -0.0012134545   -0.0016426815    0.0011704065
  8    6.5921440002    3.7924000001    8.3832069990    0.0001615044    0.0001166926   -0.0003071049
  8    1.3746940003    5.6886000001    8.3832069990    0.0001288319    0.0001198711   -0.0002999097
  8   10.3394210005    0.0000000000    8.9567580006   -0.0016350961   -0.0015427681    0.0011408857
  8    5.1219710005    1.8962000000    8.9567580006   -0.0256280674   -0.0214963535    0.0193193848
  8   10.3394210005    3.7924000001    8.9567580006    0.0028683486    0.0023841300   -0.0021523770
  8    5.1219710005    5.6886000001    8.9567580006    0.0019393976    0.0015524362   -0.0014173979
  8    2.8579110000    0.0000000000    9.8399660008   -0.0000301479    0.0000159350   -0.0000600813
  8    8.0753610000    1.8962000000    9.8399660008    0.0002424363    0.0000966051   -0.0001691104
  8    2.8579110000    3.7924000001    9.8399660008    0.0006438474    0.0010658505   -0.0008232320
  8    8.0753610000    5.6886000001    9.8399660008    0.0032526235    0.0045948724   -0.0032554995
  8    5.0171000001    0.0000000000   11.0331729988   -0.0046441908   -0.0041117766    0.0192106695
  8   10.2345500001    1.8962000000   11.0331729988   -0.0001550548    0.0001712572   -0.0001147382
  8    5.0171000001    3.7924000001   11.0331729988    0.0000610489    0.0001334257    0.0002346221
  8   10.2345500001    5.6886000001   11.0331729988    0.0001086221    0.0003719040    0.0009378130
  8    7.9704899996    0.0000000000   11.9163799988   -0.0001365725   -0.0002460613   -0.0000493832
  8    2.7530399996    1.8962000000   11.9163799988   -0.0004755770   -0.0002104376    0.0004416804
  8    7.9704899996    3.7924000001   11.9163799988    0.0003850905   -0.0001570516   -0.0001778236
  8    2.7530399996    5.6886000001   11.9163799988   -0.0000414328   -0.0004002216    0.0003961660
  8    1.2828669999    0.0000000000   12.4899310004   -0.0006489012   -0.0003534531    0.0004825331
  8    6.5003169998    1.8962000000   12.4899310004   -0.0002548013    0.0004902802    0.0000938658
  8    1.2828669999    3.7924000001   12.4899310004   -0.0001562208   -0.0006525517    0.0002486263
  8    6.5003169998    5.6886000001   12.4899310004   -0.0001386336    0.0000706330    0.0000595362
  8    4.2361520003    0.0000000000   13.3731380004   -0.0017624825    0.0006860813    0.0000564697
  8    9.4536029999    1.8962000000   13.3731380004    0.0011427247   -0.0011652181    0.0001498062
  8    4.2361520003    3.7924000001   13.3731380004    0.0006389802   -0.0009042933    0.0009977217
  8    9.4536029999    5.6886000001   13.3731380004   -0.0031187655    0.0049636024    0.0003116688
  8    6.4120720002   -0.0100330002   14.5566100002   -0.0003180468    0.0001245248   -0.0000517244
  8    1.1988230003    1.8979300003   14.5697740004   -0.0007319574   -0.0013461250   -0.0001591394
  8    6.4476679995    3.7931710003   14.5326249996   -0.0004454785   -0.0004637415    0.0003782070
  8    1.1991869998    5.6893360002   14.5476289994   -0.0006547102    0.0001264282    0.0006564006
  8    4.0337220002    1.8915180002   15.4214619998    0.0004339467    0.0006211014    0.0012675747
  8    9.2633839995   -0.0073850002   15.4535019998   -0.0000483910   -0.0007206156    0.0007456413
  8    4.0561820003    5.7039559999   15.4177969990   -0.0002700137   -0.0020506516    0.0005744627
  8    9.2769830005    3.7945979999   15.4622469991    0.0000990631   -0.0017844853    0.0008740644
  8    2.6427419996   -0.0135549997   16.2795180007    0.0005314560   -0.0010208591    0.0002757021
  8    7.8400250000    1.8926320002   16.2768270002    0.0007267833    0.0002527105    0.0002328363
  8    2.6384240003    3.8157519997   16.2593140011    0.0007610971   -0.0000695737   -0.0005927101
  8    7.8514419997    5.6872130004   16.3166770014    0.0014277731   -0.0023949107   -0.0009564237
  8    5.6643329995   -0.0176379998   16.9121310008    0.0007082383    0.0000132308   -0.0007553009
  8    0.4053310002    1.8957859997   16.8918479996    0.0000725258   -0.0007538786   -0.0004570445
  8    0.4475260002    5.6881070002   16.8927369995   -0.0007944442    0.0008863493   -0.0006607563
  8    5.6202399997    3.8152399999   16.8226269986   -0.0007799005    0.0008129640    0.0001757696
 79    5.4020040005    1.4595419997   18.4356379999   -0.0003604773    0.0001117583   -0.0005351638
 79    7.2277730003    3.2548169998   19.4941750001   -0.0005164328   -0.0000729687   -0.0000049954
 79    2.6806750002    1.8673149997   18.8955910003    0.0001433002   -0.0005734525   -0.0014797525
 79    4.5791829998    3.6165689997   19.6751170012    0.0001995542    0.0007549764    0.0006012981
