# Supplementary material for: Real-Space Constrained Density Functional Theory Investigation of Site-Specific, Interfacial Charge Recombination Dynamics Across the Au Nanoparticle/TiO2 Heterojunction
Source: J Phys Chem Lett. 2026 Jan 6;17(2):570–8. doi: 10.1021/acs.jpclett.5c02905 (PMC12814526; doi:10.1021/acs.jpclett.5c02905)
Supplement: Supplementary file 3 [file jz5c02905_si_003.zip › Site-Specific-Charge-Recombination-Dynamics-With-CDFT-main/AuTiO2/4Au/PBE+U+D3/phonon/mode_159_0163.65cm-1.xsf]

# Mode 159   Frequency = 163.65 cm^-1 (=0.02029 eV)   scale = 0.2 Å
CRYSTAL
PRIMVEC
    10.4349002838     0.0000000000     0.0000000000
     0.0000000000     7.5847997665     0.0000000000
     0.0000000000     0.0000000000    28.8263830015
PRIMCOORD
 76 1
 22    1.7717419999    0.0000000000    8.2283789998    0.0000191775   -0.0000174137   -0.0000134844
 22    6.9891919999    1.8962000000    8.2283789998   -0.0000939458   -0.0000291371   -0.0000825420
 22    1.7717419999    3.7924000001    8.2283789998   -0.0000815493   -0.0000311781   -0.0000769738
 22    6.9891919999    5.6886000001    8.2283789998   -0.0000913766   -0.0000509108   -0.0000957003
 22    4.7250270003    0.0000000000    9.1115859998   -0.0000505448   -0.0000115192   -0.0000288072
 22    9.9424770003    1.8962000000    9.1115859998   -0.0000004183    0.0000077890   -0.0000054336
 22    4.7250270003    3.7924000001    9.1115859998    0.0000039660    0.0000028671    0.0000382647
 22    9.9424770003    5.6886000001    9.1115859998    0.0000393707    0.0000090659    0.0000461046
 22    3.1499830001    0.0000000000   11.7615519996   -0.0000021784    0.0000802357   -0.0009980873
 22    8.3674330001    1.8962000000   11.7615519996   -0.0009680951    0.0001113823   -0.0033790033
 22    3.1499830001    3.7924000001   11.7615519996   -0.0018286552    0.0001288293   -0.0057767916
 22    8.3674330001    5.6886000001   11.7615519996   -0.0007046701    0.0002305752   -0.0024808974
 22    6.1032690002    0.0000000000   12.6447589996   -0.0002911474   -0.0000215184   -0.0000463540
 22    0.8858190002    1.8962000000   12.6447589996    0.0001129525   -0.0000282899    0.0002249408
 22    6.1032690002    3.7924000001   12.6447589996    0.0001945614   -0.0000469324    0.0002562906
 22    0.8858190002    5.6886000001   12.6447589996   -0.0006038808   -0.0001123599    0.0011339015
 22    4.4822329997   -0.0010329997   15.3425429992   -0.0003210253   -0.0001339087    0.0002528109
 22    9.7530450000    1.9007529998   15.3892070010    0.0001667679   -0.0002797118    0.0005216290
 22    4.4990469997    3.7970340002   15.3486869997   -0.0003030879   -0.0001686133    0.0005279787
 22    9.7366270003    5.6711660003   15.4078090003   -0.0001097774   -0.0006934727    0.0002542558
 22    7.3650009996   -0.0086700003   16.0913470000    0.0001209649   -0.0003980517    0.0000690326
 22    2.1242060000    1.9196149997   16.1964519993   -0.0005615920    0.0001409121   -0.0000171522
 22    7.3248619995    3.7853700003   16.1241240013   -0.0010672966   -0.0006384717    0.0004109000
 22    2.1046579998    5.6921970004   16.1094059996   -0.0005311919   -0.0002844331    0.0004310574
  8    3.6388589998    0.0000000000    7.4999999990   -0.0000622019   -0.0000974325    0.0003350881
  8    8.8563089998    1.8962000000    7.4999999990   -0.0009399123    0.0100292163   -0.0107981624
  8    3.6388589998    3.7924000001    7.4999999990   -0.0002709144    0.0009380006   -0.0011023948
  8    8.8563089998    5.6886000001    7.4999999990   -0.0003819283    0.0008172045   -0.0010907206
  8    6.5921440002    0.0000000000    8.3832069990   -0.0000763446    0.0000886549   -0.0000081344
  8    1.3746940003    1.8962000000    8.3832069990   -0.0217345133   -0.0276103353    0.0228888421
  8    6.5921440002    3.7924000001    8.3832069990   -0.0001039386   -0.0001466874    0.0001649709
  8    1.3746940003    5.6886000001    8.3832069990   -0.0000851333   -0.0000977859    0.0001292739
  8   10.3394210005    0.0000000000    8.9567580006    0.0000449159    0.0001516251    0.0000025297
  8    5.1219710005    1.8962000000    8.9567580006    0.0080516046    0.0067350965   -0.0060083723
  8   10.3394210005    3.7924000001    8.9567580006   -0.0004958519   -0.0004307983    0.0004566017
  8    5.1219710005    5.6886000001    8.9567580006   -0.0006354721   -0.0004382324    0.0005643432
  8    2.8579110000    0.0000000000    9.8399660008   -0.0001241849   -0.0001495823    0.0002659648
  8    8.0753610000    1.8962000000    9.8399660008   -0.0001440630   -0.0002795690    0.0003110794
  8    2.8579110000    3.7924000001    9.8399660008   -0.0001060745   -0.0000598652    0.0001372527
  8    8.0753610000    5.6886000001    9.8399660008    0.0006943991    0.0011320231   -0.0006507621
  8    5.0171000001    0.0000000000   11.0331729988   -0.0023669259   -0.0020082026    0.0106494302
  8   10.2345500001    1.8962000000   11.0331729988   -0.0000482688    0.0001221855   -0.0000458870
  8    5.0171000001    3.7924000001   11.0331729988    0.0002895587    0.0001762412    0.0005186182
  8   10.2345500001    5.6886000001   11.0331729988    0.0001888628    0.0003072279    0.0008410854
  8    7.9704899996    0.0000000000   11.9163799988   -0.0001625697   -0.0000756157    0.0001179715
  8    2.7530399996    1.8962000000   11.9163799988   -0.0002536940   -0.0002036943    0.0004245594
  8    7.9704899996    3.7924000001   11.9163799988    0.0000803756   -0.0002233912    0.0001595835
  8    2.7530399996    5.6886000001   11.9163799988   -0.0000687879   -0.0003137460    0.0004428516
  8    1.2828669999    0.0000000000   12.4899310004   -0.0005148377   -0.0005447663    0.0006516360
  8    6.5003169998    1.8962000000   12.4899310004   -0.0001922523    0.0000117594    0.0003408296
  8    1.2828669999    3.7924000001   12.4899310004   -0.0000374205   -0.0004927345    0.0003803563
  8    6.5003169998    5.6886000001   12.4899310004   -0.0003954944    0.0001920848    0.0002949794
  8    4.2361520003    0.0000000000   13.3731380004   -0.0006550731    0.0002386631    0.0002593872
  8    9.4536029999    1.8962000000   13.3731380004   -0.0000279293   -0.0000040066    0.0003358904
  8    4.2361520003    3.7924000001   13.3731380004    0.0008474976   -0.0012739515    0.0007977008
  8    9.4536029999    5.6886000001   13.3731380004   -0.0024578813    0.0036888048    0.0004181765
  8    6.4120720002   -0.0100330002   14.5566100002   -0.0001503530   -0.0003805548   -0.0000042987
  8    1.1988230003    1.8979300003   14.5697740004   -0.0001221671   -0.0005615263   -0.0000402555
  8    6.4476679995    3.7931710003   14.5326249996   -0.0004343819   -0.0001860841    0.0005518590
  8    1.1991869998    5.6893360002   14.5476289994   -0.0003601428   -0.0001500795    0.0005905530
  8    4.0337220002    1.8915180002   15.4214619998    0.0003335686    0.0000076604    0.0008444069
  8    9.2633839995   -0.0073850002   15.4535019998    0.0000591395   -0.0006744652    0.0007164095
  8    4.0561820003    5.7039559999   15.4177969990    0.0000692458   -0.0011196026    0.0004498606
  8    9.2769830005    3.7945979999   15.4622469991    0.0001682739   -0.0011514275    0.0007027480
  8    2.6427419996   -0.0135549997   16.2795180007    0.0004938615   -0.0006177991    0.0002852942
  8    7.8400250000    1.8926320002   16.2768270002    0.0005911980   -0.0001241932    0.0001555854
  8    2.6384240003    3.8157519997   16.2593140011    0.0005806344   -0.0003291018   -0.0002652901
  8    7.8514419997    5.6872130004   16.3166770014    0.0009004451   -0.0014659029   -0.0004401901
  8    5.6643329995   -0.0176379998   16.9121310008    0.0003083930    0.0001097078   -0.0002783463
  8    0.4053310002    1.8957859997   16.8918479996   -0.0000499090   -0.0001978149    0.0001147747
  8    0.4475260002    5.6881070002   16.8927369995   -0.0003289754   -0.0000539097    0.0000649294
  8    5.6202399997    3.8152399999   16.8226269986   -0.0003148504    0.0000995346    0.0003226504
 79    5.4020040005    1.4595419997   18.4356379999   -0.0002963324    0.0000235370   -0.0001815716
 79    7.2277730003    3.2548169998   19.4941750001   -0.0004102815    0.0001168811    0.0002175368
 79    2.6806750002    1.8673149997   18.8955910003    0.0002064876   -0.0004414482   -0.0005519986
 79    4.5791829998    3.6165689997   19.6751170012    0.0001769501    0.0004526646    0.0005546276
