# Supplementary material for: Real-Space Constrained Density Functional Theory Investigation of Site-Specific, Interfacial Charge Recombination Dynamics Across the Au Nanoparticle/TiO2 Heterojunction
Source: J Phys Chem Lett. 2026 Jan 6;17(2):570–8. doi: 10.1021/acs.jpclett.5c02905 (PMC12814526; doi:10.1021/acs.jpclett.5c02905)
Supplement: Supplementary file 3 [file jz5c02905_si_003.zip › Site-Specific-Charge-Recombination-Dynamics-With-CDFT-main/AuTiO2/4Au/PBE+U+D3/phonon/mode_160_0164.48cm-1.xsf]

# Mode 160   Frequency = 164.48 cm^-1 (=0.02039 eV)   scale = 0.2 Å
CRYSTAL
PRIMVEC
    10.4349002838     0.0000000000     0.0000000000
     0.0000000000     7.5847997665     0.0000000000
     0.0000000000     0.0000000000    28.8263830015
PRIMCOORD
 76 1
 22    1.7717419999    0.0000000000    8.2283789998   -0.0000195977   -0.0000840245   -0.0001017336
 22    6.9891919999    1.8962000000    8.2283789998   -0.0002171090   -0.0000957613   -0.0002638200
 22    1.7717419999    3.7924000001    8.2283789998   -0.0001803480   -0.0001220281   -0.0002614896
 22    6.9891919999    5.6886000001    8.2283789998   -0.0002235509   -0.0001462948   -0.0002999043
 22    4.7250270003    0.0000000000    9.1115859998   -0.0001238855   -0.0000357183   -0.0000667267
 22    9.9424770003    1.8962000000    9.1115859998   -0.0000295584    0.0000040100   -0.0000023801
 22    4.7250270003    3.7924000001    9.1115859998    0.0000181506    0.0000105675    0.0000499597
 22    9.9424770003    5.6886000001    9.1115859998    0.0000753905    0.0000089609    0.0000318988
 22    3.1499830001    0.0000000000   11.7615519996    0.0001163205   -0.0001398406    0.0020038693
 22    8.3674330001    1.8962000000   11.7615519996   -0.0013029204    0.0001209343   -0.0043649850
 22    3.1499830001    3.7924000001   11.7615519996   -0.0019406722    0.0001720186   -0.0060253200
 22    8.3674330001    5.6886000001   11.7615519996    0.0001655291    0.0000811061   -0.0000104506
 22    6.1032690002    0.0000000000   12.6447589996   -0.0012091587    0.0003126660   -0.0008500611
 22    0.8858190002    1.8962000000   12.6447589996    0.0005394075    0.0002924015    0.0002605234
 22    6.1032690002    3.7924000001   12.6447589996    0.0001480487   -0.0001744731    0.0006857570
 22    0.8858190002    5.6886000001   12.6447589996   -0.0002955727   -0.0002313574    0.0016196796
 22    4.4822329997   -0.0010329997   15.3425429992   -0.0004948582    0.0002586958   -0.0008346666
 22    9.7530450000    1.9007529998   15.3892070010   -0.0009936735   -0.0001617409    0.0006013637
 22    4.4990469997    3.7970340002   15.3486869997   -0.0002773529   -0.0001475052    0.0005919439
 22    9.7366270003    5.6711660003   15.4078090003   -0.0000447648   -0.0013982272   -0.0006849106
 22    7.3650009996   -0.0086700003   16.0913470000    0.0013744360   -0.0009355399    0.0004138677
 22    2.1242060000    1.9196149997   16.1964519993   -0.0010052443    0.0007716556   -0.0004507823
 22    7.3248619995    3.7853700003   16.1241240013   -0.0021328165   -0.0007116352    0.0008344246
 22    2.1046579998    5.6921970004   16.1094059996   -0.0014270304   -0.0009820615   -0.0000865862
  8    3.6388589998    0.0000000000    7.4999999990   -0.0000210863   -0.0008986575    0.0022340994
  8    8.8563089998    1.8962000000    7.4999999990   -0.0002780028    0.0073451592   -0.0076092029
  8    3.6388589998    3.7924000001    7.4999999990   -0.0006314266    0.0019835042   -0.0024380274
  8    8.8563089998    5.6886000001    7.4999999990   -0.0008970835    0.0016420459   -0.0023552796
  8    6.5921440002    0.0000000000    8.3832069990   -0.0002490102   -0.0000599471   -0.0001155966
  8    1.3746940003    1.8962000000    8.3832069990    0.0124694559    0.0158315869   -0.0128445018
  8    6.5921440002    3.7924000001    8.3832069990   -0.0003439800   -0.0004107370    0.0006835904
  8    1.3746940003    5.6886000001    8.3832069990   -0.0002916666   -0.0003038872    0.0006085957
  8   10.3394210005    0.0000000000    8.9567580006    0.0019227728    0.0020857924   -0.0013159131
  8    5.1219710005    1.8962000000    8.9567580006    0.0129809039    0.0108265182   -0.0095839687
  8   10.3394210005    3.7924000001    8.9567580006   -0.0038337595   -0.0032287714    0.0029904221
  8    5.1219710005    5.6886000001    8.9567580006   -0.0033092678   -0.0025342427    0.0025779705
  8    2.8579110000    0.0000000000    9.8399660008   -0.0003032467   -0.0003369363    0.0005690828
  8    8.0753610000    1.8962000000    9.8399660008   -0.0004353945   -0.0010695547    0.0009829712
  8    2.8579110000    3.7924000001    9.8399660008   -0.0006089958   -0.0007559311    0.0007278414
  8    8.0753610000    5.6886000001    9.8399660008   -0.0001281697    0.0000913937    0.0002509934
  8    5.0171000001    0.0000000000   11.0331729988   -0.0060889858   -0.0052097059    0.0286541768
  8   10.2345500001    1.8962000000   11.0331729988   -0.0000812940    0.0001292760   -0.0002673768
  8    5.0171000001    3.7924000001   11.0331729988    0.0001667621    0.0004014827    0.0005106336
  8   10.2345500001    5.6886000001   11.0331729988   -0.0001374095    0.0004651615    0.0008479138
  8    7.9704899996    0.0000000000   11.9163799988    0.0002074830    0.0000446007    0.0001290398
  8    2.7530399996    1.8962000000   11.9163799988   -0.0005300445   -0.0001684864    0.0004376046
  8    7.9704899996    3.7924000001   11.9163799988    0.0002726060   -0.0002191056    0.0000410732
  8    2.7530399996    5.6886000001   11.9163799988    0.0000405834   -0.0002482254    0.0005122126
  8    1.2828669999    0.0000000000   12.4899310004   -0.0012556835   -0.0006654721    0.0010661497
  8    6.5003169998    1.8962000000   12.4899310004   -0.0002015596    0.0000925367    0.0005012463
  8    1.2828669999    3.7924000001   12.4899310004   -0.0004982287   -0.0005701771    0.0005244172
  8    6.5003169998    5.6886000001   12.4899310004   -0.0006923394    0.0008544185    0.0000045889
  8    4.2361520003    0.0000000000   13.3731380004   -0.0020169803    0.0010182708   -0.0003664969
  8    9.4536029999    1.8962000000   13.3731380004    0.0032177479   -0.0039052463    0.0000900490
  8    4.2361520003    3.7924000001   13.3731380004    0.0031912306   -0.0037263504    0.0009540467
  8    9.4536029999    5.6886000001   13.3731380004   -0.0014810367    0.0028290861    0.0001364570
  8    6.4120720002   -0.0100330002   14.5566100002    0.0001278929    0.0000202313   -0.0001124764
  8    1.1988230003    1.8979300003   14.5697740004   -0.0012938335   -0.0011563408    0.0000003720
  8    6.4476679995    3.7931710003   14.5326249996   -0.0007654791   -0.0008595973    0.0007792051
  8    1.1991869998    5.6893360002   14.5476289994   -0.0007126769   -0.0011154506    0.0006456037
  8    4.0337220002    1.8915180002   15.4214619998    0.0008561740    0.0007308334    0.0009822798
  8    9.2633839995   -0.0073850002   15.4535019998    0.0002976964   -0.0010479883   -0.0001717830
  8    4.0561820003    5.7039559999   15.4177969990   -0.0001891796   -0.0024147032    0.0000920331
  8    9.2769830005    3.7945979999   15.4622469991    0.0000878419   -0.0012832345    0.0004933215
  8    2.6427419996   -0.0135549997   16.2795180007    0.0006595530   -0.0011284970   -0.0001046809
  8    7.8400250000    1.8926320002   16.2768270002    0.0005133101    0.0001713208    0.0005849146
  8    2.6384240003    3.8157519997   16.2593140011    0.0009940744   -0.0000478080   -0.0007190311
  8    7.8514419997    5.6872130004   16.3166770014    0.0015728373   -0.0022554036   -0.0011164719
  8    5.6643329995   -0.0176379998   16.9121310008    0.0006697746   -0.0003626712   -0.0007733495
  8    0.4053310002    1.8957859997   16.8918479996   -0.0004090560   -0.0014105932   -0.0007388501
  8    0.4475260002    5.6881070002   16.8927369995   -0.0018511450    0.0005754505   -0.0002937109
  8    5.6202399997    3.8152399999   16.8226269986   -0.0009502656    0.0007863178    0.0009084613
 79    5.4020040005    1.4595419997   18.4356379999   -0.0005569270   -0.0001426751   -0.0004807708
 79    7.2277730003    3.2548169998   19.4941750001   -0.0011317146    0.0002421724    0.0009376567
 79    2.6806750002    1.8673149997   18.8955910003   -0.0007355160   -0.0005519347   -0.0006614204
 79    4.5791829998    3.6165689997   19.6751170012    0.0002644119    0.0004576958    0.0011774996
