# Supplementary material for: Real-Space Constrained Density Functional Theory Investigation of Site-Specific, Interfacial Charge Recombination Dynamics Across the Au Nanoparticle/TiO2 Heterojunction
Source: J Phys Chem Lett. 2026 Jan 6;17(2):570–8. doi: 10.1021/acs.jpclett.5c02905 (PMC12814526; doi:10.1021/acs.jpclett.5c02905)
Supplement: Supplementary file 3 [file jz5c02905_si_003.zip › Site-Specific-Charge-Recombination-Dynamics-With-CDFT-main/AuTiO2/4Au/PBE+U+D3/phonon/mode_161_0164.81cm-1.xsf]

# Mode 161   Frequency = 164.81 cm^-1 (=0.02043 eV)   scale = 0.2 Å
CRYSTAL
PRIMVEC
    10.4349002838     0.0000000000     0.0000000000
     0.0000000000     7.5847997665     0.0000000000
     0.0000000000     0.0000000000    28.8263830015
PRIMCOORD
 76 1
 22    1.7717419999    0.0000000000    8.2283789998    0.0002005036    0.0001392829    0.0002377029
 22    6.9891919999    1.8962000000    8.2283789998    0.0001066930    0.0001074167    0.0002306354
 22    1.7717419999    3.7924000001    8.2283789998    0.0000395100    0.0000502014    0.0002049469
 22    6.9891919999    5.6886000001    8.2283789998    0.0000705760    0.0000869524    0.0002381546
 22    4.7250270003    0.0000000000    9.1115859998   -0.0000356224   -0.0000026217   -0.0000758093
 22    9.9424770003    1.8962000000    9.1115859998    0.0000574563    0.0000207054    0.0000900732
 22    4.7250270003    3.7924000001    9.1115859998    0.0000352804    0.0000022923    0.0000293660
 22    9.9424770003    5.6886000001    9.1115859998   -0.0000090075    0.0000143009    0.0000772032
 22    3.1499830001    0.0000000000   11.7615519996   -0.0004153290    0.0006833817   -0.0087132037
 22    8.3674330001    1.8962000000   11.7615519996   -0.0029921587    0.0000764144   -0.0103595428
 22    3.1499830001    3.7924000001   11.7615519996   -0.0011542754   -0.0000349804   -0.0034610360
 22    8.3674330001    5.6886000001   11.7615519996   -0.0020850728    0.0005456365   -0.0066050240
 22    6.1032690002    0.0000000000   12.6447589996    0.0002221052   -0.0006295553    0.0006745158
 22    0.8858190002    1.8962000000   12.6447589996    0.0007042458   -0.0005786077    0.0004706180
 22    6.1032690002    3.7924000001   12.6447589996    0.0004815278   -0.0000881386    0.0008773023
 22    0.8858190002    5.6886000001   12.6447589996   -0.0009316896   -0.0001340646    0.0009710925
 22    4.4822329997   -0.0010329997   15.3425429992   -0.0004423791   -0.0002030732    0.0033547721
 22    9.7530450000    1.9007529998   15.3892070010    0.0007499643   -0.0016516930    0.0022692657
 22    4.4990469997    3.7970340002   15.3486869997   -0.0008558046   -0.0013203167    0.0001280540
 22    9.7366270003    5.6711660003   15.4078090003   -0.0003450657   -0.0006341433    0.0018320054
 22    7.3650009996   -0.0086700003   16.0913470000   -0.0017158610   -0.0005500337    0.0003973941
 22    2.1242060000    1.9196149997   16.1964519993   -0.0016088258   -0.0011092671   -0.0000237859
 22    7.3248619995    3.7853700003   16.1241240013   -0.0013682836   -0.0016396743   -0.0000980258
 22    2.1046579998    5.6921970004   16.1094059996   -0.0003741342   -0.0000539134    0.0017404462
  8    3.6388589998    0.0000000000    7.4999999990   -0.0001171970    0.0018250735   -0.0026749448
  8    8.8563089998    1.8962000000    7.4999999990    0.0014075464   -0.0147374294    0.0162508703
  8    3.6388589998    3.7924000001    7.4999999990    0.0016689841   -0.0038647194    0.0054740457
  8    8.8563089998    5.6886000001    7.4999999990    0.0021816838   -0.0037319905    0.0059675441
  8    6.5921440002    0.0000000000    8.3832069990    0.0005148692    0.0003138243    0.0002876199
  8    1.3746940003    1.8962000000    8.3832069990    0.0006934845    0.0007135031   -0.0008502819
  8    6.5921440002    3.7924000001    8.3832069990    0.0002342052    0.0002846289   -0.0005185705
  8    1.3746940003    5.6886000001    8.3832069990    0.0000644762    0.0000967608   -0.0003536262
  8   10.3394210005    0.0000000000    8.9567580006   -0.0000530147    0.0002788210   -0.0000460818
  8    5.1219710005    1.8962000000    8.9567580006    0.0054899825    0.0047783547   -0.0039887295
  8   10.3394210005    3.7924000001    8.9567580006   -0.0102876476   -0.0083875768    0.0076264955
  8    5.1219710005    5.6886000001    8.9567580006   -0.0074611583   -0.0054728912    0.0055247687
  8    2.8579110000    0.0000000000    9.8399660008   -0.0004159237   -0.0006639761    0.0008426518
  8    8.0753610000    1.8962000000    9.8399660008   -0.0003346464    0.0000417509    0.0002008077
  8    2.8579110000    3.7924000001    9.8399660008   -0.0009869394   -0.0006562455    0.0008413288
  8    8.0753610000    5.6886000001    9.8399660008   -0.0046288081   -0.0059206330    0.0044866671
  8    5.0171000001    0.0000000000   11.0331729988    0.0026044212    0.0019241287   -0.0076438028
  8   10.2345500001    1.8962000000   11.0331729988    0.0003624067    0.0006670684    0.0010084197
  8    5.0171000001    3.7924000001   11.0331729988    0.0003104770    0.0002019262    0.0008685098
  8   10.2345500001    5.6886000001   11.0331729988    0.0006511871    0.0001225681    0.0007382477
  8    7.9704899996    0.0000000000   11.9163799988   -0.0005913706   -0.0003905921   -0.0001262193
  8    2.7530399996    1.8962000000   11.9163799988    0.0001299701   -0.0007612846    0.0004215744
  8    7.9704899996    3.7924000001   11.9163799988    0.0003114822   -0.0005519205    0.0002989613
  8    2.7530399996    5.6886000001   11.9163799988   -0.0005176730   -0.0005526077    0.0010641736
  8    1.2828669999    0.0000000000   12.4899310004   -0.0000571360   -0.0011850942    0.0009336951
  8    6.5003169998    1.8962000000   12.4899310004   -0.0004238052   -0.0008107876    0.0006545060
  8    1.2828669999    3.7924000001   12.4899310004   -0.0007140485    0.0008716177    0.0001508759
  8    6.5003169998    5.6886000001   12.4899310004   -0.0017879978    0.0003352341    0.0014384385
  8    4.2361520003    0.0000000000   13.3731380004    0.0000946183   -0.0005832900    0.0018860914
  8    9.4536029999    1.8962000000   13.3731380004   -0.0007757137   -0.0004695075    0.0033178061
  8    4.2361520003    3.7924000001   13.3731380004   -0.0067958485    0.0065757239    0.0019390230
  8    9.4536029999    5.6886000001   13.3731380004   -0.0068680431    0.0095188014    0.0005484906
  8    6.4120720002   -0.0100330002   14.5566100002    0.0000407370   -0.0017225628   -0.0007337172
  8    1.1988230003    1.8979300003   14.5697740004   -0.0001132484   -0.0010146815    0.0006806409
  8    6.4476679995    3.7931710003   14.5326249996   -0.0010378056   -0.0014156116    0.0004341591
  8    1.1991869998    5.6893360002   14.5476289994    0.0000000407    0.0007570168    0.0004385322
  8    4.0337220002    1.8915180002   15.4214619998    0.0000479948   -0.0017853888    0.0023887728
  8    9.2633839995   -0.0073850002   15.4535019998    0.0011580879   -0.0008407769    0.0028427969
  8    4.0561820003    5.7039559999   15.4177969990    0.0010990030   -0.0021470011    0.0015141858
  8    9.2769830005    3.7945979999   15.4622469991    0.0012449023   -0.0039951519    0.0013017736
  8    2.6427419996   -0.0135549997   16.2795180007    0.0015302235   -0.0014473149    0.0004821710
  8    7.8400250000    1.8926320002   16.2768270002    0.0018097129   -0.0011418084   -0.0005459464
  8    2.6384240003    3.8157519997   16.2593140011    0.0016113082   -0.0018044790   -0.0007152044
  8    7.8514419997    5.6872130004   16.3166770014    0.0017267274   -0.0033737208   -0.0006096177
  8    5.6643329995   -0.0176379998   16.9121310008    0.0003547939    0.0003752763    0.0000608037
  8    0.4053310002    1.8957859997   16.8918479996    0.0009451962    0.0007611712    0.0013734205
  8    0.4475260002    5.6881070002   16.8927369995    0.0011192419   -0.0008673163    0.0002281081
  8    5.6202399997    3.8152399999   16.8226269986   -0.0000402031   -0.0011335553    0.0002111794
 79    5.4020040005    1.4595419997   18.4356379999   -0.0004058691    0.0000075628   -0.0000634969
 79    7.2277730003    3.2548169998   19.4941750001    0.0007904193   -0.0002294992   -0.0000182150
 79    2.6806750002    1.8673149997   18.8955910003    0.0016825166   -0.0008801119   -0.0008902236
 79    4.5791829998    3.6165689997   19.6751170012   -0.0004985143    0.0007953187    0.0001995622
