# Supplementary material for: Real-Space Constrained Density Functional Theory Investigation of Site-Specific, Interfacial Charge Recombination Dynamics Across the Au Nanoparticle/TiO2 Heterojunction
Source: J Phys Chem Lett. 2026 Jan 6;17(2):570–8. doi: 10.1021/acs.jpclett.5c02905 (PMC12814526; doi:10.1021/acs.jpclett.5c02905)
Supplement: Supplementary file 3 [file jz5c02905_si_003.zip › Site-Specific-Charge-Recombination-Dynamics-With-CDFT-main/AuTiO2/4Au/PBE+U+D3/phonon/mode_162_0167.13cm-1.xsf]

# Mode 162   Frequency = 167.13 cm^-1 (=0.02072 eV)   scale = 0.2 Å
CRYSTAL
PRIMVEC
    10.4349002838     0.0000000000     0.0000000000
     0.0000000000     7.5847997665     0.0000000000
     0.0000000000     0.0000000000    28.8263830015
PRIMCOORD
 76 1
 22    1.7717419999    0.0000000000    8.2283789998    0.0000232057   -0.0000130208   -0.0000127640
 22    6.9891919999    1.8962000000    8.2283789998   -0.0000708748   -0.0000311694   -0.0000803894
 22    1.7717419999    3.7924000001    8.2283789998   -0.0000737276   -0.0000580707   -0.0000796132
 22    6.9891919999    5.6886000001    8.2283789998   -0.0000821839   -0.0000350451   -0.0000763781
 22    4.7250270003    0.0000000000    9.1115859998   -0.0000517909   -0.0000181377   -0.0000341447
 22    9.9424770003    1.8962000000    9.1115859998    0.0000082181    0.0000042396    0.0000187573
 22    4.7250270003    3.7924000001    9.1115859998    0.0000143590    0.0000069251    0.0000219573
 22    9.9424770003    5.6886000001    9.1115859998    0.0000042561    0.0000049936    0.0000179301
 22    3.1499830001    0.0000000000   11.7615519996   -0.0000368323    0.0001187146   -0.0014558217
 22    8.3674330001    1.8962000000   11.7615519996   -0.0007178326    0.0000437003   -0.0025954193
 22    3.1499830001    3.7924000001   11.7615519996   -0.0000267136   -0.0000308468   -0.0000501032
 22    8.3674330001    5.6886000001   11.7615519996   -0.0006061531    0.0002328957   -0.0018948437
 22    6.1032690002    0.0000000000   12.6447589996   -0.0002883593   -0.0001887976   -0.0000589311
 22    0.8858190002    1.8962000000   12.6447589996    0.0001759599   -0.0000529779    0.0002247736
 22    6.1032690002    3.7924000001   12.6447589996   -0.0000128988    0.0000531176    0.0002699226
 22    0.8858190002    5.6886000001   12.6447589996   -0.0005034750   -0.0000526277    0.0007485412
 22    4.4822329997   -0.0010329997   15.3425429992    0.0002225160   -0.0000107406    0.0006549585
 22    9.7530450000    1.9007529998   15.3892070010    0.0000870122   -0.0005954263    0.0005406826
 22    4.4990469997    3.7970340002   15.3486869997   -0.0004963021   -0.0001779531   -0.0001408392
 22    9.7366270003    5.6711660003   15.4078090003   -0.0000262830   -0.0001087917    0.0005030900
 22    7.3650009996   -0.0086700003   16.0913470000   -0.0001459313   -0.0003900697    0.0001655782
 22    2.1242060000    1.9196149997   16.1964519993   -0.0003212121    0.0000283913   -0.0001797413
 22    7.3248619995    3.7853700003   16.1241240013   -0.0004156766   -0.0004084987    0.0002514038
 22    2.1046579998    5.6921970004   16.1094059996   -0.0002579057   -0.0000584214    0.0003704578
  8    3.6388589998    0.0000000000    7.4999999990   -0.0000681936    0.0002993216   -0.0002173813
  8    8.8563089998    1.8962000000    7.4999999990   -0.0000302293    0.0003595358   -0.0002822958
  8    3.6388589998    3.7924000001    7.4999999990   -0.0000713529    0.0002979719   -0.0002951712
  8    8.8563089998    5.6886000001    7.4999999990   -0.0000017166    0.0000398035    0.0000647170
  8    6.5921440002    0.0000000000    8.3832069990   -0.0000431596    0.0000290806   -0.0000072428
  8    1.3746940003    1.8962000000    8.3832069990    0.0009828652    0.0012484957   -0.0009462947
  8    6.5921440002    3.7924000001    8.3832069990   -0.0001386581   -0.0001637513    0.0002407353
  8    1.3746940003    5.6886000001    8.3832069990   -0.0001547479   -0.0001476292    0.0002401344
  8   10.3394210005    0.0000000000    8.9567580006    0.0005530498    0.0006262923   -0.0003462073
  8    5.1219710005    1.8962000000    8.9567580006    0.0017414875    0.0014541196   -0.0011806826
  8   10.3394210005    3.7924000001    8.9567580006    0.0283953142    0.0238958347   -0.0202434689
  8    5.1219710005    5.6886000001    8.9567580006   -0.0112061766   -0.0087321775    0.0080162888
  8    2.8579110000    0.0000000000    9.8399660008   -0.0001849023   -0.0002584205    0.0003654858
  8    8.0753610000    1.8962000000    9.8399660008   -0.0001994933   -0.0002809523    0.0003325207
  8    2.8579110000    3.7924000001    9.8399660008   -0.0007233718   -0.0008176765    0.0007335463
  8    8.0753610000    5.6886000001    9.8399660008   -0.0095247268   -0.0126144713    0.0090564709
  8    5.0171000001    0.0000000000   11.0331729988    0.0004973048    0.0004578583   -0.0006485209
  8   10.2345500001    1.8962000000   11.0331729988    0.0000519427    0.0001888964    0.0002715720
  8    5.0171000001    3.7924000001   11.0331729988    0.0002061050    0.0000833504    0.0003775896
  8   10.2345500001    5.6886000001   11.0331729988    0.0001670139    0.0001196587    0.0003484286
  8    7.9704899996    0.0000000000   11.9163799988   -0.0000786806   -0.0000439016    0.0000831606
  8    2.7530399996    1.8962000000   11.9163799988   -0.0000434808   -0.0001662499    0.0001610920
  8    7.9704899996    3.7924000001   11.9163799988    0.0001239498   -0.0001242805    0.0001432715
  8    2.7530399996    5.6886000001   11.9163799988   -0.0002450727   -0.0001353516    0.0004698633
  8    1.2828669999    0.0000000000   12.4899310004   -0.0003334510   -0.0004533892    0.0005288640
  8    6.5003169998    1.8962000000   12.4899310004   -0.0000759380   -0.0000830904    0.0002182831
  8    1.2828669999    3.7924000001   12.4899310004   -0.0003304627    0.0001087501    0.0002502623
  8    6.5003169998    5.6886000001   12.4899310004   -0.0003897528   -0.0000621962    0.0004381671
  8    4.2361520003    0.0000000000   13.3731380004    0.0005149607   -0.0006116418    0.0003246082
  8    9.4536029999    1.8962000000   13.3731380004    0.0005290120   -0.0009752799    0.0008423930
  8    4.2361520003    3.7924000001   13.3731380004   -0.0017232519    0.0015633692    0.0004949487
  8    9.4536029999    5.6886000001   13.3731380004   -0.0005914008    0.0010483967   -0.0000338535
  8    6.4120720002   -0.0100330002   14.5566100002    0.0003980804   -0.0004804116   -0.0001016280
  8    1.1988230003    1.8979300003   14.5697740004   -0.0002966532   -0.0005278607    0.0002610279
  8    6.4476679995    3.7931710003   14.5326249996   -0.0002798298   -0.0002831373    0.0003200204
  8    1.1991869998    5.6893360002   14.5476289994   -0.0003138889    0.0000049390    0.0002437901
  8    4.0337220002    1.8915180002   15.4214619998   -0.0000922885   -0.0002766701    0.0005485482
  8    9.2633839995   -0.0073850002   15.4535019998    0.0002452076   -0.0002552361    0.0006509817
  8    4.0561820003    5.7039559999   15.4177969990    0.0003118879   -0.0007439592    0.0003669973
  8    9.2769830005    3.7945979999   15.4622469991    0.0005279224   -0.0011193563    0.0001669901
  8    2.6427419996   -0.0135549997   16.2795180007    0.0005849426   -0.0003304493   -0.0000541061
  8    7.8400250000    1.8926320002   16.2768270002    0.0003556192   -0.0002534209    0.0001160146
  8    2.6384240003    3.8157519997   16.2593140011    0.0003283560   -0.0002355665   -0.0000462668
  8    7.8514419997    5.6872130004   16.3166770014    0.0006998025   -0.0010707162   -0.0003170968
  8    5.6643329995   -0.0176379998   16.9121310008    0.0002204642    0.0002518596   -0.0000883188
  8    0.4053310002    1.8957859997   16.8918479996    0.0003337397    0.0001276703    0.0002485482
  8    0.4475260002    5.6881070002   16.8927369995   -0.0001083483    0.0002143614    0.0003883366
  8    5.6202399997    3.8152399999   16.8226269986   -0.0000843605   -0.0007024431    0.0001713906
 79    5.4020040005    1.4595419997   18.4356379999   -0.0005180235   -0.0001788197    0.0001142883
 79    7.2277730003    3.2548169998   19.4941750001   -0.0002929584    0.0004074479    0.0004716047
 79    2.6806750002    1.8673149997   18.8955910003    0.0002933161   -0.0007980406   -0.0006578510
 79    4.5791829998    3.6165689997   19.6751170012    0.0003203863    0.0000892320    0.0005522504
