# Supplementary material for: Real-Space Constrained Density Functional Theory Investigation of Site-Specific, Interfacial Charge Recombination Dynamics Across the Au Nanoparticle/TiO2 Heterojunction
Source: J Phys Chem Lett. 2026 Jan 6;17(2):570–8. doi: 10.1021/acs.jpclett.5c02905 (PMC12814526; doi:10.1021/acs.jpclett.5c02905)
Supplement: Supplementary file 3 [file jz5c02905_si_003.zip › Site-Specific-Charge-Recombination-Dynamics-With-CDFT-main/AuTiO2/4Au/PBE+U+D3/phonon/mode_163_0167.96cm-1.xsf]

# Mode 163   Frequency = 167.96 cm^-1 (=0.02082 eV)   scale = 0.2 Å
CRYSTAL
PRIMVEC
    10.4349002838     0.0000000000     0.0000000000
     0.0000000000     7.5847997665     0.0000000000
     0.0000000000     0.0000000000    28.8263830015
PRIMCOORD
 76 1
 22    1.7717419999    0.0000000000    8.2283789998   -0.0000024753    0.0000147855    0.0000320811
 22    6.9891919999    1.8962000000    8.2283789998    0.0000486591    0.0000453304    0.0000602749
 22    1.7717419999    3.7924000001    8.2283789998    0.0000636798    0.0000333918    0.0000650190
 22    6.9891919999    5.6886000001    8.2283789998    0.0000484044    0.0000297834    0.0000487682
 22    4.7250270003    0.0000000000    9.1115859998    0.0000147648    0.0000039376   -0.0000050449
 22    9.9424770003    1.8962000000    9.1115859998   -0.0000171897   -0.0000065889   -0.0000199191
 22    4.7250270003    3.7924000001    9.1115859998   -0.0000026938   -0.0000024516   -0.0000000447
 22    9.9424770003    5.6886000001    9.1115859998    0.0000010291   -0.0000066413   -0.0000012310
 22    3.1499830001    0.0000000000   11.7615519996    0.0000364048   -0.0000810653    0.0010236442
 22    8.3674330001    1.8962000000   11.7615519996   -0.0000385574    0.0000371540   -0.0000436067
 22    3.1499830001    3.7924000001   11.7615519996    0.0001661877   -0.0000189490    0.0006136448
 22    8.3674330001    5.6886000001   11.7615519996    0.0001409311   -0.0000292059    0.0003923712
 22    6.1032690002    0.0000000000   12.6447589996   -0.0002122166   -0.0000031182   -0.0001652737
 22    0.8858190002    1.8962000000   12.6447589996    0.0002070563    0.0000892335   -0.0001302297
 22    6.1032690002    3.7924000001   12.6447589996    0.0003873952    0.0000626133   -0.0001072321
 22    0.8858190002    5.6886000001   12.6447589996    0.0000027959   -0.0000692009    0.0003028809
 22    4.4822329997   -0.0010329997   15.3425429992   -0.0000127339    0.0000334710   -0.0003646449
 22    9.7530450000    1.9007529998   15.3892070010   -0.0001698360   -0.0001074777   -0.0000341226
 22    4.4990469997    3.7970340002   15.3486869997   -0.0002657392   -0.0000343262   -0.0001493358
 22    9.7366270003    5.6711660003   15.4078090003   -0.0000050552   -0.0003245140   -0.0002265310
 22    7.3650009996   -0.0086700003   16.0913470000    0.0002439980   -0.0003444557   -0.0001551911
 22    2.1242060000    1.9196149997   16.1964519993   -0.0000780561    0.0002661691   -0.0003227127
 22    7.3248619995    3.7853700003   16.1241240013   -0.0006339663   -0.0000358517   -0.0002365932
 22    2.1046579998    5.6921970004   16.1094059996   -0.0003628775   -0.0002688385   -0.0002662390
  8    3.6388589998    0.0000000000    7.4999999990    0.0000357607   -0.0001611082    0.0003320502
  8    8.8563089998    1.8962000000    7.4999999990    0.0001986234   -0.0009366933    0.0010124817
  8    3.6388589998    3.7924000001    7.4999999990    0.0000943190   -0.0002310288    0.0002276712
  8    8.8563089998    5.6886000001    7.4999999990    0.0000808657   -0.0002507209    0.0002676353
  8    6.5921440002    0.0000000000    8.3832069990    0.0000943359   -0.0000522489    0.0000247830
  8    1.3746940003    1.8962000000    8.3832069990   -0.0005898052   -0.0007254822    0.0005602619
  8    6.5921440002    3.7924000001    8.3832069990    0.0000881259    0.0000798513   -0.0001231249
  8    1.3746940003    5.6886000001    8.3832069990    0.0000706773    0.0000822187   -0.0001158424
  8   10.3394210005    0.0000000000    8.9567580006   -0.0000337292   -0.0000159567   -0.0000256576
  8    5.1219710005    1.8962000000    8.9567580006   -0.0002004817   -0.0001831399    0.0000892603
  8   10.3394210005    3.7924000001    8.9567580006   -0.0022511552   -0.0018919854    0.0015449538
  8    5.1219710005    5.6886000001    8.9567580006    0.0225624971    0.0177092174   -0.0158990981
  8    2.8579110000    0.0000000000    9.8399660008    0.0000287023    0.0000444952   -0.0001098297
  8    8.0753610000    1.8962000000    9.8399660008    0.0001312648    0.0000359818   -0.0001262853
  8    2.8579110000    3.7924000001    9.8399660008    0.0005748586    0.0008246849   -0.0006610432
  8    8.0753610000    5.6886000001    9.8399660008   -0.0194276575   -0.0256253421    0.0180099123
  8    5.0171000001    0.0000000000   11.0331729988   -0.0008481632   -0.0006479941    0.0042471806
  8   10.2345500001    1.8962000000   11.0331729988   -0.0001737020   -0.0000684328   -0.0003669989
  8    5.0171000001    3.7924000001   11.0331729988   -0.0000905043    0.0000544179   -0.0001837741
  8   10.2345500001    5.6886000001   11.0331729988   -0.0000998272    0.0000608651   -0.0000535829
  8    7.9704899996    0.0000000000   11.9163799988    0.0001054651    0.0001214342    0.0000849631
  8    2.7530399996    1.8962000000   11.9163799988   -0.0000643981    0.0000064157   -0.0000787743
  8    7.9704899996    3.7924000001   11.9163799988    0.0001358135   -0.0000330246   -0.0002077654
  8    2.7530399996    5.6886000001   11.9163799988    0.0000591777   -0.0000101880   -0.0001102172
  8    1.2828669999    0.0000000000   12.4899310004   -0.0001915712    0.0000238383    0.0000147384
  8    6.5003169998    1.8962000000   12.4899310004    0.0000044814    0.0000538316   -0.0000824777
  8    1.2828669999    3.7924000001   12.4899310004    0.0000351952   -0.0001596650   -0.0000908359
  8    6.5003169998    5.6886000001   12.4899310004   -0.0000753474    0.0000598722   -0.0001465954
  8    4.2361520003    0.0000000000   13.3731380004   -0.0002245901    0.0001384022   -0.0003307409
  8    9.4536029999    1.8962000000   13.3731380004    0.0003253505   -0.0003022880   -0.0001483604
  8    4.2361520003    3.7924000001   13.3731380004    0.0002738382   -0.0003838796    0.0000754965
  8    9.4536029999    5.6886000001   13.3731380004   -0.0009140623    0.0017311609   -0.0001391152
  8    6.4120720002   -0.0100330002   14.5566100002    0.0000586489   -0.0001126885   -0.0001985057
  8    1.1988230003    1.8979300003   14.5697740004   -0.0002736052   -0.0002542012   -0.0001889594
  8    6.4476679995    3.7931710003   14.5326249996   -0.0002716330   -0.0001382205   -0.0000274294
  8    1.1991869998    5.6893360002   14.5476289994   -0.0003724779    0.0000788042    0.0000287950
  8    4.0337220002    1.8915180002   15.4214619998    0.0000180986    0.0000590245    0.0001022157
  8    9.2633839995   -0.0073850002   15.4535019998   -0.0000279239   -0.0002685176   -0.0000032249
  8    4.0561820003    5.7039559999   15.4177969990   -0.0000165884   -0.0006263430   -0.0001030328
  8    9.2769830005    3.7945979999   15.4622469991    0.0001076796   -0.0004325652   -0.0000792479
  8    2.6427419996   -0.0135549997   16.2795180007    0.0002623269   -0.0002664463   -0.0002550725
  8    7.8400250000    1.8926320002   16.2768270002    0.0000766877    0.0001214457    0.0000022313
  8    2.6384240003    3.8157519997   16.2593140011    0.0002132011   -0.0000165481   -0.0003390478
  8    7.8514419997    5.6872130004   16.3166770014    0.0005498080   -0.0008816804   -0.0005980466
  8    5.6643329995   -0.0176379998   16.9121310008    0.0003130425    0.0001453915   -0.0005545521
  8    0.4053310002    1.8957859997   16.8918479996    0.0001762376   -0.0001770327   -0.0005079184
  8    0.4475260002    5.6881070002   16.8927369995   -0.0003793110   -0.0000626287   -0.0001455465
  8    5.6202399997    3.8152399999   16.8226269986   -0.0002753430    0.0002399985   -0.0000541537
 79    5.4020040005    1.4595419997   18.4356379999   -0.0003398499    0.0000735614   -0.0003081063
 79    7.2277730003    3.2548169998   19.4941750001   -0.0004432573    0.0001390882    0.0001178510
 79    2.6806750002    1.8673149997   18.8955910003   -0.0000823781   -0.0003179222   -0.0004916280
 79    4.5791829998    3.6165689997   19.6751170012    0.0001667808    0.0001452198    0.0002351800
