# Supplementary material for: Real-Space Constrained Density Functional Theory Investigation of Site-Specific, Interfacial Charge Recombination Dynamics Across the Au Nanoparticle/TiO2 Heterojunction
Source: J Phys Chem Lett. 2026 Jan 6;17(2):570–8. doi: 10.1021/acs.jpclett.5c02905 (PMC12814526; doi:10.1021/acs.jpclett.5c02905)
Supplement: Supplementary file 3 [file jz5c02905_si_003.zip › Site-Specific-Charge-Recombination-Dynamics-With-CDFT-main/AuTiO2/4Au/PBE+U+D3/phonon/mode_164_0169.04cm-1.xsf]

# Mode 164   Frequency = 169.04 cm^-1 (=0.02096 eV)   scale = 0.2 Å
CRYSTAL
PRIMVEC
    10.4349002838     0.0000000000     0.0000000000
     0.0000000000     7.5847997665     0.0000000000
     0.0000000000     0.0000000000    28.8263830015
PRIMCOORD
 76 1
 22    1.7717419999    0.0000000000    8.2283789998   -0.0000014197   -0.0001510797   -0.0002357759
 22    6.9891919999    1.8962000000    8.2283789998   -0.0004676902   -0.0002783128   -0.0005407334
 22    1.7717419999    3.7924000001    8.2283789998   -0.0005206803   -0.0002910030   -0.0005626901
 22    6.9891919999    5.6886000001    8.2283789998   -0.0004757710   -0.0002786903   -0.0005250119
 22    4.7250270003    0.0000000000    9.1115859998   -0.0002333993   -0.0000701027   -0.0001085752
 22    9.9424770003    1.8962000000    9.1115859998    0.0000508979    0.0000378130    0.0000982064
 22    4.7250270003    3.7924000001    9.1115859998    0.0000589601    0.0000264038    0.0000763895
 22    9.9424770003    5.6886000001    9.1115859998    0.0000584004    0.0000382622    0.0001216300
 22    3.1499830001    0.0000000000   11.7615519996   -0.0001160364    0.0004664621   -0.0055587058
 22    8.3674330001    1.8962000000   11.7615519996   -0.0016839836    0.0001362206   -0.0060861885
 22    3.1499830001    3.7924000001   11.7615519996   -0.0026341445    0.0001566026   -0.0083508759
 22    8.3674330001    5.6886000001   11.7615519996   -0.0018293693    0.0005545687   -0.0058976871
 22    6.1032690002    0.0000000000   12.6447589996   -0.0000366282   -0.0000884847    0.0002835232
 22    0.8858190002    1.8962000000   12.6447589996   -0.0009376724   -0.0003198018    0.0009384327
 22    6.1032690002    3.7924000001   12.6447589996   -0.0013312485   -0.0001319236    0.0013844274
 22    0.8858190002    5.6886000001   12.6447589996   -0.0023569281   -0.0001303943    0.0023318470
 22    4.4822329997   -0.0010329997   15.3425429992   -0.0000773342   -0.0002261571    0.0021324914
 22    9.7530450000    1.9007529998   15.3892070010    0.0008400307   -0.0000266056    0.0016892000
 22    4.4990469997    3.7970340002   15.3486869997   -0.0001532560    0.0001384774    0.0014585941
 22    9.7366270003    5.6711660003   15.4078090003    0.0004082769   -0.0002183886    0.0016482525
 22    7.3650009996   -0.0086700003   16.0913470000   -0.0004134523    0.0005642981    0.0002933122
 22    2.1242060000    1.9196149997   16.1964519993    0.0001919658   -0.0000220547    0.0014239896
 22    7.3248619995    3.7853700003   16.1241240013   -0.0000659397   -0.0004295431    0.0016374875
 22    2.1046579998    5.6921970004   16.1094059996    0.0003980248    0.0006188292    0.0015922674
  8    3.6388589998    0.0000000000    7.4999999990   -0.0002803128   -0.0007697564    0.0012103130
  8    8.8563089998    1.8962000000    7.4999999990   -0.0009130211    0.0073934135   -0.0077063777
  8    3.6388589998    3.7924000001    7.4999999990   -0.0011977559    0.0034195593   -0.0039904830
  8    8.8563089998    5.6886000001    7.4999999990   -0.0013999214    0.0031116434   -0.0039532395
  8    6.5921440002    0.0000000000    8.3832069990   -0.0007480292    0.0003407547   -0.0001571421
  8    1.3746940003    1.8962000000    8.3832069990    0.0049322023    0.0060254170   -0.0045911297
  8    6.5921440002    3.7924000001    8.3832069990   -0.0008941685   -0.0010189858    0.0013745181
  8    1.3746940003    5.6886000001    8.3832069990   -0.0008294374   -0.0009181062    0.0012986881
  8   10.3394210005    0.0000000000    8.9567580006    0.0006393162    0.0007111834   -0.0000893462
  8    5.1219710005    1.8962000000    8.9567580006    0.0022008473    0.0017708343   -0.0010973897
  8   10.3394210005    3.7924000001    8.9567580006    0.0083538419    0.0069362281   -0.0053745065
  8    5.1219710005    5.6886000001    8.9567580006    0.0179306851    0.0141062386   -0.0119246804
  8    2.8579110000    0.0000000000    9.8399660008   -0.0005317149   -0.0007394581    0.0013291687
  8    8.0753610000    1.8962000000    9.8399660008   -0.0010036950   -0.0012349521    0.0015281290
  8    2.8579110000    3.7924000001    9.8399660008   -0.0031428353   -0.0041240352    0.0035257269
  8    8.0753610000    5.6886000001    9.8399660008    0.0091135290    0.0121998660   -0.0079774790
  8    5.0171000001    0.0000000000   11.0331729988    0.0039111054    0.0026895614   -0.0147778132
  8   10.2345500001    1.8962000000   11.0331729988    0.0008852653    0.0004522363    0.0017946291
  8    5.0171000001    3.7924000001   11.0331729988    0.0012187512    0.0002419330    0.0023830877
  8   10.2345500001    5.6886000001   11.0331729988    0.0010431879    0.0006496866    0.0024709470
  8    7.9704899996    0.0000000000   11.9163799988   -0.0007924695   -0.0004331886    0.0000112188
  8    2.7530399996    1.8962000000   11.9163799988   -0.0004384004   -0.0004791026    0.0013398260
  8    7.9704899996    3.7924000001   11.9163799988   -0.0003559409   -0.0003713180    0.0013227656
  8    2.7530399996    5.6886000001   11.9163799988   -0.0007267901   -0.0006744825    0.0017436084
  8    1.2828669999    0.0000000000   12.4899310004   -0.0002427742   -0.0009082295    0.0014672395
  8    6.5003169998    1.8962000000   12.4899310004    0.0002605499   -0.0009388283    0.0012921282
  8    1.2828669999    3.7924000001   12.4899310004    0.0004769636   -0.0006984340    0.0010488327
  8    6.5003169998    5.6886000001   12.4899310004   -0.0003991785   -0.0005108020    0.0015285658
  8    4.2361520003    0.0000000000   13.3731380004   -0.0002470232   -0.0002883772    0.0017876429
  8    9.4536029999    1.8962000000   13.3731380004   -0.0018846884    0.0016073060    0.0017677611
  8    4.2361520003    3.7924000001   13.3731380004   -0.0009977647    0.0004918938    0.0016176125
  8    9.4536029999    5.6886000001   13.3731380004   -0.0015110361    0.0015650512    0.0013151848
  8    6.4120720002   -0.0100330002   14.5566100002   -0.0000901499    0.0002755520    0.0005305387
  8    1.1988230003    1.8979300003   14.5697740004    0.0006900397    0.0007421245    0.0011270246
  8    6.4476679995    3.7931710003   14.5326249996    0.0002317953    0.0002594919    0.0015010751
  8    1.1991869998    5.6893360002   14.5476289994    0.0002536609    0.0004371783    0.0016022389
  8    4.0337220002    1.8915180002   15.4214619998    0.0000562507    0.0002183684    0.0018636401
  8    9.2633839995   -0.0073850002   15.4535019998   -0.0003852057    0.0001809121    0.0022700011
  8    4.0561820003    5.7039559999   15.4177969990   -0.0002220989    0.0001389704    0.0018184329
  8    9.2769830005    3.7945979999   15.4622469991   -0.0002377540   -0.0006002349    0.0020466003
  8    2.6427419996   -0.0135549997   16.2795180007   -0.0001799947    0.0000759951    0.0019135546
  8    7.8400250000    1.8926320002   16.2768270002    0.0002096780   -0.0003789207    0.0011585411
  8    2.6384240003    3.8157519997   16.2593140011   -0.0001389782    0.0001107059    0.0013568892
  8    7.8514419997    5.6872130004   16.3166770014   -0.0000155383    0.0003231593    0.0012209349
  8    5.6643329995   -0.0176379998   16.9121310008   -0.0000689156    0.0009022225    0.0012387378
  8    0.4053310002    1.8957859997   16.8918479996    0.0005042117   -0.0000868277    0.0015699389
  8    0.4475260002    5.6881070002   16.8927369995    0.0006194474    0.0008301537    0.0011193644
  8    5.6202399997    3.8152399999   16.8226269986    0.0001927377   -0.0002138608    0.0006381598
 79    5.4020040005    1.4595419997   18.4356379999    0.0002140517    0.0000114829    0.0012104682
 79    7.2277730003    3.2548169998   19.4941750001    0.0008735059   -0.0000325397    0.0008212918
 79    2.6806750002    1.8673149997   18.8955910003    0.0007175210   -0.0002518253    0.0001775793
 79    4.5791829998    3.6165689997   19.6751170012    0.0001848584    0.0002215782    0.0008519025
