# Supplementary material for: Real-Space Constrained Density Functional Theory Investigation of Site-Specific, Interfacial Charge Recombination Dynamics Across the Au Nanoparticle/TiO2 Heterojunction
Source: J Phys Chem Lett. 2026 Jan 6;17(2):570–8. doi: 10.1021/acs.jpclett.5c02905 (PMC12814526; doi:10.1021/acs.jpclett.5c02905)
Supplement: Supplementary file 3 [file jz5c02905_si_003.zip › Site-Specific-Charge-Recombination-Dynamics-With-CDFT-main/AuTiO2/4Au/PBE+U+D3/phonon/mode_165_0172.53cm-1.xsf]

# Mode 165   Frequency = 172.53 cm^-1 (=0.02139 eV)   scale = 0.2 Å
CRYSTAL
PRIMVEC
    10.4349002838     0.0000000000     0.0000000000
     0.0000000000     7.5847997665     0.0000000000
     0.0000000000     0.0000000000    28.8263830015
PRIMCOORD
 76 1
 22    1.7717419999    0.0000000000    8.2283789998    0.0000968972    0.0001265734    0.0001717500
 22    6.9891919999    1.8962000000    8.2283789998    0.0002471974    0.0001157492    0.0002624836
 22    1.7717419999    3.7924000001    8.2283789998    0.0002387648    0.0000949776    0.0002546331
 22    6.9891919999    5.6886000001    8.2283789998    0.0002177062    0.0001227887    0.0002670901
 22    4.7250270003    0.0000000000    9.1115859998    0.0000650747   -0.0000013334   -0.0000080128
 22    9.9424770003    1.8962000000    9.1115859998   -0.0000026474   -0.0000077908   -0.0000128514
 22    4.7250270003    3.7924000001    9.1115859998   -0.0000294521   -0.0000143071   -0.0000412731
 22    9.9424770003    5.6886000001    9.1115859998   -0.0000560394   -0.0000106194   -0.0000835251
 22    3.1499830001    0.0000000000   11.7615519996   -0.0002103904    0.0000240558    0.0000227463
 22    8.3674330001    1.8962000000   11.7615519996    0.0001477427   -0.0001615965    0.0008128830
 22    3.1499830001    3.7924000001   11.7615519996    0.0020671485   -0.0002043965    0.0065299003
 22    8.3674330001    5.6886000001   11.7615519996    0.0010100507   -0.0002487236    0.0030165080
 22    6.1032690002    0.0000000000   12.6447589996   -0.0001237372   -0.0003074448   -0.0003022044
 22    0.8858190002    1.8962000000   12.6447589996    0.0017187713    0.0001472073   -0.0004882762
 22    6.1032690002    3.7924000001   12.6447589996    0.0014132497    0.0000737959   -0.0005025157
 22    0.8858190002    5.6886000001   12.6447589996    0.0019966036   -0.0000008223   -0.0022172062
 22    4.4822329997   -0.0010329997   15.3425429992    0.0000382830    0.0004886695    0.0004767205
 22    9.7530450000    1.9007529998   15.3892070010   -0.0006428381   -0.0011742501   -0.0002603090
 22    4.4990469997    3.7970340002   15.3486869997   -0.0001102016   -0.0014954229   -0.0018015375
 22    9.7366270003    5.6711660003   15.4078090003   -0.0004586082    0.0002040543   -0.0006107539
 22    7.3650009996   -0.0086700003   16.0913470000   -0.0004688948   -0.0009970568    0.0009046021
 22    2.1242060000    1.9196149997   16.1964519993   -0.0014772317   -0.0005919586   -0.0019199490
 22    7.3248619995    3.7853700003   16.1241240013   -0.0003186416   -0.0003639679   -0.0018378425
 22    2.1046579998    5.6921970004   16.1094059996   -0.0005270837   -0.0009338929   -0.0000420319
  8    3.6388589998    0.0000000000    7.4999999990    0.0001942532    0.0025358583   -0.0031841608
  8    8.8563089998    1.8962000000    7.4999999990    0.0006241572   -0.0045824568    0.0050917670
  8    3.6388589998    3.7924000001    7.4999999990    0.0011082750   -0.0027415912    0.0036392884
  8    8.8563089998    5.6886000001    7.4999999990    0.0014197701   -0.0026908409    0.0039376506
  8    6.5921440002    0.0000000000    8.3832069990    0.0005654687   -0.0002413995    0.0001052316
  8    1.3746940003    1.8962000000    8.3832069990   -0.0017593784   -0.0019891299    0.0016128230
  8    6.5921440002    3.7924000001    8.3832069990    0.0003921280    0.0005249898   -0.0004997610
  8    1.3746940003    5.6886000001    8.3832069990    0.0002911789    0.0003766589   -0.0003839417
  8   10.3394210005    0.0000000000    8.9567580006    0.0013397418    0.0014561865   -0.0010346445
  8    5.1219710005    1.8962000000    8.9567580006    0.0022293230    0.0020485204   -0.0016754961
  8   10.3394210005    3.7924000001    8.9567580006    0.0036868589    0.0033684218   -0.0026706999
  8    5.1219710005    5.6886000001    8.9567580006    0.0057975430    0.0047760123   -0.0040882386
  8    2.8579110000    0.0000000000    9.8399660008   -0.0002040252   -0.0003192370    0.0001673189
  8    8.0753610000    1.8962000000    9.8399660008   -0.0004327008   -0.0004334147    0.0002890832
  8    2.8579110000    3.7924000001    9.8399660008   -0.0204974039   -0.0283923900    0.0196604451
  8    8.0753610000    5.6886000001    9.8399660008    0.0045300078    0.0057942633   -0.0040898784
  8    5.0171000001    0.0000000000   11.0331729988   -0.0012791238   -0.0005945060    0.0082427378
  8   10.2345500001    1.8962000000   11.0331729988   -0.0005602102    0.0001558839   -0.0009743348
  8    5.0171000001    3.7924000001   11.0331729988   -0.0010926410    0.0000086373   -0.0018791939
  8   10.2345500001    5.6886000001   11.0331729988   -0.0007903933   -0.0006512927   -0.0023748170
  8    7.9704899996    0.0000000000   11.9163799988    0.0006322204    0.0003481445    0.0001185470
  8    2.7530399996    1.8962000000   11.9163799988    0.0004542822   -0.0001296653   -0.0008771281
  8    7.9704899996    3.7924000001   11.9163799988    0.0004653756    0.0000263309   -0.0009523238
  8    2.7530399996    5.6886000001   11.9163799988    0.0002802841    0.0006868776   -0.0007282803
  8    1.2828669999    0.0000000000   12.4899310004    0.0001006463   -0.0003485548   -0.0004566544
  8    6.5003169998    1.8962000000   12.4899310004   -0.0006890576    0.0002420111   -0.0005032106
  8    1.2828669999    3.7924000001   12.4899310004   -0.0014469092    0.0014235174   -0.0005241478
  8    6.5003169998    5.6886000001   12.4899310004   -0.0010611099    0.0013269542   -0.0004416144
  8    4.2361520003    0.0000000000   13.3731380004    0.0007306608   -0.0003349636   -0.0004108621
  8    9.4536029999    1.8962000000   13.3731380004    0.0035346259   -0.0052627960    0.0009067313
  8    4.2361520003    3.7924000001   13.3731380004   -0.0040678370    0.0048204951   -0.0004455029
  8    9.4536029999    5.6886000001   13.3731380004   -0.0023660290    0.0040250514   -0.0014367700
  8    6.4120720002   -0.0100330002   14.5566100002    0.0007845247   -0.0017622547   -0.0008375501
  8    1.1988230003    1.8979300003   14.5697740004   -0.0010045898   -0.0016037751   -0.0003969902
  8    6.4476679995    3.7931710003   14.5326249996   -0.0012248556   -0.0012097946   -0.0009972606
  8    1.1991869998    5.6893360002   14.5476289994    0.0004767192   -0.0006765183   -0.0014840061
  8    4.0337220002    1.8915180002   15.4214619998   -0.0001706921   -0.0012580670   -0.0004407612
  8    9.2633839995   -0.0073850002   15.4535019998    0.0015112032   -0.0006926532   -0.0007242868
  8    4.0561820003    5.7039559999   15.4177969990    0.0011701809   -0.0015572926   -0.0010193372
  8    9.2769830005    3.7945979999   15.4622469991    0.0011305729   -0.0019208936   -0.0016279837
  8    2.6427419996   -0.0135549997   16.2795180007    0.0011198168   -0.0007824726   -0.0018093537
  8    7.8400250000    1.8926320002   16.2768270002    0.0008510929   -0.0000120716   -0.0013118306
  8    2.6384240003    3.8157519997   16.2593140011    0.0012916807   -0.0015310317   -0.0016377090
  8    7.8514419997    5.6872130004   16.3166770014    0.0012710083   -0.0022853966   -0.0014630249
  8    5.6643329995   -0.0176379998   16.9121310008    0.0002179543   -0.0005803372   -0.0008751541
  8    0.4053310002    1.8957859997   16.8918479996    0.0000398191    0.0005338839   -0.0004669678
  8    0.4475260002    5.6881070002   16.8927369995   -0.0001047442   -0.0016139730   -0.0006250300
  8    5.6202399997    3.8152399999   16.8226269986   -0.0000546957   -0.0009372437    0.0000503019
 79    5.4020040005    1.4595419997   18.4356379999   -0.0006174687   -0.0003715283   -0.0007250441
 79    7.2277730003    3.2548169998   19.4941750001   -0.0001011489   -0.0003022758    0.0000971703
 79    2.6806750002    1.8673149997   18.8955910003   -0.0001676059   -0.0002590434    0.0004712240
 79    4.5791829998    3.6165689997   19.6751170012   -0.0007947580   -0.0000922688   -0.0003489921
