# Supplementary material for: Real-Space Constrained Density Functional Theory Investigation of Site-Specific, Interfacial Charge Recombination Dynamics Across the Au Nanoparticle/TiO2 Heterojunction
Source: J Phys Chem Lett. 2026 Jan 6;17(2):570–8. doi: 10.1021/acs.jpclett.5c02905 (PMC12814526; doi:10.1021/acs.jpclett.5c02905)
Supplement: Supplementary file 3 [file jz5c02905_si_003.zip › Site-Specific-Charge-Recombination-Dynamics-With-CDFT-main/AuTiO2/4Au/PBE+U+D3/phonon/mode_166_0174.22cm-1.xsf]

# Mode 166   Frequency = 174.22 cm^-1 (=0.02160 eV)   scale = 0.2 Å
CRYSTAL
PRIMVEC
    10.4349002838     0.0000000000     0.0000000000
     0.0000000000     7.5847997665     0.0000000000
     0.0000000000     0.0000000000    28.8263830015
PRIMCOORD
 76 1
 22    1.7717419999    0.0000000000    8.2283789998   -0.0000529783   -0.0000313500    0.0000336002
 22    6.9891919999    1.8962000000    8.2283789998    0.0000633146    0.0000872616    0.0001432462
 22    1.7717419999    3.7924000001    8.2283789998    0.0000510583    0.0001479899    0.0001496197
 22    6.9891919999    5.6886000001    8.2283789998    0.0001336330    0.0000333725    0.0000968108
 22    4.7250270003    0.0000000000    9.1115859998    0.0000367228    0.0000378178    0.0000068186
 22    9.9424770003    1.8962000000    9.1115859998   -0.0000331082   -0.0000117592   -0.0000277246
 22    4.7250270003    3.7924000001    9.1115859998   -0.0000239044   -0.0000055554   -0.0000949804
 22    9.9424770003    5.6886000001    9.1115859998    0.0000655046   -0.0000062879    0.0001578799
 22    3.1499830001    0.0000000000   11.7615519996    0.0001394840   -0.0003387258    0.0026186039
 22    8.3674330001    1.8962000000   11.7615519996    0.0000002713    0.0000710949    0.0005459784
 22    3.1499830001    3.7924000001   11.7615519996   -0.0033725112    0.0004428295   -0.0097860793
 22    8.3674330001    5.6886000001   11.7615519996   -0.0000716471   -0.0002623985   -0.0005917067
 22    6.1032690002    0.0000000000   12.6447589996    0.0010470944    0.0010830311    0.0007071288
 22    0.8858190002    1.8962000000   12.6447589996   -0.0014127086   -0.0003788399   -0.0004757383
 22    6.1032690002    3.7924000001   12.6447589996   -0.0007460822   -0.0006538872   -0.0002626522
 22    0.8858190002    5.6886000001   12.6447589996    0.0010410004    0.0000332516   -0.0003044317
 22    4.4822329997   -0.0010329997   15.3425429992   -0.0022753966   -0.0005704385   -0.0018533724
 22    9.7530450000    1.9007529998   15.3892070010    0.0003901384    0.0025736277    0.0006446274
 22    4.4990469997    3.7970340002   15.3486869997    0.0019518131    0.0019537538    0.0037329707
 22    9.7366270003    5.6711660003   15.4078090003    0.0013364977   -0.0023847652   -0.0003911035
 22    7.3650009996   -0.0086700003   16.0913470000    0.0012625926    0.0018884991   -0.0028647684
 22    2.1242060000    1.9196149997   16.1964519993    0.0015171846    0.0010718807    0.0018579790
 22    7.3248619995    3.7853700003   16.1241240013   -0.0008309476    0.0008419279    0.0010689189
 22    2.1046579998    5.6921970004   16.1094059996    0.0004391320    0.0007646888   -0.0016783314
  8    3.6388589998    0.0000000000    7.4999999990    0.0001651391   -0.0043901615    0.0056993931
  8    8.8563089998    1.8962000000    7.4999999990    0.0002823363    0.0009056811   -0.0008027483
  8    3.6388589998    3.7924000001    7.4999999990    0.0000702184    0.0001921684   -0.0001426902
  8    8.8563089998    5.6886000001    7.4999999990   -0.0004871150    0.0010568280   -0.0015102911
  8    6.5921440002    0.0000000000    8.3832069990   -0.0001375729    0.0001983666    0.0000509354
  8    1.3746940003    1.8962000000    8.3832069990    0.0006162458    0.0005190000   -0.0007678183
  8    6.5921440002    3.7924000001    8.3832069990    0.0006920732    0.0007026747   -0.0010427691
  8    1.3746940003    5.6886000001    8.3832069990    0.0003345517    0.0002679103   -0.0006290032
  8   10.3394210005    0.0000000000    8.9567580006   -0.0017749540   -0.0017406367    0.0010351096
  8    5.1219710005    1.8962000000    8.9567580006   -0.0023153154   -0.0019484058    0.0014835183
  8   10.3394210005    3.7924000001    8.9567580006   -0.0029689302   -0.0029165217    0.0019010299
  8    5.1219710005    5.6886000001    8.9567580006   -0.0069889871   -0.0056543500    0.0046377215
  8    2.8579110000    0.0000000000    9.8399660008    0.0003604567    0.0006017281   -0.0005866841
  8    8.0753610000    1.8962000000    9.8399660008    0.0003046292    0.0000361147   -0.0002940373
  8    2.8579110000    3.7924000001    9.8399660008   -0.0114502823   -0.0163368031    0.0109487220
  8    8.0753610000    5.6886000001    9.8399660008   -0.0067522055   -0.0082539470    0.0054321956
  8    5.0171000001    0.0000000000   11.0331729988    0.0006230831   -0.0008562277   -0.0047734055
  8   10.2345500001    1.8962000000   11.0331729988    0.0000913918   -0.0003016315   -0.0005876414
  8    5.0171000001    3.7924000001   11.0331729988   -0.0002461293   -0.0003287453   -0.0003645828
  8   10.2345500001    5.6886000001   11.0331729988    0.0006182535    0.0009215179    0.0020727957
  8    7.9704899996    0.0000000000   11.9163799988   -0.0010392587   -0.0007932555   -0.0010235050
  8    2.7530399996    1.8962000000   11.9163799988   -0.0008642118    0.0004613436    0.0008914196
  8    7.9704899996    3.7924000001   11.9163799988   -0.0003083869    0.0002177725    0.0001320908
  8    2.7530399996    5.6886000001   11.9163799988    0.0003489106   -0.0008291044   -0.0003779159
  8    1.2828669999    0.0000000000   12.4899310004    0.0008676994    0.0020912876   -0.0011131258
  8    6.5003169998    1.8962000000   12.4899310004    0.0011772935    0.0000455831   -0.0001222466
  8    1.2828669999    3.7924000001   12.4899310004    0.0030825009   -0.0022758341   -0.0007334358
  8    6.5003169998    5.6886000001   12.4899310004    0.0019714027   -0.0011929453   -0.0006773935
  8    4.2361520003    0.0000000000   13.3731380004   -0.0069712864    0.0050857022    0.0004470698
  8    9.4536029999    1.8962000000   13.3731380004   -0.0092191155    0.0137834805   -0.0022910433
  8    4.2361520003    3.7924000001   13.3731380004    0.0051109065   -0.0052237254    0.0009616634
  8    9.4536029999    5.6886000001   13.3731380004   -0.0001287443   -0.0013991948    0.0028436617
  8    6.4120720002   -0.0100330002   14.5566100002   -0.0035654111    0.0049127074    0.0001679797
  8    1.1988230003    1.8979300003   14.5697740004    0.0016995463    0.0026119480   -0.0007616506
  8    6.4476679995    3.7931710003   14.5326249996    0.0021192586    0.0010331020   -0.0006707929
  8    1.1991869998    5.6893360002   14.5476289994   -0.0001784648    0.0023334763    0.0015966669
  8    4.0337220002    1.8915180002   15.4214619998    0.0012323531    0.0022604596    0.0016056854
  8    9.2633839995   -0.0073850002   15.4535019998   -0.0019323181    0.0003425814    0.0003615058
  8    4.0561820003    5.7039559999   15.4177969990   -0.0023683250    0.0013771024    0.0012554311
  8    9.2769830005    3.7945979999   15.4622469991   -0.0026784745    0.0032661002    0.0029468029
  8    2.6427419996   -0.0135549997   16.2795180007   -0.0031143030   -0.0000346341    0.0032161654
  8    7.8400250000    1.8926320002   16.2768270002   -0.0007993798   -0.0002232088    0.0007833938
  8    2.6384240003    3.8157519997   16.2593140011   -0.0007190366    0.0020088596    0.0004780489
  8    7.8514419997    5.6872130004   16.3166770014   -0.0016966956    0.0032146342    0.0009275513
  8    5.6643329995   -0.0176379998   16.9121310008    0.0001909723   -0.0003205767    0.0001310000
  8    0.4053310002    1.8957859997   16.8918479996   -0.0004240221   -0.0005331961   -0.0005768062
  8    0.4475260002    5.6881070002   16.8927369995    0.0011958845    0.0017229352   -0.0015935879
  8    5.6202399997    3.8152399999   16.8226269986    0.0000255464    0.0037515142   -0.0005021116
 79    5.4020040005    1.4595419997   18.4356379999    0.0029208117    0.0008369568    0.0000172805
 79    7.2277730003    3.2548169998   19.4941750001    0.0010160734   -0.0015010241   -0.0019060610
 79    2.6806750002    1.8673149997   18.8955910003   -0.0007482542    0.0031209254    0.0019507095
 79    4.5791829998    3.6165689997   19.6751170012   -0.0006314406    0.0009047187   -0.0009079494
