# Supplementary material for: Real-Space Constrained Density Functional Theory Investigation of Site-Specific, Interfacial Charge Recombination Dynamics Across the Au Nanoparticle/TiO2 Heterojunction
Source: J Phys Chem Lett. 2026 Jan 6;17(2):570–8. doi: 10.1021/acs.jpclett.5c02905 (PMC12814526; doi:10.1021/acs.jpclett.5c02905)
Supplement: Supplementary file 3 [file jz5c02905_si_003.zip › Site-Specific-Charge-Recombination-Dynamics-With-CDFT-main/AuTiO2/4Au/PBE+U+D3/phonon/mode_167_0178.19cm-1.xsf]

# Mode 167   Frequency = 178.19 cm^-1 (=0.02209 eV)   scale = 0.2 Å
CRYSTAL
PRIMVEC
    10.4349002838     0.0000000000     0.0000000000
     0.0000000000     7.5847997665     0.0000000000
     0.0000000000     0.0000000000    28.8263830015
PRIMCOORD
 76 1
 22    1.7717419999    0.0000000000    8.2283789998    0.0001210579    0.0000641264    0.0001023616
 22    6.9891919999    1.8962000000    8.2283789998    0.0001876410    0.0000382677    0.0001595215
 22    1.7717419999    3.7924000001    8.2283789998    0.0000882915    0.0000286624    0.0001106900
 22    6.9891919999    5.6886000001    8.2283789998    0.0001944477    0.0000146456    0.0001481788
 22    4.7250270003    0.0000000000    9.1115859998   -0.0000694038   -0.0000866751   -0.0002203560
 22    9.9424770003    1.8962000000    9.1115859998   -0.0000301640   -0.0000155111    0.0000034686
 22    4.7250270003    3.7924000001    9.1115859998   -0.0000619016    0.0000070069   -0.0001221545
 22    9.9424770003    5.6886000001    9.1115859998   -0.0000592348   -0.0000119613    0.0000823715
 22    3.1499830001    0.0000000000   11.7615519996   -0.0004581571    0.0000220376   -0.0008631112
 22    8.3674330001    1.8962000000   11.7615519996   -0.0003030298   -0.0003853047    0.0002883270
 22    3.1499830001    3.7924000001   11.7615519996   -0.0002209902    0.0001417872   -0.0002306992
 22    8.3674330001    5.6886000001   11.7615519996    0.0006400320   -0.0003985396    0.0016980073
 22    6.1032690002    0.0000000000   12.6447589996    0.0018993309    0.0003306934    0.0008252774
 22    0.8858190002    1.8962000000   12.6447589996    0.0024968628   -0.0003490315   -0.0017202782
 22    6.1032690002    3.7924000001   12.6447589996    0.0015914287   -0.0005016820   -0.0007218103
 22    0.8858190002    5.6886000001   12.6447589996    0.0050603225   -0.0000610999   -0.0047336888
 22    4.4822329997   -0.0010329997   15.3425429992   -0.0021262228   -0.0004218624    0.0008127776
 22    9.7530450000    1.9007529998   15.3892070010   -0.0009886189   -0.0009060603    0.0008128256
 22    4.4990469997    3.7970340002   15.3486869997    0.0022733376   -0.0011528656    0.0009369235
 22    9.7366270003    5.6711660003   15.4078090003    0.0006724772   -0.0017860597    0.0001567950
 22    7.3650009996   -0.0086700003   16.0913470000   -0.0005527604    0.0005982640   -0.0025864863
 22    2.1242060000    1.9196149997   16.1964519993   -0.0012971092   -0.0006674885   -0.0016928444
 22    7.3248619995    3.7853700003   16.1241240013   -0.0008238527    0.0002366926   -0.0022875919
 22    2.1046579998    5.6921970004   16.1094059996   -0.0002125906   -0.0014524952   -0.0012533469
  8    3.6388589998    0.0000000000    7.4999999990    0.0006007313    0.0010905463   -0.0007811351
  8    8.8563089998    1.8962000000    7.4999999990    0.0010423874   -0.0035025024    0.0047481677
  8    3.6388589998    3.7924000001    7.4999999990    0.0014154086   -0.0027779671    0.0043816773
  8    8.8563089998    5.6886000001    7.4999999990    0.0012992377   -0.0021026824    0.0037192809
  8    6.5921440002    0.0000000000    8.3832069990    0.0001893311   -0.0003659025   -0.0000177480
  8    1.3746940003    1.8962000000    8.3832069990   -0.0002480454   -0.0000306989    0.0003768920
  8    6.5921440002    3.7924000001    8.3832069990    0.0001008734    0.0002835600    0.0001079200
  8    1.3746940003    5.6886000001    8.3832069990   -0.0005658220   -0.0004826511    0.0008661322
  8   10.3394210005    0.0000000000    8.9567580006    0.0027447920    0.0030003091   -0.0017092960
  8    5.1219710005    1.8962000000    8.9567580006    0.0039225602    0.0035699054   -0.0024155325
  8   10.3394210005    3.7924000001    8.9567580006    0.0063766126    0.0054382969   -0.0040730330
  8    5.1219710005    5.6886000001    8.9567580006    0.0054868257    0.0046841279   -0.0033914663
  8    2.8579110000    0.0000000000    9.8399660008   -0.0010888097   -0.0014963422    0.0017939837
  8    8.0753610000    1.8962000000    9.8399660008   -0.0065521455   -0.0090404094    0.0070682479
  8    2.8579110000    3.7924000001    9.8399660008    0.0083737584    0.0113868154   -0.0074959212
  8    8.0753610000    5.6886000001    9.8399660008    0.0035024937    0.0047085685   -0.0031088948
  8    5.0171000001    0.0000000000   11.0331729988   -0.0001428939   -0.0004241495    0.0102236238
  8   10.2345500001    1.8962000000   11.0331729988   -0.0009205533    0.0004388398   -0.0025492308
  8    5.0171000001    3.7924000001   11.0331729988   -0.0020602920   -0.0002079034   -0.0036087366
  8   10.2345500001    5.6886000001   11.0331729988   -0.0004854213    0.0000577367   -0.0019679955
  8    7.9704899996    0.0000000000   11.9163799988   -0.0006024178   -0.0005419081   -0.0011654598
  8    2.7530399996    1.8962000000   11.9163799988    0.0002956497    0.0001981375   -0.0007354133
  8    7.9704899996    3.7924000001   11.9163799988   -0.0000418778    0.0001415490   -0.0005580604
  8    2.7530399996    5.6886000001   11.9163799988    0.0005513237    0.0003598643   -0.0009740587
  8    1.2828669999    0.0000000000   12.4899310004    0.0009965270    0.0007088697   -0.0009586936
  8    6.5003169998    1.8962000000   12.4899310004    0.0003452244   -0.0006931231   -0.0002804900
  8    1.2828669999    3.7924000001   12.4899310004    0.0006721951    0.0008718655   -0.0015054024
  8    6.5003169998    5.6886000001   12.4899310004   -0.0004721108    0.0005662134   -0.0004133650
  8    4.2361520003    0.0000000000   13.3731380004   -0.0057732447    0.0049152876    0.0008154463
  8    9.4536029999    1.8962000000   13.3731380004   -0.0079135562    0.0100924407    0.0014786140
  8    4.2361520003    3.7924000001   13.3731380004   -0.0081552485    0.0102710258    0.0005447103
  8    9.4536029999    5.6886000001   13.3731380004   -0.0041268122    0.0048633579    0.0013217735
  8    6.4120720002   -0.0100330002   14.5566100002   -0.0025335632    0.0016717385   -0.0020214820
  8    1.1988230003    1.8979300003   14.5697740004   -0.0004424559    0.0008698518   -0.0007847805
  8    6.4476679995    3.7931710003   14.5326249996    0.0003376058   -0.0008446663   -0.0020982489
  8    1.1991869998    5.6893360002   14.5476289994    0.0006013825    0.0012097634   -0.0005402717
  8    4.0337220002    1.8915180002   15.4214619998    0.0006294774   -0.0011972212    0.0016447418
  8    9.2633839995   -0.0073850002   15.4535019998    0.0012677261   -0.0012266103    0.0003998870
  8    4.0561820003    5.7039559999   15.4177969990    0.0006640726   -0.0019249980    0.0003696416
  8    9.2769830005    3.7945979999   15.4622469991    0.0001319362   -0.0002882753    0.0001178197
  8    2.6427419996   -0.0135549997   16.2795180007   -0.0012619274   -0.0015537757    0.0003455774
  8    7.8400250000    1.8926320002   16.2768270002    0.0009290942   -0.0027243892   -0.0016833619
  8    2.6384240003    3.8157519997   16.2593140011    0.0027033630   -0.0015034966   -0.0030604737
  8    7.8514419997    5.6872130004   16.3166770014    0.0006309206    0.0002044053   -0.0017148764
  8    5.6643329995   -0.0176379998   16.9121310008    0.0008351103   -0.0010414284   -0.0012556139
  8    0.4053310002    1.8957859997   16.8918479996    0.0001385370    0.0013971430   -0.0004692643
  8    0.4475260002    5.6881070002   16.8927369995    0.0024639888   -0.0025094517   -0.0011263670
  8    5.6202399997    3.8152399999   16.8226269986    0.0011025958    0.0000084334    0.0001335170
 79    5.4020040005    1.4595419997   18.4356379999    0.0019094015   -0.0006574788   -0.0003609737
 79    7.2277730003    3.2548169998   19.4941750001    0.0010817314   -0.0021321514   -0.0009806515
 79    2.6806750002    1.8673149997   18.8955910003   -0.0011650500    0.0028896124    0.0055327401
 79    4.5791829998    3.6165689997   19.6751170012   -0.0024159854    0.0008169074   -0.0007139587
