# Supplementary material for: Real-Space Constrained Density Functional Theory Investigation of Site-Specific, Interfacial Charge Recombination Dynamics Across the Au Nanoparticle/TiO2 Heterojunction
Source: J Phys Chem Lett. 2026 Jan 6;17(2):570–8. doi: 10.1021/acs.jpclett.5c02905 (PMC12814526; doi:10.1021/acs.jpclett.5c02905)
Supplement: Supplementary file 3 [file jz5c02905_si_003.zip › Site-Specific-Charge-Recombination-Dynamics-With-CDFT-main/AuTiO2/4Au/PBE+U+D3/phonon/mode_168_0185.04cm-1.xsf]

# Mode 168   Frequency = 185.04 cm^-1 (=0.02294 eV)   scale = 0.2 Å
CRYSTAL
PRIMVEC
    10.4349002838     0.0000000000     0.0000000000
     0.0000000000     7.5847997665     0.0000000000
     0.0000000000     0.0000000000    28.8263830015
PRIMCOORD
 76 1
 22    1.7717419999    0.0000000000    8.2283789998   -0.0000191103   -0.0000382701   -0.0000944386
 22    6.9891919999    1.8962000000    8.2283789998   -0.0000808173   -0.0000951112   -0.0001626455
 22    1.7717419999    3.7924000001    8.2283789998   -0.0001225027   -0.0001041827   -0.0001768743
 22    6.9891919999    5.6886000001    8.2283789998   -0.0000946233   -0.0001026229   -0.0001633708
 22    4.7250270003    0.0000000000    9.1115859998   -0.0001066020   -0.0000704842   -0.0001361865
 22    9.9424770003    1.8962000000    9.1115859998    0.0000017982    0.0000062775    0.0000363207
 22    4.7250270003    3.7924000001    9.1115859998   -0.0000079855    0.0000070880    0.0000018205
 22    9.9424770003    5.6886000001    9.1115859998   -0.0000107888    0.0000032827    0.0000184273
 22    3.1499830001    0.0000000000   11.7615519996   -0.0002054211    0.0001144605   -0.0008133594
 22    8.3674330001    1.8962000000   11.7615519996   -0.0000662250   -0.0001170162   -0.0001643439
 22    3.1499830001    3.7924000001   11.7615519996   -0.0000062573    0.0000081999    0.0000908545
 22    8.3674330001    5.6886000001   11.7615519996    0.0001680629   -0.0000290837    0.0002824079
 22    6.1032690002    0.0000000000   12.6447589996    0.0007419041    0.0000068565    0.0001112848
 22    0.8858190002    1.8962000000   12.6447589996    0.0009391201    0.0000279597   -0.0005573974
 22    6.1032690002    3.7924000001   12.6447589996   -0.0001588520   -0.0001129783    0.0005990473
 22    0.8858190002    5.6886000001   12.6447589996    0.0006557794   -0.0001791924   -0.0005064571
 22    4.4822329997   -0.0010329997   15.3425429992   -0.0005291756   -0.0005201667    0.0004607626
 22    9.7530450000    1.9007529998   15.3892070010   -0.0005643085   -0.0007527959    0.0001330280
 22    4.4990469997    3.7970340002   15.3486869997    0.0003089557   -0.0005202086    0.0000548716
 22    9.7366270003    5.6711660003   15.4078090003    0.0006518464   -0.0006253235   -0.0000209769
 22    7.3650009996   -0.0086700003   16.0913470000   -0.0000693841   -0.0002664325   -0.0010403215
 22    2.1242060000    1.9196149997   16.1964519993    0.0000165318   -0.0002608439   -0.0004215433
 22    7.3248619995    3.7853700003   16.1241240013   -0.0001427590   -0.0000975420   -0.0006211915
 22    2.1046579998    5.6921970004   16.1094059996   -0.0002299377   -0.0007795477   -0.0003338682
  8    3.6388589998    0.0000000000    7.4999999990    0.0000318506    0.0000012188    0.0005745530
  8    8.8563089998    1.8962000000    7.4999999990    0.0001569707    0.0003151739   -0.0000296288
  8    3.6388589998    3.7924000001    7.4999999990   -0.0000316195    0.0001360692   -0.0000054178
  8    8.8563089998    5.6886000001    7.4999999990   -0.0001157096    0.0001806007   -0.0001349456
  8    6.5921440002    0.0000000000    8.3832069990   -0.0002600031   -0.0001749459   -0.0000943492
  8    1.3746940003    1.8962000000    8.3832069990    0.0003980185    0.0005880919   -0.0000882480
  8    6.5921440002    3.7924000001    8.3832069990   -0.0016991589   -0.0017826633    0.0020953870
  8    1.3746940003    5.6886000001    8.3832069990   -0.0013589348   -0.0013969497    0.0017672869
  8   10.3394210005    0.0000000000    8.9567580006    0.0011113506    0.0010347356   -0.0004962330
  8    5.1219710005    1.8962000000    8.9567580006    0.0010694574    0.0008777321   -0.0004603438
  8   10.3394210005    3.7924000001    8.9567580006    0.0015515188    0.0012897219   -0.0007973544
  8    5.1219710005    5.6886000001    8.9567580006    0.0014502088    0.0012237637   -0.0007204882
  8    2.8579110000    0.0000000000    9.8399660008   -0.0006495805   -0.0009331642    0.0011172336
  8    8.0753610000    1.8962000000    9.8399660008    0.0240947066    0.0329336405   -0.0240916336
  8    2.8579110000    3.7924000001    9.8399660008    0.0014756685    0.0019698752   -0.0010913883
  8    8.0753610000    5.6886000001    9.8399660008    0.0010567370    0.0013308232   -0.0007061737
  8    5.0171000001    0.0000000000   11.0331729988    0.0003120671    0.0002647589    0.0032800199
  8   10.2345500001    1.8962000000   11.0331729988    0.0000193440    0.0002700512   -0.0002012588
  8    5.0171000001    3.7924000001   11.0331729988   -0.0001464771    0.0001451362   -0.0002285555
  8   10.2345500001    5.6886000001   11.0331729988   -0.0002361370    0.0001721744   -0.0004300295
  8    7.9704899996    0.0000000000   11.9163799988   -0.0001844007   -0.0001215640   -0.0002479486
  8    2.7530399996    1.8962000000   11.9163799988    0.0000353110   -0.0000765638    0.0000195082
  8    7.9704899996    3.7924000001   11.9163799988   -0.0001650558   -0.0000589864    0.0001891719
  8    2.7530399996    5.6886000001   11.9163799988   -0.0000763740    0.0001413394    0.0002083566
  8    1.2828669999    0.0000000000   12.4899310004    0.0000782708   -0.0003304075    0.0001854187
  8    6.5003169998    1.8962000000   12.4899310004    0.0003018993   -0.0005142045    0.0002208743
  8    1.2828669999    3.7924000001   12.4899310004    0.0001958331    0.0000265905   -0.0001534959
  8    6.5003169998    5.6886000001   12.4899310004   -0.0004233661    0.0005044276   -0.0000082424
  8    4.2361520003    0.0000000000   13.3731380004   -0.0018382508    0.0020121600    0.0004964737
  8    9.4536029999    1.8962000000   13.3731380004   -0.0036703530    0.0046077131    0.0006482005
  8    4.2361520003    3.7924000001   13.3731380004   -0.0039327228    0.0048882170    0.0002075724
  8    9.4536029999    5.6886000001   13.3731380004   -0.0013546908    0.0023353144    0.0000525817
  8    6.4120720002   -0.0100330002   14.5566100002   -0.0009846929    0.0004700039   -0.0005716992
  8    1.1988230003    1.8979300003   14.5697740004   -0.0000581734    0.0007822608    0.0003952213
  8    6.4476679995    3.7931710003   14.5326249996   -0.0002528127   -0.0001017810    0.0000417311
  8    1.1991869998    5.6893360002   14.5476289994    0.0002753345   -0.0004579240    0.0000282855
  8    4.0337220002    1.8915180002   15.4214619998    0.0002122518   -0.0006234462    0.0003389644
  8    9.2633839995   -0.0073850002   15.4535019998    0.0004936077   -0.0010970035    0.0001842442
  8    4.0561820003    5.7039559999   15.4177969990    0.0004432035   -0.0006400491    0.0000984868
  8    9.2769830005    3.7945979999   15.4622469991    0.0003465525   -0.0003634829   -0.0001612614
  8    2.6427419996   -0.0135549997   16.2795180007   -0.0001468710   -0.0007350687   -0.0000331057
  8    7.8400250000    1.8926320002   16.2768270002    0.0004089467   -0.0015610189   -0.0004698212
  8    2.6384240003    3.8157519997   16.2593140011    0.0010084382   -0.0006149821   -0.0009108894
  8    7.8514419997    5.6872130004   16.3166770014    0.0007788033    0.0000470495   -0.0009372005
  8    5.6643329995   -0.0176379998   16.9121310008    0.0005007688   -0.0002300127   -0.0004552857
  8    0.4053310002    1.8957859997   16.8918479996    0.0004496710    0.0002348901   -0.0002814961
  8    0.4475260002    5.6881070002   16.8927369995    0.0004331644   -0.0011768678    0.0004702492
  8    5.6202399997    3.8152399999   16.8226269986    0.0005928194   -0.0008962498    0.0003029880
 79    5.4020040005    1.4595419997   18.4356379999    0.0002273489   -0.0004183722    0.0001156641
 79    7.2277730003    3.2548169998   19.4941750001   -0.0001547260   -0.0002018467    0.0003526363
 79    2.6806750002    1.8673149997   18.8955910003   -0.0004086794    0.0006020050    0.0019569600
 79    4.5791829998    3.6165689997   19.6751170012   -0.0004963149   -0.0001783560    0.0001031984
