# Supplementary material for: Real-Space Constrained Density Functional Theory Investigation of Site-Specific, Interfacial Charge Recombination Dynamics Across the Au Nanoparticle/TiO2 Heterojunction
Source: J Phys Chem Lett. 2026 Jan 6;17(2):570–8. doi: 10.1021/acs.jpclett.5c02905 (PMC12814526; doi:10.1021/acs.jpclett.5c02905)
Supplement: Supplementary file 3 [file jz5c02905_si_003.zip › Site-Specific-Charge-Recombination-Dynamics-With-CDFT-main/AuTiO2/4Au/PBE+U+D3/phonon/mode_169_0192.74cm-1.xsf]

# Mode 169   Frequency = 192.74 cm^-1 (=0.02390 eV)   scale = 0.2 Å
CRYSTAL
PRIMVEC
    10.4349002838     0.0000000000     0.0000000000
     0.0000000000     7.5847997665     0.0000000000
     0.0000000000     0.0000000000    28.8263830015
PRIMCOORD
 76 1
 22    1.7717419999    0.0000000000    8.2283789998    0.0001473103    0.0000103969    0.0000778696
 22    6.9891919999    1.8962000000    8.2283789998   -0.0000320444   -0.0000085937    0.0000456106
 22    1.7717419999    3.7924000001    8.2283789998   -0.0000498004    0.0000119963    0.0000592492
 22    6.9891919999    5.6886000001    8.2283789998   -0.0000068542    0.0000099829    0.0000628144
 22    4.7250270003    0.0000000000    9.1115859998   -0.0000211869   -0.0000020595    0.0001003190
 22    9.9424770003    1.8962000000    9.1115859998    0.0000324265    0.0000172339   -0.0000361444
 22    4.7250270003    3.7924000001    9.1115859998    0.0000061963    0.0000047392   -0.0001134254
 22    9.9424770003    5.6886000001    9.1115859998   -0.0000149559    0.0000353263    0.0001058726
 22    3.1499830001    0.0000000000   11.7615519996   -0.0000001877   -0.0001878322   -0.0006445378
 22    8.3674330001    1.8962000000   11.7615519996   -0.0004342032    0.0001373148   -0.0010532886
 22    3.1499830001    3.7924000001   11.7615519996   -0.0006574166    0.0000461005   -0.0012419065
 22    8.3674330001    5.6886000001   11.7615519996   -0.0001282962   -0.0000560199   -0.0002283353
 22    6.1032690002    0.0000000000   12.6447589996   -0.0004121770   -0.0000707241    0.0000417694
 22    0.8858190002    1.8962000000   12.6447589996   -0.0033076015   -0.0005733584    0.0023165070
 22    6.1032690002    3.7924000001   12.6447589996    0.0028850214    0.0003691414   -0.0018887166
 22    0.8858190002    5.6886000001   12.6447589996    0.0112256615    0.0015121989   -0.0084880313
 22    4.4822329997   -0.0010329997   15.3425429992   -0.0012230066    0.0010538647    0.0011146878
 22    9.7530450000    1.9007529998   15.3892070010    0.0003018723    0.0015447913    0.0013071282
 22    4.4990469997    3.7970340002   15.3486869997    0.0003058645    0.0000866247    0.0009901409
 22    9.7366270003    5.6711660003   15.4078090003   -0.0003874806   -0.0001270384    0.0004129112
 22    7.3650009996   -0.0086700003   16.0913470000   -0.0000137559    0.0000685523    0.0020441843
 22    2.1242060000    1.9196149997   16.1964519993   -0.0016216001   -0.0000216271    0.0015073342
 22    7.3248619995    3.7853700003   16.1241240013   -0.0022331546    0.0014031947   -0.0003370220
 22    2.1046579998    5.6921970004   16.1094059996   -0.0003735366    0.0015311752    0.0002404180
  8    3.6388589998    0.0000000000    7.4999999990    0.0000003502   -0.0004994907    0.0010795120
  8    8.8563089998    1.8962000000    7.4999999990    0.0003957602   -0.0007490338    0.0013492704
  8    3.6388589998    3.7924000001    7.4999999990    0.0006141858   -0.0006370361    0.0014202048
  8    8.8563089998    5.6886000001    7.4999999990    0.0006219477   -0.0004214954    0.0013016938
  8    6.5921440002    0.0000000000    8.3832069990    0.0002296667    0.0002271693    0.0000722729
  8    1.3746940003    1.8962000000    8.3832069990   -0.0000738801   -0.0000237591    0.0000375036
  8    6.5921440002    3.7924000001    8.3832069990    0.0194369446    0.0207984181   -0.0194050112
  8    1.3746940003    5.6886000001    8.3832069990   -0.0008897802   -0.0009698955    0.0008871613
  8   10.3394210005    0.0000000000    8.9567580006    0.0003786597    0.0008098657   -0.0001073672
  8    5.1219710005    1.8962000000    8.9567580006    0.0012270973    0.0013495667   -0.0005182191
  8   10.3394210005    3.7924000001    8.9567580006    0.0016568033    0.0015007559   -0.0007275967
  8    5.1219710005    5.6886000001    8.9567580006    0.0014259106    0.0012447992   -0.0005651274
  8    2.8579110000    0.0000000000    9.8399660008   -0.0013389473   -0.0014651884    0.0016109437
  8    8.0753610000    1.8962000000    9.8399660008    0.0027873579    0.0039397230   -0.0024290485
  8    2.8579110000    3.7924000001    9.8399660008    0.0016168112    0.0021600868   -0.0010336722
  8    8.0753610000    5.6886000001    9.8399660008    0.0008326193    0.0012056768   -0.0005391465
  8    5.0171000001    0.0000000000   11.0331729988    0.0002185482    0.0001569565   -0.0031770337
  8   10.2345500001    1.8962000000   11.0331729988   -0.0005408600   -0.0001915657   -0.0006601225
  8    5.0171000001    3.7924000001   11.0331729988   -0.0016530716   -0.0005539352   -0.0029050988
  8   10.2345500001    5.6886000001   11.0331729988    0.0008039955    0.0000043286    0.0003579648
  8    7.9704899996    0.0000000000   11.9163799988    0.0000332061    0.0001462249    0.0003956520
  8    2.7530399996    1.8962000000   11.9163799988   -0.0002561458    0.0000926786    0.0007786001
  8    7.9704899996    3.7924000001   11.9163799988   -0.0003238909   -0.0005747607    0.0004105551
  8    2.7530399996    5.6886000001   11.9163799988   -0.0004546752   -0.0007761275    0.0002150860
  8    1.2828669999    0.0000000000   12.4899310004   -0.0004108490    0.0005874762    0.0001096676
  8    6.5003169998    1.8962000000   12.4899310004   -0.0013400743    0.0010161599    0.0001017841
  8    1.2828669999    3.7924000001   12.4899310004   -0.0007127183   -0.0003548549    0.0007665867
  8    6.5003169998    5.6886000001   12.4899310004   -0.0010118001   -0.0007529506    0.0014215237
  8    4.2361520003    0.0000000000   13.3731380004   -0.0000597972   -0.0007951941    0.0008592733
  8    9.4536029999    1.8962000000   13.3731380004    0.0053737817   -0.0082357280    0.0007444581
  8    4.2361520003    3.7924000001   13.3731380004    0.0080987295   -0.0115888898    0.0011522301
  8    9.4536029999    5.6886000001   13.3731380004   -0.0006430848   -0.0008055039    0.0010365511
  8    6.4120720002   -0.0100330002   14.5566100002   -0.0000584938   -0.0017770833    0.0007419640
  8    1.1988230003    1.8979300003   14.5697740004    0.0005692283   -0.0030161606   -0.0011212070
  8    6.4476679995    3.7931710003   14.5326249996   -0.0001865878   -0.0017713225   -0.0016926100
  8    1.1991869998    5.6893360002   14.5476289994    0.0000028811    0.0020397274    0.0003820413
  8    4.0337220002    1.8915180002   15.4214619998   -0.0011013233   -0.0002605421    0.0021932830
  8    9.2633839995   -0.0073850002   15.4535019998   -0.0000745352    0.0004918454    0.0010232298
  8    4.0561820003    5.7039559999   15.4177969990   -0.0002714259    0.0002348589    0.0004740574
  8    9.2769830005    3.7945979999   15.4622469991   -0.0006310723   -0.0001870878    0.0014524975
  8    2.6427419996   -0.0135549997   16.2795180007   -0.0000470503   -0.0002204468    0.0008966720
  8    7.8400250000    1.8926320002   16.2768270002   -0.0001098428    0.0023783232    0.0006711212
  8    2.6384240003    3.8157519997   16.2593140011   -0.0003349255    0.0010379778    0.0011800363
  8    7.8514419997    5.6872130004   16.3166770014   -0.0001362987   -0.0012451003    0.0010507041
  8    5.6643329995   -0.0176379998   16.9121310008   -0.0003666776    0.0000212216    0.0005144942
  8    0.4053310002    1.8957859997   16.8918479996   -0.0014973645    0.0022109082    0.0013873368
  8    0.4475260002    5.6881070002   16.8927369995   -0.0003712326    0.0000372618   -0.0007308184
  8    5.6202399997    3.8152399999   16.8226269986   -0.0018398337    0.0031605248    0.0008899562
 79    5.4020040005    1.4595419997   18.4356379999   -0.0000371834    0.0002641289   -0.0001135895
 79    7.2277730003    3.2548169998   19.4941750001    0.0005827381   -0.0006978176    0.0003364221
 79    2.6806750002    1.8673149997   18.8955910003    0.0000143867   -0.0003067466   -0.0000662815
 79    4.5791829998    3.6165689997   19.6751170012   -0.0000602612    0.0012437012    0.0012592902
