# Supplementary material for: Real-Space Constrained Density Functional Theory Investigation of Site-Specific, Interfacial Charge Recombination Dynamics Across the Au Nanoparticle/TiO2 Heterojunction
Source: J Phys Chem Lett. 2026 Jan 6;17(2):570–8. doi: 10.1021/acs.jpclett.5c02905 (PMC12814526; doi:10.1021/acs.jpclett.5c02905)
Supplement: Supplementary file 3 [file jz5c02905_si_003.zip › Site-Specific-Charge-Recombination-Dynamics-With-CDFT-main/AuTiO2/4Au/PBE+U+D3/phonon/mode_170_0193.43cm-1.xsf]

# Mode 170   Frequency = 193.43 cm^-1 (=0.02398 eV)   scale = 0.2 Å
CRYSTAL
PRIMVEC
    10.4349002838     0.0000000000     0.0000000000
     0.0000000000     7.5847997665     0.0000000000
     0.0000000000     0.0000000000    28.8263830015
PRIMCOORD
 76 1
 22    1.7717419999    0.0000000000    8.2283789998    0.0001122921    0.0000283831    0.0001099430
 22    6.9891919999    1.8962000000    8.2283789998    0.0000299719    0.0000455499    0.0001237373
 22    1.7717419999    3.7924000001    8.2283789998    0.0000347778    0.0000763357    0.0001475183
 22    6.9891919999    5.6886000001    8.2283789998    0.0000616918    0.0000690210    0.0001354120
 22    4.7250270003    0.0000000000    9.1115859998    0.0000425795    0.0000371353    0.0001545137
 22    9.9424770003    1.8962000000    9.1115859998    0.0000290709    0.0000076195   -0.0000580899
 22    4.7250270003    3.7924000001    9.1115859998   -0.0000143901   -0.0000065346   -0.0001237611
 22    9.9424770003    5.6886000001    9.1115859998   -0.0000100663    0.0000228168    0.0000842124
 22    3.1499830001    0.0000000000   11.7615519996    0.0000728632   -0.0001971388   -0.0001151158
 22    8.3674330001    1.8962000000   11.7615519996   -0.0002897824    0.0001518802   -0.0005852030
 22    3.1499830001    3.7924000001   11.7615519996   -0.0004763505    0.0000630741   -0.0007272093
 22    8.3674330001    5.6886000001   11.7615519996   -0.0001240483   -0.0000404786   -0.0003929442
 22    6.1032690002    0.0000000000   12.6447589996   -0.0004744646    0.0000544570    0.0000496455
 22    0.8858190002    1.8962000000   12.6447589996   -0.0035790200   -0.0005311940    0.0026149214
 22    6.1032690002    3.7924000001   12.6447589996    0.0031997841    0.0003632893   -0.0024204349
 22    0.8858190002    5.6886000001   12.6447589996    0.0112342517    0.0014790852   -0.0085372010
 22    4.4822329997   -0.0010329997   15.3425429992   -0.0012333421    0.0011366178    0.0005935342
 22    9.7530450000    1.9007529998   15.3892070010    0.0006387854    0.0013525007    0.0008789770
 22    4.4990469997    3.7970340002   15.3486869997    0.0003545647   -0.0000221119    0.0005899307
 22    9.7366270003    5.6711660003   15.4078090003   -0.0004248800   -0.0001197315    0.0004066874
 22    7.3650009996   -0.0086700003   16.0913470000    0.0001247027    0.0000577919    0.0018776531
 22    2.1242060000    1.9196149997   16.1964519993   -0.0016361111    0.0002947989    0.0008895361
 22    7.3248619995    3.7853700003   16.1241240013   -0.0020360341    0.0014141459   -0.0005312580
 22    2.1046579998    5.6921970004   16.1094059996   -0.0003942890    0.0011247042    0.0001138049
  8    3.6388589998    0.0000000000    7.4999999990   -0.0000378527   -0.0005634912    0.0007866825
  8    8.8563089998    1.8962000000    7.4999999990    0.0002177991   -0.0006973626    0.0009556169
  8    3.6388589998    3.7924000001    7.4999999990    0.0004931416   -0.0005705741    0.0010502381
  8    8.8563089998    5.6886000001    7.4999999990    0.0004911316   -0.0003698830    0.0009375747
  8    6.5921440002    0.0000000000    8.3832069990    0.0002848036    0.0002427798    0.0000883329
  8    1.3746940003    1.8962000000    8.3832069990   -0.0002494412   -0.0003054937    0.0000248760
  8    6.5921440002    3.7924000001    8.3832069990   -0.0200213920   -0.0214418290    0.0197232338
  8    1.3746940003    5.6886000001    8.3832069990    0.0018158086    0.0018396575   -0.0020405208
  8   10.3394210005    0.0000000000    8.9567580006   -0.0003087519    0.0000527037    0.0001322541
  8    5.1219710005    1.8962000000    8.9567580006    0.0003576811    0.0005718124   -0.0001954497
  8   10.3394210005    3.7924000001    8.9567580006    0.0005266958    0.0004900281   -0.0002665331
  8    5.1219710005    5.6886000001    8.9567580006    0.0002695583    0.0002342096   -0.0000905859
  8    2.8579110000    0.0000000000    9.8399660008   -0.0003145459   -0.0001919540    0.0002064079
  8    8.0753610000    1.8962000000    9.8399660008    0.0006858204    0.0010395859   -0.0005997745
  8    2.8579110000    3.7924000001    9.8399660008    0.0007553862    0.0009243676   -0.0005192630
  8    8.0753610000    5.6886000001    9.8399660008    0.0000168853    0.0001409396   -0.0000884474
  8    5.0171000001    0.0000000000   11.0331729988   -0.0001607430   -0.0001804998   -0.0040019718
  8   10.2345500001    1.8962000000   11.0331729988   -0.0007050773   -0.0002013266   -0.0007662772
  8    5.0171000001    3.7924000001   11.0331729988   -0.0019009677   -0.0006745848   -0.0032970776
  8   10.2345500001    5.6886000001   11.0331729988    0.0006567775   -0.0000040763    0.0002326978
  8    7.9704899996    0.0000000000   11.9163799988    0.0000445186    0.0000692501    0.0003951603
  8    2.7530399996    1.8962000000   11.9163799988   -0.0004612210   -0.0000550605    0.0008727020
  8    7.9704899996    3.7924000001   11.9163799988   -0.0000773128   -0.0003674690    0.0000020233
  8    2.7530399996    5.6886000001   11.9163799988   -0.0002311372   -0.0005603928   -0.0001112899
  8    1.2828669999    0.0000000000   12.4899310004   -0.0000676785    0.0008788065   -0.0003744784
  8    6.5003169998    1.8962000000   12.4899310004   -0.0011738838    0.0013617923   -0.0003104488
  8    1.2828669999    3.7924000001   12.4899310004   -0.0007584459   -0.0004382994    0.0005836349
  8    6.5003169998    5.6886000001   12.4899310004   -0.0003537901   -0.0007095581    0.0008606868
  8    4.2361520003    0.0000000000   13.3731380004   -0.0010309957    0.0000654522    0.0004626314
  8    9.4536029999    1.8962000000   13.3731380004    0.0051174465   -0.0074166878    0.0000975615
  8    4.2361520003    3.7924000001   13.3731380004    0.0063690003   -0.0090966523    0.0008141153
  8    9.4536029999    5.6886000001   13.3731380004   -0.0006843645   -0.0002156516    0.0006930786
  8    6.4120720002   -0.0100330002   14.5566100002   -0.0002745977   -0.0012380637    0.0009914270
  8    1.1988230003    1.8979300003   14.5697740004    0.0005040306   -0.0035006712   -0.0012851745
  8    6.4476679995    3.7931710003   14.5326249996   -0.0000711829   -0.0014025434   -0.0018107912
  8    1.1991869998    5.6893360002   14.5476289994   -0.0001911123    0.0022718947    0.0003289078
  8    4.0337220002    1.8915180002   15.4214619998   -0.0013047554    0.0000751322    0.0021273322
  8    9.2633839995   -0.0073850002   15.4535019998   -0.0003803799    0.0004013439    0.0011224659
  8    4.0561820003    5.7039559999   15.4177969990   -0.0003396378   -0.0003880798    0.0004695880
  8    9.2769830005    3.7945979999   15.4622469991   -0.0005448868   -0.0003340416    0.0012434701
  8    2.6427419996   -0.0135549997   16.2795180007    0.0000964470   -0.0005582234    0.0006721842
  8    7.8400250000    1.8926320002   16.2768270002    0.0000834477    0.0027082372    0.0004990140
  8    2.6384240003    3.8157519997   16.2593140011   -0.0001617894    0.0011350333    0.0008937349
  8    7.8514419997    5.6872130004   16.3166770014    0.0000937790   -0.0015468127    0.0007101005
  8    5.6643329995   -0.0176379998   16.9121310008   -0.0000318551    0.0001959625    0.0000254199
  8    0.4053310002    1.8957859997   16.8918479996   -0.0013524056    0.0022133710    0.0010538855
  8    0.4475260002    5.6881070002   16.8927369995   -0.0002857945    0.0003539529   -0.0007433817
  8    5.6202399997    3.8152399999   16.8226269986   -0.0016246416    0.0025901254    0.0004910176
 79    5.4020040005    1.4595419997   18.4356379999   -0.0003855680    0.0000680395   -0.0005112049
 79    7.2277730003    3.2548169998   19.4941750001    0.0009312329   -0.0012159784   -0.0008029207
 79    2.6806750002    1.8673149997   18.8955910003   -0.0000406674   -0.0002579293   -0.0007184760
 79    4.5791829998    3.6165689997   19.6751170012    0.0001697931    0.0021929898    0.0013079447
