# Supplementary material for: Real-Space Constrained Density Functional Theory Investigation of Site-Specific, Interfacial Charge Recombination Dynamics Across the Au Nanoparticle/TiO2 Heterojunction
Source: J Phys Chem Lett. 2026 Jan 6;17(2):570–8. doi: 10.1021/acs.jpclett.5c02905 (PMC12814526; doi:10.1021/acs.jpclett.5c02905)
Supplement: Supplementary file 3 [file jz5c02905_si_003.zip › Site-Specific-Charge-Recombination-Dynamics-With-CDFT-main/AuTiO2/4Au/PBE+U+D3/phonon/mode_171_0197.07cm-1.xsf]

# Mode 171   Frequency = 197.07 cm^-1 (=0.02443 eV)   scale = 0.2 Å
CRYSTAL
PRIMVEC
    10.4349002838     0.0000000000     0.0000000000
     0.0000000000     7.5847997665     0.0000000000
     0.0000000000     0.0000000000    28.8263830015
PRIMCOORD
 76 1
 22    1.7717419999    0.0000000000    8.2283789998    0.0000573886    0.0000631888    0.0000499373
 22    6.9891919999    1.8962000000    8.2283789998    0.0000358385    0.0000174127    0.0000192673
 22    1.7717419999    3.7924000001    8.2283789998   -0.0000096755   -0.0000266073    0.0000181678
 22    6.9891919999    5.6886000001    8.2283789998   -0.0000083124    0.0000284321    0.0000464576
 22    4.7250270003    0.0000000000    9.1115859998   -0.0000082993   -0.0000084637   -0.0000321968
 22    9.9424770003    1.8962000000    9.1115859998    0.0000705420    0.0000049377    0.0001066219
 22    4.7250270003    3.7924000001    9.1115859998    0.0000368238    0.0000103929    0.0000049875
 22    9.9424770003    5.6886000001    9.1115859998   -0.0000585173   -0.0000121612   -0.0000345677
 22    3.1499830001    0.0000000000   11.7615519996   -0.0002512827    0.0001244948   -0.0014380834
 22    8.3674330001    1.8962000000   11.7615519996   -0.0004588522   -0.0002500554   -0.0015635727
 22    3.1499830001    3.7924000001   11.7615519996    0.0002751929    0.0000301790    0.0011069141
 22    8.3674330001    5.6886000001   11.7615519996   -0.0000616489   -0.0000121840   -0.0001971230
 22    6.1032690002    0.0000000000   12.6447589996    0.0002672622   -0.0001013133   -0.0006928364
 22    0.8858190002    1.8962000000   12.6447589996   -0.0061350303   -0.0008302951    0.0038670967
 22    6.1032690002    3.7924000001   12.6447589996   -0.0012734509   -0.0001576077    0.0020542965
 22    0.8858190002    5.6886000001   12.6447589996    0.0051282167    0.0003639498   -0.0041108021
 22    4.4822329997   -0.0010329997   15.3425429992   -0.0017311318   -0.0002847112    0.0009519511
 22    9.7530450000    1.9007529998   15.3892070010   -0.0027781515   -0.0008952905    0.0009582059
 22    4.4990469997    3.7970340002   15.3486869997    0.0010775546    0.0003524883   -0.0008164154
 22    9.7366270003    5.6711660003   15.4078090003    0.0018547637   -0.0013186872   -0.0000943874
 22    7.3650009996   -0.0086700003   16.0913470000    0.0021049036   -0.0020999740   -0.0002655459
 22    2.1242060000    1.9196149997   16.1964519993    0.0013099753   -0.0014536590    0.0023449127
 22    7.3248619995    3.7853700003   16.1241240013   -0.0008519228   -0.0001702512    0.0006442774
 22    2.1046579998    5.6921970004   16.1094059996   -0.0003341183    0.0004883586    0.0002079209
  8    3.6388589998    0.0000000000    7.4999999990   -0.0002034085   -0.0011464998    0.0019912914
  8    8.8563089998    1.8962000000    7.4999999990    0.0001569231   -0.0000969282    0.0002981720
  8    3.6388589998    3.7924000001    7.4999999990    0.0001729106   -0.0001260972    0.0003331489
  8    8.8563089998    5.6886000001    7.4999999990    0.0003162914   -0.0001988661    0.0005752421
  8    6.5921440002    0.0000000000    8.3832069990    0.0002381639    0.0001035163    0.0001369545
  8    1.3746940003    1.8962000000    8.3832069990    0.0000046941   -0.0000500679   -0.0000054410
  8    6.5921440002    3.7924000001    8.3832069990   -0.0012906584   -0.0013726577    0.0012060591
  8    1.3746940003    5.6886000001    8.3832069990    0.0060913395    0.0063328889   -0.0060919145
  8   10.3394210005    0.0000000000    8.9567580006   -0.0000922963   -0.0001158365    0.0000328772
  8    5.1219710005    1.8962000000    8.9567580006   -0.0001781099   -0.0001033754    0.0002143867
  8   10.3394210005    3.7924000001    8.9567580006    0.0003103825    0.0003962789   -0.0000990187
  8    5.1219710005    5.6886000001    8.9567580006    0.0004725622    0.0004551914   -0.0002408574
  8    2.8579110000    0.0000000000    9.8399660008   -0.0003573949   -0.0005030707    0.0005175865
  8    8.0753610000    1.8962000000    9.8399660008   -0.0010717007   -0.0009827362    0.0008446585
  8    2.8579110000    3.7924000001    9.8399660008   -0.0000737494    0.0002685335    0.0000217201
  8    8.0753610000    5.6886000001    9.8399660008    0.0006166683    0.0006634942   -0.0002949134
  8    5.0171000001    0.0000000000   11.0331729988   -0.0002447977   -0.0003624628    0.0007955087
  8   10.2345500001    1.8962000000   11.0331729988    0.0026235617    0.0004023100    0.0045711628
  8    5.0171000001    3.7924000001   11.0331729988    0.0004084844    0.0005074347    0.0013707340
  8   10.2345500001    5.6886000001   11.0331729988   -0.0001342084   -0.0002471937   -0.0003119429
  8    7.9704899996    0.0000000000   11.9163799988   -0.0000667495   -0.0001128351   -0.0000053828
  8    2.7530399996    1.8962000000   11.9163799988    0.0006337212    0.0000842380   -0.0001866300
  8    7.9704899996    3.7924000001   11.9163799988   -0.0006942755   -0.0001727070    0.0013739481
  8    2.7530399996    5.6886000001   11.9163799988   -0.0007151441   -0.0004772802    0.0007187673
  8    1.2828669999    0.0000000000   12.4899310004    0.0017629734    0.0019620347   -0.0014849303
  8    6.5003169998    1.8962000000   12.4899310004   -0.0007688918   -0.0022147977    0.0016223155
  8    1.2828669999    3.7924000001   12.4899310004    0.0010287590    0.0014884709   -0.0010541419
  8    6.5003169998    5.6886000001   12.4899310004   -0.0027684003   -0.0004957332    0.0020702257
  8    4.2361520003    0.0000000000   13.3731380004   -0.0020712731    0.0023060075    0.0013304554
  8    9.4536029999    1.8962000000   13.3731380004   -0.0048569712    0.0060041776    0.0014855842
  8    4.2361520003    3.7924000001   13.3731380004    0.0017566464   -0.0032376075   -0.0006846777
  8    9.4536029999    5.6886000001   13.3731380004   -0.0026759821    0.0062312804   -0.0006950053
  8    6.4120720002   -0.0100330002   14.5566100002   -0.0012907765   -0.0013314796    0.0002665367
  8    1.1988230003    1.8979300003   14.5697740004   -0.0003338105    0.0031086007    0.0020752520
  8    6.4476679995    3.7931710003   14.5326249996    0.0015206540   -0.0037131185   -0.0000422303
  8    1.1991869998    5.6893360002   14.5476289994    0.0014639517   -0.0001184164   -0.0000154147
  8    4.0337220002    1.8915180002   15.4214619998    0.0007099204   -0.0015077282    0.0001279146
  8    9.2633839995   -0.0073850002   15.4535019998    0.0016687526   -0.0020041263   -0.0006945125
  8    4.0561820003    5.7039559999   15.4177969990    0.0004486941   -0.0001682055   -0.0003633741
  8    9.2769830005    3.7945979999   15.4622469991    0.0003091652    0.0009130401    0.0002511560
  8    2.6427419996   -0.0135549997   16.2795180007    0.0005888966   -0.0010486979    0.0000987864
  8    7.8400250000    1.8926320002   16.2768270002    0.0000232327   -0.0029249566    0.0006321680
  8    2.6384240003    3.8157519997   16.2593140011    0.0010282047    0.0010409981   -0.0000471170
  8    7.8514419997    5.6872130004   16.3166770014    0.0006570508    0.0000699419    0.0000660457
  8    5.6643329995   -0.0176379998   16.9121310008    0.0002951520   -0.0040956602   -0.0000738688
  8    0.4053310002    1.8957859997   16.8918479996    0.0002516156    0.0007928119   -0.0011467079
  8    0.4475260002    5.6881070002   16.8927369995   -0.0011452866    0.0011402280    0.0001428651
  8    5.6202399997    3.8152399999   16.8226269986    0.0001038886    0.0010973497    0.0002496776
 79    5.4020040005    1.4595419997   18.4356379999    0.0019251890    0.0018500835   -0.0008470716
 79    7.2277730003    3.2548169998   19.4941750001   -0.0049590483    0.0043024961    0.0032371546
 79    2.6806750002    1.8673149997   18.8955910003    0.0017713106    0.0001539724   -0.0002403335
 79    4.5791829998    3.6165689997   19.6751170012   -0.0003507265   -0.0072835641   -0.0038769677
