# Supplementary material for: Real-Space Constrained Density Functional Theory Investigation of Site-Specific, Interfacial Charge Recombination Dynamics Across the Au Nanoparticle/TiO2 Heterojunction
Source: J Phys Chem Lett. 2026 Jan 6;17(2):570–8. doi: 10.1021/acs.jpclett.5c02905 (PMC12814526; doi:10.1021/acs.jpclett.5c02905)
Supplement: Supplementary file 3 [file jz5c02905_si_003.zip › Site-Specific-Charge-Recombination-Dynamics-With-CDFT-main/AuTiO2/4Au/PBE+U+D3/phonon/mode_172_0197.70cm-1.xsf]

# Mode 172   Frequency = 197.70 cm^-1 (=0.02451 eV)   scale = 0.2 Å
CRYSTAL
PRIMVEC
    10.4349002838     0.0000000000     0.0000000000
     0.0000000000     7.5847997665     0.0000000000
     0.0000000000     0.0000000000    28.8263830015
PRIMCOORD
 76 1
 22    1.7717419999    0.0000000000    8.2283789998   -0.0000138662    0.0000266064    0.0000295776
 22    6.9891919999    1.8962000000    8.2283789998    0.0000451513    0.0000383527    0.0000514932
 22    1.7717419999    3.7924000001    8.2283789998    0.0000455722    0.0000351616    0.0000575613
 22    6.9891919999    5.6886000001    8.2283789998    0.0000402546    0.0000465474    0.0000568126
 22    4.7250270003    0.0000000000    9.1115859998    0.0000442598    0.0000271482    0.0000395003
 22    9.9424770003    1.8962000000    9.1115859998    0.0000218456   -0.0000049444    0.0000048526
 22    4.7250270003    3.7924000001    9.1115859998   -0.0000045386   -0.0000040312   -0.0000159310
 22    9.9424770003    5.6886000001    9.1115859998   -0.0000173828   -0.0000105142   -0.0000113062
 22    3.1499830001    0.0000000000   11.7615519996   -0.0000157016    0.0000243546   -0.0001551051
 22    8.3674330001    1.8962000000   11.7615519996   -0.0000147190   -0.0000254558   -0.0000528552
 22    3.1499830001    3.7924000001   11.7615519996    0.0002388225    0.0000269384    0.0007933590
 22    8.3674330001    5.6886000001   11.7615519996    0.0000311100   -0.0000237329   -0.0000678141
 22    6.1032690002    0.0000000000   12.6447589996   -0.0000272419    0.0000132901   -0.0003109793
 22    0.8858190002    1.8962000000   12.6447589996   -0.0029838567   -0.0003093056    0.0019319037
 22    6.1032690002    3.7924000001   12.6447589996    0.0004726228    0.0001150182   -0.0002575847
 22    0.8858190002    5.6886000001   12.6447589996    0.0011142678    0.0000655426   -0.0011133814
 22    4.4822329997   -0.0010329997   15.3425429992   -0.0004976420    0.0000957913   -0.0000127771
 22    9.7530450000    1.9007529998   15.3892070010   -0.0003950922   -0.0002307760   -0.0001342260
 22    4.4990469997    3.7970340002   15.3486869997    0.0003811711   -0.0000136641   -0.0007033581
 22    9.7366270003    5.6711660003   15.4078090003    0.0004914280   -0.0002880040   -0.0000972977
 22    7.3650009996   -0.0086700003   16.0913470000    0.0008786484   -0.0007335201    0.0000982345
 22    2.1242060000    1.9196149997   16.1964519993    0.0005137399   -0.0001656773    0.0002759323
 22    7.3248619995    3.7853700003   16.1241240013   -0.0000703888    0.0002529871   -0.0002190457
 22    2.1046579998    5.6921970004   16.1094059996    0.0001237231   -0.0000306736    0.0001401400
  8    3.6388589998    0.0000000000    7.4999999990   -0.0000910532   -0.0003501112    0.0001803185
  8    8.8563089998    1.8962000000    7.4999999990   -0.0001458467    0.0000379949   -0.0002917325
  8    3.6388589998    3.7924000001    7.4999999990   -0.0000553830    0.0000502481   -0.0002477767
  8    8.8563089998    5.6886000001    7.4999999990   -0.0000191952    0.0000446012   -0.0001944567
  8    6.5921440002    0.0000000000    8.3832069990    0.0000864165    0.0000666392    0.0000529349
  8    1.3746940003    1.8962000000    8.3832069990   -0.0001086800   -0.0002073408   -0.0000269901
  8    6.5921440002    3.7924000001    8.3832069990   -0.0018078360   -0.0019628572    0.0015966911
  8    1.3746940003    5.6886000001    8.3832069990   -0.0275851329   -0.0287731311    0.0269680886
  8   10.3394210005    0.0000000000    8.9567580006   -0.0005566461   -0.0006006977    0.0001877695
  8    5.1219710005    1.8962000000    8.9567580006   -0.0006733841   -0.0005809031    0.0002782712
  8   10.3394210005    3.7924000001    8.9567580006   -0.0006750002   -0.0005910200    0.0002539868
  8    5.1219710005    5.6886000001    8.9567580006   -0.0006825339   -0.0005982055    0.0002409455
  8    2.8579110000    0.0000000000    9.8399660008    0.0010886230    0.0013337672   -0.0013422532
  8    8.0753610000    1.8962000000    9.8399660008   -0.0013801192   -0.0017525144    0.0010973503
  8    2.8579110000    3.7924000001    9.8399660008   -0.0005237877   -0.0006831249    0.0002741572
  8    8.0753610000    5.6886000001    9.8399660008   -0.0003646775   -0.0005189032    0.0001744060
  8    5.0171000001    0.0000000000   11.0331729988   -0.0004244984   -0.0003411271   -0.0005532281
  8   10.2345500001    1.8962000000   11.0331729988    0.0005979855    0.0000494282    0.0012134131
  8    5.0171000001    3.7924000001   11.0331729988   -0.0001991042    0.0000022209   -0.0001426994
  8   10.2345500001    5.6886000001   11.0331729988    0.0000292454   -0.0000545655   -0.0000031271
  8    7.9704899996    0.0000000000   11.9163799988   -0.0000463807    0.0000247756    0.0001646810
  8    2.7530399996    1.8962000000   11.9163799988   -0.0000084251   -0.0001136389    0.0001297309
  8    7.9704899996    3.7924000001   11.9163799988   -0.0000983575    0.0000326939    0.0001419306
  8    2.7530399996    5.6886000001   11.9163799988   -0.0000278782    0.0000260839   -0.0001108017
  8    1.2828669999    0.0000000000   12.4899310004    0.0011033948    0.0012083858   -0.0010905471
  8    6.5003169998    1.8962000000   12.4899310004   -0.0002919324   -0.0004665958    0.0002629257
  8    1.2828669999    3.7924000001   12.4899310004    0.0003966037    0.0003710663   -0.0004594951
  8    6.5003169998    5.6886000001   12.4899310004   -0.0004493764   -0.0002397460    0.0003687036
  8    4.2361520003    0.0000000000   13.3731380004   -0.0007732859    0.0009820991    0.0000239181
  8    9.4536029999    1.8962000000   13.3731380004   -0.0007428128    0.0010427678   -0.0000803700
  8    4.2361520003    3.7924000001   13.3731380004    0.0001921099   -0.0003886160   -0.0005849163
  8    9.4536029999    5.6886000001   13.3731380004   -0.0012779493    0.0030242122   -0.0005862917
  8    6.4120720002   -0.0100330002   14.5566100002   -0.0004091378   -0.0004844815    0.0004097685
  8    1.1988230003    1.8979300003   14.5697740004    0.0000431175    0.0005218190    0.0003754235
  8    6.4476679995    3.7931710003   14.5326249996    0.0004688000   -0.0009272503   -0.0002416287
  8    1.1991869998    5.6893360002   14.5476289994    0.0004213370    0.0006961985    0.0001010925
  8    4.0337220002    1.8915180002   15.4214619998   -0.0003084507   -0.0002472829    0.0001932786
  8    9.2633839995   -0.0073850002   15.4535019998    0.0001594576   -0.0005755901   -0.0000316550
  8    4.0561820003    5.7039559999   15.4177969990    0.0000828975   -0.0003990057   -0.0002055568
  8    9.2769830005    3.7945979999   15.4622469991    0.0000294449    0.0003038242   -0.0001420991
  8    2.6427419996   -0.0135549997   16.2795180007    0.0002206419   -0.0003325199   -0.0001026803
  8    7.8400250000    1.8926320002   16.2768270002   -0.0000184599   -0.0001143657    0.0001799553
  8    2.6384240003    3.8157519997   16.2593140011    0.0001991934    0.0004777502    0.0001273546
  8    7.8514419997    5.6872130004   16.3166770014    0.0002712735   -0.0004225255   -0.0000287543
  8    5.6643329995   -0.0176379998   16.9121310008    0.0003489512   -0.0012370013   -0.0004807982
  8    0.4053310002    1.8957859997   16.8918479996    0.0001326292    0.0010994600   -0.0005749459
  8    0.4475260002    5.6881070002   16.8927369995   -0.0001941652    0.0004922492    0.0000897984
  8    5.6202399997    3.8152399999   16.8226269986    0.0000791939   -0.0000790400   -0.0002654295
 79    5.4020040005    1.4595419997   18.4356379999    0.0002095533    0.0003834698   -0.0007306142
 79    7.2277730003    3.2548169998   19.4941750001   -0.0012140655    0.0007394608   -0.0001000311
 79    2.6806750002    1.8673149997   18.8955910003    0.0004948661    0.0000607899   -0.0005097512
 79    4.5791829998    3.6165689997   19.6751170012    0.0001495385   -0.0011754036   -0.0009566305
