# Supplementary material for: Real-Space Constrained Density Functional Theory Investigation of Site-Specific, Interfacial Charge Recombination Dynamics Across the Au Nanoparticle/TiO2 Heterojunction
Source: J Phys Chem Lett. 2026 Jan 6;17(2):570–8. doi: 10.1021/acs.jpclett.5c02905 (PMC12814526; doi:10.1021/acs.jpclett.5c02905)
Supplement: Supplementary file 3 [file jz5c02905_si_003.zip › Site-Specific-Charge-Recombination-Dynamics-With-CDFT-main/AuTiO2/4Au/PBE+U+D3/phonon/mode_173_0201.90cm-1.xsf]

# Mode 173   Frequency = 201.90 cm^-1 (=0.02503 eV)   scale = 0.2 Å
CRYSTAL
PRIMVEC
    10.4349002838     0.0000000000     0.0000000000
     0.0000000000     7.5847997665     0.0000000000
     0.0000000000     0.0000000000    28.8263830015
PRIMCOORD
 76 1
 22    1.7717419999    0.0000000000    8.2283789998    0.0000949667    0.0000811647    0.0001503160
 22    6.9891919999    1.8962000000    8.2283789998    0.0001037527    0.0000822633    0.0001637594
 22    1.7717419999    3.7924000001    8.2283789998    0.0000542774    0.0000855977    0.0001681511
 22    6.9891919999    5.6886000001    8.2283789998    0.0001085077    0.0000464566    0.0001585120
 22    4.7250270003    0.0000000000    9.1115859998    0.0000002602   -0.0000077009   -0.0001065256
 22    9.9424770003    1.8962000000    9.1115859998   -0.0000073824    0.0000200225    0.0000417555
 22    4.7250270003    3.7924000001    9.1115859998    0.0000196761   -0.0000054943    0.0000102163
 22    9.9424770003    5.6886000001    9.1115859998    0.0000284073    0.0000201360    0.0000771795
 22    3.1499830001    0.0000000000   11.7615519996   -0.0002238221   -0.0000864258   -0.0005752181
 22    8.3674330001    1.8962000000   11.7615519996    0.0000090837    0.0001007974   -0.0001928523
 22    3.1499830001    3.7924000001   11.7615519996   -0.0005677720    0.0000084425   -0.0014239911
 22    8.3674330001    5.6886000001   11.7615519996   -0.0001750489   -0.0001755471   -0.0002667615
 22    6.1032690002    0.0000000000   12.6447589996   -0.0000672075   -0.0004292610    0.0004822843
 22    0.8858190002    1.8962000000   12.6447589996    0.0191086102    0.0018753581   -0.0134493494
 22    6.1032690002    3.7924000001   12.6447589996   -0.0005696692    0.0000407136    0.0002849073
 22    0.8858190002    5.6886000001   12.6447589996    0.0048273140    0.0008880655   -0.0030796782
 22    4.4822329997   -0.0010329997   15.3425429992    0.0003054221   -0.0004484964    0.0013668690
 22    9.7530450000    1.9007529998   15.3892070010    0.0015578947    0.0017650589    0.0009324298
 22    4.4990469997    3.7970340002   15.3486869997   -0.0012691631    0.0015771917    0.0014277911
 22    9.7366270003    5.6711660003   15.4078090003   -0.0009655749    0.0000381541    0.0005314881
 22    7.3650009996   -0.0086700003   16.0913470000   -0.0020005095    0.0022963441   -0.0006729723
 22    2.1242060000    1.9196149997   16.1964519993    0.0000205611   -0.0003382376    0.0017701225
 22    7.3248619995    3.7853700003   16.1241240013   -0.0006709774   -0.0009217250    0.0012399405
 22    2.1046579998    5.6921970004   16.1094059996   -0.0000199196    0.0022520125    0.0002251423
  8    3.6388589998    0.0000000000    7.4999999990    0.0001825486   -0.0002439125    0.0001664828
  8    8.8563089998    1.8962000000    7.4999999990    0.0002701441   -0.0004998100    0.0008241772
  8    3.6388589998    3.7924000001    7.4999999990    0.0003702692   -0.0005072338    0.0010054986
  8    8.8563089998    5.6886000001    7.4999999990    0.0004031797   -0.0003347835    0.0008585675
  8    6.5921440002    0.0000000000    8.3832069990    0.0002566569    0.0001843239    0.0001024705
  8    1.3746940003    1.8962000000    8.3832069990   -0.0000834618   -0.0002371595   -0.0001295263
  8    6.5921440002    3.7924000001    8.3832069990   -0.0017924235   -0.0018612257    0.0014146455
  8    1.3746940003    5.6886000001    8.3832069990   -0.0026980802   -0.0028059116    0.0023121165
  8   10.3394210005    0.0000000000    8.9567580006   -0.0001999447    0.0000178038   -0.0000133073
  8    5.1219710005    1.8962000000    8.9567580006   -0.0000375345    0.0000799026    0.0000366003
  8   10.3394210005    3.7924000001    8.9567580006    0.0003339197    0.0003383238   -0.0001541811
  8    5.1219710005    5.6886000001    8.9567580006    0.0001322229    0.0003510155    0.0000177854
  8    2.8579110000    0.0000000000    9.8399660008   -0.0017045689   -0.0021112983    0.0018998614
  8    8.0753610000    1.8962000000    9.8399660008    0.0000948639    0.0002752561   -0.0002247483
  8    2.8579110000    3.7924000001    9.8399660008   -0.0000539715    0.0001435328    0.0000238010
  8    8.0753610000    5.6886000001    9.8399660008   -0.0002776389   -0.0000579258    0.0000814522
  8    5.0171000001    0.0000000000   11.0331729988    0.0008325034    0.0003773857    0.0020327331
  8   10.2345500001    1.8962000000   11.0331729988   -0.0001206937   -0.0000971281   -0.0008299859
  8    5.0171000001    3.7924000001   11.0331729988    0.0013619527   -0.0000611605    0.0018691663
  8   10.2345500001    5.6886000001   11.0331729988    0.0010848013    0.0004991706    0.0019654350
  8    7.9704899996    0.0000000000   11.9163799988   -0.0003934919    0.0000363156   -0.0004380906
  8    2.7530399996    1.8962000000   11.9163799988    0.0006823030    0.0007296349   -0.0006595845
  8    7.9704899996    3.7924000001   11.9163799988    0.0002418121   -0.0001042851   -0.0002007529
  8    2.7530399996    5.6886000001   11.9163799988   -0.0005913163   -0.0008996223    0.0006434132
  8    1.2828669999    0.0000000000   12.4899310004   -0.0009638376   -0.0010276383    0.0009627364
  8    6.5003169998    1.8962000000   12.4899310004    0.0011699142    0.0006036534   -0.0008199862
  8    1.2828669999    3.7924000001   12.4899310004    0.0006696199   -0.0005138444    0.0001201014
  8    6.5003169998    5.6886000001   12.4899310004   -0.0001509442   -0.0000219881    0.0003139804
  8    4.2361520003    0.0000000000   13.3731380004    0.0045455695   -0.0056272122    0.0014423347
  8    9.4536029999    1.8962000000   13.3731380004    0.0006205852   -0.0019593441    0.0004861230
  8    4.2361520003    3.7924000001   13.3731380004    0.0042260234   -0.0064839964    0.0012051402
  8    9.4536029999    5.6886000001   13.3731380004    0.0001367934   -0.0023101757    0.0011687981
  8    6.4120720002   -0.0100330002   14.5566100002    0.0006070415    0.0005058242   -0.0018012984
  8    1.1988230003    1.8979300003   14.5697740004    0.0020349840    0.0007071123   -0.0004030288
  8    6.4476679995    3.7931710003   14.5326249996   -0.0004699614    0.0014208460    0.0003022330
  8    1.1991869998    5.6893360002   14.5476289994   -0.0002294511   -0.0001105426    0.0004601596
  8    4.0337220002    1.8915180002   15.4214619998    0.0006900301    0.0002214122    0.0003583578
  8    9.2633839995   -0.0073850002   15.4535019998   -0.0004996341    0.0025549302    0.0008287458
  8    4.0561820003    5.7039559999   15.4177969990   -0.0010930099    0.0026010583    0.0008238896
  8    9.2769830005    3.7945979999   15.4622469991   -0.0008640690   -0.0012863854    0.0018203983
  8    2.6427419996   -0.0135549997   16.2795180007   -0.0007621095    0.0013991635    0.0014987906
  8    7.8400250000    1.8926320002   16.2768270002   -0.0004461841    0.0018275405    0.0003367697
  8    2.6384240003    3.8157519997   16.2593140011   -0.0015544885    0.0002953306    0.0009557537
  8    7.8514419997    5.6872130004   16.3166770014   -0.0014623208    0.0000504243    0.0015128850
  8    5.6643329995   -0.0176379998   16.9121310008   -0.0010229499    0.0032023194    0.0020389254
  8    0.4053310002    1.8957859997   16.8918479996    0.0003151203   -0.0028474094    0.0019787082
  8    0.4475260002    5.6881070002   16.8927369995    0.0004824534   -0.0009839111   -0.0014138757
  8    5.6202399997    3.8152399999   16.8226269986   -0.0013248594    0.0043946440    0.0000591012
 79    5.4020040005    1.4595419997   18.4356379999    0.0005935272    0.0018528820    0.0015613253
 79    7.2277730003    3.2548169998   19.4941750001    0.0006496333    0.0013043417    0.0017866087
 79    2.6806750002    1.8673149997   18.8955910003    0.0013993396   -0.0000582971   -0.0006688547
 79    4.5791829998    3.6165689997   19.6751170012   -0.0006593826   -0.0027743393   -0.0022500027
