# Supplementary material for: Real-Space Constrained Density Functional Theory Investigation of Site-Specific, Interfacial Charge Recombination Dynamics Across the Au Nanoparticle/TiO2 Heterojunction
Source: J Phys Chem Lett. 2026 Jan 6;17(2):570–8. doi: 10.1021/acs.jpclett.5c02905 (PMC12814526; doi:10.1021/acs.jpclett.5c02905)
Supplement: Supplementary file 3 [file jz5c02905_si_003.zip › Site-Specific-Charge-Recombination-Dynamics-With-CDFT-main/AuTiO2/4Au/PBE+U+D3/phonon/mode_174_0205.08cm-1.xsf]

# Mode 174   Frequency = 205.08 cm^-1 (=0.02543 eV)   scale = 0.2 Å
CRYSTAL
PRIMVEC
    10.4349002838     0.0000000000     0.0000000000
     0.0000000000     7.5847997665     0.0000000000
     0.0000000000     0.0000000000    28.8263830015
PRIMCOORD
 76 1
 22    1.7717419999    0.0000000000    8.2283789998   -0.0000698070    0.0000091178   -0.0000605499
 22    6.9891919999    1.8962000000    8.2283789998   -0.0000254764   -0.0000514111   -0.0000761627
 22    1.7717419999    3.7924000001    8.2283789998   -0.0000016158    0.0000125706   -0.0000579340
 22    6.9891919999    5.6886000001    8.2283789998   -0.0000488792   -0.0000558231   -0.0000674544
 22    4.7250270003    0.0000000000    9.1115859998    0.0000176955   -0.0000012670    0.0000432868
 22    9.9424770003    1.8962000000    9.1115859998    0.0000192149    0.0000222320    0.0000304103
 22    4.7250270003    3.7924000001    9.1115859998    0.0000369078   -0.0000381637    0.0000921863
 22    9.9424770003    5.6886000001    9.1115859998    0.0000410600    0.0000326661   -0.0001137950
 22    3.1499830001    0.0000000000   11.7615519996    0.0001020880    0.0002532379    0.0010939426
 22    8.3674330001    1.8962000000   11.7615519996    0.0004926807   -0.0001487368   -0.0000715886
 22    3.1499830001    3.7924000001   11.7615519996   -0.0003907381   -0.0003071236   -0.0011591538
 22    8.3674330001    5.6886000001   11.7615519996    0.0001558702    0.0001792261    0.0006617702
 22    6.1032690002    0.0000000000   12.6447589996    0.0005765258    0.0000272858    0.0004959273
 22    0.8858190002    1.8962000000   12.6447589996   -0.0003179683    0.0002144430    0.0004059594
 22    6.1032690002    3.7924000001   12.6447589996   -0.0143625797   -0.0020439031    0.0118751238
 22    0.8858190002    5.6886000001   12.6447589996    0.0096354218    0.0010920913   -0.0066986146
 22    4.4822329997   -0.0010329997   15.3425429992    0.0014345673   -0.0009856848   -0.0018878990
 22    9.7530450000    1.9007529998   15.3892070010   -0.0013808276   -0.0011901831   -0.0006392692
 22    4.4990469997    3.7970340002   15.3486869997   -0.0038179852   -0.0011754547    0.0004348574
 22    9.7366270003    5.6711660003   15.4078090003    0.0003084317    0.0013981807   -0.0011713833
 22    7.3650009996   -0.0086700003   16.0913470000   -0.0004658324   -0.0005649359   -0.0012263608
 22    2.1242060000    1.9196149997   16.1964519993   -0.0001349894   -0.0019966302    0.0008494935
 22    7.3248619995    3.7853700003   16.1241240013    0.0008242400   -0.0012401491    0.0016683207
 22    2.1046579998    5.6921970004   16.1094059996   -0.0012416524   -0.0015183177    0.0008875532
  8    3.6388589998    0.0000000000    7.4999999990   -0.0001853363    0.0004609954   -0.0002672319
  8    8.8563089998    1.8962000000    7.4999999990   -0.0001923448    0.0004276073   -0.0008938871
  8    3.6388589998    3.7924000001    7.4999999990   -0.0005009358    0.0002875146   -0.0008476219
  8    8.8563089998    5.6886000001    7.4999999990   -0.0003314128    0.0002070094   -0.0008718040
  8    6.5921440002    0.0000000000    8.3832069990   -0.0001167304   -0.0000240383   -0.0000900491
  8    1.3746940003    1.8962000000    8.3832069990   -0.0000277728   -0.0000645151    0.0000482879
  8    6.5921440002    3.7924000001    8.3832069990    0.0006135643    0.0007011121   -0.0005542827
  8    1.3746940003    5.6886000001    8.3832069990   -0.0005857764   -0.0006596118    0.0006250804
  8   10.3394210005    0.0000000000    8.9567580006   -0.0000354782   -0.0003710595   -0.0000636821
  8    5.1219710005    1.8962000000    8.9567580006   -0.0005703660   -0.0006348781    0.0001320022
  8   10.3394210005    3.7924000001    8.9567580006   -0.0009728372   -0.0008264555    0.0004234133
  8    5.1219710005    5.6886000001    8.9567580006   -0.0004540339   -0.0004601791    0.0000522800
  8    2.8579110000    0.0000000000    9.8399660008    0.0030560955    0.0036908401   -0.0033243088
  8    8.0753610000    1.8962000000    9.8399660008   -0.0011652996   -0.0014088118    0.0007908982
  8    2.8579110000    3.7924000001    9.8399660008   -0.0007163934   -0.0009571782    0.0004655616
  8    8.0753610000    5.6886000001    9.8399660008   -0.0005002139   -0.0005587595    0.0002898009
  8    5.0171000001    0.0000000000   11.0331729988   -0.0003878584   -0.0003354061   -0.0009806511
  8   10.2345500001    1.8962000000   11.0331729988    0.0006272267    0.0002046246    0.0015376440
  8    5.0171000001    3.7924000001   11.0331729988    0.0031777562    0.0010455160    0.0051671477
  8   10.2345500001    5.6886000001   11.0331729988   -0.0012409011   -0.0003197282   -0.0011040375
  8    7.9704899996    0.0000000000   11.9163799988    0.0007251394   -0.0002105194   -0.0007428737
  8    2.7530399996    1.8962000000   11.9163799988    0.0008835531    0.0006157115   -0.0010630951
  8    7.9704899996    3.7924000001   11.9163799988    0.0006775547    0.0001911383   -0.0006309192
  8    2.7530399996    5.6886000001   11.9163799988    0.0000979019    0.0004471614    0.0006969437
  8    1.2828669999    0.0000000000   12.4899310004   -0.0052851465   -0.0069630478    0.0048444526
  8    6.5003169998    1.8962000000   12.4899310004    0.0020890269    0.0029896473   -0.0021788660
  8    1.2828669999    3.7924000001   12.4899310004   -0.0017307668   -0.0022357478    0.0020279009
  8    6.5003169998    5.6886000001   12.4899310004    0.0024280083    0.0023630634   -0.0029611478
  8    4.2361520003    0.0000000000   13.3731380004   -0.0033023604    0.0045817000   -0.0012273118
  8    9.4536029999    1.8962000000   13.3731380004   -0.0039923023    0.0076780072   -0.0018926157
  8    4.2361520003    3.7924000001   13.3731380004   -0.0051126389    0.0064904623    0.0014976620
  8    9.4536029999    5.6886000001   13.3731380004    0.0026709028   -0.0036055822   -0.0012560624
  8    6.4120720002   -0.0100330002   14.5566100002   -0.0012352866    0.0022363298    0.0008712727
  8    1.1988230003    1.8979300003   14.5697740004    0.0000408518   -0.0014834748    0.0008404240
  8    6.4476679995    3.7931710003   14.5326249996   -0.0025625479    0.0034611837    0.0024130027
  8    1.1991869998    5.6893360002   14.5476289994    0.0018861102   -0.0066679852   -0.0010631616
  8    4.0337220002    1.8915180002   15.4214619998    0.0008790540   -0.0020824052   -0.0031147137
  8    9.2633839995   -0.0073850002   15.4535019998    0.0010726474   -0.0017952025   -0.0018700282
  8    4.0561820003    5.7039559999   15.4177969990    0.0013778283    0.0011858245   -0.0008651586
  8    9.2769830005    3.7945979999   15.4622469991    0.0020395756   -0.0006830395   -0.0016601800
  8    2.6427419996   -0.0135549997   16.2795180007    0.0023552363    0.0004005392   -0.0024268581
  8    7.8400250000    1.8926320002   16.2768270002    0.0004813463   -0.0035361333   -0.0006964112
  8    2.6384240003    3.8157519997   16.2593140011    0.0003401919   -0.0039959733   -0.0004546038
  8    7.8514419997    5.6872130004   16.3166770014    0.0008962042    0.0025032104   -0.0009033560
  8    5.6643329995   -0.0176379998   16.9121310008   -0.0000011236    0.0015639067    0.0008347724
  8    0.4053310002    1.8957859997   16.8918479996   -0.0001375250   -0.0062877441    0.0006221814
  8    0.4475260002    5.6881070002   16.8927369995   -0.0016406173   -0.0053347218    0.0014345891
  8    5.6202399997    3.8152399999   16.8226269986    0.0003754737   -0.0011624947    0.0000785380
 79    5.4020040005    1.4595419997   18.4356379999   -0.0020496981   -0.0002136140    0.0003357795
 79    7.2277730003    3.2548169998   19.4941750001    0.0004886881   -0.0000637484   -0.0001476277
 79    2.6806750002    1.8673149997   18.8955910003   -0.0004204546   -0.0013076289   -0.0019784092
 79    4.5791829998    3.6165689997   19.6751170012    0.0008987004    0.0014981054    0.0011752230
