# Supplementary material for: Real-Space Constrained Density Functional Theory Investigation of Site-Specific, Interfacial Charge Recombination Dynamics Across the Au Nanoparticle/TiO2 Heterojunction
Source: J Phys Chem Lett. 2026 Jan 6;17(2):570–8. doi: 10.1021/acs.jpclett.5c02905 (PMC12814526; doi:10.1021/acs.jpclett.5c02905)
Supplement: Supplementary file 3 [file jz5c02905_si_003.zip › Site-Specific-Charge-Recombination-Dynamics-With-CDFT-main/AuTiO2/4Au/PBE+U+D3/phonon/mode_175_0212.89cm-1.xsf]

# Mode 175   Frequency = 212.89 cm^-1 (=0.02640 eV)   scale = 0.2 Å
CRYSTAL
PRIMVEC
    10.4349002838     0.0000000000     0.0000000000
     0.0000000000     7.5847997665     0.0000000000
     0.0000000000     0.0000000000    28.8263830015
PRIMCOORD
 76 1
 22    1.7717419999    0.0000000000    8.2283789998   -0.0000109132   -0.0000528263   -0.0000874324
 22    6.9891919999    1.8962000000    8.2283789998   -0.0001174676   -0.0000796831   -0.0001361190
 22    1.7717419999    3.7924000001    8.2283789998   -0.0001264639   -0.0000913923   -0.0001398646
 22    6.9891919999    5.6886000001    8.2283789998   -0.0001219302   -0.0000764167   -0.0001322896
 22    4.7250270003    0.0000000000    9.1115859998   -0.0000771719   -0.0000313050   -0.0000378574
 22    9.9424770003    1.8962000000    9.1115859998    0.0000118792    0.0000059927    0.0000107546
 22    4.7250270003    3.7924000001    9.1115859998    0.0000049575    0.0000124206    0.0000151030
 22    9.9424770003    5.6886000001    9.1115859998   -0.0000020331    0.0000041194    0.0000243900
 22    3.1499830001    0.0000000000   11.7615519996   -0.0000502792    0.0000394171   -0.0005767864
 22    8.3674330001    1.8962000000   11.7615519996   -0.0001905154   -0.0000311011   -0.0004232461
 22    3.1499830001    3.7924000001   11.7615519996   -0.0000178805    0.0000078205   -0.0000619243
 22    8.3674330001    5.6886000001   11.7615519996   -0.0000484948    0.0000492291   -0.0002274825
 22    6.1032690002    0.0000000000   12.6447589996   -0.0000874580   -0.0000509265   -0.0002714843
 22    0.8858190002    1.8962000000   12.6447589996    0.0020584556    0.0002612100   -0.0011342916
 22    6.1032690002    3.7924000001   12.6447589996    0.0042319657    0.0005685277   -0.0032712798
 22    0.8858190002    5.6886000001   12.6447589996    0.0008518303    0.0000114969   -0.0006582136
 22    4.4822329997   -0.0010329997   15.3425429992   -0.0003804672    0.0000970893    0.0007498488
 22    9.7530450000    1.9007529998   15.3892070010   -0.0004350061   -0.0001573527    0.0004528902
 22    4.4990469997    3.7970340002   15.3486869997    0.0006456814   -0.0002652084    0.0000514390
 22    9.7366270003    5.6711660003   15.4078090003    0.0004387286   -0.0001199014    0.0003282925
 22    7.3650009996   -0.0086700003   16.0913470000    0.0002500928   -0.0003294210    0.0005051719
 22    2.1242060000    1.9196149997   16.1964519993   -0.0001352926    0.0003107239   -0.0000154838
 22    7.3248619995    3.7853700003   16.1241240013   -0.0003183953    0.0006356479    0.0000435181
 22    2.1046579998    5.6921970004   16.1094059996    0.0000367541   -0.0002768476    0.0004379107
  8    3.6388589998    0.0000000000    7.4999999990   -0.0003706987   -0.0004296526    0.0009880883
  8    8.8563089998    1.8962000000    7.4999999990   -0.0000401807    0.0004045635   -0.0003016551
  8    3.6388589998    3.7924000001    7.4999999990   -0.0001084326    0.0003404040   -0.0003323682
  8    8.8563089998    5.6886000001    7.4999999990   -0.0001506351    0.0003016603   -0.0003155510
  8    6.5921440002    0.0000000000    8.3832069990   -0.0002253199   -0.0000033739   -0.0000221930
  8    1.3746940003    1.8962000000    8.3832069990    0.0002664932    0.0003332306    0.0000015683
  8    6.5921440002    3.7924000001    8.3832069990    0.0008345099    0.0008622221   -0.0005178507
  8    1.3746940003    5.6886000001    8.3832069990    0.0011563945    0.0011991777   -0.0008271812
  8   10.3394210005    0.0000000000    8.9567580006    0.0002691137    0.0002629245    0.0000564805
  8    5.1219710005    1.8962000000    8.9567580006    0.0003279022    0.0002374964    0.0000353755
  8   10.3394210005    3.7924000001    8.9567580006    0.0003718637    0.0002884252    0.0000052588
  8    5.1219710005    5.6886000001    8.9567580006    0.0003539871    0.0002767996    0.0000230801
  8    2.8579110000    0.0000000000    9.8399660008    0.0259648135    0.0316294527   -0.0255338526
  8    8.0753610000    1.8962000000    9.8399660008    0.0004417563    0.0005879119   -0.0001589622
  8    2.8579110000    3.7924000001    9.8399660008    0.0003240586    0.0004626289   -0.0000553422
  8    8.0753610000    5.6886000001    9.8399660008    0.0003350478    0.0003924863   -0.0000271708
  8    5.0171000001    0.0000000000   11.0331729988    0.0002923310    0.0001317661   -0.0000786309
  8   10.2345500001    1.8962000000   11.0331729988    0.0004859421    0.0002668523    0.0007648388
  8    5.0171000001    3.7924000001   11.0331729988    0.0004043468    0.0002490679    0.0006235876
  8   10.2345500001    5.6886000001   11.0331729988    0.0004875369    0.0003212056    0.0008482135
  8    7.9704899996    0.0000000000   11.9163799988   -0.0001454981    0.0000157606    0.0001599828
  8    2.7530399996    1.8962000000   11.9163799988   -0.0004628759   -0.0004025846    0.0006584901
  8    7.9704899996    3.7924000001   11.9163799988   -0.0009033133   -0.0005025561    0.0011191437
  8    2.7530399996    5.6886000001   11.9163799988   -0.0004312579   -0.0001596395    0.0006263920
  8    1.2828669999    0.0000000000   12.4899310004   -0.0005209002   -0.0007558916    0.0008760836
  8    6.5003169998    1.8962000000   12.4899310004    0.0001002651   -0.0005375678    0.0005230127
  8    1.2828669999    3.7924000001   12.4899310004   -0.0001851295   -0.0001295858    0.0004545074
  8    6.5003169998    5.6886000001   12.4899310004   -0.0003983505   -0.0002584838    0.0006452577
  8    4.2361520003    0.0000000000   13.3731380004   -0.0019804208    0.0017036151    0.0004577974
  8    9.4536029999    1.8962000000   13.3731380004   -0.0001924251   -0.0006545223    0.0009112079
  8    4.2361520003    3.7924000001   13.3731380004   -0.0009558868    0.0010999042    0.0001104276
  8    9.4536029999    5.6886000001   13.3731380004   -0.0005962267    0.0011505717    0.0002031730
  8    6.4120720002   -0.0100330002   14.5566100002    0.0002801699    0.0004262518    0.0000854061
  8    1.1988230003    1.8979300003   14.5697740004   -0.0002905560    0.0001729652    0.0002813183
  8    6.4476679995    3.7931710003   14.5326249996    0.0005554009   -0.0000065633    0.0002824714
  8    1.1991869998    5.6893360002   14.5476289994    0.0002159904    0.0000703656    0.0004753229
  8    4.0337220002    1.8915180002   15.4214619998    0.0000061913    0.0001371323    0.0006679550
  8    9.2633839995   -0.0073850002   15.4535019998    0.0000216114   -0.0005077579    0.0005730314
  8    4.0561820003    5.7039559999   15.4177969990    0.0000937066   -0.0006049614    0.0004676388
  8    9.2769830005    3.7945979999   15.4622469991   -0.0000732107    0.0003918946    0.0004357650
  8    2.6427419996   -0.0135549997   16.2795180007   -0.0001029675   -0.0004944819    0.0005151717
  8    7.8400250000    1.8926320002   16.2768270002   -0.0000831847   -0.0001829777    0.0007507341
  8    2.6384240003    3.8157519997   16.2593140011    0.0004367659    0.0003741721    0.0003039391
  8    7.8514419997    5.6872130004   16.3166770014    0.0003447408    0.0001639908    0.0000642553
  8    5.6643329995   -0.0176379998   16.9121310008    0.0002364430    0.0007015494    0.0002696205
  8    0.4053310002    1.8957859997   16.8918479996    0.0001741276   -0.0002767070    0.0004207878
  8    0.4475260002    5.6881070002   16.8927369995    0.0000050726   -0.0001368473    0.0006969319
  8    5.6202399997    3.8152399999   16.8226269986    0.0001648192   -0.0003041048    0.0004674869
 79    5.4020040005    1.4595419997   18.4356379999   -0.0000221029   -0.0000324358    0.0005774727
 79    7.2277730003    3.2548169998   19.4941750001    0.0001110448    0.0001023873    0.0007825840
 79    2.6806750002    1.8673149997   18.8955910003    0.0000769301   -0.0000385643    0.0004224875
 79    4.5791829998    3.6165689997   19.6751170012   -0.0001108292   -0.0003882595    0.0002438463
