# Supplementary material for: Real-Space Constrained Density Functional Theory Investigation of Site-Specific, Interfacial Charge Recombination Dynamics Across the Au Nanoparticle/TiO2 Heterojunction
Source: J Phys Chem Lett. 2026 Jan 6;17(2):570–8. doi: 10.1021/acs.jpclett.5c02905 (PMC12814526; doi:10.1021/acs.jpclett.5c02905)
Supplement: Supplementary file 3 [file jz5c02905_si_003.zip › Site-Specific-Charge-Recombination-Dynamics-With-CDFT-main/AuTiO2/4Au/PBE+U+D3/phonon/mode_176_0215.47cm-1.xsf]

# Mode 176   Frequency = 215.47 cm^-1 (=0.02671 eV)   scale = 0.2 Å
CRYSTAL
PRIMVEC
    10.4349002838     0.0000000000     0.0000000000
     0.0000000000     7.5847997665     0.0000000000
     0.0000000000     0.0000000000    28.8263830015
PRIMCOORD
 76 1
 22    1.7717419999    0.0000000000    8.2283789998    0.0000594442    0.0000102260    0.0000503151
 22    6.9891919999    1.8962000000    8.2283789998    0.0000431986    0.0000011254    0.0000357839
 22    1.7717419999    3.7924000001    8.2283789998    0.0000144431    0.0000146941    0.0000550523
 22    6.9891919999    5.6886000001    8.2283789998    0.0000452952    0.0000847939    0.0000639025
 22    4.7250270003    0.0000000000    9.1115859998    0.0000406839    0.0000135775    0.0001520728
 22    9.9424770003    1.8962000000    9.1115859998   -0.0000068110    0.0000167617    0.0000834347
 22    4.7250270003    3.7924000001    9.1115859998   -0.0000199770   -0.0000196108   -0.0002099153
 22    9.9424770003    5.6886000001    9.1115859998   -0.0000380618   -0.0000085121   -0.0000465948
 22    3.1499830001    0.0000000000   11.7615519996    0.0001788782   -0.0002061679    0.0003320625
 22    8.3674330001    1.8962000000   11.7615519996    0.0003736575    0.0002903334    0.0013733946
 22    3.1499830001    3.7924000001   11.7615519996    0.0005251998    0.0003419667    0.0014164829
 22    8.3674330001    5.6886000001   11.7615519996   -0.0005438186   -0.0000048474   -0.0019634347
 22    6.1032690002    0.0000000000   12.6447589996    0.0001461096    0.0005719207    0.0015963237
 22    0.8858190002    1.8962000000   12.6447589996    0.0019814049    0.0000711042   -0.0007399855
 22    6.1032690002    3.7924000001   12.6447589996   -0.0116317127   -0.0016854122    0.0108416338
 22    0.8858190002    5.6886000001   12.6447589996   -0.0039089196   -0.0003070744    0.0030381330
 22    4.4822329997   -0.0010329997   15.3425429992   -0.0018613931    0.0006129440   -0.0002469217
 22    9.7530450000    1.9007529998   15.3892070010    0.0028767202    0.0008282524   -0.0016560715
 22    4.4990469997    3.7970340002   15.3486869997    0.0009331545    0.0012873712   -0.0019065640
 22    9.7366270003    5.6711660003   15.4078090003   -0.0012827769   -0.0021141344    0.0021063634
 22    7.3650009996   -0.0086700003   16.0913470000   -0.0014469012    0.0011155673    0.0005174123
 22    2.1242060000    1.9196149997   16.1964519993   -0.0009190508   -0.0010383267    0.0014029349
 22    7.3248619995    3.7853700003   16.1241240013   -0.0030773790   -0.0021691423   -0.0035793198
 22    2.1046579998    5.6921970004   16.1094059996   -0.0018316340    0.0010939624   -0.0005600361
  8    3.6388589998    0.0000000000    7.4999999990    0.0007169060    0.0014758831   -0.0020380313
  8    8.8563089998    1.8962000000    7.4999999990    0.0002349284   -0.0004063093    0.0007207196
  8    3.6388589998    3.7924000001    7.4999999990    0.0004079972   -0.0005214688    0.0008551173
  8    8.8563089998    5.6886000001    7.4999999990    0.0004020220   -0.0004363984    0.0008414349
  8    6.5921440002    0.0000000000    8.3832069990    0.0003323561   -0.0000658542    0.0000271284
  8    1.3746940003    1.8962000000    8.3832069990   -0.0000965980    0.0000625801    0.0000734644
  8    6.5921440002    3.7924000001    8.3832069990   -0.0002808092   -0.0002461873    0.0003488722
  8    1.3746940003    5.6886000001    8.3832069990    0.0001683014    0.0001250962   -0.0000240766
  8   10.3394210005    0.0000000000    8.9567580006    0.0004052603    0.0005181407   -0.0001140181
  8    5.1219710005    1.8962000000    8.9567580006    0.0005676691    0.0008667798   -0.0001853449
  8   10.3394210005    3.7924000001    8.9567580006    0.0009418893    0.0009863394   -0.0004020990
  8    5.1219710005    5.6886000001    8.9567580006    0.0006691029    0.0005041247   -0.0002390825
  8    2.8579110000    0.0000000000    9.8399660008    0.0038776715    0.0049780415   -0.0038686686
  8    8.0753610000    1.8962000000    9.8399660008    0.0004490877    0.0006739972   -0.0003007422
  8    2.8579110000    3.7924000001    9.8399660008    0.0009555503    0.0010711102   -0.0003967336
  8    8.0753610000    5.6886000001    9.8399660008    0.0007767143    0.0006622171   -0.0002788876
  8    5.0171000001    0.0000000000   11.0331729988   -0.0005980413    0.0002615618   -0.0023204512
  8   10.2345500001    1.8962000000   11.0331729988    0.0015043514    0.0006937502    0.0030226885
  8    5.0171000001    3.7924000001   11.0331729988   -0.0078629761   -0.0026527483   -0.0115719370
  8   10.2345500001    5.6886000001   11.0331729988   -0.0020964441   -0.0014120735   -0.0047554086
  8    7.9704899996    0.0000000000   11.9163799988    0.0007504779   -0.0005491510   -0.0001112105
  8    2.7530399996    1.8962000000   11.9163799988   -0.0010605456   -0.0004936650    0.0017198326
  8    7.9704899996    3.7924000001   11.9163799988    0.0007085075    0.0003949060   -0.0005668452
  8    2.7530399996    5.6886000001   11.9163799988   -0.0000969546   -0.0004943220   -0.0005773292
  8    1.2828669999    0.0000000000   12.4899310004    0.0066637792    0.0085715746   -0.0069696137
  8    6.5003169998    1.8962000000   12.4899310004   -0.0046893613   -0.0006522396    0.0017292854
  8    1.2828669999    3.7924000001   12.4899310004   -0.0009685453    0.0028040317   -0.0015747283
  8    6.5003169998    5.6886000001   12.4899310004   -0.0031473620   -0.0022691144    0.0034171116
  8    4.2361520003    0.0000000000   13.3731380004    0.0036707454   -0.0057213312    0.0017275534
  8    9.4536029999    1.8962000000   13.3731380004    0.0022021471   -0.0005618023   -0.0020606259
  8    4.2361520003    3.7924000001   13.3731380004    0.0083946213   -0.0094944165   -0.0024133331
  8    9.4536029999    5.6886000001   13.3731380004   -0.0008519044    0.0037900437   -0.0000825075
  8    6.4120720002   -0.0100330002   14.5566100002   -0.0022345201   -0.0025034108    0.0015866322
  8    1.1988230003    1.8979300003   14.5697740004    0.0015665000   -0.0054428529    0.0007318230
  8    6.4476679995    3.7931710003   14.5326249996   -0.0018460052   -0.0067883162   -0.0037352229
  8    1.1991869998    5.6893360002   14.5476289994   -0.0026790491    0.0044316978   -0.0006864940
  8    4.0337220002    1.8915180002   15.4214619998   -0.0023361117    0.0000071227    0.0015463619
  8    9.2633839995   -0.0073850002   15.4535019998   -0.0000578437    0.0027259184    0.0002813020
  8    4.0561820003    5.7039559999   15.4177969990   -0.0013879514   -0.0016032774    0.0001193984
  8    9.2769830005    3.7945979999   15.4622469991   -0.0000891559   -0.0053411116    0.0008629834
  8    2.6427419996   -0.0135549997   16.2795180007    0.0015492590   -0.0014465943   -0.0002438351
  8    7.8400250000    1.8926320002   16.2768270002    0.0022739977    0.0051767953   -0.0030782331
  8    2.6384240003    3.8157519997   16.2593140011    0.0015020257    0.0031320661   -0.0028559127
  8    7.8514419997    5.6872130004   16.3166770014    0.0007228655   -0.0096370113   -0.0009398840
  8    5.6643329995   -0.0176379998   16.9121310008    0.0001822324   -0.0038445474   -0.0023577152
  8    0.4053310002    1.8957859997   16.8918479996   -0.0013369926    0.0051127622   -0.0013925816
  8    0.4475260002    5.6881070002   16.8927369995   -0.0017657551    0.0041460296   -0.0015156929
  8    5.6202399997    3.8152399999   16.8226269986   -0.0023279916    0.0029123217    0.0006095870
 79    5.4020040005    1.4595419997   18.4356379999    0.0006835467   -0.0003396703   -0.0020645083
 79    7.2277730003    3.2548169998   19.4941750001   -0.0010847471   -0.0009594461   -0.0001413623
 79    2.6806750002    1.8673149997   18.8955910003   -0.0005380235    0.0011057792    0.0018267045
 79    4.5791829998    3.6165689997   19.6751170012   -0.0008750356    0.0007654250    0.0004657013
