# Supplementary material for: Real-Space Constrained Density Functional Theory Investigation of Site-Specific, Interfacial Charge Recombination Dynamics Across the Au Nanoparticle/TiO2 Heterojunction
Source: J Phys Chem Lett. 2026 Jan 6;17(2):570–8. doi: 10.1021/acs.jpclett.5c02905 (PMC12814526; doi:10.1021/acs.jpclett.5c02905)
Supplement: Supplementary file 3 [file jz5c02905_si_003.zip › Site-Specific-Charge-Recombination-Dynamics-With-CDFT-main/AuTiO2/4Au/PBE+U+D3/phonon/mode_177_0222.82cm-1.xsf]

# Mode 177   Frequency = 222.82 cm^-1 (=0.02763 eV)   scale = 0.2 Å
CRYSTAL
PRIMVEC
    10.4349002838     0.0000000000     0.0000000000
     0.0000000000     7.5847997665     0.0000000000
     0.0000000000     0.0000000000    28.8263830015
PRIMCOORD
 76 1
 22    1.7717419999    0.0000000000    8.2283789998    0.0001088385    0.0001099267    0.0002215360
 22    6.9891919999    1.8962000000    8.2283789998    0.0002515700    0.0001978716    0.0003035844
 22    1.7717419999    3.7924000001    8.2283789998    0.0002543592    0.0001800473    0.0002845409
 22    6.9891919999    5.6886000001    8.2283789998    0.0002886945    0.0000951593    0.0002687120
 22    4.7250270003    0.0000000000    9.1115859998    0.0000620222   -0.0000009039   -0.0001602431
 22    9.9424770003    1.8962000000    9.1115859998   -0.0000987097   -0.0000427216   -0.0001180738
 22    4.7250270003    3.7924000001    9.1115859998   -0.0000300459   -0.0000050173    0.0000051881
 22    9.9424770003    5.6886000001    9.1115859998    0.0000312626   -0.0000056057    0.0001012663
 22    3.1499830001    0.0000000000   11.7615519996   -0.0002510942   -0.0001054304    0.0000937047
 22    8.3674330001    1.8962000000   11.7615519996   -0.0004977351    0.0000738049   -0.0003349879
 22    3.1499830001    3.7924000001   11.7615519996   -0.0006170107    0.0000711955   -0.0015965591
 22    8.3674330001    5.6886000001   11.7615519996    0.0002238747   -0.0002360431    0.0008934792
 22    6.1032690002    0.0000000000   12.6447589996    0.0008774154    0.0001850130    0.0013310594
 22    0.8858190002    1.8962000000   12.6447589996   -0.0072163782   -0.0009738744    0.0048891514
 22    6.1032690002    3.7924000001   12.6447589996   -0.0036392289   -0.0007267176    0.0025222576
 22    0.8858190002    5.6886000001   12.6447589996   -0.0008586273    0.0001002466    0.0015168857
 22    4.4822329997   -0.0010329997   15.3425429992    0.0010923918    0.0001402449    0.0009090433
 22    9.7530450000    1.9007529998   15.3892070010    0.0006416207    0.0009697116    0.0017885163
 22    4.4990469997    3.7970340002   15.3486869997   -0.0004123523    0.0004831095    0.0030837308
 22    9.7366270003    5.6711660003   15.4078090003   -0.0017891910   -0.0004112184   -0.0005819622
 22    7.3650009996   -0.0086700003   16.0913470000   -0.0019935634    0.0037535361   -0.0051622722
 22    2.1242060000    1.9196149997   16.1964519993   -0.0032295770    0.0025274613   -0.0047554541
 22    7.3248619995    3.7853700003   16.1241240013   -0.0013093138   -0.0010464914    0.0015480712
 22    2.1046579998    5.6921970004   16.1094059996    0.0001128242    0.0008883468   -0.0023897284
  8    3.6388589998    0.0000000000    7.4999999990    0.0014840849    0.0014619109   -0.0021057222
  8    8.8563089998    1.8962000000    7.4999999990    0.0006429335   -0.0010283714    0.0016902076
  8    3.6388589998    3.7924000001    7.4999999990    0.0006175784   -0.0008766948    0.0016324863
  8    8.8563089998    5.6886000001    7.4999999990    0.0005171161   -0.0007089466    0.0013590064
  8    6.5921440002    0.0000000000    8.3832069990    0.0004926292   -0.0000766571    0.0000442296
  8    1.3746940003    1.8962000000    8.3832069990   -0.0004001730   -0.0004355291    0.0000304110
  8    6.5921440002    3.7924000001    8.3832069990   -0.0010433077   -0.0010327207    0.0006197594
  8    1.3746940003    5.6886000001    8.3832069990   -0.0009894175   -0.0009322814    0.0005740143
  8   10.3394210005    0.0000000000    8.9567580006    0.0002334656    0.0005787144   -0.0003004625
  8    5.1219710005    1.8962000000    8.9567580006    0.0004822981    0.0004906323   -0.0003613006
  8   10.3394210005    3.7924000001    8.9567580006    0.0004754790    0.0003942611   -0.0003422760
  8    5.1219710005    5.6886000001    8.9567580006    0.0002931796    0.0005848293   -0.0001726528
  8    2.8579110000    0.0000000000    9.8399660008    0.0024196397    0.0028496546   -0.0022482340
  8    8.0753610000    1.8962000000    9.8399660008    0.0008991196    0.0007792942   -0.0006977803
  8    2.8579110000    3.7924000001    9.8399660008   -0.0000320068    0.0000338677   -0.0002308269
  8    8.0753610000    5.6886000001    9.8399660008   -0.0005125477   -0.0001444867   -0.0001411605
  8    5.0171000001    0.0000000000   11.0331729988    0.0013098769    0.0009421497    0.0037179329
  8   10.2345500001    1.8962000000   11.0331729988   -0.0113283825   -0.0035602886   -0.0189252482
  8    5.0171000001    3.7924000001   11.0331729988   -0.0021030858   -0.0007699980   -0.0036431034
  8   10.2345500001    5.6886000001   11.0331729988    0.0011199897    0.0009135137    0.0019098676
  8    7.9704899996    0.0000000000   11.9163799988   -0.0003077230    0.0002697077   -0.0009941823
  8    2.7530399996    1.8962000000   11.9163799988    0.0021393889    0.0015677803   -0.0032741971
  8    7.9704899996    3.7924000001   11.9163799988    0.0048011816    0.0024901854   -0.0051563385
  8    2.7530399996    5.6886000001   11.9163799988    0.0006998511   -0.0002174838   -0.0006794929
  8    1.2828669999    0.0000000000   12.4899310004   -0.0090832744   -0.0105619420    0.0085142038
  8    6.5003169998    1.8962000000   12.4899310004   -0.0000334960    0.0000249819   -0.0003633428
  8    1.2828669999    3.7924000001   12.4899310004    0.0010521025   -0.0001182275   -0.0012969852
  8    6.5003169998    5.6886000001   12.4899310004    0.0009281216    0.0011144221   -0.0021077705
  8    4.2361520003    0.0000000000   13.3731380004    0.0118188910   -0.0136554979    0.0005682925
  8    9.4536029999    1.8962000000   13.3731380004    0.0025480179   -0.0053200967    0.0028183775
  8    4.2361520003    3.7924000001   13.3731380004    0.0000034987   -0.0008124935    0.0027054494
  8    9.4536029999    5.6886000001   13.3731380004    0.0008160782   -0.0070176724    0.0023786441
  8    6.4120720002   -0.0100330002   14.5566100002   -0.0006572133   -0.0013837982   -0.0038207941
  8    1.1988230003    1.8979300003   14.5697740004   -0.0029654381   -0.0000858686   -0.0028083622
  8    6.4476679995    3.7931710003   14.5326249996   -0.0011983578    0.0006296748   -0.0000937395
  8    1.1991869998    5.6893360002   14.5476289994   -0.0017197592    0.0004505693    0.0002411668
  8    4.0337220002    1.8915180002   15.4214619998   -0.0005994588    0.0016524445    0.0025484799
  8    9.2633839995   -0.0073850002   15.4535019998   -0.0013924711    0.0039011004    0.0016536365
  8    4.0561820003    5.7039559999   15.4177969990   -0.0009762462   -0.0005643093    0.0009404708
  8    9.2769830005    3.7945979999   15.4622469991   -0.0010475738   -0.0026857339    0.0006476138
  8    2.6427419996   -0.0135549997   16.2795180007   -0.0029184831    0.0026219533    0.0002792768
  8    7.8400250000    1.8926320002   16.2768270002   -0.0008174189    0.0002271746   -0.0013952239
  8    2.6384240003    3.8157519997   16.2593140011   -0.0007866913   -0.0017336796   -0.0024625326
  8    7.8514419997    5.6872130004   16.3166770014   -0.0010600146    0.0022266081   -0.0016533724
  8    5.6643329995   -0.0176379998   16.9121310008   -0.0004110339    0.0048392055   -0.0003395377
  8    0.4053310002    1.8957859997   16.8918479996    0.0010148658    0.0000693379    0.0000509480
  8    0.4475260002    5.6881070002   16.8927369995    0.0030118134    0.0006356689   -0.0039904113
  8    5.6202399997    3.8152399999   16.8226269986   -0.0004524689    0.0037651368   -0.0005854990
 79    5.4020040005    1.4595419997   18.4356379999    0.0012618029    0.0009975241    0.0015805624
 79    7.2277730003    3.2548169998   19.4941750001    0.0013292230    0.0004214587    0.0006914342
 79    2.6806750002    1.8673149997   18.8955910003    0.0007627533    0.0004359933    0.0011230463
 79    4.5791829998    3.6165689997   19.6751170012   -0.0016421795   -0.0020504625   -0.0024755850
