# Supplementary material for: Real-Space Constrained Density Functional Theory Investigation of Site-Specific, Interfacial Charge Recombination Dynamics Across the Au Nanoparticle/TiO2 Heterojunction
Source: J Phys Chem Lett. 2026 Jan 6;17(2):570–8. doi: 10.1021/acs.jpclett.5c02905 (PMC12814526; doi:10.1021/acs.jpclett.5c02905)
Supplement: Supplementary file 3 [file jz5c02905_si_003.zip › Site-Specific-Charge-Recombination-Dynamics-With-CDFT-main/AuTiO2/4Au/PBE+U+D3/phonon/mode_178_0227.07cm-1.xsf]

# Mode 178   Frequency = 227.07 cm^-1 (=0.02815 eV)   scale = 0.2 Å
CRYSTAL
PRIMVEC
    10.4349002838     0.0000000000     0.0000000000
     0.0000000000     7.5847997665     0.0000000000
     0.0000000000     0.0000000000    28.8263830015
PRIMCOORD
 76 1
 22    1.7717419999    0.0000000000    8.2283789998   -0.0000740500   -0.0000313805   -0.0000216125
 22    6.9891919999    1.8962000000    8.2283789998   -0.0000011649    0.0000238520   -0.0000350153
 22    1.7717419999    3.7924000001    8.2283789998   -0.0000575229   -0.0000388129   -0.0000427196
 22    6.9891919999    5.6886000001    8.2283789998    0.0000245565   -0.0000750990   -0.0000688547
 22    4.7250270003    0.0000000000    9.1115859998   -0.0000987935   -0.0000546457   -0.0002484337
 22    9.9424770003    1.8962000000    9.1115859998    0.0000004707   -0.0000140815   -0.0001126485
 22    4.7250270003    3.7924000001    9.1115859998   -0.0000081716    0.0000319688    0.0000117346
 22    9.9424770003    5.6886000001    9.1115859998    0.0000122947    0.0000119967    0.0003033731
 22    3.1499830001    0.0000000000   11.7615519996   -0.0004147318   -0.0000144843   -0.0011206515
 22    8.3674330001    1.8962000000   11.7615519996   -0.0003152421    0.0002339692   -0.0004349761
 22    3.1499830001    3.7924000001   11.7615519996   -0.0002691424   -0.0002497206   -0.0000439261
 22    8.3674330001    5.6886000001   11.7615519996    0.0005656394   -0.0004406769    0.0011135601
 22    6.1032690002    0.0000000000   12.6447589996   -0.0006734161   -0.0009344761   -0.0025654018
 22    0.8858190002    1.8962000000   12.6447589996   -0.0006226542   -0.0001749030   -0.0014857479
 22    6.1032690002    3.7924000001   12.6447589996   -0.0054053518    0.0001985381    0.0034575242
 22    0.8858190002    5.6886000001   12.6447589996    0.0008106206    0.0002837957   -0.0014000458
 22    4.4822329997   -0.0010329997   15.3425429992    0.0002942632    0.0000427740    0.0024837295
 22    9.7530450000    1.9007529998   15.3892070010    0.0002861477    0.0017119353    0.0011175921
 22    4.4990469997    3.7970340002   15.3486869997   -0.0021027711   -0.0013792971   -0.0002446930
 22    9.7366270003    5.6711660003   15.4078090003    0.0005888744   -0.0004450498   -0.0012593675
 22    7.3650009996   -0.0086700003   16.0913470000    0.0034709831   -0.0011564752    0.0002697507
 22    2.1242060000    1.9196149997   16.1964519993    0.0055503647   -0.0002209302   -0.0025780065
 22    7.3248619995    3.7853700003   16.1241240013    0.0034287359    0.0025327889   -0.0011369922
 22    2.1046579998    5.6921970004   16.1094059996    0.0050323364    0.0013569590    0.0016675308
  8    3.6388589998    0.0000000000    7.4999999990    0.0022165202    0.0032155643   -0.0064963023
  8    8.8563089998    1.8962000000    7.4999999990   -0.0004912557    0.0001593061   -0.0003627427
  8    3.6388589998    3.7924000001    7.4999999990   -0.0001316577    0.0003538860   -0.0004607941
  8    8.8563089998    5.6886000001    7.4999999990   -0.0003062358    0.0006022736   -0.0006376228
  8    6.5921440002    0.0000000000    8.3832069990   -0.0003470404    0.0000753972    0.0000854902
  8    1.3746940003    1.8962000000    8.3832069990    0.0002271319    0.0001544215   -0.0000167537
  8    6.5921440002    3.7924000001    8.3832069990    0.0001406594    0.0000335606   -0.0000355608
  8    1.3746940003    5.6886000001    8.3832069990    0.0007235677    0.0007565379   -0.0006472466
  8   10.3394210005    0.0000000000    8.9567580006   -0.0001657283   -0.0000395093    0.0000911656
  8    5.1219710005    1.8962000000    8.9567580006   -0.0001297296   -0.0003323811    0.0002305014
  8   10.3394210005    3.7924000001    8.9567580006    0.0000803453   -0.0002998623   -0.0000008135
  8    5.1219710005    5.6886000001    8.9567580006   -0.0003698723   -0.0001741561    0.0003012168
  8    2.8579110000    0.0000000000    9.8399660008    0.0012170717    0.0012425665   -0.0007666437
  8    8.0753610000    1.8962000000    9.8399660008    0.0002436794   -0.0000152635   -0.0000140087
  8    2.8579110000    3.7924000001    9.8399660008   -0.0000636427   -0.0001018612    0.0000272046
  8    8.0753610000    5.6886000001    9.8399660008   -0.0004751140   -0.0003875818    0.0001067155
  8    5.0171000001    0.0000000000   11.0331729988    0.0011723649    0.0004729551    0.0033736302
  8   10.2345500001    1.8962000000   11.0331729988   -0.0068479731   -0.0029843867   -0.0114323274
  8    5.0171000001    3.7924000001   11.0331729988    0.0043196197    0.0007559917    0.0053337386
  8   10.2345500001    5.6886000001   11.0331729988    0.0114006583    0.0060763770    0.0187355281
  8    7.9704899996    0.0000000000   11.9163799988   -0.0020690331    0.0006622100    0.0009226942
  8    2.7530399996    1.8962000000   11.9163799988   -0.0012020262   -0.0007023435    0.0010529314
  8    7.9704899996    3.7924000001   11.9163799988   -0.0012960069   -0.0011313702    0.0003496249
  8    2.7530399996    5.6886000001   11.9163799988   -0.0012674771   -0.0007618313    0.0006544726
  8    1.2828669999    0.0000000000   12.4899310004    0.0105220337    0.0131694011   -0.0097490011
  8    6.5003169998    1.8962000000   12.4899310004    0.0033194573   -0.0002634993   -0.0014505347
  8    1.2828669999    3.7924000001   12.4899310004    0.0042175135   -0.0006249734   -0.0008536074
  8    6.5003169998    5.6886000001   12.4899310004    0.0007103768   -0.0001045449    0.0002553711
  8    4.2361520003    0.0000000000   13.3731380004    0.0007994068    0.0021146153   -0.0005575445
  8    9.4536029999    1.8962000000   13.3731380004    0.0019341230   -0.0079654586    0.0026155253
  8    4.2361520003    3.7924000001   13.3731380004   -0.0035637502   -0.0001519738    0.0020449693
  8    9.4536029999    5.6886000001   13.3731380004   -0.0032393940    0.0044816860   -0.0004499515
  8    6.4120720002   -0.0100330002   14.5566100002    0.0025276456   -0.0023609541   -0.0022422474
  8    1.1988230003    1.8979300003   14.5697740004    0.0009951743    0.0055691320   -0.0019664619
  8    6.4476679995    3.7931710003   14.5326249996   -0.0004261544    0.0071404948    0.0006971428
  8    1.1991869998    5.6893360002   14.5476289994   -0.0005538028    0.0059258871    0.0044306597
  8    4.0337220002    1.8915180002   15.4214619998    0.0003769357   -0.0013469586    0.0033213024
  8    9.2633839995   -0.0073850002   15.4535019998    0.0004215238    0.0000314742    0.0019042446
  8    4.0561820003    5.7039559999   15.4177969990    0.0013862726    0.0016777070   -0.0022514209
  8    9.2769830005    3.7945979999   15.4622469991   -0.0017912487    0.0041909192   -0.0010625431
  8    2.6427419996   -0.0135549997   16.2795180007   -0.0038709355    0.0049648062    0.0019676642
  8    7.8400250000    1.8926320002   16.2768270002   -0.0043581265    0.0015663240    0.0029959660
  8    2.6384240003    3.8157519997   16.2593140011   -0.0054561409   -0.0045053215    0.0059565507
  8    7.8514419997    5.6872130004   16.3166770014   -0.0017705853    0.0017655604    0.0035934256
  8    5.6643329995   -0.0176379998   16.9121310008    0.0014197892   -0.0033577230   -0.0007257701
  8    0.4053310002    1.8957859997   16.8918479996    0.0032274838    0.0059559739   -0.0007951858
  8    0.4475260002    5.6881070002   16.8927369995    0.0051743251   -0.0043918373   -0.0001652548
  8    5.6202399997    3.8152399999   16.8226269986    0.0013990212   -0.0001713164   -0.0018272249
 79    5.4020040005    1.4595419997   18.4356379999   -0.0004214154   -0.0002145428   -0.0012535897
 79    7.2277730003    3.2548169998   19.4941750001   -0.0011099287   -0.0003230141   -0.0010208314
 79    2.6806750002    1.8673149997   18.8955910003    0.0004122981   -0.0004450861    0.0013789385
 79    4.5791829998    3.6165689997   19.6751170012    0.0005893359    0.0004213659    0.0001663428
