# Supplementary material for: Real-Space Constrained Density Functional Theory Investigation of Site-Specific, Interfacial Charge Recombination Dynamics Across the Au Nanoparticle/TiO2 Heterojunction
Source: J Phys Chem Lett. 2026 Jan 6;17(2):570–8. doi: 10.1021/acs.jpclett.5c02905 (PMC12814526; doi:10.1021/acs.jpclett.5c02905)
Supplement: Supplementary file 3 [file jz5c02905_si_003.zip › Site-Specific-Charge-Recombination-Dynamics-With-CDFT-main/AuTiO2/4Au/PBE+U+D3/phonon/mode_179_0229.28cm-1.xsf]

# Mode 179   Frequency = 229.28 cm^-1 (=0.02843 eV)   scale = 0.2 Å
CRYSTAL
PRIMVEC
    10.4349002838     0.0000000000     0.0000000000
     0.0000000000     7.5847997665     0.0000000000
     0.0000000000     0.0000000000    28.8263830015
PRIMCOORD
 76 1
 22    1.7717419999    0.0000000000    8.2283789998   -0.0000627580    0.0000271814    0.0000395476
 22    6.9891919999    1.8962000000    8.2283789998    0.0000805980    0.0000929730    0.0000174966
 22    1.7717419999    3.7924000001    8.2283789998    0.0000733798   -0.0000482639    0.0000014347
 22    6.9891919999    5.6886000001    8.2283789998    0.0000232237   -0.0000022948    0.0000144455
 22    4.7250270003    0.0000000000    9.1115859998   -0.0000541878   -0.0000233360   -0.0002115812
 22    9.9424770003    1.8962000000    9.1115859998   -0.0000086697   -0.0000148308    0.0001012774
 22    4.7250270003    3.7924000001    9.1115859998    0.0001064497    0.0000285781    0.0001008049
 22    9.9424770003    5.6886000001    9.1115859998   -0.0000217014   -0.0000148007   -0.0000232095
 22    3.1499830001    0.0000000000   11.7615519996   -0.0002636349    0.0002682119    0.0004929907
 22    8.3674330001    1.8962000000   11.7615519996   -0.0005149285   -0.0001108212   -0.0017015685
 22    3.1499830001    3.7924000001   11.7615519996    0.0004995972   -0.0001802169    0.0008728219
 22    8.3674330001    5.6886000001   11.7615519996    0.0002134141    0.0001168213    0.0004439582
 22    6.1032690002    0.0000000000   12.6447589996    0.0007782390    0.0005239191    0.0010689278
 22    0.8858190002    1.8962000000   12.6447589996   -0.0007636133   -0.0004262031    0.0000451374
 22    6.1032690002    3.7924000001   12.6447589996    0.0020042528    0.0004116806   -0.0005992925
 22    0.8858190002    5.6886000001   12.6447589996    0.0027965245    0.0001535262   -0.0019100156
 22    4.4822329997   -0.0010329997   15.3425429992   -0.0004475130    0.0009863735   -0.0007353689
 22    9.7530450000    1.9007529998   15.3892070010   -0.0004210645   -0.0014005996    0.0026305410
 22    4.4990469997    3.7970340002   15.3486869997   -0.0023051642    0.0001951556   -0.0016428481
 22    9.7366270003    5.6711660003   15.4078090003    0.0034627720    0.0001780290   -0.0009952960
 22    7.3650009996   -0.0086700003   16.0913470000   -0.0023189478    0.0015201188   -0.0055758002
 22    2.1242060000    1.9196149997   16.1964519993    0.0013416816   -0.0002613734    0.0023933075
 22    7.3248619995    3.7853700003   16.1241240013   -0.0003378304   -0.0011930565   -0.0005899228
 22    2.1046579998    5.6921970004   16.1094059996    0.0009432069    0.0006092589    0.0000356407
  8    3.6388589998    0.0000000000    7.4999999990   -0.0012814134   -0.0023220768    0.0035207332
  8    8.8563089998    1.8962000000    7.4999999990   -0.0001133673   -0.0001041741    0.0000391112
  8    3.6388589998    3.7924000001    7.4999999990   -0.0002211453   -0.0000216770   -0.0003089158
  8    8.8563089998    5.6886000001    7.4999999990   -0.0001511654   -0.0001438139   -0.0000485799
  8    6.5921440002    0.0000000000    8.3832069990    0.0000026266   -0.0001972734   -0.0000459644
  8    1.3746940003    1.8962000000    8.3832069990    0.0000654300    0.0001136056   -0.0000049368
  8    6.5921440002    3.7924000001    8.3832069990   -0.0000451378   -0.0000512129    0.0001044147
  8    1.3746940003    5.6886000001    8.3832069990    0.0000974713    0.0001800279   -0.0000712263
  8   10.3394210005    0.0000000000    8.9567580006    0.0002410381    0.0000205682   -0.0002984675
  8    5.1219710005    1.8962000000    8.9567580006   -0.0002746595   -0.0004604357    0.0000488951
  8   10.3394210005    3.7924000001    8.9567580006   -0.0002051234   -0.0001345978    0.0000217566
  8    5.1219710005    5.6886000001    8.9567580006   -0.0000379076    0.0001293511   -0.0001085900
  8    2.8579110000    0.0000000000    9.8399660008    0.0008887617    0.0007772285   -0.0006716933
  8    8.0753610000    1.8962000000    9.8399660008   -0.0001885963   -0.0005744895    0.0000680147
  8    2.8579110000    3.7924000001    9.8399660008   -0.0010122495   -0.0006274985    0.0002861816
  8    8.0753610000    5.6886000001    9.8399660008    0.0002185146    0.0000538152   -0.0000977295
  8    5.0171000001    0.0000000000   11.0331729988    0.0015942216    0.0007429870    0.0038076470
  8   10.2345500001    1.8962000000   11.0331729988    0.0055167044    0.0020258167    0.0079885475
  8    5.0171000001    3.7924000001   11.0331729988    0.0089274020    0.0040143337    0.0142378397
  8   10.2345500001    5.6886000001   11.0331729988   -0.0004535928    0.0000598253   -0.0002654870
  8    7.9704899996    0.0000000000   11.9163799988   -0.0002299067   -0.0003622008   -0.0010223685
  8    2.7530399996    1.8962000000   11.9163799988    0.0027685936    0.0016922569   -0.0035632497
  8    7.9704899996    3.7924000001   11.9163799988    0.0073758870    0.0039951618   -0.0065846611
  8    2.7530399996    5.6886000001   11.9163799988   -0.0037249349   -0.0018207879    0.0039684344
  8    1.2828669999    0.0000000000   12.4899310004    0.0038818026    0.0046771580   -0.0037986801
  8    6.5003169998    1.8962000000   12.4899310004   -0.0058807110   -0.0079521659    0.0076689972
  8    1.2828669999    3.7924000001   12.4899310004    0.0064420785    0.0060708084   -0.0069963863
  8    6.5003169998    5.6886000001   12.4899310004   -0.0030256683   -0.0001909947    0.0012373388
  8    4.2361520003    0.0000000000   13.3731380004    0.0168578987   -0.0209443224    0.0022060651
  8    9.4536029999    1.8962000000   13.3731380004   -0.0029425311    0.0068174727    0.0007183408
  8    4.2361520003    3.7924000001   13.3731380004    0.0011535337   -0.0043031926    0.0015392462
  8    9.4536029999    5.6886000001   13.3731380004    0.0018775885    0.0013874390   -0.0031401525
  8    6.4120720002   -0.0100330002   14.5566100002   -0.0021610952    0.0001183965   -0.0035225405
  8    1.1988230003    1.8979300003   14.5697740004   -0.0021432762    0.0070354075    0.0023368281
  8    6.4476679995    3.7931710003   14.5326249996   -0.0012480263   -0.0035136276    0.0017399297
  8    1.1991869998    5.6893360002   14.5476289994    0.0012386389   -0.0027111980   -0.0000553059
  8    4.0337220002    1.8915180002   15.4214619998   -0.0003365725    0.0001022880   -0.0019675649
  8    9.2633839995   -0.0073850002   15.4535019998    0.0003294594    0.0003852537    0.0004002843
  8    4.0561820003    5.7039559999   15.4177969990    0.0004041045    0.0005663613   -0.0009810448
  8    9.2769830005    3.7945979999   15.4622469991    0.0000265426    0.0002963856   -0.0007217070
  8    2.6427419996   -0.0135549997   16.2795180007   -0.0005516272    0.0028335472   -0.0002322633
  8    7.8400250000    1.8926320002   16.2768270002    0.0004068764   -0.0068645308   -0.0019138929
  8    2.6384240003    3.8157519997   16.2593140011    0.0003409850    0.0011198479   -0.0011249142
  8    7.8514419997    5.6872130004   16.3166770014    0.0005887425    0.0038413650   -0.0023970988
  8    5.6643329995   -0.0176379998   16.9121310008    0.0000992100   -0.0012797246   -0.0018052031
  8    0.4053310002    1.8957859997   16.8918479996    0.0007916392    0.0033350953   -0.0006557386
  8    0.4475260002    5.6881070002   16.8927369995   -0.0011996862    0.0037154536    0.0031476030
  8    5.6202399997    3.8152399999   16.8226269986    0.0013017954   -0.0053877405   -0.0000281667
 79    5.4020040005    1.4595419997   18.4356379999   -0.0002761808   -0.0012009619   -0.0006100113
 79    7.2277730003    3.2548169998   19.4941750001    0.0001084448   -0.0001740620   -0.0013856624
 79    2.6806750002    1.8673149997   18.8955910003   -0.0007541871    0.0000108493    0.0007828560
 79    4.5791829998    3.6165689997   19.6751170012    0.0010593923    0.0017464346    0.0015766742
