# Supplementary material for: Real-Space Constrained Density Functional Theory Investigation of Site-Specific, Interfacial Charge Recombination Dynamics Across the Au Nanoparticle/TiO2 Heterojunction
Source: J Phys Chem Lett. 2026 Jan 6;17(2):570–8. doi: 10.1021/acs.jpclett.5c02905 (PMC12814526; doi:10.1021/acs.jpclett.5c02905)
Supplement: Supplementary file 3 [file jz5c02905_si_003.zip › Site-Specific-Charge-Recombination-Dynamics-With-CDFT-main/AuTiO2/4Au/PBE+U+D3/phonon/mode_180_0236.54cm-1.xsf]

# Mode 180   Frequency = 236.54 cm^-1 (=0.02933 eV)   scale = 0.2 Å
CRYSTAL
PRIMVEC
    10.4349002838     0.0000000000     0.0000000000
     0.0000000000     7.5847997665     0.0000000000
     0.0000000000     0.0000000000    28.8263830015
PRIMCOORD
 76 1
 22    1.7717419999    0.0000000000    8.2283789998   -0.0001279118   -0.0001012391   -0.0001495457
 22    6.9891919999    1.8962000000    8.2283789998   -0.0001502163   -0.0001159627   -0.0001977420
 22    1.7717419999    3.7924000001    8.2283789998   -0.0001344186   -0.0000490727   -0.0001740017
 22    6.9891919999    5.6886000001    8.2283789998   -0.0001161168   -0.0000960686   -0.0002014924
 22    4.7250270003    0.0000000000    9.1115859998   -0.0000687164   -0.0000072892    0.0000179821
 22    9.9424770003    1.8962000000    9.1115859998    0.0000069340    0.0000096245   -0.0000149617
 22    4.7250270003    3.7924000001    9.1115859998   -0.0000515821   -0.0000209912   -0.0000530404
 22    9.9424770003    5.6886000001    9.1115859998    0.0000732192    0.0000095525    0.0000512078
 22    3.1499830001    0.0000000000   11.7615519996    0.0001126169    0.0000963079    0.0008900589
 22    8.3674330001    1.8962000000   11.7615519996    0.0003965334    0.0000931910    0.0009636673
 22    3.1499830001    3.7924000001   11.7615519996   -0.0000565875    0.0000061598   -0.0001285237
 22    8.3674330001    5.6886000001   11.7615519996    0.0002285948   -0.0001681180   -0.0005214651
 22    6.1032690002    0.0000000000   12.6447589996   -0.0008450666    0.0003201632   -0.0006779705
 22    0.8858190002    1.8962000000   12.6447589996    0.0013130942    0.0005995358   -0.0006573373
 22    6.1032690002    3.7924000001   12.6447589996   -0.0003621696   -0.0002121990   -0.0002667464
 22    0.8858190002    5.6886000001   12.6447589996    0.0011037560   -0.0002174676   -0.0018922149
 22    4.4822329997   -0.0010329997   15.3425429992   -0.0014517381    0.0015141160   -0.0021010519
 22    9.7530450000    1.9007529998   15.3892070010    0.0011476067    0.0008552045   -0.0022642334
 22    4.4990469997    3.7970340002   15.3486869997   -0.0004612651   -0.0009909666    0.0000653371
 22    9.7366270003    5.6711660003   15.4078090003    0.0004816661   -0.0001397821    0.0003210738
 22    7.3650009996   -0.0086700003   16.0913470000    0.0020813195   -0.0014955499    0.0010887692
 22    2.1242060000    1.9196149997   16.1964519993    0.0015637060    0.0011968365   -0.0014982539
 22    7.3248619995    3.7853700003   16.1241240013    0.0009272203    0.0013897962   -0.0005677076
 22    2.1046579998    5.6921970004   16.1094059996    0.0019170011   -0.0001249653    0.0021506116
  8    3.6388589998    0.0000000000    7.4999999990   -0.0007447670   -0.0002201885    0.0000776413
  8    8.8563089998    1.8962000000    7.4999999990   -0.0004954338    0.0006001628   -0.0011903927
  8    3.6388589998    3.7924000001    7.4999999990   -0.0003907605    0.0005184440   -0.0010097310
  8    8.8563089998    5.6886000001    7.4999999990   -0.0005002319    0.0005800416   -0.0012466307
  8    6.5921440002    0.0000000000    8.3832069990   -0.0004020787   -0.0000051196    0.0000199376
  8    1.3746940003    1.8962000000    8.3832069990    0.0003392641    0.0003345610   -0.0000293549
  8    6.5921440002    3.7924000001    8.3832069990    0.0005000906    0.0004616343   -0.0001677697
  8    1.3746940003    5.6886000001    8.3832069990    0.0005633757    0.0004943360   -0.0002205414
  8   10.3394210005    0.0000000000    8.9567580006   -0.0002205736   -0.0003791776    0.0001666939
  8    5.1219710005    1.8962000000    8.9567580006   -0.0002636638   -0.0002948624    0.0001426567
  8   10.3394210005    3.7924000001    8.9567580006   -0.0004265882   -0.0006282908    0.0001638248
  8    5.1219710005    5.6886000001    8.9567580006   -0.0005633116   -0.0006578945    0.0002835338
  8    2.8579110000    0.0000000000    9.8399660008   -0.0005945886   -0.0006925604    0.0005132080
  8    8.0753610000    1.8962000000    9.8399660008   -0.0000806270   -0.0002641173    0.0002403883
  8    2.8579110000    3.7924000001    9.8399660008    0.0002517587   -0.0001264932   -0.0000023754
  8    8.0753610000    5.6886000001    9.8399660008   -0.0005232661   -0.0004521260    0.0002277170
  8    5.0171000001    0.0000000000   11.0331729988   -0.0001798101   -0.0004733357   -0.0012097889
  8   10.2345500001    1.8962000000   11.0331729988    0.0056483740    0.0020018090    0.0084986235
  8    5.0171000001    3.7924000001   11.0331729988   -0.0079968485   -0.0031534845   -0.0115924442
  8   10.2345500001    5.6886000001   11.0331729988    0.0065482930    0.0036675581    0.0112400174
  8    7.9704899996    0.0000000000   11.9163799988   -0.0003209691   -0.0000049191    0.0006156251
  8    2.7530399996    1.8962000000   11.9163799988   -0.0199852642   -0.0139877668    0.0190343792
  8    7.9704899996    3.7924000001   11.9163799988    0.0083729779    0.0054745276   -0.0084178695
  8    2.7530399996    5.6886000001   11.9163799988    0.0032369906    0.0024581841   -0.0026500643
  8    1.2828669999    0.0000000000   12.4899310004   -0.0087497398   -0.0121306478    0.0086344902
  8    6.5003169998    1.8962000000   12.4899310004   -0.0050936061   -0.0042227240    0.0054183518
  8    1.2828669999    3.7924000001   12.4899310004    0.0023819584    0.0013285673   -0.0015683655
  8    6.5003169998    5.6886000001   12.4899310004    0.0026594443    0.0018456140   -0.0021661892
  8    4.2361520003    0.0000000000   13.3731380004    0.0041024120   -0.0070492509    0.0006176448
  8    9.4536029999    1.8962000000   13.3731380004    0.0012687107    0.0003645955   -0.0036251553
  8    4.2361520003    3.7924000001   13.3731380004   -0.0022891597    0.0056938028   -0.0008434418
  8    9.4536029999    5.6886000001   13.3731380004   -0.0027079683    0.0069836105   -0.0006522061
  8    6.4120720002   -0.0100330002   14.5566100002   -0.0001683066    0.0005918387    0.0013843006
  8    1.1988230003    1.8979300003   14.5697740004   -0.0000702599    0.0028411542   -0.0001703327
  8    6.4476679995    3.7931710003   14.5326249996    0.0000078667   -0.0001795906    0.0000291431
  8    1.1991869998    5.6893360002   14.5476289994    0.0043576121    0.0007529228    0.0019153098
  8    4.0337220002    1.8915180002   15.4214619998   -0.0000612542    0.0023421701   -0.0005501763
  8    9.2633839995   -0.0073850002   15.4535019998    0.0000004232   -0.0002753464   -0.0001876934
  8    4.0561820003    5.7039559999   15.4177969990    0.0008851681   -0.0011227483   -0.0014002037
  8    9.2769830005    3.7945979999   15.4622469991   -0.0010224507    0.0020844891   -0.0009250355
  8    2.6427419996   -0.0135549997   16.2795180007   -0.0013011128    0.0017091375    0.0004211607
  8    7.8400250000    1.8926320002   16.2768270002   -0.0008330433    0.0017980834    0.0006697797
  8    2.6384240003    3.8157519997   16.2593140011   -0.0016816974    0.0003650255    0.0025330524
  8    7.8514419997    5.6872130004   16.3166770014   -0.0004579492   -0.0005172917    0.0013291165
  8    5.6643329995   -0.0176379998   16.9121310008    0.0003354774   -0.0020011914   -0.0002604757
  8    0.4053310002    1.8957859997   16.8918479996    0.0003153180   -0.0001046234   -0.0003877026
  8    0.4475260002    5.6881070002   16.8927369995   -0.0002393364    0.0008676522    0.0015344832
  8    5.6202399997    3.8152399999   16.8226269986    0.0012879502   -0.0023059366   -0.0009615772
 79    5.4020040005    1.4595419997   18.4356379999    0.0004209020   -0.0001811481   -0.0002149888
 79    7.2277730003    3.2548169998   19.4941750001   -0.0006676482   -0.0001510297   -0.0004649702
 79    2.6806750002    1.8673149997   18.8955910003    0.0000027541    0.0001638540    0.0002498706
 79    4.5791829998    3.6165689997   19.6751170012    0.0001798717   -0.0002390680   -0.0001279481
