# Supplementary material for: Real-Space Constrained Density Functional Theory Investigation of Site-Specific, Interfacial Charge Recombination Dynamics Across the Au Nanoparticle/TiO2 Heterojunction
Source: J Phys Chem Lett. 2026 Jan 6;17(2):570–8. doi: 10.1021/acs.jpclett.5c02905 (PMC12814526; doi:10.1021/acs.jpclett.5c02905)
Supplement: Supplementary file 3 [file jz5c02905_si_003.zip › Site-Specific-Charge-Recombination-Dynamics-With-CDFT-main/AuTiO2/4Au/PBE+U+D3/phonon/mode_181_0238.02cm-1.xsf]

# Mode 181   Frequency = 238.02 cm^-1 (=0.02951 eV)   scale = 0.2 Å
CRYSTAL
PRIMVEC
    10.4349002838     0.0000000000     0.0000000000
     0.0000000000     7.5847997665     0.0000000000
     0.0000000000     0.0000000000    28.8263830015
PRIMCOORD
 76 1
 22    1.7717419999    0.0000000000    8.2283789998    0.0000205420   -0.0000149404   -0.0000449937
 22    6.9891919999    1.8962000000    8.2283789998   -0.0001013734   -0.0000761820   -0.0000775065
 22    1.7717419999    3.7924000001    8.2283789998   -0.0000393299   -0.0000108523   -0.0000502563
 22    6.9891919999    5.6886000001    8.2283789998   -0.0000994552   -0.0000390803   -0.0000806852
 22    4.7250270003    0.0000000000    9.1115859998   -0.0000227228    0.0000045128    0.0000691097
 22    9.9424770003    1.8962000000    9.1115859998    0.0000274090    0.0000151184   -0.0000142650
 22    4.7250270003    3.7924000001    9.1115859998   -0.0000747483   -0.0000176018    0.0000758180
 22    9.9424770003    5.6886000001    9.1115859998    0.0000751960    0.0000113453   -0.0000905779
 22    3.1499830001    0.0000000000   11.7615519996   -0.0000209413    0.0000251415   -0.0000948718
 22    8.3674330001    1.8962000000   11.7615519996    0.0001677783   -0.0000597446    0.0000232109
 22    3.1499830001    3.7924000001   11.7615519996   -0.0000665392    0.0001288538   -0.0000225476
 22    8.3674330001    5.6886000001   11.7615519996   -0.0000066036    0.0002938778   -0.0007703989
 22    6.1032690002    0.0000000000   12.6447589996   -0.0000427524    0.0002538163    0.0003888875
 22    0.8858190002    1.8962000000   12.6447589996    0.0001858312    0.0001480663    0.0015502942
 22    6.1032690002    3.7924000001   12.6447589996    0.0006933918   -0.0002276353   -0.0013928742
 22    0.8858190002    5.6886000001   12.6447589996    0.0015141044    0.0001939655   -0.0000692262
 22    4.4822329997   -0.0010329997   15.3425429992   -0.0001940000   -0.0003176920   -0.0001611949
 22    9.7530450000    1.9007529998   15.3892070010    0.0019100683   -0.0019255909   -0.0006919631
 22    4.4990469997    3.7970340002   15.3486869997    0.0008765079    0.0003347113    0.0003077556
 22    9.7366270003    5.6711660003   15.4078090003    0.0002376087    0.0002083792    0.0011431641
 22    7.3650009996   -0.0086700003   16.0913470000   -0.0004325058    0.0005104406    0.0007701726
 22    2.1242060000    1.9196149997   16.1964519993   -0.0046426586    0.0019322805   -0.0017130859
 22    7.3248619995    3.7853700003   16.1241240013    0.0009711185   -0.0030918140    0.0026750029
 22    2.1046579998    5.6921970004   16.1094059996   -0.0022068347   -0.0014953018   -0.0001241042
  8    3.6388589998    0.0000000000    7.4999999990   -0.0001537719    0.0001839284    0.0004384966
  8    8.8563089998    1.8962000000    7.4999999990    0.0001972920    0.0002189742   -0.0001103462
  8    3.6388589998    3.7924000001    7.4999999990    0.0000083479    0.0001447075   -0.0000726671
  8    8.8563089998    5.6886000001    7.4999999990   -0.0000973200   -0.0000321523   -0.0000982316
  8    6.5921440002    0.0000000000    8.3832069990   -0.0000323996    0.0000011860   -0.0000165856
  8    1.3746940003    1.8962000000    8.3832069990    0.0000337550    0.0000252440    0.0000180195
  8    6.5921440002    3.7924000001    8.3832069990    0.0003057778    0.0003472224   -0.0001677775
  8    1.3746940003    5.6886000001    8.3832069990   -0.0000143592    0.0000005097    0.0001205210
  8   10.3394210005    0.0000000000    8.9567580006    0.0000010247   -0.0000157424    0.0001203639
  8    5.1219710005    1.8962000000    8.9567580006    0.0002010249    0.0001568991   -0.0000946739
  8   10.3394210005    3.7924000001    8.9567580006   -0.0001524397   -0.0000536160    0.0001174639
  8    5.1219710005    5.6886000001    8.9567580006    0.0001437519    0.0000784495    0.0000227736
  8    2.8579110000    0.0000000000    9.8399660008    0.0000108466    0.0000432005   -0.0000398322
  8    8.0753610000    1.8962000000    9.8399660008    0.0000054937    0.0002156331    0.0000809097
  8    2.8579110000    3.7924000001    9.8399660008    0.0002252445    0.0001221744   -0.0000931026
  8    8.0753610000    5.6886000001    9.8399660008   -0.0000992663    0.0000208300    0.0002675657
  8    5.0171000001    0.0000000000   11.0331729988   -0.0003987949   -0.0002399630   -0.0013052630
  8   10.2345500001    1.8962000000   11.0331729988   -0.0066763265   -0.0019290254   -0.0096603488
  8    5.0171000001    3.7924000001   11.0331729988    0.0070573823    0.0028914285    0.0100687031
  8   10.2345500001    5.6886000001   11.0331729988   -0.0046376156   -0.0021040386   -0.0067486991
  8    7.9704899996    0.0000000000   11.9163799988    0.0003544848   -0.0005144150    0.0000015685
  8    2.7530399996    1.8962000000   11.9163799988   -0.0160436629   -0.0114211710    0.0155023859
  8    7.9704899996    3.7924000001   11.9163799988    0.0116242626    0.0070022631   -0.0107784708
  8    2.7530399996    5.6886000001   11.9163799988   -0.0051264107   -0.0030184827    0.0055914653
  8    1.2828669999    0.0000000000   12.4899310004    0.0115362622    0.0140367636   -0.0114906939
  8    6.5003169998    1.8962000000   12.4899310004    0.0022407402    0.0039387037   -0.0029617525
  8    1.2828669999    3.7924000001   12.4899310004   -0.0080290674   -0.0067488425    0.0073466942
  8    6.5003169998    5.6886000001   12.4899310004    0.0038563778    0.0044121283   -0.0040855464
  8    4.2361520003    0.0000000000   13.3731380004   -0.0017605499    0.0008629374    0.0009211535
  8    9.4536029999    1.8962000000   13.3731380004    0.0004479823    0.0016154058   -0.0010599472
  8    4.2361520003    3.7924000001   13.3731380004    0.0001094458    0.0009427744    0.0002551471
  8    9.4536029999    5.6886000001   13.3731380004    0.0029380094   -0.0036188460   -0.0007002133
  8    6.4120720002   -0.0100330002   14.5566100002   -0.0003464789   -0.0008777215    0.0016221152
  8    1.1988230003    1.8979300003   14.5697740004    0.0001899707   -0.0041323043   -0.0003630341
  8    6.4476679995    3.7931710003   14.5326249996   -0.0007267251    0.0009310903    0.0015617980
  8    1.1991869998    5.6893360002   14.5476289994   -0.0012766403   -0.0045782115   -0.0014382880
  8    4.0337220002    1.8915180002   15.4214619998    0.0009010314    0.0013925249   -0.0010251715
  8    9.2633839995   -0.0073850002   15.4535019998   -0.0001902850   -0.0001467800    0.0000135056
  8    4.0561820003    5.7039559999   15.4177969990   -0.0008371070   -0.0017646447    0.0015137053
  8    9.2769830005    3.7945979999   15.4622469991    0.0008828165   -0.0029606427    0.0007000506
  8    2.6427419996   -0.0135549997   16.2795180007    0.0012347699   -0.0020750577   -0.0002757283
  8    7.8400250000    1.8926320002   16.2768270002    0.0030461785   -0.0012014659   -0.0013655538
  8    2.6384240003    3.8157519997   16.2593140011    0.0026439190    0.0008971142   -0.0030184780
  8    7.8514419997    5.6872130004   16.3166770014    0.0013038782    0.0001153664   -0.0014043249
  8    5.6643329995   -0.0176379998   16.9121310008   -0.0008426995    0.0017031419    0.0005616235
  8    0.4053310002    1.8957859997   16.8918479996   -0.0020272117   -0.0025895070    0.0013655971
  8    0.4475260002    5.6881070002   16.8927369995   -0.0013309297    0.0030552430    0.0006795877
  8    5.6202399997    3.8152399999   16.8226269986    0.0011428240   -0.0003011245    0.0008498961
 79    5.4020040005    1.4595419997   18.4356379999   -0.0001688145    0.0000467725    0.0006022174
 79    7.2277730003    3.2548169998   19.4941750001    0.0003146145    0.0002296562    0.0005104391
 79    2.6806750002    1.8673149997   18.8955910003    0.0003501130    0.0004325212   -0.0001184153
 79    4.5791829998    3.6165689997   19.6751170012   -0.0005732511   -0.0009368917   -0.0006829740
