# Supplementary material for: Real-Space Constrained Density Functional Theory Investigation of Site-Specific, Interfacial Charge Recombination Dynamics Across the Au Nanoparticle/TiO2 Heterojunction
Source: J Phys Chem Lett. 2026 Jan 6;17(2):570–8. doi: 10.1021/acs.jpclett.5c02905 (PMC12814526; doi:10.1021/acs.jpclett.5c02905)
Supplement: Supplementary file 3 [file jz5c02905_si_003.zip › Site-Specific-Charge-Recombination-Dynamics-With-CDFT-main/AuTiO2/4Au/PBE+U+D3/phonon/mode_182_0240.01cm-1.xsf]

# Mode 182   Frequency = 240.01 cm^-1 (=0.02976 eV)   scale = 0.2 Å
CRYSTAL
PRIMVEC
    10.4349002838     0.0000000000     0.0000000000
     0.0000000000     7.5847997665     0.0000000000
     0.0000000000     0.0000000000    28.8263830015
PRIMCOORD
 76 1
 22    1.7717419999    0.0000000000    8.2283789998    0.0000615227    0.0000178205    0.0000257801
 22    6.9891919999    1.8962000000    8.2283789998   -0.0000044111   -0.0000034589    0.0000175213
 22    1.7717419999    3.7924000001    8.2283789998   -0.0000122936   -0.0000008665    0.0000243401
 22    6.9891919999    5.6886000001    8.2283789998   -0.0000087890   -0.0000153510    0.0000243677
 22    4.7250270003    0.0000000000    9.1115859998   -0.0000037433   -0.0000038867    0.0000349316
 22    9.9424770003    1.8962000000    9.1115859998    0.0000316765    0.0000059756   -0.0000158409
 22    4.7250270003    3.7924000001    9.1115859998    0.0000119330    0.0000033912   -0.0000114178
 22    9.9424770003    5.6886000001    9.1115859998   -0.0000050112    0.0000213284    0.0000316052
 22    3.1499830001    0.0000000000   11.7615519996   -0.0000368054   -0.0001426926   -0.0001656471
 22    8.3674330001    1.8962000000   11.7615519996    0.0000183052   -0.0000098617   -0.0005291826
 22    3.1499830001    3.7924000001   11.7615519996   -0.0002257504   -0.0000578175   -0.0002829527
 22    8.3674330001    5.6886000001   11.7615519996    0.0001009519   -0.0000828679    0.0007990486
 22    6.1032690002    0.0000000000   12.6447589996   -0.0002989227   -0.0003850971   -0.0006145906
 22    0.8858190002    1.8962000000   12.6447589996    0.0002209754   -0.0003302457   -0.0004835994
 22    6.1032690002    3.7924000001   12.6447589996    0.0004423975    0.0001220063   -0.0008320401
 22    0.8858190002    5.6886000001   12.6447589996   -0.0014967452    0.0002383443    0.0010372832
 22    4.4822329997   -0.0010329997   15.3425429992    0.0006816796   -0.0005523818    0.0005596056
 22    9.7530450000    1.9007529998   15.3892070010   -0.0001221647    0.0002610967    0.0011791172
 22    4.4990469997    3.7970340002   15.3486869997   -0.0002886706    0.0001871028    0.0005964329
 22    9.7366270003    5.6711660003   15.4078090003   -0.0008207127    0.0007103745   -0.0012166309
 22    7.3650009996   -0.0086700003   16.0913470000    0.0011541822   -0.0006255774    0.0029082959
 22    2.1242060000    1.9196149997   16.1964519993   -0.0000912407   -0.0007519198    0.0008353800
 22    7.3248619995    3.7853700003   16.1241240013    0.0013284464   -0.0004722388    0.0010581820
 22    2.1046579998    5.6921970004   16.1094059996    0.0002810889    0.0010195543    0.0000535272
  8    3.6388589998    0.0000000000    7.4999999990    0.0009101764    0.0009127101   -0.0015101196
  8    8.8563089998    1.8962000000    7.4999999990    0.0001362254   -0.0000910206    0.0003985833
  8    3.6388589998    3.7924000001    7.4999999990    0.0001857987   -0.0000688882    0.0003957052
  8    8.8563089998    5.6886000001    7.4999999990    0.0002192221   -0.0000217019    0.0003621939
  8    6.5921440002    0.0000000000    8.3832069990    0.0001143753    0.0001325002    0.0000241264
  8    1.3746940003    1.8962000000    8.3832069990   -0.0000517361   -0.0000481771    0.0000314380
  8    6.5921440002    3.7924000001    8.3832069990   -0.0000593404   -0.0000388715    0.0000482135
  8    1.3746940003    5.6886000001    8.3832069990    0.0000257689    0.0000148172   -0.0000335858
  8   10.3394210005    0.0000000000    8.9567580006    0.0001143709    0.0002520322    0.0000326911
  8    5.1219710005    1.8962000000    8.9567580006    0.0002607991    0.0002986321    0.0000185644
  8   10.3394210005    3.7924000001    8.9567580006    0.0002979242    0.0003127584    0.0000345045
  8    5.1219710005    5.6886000001    8.9567580006    0.0003720929    0.0003786155   -0.0000157043
  8    2.8579110000    0.0000000000    9.8399660008    0.0004170516    0.0005790379   -0.0002540535
  8    8.0753610000    1.8962000000    9.8399660008    0.0001532071    0.0004118048   -0.0000189100
  8    2.8579110000    3.7924000001    9.8399660008    0.0002322843    0.0003846718   -0.0000365890
  8    8.0753610000    5.6886000001    9.8399660008    0.0001728045    0.0003377535   -0.0000086189
  8    5.0171000001    0.0000000000   11.0331729988   -0.0000909329    0.0000875326   -0.0003227039
  8   10.2345500001    1.8962000000   11.0331729988    0.0049139302    0.0018935398    0.0079558286
  8    5.0171000001    3.7924000001   11.0331729988   -0.0022431285   -0.0011044202   -0.0033744115
  8   10.2345500001    5.6886000001   11.0331729988    0.0033917436    0.0012183928    0.0047555687
  8    7.9704899996    0.0000000000   11.9163799988   -0.0000025616    0.0001981432    0.0001664797
  8    2.7530399996    1.8962000000   11.9163799988    0.0112011093    0.0081274079   -0.0101597858
  8    7.9704899996    3.7924000001   11.9163799988    0.0255304913    0.0154300481   -0.0241034894
  8    2.7530399996    5.6886000001   11.9163799988   -0.0053332493   -0.0034948789    0.0046137044
  8    1.2828669999    0.0000000000   12.4899310004   -0.0025353497   -0.0027686567    0.0025260420
  8    6.5003169998    1.8962000000   12.4899310004    0.0068948016    0.0074112923   -0.0077818091
  8    1.2828669999    3.7924000001   12.4899310004   -0.0012674586   -0.0018931511    0.0017621769
  8    6.5003169998    5.6886000001   12.4899310004   -0.0031953172   -0.0029417060    0.0036804893
  8    4.2361520003    0.0000000000   13.3731380004   -0.0042942983    0.0070867575   -0.0006712825
  8    9.4536029999    1.8962000000   13.3731380004   -0.0004151427    0.0009890717    0.0005351992
  8    4.2361520003    3.7924000001   13.3731380004   -0.0005261749   -0.0014682875    0.0011671570
  8    9.4536029999    5.6886000001   13.3731380004   -0.0006246404   -0.0030310499    0.0005239512
  8    6.4120720002   -0.0100330002   14.5566100002    0.0009521804   -0.0027195665    0.0006595921
  8    1.1988230003    1.8979300003   14.5697740004    0.0023262551   -0.0025191697   -0.0002903161
  8    6.4476679995    3.7931710003   14.5326249996    0.0017080621   -0.0005663087   -0.0003455396
  8    1.1991869998    5.6893360002   14.5476289994    0.0001477731    0.0033942289   -0.0003603646
  8    4.0337220002    1.8915180002   15.4214619998   -0.0006151417   -0.0021407591    0.0003166210
  8    9.2633839995   -0.0073850002   15.4535019998    0.0008005155    0.0008321399   -0.0009129144
  8    4.0561820003    5.7039559999   15.4177969990    0.0003631639    0.0020016215   -0.0002781876
  8    9.2769830005    3.7945979999   15.4622469991    0.0002757548   -0.0005828385    0.0000933661
  8    2.6427419996   -0.0135549997   16.2795180007    0.0003939263    0.0006934471    0.0000271086
  8    7.8400250000    1.8926320002   16.2768270002   -0.0001616222    0.0019964681    0.0006251517
  8    2.6384240003    3.8157519997   16.2593140011   -0.0012697023   -0.0010943809    0.0017861667
  8    7.8514419997    5.6872130004   16.3166770014   -0.0006002777   -0.0010867556    0.0019988116
  8    5.6643329995   -0.0176379998   16.9121310008   -0.0003950244   -0.0034960804    0.0007698152
  8    0.4053310002    1.8957859997   16.8918479996   -0.0011662780    0.0038664899    0.0008934768
  8    0.4475260002    5.6881070002   16.8927369995    0.0005067446   -0.0013944064   -0.0013688889
  8    5.6202399997    3.8152399999   16.8226269986   -0.0010095742    0.0015413637    0.0003270968
 79    5.4020040005    1.4595419997   18.4356379999    0.0000250670   -0.0000595698   -0.0010115756
 79    7.2277730003    3.2548169998   19.4941750001   -0.0008105052   -0.0000662373    0.0000910827
 79    2.6806750002    1.8673149997   18.8955910003    0.0003051495   -0.0000059177    0.0006653297
 79    4.5791829998    3.6165689997   19.6751170012   -0.0000649159    0.0000678447    0.0002761035
