# Supplementary material for: Real-Space Constrained Density Functional Theory Investigation of Site-Specific, Interfacial Charge Recombination Dynamics Across the Au Nanoparticle/TiO2 Heterojunction
Source: J Phys Chem Lett. 2026 Jan 6;17(2):570–8. doi: 10.1021/acs.jpclett.5c02905 (PMC12814526; doi:10.1021/acs.jpclett.5c02905)
Supplement: Supplementary file 3 [file jz5c02905_si_003.zip › Site-Specific-Charge-Recombination-Dynamics-With-CDFT-main/AuTiO2/4Au/PBE+U+D3/phonon/mode_183_0243.77cm-1.xsf]

# Mode 183   Frequency = 243.77 cm^-1 (=0.03022 eV)   scale = 0.2 Å
CRYSTAL
PRIMVEC
    10.4349002838     0.0000000000     0.0000000000
     0.0000000000     7.5847997665     0.0000000000
     0.0000000000     0.0000000000    28.8263830015
PRIMCOORD
 76 1
 22    1.7717419999    0.0000000000    8.2283789998   -0.0000021744   -0.0000574505   -0.0000608293
 22    6.9891919999    1.8962000000    8.2283789998   -0.0001135348   -0.0000693972   -0.0000740057
 22    1.7717419999    3.7924000001    8.2283789998   -0.0000889791   -0.0000240842   -0.0000777051
 22    6.9891919999    5.6886000001    8.2283789998   -0.0000946429   -0.0000199786   -0.0000679539
 22    4.7250270003    0.0000000000    9.1115859998   -0.0000032723    0.0000228702    0.0001021339
 22    9.9424770003    1.8962000000    9.1115859998   -0.0000191180    0.0000056252    0.0000068496
 22    4.7250270003    3.7924000001    9.1115859998    0.0000004457   -0.0000101148    0.0000040373
 22    9.9424770003    5.6886000001    9.1115859998    0.0000395652    0.0000094130   -0.0000224125
 22    3.1499830001    0.0000000000   11.7615519996    0.0002984571    0.0000289909    0.0004496555
 22    8.3674330001    1.8962000000   11.7615519996    0.0000946848   -0.0000892705    0.0003562141
 22    3.1499830001    3.7924000001   11.7615519996   -0.0001340322   -0.0000215459   -0.0007696112
 22    8.3674330001    5.6886000001   11.7615519996   -0.0002333635    0.0002007770   -0.0007377992
 22    6.1032690002    0.0000000000   12.6447589996   -0.0005833239    0.0001927521    0.0001840990
 22    0.8858190002    1.8962000000   12.6447589996    0.0010746281    0.0003874796   -0.0001140290
 22    6.1032690002    3.7924000001   12.6447589996    0.0003035017   -0.0002907019   -0.0002811764
 22    0.8858190002    5.6886000001   12.6447589996    0.0007203355   -0.0003287480   -0.0010574323
 22    4.4822329997   -0.0010329997   15.3425429992    0.0000793600    0.0008325255   -0.0014603951
 22    9.7530450000    1.9007529998   15.3892070010    0.0003097512   -0.0009210063   -0.0012898971
 22    4.4990469997    3.7970340002   15.3486869997    0.0002498609   -0.0002932575    0.0014871372
 22    9.7366270003    5.6711660003   15.4078090003    0.0009121053    0.0006576307    0.0015188102
 22    7.3650009996   -0.0086700003   16.0913470000    0.0003771369   -0.0009098368    0.0009113212
 22    2.1242060000    1.9196149997   16.1964519993   -0.0010848137    0.0006850250    0.0012772071
 22    7.3248619995    3.7853700003   16.1241240013   -0.0008823990    0.0001764382    0.0007704778
 22    2.1046579998    5.6921970004   16.1094059996   -0.0003308387   -0.0016957111    0.0034325205
  8    3.6388589998    0.0000000000    7.4999999990   -0.0007973074   -0.0005221576    0.0007660094
  8    8.8563089998    1.8962000000    7.4999999990   -0.0001416487    0.0002019291   -0.0003730088
  8    3.6388589998    3.7924000001    7.4999999990   -0.0001154736    0.0001885249   -0.0002489924
  8    8.8563089998    5.6886000001    7.4999999990   -0.0000929197    0.0001324306   -0.0002200322
  8    6.5921440002    0.0000000000    8.3832069990   -0.0001125728    0.0000516685   -0.0000289081
  8    1.3746940003    1.8962000000    8.3832069990    0.0001045807    0.0001083948   -0.0000417744
  8    6.5921440002    3.7924000001    8.3832069990    0.0002402769    0.0002434583   -0.0001433250
  8    1.3746940003    5.6886000001    8.3832069990    0.0000825359    0.0000591484    0.0000223430
  8   10.3394210005    0.0000000000    8.9567580006   -0.0000831134   -0.0000433033    0.0001347914
  8    5.1219710005    1.8962000000    8.9567580006    0.0000200292    0.0000612045    0.0000035275
  8   10.3394210005    3.7924000001    8.9567580006   -0.0001000055   -0.0000576744    0.0001299006
  8    5.1219710005    5.6886000001    8.9567580006   -0.0000460508   -0.0001498044    0.0001322808
  8    2.8579110000    0.0000000000    9.8399660008   -0.0001828637   -0.0000522615    0.0001157655
  8    8.0753610000    1.8962000000    9.8399660008    0.0001810577    0.0002381818    0.0000301853
  8    2.8579110000    3.7924000001    9.8399660008    0.0001756331    0.0001448248    0.0001019908
  8    8.0753610000    5.6886000001    9.8399660008   -0.0000589399    0.0000280436    0.0001307407
  8    5.0171000001    0.0000000000   11.0331729988   -0.0006672841   -0.0006462355   -0.0020198678
  8   10.2345500001    1.8962000000   11.0331729988   -0.0053845141   -0.0021513064   -0.0080532796
  8    5.0171000001    3.7924000001   11.0331729988   -0.0044771427   -0.0017069001   -0.0064139031
  8   10.2345500001    5.6886000001   11.0331729988    0.0026094429    0.0015412031    0.0048658068
  8    7.9704899996    0.0000000000   11.9163799988    0.0001816574   -0.0002376195    0.0001842256
  8    2.7530399996    1.8962000000   11.9163799988    0.0097621764    0.0068023278   -0.0093025879
  8    7.9704899996    3.7924000001   11.9163799988    0.0080475756    0.0051631006   -0.0074349789
  8    2.7530399996    5.6886000001   11.9163799988    0.0145544460    0.0090455555   -0.0125657020
  8    1.2828669999    0.0000000000   12.4899310004    0.0065260855    0.0078550388   -0.0062017026
  8    6.5003169998    1.8962000000   12.4899310004   -0.0176677810   -0.0160014237    0.0180763311
  8    1.2828669999    3.7924000001   12.4899310004   -0.0044284629   -0.0032547739    0.0044914334
  8    6.5003169998    5.6886000001   12.4899310004    0.0032938449    0.0020037030   -0.0028379681
  8    4.2361520003    0.0000000000   13.3731380004   -0.0034491557    0.0030446630   -0.0015943792
  8    9.4536029999    1.8962000000   13.3731380004    0.0006687707    0.0009347326   -0.0017328586
  8    4.2361520003    3.7924000001   13.3731380004   -0.0005438876    0.0037746907   -0.0004633740
  8    9.4536029999    5.6886000001   13.3731380004   -0.0005679622    0.0016518725    0.0009486288
  8    6.4120720002   -0.0100330002   14.5566100002    0.0027231835    0.0003025972    0.0017072765
  8    1.1988230003    1.8979300003   14.5697740004   -0.0011642840   -0.0009344816    0.0000207635
  8    6.4476679995    3.7931710003   14.5326249996    0.0000894173    0.0007854704    0.0005031042
  8    1.1991869998    5.6893360002   14.5476289994    0.0032108788   -0.0047389594    0.0002935586
  8    4.0337220002    1.8915180002   15.4214619998    0.0013271785    0.0014974424   -0.0023179303
  8    9.2633839995   -0.0073850002   15.4535019998    0.0000846102   -0.0013202706   -0.0007789959
  8    4.0561820003    5.7039559999   15.4177969990   -0.0001121043   -0.0005058640    0.0008126488
  8    9.2769830005    3.7945979999   15.4622469991    0.0004649956    0.0010318603    0.0007289614
  8    2.6427419996   -0.0135549997   16.2795180007    0.0012269788   -0.0001478124    0.0003140311
  8    7.8400250000    1.8926320002   16.2768270002    0.0006615043   -0.0014926773    0.0009391967
  8    2.6384240003    3.8157519997   16.2593140011    0.0014791129    0.0006536117    0.0002573513
  8    7.8514419997    5.6872130004   16.3166770014    0.0003944700    0.0000642546    0.0000825603
  8    5.6643329995   -0.0176379998   16.9121310008   -0.0010122164    0.0026059649    0.0014814865
  8    0.4053310002    1.8957859997   16.8918479996   -0.0012468336   -0.0063826034    0.0007584889
  8    0.4475260002    5.6881070002   16.8927369995   -0.0025190137    0.0010844181    0.0018241322
  8    5.6202399997    3.8152399999   16.8226269986    0.0003231780   -0.0013455417   -0.0000428561
 79    5.4020040005    1.4595419997   18.4356379999    0.0003254372    0.0002784440    0.0014303398
 79    7.2277730003    3.2548169998   19.4941750001    0.0005344686    0.0003457196    0.0006250594
 79    2.6806750002    1.8673149997   18.8955910003   -0.0003592917   -0.0001982090   -0.0014012434
 79    4.5791829998    3.6165689997   19.6751170012    0.0002108609   -0.0001817118    0.0001202392
