# Supplementary material for: Real-Space Constrained Density Functional Theory Investigation of Site-Specific, Interfacial Charge Recombination Dynamics Across the Au Nanoparticle/TiO2 Heterojunction
Source: J Phys Chem Lett. 2026 Jan 6;17(2):570–8. doi: 10.1021/acs.jpclett.5c02905 (PMC12814526; doi:10.1021/acs.jpclett.5c02905)
Supplement: Supplementary file 3 [file jz5c02905_si_003.zip › Site-Specific-Charge-Recombination-Dynamics-With-CDFT-main/AuTiO2/4Au/PBE+U+D3/phonon/mode_184_0245.34cm-1.xsf]

# Mode 184   Frequency = 245.34 cm^-1 (=0.03042 eV)   scale = 0.2 Å
CRYSTAL
PRIMVEC
    10.4349002838     0.0000000000     0.0000000000
     0.0000000000     7.5847997665     0.0000000000
     0.0000000000     0.0000000000    28.8263830015
PRIMCOORD
 76 1
 22    1.7717419999    0.0000000000    8.2283789998    0.0000359506    0.0000190063    0.0000414655
 22    6.9891919999    1.8962000000    8.2283789998    0.0000467644    0.0000236299    0.0000549859
 22    1.7717419999    3.7924000001    8.2283789998    0.0000263318    0.0000263803    0.0000462830
 22    6.9891919999    5.6886000001    8.2283789998    0.0000567055    0.0000227343    0.0000526114
 22    4.7250270003    0.0000000000    9.1115859998    0.0000153056   -0.0000091275   -0.0000185784
 22    9.9424770003    1.8962000000    9.1115859998   -0.0000270081    0.0000040273    0.0000033657
 22    4.7250270003    3.7924000001    9.1115859998   -0.0000034787    0.0000020584   -0.0000299604
 22    9.9424770003    5.6886000001    9.1115859998   -0.0000062433   -0.0000068219    0.0000205373
 22    3.1499830001    0.0000000000   11.7615519996    0.0000109921   -0.0000587638   -0.0002245300
 22    8.3674330001    1.8962000000   11.7615519996    0.0000277387    0.0001174025    0.0005678514
 22    3.1499830001    3.7924000001   11.7615519996   -0.0000493431    0.0001117433   -0.0003220023
 22    8.3674330001    5.6886000001   11.7615519996   -0.0002303795   -0.0001221474   -0.0005046421
 22    6.1032690002    0.0000000000   12.6447589996    0.0002962810    0.0001437249    0.0004883362
 22    0.8858190002    1.8962000000   12.6447589996   -0.0014121490   -0.0001818519    0.0006930220
 22    6.1032690002    3.7924000001   12.6447589996    0.0000895863   -0.0000577217    0.0001279028
 22    0.8858190002    5.6886000001   12.6447589996    0.0001624535    0.0001609707    0.0003339250
 22    4.4822329997   -0.0010329997   15.3425429992    0.0000875095   -0.0006357619    0.0007095636
 22    9.7530450000    1.9007529998   15.3892070010    0.0001539400    0.0010872235   -0.0006655511
 22    4.4990469997    3.7970340002   15.3486869997    0.0004955308    0.0005655418    0.0006039011
 22    9.7366270003    5.6711660003   15.4078090003   -0.0018506198   -0.0012724997    0.0009621172
 22    7.3650009996   -0.0086700003   16.0913470000   -0.0007224329    0.0012443587   -0.0006943748
 22    2.1242060000    1.9196149997   16.1964519993    0.0000015298   -0.0007127701   -0.0004898743
 22    7.3248619995    3.7853700003   16.1241240013   -0.0008000253   -0.0008784966   -0.0005239506
 22    2.1046579998    5.6921970004   16.1094059996   -0.0004359990    0.0002334256   -0.0011360762
  8    3.6388589998    0.0000000000    7.4999999990    0.0013315432    0.0014444743   -0.0021007172
  8    8.8563089998    1.8962000000    7.4999999990    0.0002121269   -0.0001559486    0.0004549070
  8    3.6388589998    3.7924000001    7.4999999990    0.0001891907   -0.0001902857    0.0004834988
  8    8.8563089998    5.6886000001    7.4999999990    0.0001594755   -0.0001387197    0.0004080054
  8    6.5921440002    0.0000000000    8.3832069990    0.0001129783   -0.0000209973    0.0000151917
  8    1.3746940003    1.8962000000    8.3832069990   -0.0000288843    0.0000004107    0.0000252527
  8    6.5921440002    3.7924000001    8.3832069990   -0.0000745632   -0.0000457585    0.0000680311
  8    1.3746940003    5.6886000001    8.3832069990    0.0000022759    0.0000195250    0.0000259619
  8   10.3394210005    0.0000000000    8.9567580006    0.0002248130    0.0003170373   -0.0000287215
  8    5.1219710005    1.8962000000    8.9567580006    0.0003081682    0.0003537300   -0.0000516590
  8   10.3394210005    3.7924000001    8.9567580006    0.0004184650    0.0003814220   -0.0001118989
  8    5.1219710005    5.6886000001    8.9567580006    0.0002806955    0.0002988588   -0.0000255547
  8    2.8579110000    0.0000000000    9.8399660008    0.0004863585    0.0006259067   -0.0002825978
  8    8.0753610000    1.8962000000    9.8399660008    0.0003546150    0.0003775208   -0.0001892345
  8    2.8579110000    3.7924000001    9.8399660008    0.0002825661    0.0002942817   -0.0000587161
  8    8.0753610000    5.6886000001    9.8399660008    0.0001299320    0.0001898394   -0.0000544077
  8    5.0171000001    0.0000000000   11.0331729988    0.0001957869    0.0002400648    0.0001908744
  8   10.2345500001    1.8962000000   11.0331729988    0.0054127862    0.0021326590    0.0079429615
  8    5.0171000001    3.7924000001   11.0331729988    0.0104806633    0.0042396208    0.0152434833
  8   10.2345500001    5.6886000001   11.0331729988    0.0008971283    0.0004807373    0.0012737935
  8    7.9704899996    0.0000000000   11.9163799988   -0.0000364669   -0.0002000899   -0.0004367197
  8    2.7530399996    1.8962000000   11.9163799988   -0.0024784806   -0.0016958161    0.0024190927
  8    7.9704899996    3.7924000001   11.9163799988    0.0025721499    0.0015959703   -0.0024678188
  8    2.7530399996    5.6886000001   11.9163799988    0.0267043170    0.0158693401   -0.0248196670
  8    1.2828669999    0.0000000000   12.4899310004    0.0002520408    0.0006785750   -0.0001920875
  8    6.5003169998    1.8962000000   12.4899310004    0.0086539092    0.0084599372   -0.0092428708
  8    1.2828669999    3.7924000001   12.4899310004    0.0007105632    0.0014844907   -0.0012840273
  8    6.5003169998    5.6886000001   12.4899310004   -0.0019211328   -0.0017824387    0.0020382632
  8    4.2361520003    0.0000000000   13.3731380004    0.0010873937   -0.0024119503    0.0011515839
  8    9.4536029999    1.8962000000   13.3731380004    0.0006149424   -0.0027265533    0.0006720206
  8    4.2361520003    3.7924000001   13.3731380004    0.0011170973    0.0001060033   -0.0010488831
  8    9.4536029999    5.6886000001   13.3731380004   -0.0002838148   -0.0011318689    0.0017868082
  8    6.4120720002   -0.0100330002   14.5566100002   -0.0017650109    0.0011422984   -0.0005574434
  8    1.1988230003    1.8979300003   14.5697740004    0.0000394019   -0.0020861237   -0.0004559245
  8    6.4476679995    3.7931710003   14.5326249996   -0.0004483081   -0.0012578313   -0.0007553516
  8    1.1991869998    5.6893360002   14.5476289994   -0.0028448886    0.0017219452    0.0003047652
  8    4.0337220002    1.8915180002   15.4214619998    0.0001495121    0.0005375551    0.0019264584
  8    9.2633839995   -0.0073850002   15.4535019998   -0.0000996154    0.0019043367    0.0006614607
  8    4.0561820003    5.7039559999   15.4177969990   -0.0006400290   -0.0010885625    0.0004277819
  8    9.2769830005    3.7945979999   15.4622469991   -0.0004780672   -0.0024161161    0.0003355706
  8    2.6427419996   -0.0135549997   16.2795180007   -0.0000586775   -0.0009231598    0.0000485275
  8    7.8400250000    1.8926320002   16.2768270002    0.0000536599    0.0024918516   -0.0006368788
  8    2.6384240003    3.8157519997   16.2593140011   -0.0001928896   -0.0000057633   -0.0011679377
  8    7.8514419997    5.6872130004   16.3166770014   -0.0007615337   -0.0029102475    0.0001870497
  8    5.6643329995   -0.0176379998   16.9121310008    0.0002750481   -0.0007004190   -0.0004600647
  8    0.4053310002    1.8957859997   16.8918479996    0.0004702207    0.0004825425   -0.0007742503
  8    0.4475260002    5.6881070002   16.8927369995    0.0006187320   -0.0007005040   -0.0019842134
  8    5.6202399997    3.8152399999   16.8226269986   -0.0008383676    0.0029503322    0.0001490095
 79    5.4020040005    1.4595419997   18.4356379999    0.0003162277    0.0000646523   -0.0002392598
 79    7.2277730003    3.2548169998   19.4941750001   -0.0001943579   -0.0001882662    0.0005197763
 79    2.6806750002    1.8673149997   18.8955910003   -0.0000926508    0.0001620821    0.0005819287
 79    4.5791829998    3.6165689997   19.6751170012   -0.0005028316   -0.0000740030    0.0000033606
