# Supplementary material for: Real-Space Constrained Density Functional Theory Investigation of Site-Specific, Interfacial Charge Recombination Dynamics Across the Au Nanoparticle/TiO2 Heterojunction
Source: J Phys Chem Lett. 2026 Jan 6;17(2):570–8. doi: 10.1021/acs.jpclett.5c02905 (PMC12814526; doi:10.1021/acs.jpclett.5c02905)
Supplement: Supplementary file 3 [file jz5c02905_si_003.zip › Site-Specific-Charge-Recombination-Dynamics-With-CDFT-main/AuTiO2/4Au/PBE+U+D3/phonon/mode_185_0246.83cm-1.xsf]

# Mode 185   Frequency = 246.83 cm^-1 (=0.03060 eV)   scale = 0.2 Å
CRYSTAL
PRIMVEC
    10.4349002838     0.0000000000     0.0000000000
     0.0000000000     7.5847997665     0.0000000000
     0.0000000000     0.0000000000    28.8263830015
PRIMCOORD
 76 1
 22    1.7717419999    0.0000000000    8.2283789998    0.0000107834   -0.0000331518   -0.0000127821
 22    6.9891919999    1.8962000000    8.2283789998   -0.0000284774    0.0000032242   -0.0000152234
 22    1.7717419999    3.7924000001    8.2283789998   -0.0000422113   -0.0000490261   -0.0000155384
 22    6.9891919999    5.6886000001    8.2283789998   -0.0000353963    0.0000327314    0.0000091869
 22    4.7250270003    0.0000000000    9.1115859998    0.0000107376    0.0000154357    0.0000877697
 22    9.9424770003    1.8962000000    9.1115859998    0.0000173847   -0.0000049944    0.0000335134
 22    4.7250270003    3.7924000001    9.1115859998    0.0000573629    0.0000214591   -0.0000684805
 22    9.9424770003    5.6886000001    9.1115859998   -0.0000726191   -0.0000112015    0.0000062017
 22    3.1499830001    0.0000000000   11.7615519996    0.0002011208   -0.0001944475    0.0001417267
 22    8.3674330001    1.8962000000   11.7615519996    0.0000463529    0.0000704339   -0.0000093197
 22    3.1499830001    3.7924000001   11.7615519996    0.0002773446   -0.0000938668    0.0004131341
 22    8.3674330001    5.6886000001   11.7615519996   -0.0003821347   -0.0000270739   -0.0001668446
 22    6.1032690002    0.0000000000   12.6447589996   -0.0008437855   -0.0003663232   -0.0006503117
 22    0.8858190002    1.8962000000   12.6447589996    0.0017864415   -0.0000711275   -0.0020511678
 22    6.1032690002    3.7924000001   12.6447589996   -0.0008535249    0.0000653433    0.0007126047
 22    0.8858190002    5.6886000001   12.6447589996   -0.0008786633    0.0000018518    0.0000082615
 22    4.4822329997   -0.0010329997   15.3425429992    0.0001367382    0.0000412254   -0.0001222863
 22    9.7530450000    1.9007529998   15.3892070010   -0.0004213947    0.0007544103    0.0000472643
 22    4.4990469997    3.7970340002   15.3486869997   -0.0000266614    0.0008107071   -0.0010830023
 22    9.7366270003    5.6711660003   15.4078090003   -0.0003617217    0.0005189129    0.0006158492
 22    7.3650009996   -0.0086700003   16.0913470000    0.0009709186   -0.0018712881    0.0034804787
 22    2.1242060000    1.9196149997   16.1964519993    0.0036248349   -0.0020060220    0.0033792073
 22    7.3248619995    3.7853700003   16.1241240013   -0.0000281480    0.0017941232   -0.0013857996
 22    2.1046579998    5.6921970004   16.1094059996    0.0007105420    0.0024293195    0.0003922050
  8    3.6388589998    0.0000000000    7.4999999990   -0.0010553246   -0.0010708974    0.0015702084
  8    8.8563089998    1.8962000000    7.4999999990   -0.0001660794    0.0000166214   -0.0000206008
  8    3.6388589998    3.7924000001    7.4999999990    0.0000213320    0.0000801717   -0.0001031641
  8    8.8563089998    5.6886000001    7.4999999990    0.0000954098    0.0001052053    0.0000842643
  8    6.5921440002    0.0000000000    8.3832069990    0.0000196611    0.0001026751    0.0000293009
  8    1.3746940003    1.8962000000    8.3832069990    0.0000169300    0.0000572313   -0.0000202221
  8    6.5921440002    3.7924000001    8.3832069990   -0.0000429326   -0.0000988147    0.0000181149
  8    1.3746940003    5.6886000001    8.3832069990    0.0000676805    0.0000507105   -0.0000945925
  8   10.3394210005    0.0000000000    8.9567580006   -0.0001067097   -0.0000475642    0.0000733177
  8    5.1219710005    1.8962000000    8.9567580006   -0.0000831766   -0.0000071588    0.0001326495
  8   10.3394210005    3.7924000001    8.9567580006    0.0001248091    0.0001525587    0.0000444766
  8    5.1219710005    5.6886000001    8.9567580006    0.0000666980   -0.0000571769   -0.0000004795
  8    2.8579110000    0.0000000000    9.8399660008   -0.0002025161   -0.0000804373    0.0001108333
  8    8.0753610000    1.8962000000    9.8399660008   -0.0000705980   -0.0000248865    0.0001278040
  8    2.8579110000    3.7924000001    9.8399660008    0.0000116055    0.0001990923    0.0000718671
  8    8.0753610000    5.6886000001    9.8399660008    0.0004366882    0.0002384322   -0.0001151816
  8    5.0171000001    0.0000000000   11.0331729988   -0.0005189102   -0.0001976230   -0.0011897150
  8   10.2345500001    1.8962000000   11.0331729988   -0.0126058946   -0.0055133184   -0.0186524931
  8    5.0171000001    3.7924000001   11.0331729988    0.0076970667    0.0031606248    0.0116357375
  8   10.2345500001    5.6886000001   11.0331729988   -0.0086836131   -0.0051695485   -0.0148373765
  8    7.9704899996    0.0000000000   11.9163799988    0.0000743640    0.0002159053    0.0005292512
  8    2.7530399996    1.8962000000   11.9163799988   -0.0047029862   -0.0030720849    0.0047904450
  8    7.9704899996    3.7924000001   11.9163799988    0.0053689293    0.0035525691   -0.0046415736
  8    2.7530399996    5.6886000001   11.9163799988    0.0009060587    0.0005655443   -0.0016290628
  8    1.2828669999    0.0000000000   12.4899310004   -0.0074411301   -0.0089319792    0.0073742822
  8    6.5003169998    1.8962000000   12.4899310004   -0.0064454169   -0.0063206578    0.0063740367
  8    1.2828669999    3.7924000001   12.4899310004    0.0076037144    0.0076507526   -0.0073885515
  8    6.5003169998    5.6886000001   12.4899310004   -0.0092558566   -0.0094039764    0.0102832581
  8    4.2361520003    0.0000000000   13.3731380004   -0.0060836827    0.0075352570   -0.0006953728
  8    9.4536029999    1.8962000000   13.3731380004   -0.0002838312    0.0005100626   -0.0002267313
  8    4.2361520003    3.7924000001   13.3731380004    0.0000817445   -0.0001465152   -0.0016537966
  8    9.4536029999    5.6886000001   13.3731380004   -0.0017656922    0.0022209721    0.0006737253
  8    6.4120720002   -0.0100330002   14.5566100002    0.0027119398    0.0002627158    0.0012935675
  8    1.1988230003    1.8979300003   14.5697740004    0.0008722649    0.0013819394    0.0010936443
  8    6.4476679995    3.7931710003   14.5326249996    0.0039968776   -0.0041248215   -0.0017585694
  8    1.1991869998    5.6893360002   14.5476289994    0.0008748031    0.0055020778    0.0002046934
  8    4.0337220002    1.8915180002   15.4214619998   -0.0005422362   -0.0021832345   -0.0003125788
  8    9.2633839995   -0.0073850002   15.4535019998    0.0007262380    0.0002635289   -0.0005352459
  8    4.0561820003    5.7039559999   15.4177969990    0.0004410933    0.0017689024   -0.0005133567
  8    9.2769830005    3.7945979999   15.4622469991   -0.0001255467    0.0022502195    0.0001406831
  8    2.6427419996   -0.0135549997   16.2795180007    0.0006716234    0.0001218280    0.0004582624
  8    7.8400250000    1.8926320002   16.2768270002   -0.0008786573    0.0022885470    0.0011240749
  8    2.6384240003    3.8157519997   16.2593140011   -0.0015744726    0.0019254601    0.0032342493
  8    7.8514419997    5.6872130004   16.3166770014   -0.0009651499   -0.0026329608    0.0027620963
  8    5.6643329995   -0.0176379998   16.9121310008    0.0000619720   -0.0047916400    0.0004072984
  8    0.4053310002    1.8957859997   16.8918479996    0.0002026384    0.0033955671    0.0000125507
  8    0.4475260002    5.6881070002   16.8927369995   -0.0001418073   -0.0004713413   -0.0000377746
  8    5.6202399997    3.8152399999   16.8226269986   -0.0017846121    0.0008852901   -0.0002686130
 79    5.4020040005    1.4595419997   18.4356379999    0.0001033281   -0.0001649412   -0.0012495574
 79    7.2277730003    3.2548169998   19.4941750001   -0.0009488404   -0.0002139924   -0.0003741065
 79    2.6806750002    1.8673149997   18.8955910003   -0.0001481368   -0.0001440574   -0.0000671590
 79    4.5791829998    3.6165689997   19.6751170012    0.0005460734    0.0007152312    0.0007835874
