# Supplementary material for: Real-Space Constrained Density Functional Theory Investigation of Site-Specific, Interfacial Charge Recombination Dynamics Across the Au Nanoparticle/TiO2 Heterojunction
Source: J Phys Chem Lett. 2026 Jan 6;17(2):570–8. doi: 10.1021/acs.jpclett.5c02905 (PMC12814526; doi:10.1021/acs.jpclett.5c02905)
Supplement: Supplementary file 3 [file jz5c02905_si_003.zip › Site-Specific-Charge-Recombination-Dynamics-With-CDFT-main/AuTiO2/4Au/PBE+U+D3/phonon/mode_186_0247.46cm-1.xsf]

# Mode 186   Frequency = 247.46 cm^-1 (=0.03068 eV)   scale = 0.2 Å
CRYSTAL
PRIMVEC
    10.4349002838     0.0000000000     0.0000000000
     0.0000000000     7.5847997665     0.0000000000
     0.0000000000     0.0000000000    28.8263830015
PRIMCOORD
 76 1
 22    1.7717419999    0.0000000000    8.2283789998   -0.0000911569   -0.0000710777   -0.0001106428
 22    6.9891919999    1.8962000000    8.2283789998   -0.0000799651   -0.0000700460   -0.0001203443
 22    1.7717419999    3.7924000001    8.2283789998   -0.0000595178   -0.0000266527   -0.0001045482
 22    6.9891919999    5.6886000001    8.2283789998   -0.0000592798   -0.0000098005   -0.0001140091
 22    4.7250270003    0.0000000000    9.1115859998    0.0000015620   -0.0000051433    0.0000796931
 22    9.9424770003    1.8962000000    9.1115859998   -0.0000474202   -0.0000041803    0.0000043241
 22    4.7250270003    3.7924000001    9.1115859998   -0.0000409280   -0.0000146879   -0.0000437603
 22    9.9424770003    5.6886000001    9.1115859998    0.0000361298   -0.0000007137   -0.0000585205
 22    3.1499830001    0.0000000000   11.7615519996    0.0001863702   -0.0003739343    0.0000506064
 22    8.3674330001    1.8962000000   11.7615519996    0.0006146094    0.0003687700    0.0020859826
 22    3.1499830001    3.7924000001   11.7615519996    0.0008146648    0.0004159222    0.0013881725
 22    8.3674330001    5.6886000001   11.7615519996   -0.0001608328   -0.0000990708   -0.0012223584
 22    6.1032690002    0.0000000000   12.6447589996   -0.0000645422    0.0002711667    0.0009306870
 22    0.8858190002    1.8962000000   12.6447589996   -0.0006962134   -0.0000452609    0.0010308408
 22    6.1032690002    3.7924000001   12.6447589996    0.0001345229   -0.0001418955   -0.0016635063
 22    0.8858190002    5.6886000001   12.6447589996    0.0010570907    0.0005155609   -0.0008471328
 22    4.4822329997   -0.0010329997   15.3425429992   -0.0001901215   -0.0022038627   -0.0007715875
 22    9.7530450000    1.9007529998   15.3892070010    0.0045019750    0.0000918391   -0.0048633802
 22    4.4990469997    3.7970340002   15.3486869997    0.0015944291    0.0022976649   -0.0029273205
 22    9.7366270003    5.6711660003   15.4078090003   -0.0050658348   -0.0006374563    0.0014480445
 22    7.3650009996   -0.0086700003   16.0913470000   -0.0009709948    0.0039888506   -0.0007624400
 22    2.1242060000    1.9196149997   16.1964519993   -0.0010821362    0.0000829734   -0.0015312014
 22    7.3248619995    3.7853700003   16.1241240013    0.0009575770   -0.0060986922    0.0020680749
 22    2.1046579998    5.6921970004   16.1094059996    0.0009417020    0.0000674500   -0.0020122223
  8    3.6388589998    0.0000000000    7.4999999990    0.0003007249    0.0014787953   -0.0013829096
  8    8.8563089998    1.8962000000    7.4999999990   -0.0000443255    0.0003508683   -0.0005920240
  8    3.6388589998    3.7924000001    7.4999999990   -0.0001465195    0.0001972576   -0.0005401045
  8    8.8563089998    5.6886000001    7.4999999990   -0.0002115044    0.0001661194   -0.0006452547
  8    6.5921440002    0.0000000000    8.3832069990   -0.0000981021   -0.0000967205    0.0000114746
  8    1.3746940003    1.8962000000    8.3832069990    0.0001655026    0.0002327159    0.0000708149
  8    6.5921440002    3.7924000001    8.3832069990    0.0003483271    0.0003354936   -0.0000234592
  8    1.3746940003    5.6886000001    8.3832069990    0.0003001159    0.0002354404    0.0000405788
  8   10.3394210005    0.0000000000    8.9567580006    0.0000362957   -0.0001272375    0.0000820108
  8    5.1219710005    1.8962000000    8.9567580006   -0.0000575634   -0.0000113023   -0.0000033148
  8   10.3394210005    3.7924000001    8.9567580006   -0.0001031753   -0.0001180042    0.0000141020
  8    5.1219710005    5.6886000001    8.9567580006   -0.0001496429   -0.0003313023    0.0000334525
  8    2.8579110000    0.0000000000    9.8399660008   -0.0005351722   -0.0005037262    0.0003049433
  8    8.0753610000    1.8962000000    9.8399660008   -0.0000002213   -0.0000646639    0.0000625028
  8    2.8579110000    3.7924000001    9.8399660008    0.0002409813   -0.0000321496   -0.0000159666
  8    8.0753610000    5.6886000001    9.8399660008   -0.0000117674   -0.0002402117    0.0001305730
  8    5.0171000001    0.0000000000   11.0331729988   -0.0005637875    0.0003727062   -0.0011729048
  8   10.2345500001    1.8962000000   11.0331729988    0.0016894716    0.0009914546    0.0029414486
  8    5.0171000001    3.7924000001   11.0331729988    0.0111797068    0.0042276834    0.0160527656
  8   10.2345500001    5.6886000001   11.0331729988    0.0088256406    0.0042102364    0.0142909809
  8    7.9704899996    0.0000000000   11.9163799988    0.0004207299   -0.0002965047   -0.0004117944
  8    2.7530399996    1.8962000000   11.9163799988    0.0030286788    0.0026611751   -0.0025196855
  8    7.9704899996    3.7924000001   11.9163799988   -0.0023415401   -0.0010477783    0.0025833243
  8    2.7530399996    5.6886000001   11.9163799988   -0.0067574442   -0.0041820737    0.0059030464
  8    1.2828669999    0.0000000000   12.4899310004   -0.0054458265   -0.0070914117    0.0049031839
  8    6.5003169998    1.8962000000   12.4899310004   -0.0096351969   -0.0076778432    0.0081835671
  8    1.2828669999    3.7924000001   12.4899310004   -0.0021972661   -0.0007916968    0.0012307766
  8    6.5003169998    5.6886000001   12.4899310004    0.0056309693    0.0036922626   -0.0044793582
  8    4.2361520003    0.0000000000   13.3731380004   -0.0053615838    0.0068369455    0.0004393423
  8    9.4536029999    1.8962000000   13.3731380004    0.0020539944    0.0000013255   -0.0027517966
  8    4.2361520003    3.7924000001   13.3731380004    0.0019689536    0.0032636802   -0.0059659407
  8    9.4536029999    5.6886000001   13.3731380004    0.0003594960    0.0023390320   -0.0014703721
  8    6.4120720002   -0.0100330002   14.5566100002   -0.0006351321   -0.0000975842    0.0020345815
  8    1.1988230003    1.8979300003   14.5697740004    0.0013679460   -0.0025946656    0.0003183466
  8    6.4476679995    3.7931710003   14.5326249996    0.0009217028    0.0009363156   -0.0008791564
  8    1.1991869998    5.6893360002   14.5476289994   -0.0020036603    0.0019593903   -0.0000658969
  8    4.0337220002    1.8915180002   15.4214619998   -0.0015767675    0.0013444316    0.0011408721
  8    9.2633839995   -0.0073850002   15.4535019998   -0.0014779137    0.0072299135   -0.0007027507
  8    4.0561820003    5.7039559999   15.4177969990   -0.0018565146   -0.0026085768    0.0002125434
  8    9.2769830005    3.7945979999   15.4622469991    0.0000520073   -0.0094908162   -0.0004402804
  8    2.6427419996   -0.0135549997   16.2795180007    0.0010538824   -0.0036170016   -0.0005527334
  8    7.8400250000    1.8926320002   16.2768270002    0.0026546538    0.0083785262   -0.0030782704
  8    2.6384240003    3.8157519997   16.2593140011    0.0007675239    0.0047441097   -0.0028903037
  8    7.8514419997    5.6872130004   16.3166770014   -0.0013181459   -0.0089090170    0.0010590201
  8    5.6643329995   -0.0176379998   16.9121310008    0.0002214787   -0.0024409394   -0.0013850055
  8    0.4053310002    1.8957859997   16.8918479996    0.0003450637    0.0006916330   -0.0015972556
  8    0.4475260002    5.6881070002   16.8927369995    0.0001262285    0.0039163192   -0.0052442046
  8    5.6202399997    3.8152399999   16.8226269986   -0.0023287276    0.0044326505    0.0018047125
 79    5.4020040005    1.4595419997   18.4356379999   -0.0007785704   -0.0003002335   -0.0014311511
 79    7.2277730003    3.2548169998   19.4941750001   -0.0006746663   -0.0006765060    0.0004751375
 79    2.6806750002    1.8673149997   18.8955910003   -0.0001989487    0.0008719542    0.0011016253
 79    4.5791829998    3.6165689997   19.6751170012   -0.0009638637   -0.0003339388   -0.0002190506
