# Supplementary material for: Real-Space Constrained Density Functional Theory Investigation of Site-Specific, Interfacial Charge Recombination Dynamics Across the Au Nanoparticle/TiO2 Heterojunction
Source: J Phys Chem Lett. 2026 Jan 6;17(2):570–8. doi: 10.1021/acs.jpclett.5c02905 (PMC12814526; doi:10.1021/acs.jpclett.5c02905)
Supplement: Supplementary file 3 [file jz5c02905_si_003.zip › Site-Specific-Charge-Recombination-Dynamics-With-CDFT-main/AuTiO2/4Au/PBE+U+D3/phonon/mode_187_0257.54cm-1.xsf]

# Mode 187   Frequency = 257.54 cm^-1 (=0.03193 eV)   scale = 0.2 Å
CRYSTAL
PRIMVEC
    10.4349002838     0.0000000000     0.0000000000
     0.0000000000     7.5847997665     0.0000000000
     0.0000000000     0.0000000000    28.8263830015
PRIMCOORD
 76 1
 22    1.7717419999    0.0000000000    8.2283789998   -0.0000211269   -0.0000372476   -0.0001019530
 22    6.9891919999    1.8962000000    8.2283789998   -0.0001387029   -0.0000748904   -0.0001430263
 22    1.7717419999    3.7924000001    8.2283789998   -0.0000696288   -0.0001058619   -0.0001317143
 22    6.9891919999    5.6886000001    8.2283789998   -0.0001966782   -0.0000367503   -0.0001072298
 22    4.7250270003    0.0000000000    9.1115859998   -0.0000177542    0.0000281966    0.0001664335
 22    9.9424770003    1.8962000000    9.1115859998    0.0000768130    0.0000091645    0.0000845012
 22    4.7250270003    3.7924000001    9.1115859998    0.0000587387    0.0000068141    0.0000694767
 22    9.9424770003    5.6886000001    9.1115859998   -0.0000327718    0.0000013845   -0.0002021038
 22    3.1499830001    0.0000000000   11.7615519996    0.0002887819    0.0002031926    0.0006772674
 22    8.3674330001    1.8962000000   11.7615519996   -0.0000838661   -0.0003033354   -0.0012541685
 22    3.1499830001    3.7924000001   11.7615519996    0.0008784119    0.0000558892    0.0018688597
 22    8.3674330001    5.6886000001   11.7615519996    0.0000777732    0.0003440530   -0.0000292932
 22    6.1032690002    0.0000000000   12.6447589996   -0.0000744150    0.0007630150    0.0007231652
 22    0.8858190002    1.8962000000   12.6447589996    0.0019384592   -0.0000589537    0.0000560594
 22    6.1032690002    3.7924000001   12.6447589996    0.0012892966   -0.0003055249   -0.0011434588
 22    0.8858190002    5.6886000001   12.6447589996   -0.0002393616    0.0000159767   -0.0005323218
 22    4.4822329997   -0.0010329997   15.3425429992   -0.0000221801    0.0013843629   -0.0024978174
 22    9.7530450000    1.9007529998   15.3892070010    0.0000504931   -0.0033291530    0.0019505708
 22    4.4990469997    3.7970340002   15.3486869997    0.0020533111    0.0006619207   -0.0048389496
 22    9.7366270003    5.6711660003   15.4078090003    0.0015048147    0.0018484513   -0.0010595630
 22    7.3650009996   -0.0086700003   16.0913470000   -0.0005384831    0.0005797208    0.0025025563
 22    2.1242060000    1.9196149997   16.1964519993   -0.0037234279   -0.0003982539    0.0040661458
 22    7.3248619995    3.7853700003   16.1241240013    0.0001643312   -0.0028257046    0.0024609582
 22    2.1046579998    5.6921970004   16.1094059996   -0.0006876032   -0.0019502109    0.0016569708
  8    3.6388589998    0.0000000000    7.4999999990   -0.0043952541   -0.0031547627    0.0064600187
  8    8.8563089998    1.8962000000    7.4999999990   -0.0001236449    0.0002888299   -0.0005163933
  8    3.6388589998    3.7924000001    7.4999999990   -0.0002334579    0.0002713021   -0.0006482359
  8    8.8563089998    5.6886000001    7.4999999990   -0.0000774081    0.0000134160   -0.0003685986
  8    6.5921440002    0.0000000000    8.3832069990   -0.0000206311    0.0000156356   -0.0000513590
  8    1.3746940003    1.8962000000    8.3832069990    0.0000865563    0.0001485810    0.0000571567
  8    6.5921440002    3.7924000001    8.3832069990    0.0003339741    0.0003222556   -0.0000623287
  8    1.3746940003    5.6886000001    8.3832069990    0.0001352929    0.0001153344    0.0000850028
  8   10.3394210005    0.0000000000    8.9567580006    0.0000071563   -0.0002064976    0.0000534386
  8    5.1219710005    1.8962000000    8.9567580006   -0.0001420615   -0.0001532823    0.0000581004
  8   10.3394210005    3.7924000001    8.9567580006   -0.0003721470   -0.0001022036    0.0002590548
  8    5.1219710005    5.6886000001    8.9567580006    0.0001134903   -0.0000444566   -0.0001029138
  8    2.8579110000    0.0000000000    9.8399660008   -0.0005032340   -0.0005327009    0.0002786903
  8    8.0753610000    1.8962000000    9.8399660008   -0.0003613374   -0.0001836014    0.0003046275
  8    2.8579110000    3.7924000001    9.8399660008   -0.0004202195   -0.0000947180    0.0001536782
  8    8.0753610000    5.6886000001    9.8399660008    0.0005891024    0.0003632462    0.0001216633
  8    5.0171000001    0.0000000000   11.0331729988   -0.0006259056   -0.0003690041   -0.0020564066
  8   10.2345500001    1.8962000000   11.0331729988   -0.0103939905   -0.0039077771   -0.0141038390
  8    5.0171000001    3.7924000001   11.0331729988   -0.0036938725   -0.0008478482   -0.0041035334
  8   10.2345500001    5.6886000001   11.0331729988    0.0123625500    0.0058200391    0.0193998747
  8    7.9704899996    0.0000000000   11.9163799988    0.0011379518   -0.0004821615   -0.0004066795
  8    2.7530399996    1.8962000000   11.9163799988    0.0004986049    0.0002925210   -0.0001407313
  8    7.9704899996    3.7924000001   11.9163799988   -0.0024836375   -0.0014277307    0.0036906576
  8    2.7530399996    5.6886000001   11.9163799988    0.0027365703    0.0025408351   -0.0017175022
  8    1.2828669999    0.0000000000   12.4899310004   -0.0004346069   -0.0009362154    0.0003141694
  8    6.5003169998    1.8962000000   12.4899310004    0.0082868042    0.0088419495   -0.0085394118
  8    1.2828669999    3.7924000001   12.4899310004    0.0015775679    0.0040083340   -0.0036638366
  8    6.5003169998    5.6886000001   12.4899310004   -0.0082036179   -0.0054128722    0.0074940018
  8    4.2361520003    0.0000000000   13.3731380004    0.0008363957   -0.0039339078    0.0010126555
  8    9.4536029999    1.8962000000   13.3731380004   -0.0012252350    0.0117495862   -0.0028614484
  8    4.2361520003    3.7924000001   13.3731380004    0.0011156655   -0.0013514650   -0.0014687389
  8    9.4536029999    5.6886000001   13.3731380004    0.0036582723    0.0027190757   -0.0060627829
  8    6.4120720002   -0.0100330002   14.5566100002   -0.0019830632    0.0007435831    0.0026358852
  8    1.1988230003    1.8979300003   14.5697740004    0.0012641482   -0.0030620133    0.0036132489
  8    6.4476679995    3.7931710003   14.5326249996    0.0042386183   -0.0075790428    0.0007202404
  8    1.1991869998    5.6893360002   14.5476289994    0.0039877546   -0.0054555135   -0.0029366989
  8    4.0337220002    1.8915180002   15.4214619998   -0.0021062990    0.0002572029   -0.0036880682
  8    9.2633839995   -0.0073850002   15.4535019998    0.0007719685   -0.0007934011   -0.0028853279
  8    4.0561820003    5.7039559999   15.4177969990   -0.0002854293   -0.0018787446    0.0002334129
  8    9.2769830005    3.7945979999   15.4622469991    0.0023569941   -0.0020848858   -0.0004256805
  8    2.6427419996   -0.0135549997   16.2795180007    0.0042563753   -0.0026778407   -0.0017305252
  8    7.8400250000    1.8926320002   16.2768270002    0.0043813272   -0.0032011637   -0.0012858381
  8    2.6384240003    3.8157519997   16.2593140011    0.0052737007    0.0039639748   -0.0032960749
  8    7.8514419997    5.6872130004   16.3166770014    0.0016483409    0.0012818156   -0.0014777494
  8    5.6643329995   -0.0176379998   16.9121310008   -0.0010472396   -0.0013709026    0.0005854719
  8    0.4053310002    1.8957859997   16.8918479996   -0.0040052224    0.0005702387    0.0017816849
  8    0.4475260002    5.6881070002   16.8927369995   -0.0039163472    0.0056668647    0.0003720392
  8    5.6202399997    3.8152399999   16.8226269986   -0.0008520137   -0.0023958721    0.0023958254
 79    5.4020040005    1.4595419997   18.4356379999   -0.0008600464   -0.0005607590   -0.0004705149
 79    7.2277730003    3.2548169998   19.4941750001    0.0000293541    0.0001061880    0.0000743134
 79    2.6806750002    1.8673149997   18.8955910003   -0.0001963516    0.0001808428   -0.0003638322
 79    4.5791829998    3.6165689997   19.6751170012    0.0002416730    0.0002333080    0.0007462634
