# Supplementary material for: Real-Space Constrained Density Functional Theory Investigation of Site-Specific, Interfacial Charge Recombination Dynamics Across the Au Nanoparticle/TiO2 Heterojunction
Source: J Phys Chem Lett. 2026 Jan 6;17(2):570–8. doi: 10.1021/acs.jpclett.5c02905 (PMC12814526; doi:10.1021/acs.jpclett.5c02905)
Supplement: Supplementary file 3 [file jz5c02905_si_003.zip › Site-Specific-Charge-Recombination-Dynamics-With-CDFT-main/AuTiO2/4Au/PBE+U+D3/phonon/mode_188_0265.05cm-1.xsf]

# Mode 188   Frequency = 265.05 cm^-1 (=0.03286 eV)   scale = 0.2 Å
CRYSTAL
PRIMVEC
    10.4349002838     0.0000000000     0.0000000000
     0.0000000000     7.5847997665     0.0000000000
     0.0000000000     0.0000000000    28.8263830015
PRIMCOORD
 76 1
 22    1.7717419999    0.0000000000    8.2283789998   -0.0000401844    0.0000173863    0.0000126547
 22    6.9891919999    1.8962000000    8.2283789998    0.0000787848    0.0000672224    0.0000477353
 22    1.7717419999    3.7924000001    8.2283789998    0.0000956592    0.0000203942    0.0000434123
 22    6.9891919999    5.6886000001    8.2283789998    0.0000708243    0.0000423402    0.0000320277
 22    4.7250270003    0.0000000000    9.1115859998    0.0000361529    0.0000098000   -0.0000420198
 22    9.9424770003    1.8962000000    9.1115859998   -0.0000205681   -0.0000272208   -0.0000634128
 22    4.7250270003    3.7924000001    9.1115859998   -0.0000324282   -0.0000078734   -0.0000044582
 22    9.9424770003    5.6886000001    9.1115859998   -0.0000543951   -0.0000246994   -0.0000067145
 22    3.1499830001    0.0000000000   11.7615519996   -0.0000174274   -0.0000734930    0.0002825474
 22    8.3674330001    1.8962000000   11.7615519996   -0.0003281899   -0.0002041533   -0.0007084515
 22    3.1499830001    3.7924000001   11.7615519996    0.0001325306   -0.0000156985    0.0007859361
 22    8.3674330001    5.6886000001   11.7615519996    0.0003454112    0.0001864929    0.0011365891
 22    6.1032690002    0.0000000000   12.6447589996    0.0002443678   -0.0000379072   -0.0001928262
 22    0.8858190002    1.8962000000   12.6447589996    0.0002627315   -0.0001626289   -0.0001680439
 22    6.1032690002    3.7924000001   12.6447589996   -0.0008357493    0.0000900796    0.0013429910
 22    0.8858190002    5.6886000001   12.6447589996   -0.0003455210    0.0001252609   -0.0000467999
 22    4.4822329997   -0.0010329997   15.3425429992   -0.0006278791    0.0007319656   -0.0003039826
 22    9.7530450000    1.9007529998   15.3892070010   -0.0005541758   -0.0015356644    0.0016779734
 22    4.4990469997    3.7970340002   15.3486869997    0.0007933932   -0.0012831367   -0.0020434946
 22    9.7366270003    5.6711660003   15.4078090003    0.0010179320    0.0010878379   -0.0026769008
 22    7.3650009996   -0.0086700003   16.0913470000   -0.0012103278   -0.0001053850   -0.0012506135
 22    2.1242060000    1.9196149997   16.1964519993   -0.0002450377    0.0029245191   -0.0030777347
 22    7.3248619995    3.7853700003   16.1241240013   -0.0011526455    0.0022880258   -0.0029255871
 22    2.1046579998    5.6921970004   16.1094059996    0.0017158184   -0.0016790988   -0.0016710977
  8    3.6388589998    0.0000000000    7.4999999990    0.0029955596    0.0020734895   -0.0042687960
  8    8.8563089998    1.8962000000    7.4999999990   -0.0000252454   -0.0001352846   -0.0000677119
  8    3.6388589998    3.7924000001    7.4999999990   -0.0000231727   -0.0000578647   -0.0002207762
  8    8.8563089998    5.6886000001    7.4999999990   -0.0000698328   -0.0001076268   -0.0001163212
  8    6.5921440002    0.0000000000    8.3832069990    0.0000293994   -0.0001351983   -0.0000211726
  8    1.3746940003    1.8962000000    8.3832069990   -0.0001404912   -0.0001485216    0.0000014938
  8    6.5921440002    3.7924000001    8.3832069990   -0.0001574016   -0.0002048303    0.0000274730
  8    1.3746940003    5.6886000001    8.3832069990   -0.0001732529   -0.0001335946    0.0000239655
  8   10.3394210005    0.0000000000    8.9567580006   -0.0001462541   -0.0002188307   -0.0000879803
  8    5.1219710005    1.8962000000    8.9567580006   -0.0002663382   -0.0003448838   -0.0000983426
  8   10.3394210005    3.7924000001    8.9567580006   -0.0003162022   -0.0003162457   -0.0001546603
  8    5.1219710005    5.6886000001    8.9567580006   -0.0003447354   -0.0002659720   -0.0001446909
  8    2.8579110000    0.0000000000    9.8399660008   -0.0004614646   -0.0006570584    0.0001265085
  8    8.0753610000    1.8962000000    9.8399660008   -0.0001482736   -0.0004272549   -0.0001099964
  8    2.8579110000    3.7924000001    9.8399660008   -0.0003637639   -0.0004254186   -0.0001588187
  8    8.0753610000    5.6886000001    9.8399660008   -0.0001413896   -0.0003679705   -0.0001408220
  8    5.0171000001    0.0000000000   11.0331729988    0.0003091453    0.0002211270    0.0011461946
  8   10.2345500001    1.8962000000   11.0331729988    0.0029326343    0.0015052049    0.0044228361
  8    5.0171000001    3.7924000001   11.0331729988    0.0026714027    0.0014539501    0.0035539056
  8   10.2345500001    5.6886000001   11.0331729988    0.0024459169    0.0011135247    0.0032966149
  8    7.9704899996    0.0000000000   11.9163799988   -0.0001555699    0.0003049190    0.0001225875
  8    2.7530399996    1.8962000000   11.9163799988   -0.0026364774   -0.0016728929    0.0017223038
  8    7.9704899996    3.7924000001   11.9163799988   -0.0021200091   -0.0014867943    0.0013841388
  8    2.7530399996    5.6886000001   11.9163799988   -0.0005551214   -0.0001296508    0.0000068136
  8    1.2828669999    0.0000000000   12.4899310004   -0.0023923800   -0.0027790952    0.0023366561
  8    6.5003169998    1.8962000000   12.4899310004   -0.0048739070   -0.0053059824    0.0047490094
  8    1.2828669999    3.7924000001   12.4899310004   -0.0178330555   -0.0173932422    0.0170991888
  8    6.5003169998    5.6886000001   12.4899310004   -0.0185964452   -0.0159692095    0.0178316813
  8    4.2361520003    0.0000000000   13.3731380004    0.0006297278    0.0001066426   -0.0014079872
  8    9.4536029999    1.8962000000   13.3731380004   -0.0010151040    0.0033575400    0.0009581756
  8    4.2361520003    3.7924000001   13.3731380004    0.0001778544   -0.0033903260    0.0022038067
  8    9.4536029999    5.6886000001   13.3731380004    0.0018526808   -0.0016666138   -0.0023939451
  8    6.4120720002   -0.0100330002   14.5566100002    0.0012328741    0.0003398078   -0.0016881929
  8    1.1988230003    1.8979300003   14.5697740004    0.0009822751   -0.0019139300   -0.0004960206
  8    6.4476679995    3.7931710003   14.5326249996   -0.0011847956    0.0019402898   -0.0005349881
  8    1.1991869998    5.6893360002   14.5476289994   -0.0027051023    0.0048817865   -0.0004597924
  8    4.0337220002    1.8915180002   15.4214619998   -0.0018884567    0.0026486897    0.0000251331
  8    9.2633839995   -0.0073850002   15.4535019998   -0.0028633486   -0.0012248549    0.0011936859
  8    4.0561820003    5.7039559999   15.4177969990   -0.0011651788   -0.0020808055   -0.0001291466
  8    9.2769830005    3.7945979999   15.4622469991   -0.0011978257    0.0023329909   -0.0008878567
  8    2.6427419996   -0.0135549997   16.2795180007   -0.0023848995    0.0002701351    0.0002700250
  8    7.8400250000    1.8926320002   16.2768270002   -0.0012097397   -0.0026828076   -0.0003820613
  8    2.6384240003    3.8157519997   16.2593140011    0.0001819193    0.0019016112   -0.0012766340
  8    7.8514419997    5.6872130004   16.3166770014    0.0002574442    0.0051380523   -0.0026242206
  8    5.6643329995   -0.0176379998   16.9121310008   -0.0002259469    0.0034586728   -0.0016073139
  8    0.4053310002    1.8957859997   16.8918479996    0.0005920341    0.0021112224   -0.0013945965
  8    0.4475260002    5.6881070002   16.8927369995    0.0024366780    0.0000889598   -0.0017114330
  8    5.6202399997    3.8152399999   16.8226269986    0.0001566059   -0.0006500725   -0.0007716203
 79    5.4020040005    1.4595419997   18.4356379999   -0.0001597997    0.0000748221    0.0003847142
 79    7.2277730003    3.2548169998   19.4941750001    0.0007727300    0.0000011773   -0.0005445673
 79    2.6806750002    1.8673149997   18.8955910003   -0.0000344806   -0.0000033620    0.0000599081
 79    4.5791829998    3.6165689997   19.6751170012   -0.0001647324   -0.0001364736   -0.0006932594
