# Supplementary material for: Real-Space Constrained Density Functional Theory Investigation of Site-Specific, Interfacial Charge Recombination Dynamics Across the Au Nanoparticle/TiO2 Heterojunction
Source: J Phys Chem Lett. 2026 Jan 6;17(2):570–8. doi: 10.1021/acs.jpclett.5c02905 (PMC12814526; doi:10.1021/acs.jpclett.5c02905)
Supplement: Supplementary file 3 [file jz5c02905_si_003.zip › Site-Specific-Charge-Recombination-Dynamics-With-CDFT-main/AuTiO2/4Au/PBE+U+D3/phonon/mode_189_0267.02cm-1.xsf]

# Mode 189   Frequency = 267.02 cm^-1 (=0.03311 eV)   scale = 0.2 Å
CRYSTAL
PRIMVEC
    10.4349002838     0.0000000000     0.0000000000
     0.0000000000     7.5847997665     0.0000000000
     0.0000000000     0.0000000000    28.8263830015
PRIMCOORD
 76 1
 22    1.7717419999    0.0000000000    8.2283789998    0.0000072298   -0.0000442721   -0.0000413550
 22    6.9891919999    1.8962000000    8.2283789998   -0.0001100636   -0.0000689537   -0.0000946855
 22    1.7717419999    3.7924000001    8.2283789998   -0.0000753824   -0.0000626044   -0.0000600001
 22    6.9891919999    5.6886000001    8.2283789998   -0.0001134630   -0.0000575588   -0.0000897056
 22    4.7250270003    0.0000000000    9.1115859998   -0.0000773817    0.0000083387    0.0000719549
 22    9.9424770003    1.8962000000    9.1115859998    0.0000907160    0.0000161295    0.0000023408
 22    4.7250270003    3.7924000001    9.1115859998   -0.0000203915    0.0000010193   -0.0000201445
 22    9.9424770003    5.6886000001    9.1115859998    0.0000405246    0.0000217441    0.0000430355
 22    3.1499830001    0.0000000000   11.7615519996   -0.0000021122    0.0000363714    0.0002540309
 22    8.3674330001    1.8962000000   11.7615519996   -0.0003978348   -0.0001477969   -0.0012314172
 22    3.1499830001    3.7924000001   11.7615519996    0.0000624529    0.0000765369    0.0010297447
 22    8.3674330001    5.6886000001   11.7615519996    0.0002011500   -0.0003278082   -0.0007761351
 22    6.1032690002    0.0000000000   12.6447589996   -0.0009190221    0.0007360838   -0.0010665586
 22    0.8858190002    1.8962000000   12.6447589996    0.0020361203   -0.0001027528   -0.0012175035
 22    6.1032690002    3.7924000001   12.6447589996   -0.0003621632   -0.0003014518   -0.0010149124
 22    0.8858190002    5.6886000001   12.6447589996   -0.0006155926    0.0002149084   -0.0006330353
 22    4.4822329997   -0.0010329997   15.3425429992   -0.0069580624    0.0036839081   -0.0008444684
 22    9.7530450000    1.9007529998   15.3892070010   -0.0008225105    0.0010126776    0.0032541789
 22    4.4990469997    3.7970340002   15.3486869997    0.0023100332   -0.0006780518   -0.0025105667
 22    9.7366270003    5.6711660003   15.4078090003   -0.0014015456   -0.0010192622    0.0008175564
 22    7.3650009996   -0.0086700003   16.0913470000    0.0054583535    0.0010473256    0.0029268129
 22    2.1242060000    1.9196149997   16.1964519993    0.0010323980    0.0002254703    0.0015193874
 22    7.3248619995    3.7853700003   16.1241240013    0.0021961450    0.0009445639    0.0035983030
 22    2.1046579998    5.6921970004   16.1094059996    0.0048913425    0.0005974088    0.0011427810
  8    3.6388589998    0.0000000000    7.4999999990    0.0026756931    0.0027778452   -0.0045529585
  8    8.8563089998    1.8962000000    7.4999999990   -0.0003061310    0.0001840352   -0.0002069725
  8    3.6388589998    3.7924000001    7.4999999990   -0.0000705014    0.0002474963   -0.0001508961
  8    8.8563089998    5.6886000001    7.4999999990   -0.0001047761    0.0002474891   -0.0001458782
  8    6.5921440002    0.0000000000    8.3832069990   -0.0001095544    0.0001630448    0.0001057701
  8    1.3746940003    1.8962000000    8.3832069990    0.0001929002    0.0002184973    0.0000052159
  8    6.5921440002    3.7924000001    8.3832069990    0.0001979530    0.0001821335    0.0000079080
  8    1.3746940003    5.6886000001    8.3832069990    0.0002696079    0.0002621592   -0.0001134831
  8   10.3394210005    0.0000000000    8.9567580006   -0.0000884387   -0.0000841771    0.0001486039
  8    5.1219710005    1.8962000000    8.9567580006    0.0001656997    0.0001347037    0.0001328874
  8   10.3394210005    3.7924000001    8.9567580006    0.0000559906   -0.0000419546    0.0001573006
  8    5.1219710005    5.6886000001    8.9567580006    0.0001723093    0.0000508304    0.0001262478
  8    2.8579110000    0.0000000000    9.8399660008    0.0002707188    0.0003082525   -0.0000620747
  8    8.0753610000    1.8962000000    9.8399660008    0.0001308004    0.0002758279    0.0001939714
  8    2.8579110000    3.7924000001    9.8399660008    0.0001205269    0.0002459540    0.0000187137
  8    8.0753610000    5.6886000001    9.8399660008    0.0001063923    0.0001626867    0.0002511537
  8    5.0171000001    0.0000000000   11.0331729988    0.0000657539   -0.0006465862   -0.0016628092
  8   10.2345500001    1.8962000000   11.0331729988   -0.0041432111   -0.0018028841   -0.0053256445
  8    5.0171000001    3.7924000001   11.0331729988    0.0008503995    0.0002855504    0.0014953188
  8   10.2345500001    5.6886000001   11.0331729988   -0.0052993686   -0.0032705178   -0.0083447385
  8    7.9704899996    0.0000000000   11.9163799988   -0.0005284630   -0.0006897607    0.0001303805
  8    2.7530399996    1.8962000000   11.9163799988    0.0051409341    0.0042466103   -0.0038986511
  8    7.9704899996    3.7924000001   11.9163799988   -0.0016764709   -0.0009121875    0.0017825035
  8    2.7530399996    5.6886000001   11.9163799988    0.0022597324    0.0018387625   -0.0021367759
  8    1.2828669999    0.0000000000   12.4899310004   -0.0042583267   -0.0053870772    0.0034968630
  8    6.5003169998    1.8962000000   12.4899310004    0.0022105527    0.0028879721   -0.0023482115
  8    1.2828669999    3.7924000001   12.4899310004   -0.0116644377   -0.0114180400    0.0119257754
  8    6.5003169998    5.6886000001   12.4899310004    0.0092230097    0.0089516805   -0.0078872914
  8    4.2361520003    0.0000000000   13.3731380004    0.0011854028   -0.0149625675    0.0078249844
  8    9.4536029999    1.8962000000   13.3731380004   -0.0002319925    0.0062133045   -0.0027057370
  8    4.2361520003    3.7924000001   13.3731380004   -0.0027236387   -0.0026137140    0.0020452301
  8    9.4536029999    5.6886000001   13.3731380004   -0.0007615102    0.0057027891   -0.0023026559
  8    6.4120720002   -0.0100330002   14.5566100002   -0.0055111044   -0.0023490464    0.0023261639
  8    1.1988230003    1.8979300003   14.5697740004    0.0038994234   -0.0010274555    0.0008752174
  8    6.4476679995    3.7931710003   14.5326249996    0.0039515562   -0.0003926761   -0.0007136014
  8    1.1991869998    5.6893360002   14.5476289994    0.0028149299    0.0020040049    0.0021363929
  8    4.0337220002    1.8915180002   15.4214619998    0.0030587425    0.0022090009    0.0025069081
  8    9.2633839995   -0.0073850002   15.4535019998    0.0039498744    0.0018266838   -0.0013593855
  8    4.0561820003    5.7039559999   15.4177969990    0.0026222012   -0.0033941362   -0.0027490399
  8    9.2769830005    3.7945979999   15.4622469991   -0.0000651910    0.0010839123   -0.0013096117
  8    2.6427419996   -0.0135549997   16.2795180007   -0.0017610468   -0.0000058632    0.0021963984
  8    7.8400250000    1.8926320002   16.2768270002   -0.0005266638    0.0009338171    0.0026329986
  8    2.6384240003    3.8157519997   16.2593140011   -0.0008950293    0.0016895214    0.0030426779
  8    7.8514419997    5.6872130004   16.3166770014   -0.0017423966    0.0026146264    0.0056387372
  8    5.6643329995   -0.0176379998   16.9121310008    0.0026096733   -0.0110349834   -0.0002101539
  8    0.4053310002    1.8957859997   16.8918479996   -0.0001532445   -0.0002355193   -0.0003548975
  8    0.4475260002    5.6881070002   16.8927369995    0.0014214602    0.0044931411   -0.0011544929
  8    5.6202399997    3.8152399999   16.8226269986    0.0017830468   -0.0020963324    0.0015758530
 79    5.4020040005    1.4595419997   18.4356379999    0.0000766081   -0.0011759791   -0.0022925687
 79    7.2277730003    3.2548169998   19.4941750001   -0.0018647538   -0.0002581001   -0.0004521391
 79    2.6806750002    1.8673149997   18.8955910003   -0.0003436546    0.0002179312    0.0002916863
 79    4.5791829998    3.6165689997   19.6751170012    0.0005559820    0.0003236373    0.0009729019
