# Supplementary material for: Real-Space Constrained Density Functional Theory Investigation of Site-Specific, Interfacial Charge Recombination Dynamics Across the Au Nanoparticle/TiO2 Heterojunction
Source: J Phys Chem Lett. 2026 Jan 6;17(2):570–8. doi: 10.1021/acs.jpclett.5c02905 (PMC12814526; doi:10.1021/acs.jpclett.5c02905)
Supplement: Supplementary file 3 [file jz5c02905_si_003.zip › Site-Specific-Charge-Recombination-Dynamics-With-CDFT-main/AuTiO2/4Au/PBE+U+D3/phonon/mode_190_0274.40cm-1.xsf]

# Mode 190   Frequency = 274.40 cm^-1 (=0.03402 eV)   scale = 0.2 Å
CRYSTAL
PRIMVEC
    10.4349002838     0.0000000000     0.0000000000
     0.0000000000     7.5847997665     0.0000000000
     0.0000000000     0.0000000000    28.8263830015
PRIMCOORD
 76 1
 22    1.7717419999    0.0000000000    8.2283789998    0.0000691275   -0.0000434952    0.0000136938
 22    6.9891919999    1.8962000000    8.2283789998   -0.0000646378   -0.0000015379    0.0000321250
 22    1.7717419999    3.7924000001    8.2283789998    0.0000200786    0.0000475966    0.0000043021
 22    6.9891919999    5.6886000001    8.2283789998   -0.0000319334   -0.0000021020    0.0000239747
 22    4.7250270003    0.0000000000    9.1115859998    0.0000551724    0.0000679100    0.0002421629
 22    9.9424770003    1.8962000000    9.1115859998   -0.0000749084   -0.0000079368   -0.0000676391
 22    4.7250270003    3.7924000001    9.1115859998    0.0000343355   -0.0000357211   -0.0000472205
 22    9.9424770003    5.6886000001    9.1115859998    0.0000582518    0.0000113012   -0.0000643226
 22    3.1499830001    0.0000000000   11.7615519996    0.0008153437    0.0000972580    0.0022868695
 22    8.3674330001    1.8962000000   11.7615519996   -0.0001021574   -0.0001140777   -0.0002270420
 22    3.1499830001    3.7924000001   11.7615519996   -0.0006685538   -0.0002488415   -0.0023280640
 22    8.3674330001    5.6886000001   11.7615519996   -0.0001989627    0.0001903271    0.0002165985
 22    6.1032690002    0.0000000000   12.6447589996   -0.0010969898    0.0011513629    0.0002642478
 22    0.8858190002    1.8962000000   12.6447589996    0.0003618523   -0.0000217696    0.0001629767
 22    6.1032690002    3.7924000001   12.6447589996    0.0015902550   -0.0008924029   -0.0012641229
 22    0.8858190002    5.6886000001   12.6447589996    0.0003485647    0.0001267704   -0.0005995499
 22    4.4822329997   -0.0010329997   15.3425429992    0.0013178474    0.0048483885   -0.0068558024
 22    9.7530450000    1.9007529998   15.3892070010   -0.0017681494   -0.0000200513    0.0007545842
 22    4.4990469997    3.7970340002   15.3486869997   -0.0008652176   -0.0025261812    0.0063431207
 22    9.7366270003    5.6711660003   15.4078090003   -0.0010237849    0.0005454916   -0.0011249393
 22    7.3650009996   -0.0086700003   16.0913470000    0.0041689450   -0.0013006656    0.0033910832
 22    2.1242060000    1.9196149997   16.1964519993   -0.0036089598    0.0020200303   -0.0000164649
 22    7.3248619995    3.7853700003   16.1241240013   -0.0020276059    0.0005253105    0.0006732358
 22    2.1046579998    5.6921970004   16.1094059996    0.0002069183   -0.0037562792    0.0033989929
  8    3.6388589998    0.0000000000    7.4999999990    0.0155149427    0.0112688369   -0.0207239061
  8    8.8563089998    1.8962000000    7.4999999990    0.0001937698   -0.0000899020    0.0004124956
  8    3.6388589998    3.7924000001    7.4999999990    0.0001426665   -0.0000441511    0.0004335392
  8    8.8563089998    5.6886000001    7.4999999990    0.0001691669   -0.0001324249    0.0003248657
  8    6.5921440002    0.0000000000    8.3832069990    0.0002387096    0.0001228428   -0.0000497396
  8    1.3746940003    1.8962000000    8.3832069990   -0.0000910836   -0.0000206258   -0.0000395589
  8    6.5921440002    3.7924000001    8.3832069990   -0.0000206193    0.0000396766    0.0000323790
  8    1.3746940003    5.6886000001    8.3832069990   -0.0001663848   -0.0001768068    0.0002106785
  8   10.3394210005    0.0000000000    8.9567580006    0.0001567511    0.0004301905    0.0001223837
  8    5.1219710005    1.8962000000    8.9567580006    0.0004422101    0.0005467317   -0.0001368438
  8   10.3394210005    3.7924000001    8.9567580006    0.0001358752    0.0002091898    0.0001962889
  8    5.1219710005    5.6886000001    8.9567580006    0.0003353066    0.0002247879    0.0001155026
  8    2.8579110000    0.0000000000    9.8399660008   -0.0001294259    0.0002870814    0.0000432568
  8    8.0753610000    1.8962000000    9.8399660008    0.0009623040    0.0008286271   -0.0001451792
  8    2.8579110000    3.7924000001    9.8399660008    0.0002823031    0.0003450198    0.0000752066
  8    8.0753610000    5.6886000001    9.8399660008   -0.0001492601    0.0003011646    0.0001926821
  8    5.0171000001    0.0000000000   11.0331729988   -0.0006763300   -0.0011184561   -0.0035813480
  8   10.2345500001    1.8962000000   11.0331729988    0.0013241334    0.0003012620    0.0023875736
  8    5.0171000001    3.7924000001   11.0331729988    0.0019725932    0.0014369676    0.0035518190
  8   10.2345500001    5.6886000001   11.0331729988    0.0008779631    0.0000765567    0.0013238291
  8    7.9704899996    0.0000000000   11.9163799988    0.0009282769   -0.0004507302   -0.0008020797
  8    2.7530399996    1.8962000000   11.9163799988   -0.0000474185    0.0006358868   -0.0007421371
  8    7.9704899996    3.7924000001   11.9163799988   -0.0028444222   -0.0013228824    0.0023875713
  8    2.7530399996    5.6886000001   11.9163799988   -0.0034335521   -0.0025084333    0.0036956691
  8    1.2828669999    0.0000000000   12.4899310004    0.0022342097    0.0034172815   -0.0018251035
  8    6.5003169998    1.8962000000   12.4899310004   -0.0020583779    0.0009441760    0.0008785447
  8    1.2828669999    3.7924000001   12.4899310004    0.0065960918    0.0068347456   -0.0069371422
  8    6.5003169998    5.6886000001   12.4899310004   -0.0037413344   -0.0052589675    0.0045873794
  8    4.2361520003    0.0000000000   13.3731380004   -0.0003893804   -0.0073558467   -0.0019468200
  8    9.4536029999    1.8962000000   13.3731380004    0.0036119733    0.0076444994   -0.0067011629
  8    4.2361520003    3.7924000001   13.3731380004   -0.0021015580    0.0059270326    0.0035390315
  8    9.4536029999    5.6886000001   13.3731380004   -0.0025709921   -0.0084657118    0.0063495189
  8    6.4120720002   -0.0100330002   14.5566100002    0.0008660259    0.0024160055    0.0030526058
  8    1.1988230003    1.8979300003   14.5697740004   -0.0004408979   -0.0081875672   -0.0017640542
  8    6.4476679995    3.7931710003   14.5326249996    0.0008919809   -0.0019651831   -0.0002845820
  8    1.1991869998    5.6893360002   14.5476289994   -0.0001388477    0.0020704044   -0.0010664645
  8    4.0337220002    1.8915180002   15.4214619998    0.0011511055    0.0027270972   -0.0003408487
  8    9.2633839995   -0.0073850002   15.4535019998    0.0003212249    0.0022665092   -0.0022494363
  8    4.0561820003    5.7039559999   15.4177969990   -0.0009290547   -0.0031634969    0.0007398565
  8    9.2769830005    3.7945979999   15.4622469991    0.0013402525   -0.0015693303    0.0002836456
  8    2.6427419996   -0.0135549997   16.2795180007    0.0013287420    0.0059896684   -0.0007793072
  8    7.8400250000    1.8926320002   16.2768270002   -0.0003124603    0.0025568920    0.0025251033
  8    2.6384240003    3.8157519997   16.2593140011    0.0007988773   -0.0046698606    0.0002153985
  8    7.8514419997    5.6872130004   16.3166770014    0.0002912104   -0.0034271195    0.0003981046
  8    5.6643329995   -0.0176379998   16.9121310008   -0.0000449135   -0.0029405888    0.0004538498
  8    0.4053310002    1.8957859997   16.8918479996   -0.0020270099   -0.0069296296   -0.0020671523
  8    0.4475260002    5.6881070002   16.8927369995   -0.0024794789    0.0006270297   -0.0023276401
  8    5.6202399997    3.8152399999   16.8226269986   -0.0002352030    0.0021511485   -0.0001562920
 79    5.4020040005    1.4595419997   18.4356379999    0.0013907609    0.0002554083   -0.0000440817
 79    7.2277730003    3.2548169998   19.4941750001   -0.0007785771   -0.0000182817    0.0009655087
 79    2.6806750002    1.8673149997   18.8955910003   -0.0008350556    0.0001582741   -0.0007873795
 79    4.5791829998    3.6165689997   19.6751170012   -0.0004542461   -0.0002223832   -0.0000900246
