# Supplementary material for: Real-Space Constrained Density Functional Theory Investigation of Site-Specific, Interfacial Charge Recombination Dynamics Across the Au Nanoparticle/TiO2 Heterojunction
Source: J Phys Chem Lett. 2026 Jan 6;17(2):570–8. doi: 10.1021/acs.jpclett.5c02905 (PMC12814526; doi:10.1021/acs.jpclett.5c02905)
Supplement: Supplementary file 3 [file jz5c02905_si_003.zip › Site-Specific-Charge-Recombination-Dynamics-With-CDFT-main/AuTiO2/4Au/PBE+U+D3/phonon/mode_191_0278.54cm-1.xsf]

# Mode 191   Frequency = 278.54 cm^-1 (=0.03453 eV)   scale = 0.2 Å
CRYSTAL
PRIMVEC
    10.4349002838     0.0000000000     0.0000000000
     0.0000000000     7.5847997665     0.0000000000
     0.0000000000     0.0000000000    28.8263830015
PRIMCOORD
 76 1
 22    1.7717419999    0.0000000000    8.2283789998    0.0001236009    0.0000942746    0.0001772425
 22    6.9891919999    1.8962000000    8.2283789998    0.0001500376    0.0001615062    0.0001808715
 22    1.7717419999    3.7924000001    8.2283789998    0.0001781372    0.0000460186    0.0001715534
 22    6.9891919999    5.6886000001    8.2283789998    0.0001091606    0.0000578317    0.0001888860
 22    4.7250270003    0.0000000000    9.1115859998    0.0000355865   -0.0000022087   -0.0000886243
 22    9.9424770003    1.8962000000    9.1115859998   -0.0000301245   -0.0000375814   -0.0000234202
 22    4.7250270003    3.7924000001    9.1115859998    0.0001160656    0.0000267437    0.0001590544
 22    9.9424770003    5.6886000001    9.1115859998   -0.0000035541    0.0000301262   -0.0000085039
 22    3.1499830001    0.0000000000   11.7615519996   -0.0002591726   -0.0004319894   -0.0001817681
 22    8.3674330001    1.8962000000   11.7615519996   -0.0005539636   -0.0001589638   -0.0021144805
 22    3.1499830001    3.7924000001   11.7615519996    0.0001051868   -0.0000723526    0.0000934519
 22    8.3674330001    5.6886000001   11.7615519996    0.0000609502    0.0001251092    0.0013296208
 22    6.1032690002    0.0000000000   12.6447589996   -0.0002599671   -0.0006781822   -0.0000940992
 22    0.8858190002    1.8962000000   12.6447589996   -0.0005327812   -0.0012087261   -0.0003189015
 22    6.1032690002    3.7924000001   12.6447589996    0.0010047519    0.0005654933   -0.0022286507
 22    0.8858190002    5.6886000001   12.6447589996   -0.0000078322    0.0009716250    0.0005623359
 22    4.4822329997   -0.0010329997   15.3425429992    0.0020155509   -0.0023569143    0.0013627712
 22    9.7530450000    1.9007529998   15.3892070010    0.0004976457   -0.0050378479    0.0064262957
 22    4.4990469997    3.7970340002   15.3486869997   -0.0033862846    0.0024065177    0.0000551632
 22    9.7366270003    5.6711660003   15.4078090003   -0.0027959059    0.0041720542   -0.0031128843
 22    7.3650009996   -0.0086700003   16.0913470000   -0.0010210703    0.0043858314   -0.0029651699
 22    2.1242060000    1.9196149997   16.1964519993   -0.0004338714   -0.0003523408    0.0017873342
 22    7.3248619995    3.7853700003   16.1241240013    0.0059237102   -0.0059446436    0.0069792091
 22    2.1046579998    5.6921970004   16.1094059996    0.0033988663    0.0024589839   -0.0025311195
  8    3.6388589998    0.0000000000    7.4999999990    0.0045326437    0.0031749357   -0.0045344828
  8    8.8563089998    1.8962000000    7.4999999990    0.0004620683   -0.0004349082    0.0012360015
  8    3.6388589998    3.7924000001    7.4999999990    0.0002782681   -0.0003430559    0.0008997362
  8    8.8563089998    5.6886000001    7.4999999990    0.0004359708   -0.0004028947    0.0011273493
  8    6.5921440002    0.0000000000    8.3832069990    0.0005304352    0.0000906856   -0.0000023827
  8    1.3746940003    1.8962000000    8.3832069990   -0.0002918051   -0.0002517423   -0.0000393873
  8    6.5921440002    3.7924000001    8.3832069990   -0.0003924638   -0.0003408388    0.0000558482
  8    1.3746940003    5.6886000001    8.3832069990   -0.0004708514   -0.0003726842    0.0000436243
  8   10.3394210005    0.0000000000    8.9567580006    0.0002254413    0.0004035741   -0.0002097523
  8    5.1219710005    1.8962000000    8.9567580006    0.0002597922    0.0001408368   -0.0001500602
  8   10.3394210005    3.7924000001    8.9567580006    0.0002412952    0.0004605280    0.0000966435
  8    5.1219710005    5.6886000001    8.9567580006    0.0006008410    0.0007830167   -0.0001191562
  8    2.8579110000    0.0000000000    9.8399660008    0.0006627854    0.0007564694   -0.0004391111
  8    8.0753610000    1.8962000000    9.8399660008    0.0002198810    0.0002703444   -0.0001146384
  8    2.8579110000    3.7924000001    9.8399660008   -0.0006902820   -0.0000085040    0.0001142424
  8    8.0753610000    5.6886000001    9.8399660008    0.0003457585    0.0004323979   -0.0000540008
  8    5.0171000001    0.0000000000   11.0331729988    0.0011929933    0.0008405035    0.0020208722
  8   10.2345500001    1.8962000000   11.0331729988    0.0014893673    0.0008979748    0.0025719295
  8    5.0171000001    3.7924000001   11.0331729988   -0.0065320347   -0.0032871561   -0.0093804007
  8   10.2345500001    5.6886000001   11.0331729988   -0.0017293489   -0.0017747724   -0.0026022159
  8    7.9704899996    0.0000000000   11.9163799988    0.0000380189    0.0001140534   -0.0013662575
  8    2.7530399996    1.8962000000   11.9163799988   -0.0063672476   -0.0036695875    0.0047843179
  8    7.9704899996    3.7924000001   11.9163799988   -0.0012779949   -0.0017515613    0.0021097345
  8    2.7530399996    5.6886000001   11.9163799988    0.0051545564    0.0029392533   -0.0044371563
  8    1.2828669999    0.0000000000   12.4899310004    0.0003394217    0.0019220004   -0.0011919650
  8    6.5003169998    1.8962000000   12.4899310004   -0.0042537189   -0.0048611502    0.0045125175
  8    1.2828669999    3.7924000001   12.4899310004    0.0028038283    0.0010305258   -0.0021255365
  8    6.5003169998    5.6886000001   12.4899310004   -0.0013716299   -0.0006323693    0.0009766286
  8    4.2361520003    0.0000000000   13.3731380004   -0.0031285129    0.0076424937   -0.0007480921
  8    9.4536029999    1.8962000000   13.3731380004   -0.0024830953    0.0053495771    0.0054231785
  8    4.2361520003    3.7924000001   13.3731380004   -0.0042500583   -0.0102095837    0.0078535260
  8    9.4536029999    5.6886000001   13.3731380004    0.0008688783   -0.0091716064   -0.0015910776
  8    6.4120720002   -0.0100330002   14.5566100002    0.0040891869   -0.0030265655   -0.0033575908
  8    1.1988230003    1.8979300003   14.5697740004   -0.0007151193    0.0012912684    0.0005378409
  8    6.4476679995    3.7931710003   14.5326249996   -0.0005750674    0.0049066302    0.0036987930
  8    1.1991869998    5.6893360002   14.5476289994    0.0001162625   -0.0028417853   -0.0020645877
  8    4.0337220002    1.8915180002   15.4214619998    0.0035261794   -0.0047120313   -0.0010714559
  8    9.2633839995   -0.0073850002   15.4535019998    0.0023155332    0.0065693009   -0.0009833695
  8    4.0561820003    5.7039559999   15.4177969990   -0.0002131211    0.0044055372    0.0002463667
  8    9.2769830005    3.7945979999   15.4622469991    0.0024377389   -0.0075346351   -0.0019821488
  8    2.6427419996   -0.0135549997   16.2795180007   -0.0004259147    0.0032515637   -0.0000274401
  8    7.8400250000    1.8926320002   16.2768270002    0.0009621094   -0.0034929137   -0.0008005201
  8    2.6384240003    3.8157519997   16.2593140011   -0.0013823366   -0.0013662965   -0.0002456003
  8    7.8514419997    5.6872130004   16.3166770014   -0.0020436990    0.0042410274    0.0024847300
  8    5.6643329995   -0.0176379998   16.9121310008    0.0004580810   -0.0070199353    0.0000268710
  8    0.4053310002    1.8957859997   16.8918479996    0.0021977827    0.0011015456   -0.0007638166
  8    0.4475260002    5.6881070002   16.8927369995    0.0022783341    0.0034839702   -0.0082315024
  8    5.6202399997    3.8152399999   16.8226269986   -0.0021747231    0.0068874177    0.0036933843
 79    5.4020040005    1.4595419997   18.4356379999   -0.0018772663   -0.0005787892   -0.0023533205
 79    7.2277730003    3.2548169998   19.4941750001   -0.0011745476   -0.0001280466    0.0003024260
 79    2.6806750002    1.8673149997   18.8955910003   -0.0002878449   -0.0002464491    0.0002169202
 79    4.5791829998    3.6165689997   19.6751170012    0.0000937011    0.0003788501    0.0007575742
