# Supplementary material for: Real-Space Constrained Density Functional Theory Investigation of Site-Specific, Interfacial Charge Recombination Dynamics Across the Au Nanoparticle/TiO2 Heterojunction
Source: J Phys Chem Lett. 2026 Jan 6;17(2):570–8. doi: 10.1021/acs.jpclett.5c02905 (PMC12814526; doi:10.1021/acs.jpclett.5c02905)
Supplement: Supplementary file 3 [file jz5c02905_si_003.zip › Site-Specific-Charge-Recombination-Dynamics-With-CDFT-main/AuTiO2/4Au/PBE+U+D3/phonon/mode_192_0288.68cm-1.xsf]

# Mode 192   Frequency = 288.68 cm^-1 (=0.03579 eV)   scale = 0.2 Å
CRYSTAL
PRIMVEC
    10.4349002838     0.0000000000     0.0000000000
     0.0000000000     7.5847997665     0.0000000000
     0.0000000000     0.0000000000    28.8263830015
PRIMCOORD
 76 1
 22    1.7717419999    0.0000000000    8.2283789998    0.0000816415    0.0000035770    0.0000402246
 22    6.9891919999    1.8962000000    8.2283789998    0.0000218533    0.0000469355    0.0000756905
 22    1.7717419999    3.7924000001    8.2283789998    0.0000808149   -0.0000058976    0.0000896746
 22    6.9891919999    5.6886000001    8.2283789998    0.0000286735    0.0000928378    0.0000659585
 22    4.7250270003    0.0000000000    9.1115859998    0.0000386534    0.0000224740    0.0000552498
 22    9.9424770003    1.8962000000    9.1115859998    0.0000168998   -0.0000361194   -0.0001097483
 22    4.7250270003    3.7924000001    9.1115859998   -0.0000914725    0.0000159259   -0.0000032160
 22    9.9424770003    5.6886000001    9.1115859998   -0.0000896897   -0.0000250161    0.0000017561
 22    3.1499830001    0.0000000000   11.7615519996    0.0001699773   -0.0002808882   -0.0000003810
 22    8.3674330001    1.8962000000   11.7615519996   -0.0006362198   -0.0004850206   -0.0019345238
 22    3.1499830001    3.7924000001   11.7615519996    0.0001682526    0.0002664274    0.0016604767
 22    8.3674330001    5.6886000001   11.7615519996   -0.0000237456    0.0004267140    0.0004897543
 22    6.1032690002    0.0000000000   12.6447589996   -0.0004660531   -0.0006652139   -0.0008738420
 22    0.8858190002    1.8962000000   12.6447589996    0.0015580812   -0.0003909539   -0.0002595059
 22    6.1032690002    3.7924000001   12.6447589996   -0.0026243992    0.0002862809    0.0027701479
 22    0.8858190002    5.6886000001   12.6447589996   -0.0016039344   -0.0001682008    0.0005190639
 22    4.4822329997   -0.0010329997   15.3425429992   -0.0008704374    0.0003997442    0.0004551688
 22    9.7530450000    1.9007529998   15.3892070010    0.0019085869   -0.0065288511    0.0057077256
 22    4.4990469997    3.7970340002   15.3486869997    0.0052260745    0.0004496046   -0.0041107447
 22    9.7366270003    5.6711660003   15.4078090003    0.0012365210    0.0025188656    0.0004615078
 22    7.3650009996   -0.0086700003   16.0913470000   -0.0011939178   -0.0039505642    0.0046649993
 22    2.1242060000    1.9196149997   16.1964519993   -0.0031404491    0.0043868925   -0.0022339657
 22    7.3248619995    3.7853700003   16.1241240013   -0.0015552768    0.0059174768   -0.0040973887
 22    2.1046579998    5.6921970004   16.1094059996    0.0012804567   -0.0030490561   -0.0019347741
  8    3.6388589998    0.0000000000    7.4999999990    0.0055406296    0.0029651703   -0.0056116994
  8    8.8563089998    1.8962000000    7.4999999990    0.0002192879   -0.0002550642    0.0005550992
  8    3.6388589998    3.7924000001    7.4999999990    0.0003160591   -0.0000884761    0.0003577447
  8    8.8563089998    5.6886000001    7.4999999990    0.0001802984   -0.0002201517    0.0006836807
  8    6.5921440002    0.0000000000    8.3832069990    0.0001263250   -0.0000929974   -0.0000275957
  8    1.3746940003    1.8962000000    8.3832069990   -0.0002627966   -0.0001977398    0.0000020103
  8    6.5921440002    3.7924000001    8.3832069990   -0.0001392492   -0.0002102649   -0.0000551888
  8    1.3746940003    5.6886000001    8.3832069990   -0.0002154894   -0.0000883148   -0.0000208001
  8   10.3394210005    0.0000000000    8.9567580006   -0.0001173329    0.0000780958    0.0001248556
  8    5.1219710005    1.8962000000    8.9567580006    0.0001772976    0.0001580304   -0.0000809796
  8   10.3394210005    3.7924000001    8.9567580006    0.0001228817    0.0002101742   -0.0001421560
  8    5.1219710005    5.6886000001    8.9567580006    0.0001655686    0.0001400254   -0.0001316264
  8    2.8579110000    0.0000000000    9.8399660008   -0.0001120854   -0.0001089601   -0.0001306603
  8    8.0753610000    1.8962000000    9.8399660008    0.0001721549    0.0002160697    0.0000170263
  8    2.8579110000    3.7924000001    9.8399660008    0.0000813724    0.0001593194   -0.0002386515
  8    8.0753610000    5.6886000001    9.8399660008    0.0004357491    0.0000856055   -0.0001524794
  8    5.0171000001    0.0000000000   11.0331729988   -0.0003963586    0.0000680598    0.0002864876
  8   10.2345500001    1.8962000000   11.0331729988    0.0011535900    0.0010682532    0.0023333781
  8    5.0171000001    3.7924000001   11.0331729988    0.0040520499    0.0020783797    0.0046179482
  8   10.2345500001    5.6886000001   11.0331729988    0.0020159812    0.0003663082    0.0018426932
  8    7.9704899996    0.0000000000   11.9163799988   -0.0004231819    0.0002325050    0.0014989844
  8    2.7530399996    1.8962000000   11.9163799988   -0.0003481314   -0.0000898219    0.0003025425
  8    7.9704899996    3.7924000001   11.9163799988    0.0012530432    0.0001694808   -0.0013580798
  8    2.7530399996    5.6886000001   11.9163799988    0.0008598950    0.0009314084   -0.0015651079
  8    1.2828669999    0.0000000000   12.4899310004   -0.0029616671   -0.0030812294    0.0027582344
  8    6.5003169998    1.8962000000   12.4899310004   -0.0018914141   -0.0014746370    0.0014681083
  8    1.2828669999    3.7924000001   12.4899310004    0.0061744998    0.0052082925   -0.0064461638
  8    6.5003169998    5.6886000001   12.4899310004    0.0103547860    0.0080910040   -0.0097736481
  8    4.2361520003    0.0000000000   13.3731380004   -0.0004128182    0.0068045547   -0.0045654114
  8    9.4536029999    1.8962000000   13.3731380004    0.0000018612    0.0061400176    0.0018889764
  8    4.2361520003    3.7924000001   13.3731380004   -0.0007663147   -0.0143330743    0.0067782874
  8    9.4536029999    5.6886000001   13.3731380004    0.0022646155   -0.0003290708   -0.0031446716
  8    6.4120720002   -0.0100330002   14.5566100002    0.0051083095   -0.0040633763   -0.0004587335
  8    1.1988230003    1.8979300003   14.5697740004    0.0014783344   -0.0052645479   -0.0009500011
  8    6.4476679995    3.7931710003   14.5326249996    0.0000743377    0.0012507309   -0.0029603525
  8    1.1991869998    5.6893360002   14.5476289994   -0.0029392901    0.0072752554   -0.0011613049
  8    4.0337220002    1.8915180002   15.4214619998   -0.0029521221    0.0034553645   -0.0013119269
  8    9.2633839995   -0.0073850002   15.4535019998   -0.0030876893   -0.0070580352    0.0013445508
  8    4.0561820003    5.7039559999   15.4177969990   -0.0021443208   -0.0026291761    0.0027387866
  8    9.2769830005    3.7945979999   15.4622469991    0.0001361323    0.0075686849    0.0009989496
  8    2.6427419996   -0.0135549997   16.2795180007   -0.0021755670   -0.0072599310    0.0018265809
  8    7.8400250000    1.8926320002   16.2768270002    0.0001642802   -0.0052952052    0.0008883445
  8    2.6384240003    3.8157519997   16.2593140011    0.0031320269    0.0086034866   -0.0008875021
  8    7.8514419997    5.6872130004   16.3166770014    0.0009277067    0.0071018463   -0.0022521651
  8    5.6643329995   -0.0176379998   16.9121310008   -0.0025594507    0.0052601764   -0.0004654726
  8    0.4053310002    1.8957859997   16.8918479996   -0.0024280367    0.0044150745    0.0012860917
  8    0.4475260002    5.6881070002   16.8927369995    0.0037672794    0.0037705447   -0.0026585590
  8    5.6202399997    3.8152399999   16.8226269986    0.0001694937    0.0004918985    0.0000195958
 79    5.4020040005    1.4595419997   18.4356379999   -0.0003385445    0.0001107354    0.0009246506
 79    7.2277730003    3.2548169998   19.4941750001    0.0010630841    0.0001326702    0.0000068408
 79    2.6806750002    1.8673149997   18.8955910003    0.0002488269   -0.0000887482   -0.0000746070
 79    4.5791829998    3.6165689997   19.6751170012   -0.0002233969   -0.0003835298   -0.0002520490
