# Supplementary material for: Real-Space Constrained Density Functional Theory Investigation of Site-Specific, Interfacial Charge Recombination Dynamics Across the Au Nanoparticle/TiO2 Heterojunction
Source: J Phys Chem Lett. 2026 Jan 6;17(2):570–8. doi: 10.1021/acs.jpclett.5c02905 (PMC12814526; doi:10.1021/acs.jpclett.5c02905)
Supplement: Supplementary file 3 [file jz5c02905_si_003.zip › Site-Specific-Charge-Recombination-Dynamics-With-CDFT-main/AuTiO2/4Au/PBE+U+D3/phonon/mode_193_0299.85cm-1.xsf]

# Mode 193   Frequency = 299.85 cm^-1 (=0.03718 eV)   scale = 0.2 Å
CRYSTAL
PRIMVEC
    10.4349002838     0.0000000000     0.0000000000
     0.0000000000     7.5847997665     0.0000000000
     0.0000000000     0.0000000000    28.8263830015
PRIMCOORD
 76 1
 22    1.7717419999    0.0000000000    8.2283789998    0.0002600922    0.0002207432    0.0003185741
 22    6.9891919999    1.8962000000    8.2283789998    0.0003640583    0.0001994830    0.0003714316
 22    1.7717419999    3.7924000001    8.2283789998    0.0002987323    0.0001555638    0.0003536988
 22    6.9891919999    5.6886000001    8.2283789998    0.0003078609    0.0002183526    0.0004155656
 22    4.7250270003    0.0000000000    9.1115859998    0.0001899962    0.0000331686    0.0001103684
 22    9.9424770003    1.8962000000    9.1115859998    0.0000241762    0.0000020041    0.0000909953
 22    4.7250270003    3.7924000001    9.1115859998    0.0001022671   -0.0000096007   -0.0001099783
 22    9.9424770003    5.6886000001    9.1115859998   -0.0001825335   -0.0000205688   -0.0001571382
 22    3.1499830001    0.0000000000   11.7615519996   -0.0001279695   -0.0000487519    0.0000323411
 22    8.3674330001    1.8962000000   11.7615519996    0.0000026048   -0.0001797298   -0.0001041137
 22    3.1499830001    3.7924000001   11.7615519996   -0.0001158140   -0.0003927354   -0.0004950034
 22    8.3674330001    5.6886000001   11.7615519996   -0.0004710094    0.0000889836    0.0010656556
 22    6.1032690002    0.0000000000   12.6447589996    0.0009212317    0.0000030640    0.0009019554
 22    0.8858190002    1.8962000000   12.6447589996    0.0000614699   -0.0004039454   -0.0010041239
 22    6.1032690002    3.7924000001   12.6447589996    0.0011517252   -0.0001852197    0.0006138312
 22    0.8858190002    5.6886000001   12.6447589996   -0.0029265634   -0.0001363656    0.0024478006
 22    4.4822329997   -0.0010329997   15.3425429992    0.0000005996    0.0013390742    0.0017185036
 22    9.7530450000    1.9007529998   15.3892070010   -0.0073181306    0.0007429529    0.0020362873
 22    4.4990469997    3.7970340002   15.3486869997   -0.0005449243   -0.0010969607    0.0017357119
 22    9.7366270003    5.6711660003   15.4078090003    0.0000593231    0.0008492443   -0.0018341988
 22    7.3650009996   -0.0086700003   16.0913470000   -0.0030666120   -0.0021535089    0.0003496701
 22    2.1242060000    1.9196149997   16.1964519993    0.0014670750   -0.0068265639    0.0066691156
 22    7.3248619995    3.7853700003   16.1241240013   -0.0017999678    0.0032352622   -0.0042860545
 22    2.1046579998    5.6921970004   16.1094059996   -0.0057779579    0.0052152570   -0.0061169814
  8    3.6388589998    0.0000000000    7.4999999990    0.0037580297    0.0010837616   -0.0016060797
  8    8.8563089998    1.8962000000    7.4999999990    0.0007605948   -0.0009402819    0.0019729981
  8    3.6388589998    3.7924000001    7.4999999990    0.0007068278   -0.0009488659    0.0019428084
  8    8.8563089998    5.6886000001    7.4999999990    0.0010345151   -0.0008568372    0.0021644394
  8    6.5921440002    0.0000000000    8.3832069990    0.0010192379    0.0000525295   -0.0000896959
  8    1.3746940003    1.8962000000    8.3832069990   -0.0007152288   -0.0005967296   -0.0001153128
  8    6.5921440002    3.7924000001    8.3832069990   -0.0009171035   -0.0007513541    0.0000230285
  8    1.3746940003    5.6886000001    8.3832069990   -0.0008698423   -0.0008054613    0.0000141689
  8   10.3394210005    0.0000000000    8.9567580006    0.0004026903    0.0006207810   -0.0003277468
  8    5.1219710005    1.8962000000    8.9567580006    0.0003857810    0.0007492123   -0.0001389615
  8   10.3394210005    3.7924000001    8.9567580006    0.0007258027    0.0011384585   -0.0001551817
  8    5.1219710005    5.6886000001    8.9567580006    0.0008244265    0.0009403523   -0.0004282731
  8    2.8579110000    0.0000000000    9.8399660008    0.0002000994    0.0003443354   -0.0003416684
  8    8.0753610000    1.8962000000    9.8399660008   -0.0001937310    0.0002250665   -0.0003147928
  8    2.8579110000    3.7924000001    9.8399660008    0.0000777608    0.0005413469   -0.0000583973
  8    8.0753610000    5.6886000001    9.8399660008    0.0008961828    0.0007812525   -0.0005061397
  8    5.0171000001    0.0000000000   11.0331729988   -0.0004929713   -0.0001823525   -0.0002366992
  8   10.2345500001    1.8962000000   11.0331729988   -0.0015420613   -0.0012524969   -0.0018631295
  8    5.0171000001    3.7924000001   11.0331729988    0.0017823883    0.0012770365    0.0035373993
  8   10.2345500001    5.6886000001   11.0331729988    0.0078537896    0.0033236814    0.0097367076
  8    7.9704899996    0.0000000000   11.9163799988    0.0012619836    0.0000001617   -0.0012807781
  8    2.7530399996    1.8962000000   11.9163799988   -0.0043789886   -0.0033323651    0.0034173908
  8    7.9704899996    3.7924000001   11.9163799988   -0.0001648426   -0.0000716261    0.0000340113
  8    2.7530399996    5.6886000001   11.9163799988   -0.0019357428   -0.0015443830   -0.0001229625
  8    1.2828669999    0.0000000000   12.4899310004   -0.0015563534   -0.0008205419    0.0004440004
  8    6.5003169998    1.8962000000   12.4899310004   -0.0040752164   -0.0027177146    0.0015350583
  8    1.2828669999    3.7924000001   12.4899310004   -0.0077444542   -0.0043898901    0.0049406968
  8    6.5003169998    5.6886000001   12.4899310004    0.0062409603    0.0054328685   -0.0075861571
  8    4.2361520003    0.0000000000   13.3731380004   -0.0019129516   -0.0017594947    0.0031219935
  8    9.4536029999    1.8962000000   13.3731380004   -0.0034702987   -0.0028984903    0.0049290858
  8    4.2361520003    3.7924000001   13.3731380004    0.0024426158    0.0004718043   -0.0010833924
  8    9.4536029999    5.6886000001   13.3731380004   -0.0052164722   -0.0103312103    0.0075963453
  8    6.4120720002   -0.0100330002   14.5566100002   -0.0036976069    0.0036006020   -0.0007984343
  8    1.1988230003    1.8979300003   14.5697740004   -0.0028609855   -0.0029290569    0.0009692089
  8    6.4476679995    3.7931710003   14.5326249996    0.0018462954   -0.0123201527   -0.0046504605
  8    1.1991869998    5.6893360002   14.5476289994   -0.0008624846    0.0017131870   -0.0078660967
  8    4.0337220002    1.8915180002   15.4214619998   -0.0016215854   -0.0070404181   -0.0025889259
  8    9.2633839995   -0.0073850002   15.4535019998    0.0027434379   -0.0024518893   -0.0022636952
  8    4.0561820003    5.7039559999   15.4177969990    0.0006862450    0.0079017541   -0.0001475635
  8    9.2769830005    3.7945979999   15.4622469991    0.0015972686    0.0021571039   -0.0005908495
  8    2.6427419996   -0.0135549997   16.2795180007    0.0024187625   -0.0008590773   -0.0033857302
  8    7.8400250000    1.8926320002   16.2768270002   -0.0010419749   -0.0052449540   -0.0026642217
  8    2.6384240003    3.8157519997   16.2593140011   -0.0004474131   -0.0016221061   -0.0020240998
  8    7.8514419997    5.6872130004   16.3166770014    0.0001913872    0.0029850343   -0.0011425200
  8    5.6643329995   -0.0176379998   16.9121310008    0.0000074337   -0.0045716217    0.0002731592
  8    0.4053310002    1.8957859997   16.8918479996   -0.0005544253   -0.0010024180   -0.0027564400
  8    0.4475260002    5.6881070002   16.8927369995   -0.0021232323   -0.0028258186   -0.0041173115
  8    5.6202399997    3.8152399999   16.8226269986   -0.0035703024    0.0034474360   -0.0039993326
 79    5.4020040005    1.4595419997   18.4356379999    0.0016807481   -0.0000581347   -0.0006962531
 79    7.2277730003    3.2548169998   19.4941750001   -0.0005933139    0.0002314735    0.0001639344
 79    2.6806750002    1.8673149997   18.8955910003   -0.0009503202   -0.0007212981   -0.0008725960
 79    4.5791829998    3.6165689997   19.6751170012    0.0003311023    0.0008396120    0.0008581306
