# Supplementary material for: Real-Space Constrained Density Functional Theory Investigation of Site-Specific, Interfacial Charge Recombination Dynamics Across the Au Nanoparticle/TiO2 Heterojunction
Source: J Phys Chem Lett. 2026 Jan 6;17(2):570–8. doi: 10.1021/acs.jpclett.5c02905 (PMC12814526; doi:10.1021/acs.jpclett.5c02905)
Supplement: Supplementary file 3 [file jz5c02905_si_003.zip › Site-Specific-Charge-Recombination-Dynamics-With-CDFT-main/AuTiO2/4Au/PBE+U+D3/phonon/mode_194_0311.33cm-1.xsf]

# Mode 194   Frequency = 311.33 cm^-1 (=0.03860 eV)   scale = 0.2 Å
CRYSTAL
PRIMVEC
    10.4349002838     0.0000000000     0.0000000000
     0.0000000000     7.5847997665     0.0000000000
     0.0000000000     0.0000000000    28.8263830015
PRIMCOORD
 76 1
 22    1.7717419999    0.0000000000    8.2283789998    0.0000336802   -0.0000052117    0.0000059504
 22    6.9891919999    1.8962000000    8.2283789998   -0.0000272622   -0.0000070704   -0.0000200317
 22    1.7717419999    3.7924000001    8.2283789998    0.0000392120    0.0000262916    0.0000163235
 22    6.9891919999    5.6886000001    8.2283789998   -0.0000062549   -0.0000195484   -0.0000064730
 22    4.7250270003    0.0000000000    9.1115859998   -0.0000183345    0.0000056816    0.0000920364
 22    9.9424770003    1.8962000000    9.1115859998    0.0000470919   -0.0000079267   -0.0001301885
 22    4.7250270003    3.7924000001    9.1115859998   -0.0000608026   -0.0000307722   -0.0000569693
 22    9.9424770003    5.6886000001    9.1115859998    0.0000145750    0.0000211481    0.0000237346
 22    3.1499830001    0.0000000000   11.7615519996   -0.0000021204    0.0001801790    0.0010805598
 22    8.3674330001    1.8962000000   11.7615519996    0.0001890753    0.0000134337   -0.0003824927
 22    3.1499830001    3.7924000001   11.7615519996   -0.0003345080   -0.0004409376   -0.0008202443
 22    8.3674330001    5.6886000001   11.7615519996    0.0000717569    0.0001421096    0.0002588538
 22    6.1032690002    0.0000000000   12.6447589996   -0.0009930982   -0.0001677394   -0.0002753052
 22    0.8858190002    1.8962000000   12.6447589996    0.0013065273   -0.0000687289    0.0002668093
 22    6.1032690002    3.7924000001   12.6447589996   -0.0008592818   -0.0006150359    0.0000669432
 22    0.8858190002    5.6886000001   12.6447589996   -0.0004124395    0.0005598248    0.0008260423
 22    4.4822329997   -0.0010329997   15.3425429992    0.0005398580    0.0026649252   -0.0023588565
 22    9.7530450000    1.9007529998   15.3892070010    0.0029183554   -0.0003617037    0.0011530833
 22    4.4990469997    3.7970340002   15.3486869997   -0.0020036159   -0.0073405006    0.0035426439
 22    9.7366270003    5.6711660003   15.4078090003    0.0002549237    0.0031258681   -0.0006224272
 22    7.3650009996   -0.0086700003   16.0913470000    0.0002431091   -0.0041303266    0.0046389576
 22    2.1242060000    1.9196149997   16.1964519993   -0.0029164735    0.0018683172   -0.0084481081
 22    7.3248619995    3.7853700003   16.1241240013    0.0000025516    0.0008116734   -0.0004290690
 22    2.1046579998    5.6921970004   16.1094059996    0.0008766567    0.0043645861   -0.0011623588
  8    3.6388589998    0.0000000000    7.4999999990   -0.0175009709   -0.0088107941    0.0161572725
  8    8.8563089998    1.8962000000    7.4999999990   -0.0001132294   -0.0001717060    0.0001294521
  8    3.6388589998    3.7924000001    7.4999999990    0.0000953586   -0.0000097779    0.0001052833
  8    8.8563089998    5.6886000001    7.4999999990    0.0000408195   -0.0000184462    0.0000180885
  8    6.5921440002    0.0000000000    8.3832069990    0.0001237474    0.0000825617    0.0000098999
  8    1.3746940003    1.8962000000    8.3832069990   -0.0001263228   -0.0000615050    0.0000708601
  8    6.5921440002    3.7924000001    8.3832069990    0.0000339165   -0.0000011610    0.0000500522
  8    1.3746940003    5.6886000001    8.3832069990   -0.0000088654   -0.0000299699    0.0000186554
  8   10.3394210005    0.0000000000    8.9567580006   -0.0000295774    0.0001309865    0.0000759201
  8    5.1219710005    1.8962000000    8.9567580006    0.0001994102    0.0002165588    0.0000039914
  8   10.3394210005    3.7924000001    8.9567580006   -0.0000312342   -0.0000971666    0.0000431049
  8    5.1219710005    5.6886000001    8.9567580006    0.0001050536    0.0000837204   -0.0000087632
  8    2.8579110000    0.0000000000    9.8399660008    0.0000064150    0.0000748146   -0.0001674342
  8    8.0753610000    1.8962000000    9.8399660008    0.0000751846    0.0001625818    0.0002149146
  8    2.8579110000    3.7924000001    9.8399660008    0.0002395147    0.0001391300   -0.0001634089
  8    8.0753610000    5.6886000001    9.8399660008   -0.0001240879    0.0000438787    0.0000247783
  8    5.0171000001    0.0000000000   11.0331729988   -0.0000696290   -0.0000756454   -0.0007881168
  8   10.2345500001    1.8962000000   11.0331729988    0.0014869474    0.0010924339    0.0029032932
  8    5.0171000001    3.7924000001   11.0331729988    0.0025204950    0.0017386237    0.0032986288
  8   10.2345500001    5.6886000001   11.0331729988    0.0004662653    0.0002950923    0.0000385172
  8    7.9704899996    0.0000000000   11.9163799988    0.0002620661    0.0002611661    0.0005746590
  8    2.7530399996    1.8962000000   11.9163799988    0.0012195176    0.0011704512   -0.0012066905
  8    7.9704899996    3.7924000001   11.9163799988   -0.0032687138   -0.0022038610    0.0022110201
  8    2.7530399996    5.6886000001   11.9163799988    0.0011589988    0.0007014599   -0.0008208044
  8    1.2828669999    0.0000000000   12.4899310004    0.0007082437    0.0006187772   -0.0021006592
  8    6.5003169998    1.8962000000   12.4899310004   -0.0037128387   -0.0007491043    0.0018038257
  8    1.2828669999    3.7924000001   12.4899310004   -0.0002201460    0.0000041901   -0.0003907892
  8    6.5003169998    5.6886000001   12.4899310004    0.0003429515    0.0004732628   -0.0005608315
  8    4.2361520003    0.0000000000   13.3731380004   -0.0034765151   -0.0036864910    0.0025438348
  8    9.4536029999    1.8962000000   13.3731380004    0.0076124203    0.0074271241   -0.0087473771
  8    4.2361520003    3.7924000001   13.3731380004   -0.0072241879    0.0000705931    0.0086385118
  8    9.4536029999    5.6886000001   13.3731380004   -0.0046419609   -0.0091467267    0.0056847173
  8    6.4120720002   -0.0100330002   14.5566100002    0.0023395883   -0.0029876196    0.0014567102
  8    1.1988230003    1.8979300003   14.5697740004    0.0011742191   -0.0072448236   -0.0038320074
  8    6.4476679995    3.7931710003   14.5326249996   -0.0009340607   -0.0051808203   -0.0006678511
  8    1.1991869998    5.6893360002   14.5476289994   -0.0000532407    0.0000266040   -0.0003141542
  8    4.0337220002    1.8915180002   15.4214619998   -0.0032210911   -0.0075533248    0.0008715874
  8    9.2633839995   -0.0073850002   15.4535019998   -0.0003812494    0.0012360262    0.0023034017
  8    4.0561820003    5.7039559999   15.4177969990    0.0036975971    0.0030276388   -0.0022712383
  8    9.2769830005    3.7945979999   15.4622469991   -0.0002340233   -0.0016485325   -0.0013711567
  8    2.6427419996   -0.0135549997   16.2795180007   -0.0010141007    0.0055790641   -0.0023999055
  8    7.8400250000    1.8926320002   16.2768270002    0.0001964649    0.0018690867   -0.0031151502
  8    2.6384240003    3.8157519997   16.2593140011   -0.0029761124   -0.0069292980    0.0019754260
  8    7.8514419997    5.6872130004   16.3166770014    0.0025239801    0.0003199685   -0.0004399296
  8    5.6643329995   -0.0176379998   16.9121310008    0.0001982080   -0.0039141272    0.0004350200
  8    0.4053310002    1.8957859997   16.8918479996   -0.0015776627    0.0080343599    0.0016592803
  8    0.4475260002    5.6881070002   16.8927369995    0.0025411752    0.0034502614   -0.0003164542
  8    5.6202399997    3.8152399999   16.8226269986   -0.0020303249    0.0028202416    0.0020796367
 79    5.4020040005    1.4595419997   18.4356379999   -0.0002820577    0.0004033975   -0.0010473003
 79    7.2277730003    3.2548169998   19.4941750001   -0.0003784768   -0.0002447254   -0.0003865216
 79    2.6806750002    1.8673149997   18.8955910003    0.0008836948   -0.0001803941    0.0007893631
 79    4.5791829998    3.6165689997   19.6751170012   -0.0005518283   -0.0009288361   -0.0007784862
