# Supplementary material for: Real-Space Constrained Density Functional Theory Investigation of Site-Specific, Interfacial Charge Recombination Dynamics Across the Au Nanoparticle/TiO2 Heterojunction
Source: J Phys Chem Lett. 2026 Jan 6;17(2):570–8. doi: 10.1021/acs.jpclett.5c02905 (PMC12814526; doi:10.1021/acs.jpclett.5c02905)
Supplement: Supplementary file 3 [file jz5c02905_si_003.zip › Site-Specific-Charge-Recombination-Dynamics-With-CDFT-main/AuTiO2/4Au/PBE+U+D3/phonon/mode_195_0336.64cm-1.xsf]

# Mode 195   Frequency = 336.64 cm^-1 (=0.04174 eV)   scale = 0.2 Å
CRYSTAL
PRIMVEC
    10.4349002838     0.0000000000     0.0000000000
     0.0000000000     7.5847997665     0.0000000000
     0.0000000000     0.0000000000    28.8263830015
PRIMCOORD
 76 1
 22    1.7717419999    0.0000000000    8.2283789998    0.0000822398    0.0001058433    0.0000969675
 22    6.9891919999    1.8962000000    8.2283789998    0.0001255258    0.0000093073    0.0001161661
 22    1.7717419999    3.7924000001    8.2283789998    0.0000823996    0.0000973531    0.0001352127
 22    6.9891919999    5.6886000001    8.2283789998    0.0001382207    0.0000411191    0.0000966163
 22    4.7250270003    0.0000000000    9.1115859998    0.0000386258   -0.0000331631   -0.0000482168
 22    9.9424770003    1.8962000000    9.1115859998    0.0000453601    0.0000333667   -0.0000490619
 22    4.7250270003    3.7924000001    9.1115859998   -0.0000910475   -0.0000258726    0.0000131318
 22    9.9424770003    5.6886000001    9.1115859998   -0.0000127992    0.0000274069    0.0000385860
 22    3.1499830001    0.0000000000   11.7615519996   -0.0005611785   -0.0002312131   -0.0010814023
 22    8.3674330001    1.8962000000   11.7615519996    0.0003069238    0.0001266115    0.0008584883
 22    3.1499830001    3.7924000001   11.7615519996   -0.0003660209   -0.0001530046    0.0002549184
 22    8.3674330001    5.6886000001   11.7615519996    0.0005841646   -0.0000815520    0.0009561009
 22    6.1032690002    0.0000000000   12.6447589996    0.0011877938   -0.0002602067   -0.0006622418
 22    0.8858190002    1.8962000000   12.6447589996   -0.0006123801    0.0001476779    0.0001256475
 22    6.1032690002    3.7924000001   12.6447589996   -0.0019029047   -0.0003035545    0.0004222886
 22    0.8858190002    5.6886000001   12.6447589996   -0.0012246208    0.0000009801    0.0009234480
 22    4.4822329997   -0.0010329997   15.3425429992   -0.0070500267   -0.0016333638    0.0050031072
 22    9.7530450000    1.9007529998   15.3892070010    0.0025933871    0.0016869100   -0.0035342205
 22    4.4990469997    3.7970340002   15.3486869997    0.0022561679   -0.0013049301    0.0005155841
 22    9.7366270003    5.6711660003   15.4078090003   -0.0014323412    0.0001633319   -0.0049504040
 22    7.3650009996   -0.0086700003   16.0913470000    0.0008838674   -0.0005223730    0.0007173351
 22    2.1242060000    1.9196149997   16.1964519993   -0.0025072560    0.0031868092    0.0010057538
 22    7.3248619995    3.7853700003   16.1241240013    0.0012631707    0.0013243762    0.0008403975
 22    2.1046579998    5.6921970004   16.1094059996    0.0012146351    0.0006599318   -0.0029640341
  8    3.6388589998    0.0000000000    7.4999999990   -0.0007766273   -0.0002979335    0.0016512062
  8    8.8563089998    1.8962000000    7.4999999990    0.0004298780   -0.0002150577    0.0004995360
  8    3.6388589998    3.7924000001    7.4999999990    0.0003160777   -0.0002266935    0.0006426413
  8    8.8563089998    5.6886000001    7.4999999990    0.0002813002   -0.0001898469    0.0005569272
  8    6.5921440002    0.0000000000    8.3832069990    0.0001842471    0.0000063641    0.0000030604
  8    1.3746940003    1.8962000000    8.3832069990   -0.0002657947   -0.0003436778   -0.0000522838
  8    6.5921440002    3.7924000001    8.3832069990   -0.0002318363   -0.0001686629   -0.0001357425
  8    1.3746940003    5.6886000001    8.3832069990   -0.0003065124   -0.0002825866   -0.0000770836
  8   10.3394210005    0.0000000000    8.9567580006    0.0000188773    0.0000780446   -0.0000487195
  8    5.1219710005    1.8962000000    8.9567580006    0.0000796912    0.0001689153   -0.0000978640
  8   10.3394210005    3.7924000001    8.9567580006    0.0001149941    0.0001665266   -0.0002245761
  8    5.1219710005    5.6886000001    8.9567580006    0.0000244421    0.0001571879   -0.0001517340
  8    2.8579110000    0.0000000000    9.8399660008    0.0000057187   -0.0001370221   -0.0000723331
  8    8.0753610000    1.8962000000    9.8399660008   -0.0003485550    0.0000206557   -0.0001920050
  8    2.8579110000    3.7924000001    9.8399660008    0.0003392150    0.0000615425   -0.0002386706
  8    8.0753610000    5.6886000001    9.8399660008   -0.0002706026   -0.0001641358   -0.0001781705
  8    5.0171000001    0.0000000000   11.0331729988   -0.0002955212   -0.0000220959    0.0006317118
  8   10.2345500001    1.8962000000   11.0331729988    0.0017202717    0.0010442911    0.0024871434
  8    5.0171000001    3.7924000001   11.0331729988    0.0010168511   -0.0000251088    0.0001927989
  8   10.2345500001    5.6886000001   11.0331729988    0.0006817258    0.0004647028    0.0012735358
  8    7.9704899996    0.0000000000   11.9163799988   -0.0005725144   -0.0000899634    0.0005429684
  8    2.7530399996    1.8962000000   11.9163799988    0.0003450069    0.0001346886    0.0006198375
  8    7.9704899996    3.7924000001   11.9163799988    0.0000894855    0.0001731252   -0.0013700168
  8    2.7530399996    5.6886000001   11.9163799988   -0.0016488129   -0.0008280947    0.0006070575
  8    1.2828669999    0.0000000000   12.4899310004    0.0008123348    0.0012441443   -0.0021449798
  8    6.5003169998    1.8962000000   12.4899310004   -0.0031265285   -0.0021382799    0.0013664275
  8    1.2828669999    3.7924000001   12.4899310004    0.0066396742    0.0054449835   -0.0063020303
  8    6.5003169998    5.6886000001   12.4899310004   -0.0062514062   -0.0033717582    0.0044800328
  8    4.2361520003    0.0000000000   13.3731380004   -0.0144217713   -0.0120032513    0.0179388808
  8    9.4536029999    1.8962000000   13.3731380004   -0.0056046618   -0.0083361927    0.0042072692
  8    4.2361520003    3.7924000001   13.3731380004   -0.0002448467    0.0041992124   -0.0016600477
  8    9.4536029999    5.6886000001   13.3731380004   -0.0012180852   -0.0028205801    0.0002993642
  8    6.4120720002   -0.0100330002   14.5566100002   -0.0068240881   -0.0080593299    0.0006859106
  8    1.1988230003    1.8979300003   14.5697740004    0.0079147144   -0.0087574489   -0.0051129416
  8    6.4476679995    3.7931710003   14.5326249996    0.0036832622    0.0093319058   -0.0000777303
  8    1.1991869998    5.6893360002   14.5476289994    0.0008345078   -0.0109197149   -0.0019261851
  8    4.0337220002    1.8915180002   15.4214619998    0.0032992142    0.0027459487   -0.0015704266
  8    9.2633839995   -0.0073850002   15.4535019998    0.0004186116   -0.0071250858   -0.0020325677
  8    4.0561820003    5.7039559999   15.4177969990    0.0032474798    0.0002723134   -0.0027389742
  8    9.2769830005    3.7945979999   15.4622469991   -0.0011434455    0.0032110328   -0.0009170165
  8    2.6427419996   -0.0135549997   16.2795180007   -0.0021707736   -0.0059344014    0.0014391717
  8    7.8400250000    1.8926320002   16.2768270002    0.0010230424   -0.0031290425   -0.0009978224
  8    2.6384240003    3.8157519997   16.2593140011    0.0010103325    0.0056622689    0.0004128126
  8    7.8514419997    5.6872130004   16.3166770014   -0.0000282052    0.0068300280    0.0011651045
  8    5.6643329995   -0.0176379998   16.9121310008   -0.0001220536    0.0018213305    0.0008014197
  8    0.4053310002    1.8957859997   16.8918479996   -0.0020280302   -0.0058911332   -0.0008598949
  8    0.4475260002    5.6881070002   16.8927369995    0.0019442445   -0.0032984119   -0.0070639274
  8    5.6202399997    3.8152399999   16.8226269986   -0.0009464448    0.0052184721    0.0005193973
 79    5.4020040005    1.4595419997   18.4356379999   -0.0004998428    0.0000022827    0.0002680474
 79    7.2277730003    3.2548169998   19.4941750001    0.0001689996    0.0000451548    0.0003368490
 79    2.6806750002    1.8673149997   18.8955910003   -0.0006462342   -0.0002796370   -0.0010743329
 79    4.5791829998    3.6165689997   19.6751170012    0.0000598106    0.0001422610    0.0002029728
