# Supplementary material for: Real-Space Constrained Density Functional Theory Investigation of Site-Specific, Interfacial Charge Recombination Dynamics Across the Au Nanoparticle/TiO2 Heterojunction
Source: J Phys Chem Lett. 2026 Jan 6;17(2):570–8. doi: 10.1021/acs.jpclett.5c02905 (PMC12814526; doi:10.1021/acs.jpclett.5c02905)
Supplement: Supplementary file 3 [file jz5c02905_si_003.zip › Site-Specific-Charge-Recombination-Dynamics-With-CDFT-main/AuTiO2/4Au/PBE+U+D3/phonon/mode_196_0340.59cm-1.xsf]

# Mode 196   Frequency = 340.59 cm^-1 (=0.04223 eV)   scale = 0.2 Å
CRYSTAL
PRIMVEC
    10.4349002838     0.0000000000     0.0000000000
     0.0000000000     7.5847997665     0.0000000000
     0.0000000000     0.0000000000    28.8263830015
PRIMCOORD
 76 1
 22    1.7717419999    0.0000000000    8.2283789998   -0.0000270939   -0.0000338859   -0.0000611117
 22    6.9891919999    1.8962000000    8.2283789998   -0.0000646081   -0.0000416273   -0.0000606156
 22    1.7717419999    3.7924000001    8.2283789998   -0.0000090880   -0.0000150627   -0.0000538716
 22    6.9891919999    5.6886000001    8.2283789998   -0.0000577800   -0.0000424333   -0.0000659802
 22    4.7250270003    0.0000000000    9.1115859998   -0.0000131803   -0.0000005657    0.0000343576
 22    9.9424770003    1.8962000000    9.1115859998    0.0000097639   -0.0000026503   -0.0000276860
 22    4.7250270003    3.7924000001    9.1115859998   -0.0000432667    0.0000081949    0.0000474638
 22    9.9424770003    5.6886000001    9.1115859998    0.0000438394   -0.0000188889   -0.0000759921
 22    3.1499830001    0.0000000000   11.7615519996    0.0002291770    0.0001961121    0.0004217670
 22    8.3674330001    1.8962000000   11.7615519996    0.0002048726   -0.0000298183   -0.0002283769
 22    3.1499830001    3.7924000001   11.7615519996   -0.0000733108    0.0002524765    0.0001922113
 22    8.3674330001    5.6886000001   11.7615519996   -0.0002690144   -0.0000576911   -0.0007483372
 22    6.1032690002    0.0000000000   12.6447589996   -0.0002858615   -0.0000987320   -0.0001554668
 22    0.8858190002    1.8962000000   12.6447589996   -0.0000216052    0.0002262838    0.0005977549
 22    6.1032690002    3.7924000001   12.6447589996    0.0003195603    0.0004294617   -0.0009670025
 22    0.8858190002    5.6886000001   12.6447589996    0.0010672851   -0.0002011734    0.0006190531
 22    4.4822329997   -0.0010329997   15.3425429992    0.0073279727   -0.0017557548   -0.0023218860
 22    9.7530450000    1.9007529998   15.3892070010   -0.0010575801   -0.0010091585    0.0010301080
 22    4.4990469997    3.7970340002   15.3486869997   -0.0035769235    0.0053628923   -0.0012827757
 22    9.7366270003    5.6711660003   15.4078090003    0.0013379384   -0.0024632555    0.0039407539
 22    7.3650009996   -0.0086700003   16.0913470000    0.0002182263   -0.0011615005    0.0019359394
 22    2.1242060000    1.9196149997   16.1964519993   -0.0002421987   -0.0022758385   -0.0052983187
 22    7.3248619995    3.7853700003   16.1241240013    0.0073385926   -0.0002351550   -0.0007726905
 22    2.1046579998    5.6921970004   16.1094059996   -0.0086554057   -0.0000922095   -0.0024078681
  8    3.6388589998    0.0000000000    7.4999999990    0.0037158848    0.0017953508   -0.0024808528
  8    8.8563089998    1.8962000000    7.4999999990    0.0000977657    0.0002089822   -0.0000991906
  8    3.6388589998    3.7924000001    7.4999999990   -0.0000897780    0.0001245384   -0.0001910401
  8    8.8563089998    5.6886000001    7.4999999990   -0.0001839953    0.0000436881   -0.0002641818
  8    6.5921440002    0.0000000000    8.3832069990   -0.0001296383   -0.0000500615    0.0000133038
  8    1.3746940003    1.8962000000    8.3832069990    0.0000789808    0.0001106760    0.0000753976
  8    6.5921440002    3.7924000001    8.3832069990    0.0001825945    0.0001779257    0.0000616399
  8    1.3746940003    5.6886000001    8.3832069990    0.0001154851    0.0001358445    0.0001123293
  8   10.3394210005    0.0000000000    8.9567580006    0.0000296441   -0.0000584131    0.0000788327
  8    5.1219710005    1.8962000000    8.9567580006    0.0000969033   -0.0000123860   -0.0000235212
  8   10.3394210005    3.7924000001    8.9567580006   -0.0000959688   -0.0001570713    0.0000308800
  8    5.1219710005    5.6886000001    8.9567580006    0.0000246799   -0.0000935718   -0.0000171010
  8    2.8579110000    0.0000000000    9.8399660008   -0.0001251476   -0.0001113139    0.0000483352
  8    8.0753610000    1.8962000000    9.8399660008    0.0001191838    0.0000366572    0.0001376208
  8    2.8579110000    3.7924000001    9.8399660008    0.0000934006   -0.0001054615   -0.0000963562
  8    8.0753610000    5.6886000001    9.8399660008    0.0000240927    0.0000367660    0.0000869370
  8    5.0171000001    0.0000000000   11.0331729988   -0.0002119463   -0.0001116662   -0.0005370942
  8   10.2345500001    1.8962000000   11.0331729988   -0.0002511743   -0.0000399650   -0.0003868275
  8    5.0171000001    3.7924000001   11.0331729988   -0.0005019521   -0.0006064042   -0.0009068383
  8   10.2345500001    5.6886000001   11.0331729988    0.0002395100    0.0005263124    0.0007851888
  8    7.9704899996    0.0000000000   11.9163799988    0.0005410200   -0.0000337459   -0.0000564248
  8    2.7530399996    1.8962000000   11.9163799988    0.0013234137    0.0007128725   -0.0009114347
  8    7.9704899996    3.7924000001   11.9163799988    0.0002992374   -0.0000230263   -0.0001699485
  8    2.7530399996    5.6886000001   11.9163799988    0.0004047125    0.0005023429   -0.0001489065
  8    1.2828669999    0.0000000000   12.4899310004   -0.0005355454   -0.0007766312    0.0005895132
  8    6.5003169998    1.8962000000   12.4899310004   -0.0014333497   -0.0009704094    0.0023452070
  8    1.2828669999    3.7924000001   12.4899310004    0.0005396061   -0.0001115014   -0.0004889992
  8    6.5003169998    5.6886000001   12.4899310004   -0.0002918406   -0.0009310422    0.0010757418
  8    4.2361520003    0.0000000000   13.3731380004   -0.0179035549   -0.0132608181    0.0160040283
  8    9.4536029999    1.8962000000   13.3731380004    0.0022672010    0.0004168864   -0.0015396731
  8    4.2361520003    3.7924000001   13.3731380004   -0.0052232248   -0.0093752232    0.0062733656
  8    9.4536029999    5.6886000001   13.3731380004    0.0079796403    0.0071483558   -0.0065279600
  8    6.4120720002   -0.0100330002   14.5566100002   -0.0016435012    0.0128003236    0.0013434428
  8    1.1988230003    1.8979300003   14.5697740004   -0.0047542459    0.0013333857    0.0000577767
  8    6.4476679995    3.7931710003   14.5326249996   -0.0040689583    0.0019907508    0.0018405736
  8    1.1991869998    5.6893360002   14.5476289994   -0.0017739415    0.0034896121   -0.0016901462
  8    4.0337220002    1.8915180002   15.4214619998   -0.0004876947    0.0004937461    0.0008430458
  8    9.2633839995   -0.0073850002   15.4535019998    0.0004994534   -0.0016165410   -0.0007793913
  8    4.0561820003    5.7039559999   15.4177969990   -0.0030390430    0.0029557227    0.0033453819
  8    9.2769830005    3.7945979999   15.4622469991    0.0012397851    0.0033565270    0.0000722537
  8    2.6427419996   -0.0135549997   16.2795180007    0.0013238020   -0.0022484504   -0.0029098780
  8    7.8400250000    1.8926320002   16.2768270002   -0.0010523399    0.0027208291    0.0006433855
  8    2.6384240003    3.8157519997   16.2593140011   -0.0017178543   -0.0028776285   -0.0011136231
  8    7.8514419997    5.6872130004   16.3166770014   -0.0004705925   -0.0028874621   -0.0004292715
  8    5.6643329995   -0.0176379998   16.9121310008    0.0006392286   -0.0003377452    0.0020470186
  8    0.4053310002    1.8957859997   16.8918479996   -0.0015438564    0.0045881360    0.0033703106
  8    0.4475260002    5.6881070002   16.8927369995    0.0001474500   -0.0039487014    0.0031423574
  8    5.6202399997    3.8152399999   16.8226269986    0.0048894597   -0.0005906033   -0.0050624613
 79    5.4020040005    1.4595419997   18.4356379999    0.0000288857   -0.0000146497    0.0004291290
 79    7.2277730003    3.2548169998   19.4941750001    0.0000652830   -0.0002283964   -0.0003958089
 79    2.6806750002    1.8673149997   18.8955910003    0.0004429472    0.0000864699    0.0004845601
 79    4.5791829998    3.6165689997   19.6751170012   -0.0002344194   -0.0002286438   -0.0005595837
