# Supplementary material for: Real-Space Constrained Density Functional Theory Investigation of Site-Specific, Interfacial Charge Recombination Dynamics Across the Au Nanoparticle/TiO2 Heterojunction
Source: J Phys Chem Lett. 2026 Jan 6;17(2):570–8. doi: 10.1021/acs.jpclett.5c02905 (PMC12814526; doi:10.1021/acs.jpclett.5c02905)
Supplement: Supplementary file 3 [file jz5c02905_si_003.zip › Site-Specific-Charge-Recombination-Dynamics-With-CDFT-main/AuTiO2/4Au/PBE+U+D3/phonon/mode_197_0351.12cm-1.xsf]

# Mode 197   Frequency = 351.12 cm^-1 (=0.04353 eV)   scale = 0.2 Å
CRYSTAL
PRIMVEC
    10.4349002838     0.0000000000     0.0000000000
     0.0000000000     7.5847997665     0.0000000000
     0.0000000000     0.0000000000    28.8263830015
PRIMCOORD
 76 1
 22    1.7717419999    0.0000000000    8.2283789998    0.0001173761    0.0000572357    0.0001293199
 22    6.9891919999    1.8962000000    8.2283789998    0.0001417442    0.0000504990    0.0001461262
 22    1.7717419999    3.7924000001    8.2283789998    0.0001384529    0.0000937232    0.0001575774
 22    6.9891919999    5.6886000001    8.2283789998    0.0001666483    0.0000983530    0.0001439522
 22    4.7250270003    0.0000000000    9.1115859998    0.0000757059    0.0000111229    0.0000593013
 22    9.9424770003    1.8962000000    9.1115859998   -0.0000254440   -0.0000098185   -0.0000553031
 22    4.7250270003    3.7924000001    9.1115859998   -0.0000593524   -0.0000106914   -0.0000956333
 22    9.9424770003    5.6886000001    9.1115859998   -0.0000162091   -0.0000060753   -0.0000153116
 22    3.1499830001    0.0000000000   11.7615519996    0.0000191772   -0.0001753602    0.0003176107
 22    8.3674330001    1.8962000000   11.7615519996   -0.0000218707   -0.0000914046    0.0004623653
 22    3.1499830001    3.7924000001   11.7615519996   -0.0001012359    0.0000794809    0.0006174367
 22    8.3674330001    5.6886000001   11.7615519996   -0.0001851778   -0.0003960954   -0.0008087880
 22    6.1032690002    0.0000000000   12.6447589996   -0.0004395049    0.0000326021   -0.0002570462
 22    0.8858190002    1.8962000000   12.6447589996   -0.0004132077   -0.0001367394    0.0003393424
 22    6.1032690002    3.7924000001   12.6447589996   -0.0009883355   -0.0000178923   -0.0003829923
 22    0.8858190002    5.6886000001   12.6447589996   -0.0013985076   -0.0006398799    0.0008152275
 22    4.4822329997   -0.0010329997   15.3425429992   -0.0057000369    0.0044328160   -0.0015436283
 22    9.7530450000    1.9007529998   15.3892070010   -0.0019876814   -0.0002862146    0.0002689319
 22    4.4990469997    3.7970340002   15.3486869997   -0.0006277820    0.0041814268   -0.0017690154
 22    9.7366270003    5.6711660003   15.4078090003   -0.0034325429   -0.0061606347    0.0062862080
 22    7.3650009996   -0.0086700003   16.0913470000    0.0057215126    0.0032061182   -0.0020226749
 22    2.1242060000    1.9196149997   16.1964519993   -0.0065381202   -0.0033796916   -0.0000003034
 22    7.3248619995    3.7853700003   16.1241240013    0.0053698123    0.0038907855   -0.0022979950
 22    2.1046579998    5.6921970004   16.1094059996   -0.0015408121    0.0007162842   -0.0019049348
  8    3.6388589998    0.0000000000    7.4999999990   -0.0052281693   -0.0016568034    0.0044838843
  8    8.8563089998    1.8962000000    7.4999999990    0.0003124805   -0.0003852968    0.0008640335
  8    3.6388589998    3.7924000001    7.4999999990    0.0003478788   -0.0003906048    0.0009445096
  8    8.8563089998    5.6886000001    7.4999999990    0.0003353838   -0.0002929368    0.0009400084
  8    6.5921440002    0.0000000000    8.3832069990    0.0003550757   -0.0000765905   -0.0000652055
  8    1.3746940003    1.8962000000    8.3832069990   -0.0003504033   -0.0002191039   -0.0000509018
  8    6.5921440002    3.7924000001    8.3832069990   -0.0003482441   -0.0002597833   -0.0000163563
  8    1.3746940003    5.6886000001    8.3832069990   -0.0003147989   -0.0002583130   -0.0000412319
  8   10.3394210005    0.0000000000    8.9567580006    0.0001188862    0.0003091403   -0.0000489892
  8    5.1219710005    1.8962000000    8.9567580006    0.0002932015    0.0004759718   -0.0000898838
  8   10.3394210005    3.7924000001    8.9567580006    0.0003447032    0.0003904705   -0.0001464777
  8    5.1219710005    5.6886000001    8.9567580006    0.0002635384    0.0002191440   -0.0001436989
  8    2.8579110000    0.0000000000    9.8399660008   -0.0000121952    0.0001435327   -0.0002272838
  8    8.0753610000    1.8962000000    9.8399660008    0.0001983790    0.0002984459   -0.0001800879
  8    2.8579110000    3.7924000001    9.8399660008    0.0003374703    0.0002534049   -0.0001510805
  8    8.0753610000    5.6886000001    9.8399660008    0.0001459348    0.0001044106   -0.0002497960
  8    5.0171000001    0.0000000000   11.0331729988   -0.0006061128   -0.0002447123   -0.0003077973
  8   10.2345500001    1.8962000000   11.0331729988    0.0015428214    0.0007092492    0.0018307974
  8    5.0171000001    3.7924000001   11.0331729988    0.0027496960    0.0007644153    0.0029268570
  8   10.2345500001    5.6886000001   11.0331729988    0.0014940418    0.0011321172    0.0019571649
  8    7.9704899996    0.0000000000   11.9163799988    0.0003695504    0.0000582279    0.0000436278
  8    2.7530399996    1.8962000000   11.9163799988   -0.0007995853    0.0000114463    0.0005572661
  8    7.9704899996    3.7924000001   11.9163799988   -0.0006238294   -0.0003300456   -0.0006142201
  8    2.7530399996    5.6886000001   11.9163799988   -0.0021465740   -0.0008461416    0.0006142893
  8    1.2828669999    0.0000000000   12.4899310004   -0.0010729556   -0.0005310833   -0.0016761523
  8    6.5003169998    1.8962000000   12.4899310004   -0.0020238185   -0.0004807880   -0.0002055192
  8    1.2828669999    3.7924000001   12.4899310004    0.0005734607    0.0010470719   -0.0017194845
  8    6.5003169998    5.6886000001   12.4899310004   -0.0041734109   -0.0029647706    0.0031184011
  8    4.2361520003    0.0000000000   13.3731380004    0.0092116588    0.0074395832   -0.0088626579
  8    9.4536029999    1.8962000000   13.3731380004   -0.0019229382   -0.0022135029    0.0006652447
  8    4.2361520003    3.7924000001   13.3731380004   -0.0102109438   -0.0108588337    0.0084831107
  8    9.4536029999    5.6886000001   13.3731380004   -0.0004405772    0.0051561748    0.0014640519
  8    6.4120720002   -0.0100330002   14.5566100002    0.0003774142   -0.0040452696    0.0012027931
  8    1.1988230003    1.8979300003   14.5697740004    0.0009441813   -0.0049856813   -0.0048062595
  8    6.4476679995    3.7931710003   14.5326249996    0.0000865853    0.0016308382   -0.0055119547
  8    1.1991869998    5.6893360002   14.5476289994    0.0026617086   -0.0104700246   -0.0021095576
  8    4.0337220002    1.8915180002   15.4214619998    0.0013317735   -0.0015881504    0.0021681911
  8    9.2633839995   -0.0073850002   15.4535019998    0.0079805660    0.0003477088   -0.0058578258
  8    4.0561820003    5.7039559999   15.4177969990    0.0002960976    0.0043682231   -0.0024066677
  8    9.2769830005    3.7945979999   15.4622469991    0.0042145004   -0.0001693985   -0.0034309874
  8    2.6427419996   -0.0135549997   16.2795180007   -0.0013515267    0.0008107778   -0.0018518489
  8    7.8400250000    1.8926320002   16.2768270002   -0.0040533910    0.0045269710    0.0027044123
  8    2.6384240003    3.8157519997   16.2593140011   -0.0011106088   -0.0051420690   -0.0015867764
  8    7.8514419997    5.6872130004   16.3166770014   -0.0052455458   -0.0015275525    0.0043247500
  8    5.6643329995   -0.0176379998   16.9121310008    0.0001916010    0.0023072922    0.0012464387
  8    0.4053310002    1.8957859997   16.8918479996   -0.0014296287   -0.0114320086    0.0026398647
  8    0.4475260002    5.6881070002   16.8927369995    0.0000829668    0.0008455480   -0.0034559935
  8    5.6202399997    3.8152399999   16.8226269986    0.0049850343   -0.0019591958   -0.0080124539
 79    5.4020040005    1.4595419997   18.4356379999    0.0011988833   -0.0002392194    0.0013308705
 79    7.2277730003    3.2548169998   19.4941750001    0.0003373018    0.0000214693   -0.0000875301
 79    2.6806750002    1.8673149997   18.8955910003   -0.0006517885   -0.0000398112   -0.0000733406
 79    4.5791829998    3.6165689997   19.6751170012    0.0001634188    0.0002267281    0.0000375754
