# Supplementary material for: Real-Space Constrained Density Functional Theory Investigation of Site-Specific, Interfacial Charge Recombination Dynamics Across the Au Nanoparticle/TiO2 Heterojunction
Source: J Phys Chem Lett. 2026 Jan 6;17(2):570–8. doi: 10.1021/acs.jpclett.5c02905 (PMC12814526; doi:10.1021/acs.jpclett.5c02905)
Supplement: Supplementary file 3 [file jz5c02905_si_003.zip › Site-Specific-Charge-Recombination-Dynamics-With-CDFT-main/AuTiO2/4Au/PBE+U+D3/phonon/mode_198_0359.21cm-1.xsf]

# Mode 198   Frequency = 359.21 cm^-1 (=0.04454 eV)   scale = 0.2 Å
CRYSTAL
PRIMVEC
    10.4349002838     0.0000000000     0.0000000000
     0.0000000000     7.5847997665     0.0000000000
     0.0000000000     0.0000000000    28.8263830015
PRIMCOORD
 76 1
 22    1.7717419999    0.0000000000    8.2283789998   -0.0000893224   -0.0000660758   -0.0001180337
 22    6.9891919999    1.8962000000    8.2283789998   -0.0000835746   -0.0000417657   -0.0000735041
 22    1.7717419999    3.7924000001    8.2283789998   -0.0000727086   -0.0000784402   -0.0001222944
 22    6.9891919999    5.6886000001    8.2283789998   -0.0000906974   -0.0000393262   -0.0000653621
 22    4.7250270003    0.0000000000    9.1115859998    0.0000098807    0.0000123215    0.0000445977
 22    9.9424770003    1.8962000000    9.1115859998   -0.0000394540   -0.0000149202   -0.0000246471
 22    4.7250270003    3.7924000001    9.1115859998    0.0000802308    0.0000182494    0.0000442959
 22    9.9424770003    5.6886000001    9.1115859998   -0.0000771039   -0.0000120508   -0.0000431521
 22    3.1499830001    0.0000000000   11.7615519996    0.0004673199    0.0003503356    0.0000052086
 22    8.3674330001    1.8962000000   11.7615519996   -0.0004306725   -0.0001229975   -0.0005825319
 22    3.1499830001    3.7924000001   11.7615519996    0.0004975074    0.0002393836    0.0002481527
 22    8.3674330001    5.6886000001   11.7615519996   -0.0003544690   -0.0000604189   -0.0002595658
 22    6.1032690002    0.0000000000   12.6447589996    0.0004064346    0.0003572009    0.0001067687
 22    0.8858190002    1.8962000000   12.6447589996   -0.0002017142   -0.0001232935   -0.0002267326
 22    6.1032690002    3.7924000001   12.6447589996    0.0011848121    0.0003400154    0.0005976452
 22    0.8858190002    5.6886000001   12.6447589996   -0.0006239381    0.0002207414   -0.0006559021
 22    4.4822329997   -0.0010329997   15.3425429992    0.0040854474    0.0033407092   -0.0012416177
 22    9.7530450000    1.9007529998   15.3892070010   -0.0038358243   -0.0041324525    0.0030106065
 22    4.4990469997    3.7970340002   15.3486869997    0.0071453156    0.0018835640   -0.0022200841
 22    9.7366270003    5.6711660003   15.4078090003   -0.0058295293    0.0003038818    0.0020524403
 22    7.3650009996   -0.0086700003   16.0913470000    0.0004174645    0.0022587711   -0.0005557204
 22    2.1242060000    1.9196149997   16.1964519993    0.0039019460   -0.0042753302   -0.0004050029
 22    7.3248619995    3.7853700003   16.1241240013   -0.0029947897    0.0042814692   -0.0041004941
 22    2.1046579998    5.6921970004   16.1094059996    0.0034723534   -0.0043675345    0.0018074915
  8    3.6388589998    0.0000000000    7.4999999990   -0.0080579160   -0.0029671173    0.0041513257
  8    8.8563089998    1.8962000000    7.4999999990   -0.0005534650    0.0000275920   -0.0006326331
  8    3.6388589998    3.7924000001    7.4999999990   -0.0004346717    0.0001374185   -0.0006314636
  8    8.8563089998    5.6886000001    7.4999999990   -0.0002516439    0.0001324401   -0.0005267440
  8    6.5921440002    0.0000000000    8.3832069990   -0.0003423959   -0.0000528346   -0.0000509827
  8    1.3746940003    1.8962000000    8.3832069990    0.0001335325    0.0001592636    0.0001079381
  8    6.5921440002    3.7924000001    8.3832069990    0.0002307886    0.0001894321    0.0000195015
  8    1.3746940003    5.6886000001    8.3832069990    0.0002050687    0.0001976396    0.0000669205
  8   10.3394210005    0.0000000000    8.9567580006    0.0000068662   -0.0001742491    0.0000388645
  8    5.1219710005    1.8962000000    8.9567580006   -0.0001977293   -0.0003512998   -0.0000221803
  8   10.3394210005    3.7924000001    8.9567580006   -0.0001832698   -0.0002597160    0.0000348306
  8    5.1219710005    5.6886000001    8.9567580006   -0.0002088345   -0.0003474634   -0.0000925368
  8    2.8579110000    0.0000000000    9.8399660008   -0.0003069509   -0.0003714698    0.0001945746
  8    8.0753610000    1.8962000000    9.8399660008    0.0000671266   -0.0001814859   -0.0000691606
  8    2.8579110000    3.7924000001    9.8399660008   -0.0003404192   -0.0002481270    0.0001466520
  8    8.0753610000    5.6886000001    9.8399660008    0.0002421383   -0.0001076751   -0.0000862517
  8    5.0171000001    0.0000000000   11.0331729988   -0.0002630506   -0.0002636917   -0.0009013581
  8   10.2345500001    1.8962000000   11.0331729988   -0.0006164840   -0.0001968582   -0.0004191113
  8    5.0171000001    3.7924000001   11.0331729988   -0.0010803662   -0.0003177186   -0.0014744830
  8   10.2345500001    5.6886000001   11.0331729988    0.0001780878   -0.0001290224    0.0000001593
  8    7.9704899996    0.0000000000   11.9163799988    0.0002494902   -0.0000543850   -0.0007609920
  8    2.7530399996    1.8962000000   11.9163799988   -0.0010089108   -0.0004421140    0.0010771284
  8    7.9704899996    3.7924000001   11.9163799988    0.0029090052    0.0014423581   -0.0019028819
  8    2.7530399996    5.6886000001   11.9163799988   -0.0013312600   -0.0008181281    0.0012296435
  8    1.2828669999    0.0000000000   12.4899310004    0.0013325340    0.0019238628   -0.0000843387
  8    6.5003169998    1.8962000000   12.4899310004    0.0002603366   -0.0014974891    0.0015117243
  8    1.2828669999    3.7924000001   12.4899310004    0.0008314236    0.0018946927   -0.0002426311
  8    6.5003169998    5.6886000001   12.4899310004    0.0006232096   -0.0010360429    0.0010636354
  8    4.2361520003    0.0000000000   13.3731380004    0.0009734170   -0.0056319605   -0.0005460555
  8    9.4536029999    1.8962000000   13.3731380004   -0.0004736487    0.0027108171    0.0014476855
  8    4.2361520003    3.7924000001   13.3731380004    0.0025410352   -0.0010253426   -0.0038036097
  8    9.4536029999    5.6886000001   13.3731380004   -0.0077438282   -0.0057004288    0.0076742204
  8    6.4120720002   -0.0100330002   14.5566100002   -0.0062526894    0.0155791781    0.0002964548
  8    1.1988230003    1.8979300003   14.5697740004   -0.0024701141   -0.0069094026    0.0033493225
  8    6.4476679995    3.7931710003   14.5326249996   -0.0018628869    0.0155581347    0.0001491735
  8    1.1991869998    5.6893360002   14.5476289994   -0.0055171954   -0.0058598387    0.0017516075
  8    4.0337220002    1.8915180002   15.4214619998   -0.0014317610    0.0043404659    0.0038506165
  8    9.2633839995   -0.0073850002   15.4535019998    0.0023488125    0.0000932550    0.0000332778
  8    4.0561820003    5.7039559999   15.4177969990    0.0000357919   -0.0005909998    0.0022343762
  8    9.2769830005    3.7945979999   15.4622469991    0.0041723762   -0.0028923392   -0.0025179195
  8    2.6427419996   -0.0135549997   16.2795180007    0.0027275144   -0.0052402020   -0.0031723548
  8    7.8400250000    1.8926320002   16.2768270002   -0.0032482345    0.0035045179    0.0022142775
  8    2.6384240003    3.8157519997   16.2593140011    0.0038808479   -0.0027846088   -0.0020858489
  8    7.8514419997    5.6872130004   16.3166770014   -0.0019707947    0.0009182548    0.0017432126
  8    5.6643329995   -0.0176379998   16.9121310008    0.0043296904   -0.0016722307   -0.0009047810
  8    0.4053310002    1.8957859997   16.8918479996    0.0053798078   -0.0000985850   -0.0005131112
  8    0.4475260002    5.6881070002   16.8927369995    0.0072317856   -0.0069826291    0.0017701256
  8    5.6202399997    3.8152399999   16.8226269986   -0.0007241612    0.0049829129    0.0122005148
 79    5.4020040005    1.4595419997   18.4356379999   -0.0022568402    0.0005423306   -0.0012726451
 79    7.2277730003    3.2548169998   19.4941750001   -0.0003002023   -0.0002543704    0.0003364145
 79    2.6806750002    1.8673149997   18.8955910003    0.0007730321   -0.0000923688   -0.0003313488
 79    4.5791829998    3.6165689997   19.6751170012   -0.0001979341   -0.0003449289   -0.0002437775
