# Supplementary material for: Real-Space Constrained Density Functional Theory Investigation of Site-Specific, Interfacial Charge Recombination Dynamics Across the Au Nanoparticle/TiO2 Heterojunction
Source: J Phys Chem Lett. 2026 Jan 6;17(2):570–8. doi: 10.1021/acs.jpclett.5c02905 (PMC12814526; doi:10.1021/acs.jpclett.5c02905)
Supplement: Supplementary file 3 [file jz5c02905_si_003.zip › Site-Specific-Charge-Recombination-Dynamics-With-CDFT-main/AuTiO2/4Au/PBE+U+D3/phonon/mode_199_0377.50cm-1.xsf]

# Mode 199   Frequency = 377.50 cm^-1 (=0.04680 eV)   scale = 0.2 Å
CRYSTAL
PRIMVEC
    10.4349002838     0.0000000000     0.0000000000
     0.0000000000     7.5847997665     0.0000000000
     0.0000000000     0.0000000000    28.8263830015
PRIMCOORD
 76 1
 22    1.7717419999    0.0000000000    8.2283789998    0.0000513938    0.0000110195    0.0000893144
 22    6.9891919999    1.8962000000    8.2283789998    0.0000463617    0.0000594918    0.0000947515
 22    1.7717419999    3.7924000001    8.2283789998    0.0001001810    0.0000181693    0.0000736702
 22    6.9891919999    5.6886000001    8.2283789998    0.0000553721    0.0000972526    0.0000793319
 22    4.7250270003    0.0000000000    9.1115859998    0.0000346689    0.0000253263   -0.0000219824
 22    9.9424770003    1.8962000000    9.1115859998   -0.0000666040   -0.0000143415    0.0000404041
 22    4.7250270003    3.7924000001    9.1115859998    0.0000056704    0.0000186039    0.0000671326
 22    9.9424770003    5.6886000001    9.1115859998    0.0000102583   -0.0000364244   -0.0001048713
 22    3.1499830001    0.0000000000   11.7615519996    0.0001509704   -0.0000042658    0.0003277833
 22    8.3674330001    1.8962000000   11.7615519996   -0.0002585628    0.0001058002    0.0002490868
 22    3.1499830001    3.7924000001   11.7615519996    0.0003316176   -0.0001121012    0.0002684306
 22    8.3674330001    5.6886000001   11.7615519996   -0.0003593732    0.0000228668   -0.0011118951
 22    6.1032690002    0.0000000000   12.6447589996   -0.0011675192   -0.0003372688   -0.0004781553
 22    0.8858190002    1.8962000000   12.6447589996   -0.0003845111    0.0001870923    0.0003989878
 22    6.1032690002    3.7924000001   12.6447589996   -0.0003969230    0.0000832898    0.0010838500
 22    0.8858190002    5.6886000001   12.6447589996    0.0009609004   -0.0005588386   -0.0007225005
 22    4.4822329997   -0.0010329997   15.3425429992    0.0009171397    0.0014078283   -0.0020975151
 22    9.7530450000    1.9007529998   15.3892070010    0.0044579463   -0.0012518134   -0.0012196918
 22    4.4990469997    3.7970340002   15.3486869997    0.0013548702   -0.0017334649    0.0004867705
 22    9.7366270003    5.6711660003   15.4078090003   -0.0023052485    0.0001238590    0.0085515683
 22    7.3650009996   -0.0086700003   16.0913470000   -0.0017561157   -0.0025425309    0.0028971309
 22    2.1242060000    1.9196149997   16.1964519993   -0.0019031796    0.0008643508    0.0034772703
 22    7.3248619995    3.7853700003   16.1241240013   -0.0009644781    0.0002433741   -0.0045232824
 22    2.1046579998    5.6921970004   16.1094059996    0.0036790097    0.0002811040   -0.0065086845
  8    3.6388589998    0.0000000000    7.4999999990    0.0030723126    0.0010094330   -0.0012555217
  8    8.8563089998    1.8962000000    7.4999999990    0.0002339953   -0.0001671633    0.0004812383
  8    3.6388589998    3.7924000001    7.4999999990    0.0001488874   -0.0001084861    0.0004030588
  8    8.8563089998    5.6886000001    7.4999999990    0.0000530124   -0.0002649112    0.0006086643
  8    6.5921440002    0.0000000000    8.3832069990    0.0001863007   -0.0001469939   -0.0000453186
  8    1.3746940003    1.8962000000    8.3832069990   -0.0001629744   -0.0000995881   -0.0001190417
  8    6.5921440002    3.7924000001    8.3832069990   -0.0001590038   -0.0001256490   -0.0001259620
  8    1.3746940003    5.6886000001    8.3832069990   -0.0003095678   -0.0001794785   -0.0000096226
  8   10.3394210005    0.0000000000    8.9567580006   -0.0000237305    0.0000528236   -0.0000481782
  8    5.1219710005    1.8962000000    8.9567580006    0.0000997899    0.0001133146   -0.0001689481
  8   10.3394210005    3.7924000001    8.9567580006    0.0000493214    0.0002316376   -0.0000359870
  8    5.1219710005    5.6886000001    8.9567580006    0.0001514434    0.0001176968   -0.0000524704
  8    2.8579110000    0.0000000000    9.8399660008    0.0001215078    0.0001528710   -0.0002973486
  8    8.0753610000    1.8962000000    9.8399660008    0.0001814816    0.0000562947   -0.0000892999
  8    2.8579110000    3.7924000001    9.8399660008   -0.0001438134   -0.0000714032   -0.0000550546
  8    8.0753610000    5.6886000001    9.8399660008    0.0003015033    0.0001582374    0.0000302819
  8    5.0171000001    0.0000000000   11.0331729988    0.0001471131    0.0000550997    0.0006397149
  8   10.2345500001    1.8962000000   11.0331729988    0.0000346428   -0.0007349169   -0.0011030080
  8    5.0171000001    3.7924000001   11.0331729988   -0.0003383028   -0.0000095204   -0.0006596721
  8   10.2345500001    5.6886000001   11.0331729988    0.0005087700    0.0004987549    0.0015370144
  8    7.9704899996    0.0000000000   11.9163799988    0.0002938774    0.0002525996    0.0014252974
  8    2.7530399996    1.8962000000   11.9163799988    0.0007394878    0.0003049593   -0.0015510357
  8    7.9704899996    3.7924000001   11.9163799988    0.0002862370   -0.0001701689   -0.0009380541
  8    2.7530399996    5.6886000001   11.9163799988   -0.0007767135   -0.0002826422    0.0003740245
  8    1.2828669999    0.0000000000   12.4899310004   -0.0006862055   -0.0013277590   -0.0001818483
  8    6.5003169998    1.8962000000   12.4899310004    0.0046789160    0.0022884503   -0.0024805705
  8    1.2828669999    3.7924000001   12.4899310004   -0.0013534067   -0.0008193655    0.0020849233
  8    6.5003169998    5.6886000001   12.4899310004   -0.0026788924   -0.0015243412    0.0011160863
  8    4.2361520003    0.0000000000   13.3731380004   -0.0085948979   -0.0040914836    0.0038651276
  8    9.4536029999    1.8962000000   13.3731380004    0.0016351889    0.0000861659   -0.0024870033
  8    4.2361520003    3.7924000001   13.3731380004   -0.0008524319   -0.0016523059    0.0004916317
  8    9.4536029999    5.6886000001   13.3731380004   -0.0076913877   -0.0046409611    0.0106273734
  8    6.4120720002   -0.0100330002   14.5566100002    0.0107334242   -0.0045618504   -0.0031810350
  8    1.1988230003    1.8979300003   14.5697740004   -0.0052060790    0.0272551142    0.0008984748
  8    6.4476679995    3.7931710003   14.5326249996   -0.0056132834    0.0031711737   -0.0000056662
  8    1.1991869998    5.6893360002   14.5476289994   -0.0037698762   -0.0120982847   -0.0026538657
  8    4.0337220002    1.8915180002   15.4214619998    0.0013650524    0.0010402917   -0.0045669251
  8    9.2633839995   -0.0073850002   15.4535019998   -0.0003945189    0.0022020640    0.0009445979
  8    4.0561820003    5.7039559999   15.4177969990    0.0010870172    0.0002085317    0.0005131809
  8    9.2769830005    3.7945979999   15.4622469991    0.0010683246    0.0030016022    0.0004732722
  8    2.6427419996   -0.0135549997   16.2795180007   -0.0018489851   -0.0024695735    0.0016043939
  8    7.8400250000    1.8926320002   16.2768270002    0.0004771091   -0.0013707022   -0.0010083905
  8    2.6384240003    3.8157519997   16.2593140011   -0.0002054169    0.0020821975   -0.0000466516
  8    7.8514419997    5.6872130004   16.3166770014   -0.0001040696   -0.0039471891   -0.0009520307
  8    5.6643329995   -0.0176379998   16.9121310008   -0.0019771761   -0.0013067748   -0.0018329364
  8    0.4053310002    1.8957859997   16.8918479996    0.0035784688   -0.0053598831   -0.0034466828
  8    0.4475260002    5.6881070002   16.8927369995   -0.0004483398    0.0108990585    0.0006316061
  8    5.6202399997    3.8152399999   16.8226269986    0.0028263124   -0.0015311445    0.0031900959
 79    5.4020040005    1.4595419997   18.4356379999   -0.0001260583   -0.0001544132   -0.0004202930
 79    7.2277730003    3.2548169998   19.4941750001    0.0000129441   -0.0000102486   -0.0000859233
 79    2.6806750002    1.8673149997   18.8955910003   -0.0003361180    0.0003529421   -0.0002413810
 79    4.5791829998    3.6165689997   19.6751170012    0.0000840692    0.0000142168    0.0002016470
