# Supplementary material for: Real-Space Constrained Density Functional Theory Investigation of Site-Specific, Interfacial Charge Recombination Dynamics Across the Au Nanoparticle/TiO2 Heterojunction
Source: J Phys Chem Lett. 2026 Jan 6;17(2):570–8. doi: 10.1021/acs.jpclett.5c02905 (PMC12814526; doi:10.1021/acs.jpclett.5c02905)
Supplement: Supplementary file 3 [file jz5c02905_si_003.zip › Site-Specific-Charge-Recombination-Dynamics-With-CDFT-main/AuTiO2/4Au/PBE+U+D3/phonon/mode_200_0389.00cm-1.xsf]

# Mode 200   Frequency = 389.00 cm^-1 (=0.04823 eV)   scale = 0.2 Å
CRYSTAL
PRIMVEC
    10.4349002838     0.0000000000     0.0000000000
     0.0000000000     7.5847997665     0.0000000000
     0.0000000000     0.0000000000    28.8263830015
PRIMCOORD
 76 1
 22    1.7717419999    0.0000000000    8.2283789998    0.0000599318    0.0000440857    0.0000264182
 22    6.9891919999    1.8962000000    8.2283789998   -0.0000065938    0.0000014709    0.0000495849
 22    1.7717419999    3.7924000001    8.2283789998    0.0000441060    0.0000209764    0.0000379351
 22    6.9891919999    5.6886000001    8.2283789998   -0.0000115224    0.0000283365    0.0000519908
 22    4.7250270003    0.0000000000    9.1115859998    0.0000389951    0.0000188117    0.0000678230
 22    9.9424770003    1.8962000000    9.1115859998    0.0000354713    0.0000218757    0.0000015504
 22    4.7250270003    3.7924000001    9.1115859998   -0.0000100408    0.0000005996    0.0000701666
 22    9.9424770003    5.6886000001    9.1115859998    0.0000012623   -0.0000165826   -0.0000987502
 22    3.1499830001    0.0000000000   11.7615519996    0.0000661943    0.0000919429   -0.0002015940
 22    8.3674330001    1.8962000000   11.7615519996   -0.0000404702    0.0001094234    0.0003665170
 22    3.1499830001    3.7924000001   11.7615519996    0.0000654083   -0.0000010017   -0.0001425682
 22    8.3674330001    5.6886000001   11.7615519996   -0.0002968573   -0.0001113735   -0.0006205518
 22    6.1032690002    0.0000000000   12.6447589996    0.0001539173   -0.0000506261    0.0001454479
 22    0.8858190002    1.8962000000   12.6447589996    0.0004302274    0.0006748141   -0.0001293419
 22    6.1032690002    3.7924000001   12.6447589996    0.0005039493   -0.0003069383    0.0000434065
 22    0.8858190002    5.6886000001   12.6447589996    0.0002251119   -0.0000553420    0.0002531405
 22    4.4822329997   -0.0010329997   15.3425429992   -0.0006492274   -0.0025083909    0.0020541378
 22    9.7530450000    1.9007529998   15.3892070010   -0.0055695903    0.0077798261   -0.0044727920
 22    4.4990469997    3.7970340002   15.3486869997    0.0059672507   -0.0050439894    0.0030054741
 22    9.7366270003    5.6711660003   15.4078090003    0.0003661368    0.0000959885    0.0037117811
 22    7.3650009996   -0.0086700003   16.0913470000   -0.0041021133   -0.0025981322    0.0031807857
 22    2.1242060000    1.9196149997   16.1964519993    0.0020941220   -0.0008822253    0.0016332404
 22    7.3248619995    3.7853700003   16.1241240013   -0.0042036798   -0.0036317405    0.0033634041
 22    2.1046579998    5.6921970004   16.1094059996    0.0014906250    0.0041470615   -0.0075207223
  8    3.6388589998    0.0000000000    7.4999999990    0.0049580549    0.0012896648   -0.0025039014
  8    8.8563089998    1.8962000000    7.4999999990    0.0000909019   -0.0001021137    0.0000897401
  8    3.6388589998    3.7924000001    7.4999999990    0.0000925625    0.0000221829    0.0001498874
  8    8.8563089998    5.6886000001    7.4999999990    0.0001085905   -0.0000966965    0.0002067546
  8    6.5921440002    0.0000000000    8.3832069990    0.0001759749    0.0001181654    0.0000629522
  8    1.3746940003    1.8962000000    8.3832069990   -0.0000674471   -0.0001251698   -0.0000626622
  8    6.5921440002    3.7924000001    8.3832069990   -0.0000405371   -0.0000431205   -0.0001302988
  8    1.3746940003    5.6886000001    8.3832069990   -0.0001892510   -0.0001605398   -0.0000513045
  8   10.3394210005    0.0000000000    8.9567580006   -0.0000704824   -0.0000440309    0.0000421920
  8    5.1219710005    1.8962000000    8.9567580006    0.0001022411    0.0001222463   -0.0000236958
  8   10.3394210005    3.7924000001    8.9567580006   -0.0000144644    0.0001110010    0.0000496880
  8    5.1219710005    5.6886000001    8.9567580006    0.0001353983    0.0001415288   -0.0000415654
  8    2.8579110000    0.0000000000    9.8399660008   -0.0000551545   -0.0001042644   -0.0000643524
  8    8.0753610000    1.8962000000    9.8399660008   -0.0001476394    0.0000467678    0.0000651410
  8    2.8579110000    3.7924000001    9.8399660008    0.0000727717   -0.0000002303   -0.0000888522
  8    8.0753610000    5.6886000001    9.8399660008    0.0001360044    0.0001612242    0.0001473075
  8    5.0171000001    0.0000000000   11.0331729988   -0.0003921986   -0.0003991458   -0.0006730239
  8   10.2345500001    1.8962000000   11.0331729988   -0.0008155864   -0.0008118019   -0.0008008169
  8    5.0171000001    3.7924000001   11.0331729988   -0.0004032721   -0.0002020150   -0.0009256245
  8   10.2345500001    5.6886000001   11.0331729988    0.0005752591    0.0004997402    0.0012416213
  8    7.9704899996    0.0000000000   11.9163799988    0.0005291293   -0.0002173439    0.0001261515
  8    2.7530399996    1.8962000000   11.9163799988    0.0004189301   -0.0000369656    0.0003451755
  8    7.9704899996    3.7924000001   11.9163799988    0.0010673935    0.0005619429   -0.0009042389
  8    2.7530399996    5.6886000001   11.9163799988   -0.0002855362   -0.0001200732   -0.0002408990
  8    1.2828669999    0.0000000000   12.4899310004   -0.0006200286   -0.0000380259   -0.0001486756
  8    6.5003169998    1.8962000000   12.4899310004   -0.0004307756   -0.0011805477    0.0006434397
  8    1.2828669999    3.7924000001   12.4899310004    0.0011899133    0.0017061090   -0.0014020265
  8    6.5003169998    5.6886000001   12.4899310004   -0.0008886532   -0.0007140973    0.0018508140
  8    4.2361520003    0.0000000000   13.3731380004    0.0066198856    0.0037791261   -0.0038928226
  8    9.4536029999    1.8962000000   13.3731380004    0.0050696464   -0.0003698595   -0.0045287961
  8    4.2361520003    3.7924000001   13.3731380004   -0.0119663207   -0.0061527581    0.0074450862
  8    9.4536029999    5.6886000001   13.3731380004    0.0112736124    0.0071894938   -0.0061186821
  8    6.4120720002   -0.0100330002   14.5566100002   -0.0054340748    0.0097558628    0.0017872598
  8    1.1988230003    1.8979300003   14.5697740004   -0.0005198440   -0.0080320750    0.0014592415
  8    6.4476679995    3.7931710003   14.5326249996   -0.0009508531    0.0127502838    0.0002196068
  8    1.1991869998    5.6893360002   14.5476289994   -0.0016923061   -0.0069504165   -0.0025502606
  8    4.0337220002    1.8915180002   15.4214619998   -0.0005718852   -0.0041461416    0.0011114017
  8    9.2633839995   -0.0073850002   15.4535019998   -0.0026424869    0.0006300371    0.0027814138
  8    4.0561820003    5.7039559999   15.4177969990    0.0016100053   -0.0005347178    0.0009472202
  8    9.2769830005    3.7945979999   15.4622469991   -0.0040149628    0.0042578426    0.0023162576
  8    2.6427419996   -0.0135549997   16.2795180007    0.0000644550    0.0019851189    0.0030083812
  8    7.8400250000    1.8926320002   16.2768270002    0.0012789892   -0.0040886091   -0.0024881069
  8    2.6384240003    3.8157519997   16.2593140011    0.0002033540   -0.0032943888   -0.0014982013
  8    7.8514419997    5.6872130004   16.3166770014    0.0030049832    0.0008241608   -0.0024640888
  8    5.6643329995   -0.0176379998   16.9121310008    0.0001810348   -0.0020938797   -0.0006844103
  8    0.4053310002    1.8957859997   16.8918479996   -0.0014162512    0.0010794404   -0.0081717433
  8    0.4475260002    5.6881070002   16.8927369995    0.0011190495    0.0077499705    0.0012297213
  8    5.6202399997    3.8152399999   16.8226269986    0.0023595669   -0.0043139994    0.0064197567
 79    5.4020040005    1.4595419997   18.4356379999   -0.0000391786   -0.0001121991   -0.0007275485
 79    7.2277730003    3.2548169998   19.4941750001   -0.0000902425    0.0001727270    0.0001566387
 79    2.6806750002    1.8673149997   18.8955910003   -0.0000096284    0.0001277513   -0.0001712385
 79    4.5791829998    3.6165689997   19.6751170012    0.0000512709   -0.0001239681    0.0001023243
